# Supplementary material for: In silico assessment of biocompatibility and toxicity: molecular docking and dynamics simulation of PMMA-based dental materials for interim prosthetic restorations
Source: J Mater Sci Mater Med. 2024 Jun 4;35(1):28. doi: 10.1007/s10856-024-06799-7 (PMC11150300; doi:10.1007/s10856-024-06799-7)
Supplement: Supplementary file 1 — Supplementary Data 1 [file 10856_2024_6799_MOESM1_ESM.xls]

## Sheet: MMA_Minimized
MM2 Calculation completed successfully
------------MM2 Minimization------------
Pi System: 3 2 4 5
Warning: Some parameters are guessed (Quality = 1).
Iteration 1 Steric Energy 14.258 RMS Gradient 8.178 RMS Move 0.0000
Iteration 2 Steric Energy 12.847 RMS Gradient 7.342 RMS Move 0.0061
Iteration 3 Steric Energy 12.073 RMS Gradient 3.846 RMS Move 0.0045
Iteration 4 Steric Energy 11.714 RMS Gradient 2.544 RMS Move 0.0041
Iteration 5 Steric Energy 11.617 RMS Gradient 3.505 RMS Move 0.0035
Iteration 6 Steric Energy 11.521 RMS Gradient 1.982 RMS Move 0.0029
Iteration 7 Steric Energy 11.467 RMS Gradient 1.642 RMS Move 0.0009
Iteration 8 Steric Energy 11.417 RMS Gradient 1.526 RMS Move 0.0016
Iteration 9 Steric Energy 11.389 RMS Gradient 0.976 RMS Move 0.0011
Iteration 10 Steric Energy 11.372 RMS Gradient 0.644 RMS Move 0.0005
Iteration 11 Steric Energy 11.355 RMS Gradient 1.059 RMS Move 0.0014
Iteration 12 Steric Energy 11.338 RMS Gradient 1.064 RMS Move 0.0018
Iteration 13 Steric Energy 11.318 RMS Gradient 1.147 RMS Move 0.0017
Iteration 14 Steric Energy 11.304 RMS Gradient 0.671 RMS Move 0.0006
Iteration 15 Steric Energy 11.300 RMS Gradient 0.477 RMS Move 0.0003
Iteration 16 Steric Energy 11.297 RMS Gradient 0.222 RMS Move 0.0002
Iteration 17 Steric Energy 11.296 RMS Gradient 0.300 RMS Move 0.0002
Iteration 18 Steric Energy 11.295 RMS Gradient 0.350 RMS Move 0.0005
Iteration 19 Steric Energy 11.293 RMS Gradient 0.324 RMS Move 0.0003
Iteration 20 Steric Energy 11.292 RMS Gradient 0.236 RMS Move 0.0002
Iteration 21 Steric Energy 11.291 RMS Gradient 0.194 RMS Move 0.0002
Iteration 22 Steric Energy 11.290 RMS Gradient 0.152 RMS Move 0.0002
Iteration 23 Steric Energy 11.290 RMS Gradient 0.131 RMS Move 0.0001
Iteration 24 Steric Energy 11.290 RMS Gradient 0.129 RMS Move 0.0002
Iteration 25 Steric Energy 11.289 RMS Gradient 0.126 RMS Move 0.0002
Iteration 26 Steric Energy 11.289 RMS Gradient 0.139 RMS Move 0.0002
Iteration 27 Steric Energy 11.288 RMS Gradient 0.125 RMS Move 0.0003
Iteration 28 Steric Energy 11.288 RMS Gradient 0.092 RMS Move 0.0001
Iteration 29 Steric Energy 11.288 RMS Gradient 0.071 RMS Move 0.0001
Iteration 30 Steric Energy 11.288 RMS Gradient 0.082 RMS Move 0.0001
Iteration 31 Steric Energy 11.288 RMS Gradient 0.083 RMS Move 0.0001
Iteration 32 Steric Energy 11.288 RMS Gradient 0.070 RMS Move 0.0001
Iteration 33 Steric Energy 11.288 RMS Gradient 0.095 RMS Move 0.0001
Iteration 34 Steric Energy 11.287 RMS Gradient 0.090 RMS Move 0.0003
Iteration 35 Steric Energy 11.287 RMS Gradient 0.082 RMS Move 0.0002
Iteration 36 Steric Energy 11.287 RMS Gradient 0.089 RMS Move 0.0002
Iteration 37 Steric Energy 11.287 RMS Gradient 0.072 RMS Move 0.0002
Iteration 38 Steric Energy 11.287 RMS Gradient 0.065 RMS Move 0.0001
Iteration 39 Steric Energy 11.287 RMS Gradient 0.058 RMS Move 0.0001
Iteration 40 Steric Energy 11.287 RMS Gradient 0.062 RMS Move 0.0002
Iteration 41 Steric Energy 11.287 RMS Gradient 0.048 RMS Move 0.0001
Iteration 42 Steric Energy 11.287 RMS Gradient 0.036 RMS Move 0.0001
Iteration 43 Steric Energy 11.287 RMS Gradient 0.037 RMS Move 0.0001
Iteration 44 Steric Energy 11.287 RMS Gradient 0.023 RMS Move 0.0000
Iteration 45 Steric Energy 11.287 RMS Gradient 0.019 RMS Move 0.0000
Iteration 46 Steric Energy 11.287 RMS Gradient 0.023 RMS Move 0.0000
Iteration 47 Steric Energy 11.286 RMS Gradient 0.020 RMS Move 0.0000
Iteration 48 Steric Energy 11.286 RMS Gradient 0.018 RMS Move 0.0000
Iteration 49 Steric Energy 11.286 RMS Gradient 0.018 RMS Move 0.0000
Iteration 50 Steric Energy 11.286 RMS Gradient 0.014 RMS Move 0.0000
Iteration 51 Steric Energy 11.286 RMS Gradient 0.015 RMS Move 0.0000
Iteration 52 Steric Energy 11.286 RMS Gradient 0.013 RMS Move 0.0000
Iteration 53 Steric Energy 11.286 RMS Gradient 0.012 RMS Move 0.0000
Iteration 54 Steric Energy 11.286 RMS Gradient 0.012 RMS Move 0.0000
Iteration 55 Steric Energy 11.286 RMS Gradient 0.012 RMS Move 0.0000
Iteration 56 Steric Energy 11.286 RMS Gradient 0.014 RMS Move 0.0000
Iteration 57 Steric Energy 11.286 RMS Gradient 0.012 RMS Move 0.0000
Iteration 58 Steric Energy 11.286 RMS Gradient 0.015 RMS Move 0.0000
Iteration 59 Steric Energy 11.286 RMS Gradient 0.019 RMS Move 0.0001
Iteration 60 Steric Energy 11.286 RMS Gradient 0.014 RMS Move 0.0001
Iteration 61 Steric Energy 11.286 RMS Gradient 0.015 RMS Move 0.0000
Iteration 62 Steric Energy 11.286 RMS Gradient 0.017 RMS Move 0.0000
Iteration 63 Steric Energy 11.286 RMS Gradient 0.016 RMS Move 0.0001
Iteration 64 Steric Energy 11.286 RMS Gradient 0.014 RMS Move 0.0001
Iteration 65 Steric Energy 11.286 RMS Gradient 0.016 RMS Move 0.0000
Iteration 66 Steric Energy 11.286 RMS Gradient 0.022 RMS Move 0.0001
Iteration 67 Steric Energy 11.286 RMS Gradient 0.023 RMS Move 0.0001
Iteration 68 Steric Energy 11.286 RMS Gradient 0.020 RMS Move 0.0001
Iteration 69 Steric Energy 11.286 RMS Gradient 0.017 RMS Move 0.0001
Iteration 70 Steric Energy 11.286 RMS Gradient 0.021 RMS Move 0.0001
Iteration 71 Steric Energy 11.286 RMS Gradient 0.024 RMS Move 0.0001
Iteration 72 Steric Energy 11.286 RMS Gradient 0.024 RMS Move 0.0002
Iteration 73 Steric Energy 11.286 RMS Gradient 0.020 RMS Move 0.0001
Iteration 74 Steric Energy 11.286 RMS Gradient 0.020 RMS Move 0.0001
Iteration 75 Steric Energy 11.286 RMS Gradient 0.023 RMS Move 0.0001
Iteration 76 Steric Energy 11.286 RMS Gradient 0.015 RMS Move 0.0001
Iteration 77 Steric Energy 11.286 RMS Gradient 0.011 RMS Move 0.0000
Iteration 78 Steric Energy 11.286 RMS Gradient 0.013 RMS Move 0.0000
Iteration 79 Steric Energy 11.286 RMS Gradient 0.014 RMS Move 0.0001
Iteration 80 Steric Energy 11.286 RMS Gradient 0.010 RMS Move 0.0000
Iteration 81 Steric Energy 11.286 RMS Gradient 0.009 RMS Move 0.0000
Iteration 81: Minimization terminated normally because the gradient norm is less than the minimum gradient norm
Stretch: 0.8416
Bend: 3.2643
Stretch-Bend: 0.0535
Torsion: -0.7204
Non-1,4 VDW: 0.8763
1,4 VDW: 6.1160
Dipole/Dipole: 0.8550
Total Energy: 11.2863 kcal/mol
Calculation ended
-------------------------------------------
.

## Sheet: PMMA_Minimized
MM2 Calculation completed successfully
------------MM2 Minimization------------
Pi System: 3 2 4 5
Warning: Some parameters are guessed (Quality = 1).
Iteration 1 Steric Energy 14.258 RMS Gradient 8.178 RMS Move 0.0000
Iteration 2 Steric Energy 12.847 RMS Gradient 7.342 RMS Move 0.0061
Iteration 3 Steric Energy 12.073 RMS Gradient 3.846 RMS Move 0.0045
Iteration 4 Steric Energy 11.714 RMS Gradient 2.544 RMS Move 0.0041
Iteration 5 Steric Energy 11.617 RMS Gradient 3.505 RMS Move 0.0035
Iteration 6 Steric Energy 11.521 RMS Gradient 1.982 RMS Move 0.0029
Iteration 7 Steric Energy 11.467 RMS Gradient 1.642 RMS Move 0.0009
Iteration 8 Steric Energy 11.417 RMS Gradient 1.526 RMS Move 0.0016
Iteration 9 Steric Energy 11.389 RMS Gradient 0.976 RMS Move 0.0011
Iteration 10 Steric Energy 11.372 RMS Gradient 0.644 RMS Move 0.0005
Iteration 11 Steric Energy 11.355 RMS Gradient 1.059 RMS Move 0.0014
Iteration 12 Steric Energy 11.338 RMS Gradient 1.064 RMS Move 0.0018
Iteration 13 Steric Energy 11.318 RMS Gradient 1.147 RMS Move 0.0017
Iteration 14 Steric Energy 11.304 RMS Gradient 0.671 RMS Move 0.0006
Iteration 15 Steric Energy 11.300 RMS Gradient 0.477 RMS Move 0.0003
Iteration 16 Steric Energy 11.297 RMS Gradient 0.222 RMS Move 0.0002
Iteration 17 Steric Energy 11.296 RMS Gradient 0.300 RMS Move 0.0002
Iteration 18 Steric Energy 11.295 RMS Gradient 0.350 RMS Move 0.0005
Iteration 19 Steric Energy 11.293 RMS Gradient 0.324 RMS Move 0.0003
Iteration 20 Steric Energy 11.292 RMS Gradient 0.236 RMS Move 0.0002
Iteration 21 Steric Energy 11.291 RMS Gradient 0.194 RMS Move 0.0002
Iteration 22 Steric Energy 11.290 RMS Gradient 0.152 RMS Move 0.0002
Iteration 23 Steric Energy 11.290 RMS Gradient 0.131 RMS Move 0.0001
Iteration 24 Steric Energy 11.290 RMS Gradient 0.129 RMS Move 0.0002
Iteration 25 Steric Energy 11.289 RMS Gradient 0.126 RMS Move 0.0002
Iteration 26 Steric Energy 11.289 RMS Gradient 0.139 RMS Move 0.0002
Iteration 27 Steric Energy 11.288 RMS Gradient 0.125 RMS Move 0.0003
Iteration 28 Steric Energy 11.288 RMS Gradient 0.092 RMS Move 0.0001
Iteration 29 Steric Energy 11.288 RMS Gradient 0.071 RMS Move 0.0001
Iteration 30 Steric Energy 11.288 RMS Gradient 0.082 RMS Move 0.0001
Iteration 31 Steric Energy 11.288 RMS Gradient 0.083 RMS Move 0.0001
Iteration 32 Steric Energy 11.288 RMS Gradient 0.070 RMS Move 0.0001
Iteration 33 Steric Energy 11.288 RMS Gradient 0.095 RMS Move 0.0001
Iteration 34 Steric Energy 11.287 RMS Gradient 0.090 RMS Move 0.0003
Iteration 35 Steric Energy 11.287 RMS Gradient 0.082 RMS Move 0.0002
Iteration 36 Steric Energy 11.287 RMS Gradient 0.089 RMS Move 0.0002
Iteration 37 Steric Energy 11.287 RMS Gradient 0.072 RMS Move 0.0002
Iteration 38 Steric Energy 11.287 RMS Gradient 0.065 RMS Move 0.0001
Iteration 39 Steric Energy 11.287 RMS Gradient 0.058 RMS Move 0.0001
Iteration 40 Steric Energy 11.287 RMS Gradient 0.062 RMS Move 0.0002
Iteration 41 Steric Energy 11.287 RMS Gradient 0.048 RMS Move 0.0001
Iteration 42 Steric Energy 11.287 RMS Gradient 0.036 RMS Move 0.0001
Iteration 43 Steric Energy 11.287 RMS Gradient 0.037 RMS Move 0.0001
Iteration 44 Steric Energy 11.287 RMS Gradient 0.023 RMS Move 0.0000
Iteration 45 Steric Energy 11.287 RMS Gradient 0.019 RMS Move 0.0000
Iteration 46 Steric Energy 11.287 RMS Gradient 0.023 RMS Move 0.0000
Iteration 47 Steric Energy 11.286 RMS Gradient 0.020 RMS Move 0.0000
Iteration 48 Steric Energy 11.286 RMS Gradient 0.018 RMS Move 0.0000
Iteration 49 Steric Energy 11.286 RMS Gradient 0.018 RMS Move 0.0000
Iteration 50 Steric Energy 11.286 RMS Gradient 0.014 RMS Move 0.0000
Iteration 51 Steric Energy 11.286 RMS Gradient 0.015 RMS Move 0.0000
Iteration 52 Steric Energy 11.286 RMS Gradient 0.013 RMS Move 0.0000
Iteration 53 Steric Energy 11.286 RMS Gradient 0.012 RMS Move 0.0000
Iteration 54 Steric Energy 11.286 RMS Gradient 0.012 RMS Move 0.0000
Iteration 55 Steric Energy 11.286 RMS Gradient 0.012 RMS Move 0.0000
Iteration 56 Steric Energy 11.286 RMS Gradient 0.014 RMS Move 0.0000
Iteration 57 Steric Energy 11.286 RMS Gradient 0.012 RMS Move 0.0000
Iteration 58 Steric Energy 11.286 RMS Gradient 0.015 RMS Move 0.0000
Iteration 59 Steric Energy 11.286 RMS Gradient 0.019 RMS Move 0.0001
Iteration 60 Steric Energy 11.286 RMS Gradient 0.014 RMS Move 0.0001
Iteration 61 Steric Energy 11.286 RMS Gradient 0.015 RMS Move 0.0000
Iteration 62 Steric Energy 11.286 RMS Gradient 0.017 RMS Move 0.0000
Iteration 63 Steric Energy 11.286 RMS Gradient 0.016 RMS Move 0.0001
Iteration 64 Steric Energy 11.286 RMS Gradient 0.014 RMS Move 0.0001
Iteration 65 Steric Energy 11.286 RMS Gradient 0.016 RMS Move 0.0000
Iteration 66 Steric Energy 11.286 RMS Gradient 0.022 RMS Move 0.0001
Iteration 67 Steric Energy 11.286 RMS Gradient 0.023 RMS Move 0.0001
Iteration 68 Steric Energy 11.286 RMS Gradient 0.020 RMS Move 0.0001
Iteration 69 Steric Energy 11.286 RMS Gradient 0.017 RMS Move 0.0001
Iteration 70 Steric Energy 11.286 RMS Gradient 0.021 RMS Move 0.0001
Iteration 71 Steric Energy 11.286 RMS Gradient 0.024 RMS Move 0.0001
Iteration 72 Steric Energy 11.286 RMS Gradient 0.024 RMS Move 0.0002
Iteration 73 Steric Energy 11.286 RMS Gradient 0.020 RMS Move 0.0001
Iteration 74 Steric Energy 11.286 RMS Gradient 0.020 RMS Move 0.0001
Iteration 75 Steric Energy 11.286 RMS Gradient 0.023 RMS Move 0.0001
Iteration 76 Steric Energy 11.286 RMS Gradient 0.015 RMS Move 0.0001
Iteration 77 Steric Energy 11.286 RMS Gradient 0.011 RMS Move 0.0000
Iteration 78 Steric Energy 11.286 RMS Gradient 0.013 RMS Move 0.0000
Iteration 79 Steric Energy 11.286 RMS Gradient 0.014 RMS Move 0.0001
Iteration 80 Steric Energy 11.286 RMS Gradient 0.010 RMS Move 0.0000
Iteration 81 Steric Energy 11.286 RMS Gradient 0.009 RMS Move 0.0000
Iteration 81: Minimization terminated normally because the gradient norm is less than the minimum gradient norm
Stretch: 0.8416
Bend: 3.2643
Stretch-Bend: 0.0535
Torsion: -0.7204
Non-1,4 VDW: 0.8763
1,4 VDW: 6.1160
Dipole/Dipole: 0.8550
Total Energy: 11.2863 kcal/mol
Calculation ended
-------------------------------------------
Cannot create bond between: 16-3
Cannot create bond between: 16-15
Cannot create bond between: 16-5
Cannot create bond between: 18-8
Cannot create bond between: 18-3
Cannot create bond between: 18-1
Cannot create bond between: 20-18
Cannot create bond between: 22-6
Cannot create bond between: 28-24
Cannot create bond between: 28-9
Cannot create bond between: 28-23
Cannot create bond between: 28-11
Cannot create bond between: 29-14
Cannot create bond between: 29-27
Cannot create bond between: 30-24
Cannot create bond between: 30-14
Cannot create bond between: 30-26
Cannot create bond between: 30-13
Cannot create bond between: 31-2
Cannot create bond between: 31-4
Cannot create bond between: 33-8
Cannot create bond between: 34-29
Cannot create bond between: 34-31
Cannot create bond between: 36-31
Cannot create bond between: 36-16
Cannot create bond between: 39-9
Cannot create bond between: 39-37
Cannot create bond between: 39-17
Cannot create bond between: 39-12
Cannot create bond between: 40-37
Cannot create bond between: 40-32
Cannot create bond between: 40-22
Cannot create bond between: 40-35
Cannot create bond between: 41-29
Cannot create bond between: 44-33
Cannot create bond between: 45-27
Cannot create bond between: 46-26
Cannot create bond between: 47-23
Cannot create bond between: 48-15
Cannot create bond between: 49-2
Cannot create bond between: 49-25
Cannot create bond between: 50-19
Cannot create bond between: 51-8
Cannot create bond between: 52-3
Cannot create bond between: 53-3
Cannot create bond between: 54-36
Cannot create bond between: 55-36
Cannot create bond between: 56-34
Cannot create bond between: 57-34
Cannot create bond between: 58-14
Cannot create bond between: 59-14
Cannot create bond between: 60-37
Cannot create bond between: 61-22
Cannot create bond between: 62-22
Cannot create bond between: 63-25
Cannot create bond between: 64-25
Cannot create bond between: 65-25
Cannot create bond between: 66-38
Cannot create bond between: 67-38
Cannot create bond between: 68-38
Cannot create bond between: 69-42
Cannot create bond between: 70-42
Cannot create bond between: 71-42
Cannot create bond between: 72-17
Cannot create bond between: 73-38
Cannot create bond between: 73-32
Cannot create bond between: 74-32
Cannot create bond between: 75-43
Cannot create bond between: 75-1
Cannot create bond between: 76-37
Cannot create bond between: 77-17
Cannot create bond between: 77-42
Cannot create bond between: 78-9
Cannot create bond between: 79-2
Cannot create bond between: 80-21
Cannot create bond between: 80-26
Cannot create bond between: 81-10
Cannot create bond between: 81-27
Cannot create bond between: 82-7
Cannot create bond between: 82-15
Cannot create bond between: 83-19
Cannot create bond between: 83-23
Cannot create bond between: 84-1
Cannot create bond between: 85-8
Cannot create bond between: 86-24
Cannot create bond between: 87-24
Cannot create bond between: 88-9
Cannot create bond between: 89-19
Cannot create bond between: 90-19
Cannot create bond between: 91-21
Cannot create bond between: 92-21
Cannot create bond between: 93-21
Cannot create bond between: 94-10
Cannot create bond between: 95-10
Cannot create bond between: 96-10
Cannot create bond between: 97-7
Cannot create bond between: 98-7
Cannot create bond between: 99-7
Cannot create bond between: 100-43
Cannot create bond between: 101-43
Cannot create bond between: 102-43
Cannot create bond between: 103-35
Cannot create bond between: 104-35
Cannot create bond between: 105-35
Cannot create bond between: 106-12
Cannot create bond between: 107-12
Cannot create bond between: 108-12
Cannot create bond between: 109-11
Cannot create bond between: 110-11
Cannot create bond between: 111-11
Cannot create bond between: 112-4
Cannot create bond between: 113-4
Cannot create bond between: 114-4
Cannot create bond between: 115-13
Cannot create bond between: 116-13
Cannot create bond between: 117-13
Cannot create bond between: 118-41
Cannot create bond between: 119-41
Cannot create bond between: 120-41
Cannot create bond between: 121-5
Cannot create bond between: 122-5
Cannot create bond between: 123-5
Cannot create bond between: 124-20
Cannot create bond between: 125-20
Cannot create bond between: 126-20
Cannot create bond between: 127-6
Cannot create bond between: 128-6
Cannot create bond between: 129-6
Cannot create bond between: 130-33
Cannot create bond between: 131-33
There is no secondary-structure information recorded.
MM2 Calculation completed successfully
------------MM2 Minimization------------
Warning: The number of ligands attached does not match the geometry of C(1)
Warning: The number of ligands attached does not match the geometry of C(2)
Warning: The number of ligands attached does not match the geometry of C(15)
Warning: The number of ligands attached does not match the geometry of C(17)
Warning: The number of ligands attached does not match the geometry of C(23)
Warning: The number of ligands attached does not match the geometry of C(26)
Warning: The number of ligands attached does not match the geometry of C(27)
Warning: The number of ligands attached does not match the geometry of C(32)
Warning: The number of ligands attached does not match the geometry of O(45)
Warning: The number of ligands attached does not match the geometry of O(46)
Warning: The number of ligands attached does not match the geometry of O(47)
Warning: The number of ligands attached does not match the geometry of O(48)
Warning: The number of ligands attached does not match the geometry of O(72)
Warning: The number of ligands attached does not match the geometry of O(74)
Warning: The number of ligands attached does not match the geometry of O(79)
Warning: The number of ligands attached does not match the geometry of O(84)
Warning: Some parameters are guessed (Quality = 1).
Iteration 1 Steric Energy 160.038 RMS Gradient 7.024 RMS Move 0.0000
Iteration 2 Steric Energy 148.641 RMS Gradient 4.839 RMS Move 0.0068
Iteration 3 Steric Energy 141.568 RMS Gradient 1.901 RMS Move 0.0059
Iteration 4 Steric Energy 140.525 RMS Gradient 1.798 RMS Move 0.0024
Iteration 5 Steric Energy 139.810 RMS Gradient 1.106 RMS Move 0.0015
Iteration 6 Steric Energy 139.138 RMS Gradient 1.392 RMS Move 0.0037
Iteration 7 Steric Energy 138.802 RMS Gradient 0.971 RMS Move 0.0021
Iteration 8 Steric Energy 138.582 RMS Gradient 0.523 RMS Move 0.0008
Iteration 9 Steric Energy 138.431 RMS Gradient 0.504 RMS Move 0.0009
Iteration 10 Steric Energy 138.202 RMS Gradient 0.905 RMS Move 0.0028
Iteration 11 Steric Energy 138.042 RMS Gradient 0.586 RMS Move 0.0015
Iteration 12 Steric Energy 137.826 RMS Gradient 0.986 RMS Move 0.0029
Iteration 13 Steric Energy 137.669 RMS Gradient 0.649 RMS Move 0.0013
Iteration 14 Steric Energy 137.582 RMS Gradient 0.483 RMS Move 0.0007
Iteration 15 Steric Energy 137.528 RMS Gradient 0.298 RMS Move 0.0005
Iteration 16 Steric Energy 137.404 RMS Gradient 0.686 RMS Move 0.0023
Iteration 17 Steric Energy 137.261 RMS Gradient 0.710 RMS Move 0.0038
Iteration 18 Steric Energy 137.159 RMS Gradient 0.579 RMS Move 0.0013
Iteration 19 Steric Energy 136.911 RMS Gradient 0.811 RMS Move 0.0039
Iteration 20 Steric Energy 136.729 RMS Gradient 0.499 RMS Move 0.0024
Iteration 21 Steric Energy 136.529 RMS Gradient 1.137 RMS Move 0.0055
Iteration 22 Steric Energy 136.312 RMS Gradient 1.013 RMS Move 0.0065
Iteration 23 Steric Energy 136.172 RMS Gradient 0.640 RMS Move 0.0010
Iteration 24 Steric Energy 136.086 RMS Gradient 0.396 RMS Move 0.0005
Iteration 25 Steric Energy 135.989 RMS Gradient 0.551 RMS Move 0.0014
Iteration 26 Steric Energy 135.924 RMS Gradient 0.362 RMS Move 0.0008
Iteration 27 Steric Energy 135.879 RMS Gradient 0.280 RMS Move 0.0005
Iteration 28 Steric Energy 135.847 RMS Gradient 0.203 RMS Move 0.0004
Iteration 29 Steric Energy 135.774 RMS Gradient 0.484 RMS Move 0.0020
Iteration 30 Steric Energy 135.724 RMS Gradient 0.334 RMS Move 0.0010
Iteration 31 Steric Energy 135.578 RMS Gradient 0.374 RMS Move 0.0033
Iteration 32 Steric Energy 135.531 RMS Gradient 0.581 RMS Move 0.0021
Iteration 33 Steric Energy 135.477 RMS Gradient 0.455 RMS Move 0.0026
Iteration 34 Steric Energy 135.439 RMS Gradient 0.353 RMS Move 0.0004
Iteration 35 Steric Energy 135.401 RMS Gradient 0.385 RMS Move 0.0007
Iteration 36 Steric Energy 135.376 RMS Gradient 0.276 RMS Move 0.0004
Iteration 37 Steric Energy 135.335 RMS Gradient 0.311 RMS Move 0.0009
Iteration 38 Steric Energy 135.292 RMS Gradient 0.569 RMS Move 0.0017
Iteration 39 Steric Energy 135.193 RMS Gradient 0.313 RMS Move 0.0031
Iteration 40 Steric Energy 135.165 RMS Gradient 0.281 RMS Move 0.0005
Iteration 41 Steric Energy 135.146 RMS Gradient 0.178 RMS Move 0.0003
Iteration 42 Steric Energy 135.116 RMS Gradient 0.324 RMS Move 0.0010
Iteration 43 Steric Energy 135.093 RMS Gradient 0.239 RMS Move 0.0005
Iteration 44 Steric Energy 135.055 RMS Gradient 0.399 RMS Move 0.0014
Iteration 45 Steric Energy 135.028 RMS Gradient 0.265 RMS Move 0.0007
Iteration 46 Steric Energy 135.000 RMS Gradient 0.281 RMS Move 0.0010
Iteration 47 Steric Energy 134.982 RMS Gradient 0.259 RMS Move 0.0006
Iteration 48 Steric Energy 134.951 RMS Gradient 0.331 RMS Move 0.0012
Iteration 49 Steric Energy 134.919 RMS Gradient 0.378 RMS Move 0.0019
Iteration 50 Steric Energy 134.872 RMS Gradient 0.495 RMS Move 0.0020
Iteration 51 Steric Energy 134.816 RMS Gradient 0.496 RMS Move 0.0021
Iteration 52 Steric Energy 134.775 RMS Gradient 0.379 RMS Move 0.0007
Iteration 53 Steric Energy 134.724 RMS Gradient 0.320 RMS Move 0.0012
Iteration 54 Steric Energy 134.698 RMS Gradient 0.303 RMS Move 0.0010
Iteration 55 Steric Energy 134.667 RMS Gradient 0.317 RMS Move 0.0011
Iteration 56 Steric Energy 134.651 RMS Gradient 0.225 RMS Move 0.0005
Iteration 57 Steric Energy 134.635 RMS Gradient 0.225 RMS Move 0.0005
Iteration 58 Steric Energy 134.626 RMS Gradient 0.179 RMS Move 0.0003
Iteration 59 Steric Energy 134.617 RMS Gradient 0.101 RMS Move 0.0002
Iteration 60 Steric Energy 134.612 RMS Gradient 0.093 RMS Move 0.0002
Iteration 61 Steric Energy 134.603 RMS Gradient 0.218 RMS Move 0.0007
Iteration 62 Steric Energy 134.580 RMS Gradient 0.272 RMS Move 0.0017
Iteration 63 Steric Energy 134.552 RMS Gradient 0.290 RMS Move 0.0024
Iteration 64 Steric Energy 134.504 RMS Gradient 0.503 RMS Move 0.0043
Iteration 65 Steric Energy 134.445 RMS Gradient 0.444 RMS Move 0.0053
Iteration 66 Steric Energy 134.408 RMS Gradient 0.360 RMS Move 0.0010
Iteration 67 Steric Energy 134.359 RMS Gradient 0.388 RMS Move 0.0015
Iteration 68 Steric Energy 134.325 RMS Gradient 0.249 RMS Move 0.0009
Iteration 69 Steric Energy 134.303 RMS Gradient 0.183 RMS Move 0.0004
Iteration 70 Steric Energy 134.281 RMS Gradient 0.340 RMS Move 0.0010
Iteration 71 Steric Energy 134.255 RMS Gradient 0.272 RMS Move 0.0015
Iteration 72 Steric Energy 134.237 RMS Gradient 0.211 RMS Move 0.0004
Iteration 73 Steric Energy 134.225 RMS Gradient 0.114 RMS Move 0.0002
Iteration 74 Steric Energy 134.218 RMS Gradient 0.107 RMS Move 0.0003
Iteration 75 Steric Energy 134.213 RMS Gradient 0.078 RMS Move 0.0002
Iteration 76 Steric Energy 134.207 RMS Gradient 0.154 RMS Move 0.0007
Iteration 77 Steric Energy 134.202 RMS Gradient 0.103 RMS Move 0.0003
Iteration 78 Steric Energy 134.190 RMS Gradient 0.164 RMS Move 0.0010
Iteration 79 Steric Energy 134.185 RMS Gradient 0.131 RMS Move 0.0004
Iteration 80 Steric Energy 134.173 RMS Gradient 0.156 RMS Move 0.0010
Iteration 81 Steric Energy 134.167 RMS Gradient 0.124 RMS Move 0.0005
Iteration 82 Steric Energy 134.160 RMS Gradient 0.168 RMS Move 0.0008
Iteration 83 Steric Energy 134.151 RMS Gradient 0.231 RMS Move 0.0009
Iteration 84 Steric Energy 134.137 RMS Gradient 0.229 RMS Move 0.0013
Iteration 85 Steric Energy 134.127 RMS Gradient 0.176 RMS Move 0.0004
Iteration 86 Steric Energy 134.116 RMS Gradient 0.189 RMS Move 0.0007
Iteration 87 Steric Energy 134.109 RMS Gradient 0.149 RMS Move 0.0004
Iteration 88 Steric Energy 134.098 RMS Gradient 0.183 RMS Move 0.0007
Iteration 89 Steric Energy 134.090 RMS Gradient 0.139 RMS Move 0.0004
Iteration 90 Steric Energy 134.081 RMS Gradient 0.140 RMS Move 0.0007
Iteration 91 Steric Energy 134.074 RMS Gradient 0.142 RMS Move 0.0005
Iteration 92 Steric Energy 134.059 RMS Gradient 0.197 RMS Move 0.0015
Iteration 93 Steric Energy 134.049 RMS Gradient 0.154 RMS Move 0.0009
Iteration 94 Steric Energy 134.034 RMS Gradient 0.206 RMS Move 0.0021
Iteration 95 Steric Energy 134.024 RMS Gradient 0.175 RMS Move 0.0011
Iteration 96 Steric Energy 134.010 RMS Gradient 0.211 RMS Move 0.0017
Iteration 97 Steric Energy 134.002 RMS Gradient 0.156 RMS Move 0.0009
Iteration 98 Steric Energy 133.989 RMS Gradient 0.165 RMS Move 0.0016
Iteration 99 Steric Energy 133.981 RMS Gradient 0.167 RMS Move 0.0010
Iteration 100 Steric Energy 133.966 RMS Gradient 0.181 RMS Move 0.0021
Iteration 101 Steric Energy 133.955 RMS Gradient 0.143 RMS Move 0.0014
Iteration 102 Steric Energy 133.943 RMS Gradient 0.213 RMS Move 0.0028
Iteration 103 Steric Energy 133.937 RMS Gradient 0.170 RMS Move 0.0011
Iteration 104 Steric Energy 133.926 RMS Gradient 0.128 RMS Move 0.0011
Iteration 105 Steric Energy 133.919 RMS Gradient 0.100 RMS Move 0.0006
Iteration 106 Steric Energy 133.915 RMS Gradient 0.103 RMS Move 0.0004
Iteration 107 Steric Energy 133.912 RMS Gradient 0.064 RMS Move 0.0003
Iteration 108 Steric Energy 133.907 RMS Gradient 0.114 RMS Move 0.0009
Iteration 109 Steric Energy 133.904 RMS Gradient 0.081 RMS Move 0.0004
Iteration 110 Steric Energy 133.902 RMS Gradient 0.049 RMS Move 0.0002
Iteration 111 Steric Energy 133.901 RMS Gradient 0.049 RMS Move 0.0002
Iteration 112 Steric Energy 133.898 RMS Gradient 0.105 RMS Move 0.0007
Iteration 113 Steric Energy 133.896 RMS Gradient 0.061 RMS Move 0.0004
Iteration 114 Steric Energy 133.892 RMS Gradient 0.070 RMS Move 0.0007
Iteration 115 Steric Energy 133.890 RMS Gradient 0.094 RMS Move 0.0003
Iteration 116 Steric Energy 133.888 RMS Gradient 0.078 RMS Move 0.0006
Iteration 117 Steric Energy 133.886 RMS Gradient 0.060 RMS Move 0.0002
Iteration 118 Steric Energy 133.885 RMS Gradient 0.073 RMS Move 0.0002
Iteration 119 Steric Energy 133.883 RMS Gradient 0.047 RMS Move 0.0002
Iteration 120 Steric Energy 133.881 RMS Gradient 0.043 RMS Move 0.0002
Iteration 121 Steric Energy 133.878 RMS Gradient 0.123 RMS Move 0.0007
Iteration 122 Steric Energy 133.873 RMS Gradient 0.120 RMS Move 0.0013
Iteration 123 Steric Energy 133.867 RMS Gradient 0.147 RMS Move 0.0013
Iteration 124 Steric Energy 133.863 RMS Gradient 0.103 RMS Move 0.0004
Iteration 125 Steric Energy 133.859 RMS Gradient 0.140 RMS Move 0.0007
Iteration 126 Steric Energy 133.855 RMS Gradient 0.101 RMS Move 0.0003
Iteration 127 Steric Energy 133.851 RMS Gradient 0.112 RMS Move 0.0005
Iteration 128 Steric Energy 133.848 RMS Gradient 0.096 RMS Move 0.0003
Iteration 129 Steric Energy 133.845 RMS Gradient 0.105 RMS Move 0.0005
Iteration 130 Steric Energy 133.842 RMS Gradient 0.083 RMS Move 0.0003
Iteration 131 Steric Energy 133.840 RMS Gradient 0.038 RMS Move 0.0002
Iteration 132 Steric Energy 133.838 RMS Gradient 0.046 RMS Move 0.0002
Iteration 133 Steric Energy 133.834 RMS Gradient 0.129 RMS Move 0.0008
Iteration 134 Steric Energy 133.830 RMS Gradient 0.096 RMS Move 0.0013
Iteration 135 Steric Energy 133.827 RMS Gradient 0.077 RMS Move 0.0004
Iteration 136 Steric Energy 133.824 RMS Gradient 0.057 RMS Move 0.0002
Iteration 137 Steric Energy 133.821 RMS Gradient 0.115 RMS Move 0.0008
Iteration 138 Steric Energy 133.818 RMS Gradient 0.073 RMS Move 0.0004
Iteration 139 Steric Energy 133.813 RMS Gradient 0.113 RMS Move 0.0009
Iteration 140 Steric Energy 133.810 RMS Gradient 0.091 RMS Move 0.0004
Iteration 141 Steric Energy 133.807 RMS Gradient 0.100 RMS Move 0.0006
Iteration 142 Steric Energy 133.804 RMS Gradient 0.144 RMS Move 0.0006
Iteration 143 Steric Energy 133.800 RMS Gradient 0.101 RMS Move 0.0005
Iteration 144 Steric Energy 133.799 RMS Gradient 0.123 RMS Move 0.0002
Iteration 145 Steric Energy 133.796 RMS Gradient 0.113 RMS Move 0.0002
Iteration 146 Steric Energy 133.795 RMS Gradient 0.058 RMS Move 0.0001
Iteration 147 Steric Energy 133.794 RMS Gradient 0.039 RMS Move 0.0000
Iteration 148 Steric Energy 133.794 RMS Gradient 0.037 RMS Move 0.0001
Iteration 149 Steric Energy 133.793 RMS Gradient 0.042 RMS Move 0.0001
Iteration 150 Steric Energy 133.792 RMS Gradient 0.049 RMS Move 0.0002
Iteration 151 Steric Energy 133.791 RMS Gradient 0.047 RMS Move 0.0002
Iteration 152 Steric Energy 133.790 RMS Gradient 0.033 RMS Move 0.0002
Iteration 153 Steric Energy 133.790 RMS Gradient 0.037 RMS Move 0.0002
Iteration 154 Steric Energy 133.789 RMS Gradient 0.029 RMS Move 0.0002
Iteration 155 Steric Energy 133.788 RMS Gradient 0.079 RMS Move 0.0005
Iteration 156 Steric Energy 133.787 RMS Gradient 0.054 RMS Move 0.0006
Iteration 157 Steric Energy 133.786 RMS Gradient 0.049 RMS Move 0.0002
Iteration 158 Steric Energy 133.784 RMS Gradient 0.047 RMS Move 0.0002
Iteration 159 Steric Energy 133.781 RMS Gradient 0.102 RMS Move 0.0009
Iteration 160 Steric Energy 133.778 RMS Gradient 0.063 RMS Move 0.0005
Iteration 161 Steric Energy 133.775 RMS Gradient 0.112 RMS Move 0.0008
Iteration 162 Steric Energy 133.773 RMS Gradient 0.075 RMS Move 0.0003
Iteration 163 Steric Energy 133.770 RMS Gradient 0.104 RMS Move 0.0007
Iteration 164 Steric Energy 133.767 RMS Gradient 0.073 RMS Move 0.0004
Iteration 165 Steric Energy 133.765 RMS Gradient 0.051 RMS Move 0.0002
Iteration 166 Steric Energy 133.763 RMS Gradient 0.118 RMS Move 0.0005
Iteration 167 Steric Energy 133.760 RMS Gradient 0.103 RMS Move 0.0009
Iteration 168 Steric Energy 133.755 RMS Gradient 0.128 RMS Move 0.0008
Iteration 169 Steric Energy 133.753 RMS Gradient 0.074 RMS Move 0.0002
Iteration 170 Steric Energy 133.751 RMS Gradient 0.042 RMS Move 0.0001
Iteration 171 Steric Energy 133.751 RMS Gradient 0.042 RMS Move 0.0001
Iteration 172 Steric Energy 133.750 RMS Gradient 0.033 RMS Move 0.0001
Iteration 173 Steric Energy 133.750 RMS Gradient 0.031 RMS Move 0.0001
Iteration 174 Steric Energy 133.749 RMS Gradient 0.032 RMS Move 0.0001
Iteration 175 Steric Energy 133.749 RMS Gradient 0.035 RMS Move 0.0001
Iteration 176 Steric Energy 133.748 RMS Gradient 0.032 RMS Move 0.0002
Iteration 177 Steric Energy 133.747 RMS Gradient 0.031 RMS Move 0.0002
Iteration 178 Steric Energy 133.747 RMS Gradient 0.032 RMS Move 0.0002
Iteration 179 Steric Energy 133.746 RMS Gradient 0.068 RMS Move 0.0006
Iteration 180 Steric Energy 133.744 RMS Gradient 0.066 RMS Move 0.0008
Iteration 181 Steric Energy 133.743 RMS Gradient 0.078 RMS Move 0.0008
Iteration 182 Steric Energy 133.741 RMS Gradient 0.095 RMS Move 0.0007
Iteration 183 Steric Energy 133.739 RMS Gradient 0.079 RMS Move 0.0006
Iteration 184 Steric Energy 133.738 RMS Gradient 0.060 RMS Move 0.0002
Iteration 185 Steric Energy 133.737 RMS Gradient 0.050 RMS Move 0.0001
Iteration 186 Steric Energy 133.736 RMS Gradient 0.070 RMS Move 0.0002
Iteration 187 Steric Energy 133.736 RMS Gradient 0.072 RMS Move 0.0002
Iteration 188 Steric Energy 133.735 RMS Gradient 0.063 RMS Move 0.0001
Iteration 189 Steric Energy 133.734 RMS Gradient 0.043 RMS Move 0.0001
Iteration 190 Steric Energy 133.733 RMS Gradient 0.039 RMS Move 0.0001
Iteration 191 Steric Energy 133.733 RMS Gradient 0.033 RMS Move 0.0001
Iteration 192 Steric Energy 133.733 RMS Gradient 0.031 RMS Move 0.0001
Iteration 193 Steric Energy 133.732 RMS Gradient 0.030 RMS Move 0.0001
Iteration 194 Steric Energy 133.732 RMS Gradient 0.042 RMS Move 0.0001
Iteration 195 Steric Energy 133.731 RMS Gradient 0.039 RMS Move 0.0002
Iteration 196 Steric Energy 133.731 RMS Gradient 0.030 RMS Move 0.0001
Iteration 197 Steric Energy 133.731 RMS Gradient 0.022 RMS Move 0.0000
Iteration 198 Steric Energy 133.731 RMS Gradient 0.022 RMS Move 0.0001
Iteration 199 Steric Energy 133.731 RMS Gradient 0.020 RMS Move 0.0001
Iteration 200 Steric Energy 133.731 RMS Gradient 0.018 RMS Move 0.0000
Iteration 201 Steric Energy 133.730 RMS Gradient 0.027 RMS Move 0.0001
Iteration 202 Steric Energy 133.730 RMS Gradient 0.043 RMS Move 0.0002
Iteration 203 Steric Energy 133.730 RMS Gradient 0.035 RMS Move 0.0002
Iteration 204 Steric Energy 133.729 RMS Gradient 0.026 RMS Move 0.0002
Iteration 205 Steric Energy 133.729 RMS Gradient 0.045 RMS Move 0.0005
Iteration 206 Steric Energy 133.728 RMS Gradient 0.047 RMS Move 0.0007
Iteration 207 Steric Energy 133.727 RMS Gradient 0.031 RMS Move 0.0002
Iteration 208 Steric Energy 133.727 RMS Gradient 0.033 RMS Move 0.0002
Iteration 209 Steric Energy 133.726 RMS Gradient 0.030 RMS Move 0.0002
Iteration 210 Steric Energy 133.726 RMS Gradient 0.027 RMS Move 0.0002
Iteration 211 Steric Energy 133.726 RMS Gradient 0.030 RMS Move 0.0002
Iteration 212 Steric Energy 133.725 RMS Gradient 0.049 RMS Move 0.0005
Iteration 213 Steric Energy 133.724 RMS Gradient 0.045 RMS Move 0.0006
Iteration 214 Steric Energy 133.724 RMS Gradient 0.037 RMS Move 0.0002
Iteration 215 Steric Energy 133.723 RMS Gradient 0.029 RMS Move 0.0002
Iteration 216 Steric Energy 133.723 RMS Gradient 0.021 RMS Move 0.0002
Iteration 217 Steric Energy 133.722 RMS Gradient 0.061 RMS Move 0.0005
Iteration 218 Steric Energy 133.721 RMS Gradient 0.039 RMS Move 0.0006
Iteration 219 Steric Energy 133.720 RMS Gradient 0.039 RMS Move 0.0002
Iteration 220 Steric Energy 133.720 RMS Gradient 0.027 RMS Move 0.0001
Iteration 221 Steric Energy 133.720 RMS Gradient 0.038 RMS Move 0.0002
Iteration 222 Steric Energy 133.719 RMS Gradient 0.033 RMS Move 0.0002
Iteration 223 Steric Energy 133.719 RMS Gradient 0.029 RMS Move 0.0000
Iteration 224 Steric Energy 133.719 RMS Gradient 0.025 RMS Move 0.0001
Iteration 225 Steric Energy 133.719 RMS Gradient 0.020 RMS Move 0.0000
Iteration 226 Steric Energy 133.719 RMS Gradient 0.014 RMS Move 0.0000
Iteration 227 Steric Energy 133.718 RMS Gradient 0.017 RMS Move 0.0000
Iteration 228 Steric Energy 133.718 RMS Gradient 0.017 RMS Move 0.0000
Iteration 229 Steric Energy 133.718 RMS Gradient 0.022 RMS Move 0.0001
Iteration 230 Steric Energy 133.718 RMS Gradient 0.038 RMS Move 0.0002
Iteration 231 Steric Energy 133.718 RMS Gradient 0.030 RMS Move 0.0002
Iteration 232 Steric Energy 133.718 RMS Gradient 0.023 RMS Move 0.0001
Iteration 233 Steric Energy 133.717 RMS Gradient 0.022 RMS Move 0.0001
Iteration 234 Steric Energy 133.717 RMS Gradient 0.020 RMS Move 0.0001
Iteration 235 Steric Energy 133.717 RMS Gradient 0.018 RMS Move 0.0000
Iteration 236 Steric Energy 133.717 RMS Gradient 0.017 RMS Move 0.0001
Iteration 237 Steric Energy 133.717 RMS Gradient 0.016 RMS Move 0.0001
Iteration 238 Steric Energy 133.717 RMS Gradient 0.014 RMS Move 0.0000
Iteration 239 Steric Energy 133.717 RMS Gradient 0.021 RMS Move 0.0001
Iteration 240 Steric Energy 133.716 RMS Gradient 0.021 RMS Move 0.0001
Iteration 241 Steric Energy 133.716 RMS Gradient 0.030 RMS Move 0.0002
Iteration 242 Steric Energy 133.716 RMS Gradient 0.036 RMS Move 0.0002
Iteration 243 Steric Energy 133.716 RMS Gradient 0.029 RMS Move 0.0001
Iteration 244 Steric Energy 133.716 RMS Gradient 0.023 RMS Move 0.0001
Iteration 245 Steric Energy 133.715 RMS Gradient 0.020 RMS Move 0.0001
Iteration 246 Steric Energy 133.715 RMS Gradient 0.018 RMS Move 0.0001
Iteration 247 Steric Energy 133.715 RMS Gradient 0.017 RMS Move 0.0001
Iteration 248 Steric Energy 133.715 RMS Gradient 0.018 RMS Move 0.0001
Iteration 249 Steric Energy 133.715 RMS Gradient 0.020 RMS Move 0.0001
Iteration 250 Steric Energy 133.715 RMS Gradient 0.019 RMS Move 0.0001
Iteration 251 Steric Energy 133.715 RMS Gradient 0.019 RMS Move 0.0001
Iteration 252 Steric Energy 133.715 RMS Gradient 0.018 RMS Move 0.0001
Iteration 253 Steric Energy 133.715 RMS Gradient 0.021 RMS Move 0.0001
Iteration 254 Steric Energy 133.714 RMS Gradient 0.034 RMS Move 0.0002
Iteration 255 Steric Energy 133.714 RMS Gradient 0.031 RMS Move 0.0002
Iteration 256 Steric Energy 133.714 RMS Gradient 0.025 RMS Move 0.0001
Iteration 257 Steric Energy 133.714 RMS Gradient 0.023 RMS Move 0.0001
Iteration 258 Steric Energy 133.714 RMS Gradient 0.024 RMS Move 0.0001
Iteration 259 Steric Energy 133.713 RMS Gradient 0.024 RMS Move 0.0001
Iteration 260 Steric Energy 133.713 RMS Gradient 0.026 RMS Move 0.0001
Iteration 261 Steric Energy 133.713 RMS Gradient 0.024 RMS Move 0.0001
Iteration 262 Steric Energy 133.713 RMS Gradient 0.023 RMS Move 0.0001
Iteration 263 Steric Energy 133.713 RMS Gradient 0.027 RMS Move 0.0001
Iteration 264 Steric Energy 133.712 RMS Gradient 0.029 RMS Move 0.0002
Iteration 265 Steric Energy 133.712 RMS Gradient 0.035 RMS Move 0.0002
Iteration 266 Steric Energy 133.712 RMS Gradient 0.039 RMS Move 0.0002
Iteration 267 Steric Energy 133.712 RMS Gradient 0.031 RMS Move 0.0001
Iteration 268 Steric Energy 133.711 RMS Gradient 0.018 RMS Move 0.0000
Iteration 269 Steric Energy 133.711 RMS Gradient 0.018 RMS Move 0.0000
Iteration 270 Steric Energy 133.711 RMS Gradient 0.018 RMS Move 0.0000
Iteration 271 Steric Energy 133.711 RMS Gradient 0.017 RMS Move 0.0000
Iteration 272 Steric Energy 133.711 RMS Gradient 0.017 RMS Move 0.0001
Iteration 273 Steric Energy 133.711 RMS Gradient 0.014 RMS Move 0.0000
Iteration 274 Steric Energy 133.711 RMS Gradient 0.016 RMS Move 0.0000
Iteration 275 Steric Energy 133.711 RMS Gradient 0.018 RMS Move 0.0001
Iteration 276 Steric Energy 133.711 RMS Gradient 0.016 RMS Move 0.0001
Iteration 277 Steric Energy 133.711 RMS Gradient 0.015 RMS Move 0.0001
Iteration 278 Steric Energy 133.711 RMS Gradient 0.015 RMS Move 0.0001
Iteration 279 Steric Energy 133.710 RMS Gradient 0.019 RMS Move 0.0001
Iteration 280 Steric Energy 133.710 RMS Gradient 0.035 RMS Move 0.0002
Iteration 281 Steric Energy 133.710 RMS Gradient 0.032 RMS Move 0.0002
Iteration 282 Steric Energy 133.710 RMS Gradient 0.017 RMS Move 0.0002
Iteration 283 Steric Energy 133.709 RMS Gradient 0.053 RMS Move 0.0007
Iteration 284 Steric Energy 133.708 RMS Gradient 0.052 RMS Move 0.0012
Iteration 285 Steric Energy 133.707 RMS Gradient 0.061 RMS Move 0.0011
Iteration 286 Steric Energy 133.706 RMS Gradient 0.071 RMS Move 0.0010
Iteration 287 Steric Energy 133.705 RMS Gradient 0.080 RMS Move 0.0009
Iteration 288 Steric Energy 133.704 RMS Gradient 0.081 RMS Move 0.0008
Iteration 289 Steric Energy 133.702 RMS Gradient 0.093 RMS Move 0.0006
Iteration 290 Steric Energy 133.701 RMS Gradient 0.064 RMS Move 0.0002
Iteration 291 Steric Energy 133.700 RMS Gradient 0.039 RMS Move 0.0001
Iteration 292 Steric Energy 133.700 RMS Gradient 0.033 RMS Move 0.0001
Iteration 293 Steric Energy 133.700 RMS Gradient 0.032 RMS Move 0.0001
Iteration 294 Steric Energy 133.699 RMS Gradient 0.036 RMS Move 0.0001
Iteration 295 Steric Energy 133.699 RMS Gradient 0.032 RMS Move 0.0001
Iteration 296 Steric Energy 133.699 RMS Gradient 0.024 RMS Move 0.0001
Iteration 297 Steric Energy 133.699 RMS Gradient 0.021 RMS Move 0.0000
Iteration 298 Steric Energy 133.698 RMS Gradient 0.020 RMS Move 0.0001
Iteration 299 Steric Energy 133.698 RMS Gradient 0.018 RMS Move 0.0001
Iteration 300 Steric Energy 133.698 RMS Gradient 0.018 RMS Move 0.0000
Iteration 301 Steric Energy 133.698 RMS Gradient 0.019 RMS Move 0.0001
Iteration 302 Steric Energy 133.698 RMS Gradient 0.019 RMS Move 0.0001
Iteration 303 Steric Energy 133.698 RMS Gradient 0.018 RMS Move 0.0001
Iteration 304 Steric Energy 133.698 RMS Gradient 0.022 RMS Move 0.0001
Iteration 305 Steric Energy 133.698 RMS Gradient 0.022 RMS Move 0.0001
Iteration 306 Steric Energy 133.697 RMS Gradient 0.021 RMS Move 0.0001
Iteration 307 Steric Energy 133.697 RMS Gradient 0.017 RMS Move 0.0001
Iteration 308 Steric Energy 133.697 RMS Gradient 0.017 RMS Move 0.0001
Iteration 309 Steric Energy 133.697 RMS Gradient 0.021 RMS Move 0.0001
Iteration 310 Steric Energy 133.697 RMS Gradient 0.031 RMS Move 0.0002
Iteration 311 Steric Energy 133.697 RMS Gradient 0.030 RMS Move 0.0002
Iteration 312 Steric Energy 133.697 RMS Gradient 0.034 RMS Move 0.0002
Iteration 313 Steric Energy 133.696 RMS Gradient 0.028 RMS Move 0.0001
Iteration 314 Steric Energy 133.696 RMS Gradient 0.018 RMS Move 0.0001
Iteration 315 Steric Energy 133.696 RMS Gradient 0.016 RMS Move 0.0000
Iteration 316 Steric Energy 133.696 RMS Gradient 0.015 RMS Move 0.0000
Iteration 317 Steric Energy 133.696 RMS Gradient 0.016 RMS Move 0.0000
Iteration 318 Steric Energy 133.696 RMS Gradient 0.017 RMS Move 0.0001
Iteration 319 Steric Energy 133.696 RMS Gradient 0.016 RMS Move 0.0001
Iteration 320 Steric Energy 133.696 RMS Gradient 0.019 RMS Move 0.0001
Iteration 321 Steric Energy 133.696 RMS Gradient 0.021 RMS Move 0.0001
Iteration 322 Steric Energy 133.695 RMS Gradient 0.021 RMS Move 0.0001
Iteration 323 Steric Energy 133.695 RMS Gradient 0.020 RMS Move 0.0001
Iteration 324 Steric Energy 133.695 RMS Gradient 0.022 RMS Move 0.0001
Iteration 325 Steric Energy 133.695 RMS Gradient 0.033 RMS Move 0.0002
Iteration 326 Steric Energy 133.695 RMS Gradient 0.032 RMS Move 0.0002
Iteration 327 Steric Energy 133.695 RMS Gradient 0.024 RMS Move 0.0001
Iteration 328 Steric Energy 133.695 RMS Gradient 0.018 RMS Move 0.0001
Iteration 329 Steric Energy 133.694 RMS Gradient 0.019 RMS Move 0.0000
Iteration 330 Steric Energy 133.694 RMS Gradient 0.023 RMS Move 0.0001
Iteration 331 Steric Energy 133.694 RMS Gradient 0.022 RMS Move 0.0001
Iteration 332 Steric Energy 133.694 RMS Gradient 0.020 RMS Move 0.0001
Iteration 333 Steric Energy 133.694 RMS Gradient 0.020 RMS Move 0.0001
Iteration 334 Steric Energy 133.694 RMS Gradient 0.020 RMS Move 0.0001
Iteration 335 Steric Energy 133.694 RMS Gradient 0.018 RMS Move 0.0001
Iteration 336 Steric Energy 133.694 RMS Gradient 0.019 RMS Move 0.0001
Iteration 337 Steric Energy 133.693 RMS Gradient 0.022 RMS Move 0.0001
Iteration 338 Steric Energy 133.693 RMS Gradient 0.022 RMS Move 0.0001
Iteration 339 Steric Energy 133.693 RMS Gradient 0.034 RMS Move 0.0002
Iteration 340 Steric Energy 133.693 RMS Gradient 0.030 RMS Move 0.0001
Iteration 341 Steric Energy 133.693 RMS Gradient 0.021 RMS Move 0.0001
Iteration 342 Steric Energy 133.693 RMS Gradient 0.020 RMS Move 0.0000
Iteration 343 Steric Energy 133.693 RMS Gradient 0.020 RMS Move 0.0001
Iteration 344 Steric Energy 133.693 RMS Gradient 0.018 RMS Move 0.0001
Iteration 345 Steric Energy 133.692 RMS Gradient 0.018 RMS Move 0.0001
Iteration 346 Steric Energy 133.692 RMS Gradient 0.019 RMS Move 0.0001
Iteration 347 Steric Energy 133.692 RMS Gradient 0.018 RMS Move 0.0001
Iteration 348 Steric Energy 133.692 RMS Gradient 0.018 RMS Move 0.0001
Iteration 349 Steric Energy 133.692 RMS Gradient 0.020 RMS Move 0.0001
Iteration 350 Steric Energy 133.692 RMS Gradient 0.022 RMS Move 0.0001
Iteration 351 Steric Energy 133.692 RMS Gradient 0.021 RMS Move 0.0001
Iteration 352 Steric Energy 133.692 RMS Gradient 0.018 RMS Move 0.0001
Iteration 353 Steric Energy 133.692 RMS Gradient 0.016 RMS Move 0.0001
Iteration 354 Steric Energy 133.691 RMS Gradient 0.022 RMS Move 0.0001
Iteration 355 Steric Energy 133.691 RMS Gradient 0.028 RMS Move 0.0002
Iteration 356 Steric Energy 133.691 RMS Gradient 0.027 RMS Move 0.0002
Iteration 357 Steric Energy 133.691 RMS Gradient 0.034 RMS Move 0.0002
Iteration 358 Steric Energy 133.691 RMS Gradient 0.040 RMS Move 0.0002
Iteration 359 Steric Energy 133.690 RMS Gradient 0.035 RMS Move 0.0001
Iteration 360 Steric Energy 133.690 RMS Gradient 0.022 RMS Move 0.0001
Iteration 361 Steric Energy 133.690 RMS Gradient 0.019 RMS Move 0.0000
Iteration 362 Steric Energy 133.690 RMS Gradient 0.019 RMS Move 0.0000
Iteration 363 Steric Energy 133.690 RMS Gradient 0.019 RMS Move 0.0001
Iteration 364 Steric Energy 133.690 RMS Gradient 0.017 RMS Move 0.0000
Iteration 365 Steric Energy 133.690 RMS Gradient 0.017 RMS Move 0.0000
Iteration 366 Steric Energy 133.690 RMS Gradient 0.020 RMS Move 0.0001
Iteration 367 Steric Energy 133.690 RMS Gradient 0.020 RMS Move 0.0001
Iteration 368 Steric Energy 133.689 RMS Gradient 0.019 RMS Move 0.0001
Iteration 369 Steric Energy 133.689 RMS Gradient 0.017 RMS Move 0.0001
Iteration 370 Steric Energy 133.689 RMS Gradient 0.015 RMS Move 0.0001
Iteration 371 Steric Energy 133.689 RMS Gradient 0.014 RMS Move 0.0000
Iteration 372 Steric Energy 133.689 RMS Gradient 0.014 RMS Move 0.0000
Iteration 373 Steric Energy 133.689 RMS Gradient 0.018 RMS Move 0.0001
Iteration 374 Steric Energy 133.689 RMS Gradient 0.021 RMS Move 0.0001
Iteration 375 Steric Energy 133.689 RMS Gradient 0.030 RMS Move 0.0002
Iteration 376 Steric Energy 133.689 RMS Gradient 0.031 RMS Move 0.0002
Iteration 377 Steric Energy 133.688 RMS Gradient 0.034 RMS Move 0.0002
Iteration 378 Steric Energy 133.688 RMS Gradient 0.035 RMS Move 0.0001
Iteration 379 Steric Energy 133.688 RMS Gradient 0.027 RMS Move 0.0001
Iteration 380 Steric Energy 133.688 RMS Gradient 0.024 RMS Move 0.0001
Iteration 381 Steric Energy 133.688 RMS Gradient 0.023 RMS Move 0.0001
Iteration 382 Steric Energy 133.688 RMS Gradient 0.023 RMS Move 0.0001
Iteration 383 Steric Energy 133.687 RMS Gradient 0.020 RMS Move 0.0001
Iteration 384 Steric Energy 133.687 RMS Gradient 0.019 RMS Move 0.0001
Iteration 385 Steric Energy 133.687 RMS Gradient 0.019 RMS Move 0.0001
Iteration 386 Steric Energy 133.687 RMS Gradient 0.022 RMS Move 0.0001
Iteration 387 Steric Energy 133.687 RMS Gradient 0.024 RMS Move 0.0001
Iteration 388 Steric Energy 133.687 RMS Gradient 0.023 RMS Move 0.0001
Iteration 389 Steric Energy 133.687 RMS Gradient 0.021 RMS Move 0.0001
Iteration 390 Steric Energy 133.687 RMS Gradient 0.020 RMS Move 0.0001
Iteration 391 Steric Energy 133.687 RMS Gradient 0.020 RMS Move 0.0001
Iteration 392 Steric Energy 133.686 RMS Gradient 0.021 RMS Move 0.0001
Iteration 393 Steric Energy 133.686 RMS Gradient 0.024 RMS Move 0.0001
Iteration 394 Steric Energy 133.686 RMS Gradient 0.035 RMS Move 0.0002
Iteration 395 Steric Energy 133.686 RMS Gradient 0.035 RMS Move 0.0002
Iteration 396 Steric Energy 133.686 RMS Gradient 0.038 RMS Move 0.0002
Iteration 397 Steric Energy 133.686 RMS Gradient 0.036 RMS Move 0.0001
Iteration 398 Steric Energy 133.685 RMS Gradient 0.021 RMS Move 0.0001
Iteration 399 Steric Energy 133.685 RMS Gradient 0.018 RMS Move 0.0000
Iteration 400 Steric Energy 133.685 RMS Gradient 0.019 RMS Move 0.0000
Iteration 401 Steric Energy 133.685 RMS Gradient 0.019 RMS Move 0.0000
Iteration 402 Steric Energy 133.685 RMS Gradient 0.017 RMS Move 0.0000
Iteration 403 Steric Energy 133.685 RMS Gradient 0.016 RMS Move 0.0000
Iteration 404 Steric Energy 133.685 RMS Gradient 0.016 RMS Move 0.0000
Iteration 405 Steric Energy 133.685 RMS Gradient 0.019 RMS Move 0.0001
Iteration 406 Steric Energy 133.685 RMS Gradient 0.019 RMS Move 0.0001
Iteration 407 Steric Energy 133.684 RMS Gradient 0.018 RMS Move 0.0001
Iteration 408 Steric Energy 133.684 RMS Gradient 0.016 RMS Move 0.0001
Iteration 409 Steric Energy 133.684 RMS Gradient 0.016 RMS Move 0.0001
Iteration 410 Steric Energy 133.684 RMS Gradient 0.016 RMS Move 0.0001
Iteration 411 Steric Energy 133.684 RMS Gradient 0.018 RMS Move 0.0001
Iteration 412 Steric Energy 133.684 RMS Gradient 0.019 RMS Move 0.0001
Iteration 413 Steric Energy 133.684 RMS Gradient 0.020 RMS Move 0.0001
Iteration 414 Steric Energy 133.684 RMS Gradient 0.020 RMS Move 0.0001
Iteration 415 Steric Energy 133.684 RMS Gradient 0.022 RMS Move 0.0001
Iteration 416 Steric Energy 133.684 RMS Gradient 0.030 RMS Move 0.0002
Iteration 417 Steric Energy 133.683 RMS Gradient 0.027 RMS Move 0.0002
Iteration 418 Steric Energy 133.683 RMS Gradient 0.052 RMS Move 0.0006
Iteration 419 Steric Energy 133.682 RMS Gradient 0.063 RMS Move 0.0015
Iteration 420 Steric Energy 133.681 RMS Gradient 0.038 RMS Move 0.0006
Iteration 421 Steric Energy 133.680 RMS Gradient 0.075 RMS Move 0.0013
Iteration 422 Steric Energy 133.678 RMS Gradient 0.088 RMS Move 0.0030
Iteration 423 Steric Energy 133.675 RMS Gradient 0.109 RMS Move 0.0037
Iteration 424 Steric Energy 133.673 RMS Gradient 0.079 RMS Move 0.0013
Iteration 425 Steric Energy 133.671 RMS Gradient 0.092 RMS Move 0.0018
Iteration 426 Steric Energy 133.669 RMS Gradient 0.075 RMS Move 0.0009
Iteration 427 Steric Energy 133.667 RMS Gradient 0.079 RMS Move 0.0016
Iteration 428 Steric Energy 133.663 RMS Gradient 0.129 RMS Move 0.0035
Iteration 429 Steric Energy 133.660 RMS Gradient 0.121 RMS Move 0.0033
Iteration 430 Steric Energy 133.656 RMS Gradient 0.121 RMS Move 0.0023
Iteration 431 Steric Energy 133.654 RMS Gradient 0.088 RMS Move 0.0006
Iteration 432 Steric Energy 133.651 RMS Gradient 0.084 RMS Move 0.0008
Iteration 433 Steric Energy 133.649 RMS Gradient 0.068 RMS Move 0.0005
Iteration 434 Steric Energy 133.648 RMS Gradient 0.035 RMS Move 0.0002
Iteration 435 Steric Energy 133.647 RMS Gradient 0.045 RMS Move 0.0002
Iteration 436 Steric Energy 133.647 RMS Gradient 0.034 RMS Move 0.0002
Iteration 437 Steric Energy 133.646 RMS Gradient 0.029 RMS Move 0.0002
Iteration 438 Steric Energy 133.645 RMS Gradient 0.020 RMS Move 0.0002
Iteration 439 Steric Energy 133.645 RMS Gradient 0.026 RMS Move 0.0002
Iteration 440 Steric Energy 133.645 RMS Gradient 0.016 RMS Move 0.0002
Iteration 441 Steric Energy 133.644 RMS Gradient 0.027 RMS Move 0.0002
Iteration 442 Steric Energy 133.644 RMS Gradient 0.039 RMS Move 0.0005
Iteration 443 Steric Energy 133.644 RMS Gradient 0.022 RMS Move 0.0003
Iteration 444 Steric Energy 133.643 RMS Gradient 0.052 RMS Move 0.0005
Iteration 445 Steric Energy 133.643 RMS Gradient 0.035 RMS Move 0.0002
Iteration 446 Steric Energy 133.642 RMS Gradient 0.023 RMS Move 0.0002
Iteration 447 Steric Energy 133.642 RMS Gradient 0.029 RMS Move 0.0001
Iteration 448 Steric Energy 133.641 RMS Gradient 0.026 RMS Move 0.0002
Iteration 449 Steric Energy 133.641 RMS Gradient 0.024 RMS Move 0.0001
Iteration 450 Steric Energy 133.641 RMS Gradient 0.021 RMS Move 0.0002
Iteration 451 Steric Energy 133.641 RMS Gradient 0.017 RMS Move 0.0001
Iteration 452 Steric Energy 133.641 RMS Gradient 0.024 RMS Move 0.0001
Iteration 453 Steric Energy 133.640 RMS Gradient 0.030 RMS Move 0.0002
Iteration 454 Steric Energy 133.640 RMS Gradient 0.028 RMS Move 0.0002
Iteration 455 Steric Energy 133.640 RMS Gradient 0.039 RMS Move 0.0002
Iteration 456 Steric Energy 133.639 RMS Gradient 0.039 RMS Move 0.0002
Iteration 457 Steric Energy 133.639 RMS Gradient 0.029 RMS Move 0.0001
Iteration 458 Steric Energy 133.639 RMS Gradient 0.018 RMS Move 0.0000
Iteration 459 Steric Energy 133.639 RMS Gradient 0.013 RMS Move 0.0000
Iteration 460 Steric Energy 133.639 RMS Gradient 0.012 RMS Move 0.0000
Iteration 461 Steric Energy 133.639 RMS Gradient 0.017 RMS Move 0.0000
Iteration 462 Steric Energy 133.639 RMS Gradient 0.019 RMS Move 0.0001
Iteration 463 Steric Energy 133.639 RMS Gradient 0.017 RMS Move 0.0001
Iteration 464 Steric Energy 133.639 RMS Gradient 0.014 RMS Move 0.0001
Iteration 465 Steric Energy 133.638 RMS Gradient 0.012 RMS Move 0.0000
Iteration 466 Steric Energy 133.638 RMS Gradient 0.014 RMS Move 0.0001
Iteration 467 Steric Energy 133.638 RMS Gradient 0.019 RMS Move 0.0001
Iteration 468 Steric Energy 133.638 RMS Gradient 0.016 RMS Move 0.0001
Iteration 469 Steric Energy 133.638 RMS Gradient 0.021 RMS Move 0.0001
Iteration 470 Steric Energy 133.638 RMS Gradient 0.025 RMS Move 0.0002
Iteration 471 Steric Energy 133.638 RMS Gradient 0.029 RMS Move 0.0002
Iteration 472 Steric Energy 133.638 RMS Gradient 0.026 RMS Move 0.0001
Iteration 473 Steric Energy 133.637 RMS Gradient 0.021 RMS Move 0.0001
Iteration 474 Steric Energy 133.637 RMS Gradient 0.020 RMS Move 0.0001
Iteration 475 Steric Energy 133.637 RMS Gradient 0.021 RMS Move 0.0001
Iteration 476 Steric Energy 133.637 RMS Gradient 0.021 RMS Move 0.0001
Iteration 477 Steric Energy 133.637 RMS Gradient 0.023 RMS Move 0.0001
Iteration 478 Steric Energy 133.637 RMS Gradient 0.023 RMS Move 0.0001
Iteration 479 Steric Energy 133.637 RMS Gradient 0.020 RMS Move 0.0001
Iteration 480 Steric Energy 133.636 RMS Gradient 0.022 RMS Move 0.0001
Iteration 481 Steric Energy 133.636 RMS Gradient 0.021 RMS Move 0.0001
Iteration 482 Steric Energy 133.636 RMS Gradient 0.034 RMS Move 0.0002
Iteration 483 Steric Energy 133.636 RMS Gradient 0.040 RMS Move 0.0002
Iteration 484 Steric Energy 133.636 RMS Gradient 0.030 RMS Move 0.0001
Iteration 485 Steric Energy 133.636 RMS Gradient 0.015 RMS Move 0.0000
Iteration 486 Steric Energy 133.636 RMS Gradient 0.013 RMS Move 0.0000
Iteration 487 Steric Energy 133.635 RMS Gradient 0.015 RMS Move 0.0000
Iteration 488 Steric Energy 133.635 RMS Gradient 0.017 RMS Move 0.0000
Iteration 489 Steric Energy 133.635 RMS Gradient 0.017 RMS Move 0.0001
Iteration 490 Steric Energy 133.635 RMS Gradient 0.014 RMS Move 0.0001
Iteration 491 Steric Energy 133.635 RMS Gradient 0.014 RMS Move 0.0000
Iteration 492 Steric Energy 133.635 RMS Gradient 0.014 RMS Move 0.0001
Iteration 493 Steric Energy 133.635 RMS Gradient 0.014 RMS Move 0.0001
Iteration 494 Steric Energy 133.635 RMS Gradient 0.014 RMS Move 0.0001
Iteration 495 Steric Energy 133.635 RMS Gradient 0.014 RMS Move 0.0001
Iteration 496 Steric Energy 133.635 RMS Gradient 0.016 RMS Move 0.0001
Iteration 497 Steric Energy 133.635 RMS Gradient 0.016 RMS Move 0.0001
Iteration 498 Steric Energy 133.635 RMS Gradient 0.016 RMS Move 0.0001
Iteration 499 Steric Energy 133.635 RMS Gradient 0.020 RMS Move 0.0001
Iteration 500 Steric Energy 133.634 RMS Gradient 0.024 RMS Move 0.0002
Iteration 501 Steric Energy 133.634 RMS Gradient 0.021 RMS Move 0.0002
Iteration 502 Steric Energy 133.634 RMS Gradient 0.042 RMS Move 0.0005
Iteration 503 Steric Energy 133.633 RMS Gradient 0.037 RMS Move 0.0007
Iteration 504 Steric Energy 133.633 RMS Gradient 0.055 RMS Move 0.0005
Iteration 505 Steric Energy 133.632 RMS Gradient 0.058 RMS Move 0.0006
Iteration 506 Steric Energy 133.631 RMS Gradient 0.065 RMS Move 0.0005
Iteration 507 Steric Energy 133.631 RMS Gradient 0.070 RMS Move 0.0005
Iteration 508 Steric Energy 133.630 RMS Gradient 0.048 RMS Move 0.0002
Iteration 509 Steric Energy 133.629 RMS Gradient 0.029 RMS Move 0.0001
Iteration 510 Steric Energy 133.629 RMS Gradient 0.027 RMS Move 0.0001
Iteration 511 Steric Energy 133.629 RMS Gradient 0.027 RMS Move 0.0001
Iteration 512 Steric Energy 133.628 RMS Gradient 0.025 RMS Move 0.0001
Iteration 513 Steric Energy 133.628 RMS Gradient 0.022 RMS Move 0.0001
Iteration 514 Steric Energy 133.628 RMS Gradient 0.024 RMS Move 0.0001
Iteration 515 Steric Energy 133.628 RMS Gradient 0.020 RMS Move 0.0001
Iteration 516 Steric Energy 133.628 RMS Gradient 0.019 RMS Move 0.0001
Iteration 517 Steric Energy 133.627 RMS Gradient 0.019 RMS Move 0.0001
Iteration 518 Steric Energy 133.627 RMS Gradient 0.021 RMS Move 0.0001
Iteration 519 Steric Energy 133.627 RMS Gradient 0.027 RMS Move 0.0002
Iteration 520 Steric Energy 133.627 RMS Gradient 0.023 RMS Move 0.0001
Iteration 521 Steric Energy 133.627 RMS Gradient 0.017 RMS Move 0.0001
Iteration 522 Steric Energy 133.627 RMS Gradient 0.015 RMS Move 0.0000
Iteration 523 Steric Energy 133.627 RMS Gradient 0.015 RMS Move 0.0000
Iteration 524 Steric Energy 133.627 RMS Gradient 0.013 RMS Move 0.0000
Iteration 525 Steric Energy 133.626 RMS Gradient 0.013 RMS Move 0.0000
Iteration 526 Steric Energy 133.626 RMS Gradient 0.014 RMS Move 0.0000
Iteration 527 Steric Energy 133.626 RMS Gradient 0.016 RMS Move 0.0001
Iteration 528 Steric Energy 133.626 RMS Gradient 0.014 RMS Move 0.0001
Iteration 529 Steric Energy 133.626 RMS Gradient 0.019 RMS Move 0.0001
Iteration 530 Steric Energy 133.626 RMS Gradient 0.026 RMS Move 0.0002
Iteration 531 Steric Energy 133.626 RMS Gradient 0.031 RMS Move 0.0002
Iteration 532 Steric Energy 133.626 RMS Gradient 0.023 RMS Move 0.0001
Iteration 533 Steric Energy 133.626 RMS Gradient 0.016 RMS Move 0.0000
Iteration 534 Steric Energy 133.626 RMS Gradient 0.016 RMS Move 0.0000
Iteration 535 Steric Energy 133.625 RMS Gradient 0.015 RMS Move 0.0000
Iteration 536 Steric Energy 133.625 RMS Gradient 0.016 RMS Move 0.0000
Iteration 537 Steric Energy 133.625 RMS Gradient 0.015 RMS Move 0.0001
Iteration 538 Steric Energy 133.625 RMS Gradient 0.016 RMS Move 0.0001
Iteration 539 Steric Energy 133.625 RMS Gradient 0.015 RMS Move 0.0001
Iteration 540 Steric Energy 133.625 RMS Gradient 0.014 RMS Move 0.0001
Iteration 541 Steric Energy 133.625 RMS Gradient 0.016 RMS Move 0.0001
Iteration 542 Steric Energy 133.625 RMS Gradient 0.015 RMS Move 0.0001
Iteration 543 Steric Energy 133.625 RMS Gradient 0.014 RMS Move 0.0001
Iteration 544 Steric Energy 133.625 RMS Gradient 0.016 RMS Move 0.0001
Iteration 545 Steric Energy 133.625 RMS Gradient 0.021 RMS Move 0.0001
Iteration 546 Steric Energy 133.624 RMS Gradient 0.023 RMS Move 0.0002
Iteration 547 Steric Energy 133.624 RMS Gradient 0.019 RMS Move 0.0002
Iteration 548 Steric Energy 133.624 RMS Gradient 0.013 RMS Move 0.0002
Iteration 549 Steric Energy 133.624 RMS Gradient 0.015 RMS Move 0.0002
Iteration 550 Steric Energy 133.623 RMS Gradient 0.036 RMS Move 0.0006
Iteration 551 Steric Energy 133.623 RMS Gradient 0.032 RMS Move 0.0008
Iteration 552 Steric Energy 133.623 RMS Gradient 0.045 RMS Move 0.0009
Iteration 553 Steric Energy 133.622 RMS Gradient 0.031 RMS Move 0.0004
Iteration 554 Steric Energy 133.621 RMS Gradient 0.064 RMS Move 0.0009
Iteration 555 Steric Energy 133.620 RMS Gradient 0.067 RMS Move 0.0016
Iteration 556 Steric Energy 133.618 RMS Gradient 0.081 RMS Move 0.0022
Iteration 557 Steric Energy 133.617 RMS Gradient 0.059 RMS Move 0.0007
Iteration 558 Steric Energy 133.615 RMS Gradient 0.084 RMS Move 0.0013
Iteration 559 Steric Energy 133.614 RMS Gradient 0.061 RMS Move 0.0006
Iteration 560 Steric Energy 133.612 RMS Gradient 0.068 RMS Move 0.0010
Iteration 561 Steric Energy 133.611 RMS Gradient 0.066 RMS Move 0.0005
Iteration 562 Steric Energy 133.609 RMS Gradient 0.072 RMS Move 0.0010
Iteration 563 Steric Energy 133.608 RMS Gradient 0.056 RMS Move 0.0006
Iteration 564 Steric Energy 133.607 RMS Gradient 0.086 RMS Move 0.0009
Iteration 565 Steric Energy 133.605 RMS Gradient 0.099 RMS Move 0.0015
Iteration 566 Steric Energy 133.602 RMS Gradient 0.120 RMS Move 0.0015
Iteration 567 Steric Energy 133.600 RMS Gradient 0.076 RMS Move 0.0005
Iteration 568 Steric Energy 133.599 RMS Gradient 0.035 RMS Move 0.0002
Iteration 569 Steric Energy 133.598 RMS Gradient 0.057 RMS Move 0.0002
Iteration 570 Steric Energy 133.597 RMS Gradient 0.050 RMS Move 0.0005
Iteration 571 Steric Energy 133.597 RMS Gradient 0.051 RMS Move 0.0001
Iteration 572 Steric Energy 133.596 RMS Gradient 0.036 RMS Move 0.0001
Iteration 573 Steric Energy 133.596 RMS Gradient 0.027 RMS Move 0.0001
Iteration 574 Steric Energy 133.596 RMS Gradient 0.021 RMS Move 0.0000
Iteration 575 Steric Energy 133.595 RMS Gradient 0.022 RMS Move 0.0001
Iteration 576 Steric Energy 133.595 RMS Gradient 0.020 RMS Move 0.0001
Iteration 577 Steric Energy 133.595 RMS Gradient 0.020 RMS Move 0.0001
Iteration 578 Steric Energy 133.595 RMS Gradient 0.024 RMS Move 0.0001
Iteration 579 Steric Energy 133.595 RMS Gradient 0.019 RMS Move 0.0001
Iteration 580 Steric Energy 133.595 RMS Gradient 0.019 RMS Move 0.0001
Iteration 581 Steric Energy 133.594 RMS Gradient 0.018 RMS Move 0.0001
Iteration 582 Steric Energy 133.594 RMS Gradient 0.018 RMS Move 0.0001
Iteration 583 Steric Energy 133.594 RMS Gradient 0.014 RMS Move 0.0001
Iteration 584 Steric Energy 133.594 RMS Gradient 0.014 RMS Move 0.0001
Iteration 585 Steric Energy 133.594 RMS Gradient 0.015 RMS Move 0.0001
Iteration 586 Steric Energy 133.594 RMS Gradient 0.018 RMS Move 0.0001
Iteration 587 Steric Energy 133.594 RMS Gradient 0.017 RMS Move 0.0001
Iteration 588 Steric Energy 133.594 RMS Gradient 0.030 RMS Move 0.0002
Iteration 589 Steric Energy 133.594 RMS Gradient 0.029 RMS Move 0.0002
Iteration 590 Steric Energy 133.593 RMS Gradient 0.020 RMS Move 0.0001
Iteration 591 Steric Energy 133.593 RMS Gradient 0.014 RMS Move 0.0000
Iteration 592 Steric Energy 133.593 RMS Gradient 0.013 RMS Move 0.0000
Iteration 593 Steric Energy 133.593 RMS Gradient 0.012 RMS Move 0.0000
Iteration 594 Steric Energy 133.593 RMS Gradient 0.015 RMS Move 0.0000
Iteration 595 Steric Energy 133.593 RMS Gradient 0.017 RMS Move 0.0001
Iteration 596 Steric Energy 133.593 RMS Gradient 0.020 RMS Move 0.0001
Iteration 597 Steric Energy 133.593 RMS Gradient 0.019 RMS Move 0.0001
Iteration 598 Steric Energy 133.593 RMS Gradient 0.019 RMS Move 0.0001
Iteration 599 Steric Energy 133.593 RMS Gradient 0.019 RMS Move 0.0001
Iteration 600 Steric Energy 133.592 RMS Gradient 0.020 RMS Move 0.0001
Iteration 601 Steric Energy 133.592 RMS Gradient 0.025 RMS Move 0.0002
Iteration 602 Steric Energy 133.592 RMS Gradient 0.019 RMS Move 0.0001
Iteration 603 Steric Energy 133.592 RMS Gradient 0.019 RMS Move 0.0001
Iteration 604 Steric Energy 133.592 RMS Gradient 0.020 RMS Move 0.0001
Iteration 605 Steric Energy 133.592 RMS Gradient 0.020 RMS Move 0.0001
Iteration 606 Steric Energy 133.592 RMS Gradient 0.024 RMS Move 0.0001
Iteration 607 Steric Energy 133.591 RMS Gradient 0.029 RMS Move 0.0002
Iteration 608 Steric Energy 133.591 RMS Gradient 0.023 RMS Move 0.0001
Iteration 609 Steric Energy 133.591 RMS Gradient 0.023 RMS Move 0.0001
Iteration 610 Steric Energy 133.591 RMS Gradient 0.021 RMS Move 0.0001
Iteration 611 Steric Energy 133.591 RMS Gradient 0.020 RMS Move 0.0001
Iteration 612 Steric Energy 133.591 RMS Gradient 0.019 RMS Move 0.0001
Iteration 613 Steric Energy 133.590 RMS Gradient 0.018 RMS Move 0.0001
Iteration 614 Steric Energy 133.590 RMS Gradient 0.017 RMS Move 0.0001
Iteration 615 Steric Energy 133.590 RMS Gradient 0.021 RMS Move 0.0001
Iteration 616 Steric Energy 133.590 RMS Gradient 0.035 RMS Move 0.0002
Iteration 617 Steric Energy 133.590 RMS Gradient 0.030 RMS Move 0.0002
Iteration 618 Steric Energy 133.590 RMS Gradient 0.030 RMS Move 0.0002
Iteration 619 Steric Energy 133.589 RMS Gradient 0.033 RMS Move 0.0002
Iteration 620 Steric Energy 133.589 RMS Gradient 0.029 RMS Move 0.0001
Iteration 621 Steric Energy 133.589 RMS Gradient 0.020 RMS Move 0.0000
Iteration 622 Steric Energy 133.589 RMS Gradient 0.015 RMS Move 0.0000
Iteration 623 Steric Energy 133.589 RMS Gradient 0.015 RMS Move 0.0000
Iteration 624 Steric Energy 133.589 RMS Gradient 0.015 RMS Move 0.0000
Iteration 625 Steric Energy 133.589 RMS Gradient 0.017 RMS Move 0.0001
Iteration 626 Steric Energy 133.589 RMS Gradient 0.014 RMS Move 0.0001
Iteration 627 Steric Energy 133.589 RMS Gradient 0.016 RMS Move 0.0001
Iteration 628 Steric Energy 133.588 RMS Gradient 0.016 RMS Move 0.0001
Iteration 629 Steric Energy 133.588 RMS Gradient 0.017 RMS Move 0.0001
Iteration 630 Steric Energy 133.588 RMS Gradient 0.017 RMS Move 0.0001
Iteration 631 Steric Energy 133.588 RMS Gradient 0.016 RMS Move 0.0001
Iteration 632 Steric Energy 133.588 RMS Gradient 0.016 RMS Move 0.0001
Iteration 633 Steric Energy 133.588 RMS Gradient 0.019 RMS Move 0.0001
Iteration 634 Steric Energy 133.588 RMS Gradient 0.026 RMS Move 0.0002
Iteration 635 Steric Energy 133.588 RMS Gradient 0.023 RMS Move 0.0002
Iteration 636 Steric Energy 133.587 RMS Gradient 0.026 RMS Move 0.0002
Iteration 637 Steric Energy 133.587 RMS Gradient 0.029 RMS Move 0.0002
Iteration 638 Steric Energy 133.587 RMS Gradient 0.030 RMS Move 0.0002
Iteration 639 Steric Energy 133.587 RMS Gradient 0.039 RMS Move 0.0002
Iteration 640 Steric Energy 133.587 RMS Gradient 0.039 RMS Move 0.0002
Iteration 641 Steric Energy 133.586 RMS Gradient 0.044 RMS Move 0.0002
Iteration 642 Steric Energy 133.586 RMS Gradient 0.038 RMS Move 0.0001
Iteration 643 Steric Energy 133.586 RMS Gradient 0.023 RMS Move 0.0001
Iteration 644 Steric Energy 133.586 RMS Gradient 0.016 RMS Move 0.0000
Iteration 645 Steric Energy 133.586 RMS Gradient 0.016 RMS Move 0.0000
Iteration 646 Steric Energy 133.585 RMS Gradient 0.018 RMS Move 0.0000
Iteration 647 Steric Energy 133.585 RMS Gradient 0.022 RMS Move 0.0001
Iteration 648 Steric Energy 133.585 RMS Gradient 0.020 RMS Move 0.0001
Iteration 649 Steric Energy 133.585 RMS Gradient 0.018 RMS Move 0.0001
Iteration 650 Steric Energy 133.585 RMS Gradient 0.017 RMS Move 0.0001
Iteration 651 Steric Energy 133.585 RMS Gradient 0.016 RMS Move 0.0001
Iteration 652 Steric Energy 133.585 RMS Gradient 0.015 RMS Move 0.0000
Iteration 653 Steric Energy 133.585 RMS Gradient 0.015 RMS Move 0.0001
Iteration 654 Steric Energy 133.585 RMS Gradient 0.014 RMS Move 0.0000
Iteration 655 Steric Energy 133.585 RMS Gradient 0.014 RMS Move 0.0001
Iteration 656 Steric Energy 133.585 RMS Gradient 0.016 RMS Move 0.0001
Iteration 657 Steric Energy 133.585 RMS Gradient 0.017 RMS Move 0.0001
Iteration 658 Steric Energy 133.584 RMS Gradient 0.017 RMS Move 0.0001
Iteration 659 Steric Energy 133.584 RMS Gradient 0.018 RMS Move 0.0001
Iteration 660 Steric Energy 133.584 RMS Gradient 0.020 RMS Move 0.0001
Iteration 661 Steric Energy 133.584 RMS Gradient 0.029 RMS Move 0.0002
Iteration 662 Steric Energy 133.584 RMS Gradient 0.028 RMS Move 0.0002
Iteration 663 Steric Energy 133.584 RMS Gradient 0.017 RMS Move 0.0002
Iteration 664 Steric Energy 133.583 RMS Gradient 0.061 RMS Move 0.0009
Iteration 665 Steric Energy 133.581 RMS Gradient 0.062 RMS Move 0.0024
Iteration 666 Steric Energy 133.578 RMS Gradient 0.102 RMS Move 0.0040
Iteration 667 Steric Energy 133.576 RMS Gradient 0.052 RMS Move 0.0001
Iteration 668 Steric Energy 133.575 RMS Gradient 0.063 RMS Move 0.0001
Iteration 669 Steric Energy 133.574 RMS Gradient 0.055 RMS Move 0.0002
Iteration 670 Steric Energy 133.574 RMS Gradient 0.039 RMS Move 0.0001
Iteration 671 Steric Energy 133.573 RMS Gradient 0.033 RMS Move 0.0000
Iteration 672 Steric Energy 133.573 RMS Gradient 0.029 RMS Move 0.0001
Iteration 673 Steric Energy 133.573 RMS Gradient 0.020 RMS Move 0.0001
Iteration 674 Steric Energy 133.572 RMS Gradient 0.024 RMS Move 0.0001
Iteration 675 Steric Energy 133.572 RMS Gradient 0.024 RMS Move 0.0001
Iteration 676 Steric Energy 133.572 RMS Gradient 0.021 RMS Move 0.0001
Iteration 677 Steric Energy 133.572 RMS Gradient 0.022 RMS Move 0.0001
Iteration 678 Steric Energy 133.571 RMS Gradient 0.019 RMS Move 0.0001
Iteration 679 Steric Energy 133.571 RMS Gradient 0.017 RMS Move 0.0001
Iteration 680 Steric Energy 133.571 RMS Gradient 0.014 RMS Move 0.0001
Iteration 681 Steric Energy 133.571 RMS Gradient 0.016 RMS Move 0.0001
Iteration 682 Steric Energy 133.571 RMS Gradient 0.018 RMS Move 0.0001
Iteration 683 Steric Energy 133.571 RMS Gradient 0.014 RMS Move 0.0001
Iteration 684 Steric Energy 133.571 RMS Gradient 0.013 RMS Move 0.0001
Iteration 685 Steric Energy 133.571 RMS Gradient 0.016 RMS Move 0.0001
Iteration 686 Steric Energy 133.571 RMS Gradient 0.013 RMS Move 0.0001
Iteration 687 Steric Energy 133.571 RMS Gradient 0.014 RMS Move 0.0001
Iteration 688 Steric Energy 133.571 RMS Gradient 0.013 RMS Move 0.0001
Iteration 689 Steric Energy 133.570 RMS Gradient 0.017 RMS Move 0.0001
Iteration 690 Steric Energy 133.570 RMS Gradient 0.022 RMS Move 0.0002
Iteration 691 Steric Energy 133.570 RMS Gradient 0.020 RMS Move 0.0002
Iteration 692 Steric Energy 133.570 RMS Gradient 0.021 RMS Move 0.0002
Iteration 693 Steric Energy 133.570 RMS Gradient 0.019 RMS Move 0.0002
Iteration 694 Steric Energy 133.570 RMS Gradient 0.024 RMS Move 0.0002
Iteration 695 Steric Energy 133.569 RMS Gradient 0.018 RMS Move 0.0002
Iteration 696 Steric Energy 133.569 RMS Gradient 0.028 RMS Move 0.0002
Iteration 697 Steric Energy 133.569 RMS Gradient 0.027 RMS Move 0.0002
Iteration 698 Steric Energy 133.569 RMS Gradient 0.021 RMS Move 0.0002
Iteration 699 Steric Energy 133.569 RMS Gradient 0.018 RMS Move 0.0002
Iteration 700 Steric Energy 133.568 RMS Gradient 0.044 RMS Move 0.0005
Iteration 701 Steric Energy 133.568 RMS Gradient 0.048 RMS Move 0.0009
Iteration 702 Steric Energy 133.567 RMS Gradient 0.058 RMS Move 0.0009
Iteration 703 Steric Energy 133.566 RMS Gradient 0.071 RMS Move 0.0011
Iteration 704 Steric Energy 133.565 RMS Gradient 0.050 RMS Move 0.0004
Iteration 705 Steric Energy 133.564 RMS Gradient 0.063 RMS Move 0.0008
Iteration 706 Steric Energy 133.563 RMS Gradient 0.048 RMS Move 0.0004
Iteration 707 Steric Energy 133.562 RMS Gradient 0.075 RMS Move 0.0008
Iteration 708 Steric Energy 133.560 RMS Gradient 0.089 RMS Move 0.0010
Iteration 709 Steric Energy 133.558 RMS Gradient 0.093 RMS Move 0.0011
Iteration 710 Steric Energy 133.557 RMS Gradient 0.059 RMS Move 0.0003
Iteration 711 Steric Energy 133.556 RMS Gradient 0.027 RMS Move 0.0002
Iteration 712 Steric Energy 133.556 RMS Gradient 0.023 RMS Move 0.0002
Iteration 713 Steric Energy 133.555 RMS Gradient 0.027 RMS Move 0.0002
Iteration 714 Steric Energy 133.555 RMS Gradient 0.019 RMS Move 0.0002
Iteration 715 Steric Energy 133.554 RMS Gradient 0.024 RMS Move 0.0002
Iteration 716 Steric Energy 133.554 RMS Gradient 0.049 RMS Move 0.0005
Iteration 717 Steric Energy 133.553 RMS Gradient 0.041 RMS Move 0.0007
Iteration 718 Steric Energy 133.552 RMS Gradient 0.058 RMS Move 0.0006
Iteration 719 Steric Energy 133.552 RMS Gradient 0.039 RMS Move 0.0002
Iteration 720 Steric Energy 133.551 RMS Gradient 0.045 RMS Move 0.0002
Iteration 721 Steric Energy 133.551 RMS Gradient 0.032 RMS Move 0.0002
Iteration 722 Steric Energy 133.550 RMS Gradient 0.048 RMS Move 0.0002
Iteration 723 Steric Energy 133.550 RMS Gradient 0.038 RMS Move 0.0001
Iteration 724 Steric Energy 133.550 RMS Gradient 0.023 RMS Move 0.0001
Iteration 725 Steric Energy 133.550 RMS Gradient 0.020 RMS Move 0.0000
Iteration 726 Steric Energy 133.549 RMS Gradient 0.027 RMS Move 0.0001
Iteration 727 Steric Energy 133.549 RMS Gradient 0.019 RMS Move 0.0001
Iteration 728 Steric Energy 133.549 RMS Gradient 0.017 RMS Move 0.0000
Iteration 729 Steric Energy 133.549 RMS Gradient 0.016 RMS Move 0.0001
Iteration 730 Steric Energy 133.549 RMS Gradient 0.020 RMS Move 0.0001
Iteration 731 Steric Energy 133.549 RMS Gradient 0.018 RMS Move 0.0001
Iteration 732 Steric Energy 133.549 RMS Gradient 0.018 RMS Move 0.0001
Iteration 733 Steric Energy 133.549 RMS Gradient 0.014 RMS Move 0.0001
Iteration 734 Steric Energy 133.549 RMS Gradient 0.014 RMS Move 0.0000
Iteration 735 Steric Energy 133.548 RMS Gradient 0.011 RMS Move 0.0000
Iteration 736 Steric Energy 133.548 RMS Gradient 0.013 RMS Move 0.0000
Iteration 737 Steric Energy 133.548 RMS Gradient 0.018 RMS Move 0.0001
Iteration 738 Steric Energy 133.548 RMS Gradient 0.017 RMS Move 0.0001
Iteration 739 Steric Energy 133.548 RMS Gradient 0.017 RMS Move 0.0001
Iteration 740 Steric Energy 133.548 RMS Gradient 0.022 RMS Move 0.0001
Iteration 741 Steric Energy 133.548 RMS Gradient 0.019 RMS Move 0.0002
Iteration 742 Steric Energy 133.548 RMS Gradient 0.021 RMS Move 0.0002
Iteration 743 Steric Energy 133.547 RMS Gradient 0.038 RMS Move 0.0006
Iteration 744 Steric Energy 133.547 RMS Gradient 0.036 RMS Move 0.0007
Iteration 745 Steric Energy 133.546 RMS Gradient 0.056 RMS Move 0.0006
Iteration 746 Steric Energy 133.546 RMS Gradient 0.056 RMS Move 0.0009
Iteration 747 Steric Energy 133.545 RMS Gradient 0.039 RMS Move 0.0003
Iteration 748 Steric Energy 133.544 RMS Gradient 0.059 RMS Move 0.0005
Iteration 749 Steric Energy 133.543 RMS Gradient 0.061 RMS Move 0.0009
Iteration 750 Steric Energy 133.542 RMS Gradient 0.071 RMS Move 0.0006
Iteration 751 Steric Energy 133.541 RMS Gradient 0.078 RMS Move 0.0005
Iteration 752 Steric Energy 133.540 RMS Gradient 0.051 RMS Move 0.0002
Iteration 753 Steric Energy 133.540 RMS Gradient 0.064 RMS Move 0.0002
Iteration 754 Steric Energy 133.539 RMS Gradient 0.050 RMS Move 0.0001
Iteration 755 Steric Energy 133.539 RMS Gradient 0.022 RMS Move 0.0000
Iteration 756 Steric Energy 133.539 RMS Gradient 0.016 RMS Move 0.0000
Iteration 757 Steric Energy 133.539 RMS Gradient 0.022 RMS Move 0.0000
Iteration 758 Steric Energy 133.538 RMS Gradient 0.031 RMS Move 0.0001
Iteration 759 Steric Energy 133.538 RMS Gradient 0.028 RMS Move 0.0002
Iteration 760 Steric Energy 133.538 RMS Gradient 0.021 RMS Move 0.0001
Iteration 761 Steric Energy 133.537 RMS Gradient 0.021 RMS Move 0.0001
Iteration 762 Steric Energy 133.537 RMS Gradient 0.017 RMS Move 0.0001
Iteration 763 Steric Energy 133.537 RMS Gradient 0.017 RMS Move 0.0001
Iteration 764 Steric Energy 133.537 RMS Gradient 0.017 RMS Move 0.0001
Iteration 765 Steric Energy 133.537 RMS Gradient 0.013 RMS Move 0.0001
Iteration 766 Steric Energy 133.537 RMS Gradient 0.014 RMS Move 0.0000
Iteration 767 Steric Energy 133.537 RMS Gradient 0.016 RMS Move 0.0001
Iteration 768 Steric Energy 133.537 RMS Gradient 0.016 RMS Move 0.0001
Iteration 769 Steric Energy 133.537 RMS Gradient 0.015 RMS Move 0.0001
Iteration 770 Steric Energy 133.536 RMS Gradient 0.014 RMS Move 0.0001
Iteration 771 Steric Energy 133.536 RMS Gradient 0.016 RMS Move 0.0001
Iteration 772 Steric Energy 133.536 RMS Gradient 0.025 RMS Move 0.0002
Iteration 773 Steric Energy 133.536 RMS Gradient 0.021 RMS Move 0.0002
Iteration 774 Steric Energy 133.536 RMS Gradient 0.021 RMS Move 0.0001
Iteration 775 Steric Energy 133.536 RMS Gradient 0.019 RMS Move 0.0001
Iteration 776 Steric Energy 133.536 RMS Gradient 0.017 RMS Move 0.0001
Iteration 777 Steric Energy 133.536 RMS Gradient 0.018 RMS Move 0.0001
Iteration 778 Steric Energy 133.535 RMS Gradient 0.020 RMS Move 0.0001
Iteration 779 Steric Energy 133.535 RMS Gradient 0.018 RMS Move 0.0001
Iteration 780 Steric Energy 133.535 RMS Gradient 0.032 RMS Move 0.0002
Iteration 781 Steric Energy 133.535 RMS Gradient 0.032 RMS Move 0.0002
Iteration 782 Steric Energy 133.535 RMS Gradient 0.029 RMS Move 0.0001
Iteration 783 Steric Energy 133.535 RMS Gradient 0.022 RMS Move 0.0001
Iteration 784 Steric Energy 133.534 RMS Gradient 0.021 RMS Move 0.0001
Iteration 785 Steric Energy 133.534 RMS Gradient 0.020 RMS Move 0.0001
Iteration 786 Steric Energy 133.534 RMS Gradient 0.018 RMS Move 0.0001
Iteration 787 Steric Energy 133.534 RMS Gradient 0.018 RMS Move 0.0001
Iteration 788 Steric Energy 133.534 RMS Gradient 0.019 RMS Move 0.0001
Iteration 789 Steric Energy 133.534 RMS Gradient 0.018 RMS Move 0.0001
Iteration 790 Steric Energy 133.534 RMS Gradient 0.018 RMS Move 0.0001
Iteration 791 Steric Energy 133.534 RMS Gradient 0.019 RMS Move 0.0001
Iteration 792 Steric Energy 133.533 RMS Gradient 0.022 RMS Move 0.0001
Iteration 793 Steric Energy 133.533 RMS Gradient 0.033 RMS Move 0.0002
Iteration 794 Steric Energy 133.533 RMS Gradient 0.033 RMS Move 0.0002
Iteration 795 Steric Energy 133.533 RMS Gradient 0.026 RMS Move 0.0000
Iteration 796 Steric Energy 133.533 RMS Gradient 0.016 RMS Move 0.0000
Iteration 797 Steric Energy 133.533 RMS Gradient 0.015 RMS Move 0.0000
Iteration 798 Steric Energy 133.533 RMS Gradient 0.016 RMS Move 0.0000
Iteration 799 Steric Energy 133.533 RMS Gradient 0.015 RMS Move 0.0000
Iteration 800 Steric Energy 133.533 RMS Gradient 0.013 RMS Move 0.0000
Iteration 801 Steric Energy 133.532 RMS Gradient 0.013 RMS Move 0.0000
Iteration 802 Steric Energy 133.532 RMS Gradient 0.013 RMS Move 0.0000
Iteration 803 Steric Energy 133.532 RMS Gradient 0.011 RMS Move 0.0000
Iteration 804 Steric Energy 133.532 RMS Gradient 0.014 RMS Move 0.0000
Iteration 805 Steric Energy 133.532 RMS Gradient 0.016 RMS Move 0.0001
Iteration 806 Steric Energy 133.532 RMS Gradient 0.017 RMS Move 0.0001
Iteration 807 Steric Energy 133.532 RMS Gradient 0.016 RMS Move 0.0001
Iteration 808 Steric Energy 133.532 RMS Gradient 0.028 RMS Move 0.0002
Iteration 809 Steric Energy 133.532 RMS Gradient 0.025 RMS Move 0.0002
Iteration 810 Steric Energy 133.531 RMS Gradient 0.021 RMS Move 0.0002
Iteration 811 Steric Energy 133.531 RMS Gradient 0.048 RMS Move 0.0006
Iteration 812 Steric Energy 133.530 RMS Gradient 0.054 RMS Move 0.0011
Iteration 813 Steric Energy 133.529 RMS Gradient 0.054 RMS Move 0.0010
Iteration 814 Steric Energy 133.529 RMS Gradient 0.042 RMS Move 0.0003
Iteration 815 Steric Energy 133.528 RMS Gradient 0.057 RMS Move 0.0005
Iteration 816 Steric Energy 133.527 RMS Gradient 0.055 RMS Move 0.0007
Iteration 817 Steric Energy 133.527 RMS Gradient 0.041 RMS Move 0.0002
Iteration 818 Steric Energy 133.526 RMS Gradient 0.040 RMS Move 0.0002
Iteration 819 Steric Energy 133.526 RMS Gradient 0.029 RMS Move 0.0002
Iteration 820 Steric Energy 133.525 RMS Gradient 0.022 RMS Move 0.0002
Iteration 821 Steric Energy 133.524 RMS Gradient 0.026 RMS Move 0.0002
Iteration 822 Steric Energy 133.524 RMS Gradient 0.052 RMS Move 0.0006
Iteration 823 Steric Energy 133.523 RMS Gradient 0.032 RMS Move 0.0003
Iteration 824 Steric Energy 133.523 RMS Gradient 0.029 RMS Move 0.0002
Iteration 825 Steric Energy 133.522 RMS Gradient 0.032 RMS Move 0.0002
Iteration 826 Steric Energy 133.522 RMS Gradient 0.020 RMS Move 0.0002
Iteration 827 Steric Energy 133.521 RMS Gradient 0.031 RMS Move 0.0002
Iteration 828 Steric Energy 133.521 RMS Gradient 0.020 RMS Move 0.0002
Iteration 829 Steric Energy 133.521 RMS Gradient 0.050 RMS Move 0.0005
Iteration 830 Steric Energy 133.520 RMS Gradient 0.038 RMS Move 0.0006
Iteration 831 Steric Energy 133.520 RMS Gradient 0.037 RMS Move 0.0002
Iteration 832 Steric Energy 133.519 RMS Gradient 0.043 RMS Move 0.0002
Iteration 833 Steric Energy 133.519 RMS Gradient 0.036 RMS Move 0.0002
Iteration 834 Steric Energy 133.519 RMS Gradient 0.031 RMS Move 0.0001
Iteration 835 Steric Energy 133.518 RMS Gradient 0.023 RMS Move 0.0001
Iteration 836 Steric Energy 133.518 RMS Gradient 0.025 RMS Move 0.0001
Iteration 837 Steric Energy 133.518 RMS Gradient 0.031 RMS Move 0.0001
Iteration 838 Steric Energy 133.518 RMS Gradient 0.040 RMS Move 0.0002
Iteration 839 Steric Energy 133.518 RMS Gradient 0.033 RMS Move 0.0001
Iteration 840 Steric Energy 133.517 RMS Gradient 0.019 RMS Move 0.0000
Iteration 841 Steric Energy 133.517 RMS Gradient 0.019 RMS Move 0.0000
Iteration 842 Steric Energy 133.517 RMS Gradient 0.019 RMS Move 0.0000
Iteration 843 Steric Energy 133.517 RMS Gradient 0.013 RMS Move 0.0000
Iteration 844 Steric Energy 133.517 RMS Gradient 0.013 RMS Move 0.0000
Iteration 845 Steric Energy 133.517 RMS Gradient 0.013 RMS Move 0.0000
Iteration 846 Steric Energy 133.517 RMS Gradient 0.013 RMS Move 0.0000
Iteration 847 Steric Energy 133.517 RMS Gradient 0.015 RMS Move 0.0001
Iteration 848 Steric Energy 133.517 RMS Gradient 0.016 RMS Move 0.0001
Iteration 849 Steric Energy 133.517 RMS Gradient 0.016 RMS Move 0.0001
Iteration 850 Steric Energy 133.516 RMS Gradient 0.016 RMS Move 0.0001
Iteration 851 Steric Energy 133.516 RMS Gradient 0.020 RMS Move 0.0001
Iteration 852 Steric Energy 133.516 RMS Gradient 0.017 RMS Move 0.0001
Iteration 853 Steric Energy 133.516 RMS Gradient 0.032 RMS Move 0.0002
Iteration 854 Steric Energy 133.516 RMS Gradient 0.032 RMS Move 0.0002
Iteration 855 Steric Energy 133.516 RMS Gradient 0.022 RMS Move 0.0001
Iteration 856 Steric Energy 133.516 RMS Gradient 0.020 RMS Move 0.0001
Iteration 857 Steric Energy 133.515 RMS Gradient 0.023 RMS Move 0.0001
Iteration 858 Steric Energy 133.515 RMS Gradient 0.019 RMS Move 0.0001
Iteration 859 Steric Energy 133.515 RMS Gradient 0.020 RMS Move 0.0001
Iteration 860 Steric Energy 133.515 RMS Gradient 0.022 RMS Move 0.0001
Iteration 861 Steric Energy 133.515 RMS Gradient 0.023 RMS Move 0.0001
Iteration 862 Steric Energy 133.515 RMS Gradient 0.033 RMS Move 0.0002
Iteration 863 Steric Energy 133.514 RMS Gradient 0.030 RMS Move 0.0002
Iteration 864 Steric Energy 133.514 RMS Gradient 0.030 RMS Move 0.0002
Iteration 865 Steric Energy 133.514 RMS Gradient 0.034 RMS Move 0.0002
Iteration 866 Steric Energy 133.514 RMS Gradient 0.028 RMS Move 0.0002
Iteration 867 Steric Energy 133.513 RMS Gradient 0.036 RMS Move 0.0002
Iteration 868 Steric Energy 133.513 RMS Gradient 0.031 RMS Move 0.0002
Iteration 869 Steric Energy 133.513 RMS Gradient 0.019 RMS Move 0.0001
Iteration 870 Steric Energy 133.513 RMS Gradient 0.021 RMS Move 0.0001
Iteration 871 Steric Energy 133.513 RMS Gradient 0.020 RMS Move 0.0001
Iteration 872 Steric Energy 133.512 RMS Gradient 0.025 RMS Move 0.0001
Iteration 873 Steric Energy 133.512 RMS Gradient 0.033 RMS Move 0.0002
Iteration 874 Steric Energy 133.512 RMS Gradient 0.032 RMS Move 0.0002
Iteration 875 Steric Energy 133.512 RMS Gradient 0.026 RMS Move 0.0001
Iteration 876 Steric Energy 133.511 RMS Gradient 0.022 RMS Move 0.0001
Iteration 877 Steric Energy 133.511 RMS Gradient 0.025 RMS Move 0.0001
Iteration 878 Steric Energy 133.511 RMS Gradient 0.034 RMS Move 0.0002
Iteration 879 Steric Energy 133.511 RMS Gradient 0.028 RMS Move 0.0001
Iteration 880 Steric Energy 133.511 RMS Gradient 0.019 RMS Move 0.0000
Iteration 881 Steric Energy 133.511 RMS Gradient 0.014 RMS Move 0.0000
Iteration 882 Steric Energy 133.511 RMS Gradient 0.013 RMS Move 0.0000
Iteration 883 Steric Energy 133.511 RMS Gradient 0.011 RMS Move 0.0000
Iteration 884 Steric Energy 133.511 RMS Gradient 0.009 RMS Move 0.0000
Iteration 884: Minimization terminated normally because the gradient norm is less than the minimum gradient norm
Stretch: 12.6514
Bend: 46.5357
Stretch-Bend: 3.8993
Torsion: 19.1089
Non-1,4 VDW: -11.0507
1,4 VDW: 50.7950
Dipole/Dipole: 11.5710
Total Energy: 133.5106 kcal/mol
Calculation ended
-------------------------------------------
