# Supplementary material for: In silico assessment of biocompatibility and toxicity: molecular docking and dynamics simulation of PMMA-based dental materials for interim prosthetic restorations
Source: J Mater Sci Mater Med. 2024 Jun 4;35(1):28. doi: 10.1007/s10856-024-06799-7 (PMC11150300; doi:10.1007/s10856-024-06799-7)
Supplement: Supplementary file 2 — Supplementary Data 1 [file 10856_2024_6799_MOESM2_ESM.xls]

## Sheet: MMA
Complex	HADDOCK Score	Binding affinity ΔG (kcal/mol)	Ki (µM)	Cluster size	RMSD	Van der Waals energy	Electrostatic energy	Desolvation energy	Restraints violation energy	Buried surface area	Z-score
AP:MMA	-9.9 +/- 0.2	-5.69	1.07×10−4	47	0.6 +/- 0.0	-6.5 +/- 0.3	-14.4 +/- 1.3	-2.0 +/- 0.2	1.4 +/- 0.5	221.1 +/- 2.7	-1
BMP2:MMA	-4.8 +/- 0.5	-5.81	5.21×10−5	28	0.4 +/- 0.1	-9.8 +/- 2.1	-1.8 +/- 1.9	-3.9 +/- 0.6	90.7 +/- 23.0	293.6 +/- 6.2	-1.7
BMP3:MMA	-4.3 +/- 2.0	-5.81	5.21×10−5	56	0.1 +/- 0.1	-6.1 +/- 0.4	-5.7 +/- 3.0	-2.1 +/- 0.3	43.9 +/- 22.8	257.8 +/- 8.0	-1.4
BMP7:MMA	-12.8 +/- 0.7	-5.81	5.21×10−5	21	0.1 +/- 0.1	-11.6 +/- 0.6	0.9 +/- 3.1	-1.4 +/- 0.5	1.1 +/- 0.2	260.2 +/- 4.9	-1.2
BMP9:MMA	-15.0 +/- 0.1	-5.88	3.71×10−5	67	0.1 +/- 0.1	-9.3 +/- 0.2	-14.6 +/- 1.9	-4.2 +/- 0.3	0.1 +/- 0.1	270.3 +/- 5.5	-2
COL1A1:MMA	-12.0 +/- 0.4	-5.57	1.26×10−4	9	0.3 +/- 0.2	-9.7 +/- 0.3	-0.6 +/- 0.8	-2.3 +/- 0.1	1.0 +/- 0.2	274.6 +/- 7.2	-2.3
DMP-1:MMA	16.0 +/- 2.4	-5.36	3.07×10−4	9	0.6 +/- 0.1	-0.2 +/- 0.6	-4.4 +/- 0.4	-1.8 +/- 0.3	184.6 +/- 22.9	194.5 +/- 10.0	-1.6
Fibronectin:MMA	-10.7 +/- 0.6	-5.9	3.34×10−5	24	0.1 +/- 0.1	-8.7 +/- 0.8	-21.3 +/- 4.9	-0.1 +/- 1.0	2.0 +/- 1.4	263.3 +/- 3.1	-1.6
IGF-1:MMA	-9.1 +/- 0.6	-5.65	1.36×10−4	13	1.0 +/- 0.1	-7.9 +/- 0.6	-10.4 +/- 1.9	-0.3 +/- 0.4	0.8 +/- 0.1	229.3 +/- 4.3	-1.1
NOTCH2:MMA	-7.6 +/- 2.9	-5.88	3.71×10−5	11	0.4 +/- 0.0	-7.5 +/- 0.9	-17.8 +/- 2.3	-2.6 +/- 0.2	43.5 +/- 26.6	312.1 +/- 3.6	-1.8
Osteocalcin:MMA	-13.0 +/- 0.4	-5.72	8.15×10−5	58	0.6 +/- 0.0	-10.7 +/- 0.6	-2.7 +/- 1.5	-2.2 +/- 0.2	0.7 +/- 0.6	279.2 +/- 3.3	-1.8
Osteonectin:MMA	-4.8 +/- 1.2	-5.68	1.14×10−4	15	0.7 +/- 0.0	-6.1 +/- 1.1	-2.5 +/- 0.1	-2.6 +/- 0.0	42.0 +/- 1.9	260.2 +/- 3.6	-1.5
Osteopontin:MMA	-11.6 +/- 0.8	-5.58	2.41×10−4	67	0.2 +/- 0.1	-9.8 +/- 0.3	-14.9 +/- 4.7	-0.3 +/- 0.3	0.1 +/- 0.1	266.1 +/- 8.2	-1.4
Osteoprotegerin:MMA	-12.0 +/- 0.4	-5.8	5.86×10−5	32	0.4 +/- 0.0	-9.6 +/- 0.6	-2.5 +/- 1.0	-2.2 +/- 0.2	0.6 +/- 0.6	264.2 +/- 3.1	-1.9
Osterix:MMA	-15.8 +/- 0.3	-5.79	6.45×10−5	18	0.5 +/- 0.1	-11.4 +/- 0.4	-14.5 +/- 0.8	-2.9 +/- 0.1	0.2 +/- 0.1	284.3 +/- 11.2	-1.4
RANKL:MMA	-14.3 +/- 1.6	-6.05	2.65×10−5	6	0.1 +/- 0.1	-10.3 +/- 1.1	-24.3 +/- 7.9	-1.5 +/- 0.2	0.1 +/- 0.0	303.7 +/- 11.5	-2.2
RUNX2:MMA	-13.7 +/- 0.1	-5.67	1.21×10−4	32	1.6 +/- 0.0	-10.2 +/- 0.0	-0.3 +/- 0.2	-3.4 +/- 0.0	0.4 +/- 0.0	279.8 +/- 1.6	-1.7
TGF-B1:MMA	-8.4 +/- 5.0	-5.59	2.31×10−4	14	0.4 +/- 0.0	-26.1 +/- 0.9	-6.5 +/- 5.3	-1.4 +/- 0.6	65.8 +/- 51.9	301.2 +/- 5.2	-2.4
TRAP:MMA	-4.9 +/- 1.2	-5.92	2.07×10−5	32	0.1 +/- 0.1	-8.6 +/- 1.4	-11.1 +/- 1.1	-2.9 +/- 0.5	76.1 +/- 22.7	289.3 +/- 3.9	-2.4
Wnt3:MMA	-6.7 +/- 1.5	-5.8	5.86×10−5	42	0.5 +/- 0.0	-6.6 +/- 1.9	-14.9 +/- 3.5	-1.8 +/- 0.4	31.7 +/- 24.5	259.2 +/- 7.2	-2.2	.

## Sheet: PMMA
Complex	HADDOCK Score	Binding affinity ΔG (kcal/mol)	Ki (µM)	Cluster size	RMSD	Van der Waals energy	Electrostatic energy	Desolvation energy	Restraints violation energy	Buried surface area	Z-score
AP:PMMA	-36.4 +/- 2.0	-9.36	1.67×10−8	4	0.4 +/- 0.0	-29.3 +/- 2.1	3.5 +/- 4.2	-9.2 +/- 0.5	16.9 +/- 7.9	1063.4 +/- 24.5	-2.2
BMP2:PMMA	-24.3 +/- 1.8	-7.61	3.76×10−6	8	1.2 +/- 0.0	-24.7 +/- 1.8	1.0 +/- 3.5	-8.1 +/- 1.5	84.5 +/- 34.9	778.7 +/- 53.1	-1.7
BMP3:PMMA	-32.6 +/- 1.0	-8.58	1.67×10−7	22	0.4 +/- 0.0	-33.0 +/- 1.9	-14.8 +/- 4.1	-0.7 +/- 0.5	24.8 +/- 23.8	808.2 +/- 33.9	-1.9
BMP7:PMMA	-32.7 +/- 0.5	-8.14	6.16×10−7	47	1.3 +/- 0.0	-22.2 +/- 0.4	-4.1 +/- 0.7	-10.2 +/- 0.2	1.1 +/- 0.3	645.1 +/- 33.8	-1.5
BMP9:PMMA	-33.9 +/- 2.3	-8.13	6.62×10−7	17	0.2 +/- 0.1	-25.2 +/- 2.9	6.0 +/- 1.9	-9.5 +/- 0.9	1.6 +/- 0.8	710.6 +/- 44.4	-1.9
COL1A1:PMMA	-31.5 +/- 0.7	-8.04	1.18×10−6	35	1.2 +/- 0.0	-27.1 +/- 1.0	-20.7 +/- 1.1	-2.3 +/- 0.7	0.6 +/- 0.1	786.3 +/- 9.1	-1.6
DMP-1:PMMA	-11.9 +/- 3.5	-6.85	2.74×10−5	11	0.9 +/- 0.1	-17.0 +/- 3.5	1.9 +/- 2.4	-4.9 +/- 0.3	98.3 +/- 21.6	710.2 +/- 39.3	-1.9
Fibronectin:PMMA	-23.1 +/- 1.1	-7.96	1.02×10−6	6	0.6 +/- 0.0	-23.3 +/- 1.3	-5.5 +/- 5.8	0.5 +/- 0.8	2.9 +/- 2.0	711.3 +/- 17.6	-1.7
IGF-1:PMMA	-28.8 +/- 3.5	-7.88	1.34×10−6	4	1.5 +/- 0.1	-23.4 +/- 2.3	-11.9 +/- 5.5	-4.3 +/- 1.5	0.8 +/- 0.6	610.0 +/- 30.3	-2.5
NOTCH2:PMMA	-31.6 +/- 1.5	-8.21	4.04×10−7	33	0.1 +/- 0.1	-31.8 +/- 1.0	-17.8 +/- 4.6	-3.8 +/- 0.3	57.2 +/- 17.9	756.1 +/- 5.6	-1.3
Osteocalcin:PMMA	-26.2 +/- 1.1	-7.7	1.74×10−6	14	1.7 +/- 0.1	-22.3 +/- 1.0	6.3 +/- 1.6	-5.2 +/- 1.1	6.0 +/- 1.7	714.5 +/- 18.5	-1.9
Osteonectin:PMMA	-29.5 +/- 2.5	-8.5	8.99×10−8	18	0.2 +/- 0.1	-25.4 +/- 2.1	-20.2 +/- 1.1	-4.7 +/- 0.3	26.8 +/- 24.8	771.5 +/- 30.4	-1.1
Osteopontin:PMMA	-30.6 +/- 0.7	-7.12	5.60×10−6	23	0.2 +/- 0.1	-26.5 +/- 0.8	-7.1 +/- 5.2	-3.5 +/- 0.5	0.8 +/- 0.2	643.0 +/- 7.7	-2.1
Osteoprotegerin:PMMA	-24.0 +/- 4.6	-8.5	8.99×10−8	6	0.2 +/- 0.2	-26.8 +/- 1.8	3.0 +/- 4.6	-4.2 +/- 0.6	66.5 +/- 30.8	754.4 +/- 12.5	-1.6
Osterix:PMMA	-26.9 +/- 1.9	-8.38	2.33×10−7	10	1.3 +/- 0.0	-27.2 +/- 1.0	9.4 +/- 1.5	-4.2 +/- 0.8	35.7 +/- 4.8	939.2 +/- 28.4	-1
RANKL:PMMA	-29.3 +/- 0.6	-8.41	2.05×10−7	25	1.6 +/- 0.0	-29.5 +/- 0.7	-11.2 +/- 6.2	1.2 +/- 0.6	2.4 +/- 0.5	752.0 +/- 10.8	-1.5
RUNX2:PMMA	-30.3 +/- 0.4	-7.72	1.52×10−6	18	0.5 +/- 0.0	-21.2 +/- 0.3	-13.4 +/- 2.8	-7.8 +/- 0.3	1.1 +/- 0.6	652.1 +/- 14.8	-2
TGF-B1:PMMA	-22.8 +/- 1.0	-8.49	2.42×10−7	37	0.7 +/- 0.0	-27.0 +/- 1.2	-5.2 +/- 6.1	-2.8 +/- 1.0	75.1 +/- 13.1	858.3 +/- 22.6	-1.6
TRAP:PMMA	-33.1 +/- 2.0	-9.2	3.89×10−9	23	0.1 +/- 0.1	-29.2 +/- 3.0	11.7 +/- 3.0	-7.9 +/- 1.8	28.4 +/- 16.2	973.7 +/- 27.4	-1.9
Wnt3:PMMA	-31.6 +/- 1.4	-8.1	3.84×10−7	11	1.2 +/- 0.0	-23.5 +/- 1.9	0.5 +/- 0.7	-8.4 +/- 0.6	2.4 +/- 1.0	822.8 +/- 7.7	-1.4
