# Supplementary material for: In silico assessment of biocompatibility and toxicity: molecular docking and dynamics simulation of PMMA-based dental materials for interim prosthetic restorations
Source: J Mater Sci Mater Med. 2024 Jun 4;35(1):28. doi: 10.1007/s10856-024-06799-7 (PMC11150300; doi:10.1007/s10856-024-06799-7)
Supplement: Supplementary file 3 — Supplementary Data 3 [file 10856_2024_6799_MOESM3_ESM.zip]

Archive with 41 entries (40 files):
- Complexes/
- Complexes/AP_MMA.pdb
- Complexes/AP_PMMA.pdb
- Complexes/BMP2_MMA.pdb
- Complexes/BMP2_PMMA.pdb
- Complexes/BMP3_MMA.pdb
- Complexes/BMP3_PMMA.pdb
- Complexes/BMP7_MMA.pdb
- Complexes/BMP7_PMMA.pdb
- Complexes/BMP9_MMA.pdb
- Complexes/BMP9_PMMA.pdb
- Complexes/COL1A1_MMA.pdb
- Complexes/COL1A1_PMMA.pdb
- Complexes/DMP-1_MMA.pdb
- Complexes/DMP-1_PMMA.pdb
- Complexes/Fibronectin_MMA.pdb
- Complexes/Fibronectin_PMMA.pdb
- Complexes/IGF-1_MMA.pdb
- Complexes/IGF-1_PMMA.pdb
- Complexes/NOTCH2_MMA.pdb
- Complexes/NOTCH2_PMMA.pdb
- Complexes/Osteocalcin_MMA.pdb
- Complexes/Osteocalcin_PMMA.pdb
- Complexes/Osteonectin_MMA.pdb
- Complexes/Osteonectin_PMMA.pdb
- Complexes/Osteopontin_MMA.pdb
- Complexes/Osteopontin_PMMA.pdb
- Complexes/Osteoprotegerin_MMA.pdb
- Complexes/Osteoprotegerin_PMMA.pdb
- Complexes/Osterix_MMA.pdb
- Complexes/Osterix_PMMA.pdb
- Complexes/RANKL_MMA.pdb
- Complexes/RANKL_PMMA.pdb
- Complexes/RUNX2_MMA.pdb
- Complexes/RUNX2_PMMA.pdb
- Complexes/TGF-B1_MMA.pdb
- Complexes/TGF-B1_PMMA.pdb
- Complexes/TRAP_MMA.pdb
- Complexes/TRAP_PMMA.pdb
- Complexes/Wnt3_MMA.pdb
- Complexes/Wnt3_PMMA.pdb
