# Supplementary material for: In silico assessment of biocompatibility and toxicity: molecular docking and dynamics simulation of PMMA-based dental materials for interim prosthetic restorations
Source: J Mater Sci Mater Med. 2024 Jun 4;35(1):28. doi: 10.1007/s10856-024-06799-7 (PMC11150300; doi:10.1007/s10856-024-06799-7)
Supplement: Supplementary file 3 — Supplementary Data 3 [file 10856_2024_6799_MOESM3_ESM.zip › Complexes/AP_MMA.pdb]

REMARK FILENAME="complex_46w.pdb0"
REMARK ===============================================================
REMARK HADDOCK run for complex
REMARK initial structure: complex_46.pdb
REMARK ===============================================================
REMARK            total,bonds,angles,improper,dihe,vdw,elec,air,cdih,coup,rdcs,vean,dani,xpcs,rg
REMARK energies: -18.3151, 0, 0, 0, 0, -6.72621, -12.6873, 1.09843, 0, 0, 0, 0, 0, 0, 0
REMARK ===============================================================
REMARK            bonds,angles,impropers,dihe,air,cdih,coup,rdcs,vean,dani,xpcs
REMARK rms-dev.: 0,0,0,0,0.148218,0,0, 0, 0, 0, 0
REMARK ===============================================================
REMARK               air,cdih,coup,rdcs,vean,dani,xpcs
REMARK               >0.3,>5,>1,>0,>5,>0.2,>0.2
REMARK violations.: 0, 0, 0, 0, 0, 0, 0
REMARK ===============================================================
REMARK                        CVpartition#,violations,rms
REMARK AIRs cross-validation: 1, 5, 1.97842
REMARK ===============================================================
REMARK NCS energy: 0
REMARK ===============================================================
REMARK Symmetry energy: 0
REMARK ===============================================================
REMARK Membrane restraining energy: 0
REMARK ===============================================================
REMARK Local cross-correlation:  0.0000
REMARK ===============================================================
REMARK Desolvation energy: -2.25917
REMARK Internal energy free molecules: -17467.1
REMARK Internal energy complex: -17308
REMARK Binding energy: 137.392
REMARK ===============================================================
REMARK buried surface area: 218.447
REMARK ===============================================================
REMARK water - chain_1: 0 0 0
REMARK water - chain_2: 0 0 0
REMARK ===============================================================
REMARK water - water: 0 0 0
REMARK ===============================================================
REMARK DATE:13-Feb-2024  23:37:58       created by user: enmr
REMARK VERSION:1.3U
ATOM      1  N   ILE A   1     -33.681   0.889   7.753  1.00 15.00      A    N  
ATOM      2  HN  ILE A   1     -33.135   0.128   8.041  1.00 15.00      A    H  
ATOM      3  CA  ILE A   1     -33.780   2.060   8.617  1.00 15.00      A    C  
ATOM      4  CB  ILE A   1     -32.739   2.027   9.765  1.00 15.00      A    C  
ATOM      5  CG1 ILE A   1     -32.621   3.389  10.467  1.00 15.00      A    C  
ATOM      6  CG2 ILE A   1     -31.383   1.547   9.269  1.00 15.00      A    C  
ATOM      7  CD1 ILE A   1     -33.864   3.802  11.230  1.00 15.00      A    C  
ATOM      8  C   ILE A   1     -33.662   3.361   7.823  1.00 15.00      A    C  
ATOM      9  O   ILE A   1     -32.647   3.621   7.176  1.00 15.00      A    O  
ATOM     10  N   ILE A   2     -34.719   4.169   7.875  1.00 15.00      A    N  
ATOM     11  HN  ILE A   2     -35.501   3.896   8.399  1.00 15.00      A    H  
ATOM     12  CA  ILE A   2     -34.746   5.448   7.177  1.00 15.00      A    C  
ATOM     13  CB  ILE A   2     -36.035   5.613   6.341  1.00 15.00      A    C  
ATOM     14  CG1 ILE A   2     -36.202   4.435   5.376  1.00 15.00      A    C  
ATOM     15  CG2 ILE A   2     -36.012   6.931   5.576  1.00 15.00      A    C  
ATOM     16  CD1 ILE A   2     -37.529   4.420   4.649  1.00 15.00      A    C  
ATOM     17  C   ILE A   2     -34.647   6.603   8.171  1.00 15.00      A    C  
ATOM     18  O   ILE A   2     -35.570   6.837   8.954  1.00 15.00      A    O  
ATOM     19  N   PRO A   3     -33.510   7.323   8.166  1.00 15.00      A    N  
ATOM     20  CA  PRO A   3     -33.287   8.465   9.060  1.00 15.00      A    C  
ATOM     21  CB  PRO A   3     -31.879   8.951   8.701  1.00 15.00      A    C  
ATOM     22  CG  PRO A   3     -31.580   8.347   7.371  1.00 15.00      A    C  
ATOM     23  CD  PRO A   3     -32.350   7.064   7.301  1.00 15.00      A    C  
ATOM     24  C   PRO A   3     -34.315   9.576   8.844  1.00 15.00      A    C  
ATOM     25  O   PRO A   3     -34.537  10.024   7.717  1.00 15.00      A    O  
ATOM     26  N   VAL A   4     -34.933  10.010   9.941  1.00 15.00      A    N  
ATOM     27  HN  VAL A   4     -34.699   9.608  10.803  1.00 15.00      A    H  
ATOM     28  CA  VAL A   4     -35.954  11.059   9.911  1.00 15.00      A    C  
ATOM     29  CB  VAL A   4     -36.562  11.281  11.315  1.00 15.00      A    C  
ATOM     30  CG1 VAL A   4     -37.754  12.225  11.252  1.00 15.00      A    C  
ATOM     31  CG2 VAL A   4     -36.961   9.953  11.943  1.00 15.00      A    C  
ATOM     32  C   VAL A   4     -35.404  12.385   9.380  1.00 15.00      A    C  
ATOM     33  O   VAL A   4     -36.107  13.127   8.693  1.00 15.00      A    O  
ATOM     34  N   GLU A   5     -34.145  12.673   9.696  1.00 15.00      A    N  
ATOM     35  HN  GLU A   5     -33.632  12.038  10.238  1.00 15.00      A    H  
ATOM     36  CA  GLU A   5     -33.508  13.911   9.257  1.00 15.00      A    C  
ATOM     37  CB  GLU A   5     -32.216  14.161  10.038  1.00 15.00      A    C  
ATOM     38  CG  GLU A   5     -31.223  13.010   9.990  1.00 15.00      A    C  
ATOM     39  CD  GLU A   5     -29.993  13.269  10.836  1.00 15.00      A    C  
ATOM     40  OE1 GLU A   5     -28.893  13.398  10.260  1.00 15.00      A    O  
ATOM     41  OE2 GLU A   5     -30.131  13.348  12.075  1.00 15.00      A    O  
ATOM     42  C   GLU A   5     -33.236  13.923   7.753  1.00 15.00      A    C  
ATOM     43  O   GLU A   5     -33.142  14.988   7.146  1.00 15.00      A    O  
ATOM     44  N   GLU A   6     -33.123  12.740   7.152  1.00 15.00      A    N  
ATOM     45  HN  GLU A   6     -33.225  11.921   7.682  1.00 15.00      A    H  
ATOM     46  CA  GLU A   6     -32.856  12.634   5.719  1.00 15.00      A    C  
ATOM     47  CB  GLU A   6     -32.032  11.386   5.400  1.00 15.00      A    C  
ATOM     48  CG  GLU A   6     -30.573  11.490   5.819  1.00 15.00      A    C  
ATOM     49  CD  GLU A   6     -29.733  10.318   5.345  1.00 15.00      A    C  
ATOM     50  OE1 GLU A   6     -28.618  10.135   5.877  1.00 15.00      A    O  
ATOM     51  OE2 GLU A   6     -30.191   9.579   4.446  1.00 15.00      A    O  
ATOM     52  C   GLU A   6     -34.136  12.667   4.884  1.00 15.00      A    C  
ATOM     53  O   GLU A   6     -34.081  12.638   3.655  1.00 15.00      A    O  
ATOM     54  N   GLU A   7     -35.284  12.732   5.555  1.00 15.00      A    N  
ATOM     55  HN  GLU A   7     -35.266  12.742   6.535  1.00 15.00      A    H  
ATOM     56  CA  GLU A   7     -36.571  12.784   4.866  1.00 15.00      A    C  
ATOM     57  CB  GLU A   7     -37.684  12.223   5.754  1.00 15.00      A    C  
ATOM     58  CG  GLU A   7     -37.482  10.773   6.163  1.00 15.00      A    C  
ATOM     59  CD  GLU A   7     -38.634  10.236   6.989  1.00 15.00      A    C  
ATOM     60  OE1 GLU A   7     -39.516   9.568   6.413  1.00 15.00      A    O  
ATOM     61  OE2 GLU A   7     -38.654  10.484   8.211  1.00 15.00      A    O  
ATOM     62  C   GLU A   7     -36.905  14.214   4.446  1.00 15.00      A    C  
ATOM     63  O   GLU A   7     -37.795  14.442   3.625  1.00 15.00      A    O  
ATOM     64  N   ASN A   8     -36.179  15.171   5.017  1.00 15.00      A    N  
ATOM     65  HN  ASN A   8     -35.485  14.919   5.661  1.00 15.00      A    H  
ATOM     66  CA  ASN A   8     -36.378  16.581   4.710  1.00 15.00      A    C  
ATOM     67  CB  ASN A   8     -36.115  17.421   5.970  1.00 15.00      A    C  
ATOM     68  CG  ASN A   8     -36.859  18.749   6.000  1.00 15.00      A    C  
ATOM     69  OD1 ASN A   8     -37.279  19.208   7.062  1.00 15.00      A    O  
ATOM     70  ND2 ASN A   8     -37.020  19.380   4.844  1.00 15.00      A    N  
ATOM     71 HD21 ASN A   8     -36.655  18.964   4.034  1.00 15.00      A    H  
ATOM     72 HD22 ASN A   8     -37.495  20.238   4.846  1.00 15.00      A    H  
ATOM     73  C   ASN A   8     -35.427  17.008   3.594  1.00 15.00      A    C  
ATOM     74  O   ASN A   8     -34.214  16.846   3.717  1.00 15.00      A    O  
ATOM     75  N   PRO A   9     -35.971  17.536   2.477  1.00 15.00      A    N  
ATOM     76  CA  PRO A   9     -35.162  18.003   1.338  1.00 15.00      A    C  
ATOM     77  CB  PRO A   9     -36.203  18.556   0.359  1.00 15.00      A    C  
ATOM     78  CG  PRO A   9     -37.470  17.868   0.730  1.00 15.00      A    C  
ATOM     79  CD  PRO A   9     -37.414  17.684   2.218  1.00 15.00      A    C  
ATOM     80  C   PRO A   9     -34.173  19.102   1.731  1.00 15.00      A    C  
ATOM     81  O   PRO A   9     -33.184  19.329   1.036  1.00 15.00      A    O  
ATOM     82  N   ASP A  10     -34.444  19.776   2.851  1.00 15.00      A    N  
ATOM     83  HN  ASP A  10     -35.249  19.547   3.360  1.00 15.00      A    H  
ATOM     84  CA  ASP A  10     -33.576  20.845   3.342  1.00 15.00      A    C  
ATOM     85  CB  ASP A  10     -34.267  21.637   4.455  1.00 15.00      A    C  
ATOM     86  CG  ASP A  10     -35.500  22.377   3.974  1.00 15.00      A    C  
ATOM     87  OD1 ASP A  10     -36.415  22.599   4.793  1.00 15.00      A    O  
ATOM     88  OD2 ASP A  10     -35.550  22.732   2.778  1.00 15.00      A    O  
ATOM     89  C   ASP A  10     -32.248  20.290   3.847  1.00 15.00      A    C  
ATOM     90  O   ASP A  10     -31.239  20.992   3.859  1.00 15.00      A    O  
ATOM     91  N   PHE A  11     -32.262  19.027   4.265  1.00 15.00      A    N  
ATOM     92  HN  PHE A  11     -33.105  18.528   4.237  1.00 15.00      A    H  
ATOM     93  CA  PHE A  11     -31.064  18.360   4.763  1.00 15.00      A    C  
ATOM     94  CB  PHE A  11     -31.444  17.012   5.390  1.00 15.00      A    C  
ATOM     95  CG  PHE A  11     -30.279  16.156   5.807  1.00 15.00      A    C  
ATOM     96  CD1 PHE A  11     -29.703  16.307   7.057  1.00 15.00      A    C  
ATOM     97  CD2 PHE A  11     -29.767  15.195   4.949  1.00 15.00      A    C  
ATOM     98  CE1 PHE A  11     -28.637  15.516   7.444  1.00 15.00      A    C  
ATOM     99  CE2 PHE A  11     -28.701  14.403   5.328  1.00 15.00      A    C  
ATOM    100  CZ  PHE A  11     -28.135  14.563   6.578  1.00 15.00      A    C  
ATOM    101  C   PHE A  11     -30.052  18.156   3.638  1.00 15.00      A    C  
ATOM    102  O   PHE A  11     -28.852  18.352   3.827  1.00 15.00      A    O  
ATOM    103  N   TRP A  12     -30.551  17.770   2.466  1.00 15.00      A    N  
ATOM    104  HN  TRP A  12     -31.518  17.640   2.380  1.00 15.00      A    H  
ATOM    105  CA  TRP A  12     -29.698  17.534   1.306  1.00 15.00      A    C  
ATOM    106  CB  TRP A  12     -30.373  16.573   0.325  1.00 15.00      A    C  
ATOM    107  CG  TRP A  12     -30.688  15.231   0.913  1.00 15.00      A    C  
ATOM    108  CD1 TRP A  12     -31.915  14.774   1.299  1.00 15.00      A    C  
ATOM    109  CD2 TRP A  12     -29.762  14.169   1.182  1.00 15.00      A    C  
ATOM    110  NE1 TRP A  12     -31.811  13.495   1.788  1.00 15.00      A    N  
ATOM    111  HE1 TRP A  12     -32.555  12.953   2.126  1.00 15.00      A    H  
ATOM    112  CE2 TRP A  12     -30.500  13.101   1.727  1.00 15.00      A    C  
ATOM    113  CE3 TRP A  12     -28.382  14.017   1.012  1.00 15.00      A    C  
ATOM    114  CZ2 TRP A  12     -29.905  11.900   2.105  1.00 15.00      A    C  
ATOM    115  CZ3 TRP A  12     -27.794  12.824   1.388  1.00 15.00      A    C  
ATOM    116  CH2 TRP A  12     -28.555  11.780   1.927  1.00 15.00      A    C  
ATOM    117  C   TRP A  12     -29.338  18.837   0.600  1.00 15.00      A    C  
ATOM    118  O   TRP A  12     -28.272  18.947  -0.002  1.00 15.00      A    O  
ATOM    119  N   ASN A  13     -30.233  19.823   0.677  1.00 15.00      A    N  
ATOM    120  HN  ASN A  13     -31.068  19.672   1.167  1.00 15.00      A    H  
ATOM    121  CA  ASN A  13     -29.999  21.121   0.047  1.00 15.00      A    C  
ATOM    122  CB  ASN A  13     -31.304  21.913  -0.081  1.00 15.00      A    C  
ATOM    123  CG  ASN A  13     -32.205  21.386  -1.183  1.00 15.00      A    C  
ATOM    124  OD1 ASN A  13     -31.733  20.820  -2.170  1.00 15.00      A    O  
ATOM    125  ND2 ASN A  13     -33.509  21.573  -1.022  1.00 15.00      A    N  
ATOM    126 HD21 ASN A  13     -33.815  22.034  -0.213  1.00 15.00      A    H  
ATOM    127 HD22 ASN A  13     -34.113  21.243  -1.719  1.00 15.00      A    H  
ATOM    128  C   ASN A  13     -28.966  21.929   0.823  1.00 15.00      A    C  
ATOM    129  O   ASN A  13     -28.203  22.700   0.242  1.00 15.00      A    O  
ATOM    130  N   ARG A  14     -28.949  21.742   2.140  1.00 15.00      A    N  
ATOM    131  HN  ARG A  14     -29.591  21.118   2.540  1.00 15.00      A    H  
ATOM    132  CA  ARG A  14     -28.005  22.436   3.006  1.00 15.00      A    C  
ATOM    133  CB  ARG A  14     -28.512  22.433   4.450  1.00 15.00      A    C  
ATOM    134  CG  ARG A  14     -27.626  23.176   5.436  1.00 15.00      A    C  
ATOM    135  CD  ARG A  14     -28.293  23.287   6.798  1.00 15.00      A    C  
ATOM    136  NE  ARG A  14     -28.609  21.977   7.368  1.00 15.00      A    N  
ATOM    137  HE  ARG A  14     -27.887  21.316   7.410  1.00 15.00      A    H  
ATOM    138  CZ  ARG A  14     -29.814  21.640   7.827  1.00 15.00      A    C  
ATOM    139  NH1 ARG A  14     -30.815  22.510   7.784  1.00 15.00      A    N  
ATOM    140 HH11 ARG A  14     -30.661  23.461   7.389  1.00 15.00      A    H  
ATOM    141 HH12 ARG A  14     -31.754  22.243   8.143  1.00 15.00      A    H  
ATOM    142  NH2 ARG A  14     -30.016  20.430   8.333  1.00 15.00      A    N  
ATOM    143 HH21 ARG A  14     -29.235  19.745   8.371  1.00 15.00      A    H  
ATOM    144 HH22 ARG A  14     -30.956  20.167   8.692  1.00 15.00      A    H  
ATOM    145  C   ARG A  14     -26.633  21.777   2.922  1.00 15.00      A    C  
ATOM    146  O   ARG A  14     -25.607  22.455   2.926  1.00 15.00      A    O  
ATOM    147  N   GLU A  15     -26.631  20.447   2.836  1.00 15.00      A    N  
ATOM    148  HN  GLU A  15     -27.488  19.970   2.842  1.00 15.00      A    H  
ATOM    149  CA  GLU A  15     -25.396  19.678   2.735  1.00 15.00      A    C  
ATOM    150  CB  GLU A  15     -25.696  18.183   2.878  1.00 15.00      A    C  
ATOM    151  CG  GLU A  15     -24.464  17.299   2.977  1.00 15.00      A    C  
ATOM    152  CD  GLU A  15     -24.815  15.828   3.081  1.00 15.00      A    C  
ATOM    153  OE1 GLU A  15     -24.952  15.329   4.217  1.00 15.00      A    O  
ATOM    154  OE2 GLU A  15     -24.956  15.176   2.025  1.00 15.00      A    O  
ATOM    155  C   GLU A  15     -24.707  19.953   1.400  1.00 15.00      A    C  
ATOM    156  O   GLU A  15     -23.479  20.003   1.320  1.00 15.00      A    O  
ATOM    157  N   ALA A  16     -25.514  20.137   0.356  1.00 15.00      A    N  
ATOM    158  HN  ALA A  16     -26.484  20.076   0.487  1.00 15.00      A    H  
ATOM    159  CA  ALA A  16     -24.996  20.427  -0.976  1.00 15.00      A    C  
ATOM    160  CB  ALA A  16     -26.081  20.233  -2.024  1.00 15.00      A    C  
ATOM    161  C   ALA A  16     -24.446  21.847  -1.035  1.00 15.00      A    C  
ATOM    162  O   ALA A  16     -23.494  22.123  -1.762  1.00 15.00      A    O  
ATOM    163  N   ALA A  17     -25.055  22.743  -0.255  1.00 15.00      A    N  
ATOM    164  HN  ALA A  17     -25.813  22.456   0.296  1.00 15.00      A    H  
ATOM    165  CA  ALA A  17     -24.626  24.136  -0.199  1.00 15.00      A    C  
ATOM    166  CB  ALA A  17     -25.693  24.996   0.461  1.00 15.00      A    C  
ATOM    167  C   ALA A  17     -23.301  24.260   0.549  1.00 15.00      A    C  
ATOM    168  O   ALA A  17     -22.506  25.159   0.277  1.00 15.00      A    O  
ATOM    169  N   GLU A  18     -23.077  23.347   1.494  1.00 15.00      A    N  
ATOM    170  HN  GLU A  18     -23.760  22.667   1.671  1.00 15.00      A    H  
ATOM    171  CA  GLU A  18     -21.844  23.331   2.273  1.00 15.00      A    C  
ATOM    172  CB  GLU A  18     -21.992  22.419   3.494  1.00 15.00      A    C  
ATOM    173  CG  GLU A  18     -22.907  22.969   4.576  1.00 15.00      A    C  
ATOM    174  CD  GLU A  18     -23.225  21.943   5.647  1.00 15.00      A    C  
ATOM    175  OE1 GLU A  18     -24.375  21.456   5.680  1.00 15.00      A    O  
ATOM    176  OE2 GLU A  18     -22.324  21.626   6.451  1.00 15.00      A    O  
ATOM    177  C   GLU A  18     -20.680  22.863   1.407  1.00 15.00      A    C  
ATOM    178  O   GLU A  18     -19.562  23.363   1.526  1.00 15.00      A    O  
ATOM    179  N   ALA A  19     -20.961  21.898   0.530  1.00 15.00      A    N  
ATOM    180  HN  ALA A  19     -21.870  21.534   0.499  1.00 15.00      A    H  
ATOM    181  CA  ALA A  19     -19.955  21.362  -0.379  1.00 15.00      A    C  
ATOM    182  CB  ALA A  19     -20.441  20.063  -1.001  1.00 15.00      A    C  
ATOM    183  C   ALA A  19     -19.615  22.379  -1.465  1.00 15.00      A    C  
ATOM    184  O   ALA A  19     -18.494  22.408  -1.971  1.00 15.00      A    O  
ATOM    185  N   LEU A  20     -20.597  23.212  -1.816  1.00 15.00      A    N  
ATOM    186  HN  LEU A  20     -21.471  23.127  -1.381  1.00 15.00      A    H  
ATOM    187  CA  LEU A  20     -20.407  24.244  -2.829  1.00 15.00      A    C  
ATOM    188  CB  LEU A  20     -21.756  24.800  -3.293  1.00 15.00      A    C  
ATOM    189  CG  LEU A  20     -22.585  23.897  -4.208  1.00 15.00      A    C  
ATOM    190  CD1 LEU A  20     -23.980  24.470  -4.401  1.00 15.00      A    C  
ATOM    191  CD2 LEU A  20     -21.892  23.710  -5.549  1.00 15.00      A    C  
ATOM    192  C   LEU A  20     -19.542  25.374  -2.285  1.00 15.00      A    C  
ATOM    193  O   LEU A  20     -18.713  25.932  -3.001  1.00 15.00      A    O  
ATOM    194  N   GLY A  21     -19.743  25.698  -1.008  1.00 15.00      A    N  
ATOM    195  HN  GLY A  21     -20.422  25.214  -0.492  1.00 15.00      A    H  
ATOM    196  CA  GLY A  21     -18.973  26.752  -0.373  1.00 15.00      A    C  
ATOM    197  C   GLY A  21     -17.528  26.351  -0.156  1.00 15.00      A    C  
ATOM    198  O   GLY A  21     -16.637  27.197  -0.160  1.00 15.00      A    O  
ATOM    199  N   ALA A  22     -17.299  25.052   0.028  1.00 15.00      A    N  
ATOM    200  HN  ALA A  22     -18.057  24.430   0.023  1.00 15.00      A    H  
ATOM    201  CA  ALA A  22     -15.954  24.528   0.238  1.00 15.00      A    C  
ATOM    202  CB  ALA A  22     -16.014  23.197   0.973  1.00 15.00      A    C  
ATOM    203  C   ALA A  22     -15.217  24.374  -1.090  1.00 15.00      A    C  
ATOM    204  O   ALA A  22     -13.986  24.397  -1.135  1.00 15.00      A    O  
ATOM    205  N   ALA A  23     -15.982  24.224  -2.171  1.00 15.00      A    N  
ATOM    206  HN  ALA A  23     -16.957  24.214  -2.066  1.00 15.00      A    H  
ATOM    207  CA  ALA A  23     -15.413  24.072  -3.507  1.00 15.00      A    C  
ATOM    208  CB  ALA A  23     -16.372  23.311  -4.410  1.00 15.00      A    C  
ATOM    209  C   ALA A  23     -15.069  25.430  -4.116  1.00 15.00      A    C  
ATOM    210  O   ALA A  23     -14.409  25.509  -5.150  1.00 15.00      A    O  
ATOM    211  N   LYS A  24     -15.534  26.496  -3.469  1.00 15.00      A    N  
ATOM    212  HN  LYS A  24     -16.072  26.364  -2.661  1.00 15.00      A    H  
ATOM    213  CA  LYS A  24     -15.268  27.855  -3.929  1.00 15.00      A    C  
ATOM    214  CB  LYS A  24     -16.540  28.706  -3.831  1.00 15.00      A    C  
ATOM    215  CG  LYS A  24     -17.619  28.360  -4.846  1.00 15.00      A    C  
ATOM    216  CD  LYS A  24     -18.969  28.942  -4.441  1.00 15.00      A    C  
ATOM    217  CE  LYS A  24     -18.935  30.463  -4.390  1.00 15.00      A    C  
ATOM    218  NZ  LYS A  24     -20.198  31.031  -3.840  1.00 15.00      A    N  
ATOM    219  HZ1 LYS A  24     -20.179  32.070  -3.899  1.00 15.00      A    H  
ATOM    220  HZ2 LYS A  24     -20.311  30.755  -2.844  1.00 15.00      A    H  
ATOM    221  HZ3 LYS A  24     -21.015  30.679  -4.380  1.00 15.00      A    H  
ATOM    222  C   LYS A  24     -14.171  28.494  -3.083  1.00 15.00      A    C  
ATOM    223  O   LYS A  24     -13.655  29.561  -3.419  1.00 15.00      A    O  
ATOM    224  N   LYS A  25     -13.818  27.829  -1.985  1.00 15.00      A    N  
ATOM    225  HN  LYS A  25     -14.255  26.975  -1.785  1.00 15.00      A    H  
ATOM    226  CA  LYS A  25     -12.799  28.335  -1.072  1.00 15.00      A    C  
ATOM    227  CB  LYS A  25     -13.171  28.023   0.379  1.00 15.00      A    C  
ATOM    228  CG  LYS A  25     -14.240  28.933   0.958  1.00 15.00      A    C  
ATOM    229  CD  LYS A  25     -14.611  28.511   2.369  1.00 15.00      A    C  
ATOM    230  CE  LYS A  25     -15.675  29.421   2.960  1.00 15.00      A    C  
ATOM    231  NZ  LYS A  25     -16.115  28.954   4.304  1.00 15.00      A    N  
ATOM    232  HZ1 LYS A  25     -16.568  28.021   4.227  1.00 15.00      A    H  
ATOM    233  HZ2 LYS A  25     -16.796  29.625   4.711  1.00 15.00      A    H  
ATOM    234  HZ3 LYS A  25     -15.296  28.878   4.942  1.00 15.00      A    H  
ATOM    235  C   LYS A  25     -11.401  27.804  -1.379  1.00 15.00      A    C  
ATOM    236  O   LYS A  25     -10.407  28.425  -1.001  1.00 15.00      A    O  
ATOM    237  N   LEU A  26     -11.320  26.656  -2.052  1.00 15.00      A    N  
ATOM    238  HN  LEU A  26     -12.142  26.198  -2.325  1.00 15.00      A    H  
ATOM    239  CA  LEU A  26     -10.024  26.068  -2.386  1.00 15.00      A    C  
ATOM    240  CB  LEU A  26     -10.158  24.605  -2.845  1.00 15.00      A    C  
ATOM    241  CG  LEU A  26     -10.150  24.309  -4.349  1.00 15.00      A    C  
ATOM    242  CD1 LEU A  26     -10.055  22.812  -4.574  1.00 15.00      A    C  
ATOM    243  CD2 LEU A  26     -11.399  24.851  -5.023  1.00 15.00      A    C  
ATOM    244  C   LEU A  26      -9.248  26.937  -3.379  1.00 15.00      A    C  
ATOM    245  O   LEU A  26      -9.798  27.408  -4.375  1.00 15.00      A    O  
ATOM    246  N   GLN A  27      -7.972  27.169  -3.084  1.00 15.00      A    N  
ATOM    247  HN  GLN A  27      -7.586  26.770  -2.276  1.00 15.00      A    H  
ATOM    248  CA  GLN A  27      -7.135  28.004  -3.938  1.00 15.00      A    C  
ATOM    249  CB  GLN A  27      -6.871  29.355  -3.267  1.00 15.00      A    C  
ATOM    250  CG  GLN A  27      -7.920  30.411  -3.571  1.00 15.00      A    C  
ATOM    251  CD  GLN A  27      -7.585  31.761  -2.968  1.00 15.00      A    C  
ATOM    252  OE1 GLN A  27      -7.005  31.847  -1.886  1.00 15.00      A    O  
ATOM    253  NE2 GLN A  27      -7.939  32.827  -3.676  1.00 15.00      A    N  
ATOM    254 HE21 GLN A  27      -8.390  32.684  -4.534  1.00 15.00      A    H  
ATOM    255 HE22 GLN A  27      -7.735  33.714  -3.312  1.00 15.00      A    H  
ATOM    256  C   GLN A  27      -5.814  27.328  -4.298  1.00 15.00      A    C  
ATOM    257  O   GLN A  27      -5.314  26.481  -3.556  1.00 15.00      A    O  
ATOM    258  N   PRO A  28      -5.239  27.698  -5.459  1.00 15.00      A    N  
ATOM    259  CA  PRO A  28      -3.964  27.144  -5.932  1.00 15.00      A    C  
ATOM    260  CB  PRO A  28      -3.877  27.645  -7.377  1.00 15.00      A    C  
ATOM    261  CG  PRO A  28      -4.688  28.894  -7.393  1.00 15.00      A    C  
ATOM    262  CD  PRO A  28      -5.802  28.677  -6.411  1.00 15.00      A    C  
ATOM    263  C   PRO A  28      -2.775  27.660  -5.121  1.00 15.00      A    C  
ATOM    264  O   PRO A  28      -2.723  28.833  -4.749  1.00 15.00      A    O  
ATOM    265  N   ALA A  29      -1.819  26.775  -4.857  1.00 15.00      A    N  
ATOM    266  HN  ALA A  29      -1.912  25.857  -5.189  1.00 15.00      A    H  
ATOM    267  CA  ALA A  29      -0.632  27.135  -4.087  1.00 15.00      A    C  
ATOM    268  CB  ALA A  29      -0.184  25.963  -3.227  1.00 15.00      A    C  
ATOM    269  C   ALA A  29       0.504  27.596  -4.995  1.00 15.00      A    C  
ATOM    270  O   ALA A  29       0.766  26.990  -6.034  1.00 15.00      A    O  
ATOM    271  N   GLN A  30       1.170  28.676  -4.595  1.00 15.00      A    N  
ATOM    272  HN  GLN A  30       0.903  29.120  -3.763  1.00 15.00      A    H  
ATOM    273  CA  GLN A  30       2.286  29.219  -5.363  1.00 15.00      A    C  
ATOM    274  CB  GLN A  30       2.200  30.745  -5.439  1.00 15.00      A    C  
ATOM    275  CG  GLN A  30       1.991  31.284  -6.846  1.00 15.00      A    C  
ATOM    276  CD  GLN A  30       1.915  32.798  -6.887  1.00 15.00      A    C  
ATOM    277  OE1 GLN A  30       2.924  33.479  -7.071  1.00 15.00      A    O  
ATOM    278  NE2 GLN A  30       0.713  33.332  -6.713  1.00 15.00      A    N  
ATOM    279 HE21 GLN A  30      -0.045  32.728  -6.569  1.00 15.00      A    H  
ATOM    280 HE22 GLN A  30       0.632  34.308  -6.733  1.00 15.00      A    H  
ATOM    281  C   GLN A  30       3.626  28.797  -4.763  1.00 15.00      A    C  
ATOM    282  O   GLN A  30       4.687  29.156  -5.276  1.00 15.00      A    O  
ATOM    283  N   THR A  31       3.570  28.033  -3.676  1.00 15.00      A    N  
ATOM    284  HN  THR A  31       2.696  27.777  -3.316  1.00 15.00      A    H  
ATOM    285  CA  THR A  31       4.778  27.563  -3.010  1.00 15.00      A    C  
ATOM    286  CB  THR A  31       4.713  27.763  -1.483  1.00 15.00      A    C  
ATOM    287  OG1 THR A  31       3.559  27.099  -0.954  1.00 15.00      A    O  
ATOM    288  HG1 THR A  31       2.838  27.727  -0.874  1.00 15.00      A    H  
ATOM    289  CG2 THR A  31       4.650  29.242  -1.136  1.00 15.00      A    C  
ATOM    290  C   THR A  31       5.042  26.091  -3.313  1.00 15.00      A    C  
ATOM    291  O   THR A  31       4.150  25.363  -3.751  1.00 15.00      A    O  
ATOM    292  N   ALA A  32       6.277  25.666  -3.071  1.00 15.00      A    N  
ATOM    293  HN  ALA A  32       6.936  26.299  -2.720  1.00 15.00      A    H  
ATOM    294  CA  ALA A  32       6.684  24.290  -3.311  1.00 15.00      A    C  
ATOM    295  CB  ALA A  32       8.168  24.236  -3.642  1.00 15.00      A    C  
ATOM    296  C   ALA A  32       6.376  23.408  -2.106  1.00 15.00      A    C  
ATOM    297  O   ALA A  32       5.975  23.898  -1.051  1.00 15.00      A    O  
ATOM    298  N   ALA A  33       6.570  22.106  -2.272  1.00 15.00      A    N  
ATOM    299  HN  ALA A  33       6.898  21.779  -3.136  1.00 15.00      A    H  
ATOM    300  CA  ALA A  33       6.316  21.153  -1.203  1.00 15.00      A    C  
ATOM    301  CB  ALA A  33       5.582  19.934  -1.741  1.00 15.00      A    C  
ATOM    302  C   ALA A  33       7.612  20.738  -0.522  1.00 15.00      A    C  
ATOM    303  O   ALA A  33       8.537  20.247  -1.169  1.00 15.00      A    O  
ATOM    304  N   LYS A  34       7.671  20.948   0.787  1.00 15.00      A    N  
ATOM    305  HN  LYS A  34       6.901  21.353   1.239  1.00 15.00      A    H  
ATOM    306  CA  LYS A  34       8.844  20.588   1.572  1.00 15.00      A    C  
ATOM    307  CB  LYS A  34       8.817  21.335   2.912  1.00 15.00      A    C  
ATOM    308  CG  LYS A  34       9.902  20.925   3.896  1.00 15.00      A    C  
ATOM    309  CD  LYS A  34       9.599  21.444   5.291  1.00 15.00      A    C  
ATOM    310  CE  LYS A  34      10.527  20.834   6.329  1.00 15.00      A    C  
ATOM    311  NZ  LYS A  34      10.127  21.202   7.715  1.00 15.00      A    N  
ATOM    312  HZ1 LYS A  34       9.175  20.835   7.922  1.00 15.00      A    H  
ATOM    313  HZ2 LYS A  34      10.118  22.236   7.823  1.00 15.00      A    H  
ATOM    314  HZ3 LYS A  34      10.798  20.799   8.400  1.00 15.00      A    H  
ATOM    315  C   LYS A  34       8.875  19.081   1.813  1.00 15.00      A    C  
ATOM    316  O   LYS A  34       9.937  18.457   1.789  1.00 15.00      A    O  
ATOM    317  N   ASN A  35       7.696  18.504   2.025  1.00 15.00      A    N  
ATOM    318  HN  ASN A  35       6.886  19.056   2.006  1.00 15.00      A    H  
ATOM    319  CA  ASN A  35       7.572  17.075   2.284  1.00 15.00      A    C  
ATOM    320  CB  ASN A  35       6.959  16.847   3.667  1.00 15.00      A    C  
ATOM    321  CG  ASN A  35       7.693  17.586   4.769  1.00 15.00      A    C  
ATOM    322  OD1 ASN A  35       8.922  17.634   4.789  1.00 15.00      A    O  
ATOM    323  ND2 ASN A  35       6.940  18.176   5.687  1.00 15.00      A    N  
ATOM    324 HD21 ASN A  35       5.966  18.103   5.603  1.00 15.00      A    H  
ATOM    325 HD22 ASN A  35       7.388  18.661   6.411  1.00 15.00      A    H  
ATOM    326  C   ASN A  35       6.714  16.388   1.226  1.00 15.00      A    C  
ATOM    327  O   ASN A  35       5.816  16.998   0.644  1.00 15.00      A    O  
ATOM    328  N   LEU A  36       7.004  15.113   0.985  1.00 15.00      A    N  
ATOM    329  HN  LEU A  36       7.742  14.694   1.478  1.00 15.00      A    H  
ATOM    330  CA  LEU A  36       6.266  14.313   0.012  1.00 15.00      A    C  
ATOM    331  CB  LEU A  36       7.122  14.057  -1.232  1.00 15.00      A    C  
ATOM    332  CG  LEU A  36       7.506  15.270  -2.080  1.00 15.00      A    C  
ATOM    333  CD1 LEU A  36       8.487  14.855  -3.165  1.00 15.00      A    C  
ATOM    334  CD2 LEU A  36       6.269  15.908  -2.694  1.00 15.00      A    C  
ATOM    335  C   LEU A  36       5.879  12.972   0.623  1.00 15.00      A    C  
ATOM    336  O   LEU A  36       6.740  12.220   1.069  1.00 15.00      A    O  
ATOM    337  N   ILE A  37       4.584  12.676   0.649  1.00 15.00      A    N  
ATOM    338  HN  ILE A  37       3.938  13.317   0.285  1.00 15.00      A    H  
ATOM    339  CA  ILE A  37       4.102  11.412   1.202  1.00 15.00      A    C  
ATOM    340  CB  ILE A  37       3.377  11.601   2.554  1.00 15.00      A    C  
ATOM    341  CG1 ILE A  37       4.228  12.440   3.513  1.00 15.00      A    C  
ATOM    342  CG2 ILE A  37       3.060  10.247   3.176  1.00 15.00      A    C  
ATOM    343  CD1 ILE A  37       3.526  12.798   4.806  1.00 15.00      A    C  
ATOM    344  C   ILE A  37       3.162  10.727   0.216  1.00 15.00      A    C  
ATOM    345  O   ILE A  37       2.198  11.329  -0.251  1.00 15.00      A    O  
ATOM    346  N   ILE A  38       3.449   9.470  -0.103  1.00 15.00      A    N  
ATOM    347  HN  ILE A  38       4.231   9.039   0.301  1.00 15.00      A    H  
ATOM    348  CA  ILE A  38       2.625   8.720  -1.040  1.00 15.00      A    C  
ATOM    349  CB  ILE A  38       3.397   8.355  -2.333  1.00 15.00      A    C  
ATOM    350  CG1 ILE A  38       2.565   7.438  -3.239  1.00 15.00      A    C  
ATOM    351  CG2 ILE A  38       4.753   7.737  -2.013  1.00 15.00      A    C  
ATOM    352  CD1 ILE A  38       3.198   7.164  -4.587  1.00 15.00      A    C  
ATOM    353  C   ILE A  38       2.008   7.474  -0.398  1.00 15.00      A    C  
ATOM    354  O   ILE A  38       2.699   6.497  -0.103  1.00 15.00      A    O  
ATOM    355  N   PHE A  39       0.699   7.532  -0.170  1.00 15.00      A    N  
ATOM    356  HN  PHE A  39       0.211   8.349  -0.405  1.00 15.00      A    H  
ATOM    357  CA  PHE A  39      -0.034   6.418   0.415  1.00 15.00      A    C  
ATOM    358  CB  PHE A  39      -1.249   6.921   1.200  1.00 15.00      A    C  
ATOM    359  CG  PHE A  39      -0.923   7.892   2.300  1.00 15.00      A    C  
ATOM    360  CD1 PHE A  39      -1.069   9.255   2.102  1.00 15.00      A    C  
ATOM    361  CD2 PHE A  39      -0.481   7.443   3.533  1.00 15.00      A    C  
ATOM    362  CE1 PHE A  39      -0.782  10.152   3.111  1.00 15.00      A    C  
ATOM    363  CE2 PHE A  39      -0.190   8.335   4.548  1.00 15.00      A    C  
ATOM    364  CZ  PHE A  39      -0.341   9.691   4.336  1.00 15.00      A    C  
ATOM    365  C   PHE A  39      -0.490   5.468  -0.687  1.00 15.00      A    C  
ATOM    366  O   PHE A  39      -1.395   5.785  -1.459  1.00 15.00      A    O  
ATOM    367  N   LEU A  40       0.144   4.307  -0.756  1.00 15.00      A    N  
ATOM    368  HN  LEU A  40       0.849   4.108  -0.104  1.00 15.00      A    H  
ATOM    369  CA  LEU A  40      -0.177   3.318  -1.771  1.00 15.00      A    C  
ATOM    370  CB  LEU A  40       1.117   2.753  -2.375  1.00 15.00      A    C  
ATOM    371  CG  LEU A  40       1.021   2.120  -3.770  1.00 15.00      A    C  
ATOM    372  CD1 LEU A  40       0.505   0.689  -3.700  1.00 15.00      A    C  
ATOM    373  CD2 LEU A  40       0.161   2.966  -4.697  1.00 15.00      A    C  
ATOM    374  C   LEU A  40      -1.032   2.191  -1.204  1.00 15.00      A    C  
ATOM    375  O   LEU A  40      -0.598   1.444  -0.331  1.00 15.00      A    O  
ATOM    376  N   GLY A  41      -2.257   2.086  -1.700  1.00 15.00      A    N  
ATOM    377  HN  GLY A  41      -2.562   2.736  -2.366  1.00 15.00      A    H  
ATOM    378  CA  GLY A  41      -3.145   1.030  -1.267  1.00 15.00      A    C  
ATOM    379  C   GLY A  41      -3.162  -0.087  -2.286  1.00 15.00      A    C  
ATOM    380  O   GLY A  41      -3.899  -0.018  -3.266  1.00 15.00      A    O  
ATOM    381  N   ASP A  42      -2.331  -1.104  -2.064  1.00 15.00      A    N  
ATOM    382  HN  ASP A  42      -1.768  -1.091  -1.262  1.00 15.00      A    H  
ATOM    383  CA  ASP A  42      -2.227  -2.236  -2.983  1.00 15.00      A    C  
ATOM    384  CB  ASP A  42      -1.234  -3.270  -2.451  1.00 15.00      A    C  
ATOM    385  CG  ASP A  42      -0.451  -3.962  -3.552  1.00 15.00      A    C  
ATOM    386  OD1 ASP A  42      -1.078  -4.438  -4.522  1.00 15.00      A    O  
ATOM    387  OD2 ASP A  42       0.791  -4.032  -3.440  1.00 15.00      A    O  
ATOM    388  C   ASP A  42      -3.579  -2.889  -3.250  1.00 15.00      A    C  
ATOM    389  O   ASP A  42      -4.212  -3.425  -2.342  1.00 15.00      A    O  
ATOM    390  N   GLY A  43      -4.014  -2.822  -4.506  1.00 15.00      A    N  
ATOM    391  HN  GLY A  43      -3.461  -2.368  -5.178  1.00 15.00      A    H  
ATOM    392  CA  GLY A  43      -5.280  -3.414  -4.898  1.00 15.00      A    C  
ATOM    393  C   GLY A  43      -6.501  -2.705  -4.336  1.00 15.00      A    C  
ATOM    394  O   GLY A  43      -7.566  -3.309  -4.209  1.00 15.00      A    O  
ATOM    395  N   MET A  44      -6.357  -1.428  -4.001  1.00 15.00      A    N  
ATOM    396  HN  MET A  44      -5.484  -0.996  -4.120  1.00 15.00      A    H  
ATOM    397  CA  MET A  44      -7.469  -0.657  -3.459  1.00 15.00      A    C  
ATOM    398  CB  MET A  44      -6.983   0.303  -2.369  1.00 15.00      A    C  
ATOM    399  CG  MET A  44      -8.098   0.985  -1.592  1.00 15.00      A    C  
ATOM    400  SD  MET A  44      -7.501   2.341  -0.565  1.00 15.00      A    S  
ATOM    401  CE  MET A  44      -6.905   3.480  -1.813  1.00 15.00      A    C  
ATOM    402  C   MET A  44      -8.185   0.109  -4.568  1.00 15.00      A    C  
ATOM    403  O   MET A  44      -7.932   1.294  -4.787  1.00 15.00      A    O  
ATOM    404  N   GLY A  45      -9.077  -0.580  -5.272  1.00 15.00      A    N  
ATOM    405  HN  GLY A  45      -9.237  -1.523  -5.054  1.00 15.00      A    H  
ATOM    406  CA  GLY A  45      -9.813   0.046  -6.357  1.00 15.00      A    C  
ATOM    407  C   GLY A  45     -10.986   0.874  -5.873  1.00 15.00      A    C  
ATOM    408  O   GLY A  45     -11.172   1.054  -4.670  1.00 15.00      A    O  
ATOM    409  N   VAL A  46     -11.780   1.375  -6.818  1.00 15.00      A    N  
ATOM    410  HN  VAL A  46     -11.572   1.191  -7.758  1.00 15.00      A    H  
ATOM    411  CA  VAL A  46     -12.950   2.194  -6.499  1.00 15.00      A    C  
ATOM    412  CB  VAL A  46     -13.616   2.743  -7.780  1.00 15.00      A    C  
ATOM    413  CG1 VAL A  46     -14.724   3.729  -7.436  1.00 15.00      A    C  
ATOM    414  CG2 VAL A  46     -12.580   3.393  -8.686  1.00 15.00      A    C  
ATOM    415  C   VAL A  46     -13.976   1.392  -5.698  1.00 15.00      A    C  
ATOM    416  O   VAL A  46     -14.589   1.907  -4.762  1.00 15.00      A    O  
ATOM    417  N   SER A  47     -14.145   0.125  -6.070  1.00 15.00      A    N  
ATOM    418  HN  SER A  47     -13.624  -0.222  -6.825  1.00 15.00      A    H  
ATOM    419  CA  SER A  47     -15.083  -0.765  -5.394  1.00 15.00      A    C  
ATOM    420  CB  SER A  47     -15.235  -2.065  -6.186  1.00 15.00      A    C  
ATOM    421  OG  SER A  47     -13.970  -2.650  -6.451  1.00 15.00      A    O  
ATOM    422  HG  SER A  47     -13.868  -2.779  -7.397  1.00 15.00      A    H  
ATOM    423  C   SER A  47     -14.624  -1.072  -3.969  1.00 15.00      A    C  
ATOM    424  O   SER A  47     -15.445  -1.273  -3.074  1.00 15.00      A    O  
ATOM    425  N   THR A  48     -13.308  -1.098  -3.769  1.00 15.00      A    N  
ATOM    426  HN  THR A  48     -12.709  -0.926  -4.525  1.00 15.00      A    H  
ATOM    427  CA  THR A  48     -12.729  -1.378  -2.458  1.00 15.00      A    C  
ATOM    428  CB  THR A  48     -11.239  -1.761  -2.575  1.00 15.00      A    C  
ATOM    429  OG1 THR A  48     -11.074  -2.729  -3.620  1.00 15.00      A    O  
ATOM    430  HG1 THR A  48     -10.713  -2.300  -4.400  1.00 15.00      A    H  
ATOM    431  CG2 THR A  48     -10.730  -2.350  -1.267  1.00 15.00      A    C  
ATOM    432  C   THR A  48     -12.872  -0.179  -1.518  1.00 15.00      A    C  
ATOM    433  O   THR A  48     -13.086  -0.347  -0.318  1.00 15.00      A    O  
ATOM    434  N   VAL A  49     -12.760   1.028  -2.073  1.00 15.00      A    N  
ATOM    435  HN  VAL A  49     -12.593   1.097  -3.036  1.00 15.00      A    H  
ATOM    436  CA  VAL A  49     -12.879   2.253  -1.281  1.00 15.00      A    C  
ATOM    437  CB  VAL A  49     -12.444   3.501  -2.086  1.00 15.00      A    C  
ATOM    438  CG1 VAL A  49     -12.631   4.772  -1.268  1.00 15.00      A    C  
ATOM    439  CG2 VAL A  49     -10.997   3.370  -2.532  1.00 15.00      A    C  
ATOM    440  C   VAL A  49     -14.311   2.442  -0.776  1.00 15.00      A    C  
ATOM    441  O   VAL A  49     -14.526   2.837   0.369  1.00 15.00      A    O  
ATOM    442  N   THR A  50     -15.283   2.143  -1.635  1.00 15.00      A    N  
ATOM    443  HN  THR A  50     -15.044   1.826  -2.532  1.00 15.00      A    H  
ATOM    444  CA  THR A  50     -16.695   2.282  -1.284  1.00 15.00      A    C  
ATOM    445  CB  THR A  50     -17.596   2.208  -2.536  1.00 15.00      A    C  
ATOM    446  OG1 THR A  50     -17.117   3.128  -3.525  1.00 15.00      A    O  
ATOM    447  HG1 THR A  50     -17.797   3.273  -4.186  1.00 15.00      A    H  
ATOM    448  CG2 THR A  50     -19.037   2.560  -2.190  1.00 15.00      A    C  
ATOM    449  C   THR A  50     -17.141   1.225  -0.268  1.00 15.00      A    C  
ATOM    450  O   THR A  50     -17.907   1.523   0.649  1.00 15.00      A    O  
ATOM    451  N   ALA A  51     -16.649  -0.005  -0.429  1.00 15.00      A    N  
ATOM    452  HN  ALA A  51     -16.026  -0.175  -1.166  1.00 15.00      A    H  
ATOM    453  CA  ALA A  51     -17.011  -1.104   0.469  1.00 15.00      A    C  
ATOM    454  CB  ALA A  51     -16.633  -2.444  -0.141  1.00 15.00      A    C  
ATOM    455  C   ALA A  51     -16.394  -0.939   1.859  1.00 15.00      A    C  
ATOM    456  O   ALA A  51     -17.025  -1.255   2.864  1.00 15.00      A    O  
ATOM    457  N   ALA A  52     -15.155  -0.450   1.907  1.00 15.00      A    N  
ATOM    458  HN  ALA A  52     -14.688  -0.243   1.067  1.00 15.00      A    H  
ATOM    459  CA  ALA A  52     -14.469  -0.228   3.178  1.00 15.00      A    C  
ATOM    460  CB  ALA A  52     -12.963  -0.154   2.979  1.00 15.00      A    C  
ATOM    461  C   ALA A  52     -14.988   1.036   3.848  1.00 15.00      A    C  
ATOM    462  O   ALA A  52     -14.790   1.242   5.045  1.00 15.00      A    O  
ATOM    463  N   ARG A  53     -15.660   1.881   3.067  1.00 15.00      A    N  
ATOM    464  HN  ARG A  53     -15.774   1.666   2.114  1.00 15.00      A    H  
ATOM    465  CA  ARG A  53     -16.230   3.112   3.596  1.00 15.00      A    C  
ATOM    466  CB  ARG A  53     -16.547   4.089   2.464  1.00 15.00      A    C  
ATOM    467  CG  ARG A  53     -17.130   5.415   2.919  1.00 15.00      A    C  
ATOM    468  CD  ARG A  53     -16.834   6.522   1.915  1.00 15.00      A    C  
ATOM    469  NE  ARG A  53     -17.753   6.543   0.775  1.00 15.00      A    N  
ATOM    470  HE  ARG A  53     -18.715   6.600   0.956  1.00 15.00      A    H  
ATOM    471  CZ  ARG A  53     -17.348   6.517  -0.493  1.00 15.00      A    C  
ATOM    472  NH1 ARG A  53     -16.054   6.471  -0.787  1.00 15.00      A    N  
ATOM    473 HH11 ARG A  53     -15.342   6.441  -0.026  1.00 15.00      A    H  
ATOM    474 HH12 ARG A  53     -15.751   6.469  -1.775  1.00 15.00      A    H  
ATOM    475  NH2 ARG A  53     -18.243   6.549  -1.471  1.00 15.00      A    N  
ATOM    476 HH21 ARG A  53     -17.928   6.538  -2.458  1.00 15.00      A    H  
ATOM    477 HH22 ARG A  53     -19.264   6.595  -1.245  1.00 15.00      A    H  
ATOM    478  C   ARG A  53     -17.485   2.796   4.403  1.00 15.00      A    C  
ATOM    479  O   ARG A  53     -17.718   3.379   5.462  1.00 15.00      A    O  
ATOM    480  N   ILE A  54     -18.282   1.858   3.891  1.00 15.00      A    N  
ATOM    481  HN  ILE A  54     -18.038   1.445   3.034  1.00 15.00      A    H  
ATOM    482  CA  ILE A  54     -19.511   1.433   4.563  1.00 15.00      A    C  
ATOM    483  CB  ILE A  54     -20.402   0.597   3.613  1.00 15.00      A    C  
ATOM    484  CG1 ILE A  54     -20.694   1.394   2.339  1.00 15.00      A    C  
ATOM    485  CG2 ILE A  54     -21.701   0.192   4.297  1.00 15.00      A    C  
ATOM    486  CD1 ILE A  54     -21.397   0.602   1.261  1.00 15.00      A    C  
ATOM    487  C   ILE A  54     -19.178   0.616   5.812  1.00 15.00      A    C  
ATOM    488  O   ILE A  54     -19.904   0.653   6.804  1.00 15.00      A    O  
ATOM    489  N   LEU A  55     -18.058  -0.106   5.759  1.00 15.00      A    N  
ATOM    490  HN  LEU A  55     -17.515  -0.080   4.947  1.00 15.00      A    H  
ATOM    491  CA  LEU A  55     -17.617  -0.928   6.882  1.00 15.00      A    C  
ATOM    492  CB  LEU A  55     -16.592  -1.972   6.433  1.00 15.00      A    C  
ATOM    493  CG  LEU A  55     -16.096  -2.936   7.516  1.00 15.00      A    C  
ATOM    494  CD1 LEU A  55     -17.245  -3.759   8.081  1.00 15.00      A    C  
ATOM    495  CD2 LEU A  55     -15.002  -3.839   6.972  1.00 15.00      A    C  
ATOM    496  C   LEU A  55     -17.049  -0.070   8.010  1.00 15.00      A    C  
ATOM    497  O   LEU A  55     -17.254  -0.373   9.184  1.00 15.00      A    O  
ATOM    498  N   LYS A  56     -16.328   0.995   7.654  1.00 15.00      A    N  
ATOM    499  HN  LYS A  56     -16.180   1.181   6.704  1.00 15.00      A    H  
ATOM    500  CA  LYS A  56     -15.756   1.892   8.654  1.00 15.00      A    C  
ATOM    501  CB  LYS A  56     -14.658   2.777   8.054  1.00 15.00      A    C  
ATOM    502  CG  LYS A  56     -13.934   3.640   9.080  1.00 15.00      A    C  
ATOM    503  CD  LYS A  56     -12.664   4.255   8.513  1.00 15.00      A    C  
ATOM    504  CE  LYS A  56     -12.017   5.199   9.516  1.00 15.00      A    C  
ATOM    505  NZ  LYS A  56     -10.693   5.696   9.048  1.00 15.00      A    N  
ATOM    506  HZ1 LYS A  56     -10.794   6.179   8.132  1.00 15.00      A    H  
ATOM    507  HZ2 LYS A  56     -10.032   4.901   8.936  1.00 15.00      A    H  
ATOM    508  HZ3 LYS A  56     -10.296   6.366   9.739  1.00 15.00      A    H  
ATOM    509  C   LYS A  56     -16.852   2.743   9.284  1.00 15.00      A    C  
ATOM    510  O   LYS A  56     -16.819   3.024  10.481  1.00 15.00      A    O  
ATOM    511  N   GLY A  57     -17.827   3.139   8.466  1.00 15.00      A    N  
ATOM    512  HN  GLY A  57     -17.790   2.890   7.519  1.00 15.00      A    H  
ATOM    513  CA  GLY A  57     -18.938   3.931   8.958  1.00 15.00      A    C  
ATOM    514  C   GLY A  57     -19.825   3.121   9.883  1.00 15.00      A    C  
ATOM    515  O   GLY A  57     -20.428   3.663  10.810  1.00 15.00      A    O  
ATOM    516  N   GLN A  58     -19.894   1.814   9.628  1.00 15.00      A    N  
ATOM    517  HN  GLN A  58     -19.394   1.450   8.867  1.00 15.00      A    H  
ATOM    518  CA  GLN A  58     -20.694   0.909  10.447  1.00 15.00      A    C  
ATOM    519  CB  GLN A  58     -21.149  -0.309   9.645  1.00 15.00      A    C  
ATOM    520  CG  GLN A  58     -22.485  -0.116   8.953  1.00 15.00      A    C  
ATOM    521  CD  GLN A  58     -22.850  -1.268   8.040  1.00 15.00      A    C  
ATOM    522  OE1 GLN A  58     -22.494  -2.419   8.295  1.00 15.00      A    O  
ATOM    523  NE2 GLN A  58     -23.564  -0.962   6.965  1.00 15.00      A    N  
ATOM    524 HE21 GLN A  58     -23.811  -0.024   6.824  1.00 15.00      A    H  
ATOM    525 HE22 GLN A  58     -23.815  -1.688   6.356  1.00 15.00      A    H  
ATOM    526  C   GLN A  58     -19.931   0.475  11.692  1.00 15.00      A    C  
ATOM    527  O   GLN A  58     -20.536   0.098  12.696  1.00 15.00      A    O  
ATOM    528  N   LYS A  59     -18.599   0.524  11.619  1.00 15.00      A    N  
ATOM    529  HN  LYS A  59     -18.175   0.798  10.778  1.00 15.00      A    H  
ATOM    530  CA  LYS A  59     -17.756   0.167  12.758  1.00 15.00      A    C  
ATOM    531  CB  LYS A  59     -16.289   0.046  12.339  1.00 15.00      A    C  
ATOM    532  CG  LYS A  59     -15.808  -1.388  12.184  1.00 15.00      A    C  
ATOM    533  CD  LYS A  59     -14.414  -1.442  11.580  1.00 15.00      A    C  
ATOM    534  CE  LYS A  59     -13.946  -2.878  11.396  1.00 15.00      A    C  
ATOM    535  NZ  LYS A  59     -13.444  -3.471  12.666  1.00 15.00      A    N  
ATOM    536  HZ1 LYS A  59     -13.421  -4.508  12.593  1.00 15.00      A    H  
ATOM    537  HZ2 LYS A  59     -14.063  -3.203  13.457  1.00 15.00      A    H  
ATOM    538  HZ3 LYS A  59     -12.481  -3.127  12.863  1.00 15.00      A    H  
ATOM    539  C   LYS A  59     -17.908   1.205  13.864  1.00 15.00      A    C  
ATOM    540  O   LYS A  59     -17.569   0.957  15.021  1.00 15.00      A    O  
ATOM    541  N   LYS A  60     -18.422   2.374  13.484  1.00 15.00      A    N  
ATOM    542  HN  LYS A  60     -18.651   2.505  12.540  1.00 15.00      A    H  
ATOM    543  CA  LYS A  60     -18.655   3.465  14.419  1.00 15.00      A    C  
ATOM    544  CB  LYS A  60     -18.377   4.808  13.732  1.00 15.00      A    C  
ATOM    545  CG  LYS A  60     -17.052   4.869  12.989  1.00 15.00      A    C  
ATOM    546  CD  LYS A  60     -16.848   6.228  12.342  1.00 15.00      A    C  
ATOM    547  CE  LYS A  60     -15.601   6.249  11.473  1.00 15.00      A    C  
ATOM    548  NZ  LYS A  60     -15.155   7.641  11.186  1.00 15.00      A    N  
ATOM    549  HZ1 LYS A  60     -14.445   7.940  11.885  1.00 15.00      A    H  
ATOM    550  HZ2 LYS A  60     -15.965   8.290  11.235  1.00 15.00      A    H  
ATOM    551  HZ3 LYS A  60     -14.736   7.697  10.234  1.00 15.00      A    H  
ATOM    552  C   LYS A  60     -20.102   3.409  14.918  1.00 15.00      A    C  
ATOM    553  O   LYS A  60     -20.571   2.357  15.353  1.00 15.00      A    O  
ATOM    554  N   ASP A  61     -20.807   4.534  14.848  1.00 15.00      A    N  
ATOM    555  HN  ASP A  61     -20.384   5.346  14.499  1.00 15.00      A    H  
ATOM    556  CA  ASP A  61     -22.200   4.585  15.285  1.00 15.00      A    C  
ATOM    557  CB  ASP A  61     -22.340   5.342  16.613  1.00 15.00      A    C  
ATOM    558  CG  ASP A  61     -21.912   6.798  16.532  1.00 15.00      A    C  
ATOM    559  OD1 ASP A  61     -22.793   7.668  16.368  1.00 15.00      A    O  
ATOM    560  OD2 ASP A  61     -20.697   7.069  16.642  1.00 15.00      A    O  
ATOM    561  C   ASP A  61     -23.099   5.188  14.204  1.00 15.00      A    C  
ATOM    562  O   ASP A  61     -24.097   5.849  14.500  1.00 15.00      A    O  
ATOM    563  N   LYS A  62     -22.747   4.938  12.945  1.00 15.00      A    N  
ATOM    564  HN  LYS A  62     -21.954   4.388  12.771  1.00 15.00      A    H  
ATOM    565  CA  LYS A  62     -23.514   5.460  11.816  1.00 15.00      A    C  
ATOM    566  CB  LYS A  62     -22.682   6.470  11.030  1.00 15.00      A    C  
ATOM    567  CG  LYS A  62     -22.134   7.615  11.864  1.00 15.00      A    C  
ATOM    568  CD  LYS A  62     -23.229   8.585  12.276  1.00 15.00      A    C  
ATOM    569  CE  LYS A  62     -22.648   9.765  13.037  1.00 15.00      A    C  
ATOM    570  NZ  LYS A  62     -21.797   9.323  14.174  1.00 15.00      A    N  
ATOM    571  HZ1 LYS A  62     -22.369   8.791  14.863  1.00 15.00      A    H  
ATOM    572  HZ2 LYS A  62     -21.379  10.146  14.650  1.00 15.00      A    H  
ATOM    573  HZ3 LYS A  62     -21.031   8.709  13.830  1.00 15.00      A    H  
ATOM    574  C   LYS A  62     -23.996   4.340  10.892  1.00 15.00      A    C  
ATOM    575  O   LYS A  62     -23.838   3.157  11.198  1.00 15.00      A    O  
ATOM    576  N   LEU A  63     -24.575   4.729   9.754  1.00 15.00      A    N  
ATOM    577  HN  LEU A  63     -24.650   5.688   9.563  1.00 15.00      A    H  
ATOM    578  CA  LEU A  63     -25.100   3.772   8.781  1.00 15.00      A    C  
ATOM    579  CB  LEU A  63     -26.270   4.369   7.997  1.00 15.00      A    C  
ATOM    580  CG  LEU A  63     -27.536   4.649   8.809  1.00 15.00      A    C  
ATOM    581  CD1 LEU A  63     -28.549   5.428   7.984  1.00 15.00      A    C  
ATOM    582  CD2 LEU A  63     -28.141   3.350   9.317  1.00 15.00      A    C  
ATOM    583  C   LEU A  63     -24.027   3.207   7.844  1.00 15.00      A    C  
ATOM    584  O   LEU A  63     -24.074   2.026   7.503  1.00 15.00      A    O  
ATOM    585  N   GLY A  64     -23.083   4.041   7.400  1.00 15.00      A    N  
ATOM    586  HN  GLY A  64     -23.112   4.989   7.649  1.00 15.00      A    H  
ATOM    587  CA  GLY A  64     -22.026   3.538   6.534  1.00 15.00      A    C  
ATOM    588  C   GLY A  64     -21.615   4.461   5.394  1.00 15.00      A    C  
ATOM    589  O   GLY A  64     -20.642   5.205   5.521  1.00 15.00      A    O  
ATOM    590  N   PRO A  65     -22.338   4.416   4.254  1.00 15.00      A    N  
ATOM    591  CA  PRO A  65     -22.026   5.224   3.058  1.00 15.00      A    C  
ATOM    592  CB  PRO A  65     -23.108   4.821   2.047  1.00 15.00      A    C  
ATOM    593  CG  PRO A  65     -24.195   4.211   2.865  1.00 15.00      A    C  
ATOM    594  CD  PRO A  65     -23.519   3.562   4.037  1.00 15.00      A    C  
ATOM    595  C   PRO A  65     -22.031   6.742   3.269  1.00 15.00      A    C  
ATOM    596  O   PRO A  65     -21.381   7.469   2.517  1.00 15.00      A    O  
ATOM    597  N   GLU A  66     -22.752   7.223   4.279  1.00 15.00      A    N  
ATOM    598  HN  GLU A  66     -23.246   6.605   4.857  1.00 15.00      A    H  
ATOM    599  CA  GLU A  66     -22.817   8.663   4.539  1.00 15.00      A    C  
ATOM    600  CB  GLU A  66     -24.112   9.062   5.263  1.00 15.00      A    C  
ATOM    601  CG  GLU A  66     -24.152   8.745   6.751  1.00 15.00      A    C  
ATOM    602  CD  GLU A  66     -24.252   7.263   7.039  1.00 15.00      A    C  
ATOM    603  OE1 GLU A  66     -24.920   6.548   6.262  1.00 15.00      A    O  
ATOM    604  OE2 GLU A  66     -23.663   6.818   8.040  1.00 15.00      A    O  
ATOM    605  C   GLU A  66     -21.579   9.191   5.270  1.00 15.00      A    C  
ATOM    606  O   GLU A  66     -21.356  10.400   5.330  1.00 15.00      A    O  
ATOM    607  N   ILE A  67     -20.776   8.281   5.820  1.00 15.00      A    N  
ATOM    608  HN  ILE A  67     -21.009   7.331   5.746  1.00 15.00      A    H  
ATOM    609  CA  ILE A  67     -19.559   8.663   6.535  1.00 15.00      A    C  
ATOM    610  CB  ILE A  67     -19.303   7.745   7.749  1.00 15.00      A    C  
ATOM    611  CG1 ILE A  67     -20.465   7.845   8.737  1.00 15.00      A    C  
ATOM    612  CG2 ILE A  67     -17.986   8.089   8.434  1.00 15.00      A    C  
ATOM    613  CD1 ILE A  67     -20.805   9.266   9.143  1.00 15.00      A    C  
ATOM    614  C   ILE A  67     -18.347   8.633   5.606  1.00 15.00      A    C  
ATOM    615  O   ILE A  67     -17.983   7.579   5.085  1.00 15.00      A    O  
ATOM    616  N   PRO A  68     -17.709   9.798   5.390  1.00 15.00      A    N  
ATOM    617  CA  PRO A  68     -16.540   9.919   4.519  1.00 15.00      A    C  
ATOM    618  CB  PRO A  68     -16.462  11.426   4.214  1.00 15.00      A    C  
ATOM    619  CG  PRO A  68     -17.628  12.057   4.912  1.00 15.00      A    C  
ATOM    620  CD  PRO A  68     -18.075  11.092   5.971  1.00 15.00      A    C  
ATOM    621  C   PRO A  68     -15.253   9.459   5.199  1.00 15.00      A    C  
ATOM    622  O   PRO A  68     -15.075   9.634   6.407  1.00 15.00      A    O  
ATOM    623  N   LEU A  69     -14.357   8.876   4.408  1.00 15.00      A    N  
ATOM    624  HN  LEU A  69     -14.563   8.767   3.457  1.00 15.00      A    H  
ATOM    625  CA  LEU A  69     -13.077   8.393   4.914  1.00 15.00      A    C  
ATOM    626  CB  LEU A  69     -12.509   7.322   3.975  1.00 15.00      A    C  
ATOM    627  CG  LEU A  69     -13.335   6.045   3.812  1.00 15.00      A    C  
ATOM    628  CD1 LEU A  69     -12.782   5.195   2.679  1.00 15.00      A    C  
ATOM    629  CD2 LEU A  69     -13.360   5.251   5.109  1.00 15.00      A    C  
ATOM    630  C   LEU A  69     -12.078   9.541   5.043  1.00 15.00      A    C  
ATOM    631  O   LEU A  69     -12.402  10.695   4.756  1.00 15.00      A    O  
ATOM    632  N   ALA A  70     -10.859   9.217   5.472  1.00 15.00      A    N  
ATOM    633  HN  ALA A  70     -10.660   8.280   5.687  1.00 15.00      A    H  
ATOM    634  CA  ALA A  70      -9.810  10.220   5.625  1.00 15.00      A    C  
ATOM    635  CB  ALA A  70      -8.713   9.710   6.544  1.00 15.00      A    C  
ATOM    636  C   ALA A  70      -9.233  10.598   4.266  1.00 15.00      A    C  
ATOM    637  O   ALA A  70      -8.671  11.679   4.097  1.00 15.00      A    O  
ATOM    638  N   MET A  71      -9.380   9.688   3.303  1.00 15.00      A    N  
ATOM    639  HN  MET A  71      -9.825   8.838   3.514  1.00 15.00      A    H  
ATOM    640  CA  MET A  71      -8.894   9.913   1.946  1.00 15.00      A    C  
ATOM    641  CB  MET A  71      -8.582   8.579   1.261  1.00 15.00      A    C  
ATOM    642  CG  MET A  71      -9.780   7.652   1.119  1.00 15.00      A    C  
ATOM    643  SD  MET A  71      -9.366   6.092   0.318  1.00 15.00      A    S  
ATOM    644  CE  MET A  71      -8.340   5.326   1.570  1.00 15.00      A    C  
ATOM    645  C   MET A  71      -9.923  10.691   1.130  1.00 15.00      A    C  
ATOM    646  O   MET A  71      -9.590  11.311   0.120  1.00 15.00      A    O  
ATOM    647  N   ASP A  72     -11.177  10.650   1.586  1.00 15.00      A    N  
ATOM    648  HN  ASP A  72     -11.369  10.135   2.398  1.00 15.00      A    H  
ATOM    649  CA  ASP A  72     -12.270  11.346   0.912  1.00 15.00      A    C  
ATOM    650  CB  ASP A  72     -13.621  10.816   1.388  1.00 15.00      A    C  
ATOM    651  CG  ASP A  72     -13.917   9.414   0.895  1.00 15.00      A    C  
ATOM    652  OD1 ASP A  72     -13.110   8.869   0.114  1.00 15.00      A    O  
ATOM    653  OD2 ASP A  72     -14.958   8.864   1.291  1.00 15.00      A    O  
ATOM    654  C   ASP A  72     -12.201  12.850   1.147  1.00 15.00      A    C  
ATOM    655  O   ASP A  72     -12.637  13.638   0.307  1.00 15.00      A    O  
ATOM    656  N   ARG A  73     -11.644  13.241   2.296  1.00 15.00      A    N  
ATOM    657  HN  ARG A  73     -11.324  12.561   2.925  1.00 15.00      A    H  
ATOM    658  CA  ARG A  73     -11.510  14.652   2.649  1.00 15.00      A    C  
ATOM    659  CB  ARG A  73     -11.130  14.806   4.124  1.00 15.00      A    C  
ATOM    660  CG  ARG A  73     -12.000  13.984   5.062  1.00 15.00      A    C  
ATOM    661  CD  ARG A  73     -12.343  14.741   6.334  1.00 15.00      A    C  
ATOM    662  NE  ARG A  73     -13.368  14.045   7.111  1.00 15.00      A    N  
ATOM    663  HE  ARG A  73     -13.093  13.247   7.609  1.00 15.00      A    H  
ATOM    664  CZ  ARG A  73     -14.639  14.435   7.180  1.00 15.00      A    C  
ATOM    665  NH1 ARG A  73     -15.046  15.515   6.523  1.00 15.00      A    N  
ATOM    666 HH11 ARG A  73     -14.370  16.060   5.950  1.00 15.00      A    H  
ATOM    667 HH12 ARG A  73     -16.040  15.819   6.583  1.00 15.00      A    H  
ATOM    668  NH2 ARG A  73     -15.508  13.736   7.898  1.00 15.00      A    N  
ATOM    669 HH21 ARG A  73     -15.198  12.882   8.405  1.00 15.00      A    H  
ATOM    670 HH22 ARG A  73     -16.500  14.042   7.955  1.00 15.00      A    H  
ATOM    671  C   ARG A  73     -10.509  15.373   1.747  1.00 15.00      A    C  
ATOM    672  O   ARG A  73     -10.374  16.595   1.814  1.00 15.00      A    O  
ATOM    673  N   PHE A  74      -9.817  14.608   0.901  1.00 15.00      A    N  
ATOM    674  HN  PHE A  74      -9.973  13.639   0.900  1.00 15.00      A    H  
ATOM    675  CA  PHE A  74      -8.845  15.172  -0.033  1.00 15.00      A    C  
ATOM    676  CB  PHE A  74      -7.979  14.072  -0.654  1.00 15.00      A    C  
ATOM    677  CG  PHE A  74      -6.902  13.541   0.257  1.00 15.00      A    C  
ATOM    678  CD1 PHE A  74      -7.189  13.172   1.561  1.00 15.00      A    C  
ATOM    679  CD2 PHE A  74      -5.601  13.405  -0.196  1.00 15.00      A    C  
ATOM    680  CE1 PHE A  74      -6.203  12.681   2.393  1.00 15.00      A    C  
ATOM    681  CE2 PHE A  74      -4.608  12.915   0.630  1.00 15.00      A    C  
ATOM    682  CZ  PHE A  74      -4.910  12.552   1.927  1.00 15.00      A    C  
ATOM    683  C   PHE A  74      -9.568  15.970  -1.119  1.00 15.00      A    C  
ATOM    684  O   PHE A  74     -10.425  15.438  -1.825  1.00 15.00      A    O  
ATOM    685  N   PRO A  75      -9.217  17.261  -1.261  1.00 15.00      A    N  
ATOM    686  CA  PRO A  75      -9.849  18.174  -2.229  1.00 15.00      A    C  
ATOM    687  CB  PRO A  75      -9.175  19.523  -1.950  1.00 15.00      A    C  
ATOM    688  CG  PRO A  75      -7.892  19.177  -1.275  1.00 15.00      A    C  
ATOM    689  CD  PRO A  75      -8.171  17.939  -0.475  1.00 15.00      A    C  
ATOM    690  C   PRO A  75      -9.694  17.798  -3.707  1.00 15.00      A    C  
ATOM    691  O   PRO A  75     -10.595  18.064  -4.503  1.00 15.00      A    O  
ATOM    692  N   TYR A  76      -8.574  17.185  -4.083  1.00 15.00      A    N  
ATOM    693  HN  TYR A  76      -7.892  16.965  -3.414  1.00 15.00      A    H  
ATOM    694  CA  TYR A  76      -8.350  16.838  -5.488  1.00 15.00      A    C  
ATOM    695  CB  TYR A  76      -7.063  17.486  -6.001  1.00 15.00      A    C  
ATOM    696  CG  TYR A  76      -7.005  18.975  -5.737  1.00 15.00      A    C  
ATOM    697  CD1 TYR A  76      -7.705  19.869  -6.535  1.00 15.00      A    C  
ATOM    698  CD2 TYR A  76      -6.260  19.485  -4.680  1.00 15.00      A    C  
ATOM    699  CE1 TYR A  76      -7.664  21.228  -6.289  1.00 15.00      A    C  
ATOM    700  CE2 TYR A  76      -6.213  20.842  -4.427  1.00 15.00      A    C  
ATOM    701  CZ  TYR A  76      -6.916  21.710  -5.234  1.00 15.00      A    C  
ATOM    702  OH  TYR A  76      -6.878  23.063  -4.982  1.00 15.00      A    O  
ATOM    703  HH  TYR A  76      -7.775  23.405  -4.929  1.00 15.00      A    H  
ATOM    704  C   TYR A  76      -8.365  15.334  -5.755  1.00 15.00      A    C  
ATOM    705  O   TYR A  76      -7.719  14.559  -5.053  1.00 15.00      A    O  
ATOM    706  N   VAL A  77      -9.116  14.938  -6.787  1.00 15.00      A    N  
ATOM    707  HN  VAL A  77      -9.602  15.614  -7.304  1.00 15.00      A    H  
ATOM    708  CA  VAL A  77      -9.240  13.530  -7.178  1.00 15.00      A    C  
ATOM    709  CB  VAL A  77     -10.623  12.954  -6.784  1.00 15.00      A    C  
ATOM    710  CG1 VAL A  77     -10.725  11.478  -7.146  1.00 15.00      A    C  
ATOM    711  CG2 VAL A  77     -10.901  13.159  -5.301  1.00 15.00      A    C  
ATOM    712  C   VAL A  77      -9.054  13.372  -8.692  1.00 15.00      A    C  
ATOM    713  O   VAL A  77      -9.548  14.187  -9.473  1.00 15.00      A    O  
ATOM    714  N   ALA A  78      -8.340  12.321  -9.100  1.00 15.00      A    N  
ATOM    715  HN  ALA A  78      -7.965  11.709  -8.432  1.00 15.00      A    H  
ATOM    716  CA  ALA A  78      -8.098  12.059 -10.518  1.00 15.00      A    C  
ATOM    717  CB  ALA A  78      -6.806  12.725 -10.961  1.00 15.00      A    C  
ATOM    718  C   ALA A  78      -8.038  10.561 -10.810  1.00 15.00      A    C  
ATOM    719  O   ALA A  78      -7.745   9.759  -9.929  1.00 15.00      A    O  
ATOM    720  N   LEU A  79      -8.323  10.190 -12.056  1.00 15.00      A    N  
ATOM    721  HN  LEU A  79      -8.565  10.873 -12.715  1.00 15.00      A    H  
ATOM    722  CA  LEU A  79      -8.278   8.789 -12.468  1.00 15.00      A    C  
ATOM    723  CB  LEU A  79      -9.367   8.489 -13.503  1.00 15.00      A    C  
ATOM    724  CG  LEU A  79     -10.813   8.510 -12.997  1.00 15.00      A    C  
ATOM    725  CD1 LEU A  79     -11.779   8.209 -14.132  1.00 15.00      A    C  
ATOM    726  CD2 LEU A  79     -11.001   7.520 -11.856  1.00 15.00      A    C  
ATOM    727  C   LEU A  79      -6.904   8.458 -13.039  1.00 15.00      A    C  
ATOM    728  O   LEU A  79      -6.305   9.272 -13.741  1.00 15.00      A    O  
ATOM    729  N   SER A  80      -6.404   7.264 -12.737  1.00 15.00      A    N  
ATOM    730  HN  SER A  80      -6.928   6.649 -12.181  1.00 15.00      A    H  
ATOM    731  CA  SER A  80      -5.089   6.853 -13.213  1.00 15.00      A    C  
ATOM    732  CB  SER A  80      -4.107   6.774 -12.041  1.00 15.00      A    C  
ATOM    733  OG  SER A  80      -2.841   6.298 -12.460  1.00 15.00      A    O  
ATOM    734  HG  SER A  80      -2.273   6.179 -11.694  1.00 15.00      A    H  
ATOM    735  C   SER A  80      -5.132   5.518 -13.950  1.00 15.00      A    C  
ATOM    736  O   SER A  80      -5.680   4.536 -13.448  1.00 15.00      A    O  
ATOM    737  N   LYS A  81      -4.549   5.496 -15.148  1.00 15.00      A    N  
ATOM    738  HN  LYS A  81      -4.148   6.318 -15.498  1.00 15.00      A    H  
ATOM    739  CA  LYS A  81      -4.489   4.280 -15.954  1.00 15.00      A    C  
ATOM    740  CB  LYS A  81      -4.380   4.625 -17.444  1.00 15.00      A    C  
ATOM    741  CG  LYS A  81      -5.540   5.462 -17.964  1.00 15.00      A    C  
ATOM    742  CD  LYS A  81      -5.572   5.508 -19.485  1.00 15.00      A    C  
ATOM    743  CE  LYS A  81      -4.650   6.584 -20.034  1.00 15.00      A    C  
ATOM    744  NZ  LYS A  81      -4.826   6.769 -21.503  1.00 15.00      A    N  
ATOM    745  HZ1 LYS A  81      -4.823   5.846 -21.983  1.00 15.00      A    H  
ATOM    746  HZ2 LYS A  81      -4.052   7.348 -21.887  1.00 15.00      A    H  
ATOM    747  HZ3 LYS A  81      -5.730   7.246 -21.697  1.00 15.00      A    H  
ATOM    748  C   LYS A  81      -3.305   3.433 -15.500  1.00 15.00      A    C  
ATOM    749  O   LYS A  81      -2.155   3.858 -15.597  1.00 15.00      A    O  
ATOM    750  N   THR A  82      -3.592   2.234 -15.004  1.00 15.00      A    N  
ATOM    751  HN  THR A  82      -4.526   1.934 -14.983  1.00 15.00      A    H  
ATOM    752  CA  THR A  82      -2.551   1.351 -14.486  1.00 15.00      A    C  
ATOM    753  CB  THR A  82      -3.047   0.571 -13.252  1.00 15.00      A    C  
ATOM    754  OG1 THR A  82      -4.144  -0.275 -13.623  1.00 15.00      A    O  
ATOM    755  HG1 THR A  82      -4.009  -0.601 -14.514  1.00 15.00      A    H  
ATOM    756  CG2 THR A  82      -3.506   1.532 -12.167  1.00 15.00      A    C  
ATOM    757  C   THR A  82      -1.997   0.365 -15.516  1.00 15.00      A    C  
ATOM    758  O   THR A  82      -1.070  -0.378 -15.204  1.00 15.00      A    O  
ATOM    759  N   TYR A  83      -2.541   0.370 -16.735  1.00 15.00      A    N  
ATOM    760  HN  TYR A  83      -3.259   1.006 -16.935  1.00 15.00      A    H  
ATOM    761  CA  TYR A  83      -2.094  -0.557 -17.786  1.00 15.00      A    C  
ATOM    762  CB  TYR A  83      -2.808  -0.290 -19.122  1.00 15.00      A    C  
ATOM    763  CG  TYR A  83      -2.244   0.855 -19.943  1.00 15.00      A    C  
ATOM    764  CD1 TYR A  83      -2.722   2.150 -19.789  1.00 15.00      A    C  
ATOM    765  CD2 TYR A  83      -1.238   0.639 -20.880  1.00 15.00      A    C  
ATOM    766  CE1 TYR A  83      -2.214   3.194 -20.540  1.00 15.00      A    C  
ATOM    767  CE2 TYR A  83      -0.723   1.677 -21.633  1.00 15.00      A    C  
ATOM    768  CZ  TYR A  83      -1.214   2.952 -21.460  1.00 15.00      A    C  
ATOM    769  OH  TYR A  83      -0.704   3.989 -22.208  1.00 15.00      A    O  
ATOM    770  HH  TYR A  83      -0.546   4.747 -21.640  1.00 15.00      A    H  
ATOM    771  C   TYR A  83      -0.572  -0.574 -17.967  1.00 15.00      A    C  
ATOM    772  O   TYR A  83       0.083   0.468 -17.935  1.00 15.00      A    O  
ATOM    773  N   ASN A  84      -0.018  -1.771 -18.137  1.00 15.00      A    N  
ATOM    774  HN  ASN A  84      -0.590  -2.568 -18.131  1.00 15.00      A    H  
ATOM    775  CA  ASN A  84       1.419  -1.929 -18.339  1.00 15.00      A    C  
ATOM    776  CB  ASN A  84       1.915  -3.273 -17.790  1.00 15.00      A    C  
ATOM    777  CG  ASN A  84       2.277  -3.218 -16.319  1.00 15.00      A    C  
ATOM    778  OD1 ASN A  84       2.430  -2.140 -15.744  1.00 15.00      A    O  
ATOM    779  ND2 ASN A  84       2.438  -4.384 -15.706  1.00 15.00      A    N  
ATOM    780 HD21 ASN A  84       2.315  -5.204 -16.229  1.00 15.00      A    H  
ATOM    781 HD22 ASN A  84       2.678  -4.379 -14.756  1.00 15.00      A    H  
ATOM    782  C   ASN A  84       1.764  -1.813 -19.819  1.00 15.00      A    C  
ATOM    783  O   ASN A  84       0.875  -1.753 -20.670  1.00 15.00      A    O  
ATOM    784  N   VAL A  85       3.055  -1.790 -20.121  1.00 15.00      A    N  
ATOM    785  HN  VAL A  85       3.717  -1.848 -19.400  1.00 15.00      A    H  
ATOM    786  CA  VAL A  85       3.517  -1.675 -21.501  1.00 15.00      A    C  
ATOM    787  CB  VAL A  85       5.018  -1.313 -21.563  1.00 15.00      A    C  
ATOM    788  CG1 VAL A  85       5.480  -1.142 -23.003  1.00 15.00      A    C  
ATOM    789  CG2 VAL A  85       5.293  -0.049 -20.765  1.00 15.00      A    C  
ATOM    790  C   VAL A  85       3.266  -2.962 -22.293  1.00 15.00      A    C  
ATOM    791  O   VAL A  85       3.015  -2.921 -23.497  1.00 15.00      A    O  
ATOM    792  N   ASP A  86       3.311  -4.101 -21.608  1.00 15.00      A    N  
ATOM    793  HN  ASP A  86       3.481  -4.076 -20.642  1.00 15.00      A    H  
ATOM    794  CA  ASP A  86       3.112  -5.390 -22.265  1.00 15.00      A    C  
ATOM    795  CB  ASP A  86       4.252  -6.359 -21.928  1.00 15.00      A    C  
ATOM    796  CG  ASP A  86       4.291  -6.769 -20.464  1.00 15.00      A    C  
ATOM    797  OD1 ASP A  86       3.921  -5.946 -19.600  1.00 15.00      A    O  
ATOM    798  OD2 ASP A  86       4.701  -7.914 -20.182  1.00 15.00      A    O  
ATOM    799  C   ASP A  86       1.750  -6.024 -21.970  1.00 15.00      A    C  
ATOM    800  O   ASP A  86       1.256  -6.829 -22.761  1.00 15.00      A    O  
ATOM    801  N   LYS A  87       1.141  -5.670 -20.839  1.00 15.00      A    N  
ATOM    802  HN  LYS A  87       1.568  -5.018 -20.244  1.00 15.00      A    H  
ATOM    803  CA  LYS A  87      -0.157  -6.238 -20.470  1.00 15.00      A    C  
ATOM    804  CB  LYS A  87       0.010  -7.306 -19.382  1.00 15.00      A    C  
ATOM    805  CG  LYS A  87       0.890  -8.480 -19.781  1.00 15.00      A    C  
ATOM    806  CD  LYS A  87       0.876  -9.571 -18.725  1.00 15.00      A    C  
ATOM    807  CE  LYS A  87       1.888 -10.661 -19.045  1.00 15.00      A    C  
ATOM    808  NZ  LYS A  87       1.801 -11.801 -18.091  1.00 15.00      A    N  
ATOM    809  HZ1 LYS A  87       0.891 -12.292 -18.204  1.00 15.00      A    H  
ATOM    810  HZ2 LYS A  87       1.877 -11.457 -17.113  1.00 15.00      A    H  
ATOM    811  HZ3 LYS A  87       2.571 -12.477 -18.270  1.00 15.00      A    H  
ATOM    812  C   LYS A  87      -1.132  -5.168 -19.988  1.00 15.00      A    C  
ATOM    813  O   LYS A  87      -0.724  -4.129 -19.479  1.00 15.00      A    O  
ATOM    814  N   HIS A  88      -2.427  -5.433 -20.156  1.00 15.00      A    N  
ATOM    815  HN  HIS A  88      -2.692  -6.272 -20.589  1.00 15.00      A    H  
ATOM    816  CA  HIS A  88      -3.463  -4.504 -19.710  1.00 15.00      A    C  
ATOM    817  CB  HIS A  88      -4.812  -4.843 -20.352  1.00 15.00      A    C  
ATOM    818  CG  HIS A  88      -4.846  -4.619 -21.834  1.00 15.00      A    C  
ATOM    819  ND1 HIS A  88      -5.512  -5.477 -22.676  1.00 15.00      A    N  
ATOM    820  CD2 HIS A  88      -4.278  -3.627 -22.566  1.00 15.00      A    C  
ATOM    821  CE1 HIS A  88      -5.339  -4.996 -23.894  1.00 15.00      A    C  
ATOM    822  NE2 HIS A  88      -4.598  -3.878 -23.875  1.00 15.00      A    N  
ATOM    823  HE2 HIS A  88      -4.332  -3.342 -24.651  1.00 15.00      A    H  
ATOM    824  C   HIS A  88      -3.559  -4.545 -18.192  1.00 15.00      A    C  
ATOM    825  O   HIS A  88      -3.644  -3.510 -17.530  1.00 15.00      A    O  
ATOM    826  N   VAL A  89      -3.554  -5.761 -17.655  1.00 15.00      A    N  
ATOM    827  HN  VAL A  89      -3.542  -6.541 -18.247  1.00 15.00      A    H  
ATOM    828  CA  VAL A  89      -3.586  -5.975 -16.213  1.00 15.00      A    C  
ATOM    829  CB  VAL A  89      -4.185  -7.354 -15.878  1.00 15.00      A    C  
ATOM    830  CG1 VAL A  89      -4.255  -7.565 -14.375  1.00 15.00      A    C  
ATOM    831  CG2 VAL A  89      -5.568  -7.495 -16.501  1.00 15.00      A    C  
ATOM    832  C   VAL A  89      -2.158  -5.889 -15.669  1.00 15.00      A    C  
ATOM    833  O   VAL A  89      -1.313  -6.720 -15.993  1.00 15.00      A    O  
ATOM    834  N   PRO A  90      -1.882  -4.870 -14.846  1.00 15.00      A    N  
ATOM    835  CA  PRO A  90      -0.553  -4.647 -14.291  1.00 15.00      A    C  
ATOM    836  CB  PRO A  90      -0.579  -3.143 -14.064  1.00 15.00      A    C  
ATOM    837  CG  PRO A  90      -1.979  -2.874 -13.627  1.00 15.00      A    C  
ATOM    838  CD  PRO A  90      -2.839  -3.836 -14.402  1.00 15.00      A    C  
ATOM    839  C   PRO A  90      -0.303  -5.360 -12.969  1.00 15.00      A    C  
ATOM    840  O   PRO A  90      -1.165  -6.084 -12.453  1.00 15.00      A    O  
ATOM    841  N   ASP A  91       0.891  -5.138 -12.425  1.00 15.00      A    N  
ATOM    842  HN  ASP A  91       1.522  -4.548 -12.895  1.00 15.00      A    H  
ATOM    843  CA  ASP A  91       1.297  -5.739 -11.159  1.00 15.00      A    C  
ATOM    844  CB  ASP A  91       1.818  -7.172 -11.375  1.00 15.00      A    C  
ATOM    845  CG  ASP A  91       3.101  -7.247 -12.189  1.00 15.00      A    C  
ATOM    846  OD1 ASP A  91       4.002  -8.003 -11.778  1.00 15.00      A    O  
ATOM    847  OD2 ASP A  91       3.213  -6.548 -13.217  1.00 15.00      A    O  
ATOM    848  C   ASP A  91       2.312  -4.855 -10.420  1.00 15.00      A    C  
ATOM    849  O   ASP A  91       2.007  -3.703 -10.091  1.00 15.00      A    O  
ATOM    850  N   GLY A  93       3.512  -5.387 -10.168  1.00 15.00      A    N  
ATOM    851  HN  GLY A  93       3.706  -6.297 -10.462  1.00 15.00      A    H  
ATOM    852  CA  GLY A  93       4.539  -4.634  -9.491  1.00 15.00      A    C  
ATOM    853  C   GLY A  93       5.218  -3.670 -10.424  1.00 15.00      A    C  
ATOM    854  O   GLY A  93       6.024  -2.851  -9.989  1.00 15.00      A    O  
ATOM    855  N   ALA A  94       4.873  -3.751 -11.712  1.00 15.00      A    N  
ATOM    856  HN  ALA A  94       4.201  -4.416 -11.990  1.00 15.00      A    H  
ATOM    857  CA  ALA A  94       5.452  -2.875 -12.717  1.00 15.00      A    C  
ATOM    858  CB  ALA A  94       5.206  -3.451 -14.094  1.00 15.00      A    C  
ATOM    859  C   ALA A  94       4.870  -1.470 -12.614  1.00 15.00      A    C  
ATOM    860  O   ALA A  94       5.416  -0.514 -13.167  1.00 15.00      A    O  
ATOM    861  N   THR A  95       3.755  -1.343 -11.902  1.00 15.00      A    N  
ATOM    862  HN  THR A  95       3.360  -2.142 -11.490  1.00 15.00      A    H  
ATOM    863  CA  THR A  95       3.106  -0.057 -11.715  1.00 15.00      A    C  
ATOM    864  CB  THR A  95       1.704  -0.219 -11.123  1.00 15.00      A    C  
ATOM    865  OG1 THR A  95       1.805  -0.864  -9.853  1.00 15.00      A    O  
ATOM    866  HG1 THR A  95       1.299  -1.679  -9.868  1.00 15.00      A    H  
ATOM    867  CG2 THR A  95       0.842  -1.062 -12.037  1.00 15.00      A    C  
ATOM    868  C   THR A  95       3.924   0.819 -10.783  1.00 15.00      A    C  
ATOM    869  O   THR A  95       3.846   2.043 -10.850  1.00 15.00      A    O  
ATOM    870  N   ALA A  96       4.702   0.177  -9.908  1.00 15.00      A    N  
ATOM    871  HN  ALA A  96       4.699  -0.804  -9.901  1.00 15.00      A    H  
ATOM    872  CA  ALA A  96       5.550   0.887  -8.960  1.00 15.00      A    C  
ATOM    873  CB  ALA A  96       6.211  -0.090  -8.001  1.00 15.00      A    C  
ATOM    874  C   ALA A  96       6.603   1.703  -9.697  1.00 15.00      A    C  
ATOM    875  O   ALA A  96       7.089   2.706  -9.193  1.00 15.00      A    O  
ATOM    876  N   THR A  97       6.943   1.263 -10.901  1.00 15.00      A    N  
ATOM    877  HN  THR A  97       6.525   0.446 -11.246  1.00 15.00      A    H  
ATOM    878  CA  THR A  97       7.920   1.958 -11.722  1.00 15.00      A    C  
ATOM    879  CB  THR A  97       8.457   1.031 -12.831  1.00 15.00      A    C  
ATOM    880  OG1 THR A  97       8.705  -0.271 -12.286  1.00 15.00      A    O  
ATOM    881  HG1 THR A  97       9.520  -0.622 -12.654  1.00 15.00      A    H  
ATOM    882  CG2 THR A  97       9.749   1.579 -13.411  1.00 15.00      A    C  
ATOM    883  C   THR A  97       7.280   3.192 -12.360  1.00 15.00      A    C  
ATOM    884  O   THR A  97       7.966   4.132 -12.753  1.00 15.00      A    O  
ATOM    885  N   ALA A  98       5.953   3.184 -12.442  1.00 15.00      A    N  
ATOM    886  HN  ALA A  98       5.459   2.412 -12.095  1.00 15.00      A    H  
ATOM    887  CA  ALA A  98       5.212   4.291 -13.033  1.00 15.00      A    C  
ATOM    888  CB  ALA A  98       3.949   3.781 -13.711  1.00 15.00      A    C  
ATOM    889  C   ALA A  98       4.876   5.376 -12.010  1.00 15.00      A    C  
ATOM    890  O   ALA A  98       5.046   6.562 -12.286  1.00 15.00      A    O  
ATOM    891  N   TYR A  99       4.408   4.975 -10.826  1.00 15.00      A    N  
ATOM    892  HN  TYR A  99       4.309   4.017 -10.646  1.00 15.00      A    H  
ATOM    893  CA  TYR A  99       4.040   5.946  -9.793  1.00 15.00      A    C  
ATOM    894  CB  TYR A  99       2.772   5.537  -9.022  1.00 15.00      A    C  
ATOM    895  CG  TYR A  99       2.888   4.284  -8.177  1.00 15.00      A    C  
ATOM    896  CD1 TYR A  99       3.604   4.283  -6.988  1.00 15.00      A    C  
ATOM    897  CD2 TYR A  99       2.272   3.104  -8.565  1.00 15.00      A    C  
ATOM    898  CE1 TYR A  99       3.704   3.144  -6.213  1.00 15.00      A    C  
ATOM    899  CE2 TYR A  99       2.367   1.959  -7.798  1.00 15.00      A    C  
ATOM    900  CZ  TYR A  99       3.087   1.984  -6.623  1.00 15.00      A    C  
ATOM    901  OH  TYR A  99       3.189   0.847  -5.856  1.00 15.00      A    O  
ATOM    902  HH  TYR A  99       3.017   1.064  -4.936  1.00 15.00      A    H  
ATOM    903  C   TYR A  99       5.190   6.308  -8.848  1.00 15.00      A    C  
ATOM    904  O   TYR A  99       5.022   7.143  -7.959  1.00 15.00      A    O  
ATOM    905  N   LEU A 100       6.352   5.687  -9.035  1.00 15.00      A    N  
ATOM    906  HN  LEU A 100       6.434   5.021  -9.750  1.00 15.00      A    H  
ATOM    907  CA  LEU A 100       7.508   5.981  -8.189  1.00 15.00      A    C  
ATOM    908  CB  LEU A 100       7.892   4.787  -7.312  1.00 15.00      A    C  
ATOM    909  CG  LEU A 100       6.901   4.415  -6.207  1.00 15.00      A    C  
ATOM    910  CD1 LEU A 100       7.171   3.009  -5.694  1.00 15.00      A    C  
ATOM    911  CD2 LEU A 100       6.957   5.426  -5.071  1.00 15.00      A    C  
ATOM    912  C   LEU A 100       8.704   6.456  -9.002  1.00 15.00      A    C  
ATOM    913  O   LEU A 100       9.540   7.198  -8.498  1.00 15.00      A    O  
ATOM    914  N   CYS A 101       8.787   6.030 -10.259  1.00 15.00      A    N  
ATOM    915  HN  CYS A 101       8.092   5.436 -10.613  1.00 15.00      A    H  
ATOM    916  CA  CYS A 101       9.893   6.435 -11.124  1.00 15.00      A    C  
ATOM    917  CB  CYS A 101      10.592   5.217 -11.732  1.00 15.00      A    C  
ATOM    918  SG  CYS A 101      11.204   4.020 -10.524  1.00 15.00      A    S  
ATOM    919  HG  CYS A 101      12.472   3.761 -10.810  1.00 15.00      A    H  
ATOM    920  C   CYS A 101       9.413   7.376 -12.227  1.00 15.00      A    C  
ATOM    921  O   CYS A 101      10.171   8.219 -12.708  1.00 15.00      A    O  
ATOM    922  N   GLY A 102       8.149   7.225 -12.621  1.00 15.00      A    N  
ATOM    923  HN  GLY A 102       7.595   6.537 -12.197  1.00 15.00      A    H  
ATOM    924  CA  GLY A 102       7.584   8.066 -13.661  1.00 15.00      A    C  
ATOM    925  C   GLY A 102       7.690   7.448 -15.042  1.00 15.00      A    C  
ATOM    926  O   GLY A 102       7.457   8.121 -16.047  1.00 15.00      A    O  
ATOM    927  N   VAL A 103       8.038   6.163 -15.093  1.00 15.00      A    N  
ATOM    928  HN  VAL A 103       8.198   5.680 -14.254  1.00 15.00      A    H  
ATOM    929  CA  VAL A 103       8.183   5.448 -16.361  1.00 15.00      A    C  
ATOM    930  CB  VAL A 103       9.674   5.237 -16.721  1.00 15.00      A    C  
ATOM    931  CG1 VAL A 103       9.816   4.532 -18.063  1.00 15.00      A    C  
ATOM    932  CG2 VAL A 103      10.431   6.558 -16.729  1.00 15.00      A    C  
ATOM    933  C   VAL A 103       7.502   4.081 -16.294  1.00 15.00      A    C  
ATOM    934  O   VAL A 103       7.747   3.307 -15.374  1.00 15.00      A    O  
ATOM    935  N   LYS A 104       6.651   3.784 -17.273  1.00 15.00      A    N  
ATOM    936  HN  LYS A 104       6.491   4.437 -17.987  1.00 15.00      A    H  
ATOM    937  CA  LYS A 104       5.955   2.500 -17.307  1.00 15.00      A    C  
ATOM    938  CB  LYS A 104       4.724   2.562 -18.215  1.00 15.00      A    C  
ATOM    939  CG  LYS A 104       3.640   3.499 -17.711  1.00 15.00      A    C  
ATOM    940  CD  LYS A 104       2.264   3.090 -18.207  1.00 15.00      A    C  
ATOM    941  CE  LYS A 104       1.174   3.839 -17.457  1.00 15.00      A    C  
ATOM    942  NZ  LYS A 104      -0.181   3.314 -17.774  1.00 15.00      A    N  
ATOM    943  HZ1 LYS A 104      -0.408   3.493 -18.773  1.00 15.00      A    H  
ATOM    944  HZ2 LYS A 104      -0.894   3.781 -17.179  1.00 15.00      A    H  
ATOM    945  HZ3 LYS A 104      -0.217   2.289 -17.599  1.00 15.00      A    H  
ATOM    946  C   LYS A 104       6.892   1.376 -17.744  1.00 15.00      A    C  
ATOM    947  O   LYS A 104       7.646   1.523 -18.708  1.00 15.00      A    O  
ATOM    948  N   GLY A 105       6.841   0.256 -17.026  1.00 15.00      A    N  
ATOM    949  HN  GLY A 105       6.216   0.195 -16.273  1.00 15.00      A    H  
ATOM    950  CA  GLY A 105       7.697  -0.874 -17.346  1.00 15.00      A    C  
ATOM    951  C   GLY A 105       6.921  -2.101 -17.785  1.00 15.00      A    C  
ATOM    952  O   GLY A 105       5.731  -2.016 -18.091  1.00 15.00      A    O  
ATOM    953  N   ASN A 106       7.600  -3.247 -17.815  1.00 15.00      A    N  
ATOM    954  HN  ASN A 106       8.544  -3.249 -17.551  1.00 15.00      A    H  
ATOM    955  CA  ASN A 106       6.974  -4.501 -18.224  1.00 15.00      A    C  
ATOM    956  CB  ASN A 106       7.914  -5.319 -19.112  1.00 15.00      A    C  
ATOM    957  CG  ASN A 106       8.011  -4.759 -20.520  1.00 15.00      A    C  
ATOM    958  OD1 ASN A 106       7.054  -4.186 -21.040  1.00 15.00      A    O  
ATOM    959  ND2 ASN A 106       9.170  -4.918 -21.144  1.00 15.00      A    N  
ATOM    960 HD21 ASN A 106       9.892  -5.382 -20.669  1.00 15.00      A    H  
ATOM    961 HD22 ASN A 106       9.259  -4.564 -22.053  1.00 15.00      A    H  
ATOM    962  C   ASN A 106       6.505  -5.316 -17.021  1.00 15.00      A    C  
ATOM    963  O   ASN A 106       6.943  -5.085 -15.897  1.00 15.00      A    O  
ATOM    964  N   PHE A 107       5.623  -6.280 -17.278  1.00 15.00      A    N  
ATOM    965  HN  PHE A 107       5.346  -6.430 -18.208  1.00 15.00      A    H  
ATOM    966  CA  PHE A 107       5.050  -7.126 -16.229  1.00 15.00      A    C  
ATOM    967  CB  PHE A 107       4.051  -8.116 -16.841  1.00 15.00      A    C  
ATOM    968  CG  PHE A 107       3.064  -8.701 -15.866  1.00 15.00      A    C  
ATOM    969  CD1 PHE A 107       3.326  -9.903 -15.228  1.00 15.00      A    C  
ATOM    970  CD2 PHE A 107       1.869  -8.054 -15.596  1.00 15.00      A    C  
ATOM    971  CE1 PHE A 107       2.418 -10.447 -14.339  1.00 15.00      A    C  
ATOM    972  CE2 PHE A 107       0.956  -8.592 -14.707  1.00 15.00      A    C  
ATOM    973  CZ  PHE A 107       1.232  -9.790 -14.077  1.00 15.00      A    C  
ATOM    974  C   PHE A 107       6.104  -7.874 -15.408  1.00 15.00      A    C  
ATOM    975  O   PHE A 107       6.927  -8.611 -15.954  1.00 15.00      A    O  
ATOM    976  N   GLN A 108       6.056  -7.652 -14.090  1.00 15.00      A    N  
ATOM    977  HN  GLN A 108       5.386  -7.022 -13.750  1.00 15.00      A    H  
ATOM    978  CA  GLN A 108       6.953  -8.300 -13.124  1.00 15.00      A    C  
ATOM    979  CB  GLN A 108       6.959  -9.826 -13.255  1.00 15.00      A    C  
ATOM    980  CG  GLN A 108       5.694 -10.478 -12.721  1.00 15.00      A    C  
ATOM    981  CD  GLN A 108       5.609 -11.963 -13.009  1.00 15.00      A    C  
ATOM    982  OE1 GLN A 108       6.132 -12.449 -14.012  1.00 15.00      A    O  
ATOM    983  NE2 GLN A 108       4.933 -12.693 -12.131  1.00 15.00      A    N  
ATOM    984 HE21 GLN A 108       4.534 -12.236 -11.361  1.00 15.00      A    H  
ATOM    985 HE22 GLN A 108       4.859 -13.657 -12.287  1.00 15.00      A    H  
ATOM    986  C   GLN A 108       8.362  -7.707 -13.029  1.00 15.00      A    C  
ATOM    987  O   GLN A 108       9.264  -8.334 -12.472  1.00 15.00      A    O  
ATOM    988  N   THR A 109       8.550  -6.499 -13.557  1.00 15.00      A    N  
ATOM    989  HN  THR A 109       7.806  -6.051 -14.010  1.00 15.00      A    H  
ATOM    990  CA  THR A 109       9.849  -5.831 -13.478  1.00 15.00      A    C  
ATOM    991  CB  THR A 109      10.397  -5.406 -14.858  1.00 15.00      A    C  
ATOM    992  OG1 THR A 109       9.625  -4.320 -15.384  1.00 15.00      A    O  
ATOM    993  HG1 THR A 109       9.797  -3.529 -14.869  1.00 15.00      A    H  
ATOM    994  CG2 THR A 109      10.370  -6.570 -15.838  1.00 15.00      A    C  
ATOM    995  C   THR A 109       9.752  -4.614 -12.561  1.00 15.00      A    C  
ATOM    996  O   THR A 109       8.706  -3.967 -12.489  1.00 15.00      A    O  
ATOM    997  N   ILE A 110      10.837  -4.306 -11.854  1.00 15.00      A    N  
ATOM    998  HN  ILE A 110      11.648  -4.846 -11.959  1.00 15.00      A    H  
ATOM    999  CA  ILE A 110      10.846  -3.175 -10.929  1.00 15.00      A    C  
ATOM   1000  CB  ILE A 110      11.004  -3.647  -9.465  1.00 15.00      A    C  
ATOM   1001  CG1 ILE A 110       9.930  -4.677  -9.104  1.00 15.00      A    C  
ATOM   1002  CG2 ILE A 110      10.949  -2.465  -8.509  1.00 15.00      A    C  
ATOM   1003  CD1 ILE A 110      10.130  -5.313  -7.746  1.00 15.00      A    C  
ATOM   1004  C   ILE A 110      11.970  -2.189 -11.245  1.00 15.00      A    C  
ATOM   1005  O   ILE A 110      13.117  -2.587 -11.439  1.00 15.00      A    O  
ATOM   1006  N   GLY A 111      11.621  -0.902 -11.295  1.00 15.00      A    N  
ATOM   1007  HN  GLY A 111      10.682  -0.658 -11.152  1.00 15.00      A    H  
ATOM   1008  CA  GLY A 111      12.601   0.145 -11.556  1.00 15.00      A    C  
ATOM   1009  C   GLY A 111      13.305   0.022 -12.895  1.00 15.00      A    C  
ATOM   1010  O   GLY A 111      14.460   0.421 -13.026  1.00 15.00      A    O  
ATOM   1011  N   LEU A 112      12.615  -0.520 -13.892  1.00 15.00      A    N  
ATOM   1012  HN  LEU A 112      11.695  -0.816 -13.734  1.00 15.00      A    H  
ATOM   1013  CA  LEU A 112      13.196  -0.679 -15.220  1.00 15.00      A    C  
ATOM   1014  CB  LEU A 112      13.630  -2.128 -15.464  1.00 15.00      A    C  
ATOM   1015  CG  LEU A 112      14.807  -2.635 -14.624  1.00 15.00      A    C  
ATOM   1016  CD1 LEU A 112      15.116  -4.080 -14.963  1.00 15.00      A    C  
ATOM   1017  CD2 LEU A 112      16.040  -1.771 -14.833  1.00 15.00      A    C  
ATOM   1018  C   LEU A 112      12.230  -0.216 -16.304  1.00 15.00      A    C  
ATOM   1019  O   LEU A 112      11.013  -0.224 -16.110  1.00 15.00      A    O  
ATOM   1020  N   SER A 113      12.782   0.186 -17.445  1.00 15.00      A    N  
ATOM   1021  HN  SER A 113      13.757   0.161 -17.537  1.00 15.00      A    H  
ATOM   1022  CA  SER A 113      11.976   0.665 -18.563  1.00 15.00      A    C  
ATOM   1023  CB  SER A 113      12.814   1.561 -19.479  1.00 15.00      A    C  
ATOM   1024  OG  SER A 113      13.911   0.851 -20.023  1.00 15.00      A    O  
ATOM   1025  HG  SER A 113      14.322   1.378 -20.711  1.00 15.00      A    H  
ATOM   1026  C   SER A 113      11.365  -0.486 -19.362  1.00 15.00      A    C  
ATOM   1027  O   SER A 113      11.553  -1.660 -19.035  1.00 15.00      A    O  
ATOM   1028  N   ALA A 114      10.641  -0.132 -20.423  1.00 15.00      A    N  
ATOM   1029  HN  ALA A 114      10.540   0.820 -20.630  1.00 15.00      A    H  
ATOM   1030  CA  ALA A 114       9.985  -1.113 -21.283  1.00 15.00      A    C  
ATOM   1031  CB  ALA A 114       8.889  -0.442 -22.094  1.00 15.00      A    C  
ATOM   1032  C   ALA A 114      10.968  -1.827 -22.213  1.00 15.00      A    C  
ATOM   1033  O   ALA A 114      10.572  -2.693 -22.994  1.00 15.00      A    O  
ATOM   1034  N   ALA A 115      12.246  -1.464 -22.130  1.00 15.00      A    N  
ATOM   1035  HN  ALA A 115      12.505  -0.768 -21.491  1.00 15.00      A    H  
ATOM   1036  CA  ALA A 115      13.269  -2.081 -22.967  1.00 15.00      A    C  
ATOM   1037  CB  ALA A 115      14.398  -1.100 -23.238  1.00 15.00      A    C  
ATOM   1038  C   ALA A 115      13.806  -3.363 -22.332  1.00 15.00      A    C  
ATOM   1039  O   ALA A 115      14.365  -4.220 -23.018  1.00 15.00      A    O  
ATOM   1040  N   ALA A 116      13.624  -3.488 -21.019  1.00 15.00      A    N  
ATOM   1041  HN  ALA A 116      13.166  -2.771 -20.533  1.00 15.00      A    H  
ATOM   1042  CA  ALA A 116      14.085  -4.661 -20.281  1.00 15.00      A    C  
ATOM   1043  CB  ALA A 116      14.368  -4.289 -18.835  1.00 15.00      A    C  
ATOM   1044  C   ALA A 116      13.061  -5.792 -20.344  1.00 15.00      A    C  
ATOM   1045  O   ALA A 116      11.867  -5.549 -20.506  1.00 15.00      A    O  
ATOM   1046  N   ARG A 117      13.537  -7.028 -20.214  1.00 15.00      A    N  
ATOM   1047  HN  ARG A 117      14.500  -7.159 -20.090  1.00 15.00      A    H  
ATOM   1048  CA  ARG A 117      12.659  -8.194 -20.256  1.00 15.00      A    C  
ATOM   1049  CB  ARG A 117      13.088  -9.157 -21.366  1.00 15.00      A    C  
ATOM   1050  CG  ARG A 117      12.941  -8.599 -22.772  1.00 15.00      A    C  
ATOM   1051  CD  ARG A 117      11.499  -8.219 -23.068  1.00 15.00      A    C  
ATOM   1052  NE  ARG A 117      11.336  -7.693 -24.422  1.00 15.00      A    N  
ATOM   1053  HE  ARG A 117      11.297  -8.341 -25.157  1.00 15.00      A    H  
ATOM   1054  CZ  ARG A 117      11.238  -6.397 -24.707  1.00 15.00      A    C  
ATOM   1055  NH1 ARG A 117      11.288  -5.492 -23.738  1.00 15.00      A    N  
ATOM   1056 HH11 ARG A 117      11.405  -5.794 -22.749  1.00 15.00      A    H  
ATOM   1057 HH12 ARG A 117      11.211  -4.480 -23.966  1.00 15.00      A    H  
ATOM   1058  NH2 ARG A 117      11.090  -6.004 -25.965  1.00 15.00      A    N  
ATOM   1059 HH21 ARG A 117      11.051  -6.708 -26.729  1.00 15.00      A    H  
ATOM   1060 HH22 ARG A 117      11.013  -4.990 -26.188  1.00 15.00      A    H  
ATOM   1061  C   ARG A 117      12.628  -8.920 -18.913  1.00 15.00      A    C  
ATOM   1062  O   ARG A 117      13.606  -8.908 -18.168  1.00 15.00      A    O  
ATOM   1063  N   PHE A 118      11.495  -9.557 -18.622  1.00 15.00      A    N  
ATOM   1064  HN  PHE A 118      10.758  -9.531 -19.267  1.00 15.00      A    H  
ATOM   1065  CA  PHE A 118      11.313 -10.292 -17.373  1.00 15.00      A    C  
ATOM   1066  CB  PHE A 118       9.833 -10.655 -17.185  1.00 15.00      A    C  
ATOM   1067  CG  PHE A 118       9.566 -11.650 -16.088  1.00 15.00      A    C  
ATOM   1068  CD1 PHE A 118       9.773 -11.316 -14.761  1.00 15.00      A    C  
ATOM   1069  CD2 PHE A 118       9.107 -12.923 -16.389  1.00 15.00      A    C  
ATOM   1070  CE1 PHE A 118       9.531 -12.230 -13.755  1.00 15.00      A    C  
ATOM   1071  CE2 PHE A 118       8.862 -13.843 -15.387  1.00 15.00      A    C  
ATOM   1072  CZ  PHE A 118       9.075 -13.496 -14.067  1.00 15.00      A    C  
ATOM   1073  C   PHE A 118      12.185 -11.548 -17.319  1.00 15.00      A    C  
ATOM   1074  O   PHE A 118      12.255 -12.308 -18.286  1.00 15.00      A    O  
ATOM   1075  N   ASN A 119      12.853 -11.738 -16.173  1.00 15.00      A    N  
ATOM   1076  HN  ASN A 119      12.753 -11.075 -15.459  1.00 15.00      A    H  
ATOM   1077  CA  ASN A 119      13.726 -12.894 -15.937  1.00 15.00      A    C  
ATOM   1078  CB  ASN A 119      12.963 -14.217 -16.083  1.00 15.00      A    C  
ATOM   1079  CG  ASN A 119      13.556 -15.336 -15.246  1.00 15.00      A    C  
ATOM   1080  OD1 ASN A 119      14.173 -15.094 -14.208  1.00 15.00      A    O  
ATOM   1081  ND2 ASN A 119      13.368 -16.572 -15.694  1.00 15.00      A    N  
ATOM   1082 HD21 ASN A 119      12.865 -16.691 -16.526  1.00 15.00      A    H  
ATOM   1083 HD22 ASN A 119      13.739 -17.314 -15.172  1.00 15.00      A    H  
ATOM   1084  C   ASN A 119      14.985 -12.874 -16.809  1.00 15.00      A    C  
ATOM   1085  O   ASN A 119      15.702 -13.871 -16.905  1.00 15.00      A    O  
ATOM   1086  N   GLN A 120      15.254 -11.734 -17.437  1.00 15.00      A    N  
ATOM   1087  HN  GLN A 120      14.648 -10.972 -17.327  1.00 15.00      A    H  
ATOM   1088  CA  GLN A 120      16.432 -11.590 -18.284  1.00 15.00      A    C  
ATOM   1089  CB  GLN A 120      16.039 -11.213 -19.714  1.00 15.00      A    C  
ATOM   1090  CG  GLN A 120      15.221 -12.294 -20.411  1.00 15.00      A    C  
ATOM   1091  CD  GLN A 120      14.953 -12.003 -21.874  1.00 15.00      A    C  
ATOM   1092  OE1 GLN A 120      15.749 -11.351 -22.549  1.00 15.00      A    O  
ATOM   1093  NE2 GLN A 120      13.821 -12.489 -22.371  1.00 15.00      A    N  
ATOM   1094 HE21 GLN A 120      13.234 -12.999 -21.774  1.00 15.00      A    H  
ATOM   1095 HE22 GLN A 120      13.620 -12.322 -23.315  1.00 15.00      A    H  
ATOM   1096  C   GLN A 120      17.406 -10.589 -17.673  1.00 15.00      A    C  
ATOM   1097  O   GLN A 120      17.243  -9.377 -17.805  1.00 15.00      A    O  
ATOM   1098  N   CYS A 121      18.418 -11.125 -16.996  1.00 15.00      A    N  
ATOM   1099  HN  CYS A 121      18.493 -12.101 -16.958  1.00 15.00      A    H  
ATOM   1100  CA  CYS A 121      19.426 -10.319 -16.311  1.00 15.00      A    C  
ATOM   1101  C   CYS A 121      20.329  -9.538 -17.267  1.00 15.00      A    C  
ATOM   1102  O   CYS A 121      20.868  -8.492 -16.900  1.00 15.00      A    O  
ATOM   1103  CB  CYS A 121      20.265 -11.213 -15.395  1.00 15.00      A    C  
ATOM   1104  SG  CYS A 121      21.590 -10.350 -14.493  1.00 15.00      A    S  
ATOM   1105  N   ASN A 122      20.487 -10.036 -18.490  1.00 15.00      A    N  
ATOM   1106  HN  ASN A 122      20.024 -10.864 -18.735  1.00 15.00      A    H  
ATOM   1107  CA  ASN A 122      21.339  -9.373 -19.478  1.00 15.00      A    C  
ATOM   1108  CB  ASN A 122      21.854 -10.356 -20.540  1.00 15.00      A    C  
ATOM   1109  CG  ASN A 122      20.762 -11.170 -21.214  1.00 15.00      A    C  
ATOM   1110  OD1 ASN A 122      19.571 -10.902 -21.057  1.00 15.00      A    O  
ATOM   1111  ND2 ASN A 122      21.172 -12.171 -21.986  1.00 15.00      A    N  
ATOM   1112 HD21 ASN A 122      22.137 -12.322 -22.073  1.00 15.00      A    H  
ATOM   1113 HD22 ASN A 122      20.494 -12.714 -22.437  1.00 15.00      A    H  
ATOM   1114  C   ASN A 122      20.680  -8.152 -20.130  1.00 15.00      A    C  
ATOM   1115  O   ASN A 122      21.273  -7.516 -21.001  1.00 15.00      A    O  
ATOM   1116  N   THR A 123      19.460  -7.824 -19.707  1.00 15.00      A    N  
ATOM   1117  HN  THR A 123      19.031  -8.369 -19.013  1.00 15.00      A    H  
ATOM   1118  CA  THR A 123      18.744  -6.673 -20.258  1.00 15.00      A    C  
ATOM   1119  CB  THR A 123      17.437  -7.093 -20.968  1.00 15.00      A    C  
ATOM   1120  OG1 THR A 123      16.529  -7.663 -20.018  1.00 15.00      A    O  
ATOM   1121  HG1 THR A 123      16.529  -7.130 -19.219  1.00 15.00      A    H  
ATOM   1122  CG2 THR A 123      17.715  -8.103 -22.072  1.00 15.00      A    C  
ATOM   1123  C   THR A 123      18.412  -5.652 -19.169  1.00 15.00      A    C  
ATOM   1124  O   THR A 123      17.481  -4.863 -19.311  1.00 15.00      A    O  
ATOM   1125  N   THR A 124      19.185  -5.667 -18.087  1.00 15.00      A    N  
ATOM   1126  HN  THR A 124      19.922  -6.310 -18.034  1.00 15.00      A    H  
ATOM   1127  CA  THR A 124      18.962  -4.747 -16.974  1.00 15.00      A    C  
ATOM   1128  CB  THR A 124      19.336  -5.396 -15.625  1.00 15.00      A    C  
ATOM   1129  OG1 THR A 124      18.677  -6.662 -15.503  1.00 15.00      A    O  
ATOM   1130  HG1 THR A 124      17.740  -6.520 -15.352  1.00 15.00      A    H  
ATOM   1131  CG2 THR A 124      18.921  -4.505 -14.464  1.00 15.00      A    C  
ATOM   1132  C   THR A 124      19.757  -3.453 -17.142  1.00 15.00      A    C  
ATOM   1133  O   THR A 124      19.210  -2.358 -17.001  1.00 15.00      A    O  
ATOM   1134  N   ARG A 125      21.048  -3.590 -17.446  1.00 15.00      A    N  
ATOM   1135  HN  ARG A 125      21.416  -4.492 -17.555  1.00 15.00      A    H  
ATOM   1136  CA  ARG A 125      21.933  -2.438 -17.620  1.00 15.00      A    C  
ATOM   1137  CB  ARG A 125      23.374  -2.895 -17.880  1.00 15.00      A    C  
ATOM   1138  CG  ARG A 125      23.939  -3.849 -16.835  1.00 15.00      A    C  
ATOM   1139  CD  ARG A 125      23.915  -3.237 -15.441  1.00 15.00      A    C  
ATOM   1140  NE  ARG A 125      25.256  -3.075 -14.880  1.00 15.00      A    N  
ATOM   1141  HE  ARG A 125      25.763  -2.279 -15.144  1.00 15.00      A    H  
ATOM   1142  CZ  ARG A 125      25.820  -3.942 -14.037  1.00 15.00      A    C  
ATOM   1143  NH1 ARG A 125      25.165  -5.034 -13.662  1.00 15.00      A    N  
ATOM   1144 HH11 ARG A 125      25.609  -5.707 -13.004  1.00 15.00      A    H  
ATOM   1145 HH12 ARG A 125      24.208  -5.218 -14.026  1.00 15.00      A    H  
ATOM   1146  NH2 ARG A 125      27.037  -3.711 -13.562  1.00 15.00      A    N  
ATOM   1147 HH21 ARG A 125      27.553  -2.853 -13.845  1.00 15.00      A    H  
ATOM   1148 HH22 ARG A 125      27.475  -4.387 -12.904  1.00 15.00      A    H  
ATOM   1149  C   ARG A 125      21.468  -1.517 -18.748  1.00 15.00      A    C  
ATOM   1150  O   ARG A 125      21.169  -1.973 -19.852  1.00 15.00      A    O  
ATOM   1151  N   GLY A 126      21.404  -0.219 -18.453  1.00 15.00      A    N  
ATOM   1152  HN  GLY A 126      21.641   0.079 -17.548  1.00 15.00      A    H  
ATOM   1153  CA  GLY A 126      20.993   0.761 -19.446  1.00 15.00      A    C  
ATOM   1154  C   GLY A 126      19.500   1.048 -19.449  1.00 15.00      A    C  
ATOM   1155  O   GLY A 126      19.037   1.912 -20.194  1.00 15.00      A    O  
ATOM   1156  N   ASN A 127      18.744   0.333 -18.619  1.00 15.00      A    N  
ATOM   1157  HN  ASN A 127      19.167  -0.334 -18.039  1.00 15.00      A    H  
ATOM   1158  CA  ASN A 127      17.295   0.522 -18.552  1.00 15.00      A    C  
ATOM   1159  CB  ASN A 127      16.573  -0.752 -19.009  1.00 15.00      A    C  
ATOM   1160  CG  ASN A 127      16.855  -1.117 -20.455  1.00 15.00      A    C  
ATOM   1161  OD1 ASN A 127      16.874  -2.293 -20.816  1.00 15.00      A    O  
ATOM   1162  ND2 ASN A 127      17.068  -0.111 -21.294  1.00 15.00      A    N  
ATOM   1163 HD21 ASN A 127      17.033   0.802 -20.941  1.00 15.00      A    H  
ATOM   1164 HD22 ASN A 127      17.253  -0.322 -22.233  1.00 15.00      A    H  
ATOM   1165  C   ASN A 127      16.838   0.886 -17.142  1.00 15.00      A    C  
ATOM   1166  O   ASN A 127      15.643   0.870 -16.847  1.00 15.00      A    O  
ATOM   1167  N   GLU A 128      17.789   1.228 -16.280  1.00 15.00      A    N  
ATOM   1168  HN  GLU A 128      18.722   1.250 -16.582  1.00 15.00      A    H  
ATOM   1169  CA  GLU A 128      17.481   1.573 -14.896  1.00 15.00      A    C  
ATOM   1170  CB  GLU A 128      18.720   1.425 -14.009  1.00 15.00      A    C  
ATOM   1171  CG  GLU A 128      19.330   0.032 -14.014  1.00 15.00      A    C  
ATOM   1172  CD  GLU A 128      20.625  -0.041 -14.801  1.00 15.00      A    C  
ATOM   1173  OE1 GLU A 128      20.814   0.787 -15.718  1.00 15.00      A    O  
ATOM   1174  OE2 GLU A 128      21.451  -0.930 -14.502  1.00 15.00      A    O  
ATOM   1175  C   GLU A 128      16.906   2.979 -14.761  1.00 15.00      A    C  
ATOM   1176  O   GLU A 128      17.550   3.964 -15.126  1.00 15.00      A    O  
ATOM   1177  N   VAL A 129      15.687   3.062 -14.237  1.00 15.00      A    N  
ATOM   1178  HN  VAL A 129      15.218   2.239 -13.982  1.00 15.00      A    H  
ATOM   1179  CA  VAL A 129      15.033   4.346 -14.027  1.00 15.00      A    C  
ATOM   1180  CB  VAL A 129      13.617   4.416 -14.645  1.00 15.00      A    C  
ATOM   1181  CG1 VAL A 129      13.703   4.497 -16.161  1.00 15.00      A    C  
ATOM   1182  CG2 VAL A 129      12.772   3.226 -14.224  1.00 15.00      A    C  
ATOM   1183  C   VAL A 129      14.990   4.690 -12.541  1.00 15.00      A    C  
ATOM   1184  O   VAL A 129      14.471   3.926 -11.725  1.00 15.00      A    O  
ATOM   1185  N   ILE A 130      15.557   5.839 -12.200  1.00 15.00      A    N  
ATOM   1186  HN  ILE A 130      15.949   6.401 -12.901  1.00 15.00      A    H  
ATOM   1187  CA  ILE A 130      15.611   6.295 -10.816  1.00 15.00      A    C  
ATOM   1188  CB  ILE A 130      16.591   7.483 -10.669  1.00 15.00      A    C  
ATOM   1189  CG1 ILE A 130      17.925   7.180 -11.365  1.00 15.00      A    C  
ATOM   1190  CG2 ILE A 130      16.821   7.819  -9.205  1.00 15.00      A    C  
ATOM   1191  CD1 ILE A 130      18.736   6.076 -10.711  1.00 15.00      A    C  
ATOM   1192  C   ILE A 130      14.226   6.710 -10.316  1.00 15.00      A    C  
ATOM   1193  O   ILE A 130      13.418   7.238 -11.077  1.00 15.00      A    O  
ATOM   1194  N   SER A 131      13.958   6.450  -9.037  1.00 15.00      A    N  
ATOM   1195  HN  SER A 131      14.638   6.005  -8.489  1.00 15.00      A    H  
ATOM   1196  CA  SER A 131      12.681   6.806  -8.428  1.00 15.00      A    C  
ATOM   1197  CB  SER A 131      12.263   5.746  -7.409  1.00 15.00      A    C  
ATOM   1198  OG  SER A 131      13.197   5.664  -6.349  1.00 15.00      A    O  
ATOM   1199  HG  SER A 131      13.911   6.286  -6.502  1.00 15.00      A    H  
ATOM   1200  C   SER A 131      12.776   8.170  -7.752  1.00 15.00      A    C  
ATOM   1201  O   SER A 131      13.868   8.618  -7.408  1.00 15.00      A    O  
ATOM   1202  N   VAL A 132      11.627   8.819  -7.550  1.00 15.00      A    N  
ATOM   1203  HN  VAL A 132      10.786   8.401  -7.834  1.00 15.00      A    H  
ATOM   1204  CA  VAL A 132      11.586  10.141  -6.921  1.00 15.00      A    C  
ATOM   1205  CB  VAL A 132      10.176  10.784  -6.961  1.00 15.00      A    C  
ATOM   1206  CG1 VAL A 132       9.466  10.459  -8.266  1.00 15.00      A    C  
ATOM   1207  CG2 VAL A 132       9.329  10.373  -5.768  1.00 15.00      A    C  
ATOM   1208  C   VAL A 132      12.130  10.118  -5.491  1.00 15.00      A    C  
ATOM   1209  O   VAL A 132      12.536  11.151  -4.964  1.00 15.00      A    O  
ATOM   1210  N   MET A 133      12.133   8.936  -4.867  1.00 15.00      A    N  
ATOM   1211  HN  MET A 133      11.776   8.150  -5.330  1.00 15.00      A    H  
ATOM   1212  CA  MET A 133      12.652   8.792  -3.511  1.00 15.00      A    C  
ATOM   1213  CB  MET A 133      12.273   7.435  -2.914  1.00 15.00      A    C  
ATOM   1214  CG  MET A 133      12.583   7.322  -1.429  1.00 15.00      A    C  
ATOM   1215  SD  MET A 133      12.155   5.722  -0.725  1.00 15.00      A    S  
ATOM   1216  CE  MET A 133      13.754   4.917  -0.720  1.00 15.00      A    C  
ATOM   1217  C   MET A 133      14.168   8.959  -3.510  1.00 15.00      A    C  
ATOM   1218  O   MET A 133      14.726   9.651  -2.659  1.00 15.00      A    O  
ATOM   1219  N   ASN A 134      14.824   8.318  -4.478  1.00 15.00      A    N  
ATOM   1220  HN  ASN A 134      14.316   7.774  -5.116  1.00 15.00      A    H  
ATOM   1221  CA  ASN A 134      16.274   8.401  -4.614  1.00 15.00      A    C  
ATOM   1222  CB  ASN A 134      16.770   7.383  -5.647  1.00 15.00      A    C  
ATOM   1223  CG  ASN A 134      18.283   7.367  -5.788  1.00 15.00      A    C  
ATOM   1224  OD1 ASN A 134      18.970   6.600  -5.118  1.00 15.00      A    O  
ATOM   1225  ND2 ASN A 134      18.810   8.217  -6.662  1.00 15.00      A    N  
ATOM   1226 HD21 ASN A 134      18.203   8.802  -7.164  1.00 15.00      A    H  
ATOM   1227 HD22 ASN A 134      19.783   8.225  -6.771  1.00 15.00      A    H  
ATOM   1228  C   ASN A 134      16.688   9.808  -5.031  1.00 15.00      A    C  
ATOM   1229  O   ASN A 134      17.702  10.331  -4.570  1.00 15.00      A    O  
ATOM   1230  N   ARG A 135      15.886  10.413  -5.904  1.00 15.00      A    N  
ATOM   1231  HN  ARG A 135      15.093   9.938  -6.232  1.00 15.00      A    H  
ATOM   1232  CA  ARG A 135      16.151  11.762  -6.390  1.00 15.00      A    C  
ATOM   1233  CB  ARG A 135      15.306  12.058  -7.632  1.00 15.00      A    C  
ATOM   1234  CG  ARG A 135      15.803  11.392  -8.910  1.00 15.00      A    C  
ATOM   1235  CD  ARG A 135      14.708  10.576  -9.590  1.00 15.00      A    C  
ATOM   1236  NE  ARG A 135      13.963  11.336 -10.594  1.00 15.00      A    N  
ATOM   1237  HE  ARG A 135      14.344  12.188 -10.892  1.00 15.00      A    H  
ATOM   1238  CZ  ARG A 135      12.803  10.935 -11.119  1.00 15.00      A    C  
ATOM   1239  NH1 ARG A 135      12.258   9.789 -10.740  1.00 15.00      A    N  
ATOM   1240 HH11 ARG A 135      11.354   9.480 -11.153  1.00 15.00      A    H  
ATOM   1241 HH12 ARG A 135      12.733   9.197 -10.029  1.00 15.00      A    H  
ATOM   1242  NH2 ARG A 135      12.183  11.683 -12.021  1.00 15.00      A    N  
ATOM   1243 HH21 ARG A 135      12.597  12.588 -12.322  1.00 15.00      A    H  
ATOM   1244 HH22 ARG A 135      11.279  11.366 -12.427  1.00 15.00      A    H  
ATOM   1245  C   ARG A 135      15.900  12.806  -5.296  1.00 15.00      A    C  
ATOM   1246  O   ARG A 135      16.409  13.926  -5.366  1.00 15.00      A    O  
ATOM   1247  N   ALA A 136      15.114  12.426  -4.285  1.00 15.00      A    N  
ATOM   1248  HN  ALA A 136      14.728  11.525  -4.295  1.00 15.00      A    H  
ATOM   1249  CA  ALA A 136      14.811  13.315  -3.164  1.00 15.00      A    C  
ATOM   1250  CB  ALA A 136      13.483  12.941  -2.521  1.00 15.00      A    C  
ATOM   1251  C   ALA A 136      15.934  13.268  -2.134  1.00 15.00      A    C  
ATOM   1252  O   ALA A 136      16.244  14.272  -1.493  1.00 15.00      A    O  
ATOM   1253  N   LYS A 137      16.537  12.088  -1.982  1.00 15.00      A    N  
ATOM   1254  HN  LYS A 137      16.226  11.325  -2.513  1.00 15.00      A    H  
ATOM   1255  CA  LYS A 137      17.648  11.896  -1.053  1.00 15.00      A    C  
ATOM   1256  CB  LYS A 137      17.923  10.392  -0.876  1.00 15.00      A    C  
ATOM   1257  CG  LYS A 137      19.314  10.025  -0.367  1.00 15.00      A    C  
ATOM   1258  CD  LYS A 137      19.581  10.555   1.037  1.00 15.00      A    C  
ATOM   1259  CE  LYS A 137      18.631   9.957   2.060  1.00 15.00      A    C  
ATOM   1260  NZ  LYS A 137      19.083  10.224   3.451  1.00 15.00      A    N  
ATOM   1261  HZ1 LYS A 137      18.385   9.859   4.130  1.00 15.00      A    H  
ATOM   1262  HZ2 LYS A 137      19.195  11.247   3.601  1.00 15.00      A    H  
ATOM   1263  HZ3 LYS A 137      19.997   9.757   3.625  1.00 15.00      A    H  
ATOM   1264  C   LYS A 137      18.885  12.627  -1.576  1.00 15.00      A    C  
ATOM   1265  O   LYS A 137      19.733  13.083  -0.805  1.00 15.00      A    O  
ATOM   1266  N   LYS A 138      18.957  12.752  -2.898  1.00 15.00      A    N  
ATOM   1267  HN  LYS A 138      18.242  12.368  -3.447  1.00 15.00      A    H  
ATOM   1268  CA  LYS A 138      20.059  13.436  -3.559  1.00 15.00      A    C  
ATOM   1269  CB  LYS A 138      20.016  13.130  -5.061  1.00 15.00      A    C  
ATOM   1270  CG  LYS A 138      21.173  13.692  -5.869  1.00 15.00      A    C  
ATOM   1271  CD  LYS A 138      21.194  13.102  -7.270  1.00 15.00      A    C  
ATOM   1272  CE  LYS A 138      22.176  13.834  -8.170  1.00 15.00      A    C  
ATOM   1273  NZ  LYS A 138      21.581  15.064  -8.762  1.00 15.00      A    N  
ATOM   1274  HZ1 LYS A 138      20.833  14.809  -9.439  1.00 15.00      A    H  
ATOM   1275  HZ2 LYS A 138      22.311  15.611  -9.260  1.00 15.00      A    H  
ATOM   1276  HZ3 LYS A 138      21.167  15.657  -8.014  1.00 15.00      A    H  
ATOM   1277  C   LYS A 138      19.978  14.946  -3.315  1.00 15.00      A    C  
ATOM   1278  O   LYS A 138      20.975  15.660  -3.426  1.00 15.00      A    O  
ATOM   1279  N   ALA A 139      18.781  15.419  -2.967  1.00 15.00      A    N  
ATOM   1280  HN  ALA A 139      18.027  14.796  -2.891  1.00 15.00      A    H  
ATOM   1281  CA  ALA A 139      18.559  16.835  -2.695  1.00 15.00      A    C  
ATOM   1282  CB  ALA A 139      17.138  17.228  -3.068  1.00 15.00      A    C  
ATOM   1283  C   ALA A 139      18.836  17.167  -1.229  1.00 15.00      A    C  
ATOM   1284  O   ALA A 139      18.933  18.337  -0.855  1.00 15.00      A    O  
ATOM   1285  N   GLY A 140      18.961  16.130  -0.403  1.00 15.00      A    N  
ATOM   1286  HN  GLY A 140      18.875  15.221  -0.758  1.00 15.00      A    H  
ATOM   1287  CA  GLY A 140      19.227  16.331   1.009  1.00 15.00      A    C  
ATOM   1288  C   GLY A 140      18.024  16.036   1.885  1.00 15.00      A    C  
ATOM   1289  O   GLY A 140      18.014  16.376   3.068  1.00 15.00      A    O  
ATOM   1290  N   LYS A 141      17.006  15.403   1.305  1.00 15.00      A    N  
ATOM   1291  HN  LYS A 141      17.073  15.158   0.358  1.00 15.00      A    H  
ATOM   1292  CA  LYS A 141      15.797  15.061   2.048  1.00 15.00      A    C  
ATOM   1293  CB  LYS A 141      14.560  15.131   1.146  1.00 15.00      A    C  
ATOM   1294  CG  LYS A 141      14.219  16.515   0.617  1.00 15.00      A    C  
ATOM   1295  CD  LYS A 141      12.846  16.510  -0.039  1.00 15.00      A    C  
ATOM   1296  CE  LYS A 141      12.598  17.768  -0.856  1.00 15.00      A    C  
ATOM   1297  NZ  LYS A 141      12.458  18.980  -0.005  1.00 15.00      A    N  
ATOM   1298  HZ1 LYS A 141      12.166  19.792  -0.586  1.00 15.00      A    H  
ATOM   1299  HZ2 LYS A 141      13.366  19.205   0.451  1.00 15.00      A    H  
ATOM   1300  HZ3 LYS A 141      11.743  18.819   0.732  1.00 15.00      A    H  
ATOM   1301  C   LYS A 141      15.899  13.660   2.641  1.00 15.00      A    C  
ATOM   1302  O   LYS A 141      16.562  12.784   2.081  1.00 15.00      A    O  
ATOM   1303  N   SER A 142      15.235  13.455   3.774  1.00 15.00      A    N  
ATOM   1304  HN  SER A 142      14.735  14.196   4.175  1.00 15.00      A    H  
ATOM   1305  CA  SER A 142      15.228  12.155   4.433  1.00 15.00      A    C  
ATOM   1306  CB  SER A 142      14.940  12.313   5.927  1.00 15.00      A    C  
ATOM   1307  OG  SER A 142      16.062  12.842   6.609  1.00 15.00      A    O  
ATOM   1308  HG  SER A 142      16.066  12.524   7.514  1.00 15.00      A    H  
ATOM   1309  C   SER A 142      14.176  11.260   3.792  1.00 15.00      A    C  
ATOM   1310  O   SER A 142      13.084  11.715   3.473  1.00 15.00      A    O  
ATOM   1311  N   VAL A 143      14.501   9.992   3.597  1.00 15.00      A    N  
ATOM   1312  HN  VAL A 143      15.383   9.669   3.880  1.00 15.00      A    H  
ATOM   1313  CA  VAL A 143      13.563   9.066   2.974  1.00 15.00      A    C  
ATOM   1314  CB  VAL A 143      14.102   8.504   1.645  1.00 15.00      A    C  
ATOM   1315  CG1 VAL A 143      14.219   9.616   0.613  1.00 15.00      A    C  
ATOM   1316  CG2 VAL A 143      15.446   7.823   1.849  1.00 15.00      A    C  
ATOM   1317  C   VAL A 143      13.157   7.929   3.908  1.00 15.00      A    C  
ATOM   1318  O   VAL A 143      13.942   7.484   4.746  1.00 15.00      A    O  
ATOM   1319  N   GLY A 144      11.918   7.470   3.757  1.00 15.00      A    N  
ATOM   1320  HN  GLY A 144      11.340   7.870   3.073  1.00 15.00      A    H  
ATOM   1321  CA  GLY A 144      11.411   6.392   4.586  1.00 15.00      A    C  
ATOM   1322  C   GLY A 144      10.464   5.478   3.832  1.00 15.00      A    C  
ATOM   1323  O   GLY A 144       9.679   5.937   3.003  1.00 15.00      A    O  
ATOM   1324  N   VAL A 145      10.543   4.182   4.121  1.00 15.00      A    N  
ATOM   1325  HN  VAL A 145      11.193   3.885   4.794  1.00 15.00      A    H  
ATOM   1326  CA  VAL A 145       9.694   3.188   3.470  1.00 15.00      A    C  
ATOM   1327  CB  VAL A 145      10.520   2.235   2.577  1.00 15.00      A    C  
ATOM   1328  CG1 VAL A 145       9.617   1.232   1.873  1.00 15.00      A    C  
ATOM   1329  CG2 VAL A 145      11.340   3.016   1.562  1.00 15.00      A    C  
ATOM   1330  C   VAL A 145       8.933   2.363   4.506  1.00 15.00      A    C  
ATOM   1331  O   VAL A 145       9.526   1.582   5.247  1.00 15.00      A    O  
ATOM   1332  N   VAL A 146       7.617   2.548   4.552  1.00 15.00      A    N  
ATOM   1333  HN  VAL A 146       7.206   3.189   3.935  1.00 15.00      A    H  
ATOM   1334  CA  VAL A 146       6.764   1.826   5.492  1.00 15.00      A    C  
ATOM   1335  CB  VAL A 146       6.034   2.797   6.448  1.00 15.00      A    C  
ATOM   1336  CG1 VAL A 146       5.170   2.033   7.440  1.00 15.00      A    C  
ATOM   1337  CG2 VAL A 146       7.030   3.685   7.179  1.00 15.00      A    C  
ATOM   1338  C   VAL A 146       5.727   0.989   4.742  1.00 15.00      A    C  
ATOM   1339  O   VAL A 146       5.074   1.478   3.821  1.00 15.00      A    O  
ATOM   1340  N   THR A 147       5.576  -0.272   5.141  1.00 15.00      A    N  
ATOM   1341  HN  THR A 147       6.123  -0.610   5.882  1.00 15.00      A    H  
ATOM   1342  CA  THR A 147       4.614  -1.166   4.503  1.00 15.00      A    C  
ATOM   1343  CB  THR A 147       5.130  -1.682   3.140  1.00 15.00      A    C  
ATOM   1344  OG1 THR A 147       4.162  -2.559   2.551  1.00 15.00      A    O  
ATOM   1345  HG1 THR A 147       4.304  -2.603   1.602  1.00 15.00      A    H  
ATOM   1346  CG2 THR A 147       6.453  -2.418   3.297  1.00 15.00      A    C  
ATOM   1347  C   THR A 147       4.262  -2.352   5.403  1.00 15.00      A    C  
ATOM   1348  O   THR A 147       5.040  -2.730   6.279  1.00 15.00      A    O  
ATOM   1349  N   THR A 148       3.082  -2.933   5.180  1.00 15.00      A    N  
ATOM   1350  HN  THR A 148       2.507  -2.584   4.468  1.00 15.00      A    H  
ATOM   1351  CA  THR A 148       2.631  -4.084   5.957  1.00 15.00      A    C  
ATOM   1352  CB  THR A 148       1.095  -4.159   6.045  1.00 15.00      A    C  
ATOM   1353  OG1 THR A 148       0.522  -3.940   4.752  1.00 15.00      A    O  
ATOM   1354  HG1 THR A 148      -0.402  -4.195   4.769  1.00 15.00      A    H  
ATOM   1355  CG2 THR A 148       0.555  -3.129   7.025  1.00 15.00      A    C  
ATOM   1356  C   THR A 148       3.158  -5.385   5.356  1.00 15.00      A    C  
ATOM   1357  O   THR A 148       2.989  -6.458   5.929  1.00 15.00      A    O  
ATOM   1358  N   THR A 149       3.783  -5.283   4.188  1.00 15.00      A    N  
ATOM   1359  HN  THR A 149       3.862  -4.406   3.764  1.00 15.00      A    H  
ATOM   1360  CA  THR A 149       4.349  -6.444   3.518  1.00 15.00      A    C  
ATOM   1361  CB  THR A 149       3.998  -6.454   2.014  1.00 15.00      A    C  
ATOM   1362  OG1 THR A 149       4.511  -5.274   1.381  1.00 15.00      A    O  
ATOM   1363  HG1 THR A 149       4.469  -5.377   0.425  1.00 15.00      A    H  
ATOM   1364  CG2 THR A 149       2.493  -6.521   1.811  1.00 15.00      A    C  
ATOM   1365  C   THR A 149       5.861  -6.437   3.665  1.00 15.00      A    C  
ATOM   1366  O   THR A 149       6.408  -5.665   4.457  1.00 15.00      A    O  
ATOM   1367  N   ARG A 150       6.531  -7.305   2.914  1.00 15.00      A    N  
ATOM   1368  HN  ARG A 150       6.037  -7.911   2.327  1.00 15.00      A    H  
ATOM   1369  CA  ARG A 150       7.983  -7.369   2.945  1.00 15.00      A    C  
ATOM   1370  CB  ARG A 150       8.493  -8.546   2.107  1.00 15.00      A    C  
ATOM   1371  CG  ARG A 150       8.281  -9.907   2.747  1.00 15.00      A    C  
ATOM   1372  CD  ARG A 150       7.143 -10.672   2.084  1.00 15.00      A    C  
ATOM   1373  NE  ARG A 150       7.598 -11.406   0.905  1.00 15.00      A    N  
ATOM   1374  HE  ARG A 150       8.507 -11.235   0.591  1.00 15.00      A    H  
ATOM   1375  CZ  ARG A 150       6.859 -12.301   0.255  1.00 15.00      A    C  
ATOM   1376  NH1 ARG A 150       5.630 -12.579   0.663  1.00 15.00      A    N  
ATOM   1377 HH11 ARG A 150       5.233 -12.099   1.500  1.00 15.00      A    H  
ATOM   1378 HH12 ARG A 150       5.062 -13.283   0.151  1.00 15.00      A    H  
ATOM   1379  NH2 ARG A 150       7.344 -12.912  -0.819  1.00 15.00      A    N  
ATOM   1380 HH21 ARG A 150       6.760 -13.607  -1.332  1.00 15.00      A    H  
ATOM   1381 HH22 ARG A 150       8.306 -12.693  -1.150  1.00 15.00      A    H  
ATOM   1382  C   ARG A 150       8.551  -6.072   2.396  1.00 15.00      A    C  
ATOM   1383  O   ARG A 150       7.992  -5.499   1.466  1.00 15.00      A    O  
ATOM   1384  N   VAL A 151       9.645  -5.596   2.981  1.00 15.00      A    N  
ATOM   1385  HN  VAL A 151      10.040  -6.082   3.734  1.00 15.00      A    H  
ATOM   1386  CA  VAL A 151      10.271  -4.363   2.510  1.00 15.00      A    C  
ATOM   1387  CB  VAL A 151      11.289  -3.787   3.520  1.00 15.00      A    C  
ATOM   1388  CG1 VAL A 151      10.571  -3.321   4.777  1.00 15.00      A    C  
ATOM   1389  CG2 VAL A 151      12.366  -4.806   3.865  1.00 15.00      A    C  
ATOM   1390  C   VAL A 151      10.938  -4.602   1.159  1.00 15.00      A    C  
ATOM   1391  O   VAL A 151      11.330  -3.667   0.463  1.00 15.00      A    O  
ATOM   1392  N   GLN A 152      11.030  -5.877   0.792  1.00 15.00      A    N  
ATOM   1393  HN  GLN A 152      10.683  -6.565   1.396  1.00 15.00      A    H  
ATOM   1394  CA  GLN A 152      11.626  -6.290  -0.466  1.00 15.00      A    C  
ATOM   1395  CB  GLN A 152      12.590  -7.463  -0.230  1.00 15.00      A    C  
ATOM   1396  CG  GLN A 152      13.643  -7.193   0.837  1.00 15.00      A    C  
ATOM   1397  CD  GLN A 152      13.281  -7.783   2.189  1.00 15.00      A    C  
ATOM   1398  OE1 GLN A 152      12.108  -7.996   2.496  1.00 15.00      A    O  
ATOM   1399  NE2 GLN A 152      14.290  -8.034   3.014  1.00 15.00      A    N  
ATOM   1400 HE21 GLN A 152      15.198  -7.826   2.712  1.00 15.00      A    H  
ATOM   1401 HE22 GLN A 152      14.084  -8.416   3.895  1.00 15.00      A    H  
ATOM   1402  C   GLN A 152      10.546  -6.683  -1.476  1.00 15.00      A    C  
ATOM   1403  O   GLN A 152      10.845  -7.274  -2.511  1.00 15.00      A    O  
ATOM   1404  N   HIS A 153       9.288  -6.345  -1.172  1.00 15.00      A    N  
ATOM   1405  HN  HIS A 153       9.110  -5.868  -0.334  1.00 15.00      A    H  
ATOM   1406  CA  HIS A 153       8.171  -6.659  -2.064  1.00 15.00      A    C  
ATOM   1407  CB  HIS A 153       6.831  -6.561  -1.322  1.00 15.00      A    C  
ATOM   1408  CG  HIS A 153       5.822  -7.594  -1.737  1.00 15.00      A    C  
ATOM   1409  ND1 HIS A 153       5.796  -8.842  -1.160  1.00 15.00      A    N  
ATOM   1410  CD2 HIS A 153       4.835  -7.515  -2.667  1.00 15.00      A    C  
ATOM   1411  CE1 HIS A 153       4.805  -9.492  -1.743  1.00 15.00      A    C  
ATOM   1412  NE2 HIS A 153       4.196  -8.729  -2.661  1.00 15.00      A    N  
ATOM   1413  HE2 HIS A 153       3.438  -8.990  -3.226  1.00 15.00      A    H  
ATOM   1414  C   HIS A 153       8.189  -5.727  -3.276  1.00 15.00      A    C  
ATOM   1415  O   HIS A 153       8.936  -4.755  -3.298  1.00 15.00      A    O  
ATOM   1416  N   ALA A 154       7.357  -6.023  -4.270  1.00 15.00      A    N  
ATOM   1417  HN  ALA A 154       6.765  -6.798  -4.176  1.00 15.00      A    H  
ATOM   1418  CA  ALA A 154       7.294  -5.231  -5.502  1.00 15.00      A    C  
ATOM   1419  CB  ALA A 154       6.241  -5.791  -6.441  1.00 15.00      A    C  
ATOM   1420  C   ALA A 154       7.062  -3.735  -5.270  1.00 15.00      A    C  
ATOM   1421  O   ALA A 154       7.800  -2.903  -5.800  1.00 15.00      A    O  
ATOM   1422  N   SER A 155       6.042  -3.400  -4.482  1.00 15.00      A    N  
ATOM   1423  HN  SER A 155       5.500  -4.108  -4.077  1.00 15.00      A    H  
ATOM   1424  CA  SER A 155       5.705  -2.001  -4.208  1.00 15.00      A    C  
ATOM   1425  CB  SER A 155       4.368  -1.876  -3.474  1.00 15.00      A    C  
ATOM   1426  OG  SER A 155       3.340  -2.560  -4.166  1.00 15.00      A    O  
ATOM   1427  HG  SER A 155       2.728  -2.948  -3.533  1.00 15.00      A    H  
ATOM   1428  C   SER A 155       6.820  -1.215  -3.495  1.00 15.00      A    C  
ATOM   1429  O   SER A 155       7.271  -0.193  -4.014  1.00 15.00      A    O  
ATOM   1430  N   PRO A 156       7.281  -1.661  -2.300  1.00 15.00      A    N  
ATOM   1431  CA  PRO A 156       8.342  -0.960  -1.558  1.00 15.00      A    C  
ATOM   1432  CB  PRO A 156       8.412  -1.705  -0.222  1.00 15.00      A    C  
ATOM   1433  CG  PRO A 156       7.847  -3.051  -0.510  1.00 15.00      A    C  
ATOM   1434  CD  PRO A 156       6.801  -2.849  -1.567  1.00 15.00      A    C  
ATOM   1435  C   PRO A 156       9.703  -0.983  -2.260  1.00 15.00      A    C  
ATOM   1436  O   PRO A 156      10.536  -0.112  -2.019  1.00 15.00      A    O  
ATOM   1437  N   ALA A 157       9.922  -1.971  -3.130  1.00 15.00      A    N  
ATOM   1438  HN  ALA A 157       9.218  -2.634  -3.289  1.00 15.00      A    H  
ATOM   1439  CA  ALA A 157      11.189  -2.086  -3.854  1.00 15.00      A    C  
ATOM   1440  CB  ALA A 157      11.456  -3.522  -4.270  1.00 15.00      A    C  
ATOM   1441  C   ALA A 157      11.239  -1.165  -5.067  1.00 15.00      A    C  
ATOM   1442  O   ALA A 157      12.279  -1.029  -5.706  1.00 15.00      A    O  
ATOM   1443  N   GLY A 158      10.114  -0.534  -5.387  1.00 15.00      A    N  
ATOM   1444  HN  GLY A 158       9.308  -0.683  -4.849  1.00 15.00      A    H  
ATOM   1445  CA  GLY A 158      10.071   0.371  -6.522  1.00 15.00      A    C  
ATOM   1446  C   GLY A 158      10.641   1.736  -6.190  1.00 15.00      A    C  
ATOM   1447  O   GLY A 158      10.711   2.614  -7.051  1.00 15.00      A    O  
ATOM   1448  N   THR A 159      11.055   1.910  -4.937  1.00 15.00      A    N  
ATOM   1449  HN  THR A 159      10.979   1.167  -4.302  1.00 15.00      A    H  
ATOM   1450  CA  THR A 159      11.614   3.174  -4.479  1.00 15.00      A    C  
ATOM   1451  CB  THR A 159      11.016   3.586  -3.118  1.00 15.00      A    C  
ATOM   1452  OG1 THR A 159      11.440   2.665  -2.106  1.00 15.00      A    O  
ATOM   1453  HG1 THR A 159      10.671   2.265  -1.693  1.00 15.00      A    H  
ATOM   1454  CG2 THR A 159       9.498   3.607  -3.169  1.00 15.00      A    C  
ATOM   1455  C   THR A 159      13.133   3.109  -4.324  1.00 15.00      A    C  
ATOM   1456  O   THR A 159      13.752   4.089  -3.904  1.00 15.00      A    O  
ATOM   1457  N   TYR A 160      13.743   1.969  -4.661  1.00 15.00      A    N  
ATOM   1458  HN  TYR A 160      13.218   1.222  -5.015  1.00 15.00      A    H  
ATOM   1459  CA  TYR A 160      15.191   1.833  -4.509  1.00 15.00      A    C  
ATOM   1460  CB  TYR A 160      15.543   1.601  -3.029  1.00 15.00      A    C  
ATOM   1461  CG  TYR A 160      15.026   0.291  -2.464  1.00 15.00      A    C  
ATOM   1462  CD1 TYR A 160      13.857   0.242  -1.714  1.00 15.00      A    C  
ATOM   1463  CD2 TYR A 160      15.706  -0.900  -2.688  1.00 15.00      A    C  
ATOM   1464  CE1 TYR A 160      13.385  -0.956  -1.207  1.00 15.00      A    C  
ATOM   1465  CE2 TYR A 160      15.242  -2.098  -2.187  1.00 15.00      A    C  
ATOM   1466  CZ  TYR A 160      14.082  -2.121  -1.448  1.00 15.00      A    C  
ATOM   1467  OH  TYR A 160      13.621  -3.315  -0.948  1.00 15.00      A    O  
ATOM   1468  HH  TYR A 160      12.665  -3.354  -1.040  1.00 15.00      A    H  
ATOM   1469  C   TYR A 160      15.801   0.711  -5.353  1.00 15.00      A    C  
ATOM   1470  O   TYR A 160      17.004   0.717  -5.605  1.00 15.00      A    O  
ATOM   1471  N   ALA A 161      14.988  -0.247  -5.788  1.00 15.00      A    N  
ATOM   1472  HN  ALA A 161      14.027  -0.188  -5.603  1.00 15.00      A    H  
ATOM   1473  CA  ALA A 161      15.509  -1.384  -6.546  1.00 15.00      A    C  
ATOM   1474  CB  ALA A 161      14.992  -2.697  -5.977  1.00 15.00      A    C  
ATOM   1475  C   ALA A 161      15.265  -1.312  -8.049  1.00 15.00      A    C  
ATOM   1476  O   ALA A 161      14.349  -0.640  -8.525  1.00 15.00      A    O  
ATOM   1477  N   HIS A 162      16.118  -2.033  -8.779  1.00 15.00      A    N  
ATOM   1478  HN  HIS A 162      16.817  -2.533  -8.312  1.00 15.00      A    H  
ATOM   1479  CA  HIS A 162      16.060  -2.123 -10.235  1.00 15.00      A    C  
ATOM   1480  CB  HIS A 162      17.116  -1.210 -10.882  1.00 15.00      A    C  
ATOM   1481  CG  HIS A 162      17.129   0.207 -10.391  1.00 15.00      A    C  
ATOM   1482  ND1 HIS A 162      17.972   0.670  -9.405  1.00 15.00      A    N  
ATOM   1483  HD1 HIS A 162      18.637   0.140  -8.919  1.00 15.00      A    H  
ATOM   1484  CD2 HIS A 162      16.387   1.273 -10.777  1.00 15.00      A    C  
ATOM   1485  CE1 HIS A 162      17.722   1.976  -9.229  1.00 15.00      A    C  
ATOM   1486  NE2 HIS A 162      16.767   2.391 -10.040  1.00 15.00      A    N  
ATOM   1487  C   HIS A 162      16.348  -3.570 -10.641  1.00 15.00      A    C  
ATOM   1488  O   HIS A 162      17.508  -3.961 -10.775  1.00 15.00      A    O  
ATOM   1489  N   THR A 163      15.298  -4.366 -10.820  1.00 15.00      A    N  
ATOM   1490  HN  THR A 163      14.394  -4.003 -10.710  1.00 15.00      A    H  
ATOM   1491  CA  THR A 163      15.467  -5.771 -11.180  1.00 15.00      A    C  
ATOM   1492  CB  THR A 163      15.360  -6.683  -9.936  1.00 15.00      A    C  
ATOM   1493  OG1 THR A 163      15.466  -8.061 -10.318  1.00 15.00      A    O  
ATOM   1494  HG1 THR A 163      16.278  -8.195 -10.811  1.00 15.00      A    H  
ATOM   1495  CG2 THR A 163      14.043  -6.458  -9.205  1.00 15.00      A    C  
ATOM   1496  C   THR A 163      14.464  -6.222 -12.243  1.00 15.00      A    C  
ATOM   1497  O   THR A 163      13.386  -5.646 -12.384  1.00 15.00      A    O  
ATOM   1498  N   VAL A 164      14.840  -7.258 -12.991  1.00 15.00      A    N  
ATOM   1499  HN  VAL A 164      15.716  -7.665 -12.831  1.00 15.00      A    H  
ATOM   1500  CA  VAL A 164      13.989  -7.806 -14.042  1.00 15.00      A    C  
ATOM   1501  CB  VAL A 164      14.824  -8.449 -15.168  1.00 15.00      A    C  
ATOM   1502  CG1 VAL A 164      15.493  -7.378 -16.013  1.00 15.00      A    C  
ATOM   1503  CG2 VAL A 164      15.862  -9.401 -14.591  1.00 15.00      A    C  
ATOM   1504  C   VAL A 164      13.019  -8.845 -13.483  1.00 15.00      A    C  
ATOM   1505  O   VAL A 164      12.097  -9.280 -14.173  1.00 15.00      A    O  
ATOM   1506  N   ASN A 165      13.239  -9.239 -12.232  1.00 15.00      A    N  
ATOM   1507  HN  ASN A 165      13.994  -8.856 -11.738  1.00 15.00      A    H  
ATOM   1508  CA  ASN A 165      12.388 -10.223 -11.574  1.00 15.00      A    C  
ATOM   1509  CB  ASN A 165      13.055 -11.601 -11.593  1.00 15.00      A    C  
ATOM   1510  CG  ASN A 165      12.068 -12.745 -11.458  1.00 15.00      A    C  
ATOM   1511  OD1 ASN A 165      11.014 -12.606 -10.841  1.00 15.00      A    O  
ATOM   1512  ND2 ASN A 165      12.406 -13.889 -12.041  1.00 15.00      A    N  
ATOM   1513 HD21 ASN A 165      13.262 -13.930 -12.517  1.00 15.00      A    H  
ATOM   1514 HD22 ASN A 165      11.786 -14.644 -11.972  1.00 15.00      A    H  
ATOM   1515  C   ASN A 165      12.086  -9.794 -10.139  1.00 15.00      A    C  
ATOM   1516  O   ASN A 165      12.995  -9.603  -9.332  1.00 15.00      A    O  
ATOM   1517  N   ARG A 166      10.799  -9.654  -9.833  1.00 15.00      A    N  
ATOM   1518  HN  ARG A 166      10.126  -9.838 -10.522  1.00 15.00      A    H  
ATOM   1519  CA  ARG A 166      10.353  -9.235  -8.505  1.00 15.00      A    C  
ATOM   1520  CB  ARG A 166       8.938  -8.658  -8.586  1.00 15.00      A    C  
ATOM   1521  CG  ARG A 166       7.939  -9.571  -9.281  1.00 15.00      A    C  
ATOM   1522  CD  ARG A 166       6.522  -9.034  -9.169  1.00 15.00      A    C  
ATOM   1523  NE  ARG A 166       6.011  -9.117  -7.803  1.00 15.00      A    N  
ATOM   1524  HE  ARG A 166       6.637  -9.397  -7.102  1.00 15.00      A    H  
ATOM   1525  CZ  ARG A 166       4.757  -8.828  -7.463  1.00 15.00      A    C  
ATOM   1526  NH1 ARG A 166       3.885  -8.447  -8.389  1.00 15.00      A    N  
ATOM   1527 HH11 ARG A 166       2.905  -8.223  -8.120  1.00 15.00      A    H  
ATOM   1528 HH12 ARG A 166       4.183  -8.368  -9.383  1.00 15.00      A    H  
ATOM   1529  NH2 ARG A 166       4.371  -8.926  -6.198  1.00 15.00      A    N  
ATOM   1530 HH21 ARG A 166       3.389  -8.702  -5.934  1.00 15.00      A    H  
ATOM   1531 HH22 ARG A 166       5.049  -9.224  -5.468  1.00 15.00      A    H  
ATOM   1532  C   ARG A 166      10.382 -10.382  -7.495  1.00 15.00      A    C  
ATOM   1533  O   ARG A 166      10.206 -10.166  -6.295  1.00 15.00      A    O  
ATOM   1534  N   ASN A 167      10.604 -11.597  -7.985  1.00 15.00      A    N  
ATOM   1535  HN  ASN A 167      10.744 -11.705  -8.949  1.00 15.00      A    H  
ATOM   1536  CA  ASN A 167      10.643 -12.775  -7.125  1.00 15.00      A    C  
ATOM   1537  CB  ASN A 167      10.151 -14.005  -7.891  1.00 15.00      A    C  
ATOM   1538  CG  ASN A 167       8.746 -13.823  -8.435  1.00 15.00      A    C  
ATOM   1539  OD1 ASN A 167       7.828 -13.446  -7.705  1.00 15.00      A    O  
ATOM   1540  ND2 ASN A 167       8.574 -14.075  -9.727  1.00 15.00      A    N  
ATOM   1541 HD21 ASN A 167       9.352 -14.360 -10.250  1.00 15.00      A    H  
ATOM   1542 HD22 ASN A 167       7.677 -13.963 -10.105  1.00 15.00      A    H  
ATOM   1543  C   ASN A 167      12.041 -13.019  -6.559  1.00 15.00      A    C  
ATOM   1544  O   ASN A 167      12.258 -13.977  -5.818  1.00 15.00      A    O  
ATOM   1545  N   TRP A 168      12.983 -12.145  -6.909  1.00 15.00      A    N  
ATOM   1546  HN  TRP A 168      12.748 -11.404  -7.505  1.00 15.00      A    H  
ATOM   1547  CA  TRP A 168      14.358 -12.263  -6.430  1.00 15.00      A    C  
ATOM   1548  CB  TRP A 168      15.345 -11.757  -7.487  1.00 15.00      A    C  
ATOM   1549  CG  TRP A 168      15.455 -12.624  -8.704  1.00 15.00      A    C  
ATOM   1550  CD1 TRP A 168      14.930 -13.872  -8.881  1.00 15.00      A    C  
ATOM   1551  CD2 TRP A 168      16.145 -12.304  -9.917  1.00 15.00      A    C  
ATOM   1552  NE1 TRP A 168      15.247 -14.345 -10.131  1.00 15.00      A    N  
ATOM   1553  HE1 TRP A 168      14.983 -15.217 -10.493  1.00 15.00      A    H  
ATOM   1554  CE2 TRP A 168      15.993 -13.400 -10.787  1.00 15.00      A    C  
ATOM   1555  CE3 TRP A 168      16.874 -11.193 -10.352  1.00 15.00      A    C  
ATOM   1556  CZ2 TRP A 168      16.545 -13.419 -12.066  1.00 15.00      A    C  
ATOM   1557  CZ3 TRP A 168      17.421 -11.214 -11.620  1.00 15.00      A    C  
ATOM   1558  CH2 TRP A 168      17.252 -12.318 -12.463  1.00 15.00      A    C  
ATOM   1559  C   TRP A 168      14.555 -11.481  -5.134  1.00 15.00      A    C  
ATOM   1560  O   TRP A 168      15.252 -10.467  -5.113  1.00 15.00      A    O  
ATOM   1561  N   TYR A 169      13.939 -11.958  -4.056  1.00 15.00      A    N  
ATOM   1562  HN  TYR A 169      13.398 -12.771  -4.135  1.00 15.00      A    H  
ATOM   1563  CA  TYR A 169      14.047 -11.300  -2.757  1.00 15.00      A    C  
ATOM   1564  CB  TYR A 169      13.005 -11.855  -1.786  1.00 15.00      A    C  
ATOM   1565  CG  TYR A 169      11.588 -11.744  -2.301  1.00 15.00      A    C  
ATOM   1566  CD1 TYR A 169      10.893 -10.544  -2.222  1.00 15.00      A    C  
ATOM   1567  CD2 TYR A 169      10.948 -12.834  -2.876  1.00 15.00      A    C  
ATOM   1568  CE1 TYR A 169       9.602 -10.433  -2.700  1.00 15.00      A    C  
ATOM   1569  CE2 TYR A 169       9.657 -12.733  -3.356  1.00 15.00      A    C  
ATOM   1570  CZ  TYR A 169       8.989 -11.529  -3.266  1.00 15.00      A    C  
ATOM   1571  OH  TYR A 169       7.705 -11.422  -3.747  1.00 15.00      A    O  
ATOM   1572  HH  TYR A 169       7.622 -10.615  -4.259  1.00 15.00      A    H  
ATOM   1573  C   TYR A 169      15.455 -11.445  -2.189  1.00 15.00      A    C  
ATOM   1574  O   TYR A 169      16.093 -10.457  -1.833  1.00 15.00      A    O  
ATOM   1575  N   SER A 170      15.933 -12.681  -2.113  1.00 15.00      A    N  
ATOM   1576  HN  SER A 170      15.369 -13.430  -2.400  1.00 15.00      A    H  
ATOM   1577  CA  SER A 170      17.274 -12.955  -1.615  1.00 15.00      A    C  
ATOM   1578  CB  SER A 170      17.229 -13.854  -0.376  1.00 15.00      A    C  
ATOM   1579  OG  SER A 170      16.550 -15.066  -0.645  1.00 15.00      A    O  
ATOM   1580  HG  SER A 170      16.856 -15.746  -0.040  1.00 15.00      A    H  
ATOM   1581  C   SER A 170      18.120 -13.587  -2.715  1.00 15.00      A    C  
ATOM   1582  O   SER A 170      17.627 -13.833  -3.816  1.00 15.00      A    O  
ATOM   1583  N   ASP A 171      19.391 -13.849  -2.417  1.00 15.00      A    N  
ATOM   1584  HN  ASP A 171      19.724 -13.640  -1.520  1.00 15.00      A    H  
ATOM   1585  CA  ASP A 171      20.302 -14.445  -3.395  1.00 15.00      A    C  
ATOM   1586  CB  ASP A 171      21.762 -14.248  -2.976  1.00 15.00      A    C  
ATOM   1587  CG  ASP A 171      22.136 -15.024  -1.728  1.00 15.00      A    C  
ATOM   1588  OD1 ASP A 171      21.423 -14.899  -0.711  1.00 15.00      A    O  
ATOM   1589  OD2 ASP A 171      23.147 -15.752  -1.768  1.00 15.00      A    O  
ATOM   1590  C   ASP A 171      19.999 -15.925  -3.642  1.00 15.00      A    C  
ATOM   1591  O   ASP A 171      20.590 -16.550  -4.523  1.00 15.00      A    O  
ATOM   1592  N   ALA A 172      19.072 -16.476  -2.860  1.00 15.00      A    N  
ATOM   1593  HN  ALA A 172      18.640 -15.927  -2.174  1.00 15.00      A    H  
ATOM   1594  CA  ALA A 172      18.680 -17.874  -3.001  1.00 15.00      A    C  
ATOM   1595  CB  ALA A 172      18.176 -18.417  -1.675  1.00 15.00      A    C  
ATOM   1596  C   ALA A 172      17.606 -18.025  -4.074  1.00 15.00      A    C  
ATOM   1597  O   ALA A 172      17.373 -19.121  -4.584  1.00 15.00      A    O  
ATOM   1598  N   ASP A 173      16.957 -16.912  -4.408  1.00 15.00      A    N  
ATOM   1599  HN  ASP A 173      17.191 -16.072  -3.962  1.00 15.00      A    H  
ATOM   1600  CA  ASP A 173      15.909 -16.906  -5.422  1.00 15.00      A    C  
ATOM   1601  CB  ASP A 173      14.820 -15.893  -5.059  1.00 15.00      A    C  
ATOM   1602  CG  ASP A 173      14.246 -16.117  -3.673  1.00 15.00      A    C  
ATOM   1603  OD1 ASP A 173      14.449 -15.247  -2.801  1.00 15.00      A    O  
ATOM   1604  OD2 ASP A 173      13.595 -17.161  -3.459  1.00 15.00      A    O  
ATOM   1605  C   ASP A 173      16.495 -16.574  -6.789  1.00 15.00      A    C  
ATOM   1606  O   ASP A 173      15.917 -16.903  -7.825  1.00 15.00      A    O  
ATOM   1607  N   VAL A 174      17.652 -15.916  -6.775  1.00 15.00      A    N  
ATOM   1608  HN  VAL A 174      18.053 -15.679  -5.913  1.00 15.00      A    H  
ATOM   1609  CA  VAL A 174      18.340 -15.535  -8.003  1.00 15.00      A    C  
ATOM   1610  CB  VAL A 174      19.309 -14.354  -7.754  1.00 15.00      A    C  
ATOM   1611  CG1 VAL A 174      19.720 -13.701  -9.063  1.00 15.00      A    C  
ATOM   1612  CG2 VAL A 174      18.693 -13.328  -6.815  1.00 15.00      A    C  
ATOM   1613  C   VAL A 174      19.135 -16.722  -8.546  1.00 15.00      A    C  
ATOM   1614  O   VAL A 174      19.907 -17.338  -7.813  1.00 15.00      A    O  
ATOM   1615  N   PRO A 175      18.940 -17.068  -9.836  1.00 15.00      A    N  
ATOM   1616  CA  PRO A 175      19.646 -18.189 -10.480  1.00 15.00      A    C  
ATOM   1617  CB  PRO A 175      19.109 -18.178 -11.917  1.00 15.00      A    C  
ATOM   1618  CG  PRO A 175      17.823 -17.430 -11.841  1.00 15.00      A    C  
ATOM   1619  CD  PRO A 175      18.008 -16.406 -10.761  1.00 15.00      A    C  
ATOM   1620  C   PRO A 175      21.159 -17.991 -10.489  1.00 15.00      A    C  
ATOM   1621  O   PRO A 175      21.648 -16.876 -10.316  1.00 15.00      A    O  
ATOM   1622  N   ALA A 176      21.892 -19.083 -10.704  1.00 15.00      A    N  
ATOM   1623  HN  ALA A 176      21.437 -19.939 -10.848  1.00 15.00      A    H  
ATOM   1624  CA  ALA A 176      23.353 -19.043 -10.733  1.00 15.00      A    C  
ATOM   1625  CB  ALA A 176      23.919 -20.445 -10.894  1.00 15.00      A    C  
ATOM   1626  C   ALA A 176      23.874 -18.126 -11.836  1.00 15.00      A    C  
ATOM   1627  O   ALA A 176      24.774 -17.320 -11.603  1.00 15.00      A    O  
ATOM   1628  N   SER A 177      23.296 -18.250 -13.030  1.00 15.00      A    N  
ATOM   1629  HN  SER A 177      22.579 -18.908 -13.145  1.00 15.00      A    H  
ATOM   1630  CA  SER A 177      23.700 -17.436 -14.173  1.00 15.00      A    C  
ATOM   1631  CB  SER A 177      22.978 -17.894 -15.444  1.00 15.00      A    C  
ATOM   1632  OG  SER A 177      21.578 -17.978 -15.237  1.00 15.00      A    O  
ATOM   1633  HG  SER A 177      21.131 -18.016 -16.087  1.00 15.00      A    H  
ATOM   1634  C   SER A 177      23.457 -15.947 -13.929  1.00 15.00      A    C  
ATOM   1635  O   SER A 177      24.256 -15.108 -14.341  1.00 15.00      A    O  
ATOM   1636  N   ALA A 178      22.357 -15.628 -13.249  1.00 15.00      A    N  
ATOM   1637  HN  ALA A 178      21.763 -16.344 -12.942  1.00 15.00      A    H  
ATOM   1638  CA  ALA A 178      22.011 -14.242 -12.953  1.00 15.00      A    C  
ATOM   1639  CB  ALA A 178      20.559 -14.136 -12.517  1.00 15.00      A    C  
ATOM   1640  C   ALA A 178      22.941 -13.636 -11.901  1.00 15.00      A    C  
ATOM   1641  O   ALA A 178      23.275 -12.453 -11.970  1.00 15.00      A    O  
ATOM   1642  N   ARG A 179      23.362 -14.450 -10.931  1.00 15.00      A    N  
ATOM   1643  HN  ARG A 179      23.063 -15.383 -10.927  1.00 15.00      A    H  
ATOM   1644  CA  ARG A 179      24.261 -13.982  -9.877  1.00 15.00      A    C  
ATOM   1645  CB  ARG A 179      24.332 -14.990  -8.723  1.00 15.00      A    C  
ATOM   1646  CG  ARG A 179      22.999 -15.251  -8.037  1.00 15.00      A    C  
ATOM   1647  CD  ARG A 179      23.175 -15.990  -6.717  1.00 15.00      A    C  
ATOM   1648  NE  ARG A 179      24.027 -17.173  -6.844  1.00 15.00      A    N  
ATOM   1649  HE  ARG A 179      24.990 -17.024  -6.955  1.00 15.00      A    H  
ATOM   1650  CZ  ARG A 179      23.576 -18.427  -6.811  1.00 15.00      A    C  
ATOM   1651  NH1 ARG A 179      22.281 -18.672  -6.659  1.00 15.00      A    N  
ATOM   1652 HH11 ARG A 179      21.608 -17.883  -6.565  1.00 15.00      A    H  
ATOM   1653 HH12 ARG A 179      21.936 -19.653  -6.634  1.00 15.00      A    H  
ATOM   1654  NH2 ARG A 179      24.426 -19.439  -6.924  1.00 15.00      A    N  
ATOM   1655 HH21 ARG A 179      25.443 -19.254  -7.038  1.00 15.00      A    H  
ATOM   1656 HH22 ARG A 179      24.076 -20.418  -6.898  1.00 15.00      A    H  
ATOM   1657  C   ARG A 179      25.658 -13.722 -10.434  1.00 15.00      A    C  
ATOM   1658  O   ARG A 179      26.379 -12.847  -9.953  1.00 15.00      A    O  
ATOM   1659  N   GLN A 180      26.026 -14.489 -11.458  1.00 15.00      A    N  
ATOM   1660  HN  GLN A 180      25.403 -15.171 -11.787  1.00 15.00      A    H  
ATOM   1661  CA  GLN A 180      27.327 -14.355 -12.101  1.00 15.00      A    C  
ATOM   1662  CB  GLN A 180      27.651 -15.623 -12.897  1.00 15.00      A    C  
ATOM   1663  CG  GLN A 180      28.206 -16.763 -12.059  1.00 15.00      A    C  
ATOM   1664  CD  GLN A 180      28.026 -18.114 -12.723  1.00 15.00      A    C  
ATOM   1665  OE1 GLN A 180      27.085 -18.846 -12.422  1.00 15.00      A    O  
ATOM   1666  NE2 GLN A 180      28.919 -18.443 -13.647  1.00 15.00      A    N  
ATOM   1667 HE21 GLN A 180      29.635 -17.804 -13.846  1.00 15.00      A    H  
ATOM   1668 HE22 GLN A 180      28.824 -19.309 -14.094  1.00 15.00      A    H  
ATOM   1669  C   GLN A 180      27.381 -13.135 -13.022  1.00 15.00      A    C  
ATOM   1670  O   GLN A 180      28.458 -12.606 -13.299  1.00 15.00      A    O  
ATOM   1671  N   GLU A 181      26.215 -12.690 -13.491  1.00 15.00      A    N  
ATOM   1672  HN  GLU A 181      25.389 -13.152 -13.236  1.00 15.00      A    H  
ATOM   1673  CA  GLU A 181      26.139 -11.537 -14.385  1.00 15.00      A    C  
ATOM   1674  CB  GLU A 181      24.943 -11.655 -15.333  1.00 15.00      A    C  
ATOM   1675  CG  GLU A 181      25.088 -12.774 -16.355  1.00 15.00      A    C  
ATOM   1676  CD  GLU A 181      23.833 -13.007 -17.175  1.00 15.00      A    C  
ATOM   1677  OE1 GLU A 181      23.909 -13.749 -18.175  1.00 15.00      A    O  
ATOM   1678  OE2 GLU A 181      22.776 -12.452 -16.817  1.00 15.00      A    O  
ATOM   1679  C   GLU A 181      26.125 -10.204 -13.630  1.00 15.00      A    C  
ATOM   1680  O   GLU A 181      26.302  -9.144 -14.231  1.00 15.00      A    O  
ATOM   1681  N   GLY A 182      25.913 -10.259 -12.316  1.00 15.00      A    N  
ATOM   1682  HN  GLY A 182      25.760 -11.127 -11.887  1.00 15.00      A    H  
ATOM   1683  CA  GLY A 182      25.909  -9.043 -11.518  1.00 15.00      A    C  
ATOM   1684  C   GLY A 182      24.539  -8.637 -11.008  1.00 15.00      A    C  
ATOM   1685  O   GLY A 182      24.390  -7.562 -10.424  1.00 15.00      A    O  
ATOM   1686  N   CYS A 183      23.536  -9.484 -11.223  1.00 15.00      A    N  
ATOM   1687  HN  CYS A 183      23.709 -10.323 -11.700  1.00 15.00      A    H  
ATOM   1688  CA  CYS A 183      22.182  -9.187 -10.767  1.00 15.00      A    C  
ATOM   1689  C   CYS A 183      22.036  -9.395  -9.265  1.00 15.00      A    C  
ATOM   1690  O   CYS A 183      21.982 -10.528  -8.784  1.00 15.00      A    O  
ATOM   1691  CB  CYS A 183      21.144 -10.019 -11.520  1.00 15.00      A    C  
ATOM   1692  SG  CYS A 183      20.592  -9.282 -13.089  1.00 15.00      A    S  
ATOM   1693  N   GLN A 184      21.980  -8.288  -8.531  1.00 15.00      A    N  
ATOM   1694  HN  GLN A 184      22.044  -7.418  -8.976  1.00 15.00      A    H  
ATOM   1695  CA  GLN A 184      21.827  -8.336  -7.084  1.00 15.00      A    C  
ATOM   1696  CB  GLN A 184      22.330  -7.038  -6.446  1.00 15.00      A    C  
ATOM   1697  CG  GLN A 184      23.821  -6.787  -6.609  1.00 15.00      A    C  
ATOM   1698  CD  GLN A 184      24.270  -5.495  -5.948  1.00 15.00      A    C  
ATOM   1699  OE1 GLN A 184      25.399  -5.390  -5.470  1.00 15.00      A    O  
ATOM   1700  NE2 GLN A 184      23.387  -4.502  -5.919  1.00 15.00      A    N  
ATOM   1701 HE21 GLN A 184      22.506  -4.654  -6.320  1.00 15.00      A    H  
ATOM   1702 HE22 GLN A 184      23.652  -3.659  -5.496  1.00 15.00      A    H  
ATOM   1703  C   GLN A 184      20.364  -8.546  -6.718  1.00 15.00      A    C  
ATOM   1704  O   GLN A 184      19.467  -8.214  -7.495  1.00 15.00      A    O  
ATOM   1705  N   ASP A 185      20.129  -9.101  -5.538  1.00 15.00      A    N  
ATOM   1706  HN  ASP A 185      20.885  -9.353  -4.968  1.00 15.00      A    H  
ATOM   1707  CA  ASP A 185      18.773  -9.345  -5.069  1.00 15.00      A    C  
ATOM   1708  CB  ASP A 185      18.746 -10.510  -4.081  1.00 15.00      A    C  
ATOM   1709  CG  ASP A 185      19.766 -10.369  -2.968  1.00 15.00      A    C  
ATOM   1710  OD1 ASP A 185      19.376  -9.966  -1.856  1.00 15.00      A    O  
ATOM   1711  OD2 ASP A 185      20.955 -10.667  -3.208  1.00 15.00      A    O  
ATOM   1712  C   ASP A 185      18.184  -8.086  -4.439  1.00 15.00      A    C  
ATOM   1713  O   ASP A 185      18.916  -7.158  -4.097  1.00 15.00      A    O  
ATOM   1714  N   ILE A 186      16.862  -8.067  -4.286  1.00 15.00      A    N  
ATOM   1715  HN  ILE A 186      16.340  -8.848  -4.568  1.00 15.00      A    H  
ATOM   1716  CA  ILE A 186      16.162  -6.917  -3.712  1.00 15.00      A    C  
ATOM   1717  CB  ILE A 186      14.630  -7.117  -3.732  1.00 15.00      A    C  
ATOM   1718  CG1 ILE A 186      14.159  -7.473  -5.146  1.00 15.00      A    C  
ATOM   1719  CG2 ILE A 186      13.923  -5.862  -3.244  1.00 15.00      A    C  
ATOM   1720  CD1 ILE A 186      12.698  -7.859  -5.232  1.00 15.00      A    C  
ATOM   1721  C   ILE A 186      16.626  -6.603  -2.285  1.00 15.00      A    C  
ATOM   1722  O   ILE A 186      16.690  -5.437  -1.891  1.00 15.00      A    O  
ATOM   1723  N   ALA A 187      16.960  -7.642  -1.523  1.00 15.00      A    N  
ATOM   1724  HN  ALA A 187      16.900  -8.547  -1.896  1.00 15.00      A    H  
ATOM   1725  CA  ALA A 187      17.415  -7.469  -0.144  1.00 15.00      A    C  
ATOM   1726  CB  ALA A 187      17.458  -8.805   0.580  1.00 15.00      A    C  
ATOM   1727  C   ALA A 187      18.773  -6.770  -0.077  1.00 15.00      A    C  
ATOM   1728  O   ALA A 187      19.021  -5.966   0.823  1.00 15.00      A    O  
ATOM   1729  N   THR A 188      19.650  -7.081  -1.031  1.00 15.00      A    N  
ATOM   1730  HN  THR A 188      19.399  -7.735  -1.717  1.00 15.00      A    H  
ATOM   1731  CA  THR A 188      20.976  -6.472  -1.080  1.00 15.00      A    C  
ATOM   1732  CB  THR A 188      21.952  -7.302  -1.946  1.00 15.00      A    C  
ATOM   1733  OG1 THR A 188      22.109  -8.603  -1.368  1.00 15.00      A    O  
ATOM   1734  HG1 THR A 188      21.672  -9.255  -1.922  1.00 15.00      A    H  
ATOM   1735  CG2 THR A 188      23.318  -6.633  -2.030  1.00 15.00      A    C  
ATOM   1736  C   THR A 188      20.892  -5.041  -1.611  1.00 15.00      A    C  
ATOM   1737  O   THR A 188      21.632  -4.161  -1.170  1.00 15.00      A    O  
ATOM   1738  N   GLN A 189      19.969  -4.812  -2.544  1.00 15.00      A    N  
ATOM   1739  HN  GLN A 189      19.402  -5.553  -2.845  1.00 15.00      A    H  
ATOM   1740  CA  GLN A 189      19.778  -3.488  -3.132  1.00 15.00      A    C  
ATOM   1741  CB  GLN A 189      18.943  -3.578  -4.413  1.00 15.00      A    C  
ATOM   1742  CG  GLN A 189      19.540  -4.483  -5.481  1.00 15.00      A    C  
ATOM   1743  CD  GLN A 189      18.869  -4.330  -6.832  1.00 15.00      A    C  
ATOM   1744  OE1 GLN A 189      18.719  -5.298  -7.577  1.00 15.00      A    O  
ATOM   1745  NE2 GLN A 189      18.475  -3.109  -7.164  1.00 15.00      A    N  
ATOM   1746 HE21 GLN A 189      18.634  -2.380  -6.528  1.00 15.00      A    H  
ATOM   1747 HE22 GLN A 189      18.047  -2.982  -8.036  1.00 15.00      A    H  
ATOM   1748  C   GLN A 189      19.118  -2.529  -2.140  1.00 15.00      A    C  
ATOM   1749  O   GLN A 189      19.149  -1.314  -2.324  1.00 15.00      A    O  
ATOM   1750  N   LEU A 190      18.526  -3.088  -1.088  1.00 15.00      A    N  
ATOM   1751  HN  LEU A 190      18.532  -4.065  -1.003  1.00 15.00      A    H  
ATOM   1752  CA  LEU A 190      17.863  -2.294  -0.058  1.00 15.00      A    C  
ATOM   1753  CB  LEU A 190      16.970  -3.199   0.802  1.00 15.00      A    C  
ATOM   1754  CG  LEU A 190      16.426  -2.599   2.103  1.00 15.00      A    C  
ATOM   1755  CD1 LEU A 190      15.317  -1.597   1.822  1.00 15.00      A    C  
ATOM   1756  CD2 LEU A 190      15.940  -3.696   3.037  1.00 15.00      A    C  
ATOM   1757  C   LEU A 190      18.877  -1.571   0.826  1.00 15.00      A    C  
ATOM   1758  O   LEU A 190      18.593  -0.502   1.368  1.00 15.00      A    O  
ATOM   1759  N   ILE A 191      20.066  -2.153   0.958  1.00 15.00      A    N  
ATOM   1760  HN  ILE A 191      20.245  -2.991   0.481  1.00 15.00      A    H  
ATOM   1761  CA  ILE A 191      21.108  -1.574   1.797  1.00 15.00      A    C  
ATOM   1762  CB  ILE A 191      21.536  -2.561   2.907  1.00 15.00      A    C  
ATOM   1763  CG1 ILE A 191      22.329  -3.729   2.313  1.00 15.00      A    C  
ATOM   1764  CG2 ILE A 191      20.317  -3.083   3.657  1.00 15.00      A    C  
ATOM   1765  CD1 ILE A 191      23.310  -4.354   3.278  1.00 15.00      A    C  
ATOM   1766  C   ILE A 191      22.348  -1.165   0.995  1.00 15.00      A    C  
ATOM   1767  O   ILE A 191      23.356  -0.760   1.576  1.00 15.00      A    O  
ATOM   1768  N   SER A 192      22.275  -1.256  -0.332  1.00 15.00      A    N  
ATOM   1769  HN  SER A 192      21.441  -1.557  -0.751  1.00 15.00      A    H  
ATOM   1770  CA  SER A 192      23.422  -0.916  -1.172  1.00 15.00      A    C  
ATOM   1771  CB  SER A 192      23.998  -2.174  -1.831  1.00 15.00      A    C  
ATOM   1772  OG  SER A 192      25.181  -1.881  -2.553  1.00 15.00      A    O  
ATOM   1773  HG  SER A 192      25.192  -2.388  -3.368  1.00 15.00      A    H  
ATOM   1774  C   SER A 192      23.112   0.144  -2.231  1.00 15.00      A    C  
ATOM   1775  O   SER A 192      23.959   0.988  -2.524  1.00 15.00      A    O  
ATOM   1776  N   ASN A 193      21.909   0.100  -2.804  1.00 15.00      A    N  
ATOM   1777  HN  ASN A 193      21.269  -0.586  -2.521  1.00 15.00      A    H  
ATOM   1778  CA  ASN A 193      21.522   1.055  -3.847  1.00 15.00      A    C  
ATOM   1779  CB  ASN A 193      20.172   0.697  -4.475  1.00 15.00      A    C  
ATOM   1780  CG  ASN A 193      20.289  -0.341  -5.577  1.00 15.00      A    C  
ATOM   1781  OD1 ASN A 193      19.524  -0.327  -6.541  1.00 15.00      A    O  
ATOM   1782  ND2 ASN A 193      21.246  -1.250  -5.443  1.00 15.00      A    N  
ATOM   1783 HD21 ASN A 193      21.820  -1.204  -4.650  1.00 15.00      A    H  
ATOM   1784 HD22 ASN A 193      21.339  -1.932  -6.141  1.00 15.00      A    H  
ATOM   1785  C   ASN A 193      21.527   2.503  -3.363  1.00 15.00      A    C  
ATOM   1786  O   ASN A 193      22.207   3.351  -3.943  1.00 15.00      A    O  
ATOM   1787  N   MET A 194      20.771   2.790  -2.307  1.00 15.00      A    N  
ATOM   1788  HN  MET A 194      20.250   2.080  -1.878  1.00 15.00      A    H  
ATOM   1789  CA  MET A 194      20.706   4.148  -1.777  1.00 15.00      A    C  
ATOM   1790  CB  MET A 194      19.546   4.925  -2.405  1.00 15.00      A    C  
ATOM   1791  CG  MET A 194      18.187   4.264  -2.242  1.00 15.00      A    C  
ATOM   1792  SD  MET A 194      16.827   5.364  -2.674  1.00 15.00      A    S  
ATOM   1793  CE  MET A 194      17.055   6.671  -1.471  1.00 15.00      A    C  
ATOM   1794  C   MET A 194      20.604   4.179  -0.256  1.00 15.00      A    C  
ATOM   1795  O   MET A 194      20.388   3.153   0.390  1.00 15.00      A    O  
ATOM   1796  N   ASP A 195      20.763   5.377   0.300  1.00 15.00      A    N  
ATOM   1797  HN  ASP A 195      20.930   6.149  -0.279  1.00 15.00      A    H  
ATOM   1798  CA  ASP A 195      20.695   5.582   1.741  1.00 15.00      A    C  
ATOM   1799  CB  ASP A 195      21.582   6.767   2.137  1.00 15.00      A    C  
ATOM   1800  CG  ASP A 195      21.559   7.054   3.624  1.00 15.00      A    C  
ATOM   1801  OD1 ASP A 195      21.812   6.121   4.408  1.00 15.00      A    O  
ATOM   1802  OD2 ASP A 195      21.296   8.214   4.002  1.00 15.00      A    O  
ATOM   1803  C   ASP A 195      19.256   5.833   2.183  1.00 15.00      A    C  
ATOM   1804  O   ASP A 195      18.648   6.833   1.805  1.00 15.00      A    O  
ATOM   1805  N   ILE A 196      18.714   4.915   2.977  1.00 15.00      A    N  
ATOM   1806  HN  ILE A 196      19.246   4.135   3.241  1.00 15.00      A    H  
ATOM   1807  CA  ILE A 196      17.348   5.044   3.468  1.00 15.00      A    C  
ATOM   1808  CB  ILE A 196      16.482   3.824   3.089  1.00 15.00      A    C  
ATOM   1809  CG1 ILE A 196      16.722   3.436   1.626  1.00 15.00      A    C  
ATOM   1810  CG2 ILE A 196      15.008   4.132   3.318  1.00 15.00      A    C  
ATOM   1811  CD1 ILE A 196      16.046   2.148   1.209  1.00 15.00      A    C  
ATOM   1812  C   ILE A 196      17.341   5.233   4.983  1.00 15.00      A    C  
ATOM   1813  O   ILE A 196      17.846   4.389   5.725  1.00 15.00      A    O  
ATOM   1814  N   ASP A 197      16.765   6.347   5.430  1.00 15.00      A    N  
ATOM   1815  HN  ASP A 197      16.374   6.972   4.784  1.00 15.00      A    H  
ATOM   1816  CA  ASP A 197      16.699   6.669   6.853  1.00 15.00      A    C  
ATOM   1817  CB  ASP A 197      16.259   8.121   7.064  1.00 15.00      A    C  
ATOM   1818  CG  ASP A 197      17.140   9.116   6.335  1.00 15.00      A    C  
ATOM   1819  OD1 ASP A 197      18.066   9.665   6.965  1.00 15.00      A    O  
ATOM   1820  OD2 ASP A 197      16.901   9.348   5.132  1.00 15.00      A    O  
ATOM   1821  C   ASP A 197      15.773   5.727   7.613  1.00 15.00      A    C  
ATOM   1822  O   ASP A 197      16.132   5.221   8.673  1.00 15.00      A    O  
ATOM   1823  N   VAL A 198      14.581   5.492   7.072  1.00 15.00      A    N  
ATOM   1824  HN  VAL A 198      14.350   5.913   6.217  1.00 15.00      A    H  
ATOM   1825  CA  VAL A 198      13.612   4.618   7.728  1.00 15.00      A    C  
ATOM   1826  CB  VAL A 198      12.353   5.390   8.179  1.00 15.00      A    C  
ATOM   1827  CG1 VAL A 198      11.403   4.471   8.932  1.00 15.00      A    C  
ATOM   1828  CG2 VAL A 198      12.728   6.585   9.041  1.00 15.00      A    C  
ATOM   1829  C   VAL A 198      13.189   3.454   6.836  1.00 15.00      A    C  
ATOM   1830  O   VAL A 198      12.857   3.639   5.668  1.00 15.00      A    O  
ATOM   1831  N   ILE A 199      13.215   2.252   7.406  1.00 15.00      A    N  
ATOM   1832  HN  ILE A 199      13.515   2.177   8.336  1.00 15.00      A    H  
ATOM   1833  CA  ILE A 199      12.813   1.040   6.698  1.00 15.00      A    C  
ATOM   1834  CB  ILE A 199      14.029   0.216   6.213  1.00 15.00      A    C  
ATOM   1835  CG1 ILE A 199      14.997   1.088   5.409  1.00 15.00      A    C  
ATOM   1836  CG2 ILE A 199      13.566  -0.973   5.380  1.00 15.00      A    C  
ATOM   1837  CD1 ILE A 199      16.283   0.389   5.027  1.00 15.00      A    C  
ATOM   1838  C   ILE A 199      11.969   0.173   7.628  1.00 15.00      A    C  
ATOM   1839  O   ILE A 199      12.504  -0.561   8.454  1.00 15.00      A    O  
ATOM   1840  N   LEU A 200      10.650   0.274   7.502  1.00 15.00      A    N  
ATOM   1841  HN  LEU A 200      10.277   0.873   6.822  1.00 15.00      A    H  
ATOM   1842  CA  LEU A 200       9.742  -0.495   8.349  1.00 15.00      A    C  
ATOM   1843  CB  LEU A 200       8.840   0.441   9.157  1.00 15.00      A    C  
ATOM   1844  CG  LEU A 200       9.552   1.421  10.092  1.00 15.00      A    C  
ATOM   1845  CD1 LEU A 200       8.542   2.277  10.838  1.00 15.00      A    C  
ATOM   1846  CD2 LEU A 200      10.452   0.680  11.067  1.00 15.00      A    C  
ATOM   1847  C   LEU A 200       8.899  -1.467   7.532  1.00 15.00      A    C  
ATOM   1848  O   LEU A 200       8.424  -1.131   6.446  1.00 15.00      A    O  
ATOM   1849  N   GLY A 201       8.714  -2.670   8.071  1.00 15.00      A    N  
ATOM   1850  HN  GLY A 201       9.111  -2.868   8.945  1.00 15.00      A    H  
ATOM   1851  CA  GLY A 201       7.933  -3.687   7.388  1.00 15.00      A    C  
ATOM   1852  C   GLY A 201       8.423  -5.094   7.686  1.00 15.00      A    C  
ATOM   1853  O   GLY A 201       8.990  -5.347   8.747  1.00 15.00      A    O  
ATOM   1854  N   GLY A 202       8.204  -6.010   6.744  1.00 15.00      A    N  
ATOM   1855  HN  GLY A 202       7.746  -5.748   5.916  1.00 15.00      A    H  
ATOM   1856  CA  GLY A 202       8.633  -7.386   6.930  1.00 15.00      A    C  
ATOM   1857  C   GLY A 202       9.880  -7.731   6.132  1.00 15.00      A    C  
ATOM   1858  O   GLY A 202      10.614  -6.844   5.704  1.00 15.00      A    O  
ATOM   1859  N   GLY A 203      10.115  -9.031   5.933  1.00 15.00      A    N  
ATOM   1860  HN  GLY A 203       9.486  -9.691   6.297  1.00 15.00      A    H  
ATOM   1861  CA  GLY A 203      11.278  -9.480   5.175  1.00 15.00      A    C  
ATOM   1862  C   GLY A 203      12.532  -9.617   6.023  1.00 15.00      A    C  
ATOM   1863  O   GLY A 203      13.600  -9.131   5.656  1.00 15.00      A    O  
ATOM   1864  N   ARG A 204      12.395 -10.302   7.150  1.00 15.00      A    N  
ATOM   1865  HN  ARG A 204      11.513 -10.675   7.372  1.00 15.00      A    H  
ATOM   1866  CA  ARG A 204      13.493 -10.511   8.083  1.00 15.00      A    C  
ATOM   1867  CB  ARG A 204      12.906 -10.731   9.482  1.00 15.00      A    C  
ATOM   1868  CG  ARG A 204      13.929 -10.911  10.589  1.00 15.00      A    C  
ATOM   1869  CD  ARG A 204      13.261 -11.355  11.890  1.00 15.00      A    C  
ATOM   1870  NE  ARG A 204      12.299 -10.383  12.422  1.00 15.00      A    N  
ATOM   1871  HE  ARG A 204      12.373  -9.460  12.123  1.00 15.00      A    H  
ATOM   1872  CZ  ARG A 204      11.357 -10.704  13.314  1.00 15.00      A    C  
ATOM   1873  NH1 ARG A 204      11.286 -11.945  13.756  1.00 15.00      A    N  
ATOM   1874 HH11 ARG A 204      10.563 -12.205  14.455  1.00 15.00      A    H  
ATOM   1875 HH12 ARG A 204      11.947 -12.663  13.401  1.00 15.00      A    H  
ATOM   1876  NH2 ARG A 204      10.486  -9.800  13.768  1.00 15.00      A    N  
ATOM   1877 HH21 ARG A 204      10.527  -8.814  13.429  1.00 15.00      A    H  
ATOM   1878 HH22 ARG A 204       9.749 -10.082  14.458  1.00 15.00      A    H  
ATOM   1879  C   ARG A 204      14.388 -11.692   7.684  1.00 15.00      A    C  
ATOM   1880  O   ARG A 204      15.593 -11.681   7.945  1.00 15.00      A    O  
ATOM   1881  N   LYS A 205      13.793 -12.705   7.058  1.00 15.00      A    N  
ATOM   1882  HN  LYS A 205      12.831 -12.657   6.888  1.00 15.00      A    H  
ATOM   1883  CA  LYS A 205      14.528 -13.898   6.635  1.00 15.00      A    C  
ATOM   1884  CB  LYS A 205      13.561 -15.052   6.350  1.00 15.00      A    C  
ATOM   1885  CG  LYS A 205      12.551 -14.787   5.245  1.00 15.00      A    C  
ATOM   1886  CD  LYS A 205      11.622 -15.979   5.058  1.00 15.00      A    C  
ATOM   1887  CE  LYS A 205      10.534 -15.689   4.036  1.00 15.00      A    C  
ATOM   1888  NZ  LYS A 205       9.696 -16.890   3.763  1.00 15.00      A    N  
ATOM   1889  HZ1 LYS A 205       8.951 -16.656   3.079  1.00 15.00      A    H  
ATOM   1890  HZ2 LYS A 205       9.248 -17.224   4.641  1.00 15.00      A    H  
ATOM   1891  HZ3 LYS A 205      10.285 -17.655   3.373  1.00 15.00      A    H  
ATOM   1892  C   LYS A 205      15.439 -13.649   5.428  1.00 15.00      A    C  
ATOM   1893  O   LYS A 205      16.384 -14.402   5.192  1.00 15.00      A    O  
ATOM   1894  N   TYR A 206      15.162 -12.588   4.674  1.00 15.00      A    N  
ATOM   1895  HN  TYR A 206      14.402 -12.019   4.915  1.00 15.00      A    H  
ATOM   1896  CA  TYR A 206      15.958 -12.255   3.491  1.00 15.00      A    C  
ATOM   1897  CB  TYR A 206      15.113 -11.477   2.474  1.00 15.00      A    C  
ATOM   1898  CG  TYR A 206      13.799 -12.125   2.098  1.00 15.00      A    C  
ATOM   1899  CD1 TYR A 206      12.595 -11.466   2.313  1.00 15.00      A    C  
ATOM   1900  CD2 TYR A 206      13.761 -13.386   1.518  1.00 15.00      A    C  
ATOM   1901  CE1 TYR A 206      11.392 -12.047   1.962  1.00 15.00      A    C  
ATOM   1902  CE2 TYR A 206      12.561 -13.976   1.165  1.00 15.00      A    C  
ATOM   1903  CZ  TYR A 206      11.380 -13.300   1.389  1.00 15.00      A    C  
ATOM   1904  OH  TYR A 206      10.181 -13.879   1.039  1.00 15.00      A    O  
ATOM   1905  HH  TYR A 206      10.223 -14.823   1.206  1.00 15.00      A    H  
ATOM   1906  C   TYR A 206      17.198 -11.429   3.841  1.00 15.00      A    C  
ATOM   1907  O   TYR A 206      17.978 -11.073   2.957  1.00 15.00      A    O  
ATOM   1908  N   MET A 207      17.388 -11.134   5.126  1.00 15.00      A    N  
ATOM   1909  HN  MET A 207      16.753 -11.467   5.794  1.00 15.00      A    H  
ATOM   1910  CA  MET A 207      18.524 -10.321   5.559  1.00 15.00      A    C  
ATOM   1911  CB  MET A 207      18.036  -9.144   6.404  1.00 15.00      A    C  
ATOM   1912  CG  MET A 207      16.918  -8.337   5.763  1.00 15.00      A    C  
ATOM   1913  SD  MET A 207      17.463  -7.412   4.314  1.00 15.00      A    S  
ATOM   1914  CE  MET A 207      18.314  -6.042   5.090  1.00 15.00      A    C  
ATOM   1915  C   MET A 207      19.571 -11.121   6.337  1.00 15.00      A    C  
ATOM   1916  O   MET A 207      20.623 -10.588   6.692  1.00 15.00      A    O  
ATOM   1917  N   PHE A 208      19.286 -12.392   6.603  1.00 15.00      A    N  
ATOM   1918  HN  PHE A 208      18.438 -12.771   6.292  1.00 15.00      A    H  
ATOM   1919  CA  PHE A 208      20.217 -13.236   7.351  1.00 15.00      A    C  
ATOM   1920  CB  PHE A 208      19.635 -13.607   8.719  1.00 15.00      A    C  
ATOM   1921  CG  PHE A 208      19.338 -12.425   9.601  1.00 15.00      A    C  
ATOM   1922  CD1 PHE A 208      20.357 -11.763  10.266  1.00 15.00      A    C  
ATOM   1923  CD2 PHE A 208      18.039 -11.978   9.766  1.00 15.00      A    C  
ATOM   1924  CE1 PHE A 208      20.085 -10.677  11.076  1.00 15.00      A    C  
ATOM   1925  CE2 PHE A 208      17.758 -10.893  10.574  1.00 15.00      A    C  
ATOM   1926  CZ  PHE A 208      18.783 -10.241  11.231  1.00 15.00      A    C  
ATOM   1927  C   PHE A 208      20.593 -14.493   6.572  1.00 15.00      A    C  
ATOM   1928  O   PHE A 208      19.826 -14.964   5.733  1.00 15.00      A    O  
ATOM   1929  N   ARG A 209      21.779 -15.031   6.866  1.00 15.00      A    N  
ATOM   1930  HN  ARG A 209      22.334 -14.605   7.551  1.00 15.00      A    H  
ATOM   1931  CA  ARG A 209      22.282 -16.235   6.199  1.00 15.00      A    C  
ATOM   1932  CB  ARG A 209      23.734 -16.504   6.610  1.00 15.00      A    C  
ATOM   1933  CG  ARG A 209      23.948 -16.619   8.112  1.00 15.00      A    C  
ATOM   1934  CD  ARG A 209      25.377 -17.018   8.445  1.00 15.00      A    C  
ATOM   1935  NE  ARG A 209      25.562 -17.252   9.878  1.00 15.00      A    N  
ATOM   1936  HE  ARG A 209      24.761 -17.265  10.442  1.00 15.00      A    H  
ATOM   1937  CZ  ARG A 209      26.750 -17.448  10.449  1.00 15.00      A    C  
ATOM   1938  NH1 ARG A 209      27.854 -17.437   9.714  1.00 15.00      A    N  
ATOM   1939 HH11 ARG A 209      27.794 -17.276   8.688  1.00 15.00      A    H  
ATOM   1940 HH12 ARG A 209      28.781 -17.590  10.162  1.00 15.00      A    H  
ATOM   1941  NH2 ARG A 209      26.835 -17.656  11.758  1.00 15.00      A    N  
ATOM   1942 HH21 ARG A 209      27.763 -17.809  12.202  1.00 15.00      A    H  
ATOM   1943 HH22 ARG A 209      25.973 -17.668  12.341  1.00 15.00      A    H  
ATOM   1944  C   ARG A 209      21.419 -17.459   6.497  1.00 15.00      A    C  
ATOM   1945  O   ARG A 209      20.627 -17.457   7.440  1.00 15.00      A    O  
ATOM   1946  N   MET A 210      21.584 -18.507   5.689  1.00 15.00      A    N  
ATOM   1947  HN  MET A 210      22.240 -18.451   4.963  1.00 15.00      A    H  
ATOM   1948  CA  MET A 210      20.820 -19.739   5.863  1.00 15.00      A    C  
ATOM   1949  CB  MET A 210      20.954 -20.651   4.638  1.00 15.00      A    C  
ATOM   1950  CG  MET A 210      20.180 -21.957   4.750  1.00 15.00      A    C  
ATOM   1951  SD  MET A 210      20.114 -22.874   3.198  1.00 15.00      A    S  
ATOM   1952  CE  MET A 210      21.847 -23.241   2.936  1.00 15.00      A    C  
ATOM   1953  C   MET A 210      21.243 -20.477   7.127  1.00 15.00      A    C  
ATOM   1954  O   MET A 210      22.392 -20.907   7.258  1.00 15.00      A    O  
ATOM   1955  N   GLY A 211      20.304 -20.617   8.056  1.00 15.00      A    N  
ATOM   1956  HN  GLY A 211      19.409 -20.255   7.891  1.00 15.00      A    H  
ATOM   1957  CA  GLY A 211      20.588 -21.294   9.306  1.00 15.00      A    C  
ATOM   1958  C   GLY A 211      20.365 -20.397  10.507  1.00 15.00      A    C  
ATOM   1959  O   GLY A 211      20.334 -20.870  11.642  1.00 15.00      A    O  
ATOM   1960  N   THR A 212      20.211 -19.097  10.252  1.00 15.00      A    N  
ATOM   1961  HN  THR A 212      20.250 -18.787   9.322  1.00 15.00      A    H  
ATOM   1962  CA  THR A 212      19.986 -18.122  11.316  1.00 15.00      A    C  
ATOM   1963  CB  THR A 212      20.268 -16.684  10.832  1.00 15.00      A    C  
ATOM   1964  OG1 THR A 212      21.591 -16.612  10.289  1.00 15.00      A    O  
ATOM   1965  HG1 THR A 212      21.553 -16.741   9.338  1.00 15.00      A    H  
ATOM   1966  CG2 THR A 212      20.147 -15.693  11.981  1.00 15.00      A    C  
ATOM   1967  C   THR A 212      18.552 -18.206  11.835  1.00 15.00      A    C  
ATOM   1968  O   THR A 212      17.603 -17.965  11.091  1.00 15.00      A    O  
ATOM   1969  N   PRO A 213      18.385 -18.557  13.123  1.00 15.00      A    N  
ATOM   1970  CA  PRO A 213      17.064 -18.684  13.752  1.00 15.00      A    C  
ATOM   1971  CB  PRO A 213      17.376 -19.235  15.153  1.00 15.00      A    C  
ATOM   1972  CG  PRO A 213      18.779 -19.737  15.072  1.00 15.00      A    C  
ATOM   1973  CD  PRO A 213      19.467 -18.862  14.070  1.00 15.00      A    C  
ATOM   1974  C   PRO A 213      16.344 -17.343  13.863  1.00 15.00      A    C  
ATOM   1975  O   PRO A 213      16.963 -16.309  14.122  1.00 15.00      A    O  
ATOM   1976  N   ASP A 214      15.031 -17.376  13.665  1.00 15.00      A    N  
ATOM   1977  HN  ASP A 214      14.602 -18.234  13.467  1.00 15.00      A    H  
ATOM   1978  CA  ASP A 214      14.208 -16.176  13.740  1.00 15.00      A    C  
ATOM   1979  CB  ASP A 214      12.853 -16.435  13.070  1.00 15.00      A    C  
ATOM   1980  CG  ASP A 214      12.046 -15.174  12.842  1.00 15.00      A    C  
ATOM   1981  OD1 ASP A 214      11.174 -14.870  13.680  1.00 15.00      A    O  
ATOM   1982  OD2 ASP A 214      12.283 -14.491  11.823  1.00 15.00      A    O  
ATOM   1983  C   ASP A 214      14.016 -15.756  15.198  1.00 15.00      A    C  
ATOM   1984  O   ASP A 214      13.700 -16.586  16.048  1.00 15.00      A    O  
ATOM   1985  N   PRO A 215      14.231 -14.461  15.506  1.00 15.00      A    N  
ATOM   1986  CA  PRO A 215      14.084 -13.924  16.870  1.00 15.00      A    C  
ATOM   1987  CB  PRO A 215      14.331 -12.418  16.711  1.00 15.00      A    C  
ATOM   1988  CG  PRO A 215      14.257 -12.151  15.245  1.00 15.00      A    C  
ATOM   1989  CD  PRO A 215      14.658 -13.424  14.557  1.00 15.00      A    C  
ATOM   1990  C   PRO A 215      12.705 -14.183  17.484  1.00 15.00      A    C  
ATOM   1991  O   PRO A 215      12.589 -14.384  18.693  1.00 15.00      A    O  
ATOM   1992  N   GLU A 216      11.665 -14.177  16.652  1.00 15.00      A    N  
ATOM   1993  HN  GLU A 216      11.815 -14.008  15.698  1.00 15.00      A    H  
ATOM   1994  CA  GLU A 216      10.306 -14.421  17.129  1.00 15.00      A    C  
ATOM   1995  CB  GLU A 216       9.292 -13.570  16.364  1.00 15.00      A    C  
ATOM   1996  CG  GLU A 216       8.986 -12.234  17.020  1.00 15.00      A    C  
ATOM   1997  CD  GLU A 216       7.889 -11.469  16.306  1.00 15.00      A    C  
ATOM   1998  OE1 GLU A 216       8.209 -10.714  15.366  1.00 15.00      A    O  
ATOM   1999  OE2 GLU A 216       6.710 -11.625  16.689  1.00 15.00      A    O  
ATOM   2000  C   GLU A 216       9.936 -15.898  17.029  1.00 15.00      A    C  
ATOM   2001  O   GLU A 216       9.179 -16.413  17.854  1.00 15.00      A    O  
ATOM   2002  N   TYR A 217      10.475 -16.577  16.017  1.00 15.00      A    N  
ATOM   2003  HN  TYR A 217      11.073 -16.113  15.395  1.00 15.00      A    H  
ATOM   2004  CA  TYR A 217      10.196 -17.998  15.812  1.00 15.00      A    C  
ATOM   2005  CB  TYR A 217       9.292 -18.205  14.589  1.00 15.00      A    C  
ATOM   2006  CG  TYR A 217       8.180 -17.189  14.472  1.00 15.00      A    C  
ATOM   2007  CD1 TYR A 217       7.062 -17.251  15.295  1.00 15.00      A    C  
ATOM   2008  CD2 TYR A 217       8.256 -16.157  13.547  1.00 15.00      A    C  
ATOM   2009  CE1 TYR A 217       6.055 -16.312  15.199  1.00 15.00      A    C  
ATOM   2010  CE2 TYR A 217       7.253 -15.216  13.442  1.00 15.00      A    C  
ATOM   2011  CZ  TYR A 217       6.157 -15.298  14.270  1.00 15.00      A    C  
ATOM   2012  OH  TYR A 217       5.161 -14.360  14.174  1.00 15.00      A    O  
ATOM   2013  HH  TYR A 217       5.088 -13.885  15.005  1.00 15.00      A    H  
ATOM   2014  C   TYR A 217      11.487 -18.798  15.650  1.00 15.00      A    C  
ATOM   2015  O   TYR A 217      11.886 -19.128  14.532  1.00 15.00      A    O  
ATOM   2016  N   PRO A 218      12.166 -19.112  16.769  1.00 15.00      A    N  
ATOM   2017  CA  PRO A 218      13.414 -19.878  16.745  1.00 15.00      A    C  
ATOM   2018  CB  PRO A 218      14.055 -19.517  18.085  1.00 15.00      A    C  
ATOM   2019  CG  PRO A 218      12.902 -19.261  18.998  1.00 15.00      A    C  
ATOM   2020  CD  PRO A 218      11.775 -18.739  18.143  1.00 15.00      A    C  
ATOM   2021  C   PRO A 218      13.153 -21.381  16.666  1.00 15.00      A    C  
ATOM   2022  O   PRO A 218      14.062 -22.168  16.397  1.00 15.00      A    O  
ATOM   2023  N   ASP A 219      11.900 -21.764  16.898  1.00 15.00      A    N  
ATOM   2024  HN  ASP A 219      11.227 -21.081  17.101  1.00 15.00      A    H  
ATOM   2025  CA  ASP A 219      11.492 -23.161  16.854  1.00 15.00      A    C  
ATOM   2026  CB  ASP A 219      10.417 -23.444  17.910  1.00 15.00      A    C  
ATOM   2027  CG  ASP A 219       9.169 -22.594  17.745  1.00 15.00      A    C  
ATOM   2028  OD1 ASP A 219       8.085 -23.172  17.534  1.00 15.00      A    O  
ATOM   2029  OD2 ASP A 219       9.276 -21.351  17.832  1.00 15.00      A    O  
ATOM   2030  C   ASP A 219      10.998 -23.534  15.458  1.00 15.00      A    C  
ATOM   2031  O   ASP A 219      10.770 -24.706  15.157  1.00 15.00      A    O  
ATOM   2032  N   ASP A 220      10.833 -22.518  14.614  1.00 15.00      A    N  
ATOM   2033  HN  ASP A 220      11.019 -21.608  14.923  1.00 15.00      A    H  
ATOM   2034  CA  ASP A 220      10.391 -22.720  13.242  1.00 15.00      A    C  
ATOM   2035  CB  ASP A 220       9.241 -21.767  12.903  1.00 15.00      A    C  
ATOM   2036  CG  ASP A 220       8.328 -22.304  11.815  1.00 15.00      A    C  
ATOM   2037  OD1 ASP A 220       7.239 -21.727  11.618  1.00 15.00      A    O  
ATOM   2038  OD2 ASP A 220       8.699 -23.302  11.162  1.00 15.00      A    O  
ATOM   2039  C   ASP A 220      11.570 -22.493  12.301  1.00 15.00      A    C  
ATOM   2040  O   ASP A 220      12.052 -21.368  12.154  1.00 15.00      A    O  
ATOM   2041  N   TYR A 221      12.034 -23.569  11.672  1.00 15.00      A    N  
ATOM   2042  HN  TYR A 221      11.590 -24.431  11.815  1.00 15.00      A    H  
ATOM   2043  CA  TYR A 221      13.183 -23.502  10.770  1.00 15.00      A    C  
ATOM   2044  CB  TYR A 221      13.796 -24.892  10.566  1.00 15.00      A    C  
ATOM   2045  CG  TYR A 221      14.348 -25.545  11.821  1.00 15.00      A    C  
ATOM   2046  CD1 TYR A 221      14.585 -24.812  12.980  1.00 15.00      A    C  
ATOM   2047  CD2 TYR A 221      14.637 -26.904  11.840  1.00 15.00      A    C  
ATOM   2048  CE1 TYR A 221      15.091 -25.416  14.117  1.00 15.00      A    C  
ATOM   2049  CE2 TYR A 221      15.142 -27.516  12.972  1.00 15.00      A    C  
ATOM   2050  CZ  TYR A 221      15.367 -26.767  14.108  1.00 15.00      A    C  
ATOM   2051  OH  TYR A 221      15.872 -27.371  15.237  1.00 15.00      A    O  
ATOM   2052  HH  TYR A 221      16.646 -27.889  15.004  1.00 15.00      A    H  
ATOM   2053  C   TYR A 221      12.837 -22.884   9.415  1.00 15.00      A    C  
ATOM   2054  O   TYR A 221      13.725 -22.418   8.700  1.00 15.00      A    O  
ATOM   2055  N   SER A 222      11.551 -22.874   9.068  1.00 15.00      A    N  
ATOM   2056  HN  SER A 222      10.886 -23.244   9.686  1.00 15.00      A    H  
ATOM   2057  CA  SER A 222      11.109 -22.320   7.789  1.00 15.00      A    C  
ATOM   2058  CB  SER A 222       9.738 -22.879   7.398  1.00 15.00      A    C  
ATOM   2059  OG  SER A 222       8.737 -22.469   8.312  1.00 15.00      A    O  
ATOM   2060  HG  SER A 222       8.020 -23.107   8.310  1.00 15.00      A    H  
ATOM   2061  C   SER A 222      11.077 -20.792   7.803  1.00 15.00      A    C  
ATOM   2062  O   SER A 222      10.957 -20.156   6.755  1.00 15.00      A    O  
ATOM   2063  N   GLN A 223      11.185 -20.207   8.994  1.00 15.00      A    N  
ATOM   2064  HN  GLN A 223      11.276 -20.765   9.794  1.00 15.00      A    H  
ATOM   2065  CA  GLN A 223      11.173 -18.755   9.136  1.00 15.00      A    C  
ATOM   2066  CB  GLN A 223      10.260 -18.334  10.294  1.00 15.00      A    C  
ATOM   2067  CG  GLN A 223       8.889 -18.998  10.301  1.00 15.00      A    C  
ATOM   2068  CD  GLN A 223       8.056 -18.680   9.072  1.00 15.00      A    C  
ATOM   2069  OE1 GLN A 223       8.188 -17.614   8.470  1.00 15.00      A    O  
ATOM   2070  NE2 GLN A 223       7.184 -19.609   8.697  1.00 15.00      A    N  
ATOM   2071 HE21 GLN A 223       7.129 -20.433   9.225  1.00 15.00      A    H  
ATOM   2072 HE22 GLN A 223       6.628 -19.432   7.909  1.00 15.00      A    H  
ATOM   2073  C   GLN A 223      12.586 -18.217   9.364  1.00 15.00      A    C  
ATOM   2074  O   GLN A 223      12.768 -17.047   9.703  1.00 15.00      A    O  
ATOM   2075  N   GLY A 224      13.583 -19.080   9.163  1.00 15.00      A    N  
ATOM   2076  HN  GLY A 224      13.373 -19.995   8.879  1.00 15.00      A    H  
ATOM   2077  CA  GLY A 224      14.969 -18.686   9.356  1.00 15.00      A    C  
ATOM   2078  C   GLY A 224      15.564 -17.988   8.146  1.00 15.00      A    C  
ATOM   2079  O   GLY A 224      14.851 -17.667   7.196  1.00 15.00      A    O  
ATOM   2080  N   GLY A 225      16.880 -17.766   8.182  1.00 15.00      A    N  
ATOM   2081  HN  GLY A 225      17.390 -18.064   8.964  1.00 15.00      A    H  
ATOM   2082  CA  GLY A 225      17.568 -17.093   7.088  1.00 15.00      A    C  
ATOM   2083  C   GLY A 225      17.504 -17.848   5.772  1.00 15.00      A    C  
ATOM   2084  O   GLY A 225      17.299 -19.064   5.752  1.00 15.00      A    O  
ATOM   2085  N   THR A 226      17.693 -17.124   4.668  1.00 15.00      A    N  
ATOM   2086  HN  THR A 226      17.876 -16.165   4.752  1.00 15.00      A    H  
ATOM   2087  CA  THR A 226      17.638 -17.725   3.338  1.00 15.00      A    C  
ATOM   2088  CB  THR A 226      16.340 -17.343   2.594  1.00 15.00      A    C  
ATOM   2089  OG1 THR A 226      16.224 -15.917   2.520  1.00 15.00      A    O  
ATOM   2090  HG1 THR A 226      15.738 -15.677   1.727  1.00 15.00      A    H  
ATOM   2091  CG2 THR A 226      15.118 -17.914   3.298  1.00 15.00      A    C  
ATOM   2092  C   THR A 226      18.837 -17.339   2.471  1.00 15.00      A    C  
ATOM   2093  O   THR A 226      18.963 -17.815   1.344  1.00 15.00      A    O  
ATOM   2094  N   ARG A 227      19.711 -16.474   2.987  1.00 15.00      A    N  
ATOM   2095  HN  ARG A 227      19.558 -16.114   3.886  1.00 15.00      A    H  
ATOM   2096  CA  ARG A 227      20.892 -16.045   2.232  1.00 15.00      A    C  
ATOM   2097  CB  ARG A 227      21.580 -14.854   2.902  1.00 15.00      A    C  
ATOM   2098  CG  ARG A 227      20.705 -13.615   3.004  1.00 15.00      A    C  
ATOM   2099  CD  ARG A 227      21.533 -12.342   2.950  1.00 15.00      A    C  
ATOM   2100  NE  ARG A 227      22.201 -12.182   1.660  1.00 15.00      A    N  
ATOM   2101  HE  ARG A 227      23.152 -12.419   1.610  1.00 15.00      A    H  
ATOM   2102  CZ  ARG A 227      21.596 -11.737   0.560  1.00 15.00      A    C  
ATOM   2103  NH1 ARG A 227      20.311 -11.405   0.588  1.00 15.00      A    N  
ATOM   2104 HH11 ARG A 227      19.770 -11.491   1.472  1.00 15.00      A    H  
ATOM   2105 HH12 ARG A 227      19.845 -11.057  -0.276  1.00 15.00      A    H  
ATOM   2106  NH2 ARG A 227      22.275 -11.635  -0.573  1.00 15.00      A    N  
ATOM   2107 HH21 ARG A 227      23.280 -11.904  -0.603  1.00 15.00      A    H  
ATOM   2108 HH22 ARG A 227      21.803 -11.289  -1.433  1.00 15.00      A    H  
ATOM   2109  C   ARG A 227      21.877 -17.195   2.030  1.00 15.00      A    C  
ATOM   2110  O   ARG A 227      22.103 -17.997   2.934  1.00 15.00      A    O  
ATOM   2111  N   LEU A 228      22.463 -17.264   0.839  1.00 15.00      A    N  
ATOM   2112  HN  LEU A 228      22.257 -16.582   0.165  1.00 15.00      A    H  
ATOM   2113  CA  LEU A 228      23.410 -18.326   0.509  1.00 15.00      A    C  
ATOM   2114  CB  LEU A 228      23.115 -18.892  -0.883  1.00 15.00      A    C  
ATOM   2115  CG  LEU A 228      22.348 -20.217  -0.935  1.00 15.00      A    C  
ATOM   2116  CD1 LEU A 228      21.062 -20.138  -0.126  1.00 15.00      A    C  
ATOM   2117  CD2 LEU A 228      22.051 -20.603  -2.375  1.00 15.00      A    C  
ATOM   2118  C   LEU A 228      24.856 -17.848   0.588  1.00 15.00      A    C  
ATOM   2119  O   LEU A 228      25.781 -18.658   0.685  1.00 15.00      A    O  
ATOM   2120  N   ASP A 229      25.049 -16.533   0.546  1.00 15.00      A    N  
ATOM   2121  HN  ASP A 229      24.274 -15.939   0.465  1.00 15.00      A    H  
ATOM   2122  CA  ASP A 229      26.386 -15.951   0.616  1.00 15.00      A    C  
ATOM   2123  CB  ASP A 229      26.437 -14.586  -0.087  1.00 15.00      A    C  
ATOM   2124  CG  ASP A 229      25.321 -13.634   0.322  1.00 15.00      A    C  
ATOM   2125  OD1 ASP A 229      24.679 -13.866   1.369  1.00 15.00      A    O  
ATOM   2126  OD2 ASP A 229      25.096 -12.646  -0.407  1.00 15.00      A    O  
ATOM   2127  C   ASP A 229      26.887 -15.837   2.056  1.00 15.00      A    C  
ATOM   2128  O   ASP A 229      28.052 -15.514   2.291  1.00 15.00      A    O  
ATOM   2129  N   GLY A 230      26.000 -16.110   3.013  1.00 15.00      A    N  
ATOM   2130  HN  GLY A 230      25.089 -16.371   2.761  1.00 15.00      A    H  
ATOM   2131  CA  GLY A 230      26.366 -16.027   4.415  1.00 15.00      A    C  
ATOM   2132  C   GLY A 230      26.578 -14.595   4.864  1.00 15.00      A    C  
ATOM   2133  O   GLY A 230      27.403 -14.325   5.737  1.00 15.00      A    O  
ATOM   2134  N   LYS A 231      25.827 -13.678   4.264  1.00 15.00      A    N  
ATOM   2135  HN  LYS A 231      25.181 -13.961   3.583  1.00 15.00      A    H  
ATOM   2136  CA  LYS A 231      25.940 -12.263   4.589  1.00 15.00      A    C  
ATOM   2137  CB  LYS A 231      25.809 -11.416   3.323  1.00 15.00      A    C  
ATOM   2138  CG  LYS A 231      27.073 -11.279   2.497  1.00 15.00      A    C  
ATOM   2139  CD  LYS A 231      26.871 -10.240   1.407  1.00 15.00      A    C  
ATOM   2140  CE  LYS A 231      28.037 -10.198   0.439  1.00 15.00      A    C  
ATOM   2141  NZ  LYS A 231      27.784  -9.241  -0.671  1.00 15.00      A    N  
ATOM   2142  HZ1 LYS A 231      28.556  -9.286  -1.365  1.00 15.00      A    H  
ATOM   2143  HZ2 LYS A 231      27.723  -8.272  -0.299  1.00 15.00      A    H  
ATOM   2144  HZ3 LYS A 231      26.889  -9.476  -1.146  1.00 15.00      A    H  
ATOM   2145  C   LYS A 231      24.866 -11.812   5.563  1.00 15.00      A    C  
ATOM   2146  O   LYS A 231      23.742 -12.317   5.554  1.00 15.00      A    O  
ATOM   2147  N   ASN A 232      25.229 -10.855   6.404  1.00 15.00      A    N  
ATOM   2148  HN  ASN A 232      26.153 -10.530   6.384  1.00 15.00      A    H  
ATOM   2149  CA  ASN A 232      24.299 -10.275   7.354  1.00 15.00      A    C  
ATOM   2150  CB  ASN A 232      24.855 -10.316   8.782  1.00 15.00      A    C  
ATOM   2151  CG  ASN A 232      23.783 -10.090   9.836  1.00 15.00      A    C  
ATOM   2152  OD1 ASN A 232      22.811  -9.368   9.612  1.00 15.00      A    O  
ATOM   2153  ND2 ASN A 232      23.953 -10.713  10.996  1.00 15.00      A    N  
ATOM   2154 HD21 ASN A 232      24.748 -11.275  11.108  1.00 15.00      A    H  
ATOM   2155 HD22 ASN A 232      23.275 -10.586  11.692  1.00 15.00      A    H  
ATOM   2156  C   ASN A 232      24.023  -8.844   6.918  1.00 15.00      A    C  
ATOM   2157  O   ASN A 232      24.695  -7.910   7.353  1.00 15.00      A    O  
ATOM   2158  N   LEU A 233      23.045  -8.696   6.028  1.00 15.00      A    N  
ATOM   2159  HN  LEU A 233      22.558  -9.491   5.725  1.00 15.00      A    H  
ATOM   2160  CA  LEU A 233      22.670  -7.394   5.483  1.00 15.00      A    C  
ATOM   2161  CB  LEU A 233      21.566  -7.549   4.439  1.00 15.00      A    C  
ATOM   2162  CG  LEU A 233      21.861  -8.509   3.285  1.00 15.00      A    C  
ATOM   2163  CD1 LEU A 233      20.678  -8.572   2.336  1.00 15.00      A    C  
ATOM   2164  CD2 LEU A 233      23.124  -8.096   2.543  1.00 15.00      A    C  
ATOM   2165  C   LEU A 233      22.249  -6.403   6.563  1.00 15.00      A    C  
ATOM   2166  O   LEU A 233      22.381  -5.193   6.384  1.00 15.00      A    O  
ATOM   2167  N   VAL A 234      21.741  -6.918   7.677  1.00 15.00      A    N  
ATOM   2168  HN  VAL A 234      21.649  -7.890   7.757  1.00 15.00      A    H  
ATOM   2169  CA  VAL A 234      21.321  -6.068   8.783  1.00 15.00      A    C  
ATOM   2170  CB  VAL A 234      20.471  -6.849   9.810  1.00 15.00      A    C  
ATOM   2171  CG1 VAL A 234      20.274  -6.042  11.085  1.00 15.00      A    C  
ATOM   2172  CG2 VAL A 234      19.125  -7.216   9.206  1.00 15.00      A    C  
ATOM   2173  C   VAL A 234      22.535  -5.446   9.472  1.00 15.00      A    C  
ATOM   2174  O   VAL A 234      22.551  -4.248   9.753  1.00 15.00      A    O  
ATOM   2175  N   GLN A 235      23.560  -6.263   9.715  1.00 15.00      A    N  
ATOM   2176  HN  GLN A 235      23.494  -7.204   9.450  1.00 15.00      A    H  
ATOM   2177  CA  GLN A 235      24.778  -5.793  10.367  1.00 15.00      A    C  
ATOM   2178  CB  GLN A 235      25.626  -6.969  10.856  1.00 15.00      A    C  
ATOM   2179  CG  GLN A 235      26.446  -6.659  12.099  1.00 15.00      A    C  
ATOM   2180  CD  GLN A 235      25.579  -6.330  13.302  1.00 15.00      A    C  
ATOM   2181  OE1 GLN A 235      24.476  -6.857  13.451  1.00 15.00      A    O  
ATOM   2182  NE2 GLN A 235      26.071  -5.448  14.164  1.00 15.00      A    N  
ATOM   2183 HE21 GLN A 235      26.953  -5.064  13.980  1.00 15.00      A    H  
ATOM   2184 HE22 GLN A 235      25.531  -5.218  14.949  1.00 15.00      A    H  
ATOM   2185  C   GLN A 235      25.595  -4.890   9.444  1.00 15.00      A    C  
ATOM   2186  O   GLN A 235      26.272  -3.972   9.906  1.00 15.00      A    O  
ATOM   2187  N   GLU A 236      25.528  -5.158   8.139  1.00 15.00      A    N  
ATOM   2188  HN  GLU A 236      24.983  -5.914   7.834  1.00 15.00      A    H  
ATOM   2189  CA  GLU A 236      26.246  -4.356   7.153  1.00 15.00      A    C  
ATOM   2190  CB  GLU A 236      26.261  -5.057   5.790  1.00 15.00      A    C  
ATOM   2191  CG  GLU A 236      27.228  -6.229   5.695  1.00 15.00      A    C  
ATOM   2192  CD  GLU A 236      27.212  -6.895   4.330  1.00 15.00      A    C  
ATOM   2193  OE1 GLU A 236      27.030  -6.182   3.320  1.00 15.00      A    O  
ATOM   2194  OE2 GLU A 236      27.387  -8.131   4.270  1.00 15.00      A    O  
ATOM   2195  C   GLU A 236      25.605  -2.976   7.024  1.00 15.00      A    C  
ATOM   2196  O   GLU A 236      26.289  -1.979   6.803  1.00 15.00      A    O  
ATOM   2197  N   TRP A 237      24.285  -2.936   7.180  1.00 15.00      A    N  
ATOM   2198  HN  TRP A 237      23.805  -3.773   7.362  1.00 15.00      A    H  
ATOM   2199  CA  TRP A 237      23.521  -1.695   7.090  1.00 15.00      A    C  
ATOM   2200  CB  TRP A 237      22.025  -2.030   7.022  1.00 15.00      A    C  
ATOM   2201  CG  TRP A 237      21.116  -0.859   6.777  1.00 15.00      A    C  
ATOM   2202  CD1 TRP A 237      20.713  -0.373   5.568  1.00 15.00      A    C  
ATOM   2203  CD2 TRP A 237      20.484  -0.038   7.767  1.00 15.00      A    C  
ATOM   2204  NE1 TRP A 237      19.867   0.694   5.742  1.00 15.00      A    N  
ATOM   2205  HE1 TRP A 237      19.444   1.208   5.023  1.00 15.00      A    H  
ATOM   2206  CE2 TRP A 237      19.714   0.923   7.083  1.00 15.00      A    C  
ATOM   2207  CE3 TRP A 237      20.494  -0.022   9.165  1.00 15.00      A    C  
ATOM   2208  CZ2 TRP A 237      18.963   1.888   7.750  1.00 15.00      A    C  
ATOM   2209  CZ3 TRP A 237      19.749   0.936   9.823  1.00 15.00      A    C  
ATOM   2210  CH2 TRP A 237      18.994   1.877   9.116  1.00 15.00      A    C  
ATOM   2211  C   TRP A 237      23.800  -0.792   8.294  1.00 15.00      A    C  
ATOM   2212  O   TRP A 237      23.824   0.434   8.171  1.00 15.00      A    O  
ATOM   2213  N   LEU A 238      24.019  -1.412   9.453  1.00 15.00      A    N  
ATOM   2214  HN  LEU A 238      24.001  -2.393   9.478  1.00 15.00      A    H  
ATOM   2215  CA  LEU A 238      24.283  -0.679  10.691  1.00 15.00      A    C  
ATOM   2216  CB  LEU A 238      24.009  -1.574  11.904  1.00 15.00      A    C  
ATOM   2217  CG  LEU A 238      22.606  -2.172  12.017  1.00 15.00      A    C  
ATOM   2218  CD1 LEU A 238      22.582  -3.271  13.068  1.00 15.00      A    C  
ATOM   2219  CD2 LEU A 238      21.588  -1.094  12.352  1.00 15.00      A    C  
ATOM   2220  C   LEU A 238      25.720  -0.169  10.767  1.00 15.00      A    C  
ATOM   2221  O   LEU A 238      25.982   0.871  11.369  1.00 15.00      A    O  
ATOM   2222  N   ALA A 239      26.644  -0.903  10.156  1.00 15.00      A    N  
ATOM   2223  HN  ALA A 239      26.369  -1.713   9.678  1.00 15.00      A    H  
ATOM   2224  CA  ALA A 239      28.060  -0.539  10.179  1.00 15.00      A    C  
ATOM   2225  CB  ALA A 239      28.923  -1.767   9.931  1.00 15.00      A    C  
ATOM   2226  C   ALA A 239      28.403   0.566   9.179  1.00 15.00      A    C  
ATOM   2227  O   ALA A 239      29.473   1.171   9.261  1.00 15.00      A    O  
ATOM   2228  N   LYS A 240      27.493   0.835   8.246  1.00 15.00      A    N  
ATOM   2229  HN  LYS A 240      26.653   0.329   8.241  1.00 15.00      A    H  
ATOM   2230  CA  LYS A 240      27.715   1.861   7.226  1.00 15.00      A    C  
ATOM   2231  CB  LYS A 240      27.156   1.399   5.884  1.00 15.00      A    C  
ATOM   2232  CG  LYS A 240      28.082   0.448   5.158  1.00 15.00      A    C  
ATOM   2233  CD  LYS A 240      27.306  -0.521   4.292  1.00 15.00      A    C  
ATOM   2234  CE  LYS A 240      26.935   0.097   2.959  1.00 15.00      A    C  
ATOM   2235  NZ  LYS A 240      26.376  -0.922   2.033  1.00 15.00      A    N  
ATOM   2236  HZ1 LYS A 240      26.277  -0.522   1.080  1.00 15.00      A    H  
ATOM   2237  HZ2 LYS A 240      25.441  -1.232   2.366  1.00 15.00      A    H  
ATOM   2238  HZ3 LYS A 240      27.008  -1.748   1.988  1.00 15.00      A    H  
ATOM   2239  C   LYS A 240      27.131   3.216   7.610  1.00 15.00      A    C  
ATOM   2240  O   LYS A 240      27.247   4.185   6.855  1.00 15.00      A    O  
ATOM   2241  N   ARG A 241      26.498   3.272   8.773  1.00 15.00      A    N  
ATOM   2242  HN  ARG A 241      26.445   2.457   9.321  1.00 15.00      A    H  
ATOM   2243  CA  ARG A 241      25.885   4.513   9.264  1.00 15.00      A    C  
ATOM   2244  CB  ARG A 241      24.386   4.550   8.903  1.00 15.00      A    C  
ATOM   2245  CG  ARG A 241      24.079   5.203   7.559  1.00 15.00      A    C  
ATOM   2246  CD  ARG A 241      22.804   4.656   6.919  1.00 15.00      A    C  
ATOM   2247  NE  ARG A 241      22.967   3.270   6.526  1.00 15.00      A    N  
ATOM   2248  HE  ARG A 241      22.796   2.606   7.209  1.00 15.00      A    H  
ATOM   2249  CZ  ARG A 241      23.365   2.857   5.316  1.00 15.00      A    C  
ATOM   2250  NH1 ARG A 241      23.650   3.724   4.359  1.00 15.00      A    N  
ATOM   2251 HH11 ARG A 241      23.970   3.382   3.430  1.00 15.00      A    H  
ATOM   2252 HH12 ARG A 241      23.557   4.745   4.536  1.00 15.00      A    H  
ATOM   2253  NH2 ARG A 241      23.537   1.566   5.086  1.00 15.00      A    N  
ATOM   2254 HH21 ARG A 241      23.365   0.879   5.848  1.00 15.00      A    H  
ATOM   2255 HH22 ARG A 241      23.843   1.240   4.146  1.00 15.00      A    H  
ATOM   2256  C   ARG A 241      26.083   4.636  10.773  1.00 15.00      A    C  
ATOM   2257  O   ARG A 241      26.097   3.625  11.472  1.00 15.00      A    O  
ATOM   2258  N   GLN A 242      26.220   5.871  11.277  1.00 15.00      A    N  
ATOM   2259  HN  GLN A 242      26.158   6.650  10.672  1.00 15.00      A    H  
ATOM   2260  CA  GLN A 242      26.434   6.092  12.714  1.00 15.00      A    C  
ATOM   2261  CB  GLN A 242      27.391   7.269  12.916  1.00 15.00      A    C  
ATOM   2262  CG  GLN A 242      28.083   7.292  14.270  1.00 15.00      A    C  
ATOM   2263  CD  GLN A 242      28.515   8.690  14.685  1.00 15.00      A    C  
ATOM   2264  OE1 GLN A 242      27.795   9.391  15.400  1.00 15.00      A    O  
ATOM   2265  NE2 GLN A 242      29.682   9.115  14.213  1.00 15.00      A    N  
ATOM   2266 HE21 GLN A 242      30.189   8.517  13.628  1.00 15.00      A    H  
ATOM   2267 HE22 GLN A 242      29.989  10.010  14.475  1.00 15.00      A    H  
ATOM   2268  C   GLN A 242      25.108   6.370  13.441  1.00 15.00      A    C  
ATOM   2269  O   GLN A 242      24.367   7.276  13.060  1.00 15.00      A    O  
ATOM   2270  N   GLY A 243      24.813   5.599  14.493  1.00 15.00      A    N  
ATOM   2271  HN  GLY A 243      25.441   4.897  14.774  1.00 15.00      A    H  
ATOM   2272  CA  GLY A 243      23.569   5.797  15.231  1.00 15.00      A    C  
ATOM   2273  C   GLY A 243      22.478   4.849  14.777  1.00 15.00      A    C  
ATOM   2274  O   GLY A 243      21.445   4.723  15.430  1.00 15.00      A    O  
ATOM   2275  N   ALA A 244      22.726   4.196  13.633  1.00 15.00      A    N  
ATOM   2276  HN  ALA A 244      23.571   4.384  13.167  1.00 15.00      A    H  
ATOM   2277  CA  ALA A 244      21.795   3.233  13.043  1.00 15.00      A    C  
ATOM   2278  CB  ALA A 244      22.452   2.557  11.840  1.00 15.00      A    C  
ATOM   2279  C   ALA A 244      21.350   2.193  14.067  1.00 15.00      A    C  
ATOM   2280  O   ALA A 244      22.172   1.655  14.811  1.00 15.00      A    O  
ATOM   2281  N   ARG A 245      20.050   1.917  14.094  1.00 15.00      A    N  
ATOM   2282  HN  ARG A 245      19.455   2.364  13.455  1.00 15.00      A    H  
ATOM   2283  CA  ARG A 245      19.490   0.956  15.038  1.00 15.00      A    C  
ATOM   2284  CB  ARG A 245      18.750   1.703  16.150  1.00 15.00      A    C  
ATOM   2285  CG  ARG A 245      18.418   0.863  17.370  1.00 15.00      A    C  
ATOM   2286  CD  ARG A 245      18.886   1.544  18.648  1.00 15.00      A    C  
ATOM   2287  NE  ARG A 245      17.775   1.889  19.533  1.00 15.00      A    N  
ATOM   2288  HE  ARG A 245      16.993   1.297  19.530  1.00 15.00      A    H  
ATOM   2289  CZ  ARG A 245      17.765   2.955  20.331  1.00 15.00      A    C  
ATOM   2290  NH1 ARG A 245      18.803   3.781  20.356  1.00 15.00      A    N  
ATOM   2291 HH11 ARG A 245      18.794   4.613  20.981  1.00 15.00      A    H  
ATOM   2292 HH12 ARG A 245      19.626   3.599  19.745  1.00 15.00      A    H  
ATOM   2293  NH2 ARG A 245      16.716   3.188  21.109  1.00 15.00      A    N  
ATOM   2294 HH21 ARG A 245      16.705   4.019  21.735  1.00 15.00      A    H  
ATOM   2295 HH22 ARG A 245      15.901   2.540  21.092  1.00 15.00      A    H  
ATOM   2296  C   ARG A 245      18.537  -0.013  14.344  1.00 15.00      A    C  
ATOM   2297  O   ARG A 245      17.775   0.376  13.460  1.00 15.00      A    O  
ATOM   2298  N   TYR A 246      18.580  -1.274  14.760  1.00 15.00      A    N  
ATOM   2299  HN  TYR A 246      19.207  -1.521  15.470  1.00 15.00      A    H  
ATOM   2300  CA  TYR A 246      17.715  -2.298  14.193  1.00 15.00      A    C  
ATOM   2301  CB  TYR A 246      18.545  -3.433  13.583  1.00 15.00      A    C  
ATOM   2302  CG  TYR A 246      17.742  -4.672  13.241  1.00 15.00      A    C  
ATOM   2303  CD1 TYR A 246      16.897  -4.696  12.139  1.00 15.00      A    C  
ATOM   2304  CD2 TYR A 246      17.830  -5.817  14.023  1.00 15.00      A    C  
ATOM   2305  CE1 TYR A 246      16.163  -5.824  11.827  1.00 15.00      A    C  
ATOM   2306  CE2 TYR A 246      17.100  -6.949  13.720  1.00 15.00      A    C  
ATOM   2307  CZ  TYR A 246      16.268  -6.947  12.621  1.00 15.00      A    C  
ATOM   2308  OH  TYR A 246      15.539  -8.072  12.314  1.00 15.00      A    O  
ATOM   2309  HH  TYR A 246      15.702  -8.319  11.401  1.00 15.00      A    H  
ATOM   2310  C   TYR A 246      16.768  -2.843  15.254  1.00 15.00      A    C  
ATOM   2311  O   TYR A 246      17.194  -3.217  16.345  1.00 15.00      A    O  
ATOM   2312  N   VAL A 247      15.481  -2.871  14.931  1.00 15.00      A    N  
ATOM   2313  HN  VAL A 247      15.204  -2.546  14.048  1.00 15.00      A    H  
ATOM   2314  CA  VAL A 247      14.468  -3.374  15.850  1.00 15.00      A    C  
ATOM   2315  CB  VAL A 247      13.545  -2.244  16.358  1.00 15.00      A    C  
ATOM   2316  CG1 VAL A 247      14.342  -1.221  17.154  1.00 15.00      A    C  
ATOM   2317  CG2 VAL A 247      12.820  -1.573  15.201  1.00 15.00      A    C  
ATOM   2318  C   VAL A 247      13.634  -4.458  15.172  1.00 15.00      A    C  
ATOM   2319  O   VAL A 247      13.584  -4.528  13.944  1.00 15.00      A    O  
ATOM   2320  N   TRP A 248      12.991  -5.310  15.964  1.00 15.00      A    N  
ATOM   2321  HN  TRP A 248      13.071  -5.221  16.937  1.00 15.00      A    H  
ATOM   2322  CA  TRP A 248      12.170  -6.379  15.405  1.00 15.00      A    C  
ATOM   2323  CB  TRP A 248      12.895  -7.733  15.427  1.00 15.00      A    C  
ATOM   2324  CG  TRP A 248      13.409  -8.153  16.772  1.00 15.00      A    C  
ATOM   2325  CD1 TRP A 248      14.626  -7.854  17.313  1.00 15.00      A    C  
ATOM   2326  CD2 TRP A 248      12.729  -8.965  17.738  1.00 15.00      A    C  
ATOM   2327  NE1 TRP A 248      14.745  -8.425  18.556  1.00 15.00      A    N  
ATOM   2328  HE1 TRP A 248      15.525  -8.351  19.144  1.00 15.00      A    H  
ATOM   2329  CE2 TRP A 248      13.594  -9.111  18.841  1.00 15.00      A    C  
ATOM   2330  CE3 TRP A 248      11.475  -9.579  17.780  1.00 15.00      A    C  
ATOM   2331  CZ2 TRP A 248      13.244  -9.847  19.971  1.00 15.00      A    C  
ATOM   2332  CZ3 TRP A 248      11.130 -10.308  18.902  1.00 15.00      A    C  
ATOM   2333  CH2 TRP A 248      12.010 -10.436  19.983  1.00 15.00      A    C  
ATOM   2334  C   TRP A 248      10.792  -6.471  16.055  1.00 15.00      A    C  
ATOM   2335  O   TRP A 248       9.955  -7.270  15.634  1.00 15.00      A    O  
ATOM   2336  N   ASN A 249      10.556  -5.649  17.073  1.00 15.00      A    N  
ATOM   2337  HN  ASN A 249      11.260  -5.035  17.367  1.00 15.00      A    H  
ATOM   2338  CA  ASN A 249       9.269  -5.645  17.760  1.00 15.00      A    C  
ATOM   2339  CB  ASN A 249       9.334  -6.399  19.094  1.00 15.00      A    C  
ATOM   2340  CG  ASN A 249      10.445  -5.920  20.006  1.00 15.00      A    C  
ATOM   2341  OD1 ASN A 249      10.672  -4.724  20.147  1.00 15.00      A    O  
ATOM   2342  ND2 ASN A 249      11.147  -6.860  20.627  1.00 15.00      A    N  
ATOM   2343 HD21 ASN A 249      10.912  -7.797  20.464  1.00 15.00      A    H  
ATOM   2344 HD22 ASN A 249      11.873  -6.578  21.222  1.00 15.00      A    H  
ATOM   2345  C   ASN A 249       8.711  -4.231  17.927  1.00 15.00      A    C  
ATOM   2346  O   ASN A 249       9.395  -3.245  17.652  1.00 15.00      A    O  
ATOM   2347  N   ARG A 250       7.465  -4.150  18.384  1.00 15.00      A    N  
ATOM   2348  HN  ARG A 250       6.988  -4.980  18.600  1.00 15.00      A    H  
ATOM   2349  CA  ARG A 250       6.775  -2.875  18.573  1.00 15.00      A    C  
ATOM   2350  CB  ARG A 250       5.294  -3.130  18.865  1.00 15.00      A    C  
ATOM   2351  CG  ARG A 250       4.467  -1.876  19.088  1.00 15.00      A    C  
ATOM   2352  CD  ARG A 250       3.042  -2.230  19.476  1.00 15.00      A    C  
ATOM   2353  NE  ARG A 250       2.231  -1.044  19.736  1.00 15.00      A    N  
ATOM   2354  HE  ARG A 250       1.838  -0.585  18.963  1.00 15.00      A    H  
ATOM   2355  CZ  ARG A 250       1.997  -0.559  20.953  1.00 15.00      A    C  
ATOM   2356  NH1 ARG A 250       2.515  -1.154  22.021  1.00 15.00      A    N  
ATOM   2357 HH11 ARG A 250       3.105  -2.003  21.909  1.00 15.00      A    H  
ATOM   2358 HH12 ARG A 250       2.330  -0.771  22.971  1.00 15.00      A    H  
ATOM   2359  NH2 ARG A 250       1.242   0.520  21.102  1.00 15.00      A    N  
ATOM   2360 HH21 ARG A 250       0.832   0.987  20.266  1.00 15.00      A    H  
ATOM   2361 HH22 ARG A 250       1.059   0.901  22.052  1.00 15.00      A    H  
ATOM   2362  C   ARG A 250       7.387  -2.015  19.681  1.00 15.00      A    C  
ATOM   2363  O   ARG A 250       7.575  -0.811  19.503  1.00 15.00      A    O  
ATOM   2364  N   THR A 251       7.692  -2.636  20.819  1.00 15.00      A    N  
ATOM   2365  HN  THR A 251       7.532  -3.600  20.891  1.00 15.00      A    H  
ATOM   2366  CA  THR A 251       8.258  -1.925  21.968  1.00 15.00      A    C  
ATOM   2367  CB  THR A 251       8.451  -2.855  23.181  1.00 15.00      A    C  
ATOM   2368  OG1 THR A 251       9.059  -4.081  22.755  1.00 15.00      A    O  
ATOM   2369  HG1 THR A 251      10.002  -3.945  22.628  1.00 15.00      A    H  
ATOM   2370  CG2 THR A 251       7.113  -3.158  23.838  1.00 15.00      A    C  
ATOM   2371  C   THR A 251       9.571  -1.204  21.655  1.00 15.00      A    C  
ATOM   2372  O   THR A 251       9.759  -0.056  22.055  1.00 15.00      A    O  
ATOM   2373  N   GLU A 252      10.470  -1.875  20.937  1.00 15.00      A    N  
ATOM   2374  HN  GLU A 252      10.263  -2.785  20.638  1.00 15.00      A    H  
ATOM   2375  CA  GLU A 252      11.760  -1.283  20.586  1.00 15.00      A    C  
ATOM   2376  CB  GLU A 252      12.771  -2.360  20.180  1.00 15.00      A    C  
ATOM   2377  CG  GLU A 252      13.167  -3.310  21.300  1.00 15.00      A    C  
ATOM   2378  CD  GLU A 252      13.740  -2.593  22.506  1.00 15.00      A    C  
ATOM   2379  OE1 GLU A 252      14.843  -2.019  22.388  1.00 15.00      A    O  
ATOM   2380  OE2 GLU A 252      13.086  -2.609  23.569  1.00 15.00      A    O  
ATOM   2381  C   GLU A 252      11.625  -0.241  19.477  1.00 15.00      A    C  
ATOM   2382  O   GLU A 252      12.464   0.651  19.352  1.00 15.00      A    O  
ATOM   2383  N   LEU A 253      10.565  -0.357  18.676  1.00 15.00      A    N  
ATOM   2384  HN  LEU A 253       9.930  -1.089  18.827  1.00 15.00      A    H  
ATOM   2385  CA  LEU A 253      10.325   0.579  17.580  1.00 15.00      A    C  
ATOM   2386  CB  LEU A 253       9.220   0.063  16.656  1.00 15.00      A    C  
ATOM   2387  CG  LEU A 253       8.731   1.053  15.595  1.00 15.00      A    C  
ATOM   2388  CD1 LEU A 253       9.758   1.208  14.487  1.00 15.00      A    C  
ATOM   2389  CD2 LEU A 253       7.381   0.637  15.037  1.00 15.00      A    C  
ATOM   2390  C   LEU A 253       9.953   1.967  18.095  1.00 15.00      A    C  
ATOM   2391  O   LEU A 253      10.538   2.968  17.680  1.00 15.00      A    O  
ATOM   2392  N   MET A 254       8.976   2.015  19.000  1.00 15.00      A    N  
ATOM   2393  HN  MET A 254       8.557   1.178  19.292  1.00 15.00      A    H  
ATOM   2394  CA  MET A 254       8.511   3.279  19.568  1.00 15.00      A    C  
ATOM   2395  CB  MET A 254       7.193   3.079  20.324  1.00 15.00      A    C  
ATOM   2396  CG  MET A 254       6.183   2.202  19.596  1.00 15.00      A    C  
ATOM   2397  SD  MET A 254       5.723   2.844  17.975  1.00 15.00      A    S  
ATOM   2398  CE  MET A 254       4.603   4.163  18.438  1.00 15.00      A    C  
ATOM   2399  C   MET A 254       9.563   3.903  20.484  1.00 15.00      A    C  
ATOM   2400  O   MET A 254       9.531   5.103  20.752  1.00 15.00      A    O  
ATOM   2401  N   GLN A 255      10.496   3.078  20.957  1.00 15.00      A    N  
ATOM   2402  HN  GLN A 255      10.460   2.129  20.714  1.00 15.00      A    H  
ATOM   2403  CA  GLN A 255      11.569   3.545  21.829  1.00 15.00      A    C  
ATOM   2404  CB  GLN A 255      12.216   2.365  22.557  1.00 15.00      A    C  
ATOM   2405  CG  GLN A 255      11.624   2.069  23.926  1.00 15.00      A    C  
ATOM   2406  CD  GLN A 255      12.200   0.812  24.555  1.00 15.00      A    C  
ATOM   2407  OE1 GLN A 255      11.540   0.148  25.354  1.00 15.00      A    O  
ATOM   2408  NE2 GLN A 255      13.434   0.476  24.196  1.00 15.00      A    N  
ATOM   2409 HE21 GLN A 255      13.901   1.050  23.554  1.00 15.00      A    H  
ATOM   2410 HE22 GLN A 255      13.826  -0.335  24.585  1.00 15.00      A    H  
ATOM   2411  C   GLN A 255      12.629   4.308  21.038  1.00 15.00      A    C  
ATOM   2412  O   GLN A 255      13.163   5.312  21.510  1.00 15.00      A    O  
ATOM   2413  N   ALA A 256      12.921   3.827  19.829  1.00 15.00      A    N  
ATOM   2414  HN  ALA A 256      12.450   3.030  19.508  1.00 15.00      A    H  
ATOM   2415  CA  ALA A 256      13.923   4.452  18.968  1.00 15.00      A    C  
ATOM   2416  CB  ALA A 256      14.523   3.428  18.017  1.00 15.00      A    C  
ATOM   2417  C   ALA A 256      13.358   5.642  18.194  1.00 15.00      A    C  
ATOM   2418  O   ALA A 256      14.111   6.496  17.723  1.00 15.00      A    O  
ATOM   2419  N   SER A 257      12.034   5.695  18.059  1.00 15.00      A    N  
ATOM   2420  HN  SER A 257      11.483   4.979  18.441  1.00 15.00      A    H  
ATOM   2421  CA  SER A 257      11.386   6.796  17.351  1.00 15.00      A    C  
ATOM   2422  CB  SER A 257       9.997   6.389  16.855  1.00 15.00      A    C  
ATOM   2423  OG  SER A 257       9.111   6.151  17.934  1.00 15.00      A    O  
ATOM   2424  HG  SER A 257       9.548   5.608  18.594  1.00 15.00      A    H  
ATOM   2425  C   SER A 257      11.294   8.028  18.248  1.00 15.00      A    C  
ATOM   2426  O   SER A 257      11.113   9.149  17.771  1.00 15.00      A    O  
ATOM   2427  N   LEU A 258      11.424   7.801  19.552  1.00 15.00      A    N  
ATOM   2428  HN  LEU A 258      11.557   6.881  19.862  1.00 15.00      A    H  
ATOM   2429  CA  LEU A 258      11.372   8.874  20.536  1.00 15.00      A    C  
ATOM   2430  CB  LEU A 258      10.472   8.469  21.707  1.00 15.00      A    C  
ATOM   2431  CG  LEU A 258       8.966   8.493  21.444  1.00 15.00      A    C  
ATOM   2432  CD1 LEU A 258       8.217   7.775  22.557  1.00 15.00      A    C  
ATOM   2433  CD2 LEU A 258       8.474   9.926  21.310  1.00 15.00      A    C  
ATOM   2434  C   LEU A 258      12.770   9.202  21.057  1.00 15.00      A    C  
ATOM   2435  O   LEU A 258      12.938  10.086  21.897  1.00 15.00      A    O  
ATOM   2436  N   ASP A 259      13.771   8.490  20.545  1.00 15.00      A    N  
ATOM   2437  HN  ASP A 259      13.578   7.815  19.861  1.00 15.00      A    H  
ATOM   2438  CA  ASP A 259      15.150   8.692  20.970  1.00 15.00      A    C  
ATOM   2439  CB  ASP A 259      15.801   7.343  21.300  1.00 15.00      A    C  
ATOM   2440  CG  ASP A 259      17.226   7.466  21.811  1.00 15.00      A    C  
ATOM   2441  OD1 ASP A 259      18.052   6.591  21.475  1.00 15.00      A    O  
ATOM   2442  OD2 ASP A 259      17.515   8.431  22.551  1.00 15.00      A    O  
ATOM   2443  C   ASP A 259      15.959   9.428  19.902  1.00 15.00      A    C  
ATOM   2444  O   ASP A 259      16.160   8.915  18.799  1.00 15.00      A    O  
ATOM   2445  N   PRO A 260      16.425  10.653  20.215  1.00 15.00      A    N  
ATOM   2446  CA  PRO A 260      17.226  11.453  19.286  1.00 15.00      A    C  
ATOM   2447  CB  PRO A 260      17.184  12.851  19.899  1.00 15.00      A    C  
ATOM   2448  CG  PRO A 260      17.025  12.609  21.361  1.00 15.00      A    C  
ATOM   2449  CD  PRO A 260      16.203  11.352  21.495  1.00 15.00      A    C  
ATOM   2450  C   PRO A 260      18.663  10.940  19.201  1.00 15.00      A    C  
ATOM   2451  O   PRO A 260      19.192  10.427  20.190  1.00 15.00      A    O  
ATOM   2452  N   SER A 261      19.254  11.089  18.002  1.00 15.00      A    N  
ATOM   2453  HN  SER A 261      18.733  11.515  17.288  1.00 15.00      A    H  
ATOM   2454  CA  SER A 261      20.629  10.650  17.674  1.00 15.00      A    C  
ATOM   2455  CB  SER A 261      21.594  10.581  18.871  1.00 15.00      A    C  
ATOM   2456  OG  SER A 261      21.604   9.285  19.455  1.00 15.00      A    O  
ATOM   2457  HG  SER A 261      20.793   9.150  19.954  1.00 15.00      A    H  
ATOM   2458  C   SER A 261      20.626   9.346  16.879  1.00 15.00      A    C  
ATOM   2459  O   SER A 261      21.667   8.909  16.387  1.00 15.00      A    O  
ATOM   2460  N   VAL A 262      19.447   8.730  16.751  1.00 15.00      A    N  
ATOM   2461  HN  VAL A 262      18.656   9.131  17.164  1.00 15.00      A    H  
ATOM   2462  CA  VAL A 262      19.303   7.476  16.002  1.00 15.00      A    C  
ATOM   2463  CB  VAL A 262      17.915   6.828  16.232  1.00 15.00      A    C  
ATOM   2464  CG1 VAL A 262      17.663   5.683  15.262  1.00 15.00      A    C  
ATOM   2465  CG2 VAL A 262      17.799   6.327  17.663  1.00 15.00      A    C  
ATOM   2466  C   VAL A 262      19.528   7.723  14.509  1.00 15.00      A    C  
ATOM   2467  O   VAL A 262      20.395   7.103  13.898  1.00 15.00      A    O  
ATOM   2468  N   THR A 263      18.732   8.649  13.947  1.00 15.00      A    N  
ATOM   2469  HN  THR A 263      18.053   9.075  14.514  1.00 15.00      A    H  
ATOM   2470  CA  THR A 263      18.803   9.055  12.527  1.00 15.00      A    C  
ATOM   2471  CB  THR A 263      20.124   9.753  12.105  1.00 15.00      A    C  
ATOM   2472  OG1 THR A 263      21.232   8.846  12.128  1.00 15.00      A    O  
ATOM   2473  HG1 THR A 263      21.365   8.531  13.026  1.00 15.00      A    H  
ATOM   2474  CG2 THR A 263      20.426  10.938  13.010  1.00 15.00      A    C  
ATOM   2475  C   THR A 263      18.400   7.975  11.523  1.00 15.00      A    C  
ATOM   2476  O   THR A 263      17.689   8.254  10.557  1.00 15.00      A    O  
ATOM   2477  N   HIS A 264      18.870   6.754  11.738  1.00 15.00      A    N  
ATOM   2478  HN  HIS A 264      19.460   6.595  12.511  1.00 15.00      A    H  
ATOM   2479  CA  HIS A 264      18.548   5.648  10.856  1.00 15.00      A    C  
ATOM   2480  CB  HIS A 264      19.796   5.174  10.107  1.00 15.00      A    C  
ATOM   2481  CG  HIS A 264      20.339   6.195   9.155  1.00 15.00      A    C  
ATOM   2482  ND1 HIS A 264      19.788   6.377   7.909  1.00 15.00      A    N  
ATOM   2483  CD2 HIS A 264      21.358   7.074   9.324  1.00 15.00      A    C  
ATOM   2484  CE1 HIS A 264      20.473   7.356   7.349  1.00 15.00      A    C  
ATOM   2485  NE2 HIS A 264      21.433   7.809   8.168  1.00 15.00      A    N  
ATOM   2486  HE2 HIS A 264      22.066   8.531   7.979  1.00 15.00      A    H  
ATOM   2487  C   HIS A 264      17.920   4.508  11.641  1.00 15.00      A    C  
ATOM   2488  O   HIS A 264      18.470   4.061  12.644  1.00 15.00      A    O  
ATOM   2489  N   LEU A 265      16.767   4.038  11.180  1.00 15.00      A    N  
ATOM   2490  HN  LEU A 265      16.381   4.422  10.362  1.00 15.00      A    H  
ATOM   2491  CA  LEU A 265      16.064   2.963  11.858  1.00 15.00      A    C  
ATOM   2492  CB  LEU A 265      14.921   3.539  12.700  1.00 15.00      A    C  
ATOM   2493  CG  LEU A 265      14.002   2.530  13.390  1.00 15.00      A    C  
ATOM   2494  CD1 LEU A 265      14.739   1.803  14.504  1.00 15.00      A    C  
ATOM   2495  CD2 LEU A 265      12.757   3.221  13.925  1.00 15.00      A    C  
ATOM   2496  C   LEU A 265      15.520   1.932  10.874  1.00 15.00      A    C  
ATOM   2497  O   LEU A 265      14.867   2.278   9.892  1.00 15.00      A    O  
ATOM   2498  N   MET A 266      15.806   0.663  11.149  1.00 15.00      A    N  
ATOM   2499  HN  MET A 266      16.353   0.461  11.939  1.00 15.00      A    H  
ATOM   2500  CA  MET A 266      15.334  -0.442  10.323  1.00 15.00      A    C  
ATOM   2501  CB  MET A 266      16.516  -1.149   9.648  1.00 15.00      A    C  
ATOM   2502  CG  MET A 266      16.162  -2.475   8.986  1.00 15.00      A    C  
ATOM   2503  SD  MET A 266      17.606  -3.370   8.379  1.00 15.00      A    S  
ATOM   2504  CE  MET A 266      17.826  -2.610   6.774  1.00 15.00      A    C  
ATOM   2505  C   MET A 266      14.571  -1.419  11.210  1.00 15.00      A    C  
ATOM   2506  O   MET A 266      15.135  -1.972  12.151  1.00 15.00      A    O  
ATOM   2507  N   GLY A 267      13.292  -1.633  10.919  1.00 15.00      A    N  
ATOM   2508  HN  GLY A 267      12.884  -1.191  10.144  1.00 15.00      A    H  
ATOM   2509  CA  GLY A 267      12.507  -2.522  11.748  1.00 15.00      A    C  
ATOM   2510  C   GLY A 267      11.755  -3.601  11.000  1.00 15.00      A    C  
ATOM   2511  O   GLY A 267      10.750  -3.328  10.343  1.00 15.00      A    O  
ATOM   2512  N   LEU A 268      12.250  -4.830  11.104  1.00 15.00      A    N  
ATOM   2513  HN  LEU A 268      13.078  -4.969  11.608  1.00 15.00      A    H  
ATOM   2514  CA  LEU A 268      11.601  -5.980  10.486  1.00 15.00      A    C  
ATOM   2515  CB  LEU A 268      12.646  -6.944   9.916  1.00 15.00      A    C  
ATOM   2516  CG  LEU A 268      13.057  -6.747   8.450  1.00 15.00      A    C  
ATOM   2517  CD1 LEU A 268      12.710  -5.351   7.949  1.00 15.00      A    C  
ATOM   2518  CD2 LEU A 268      14.542  -7.019   8.276  1.00 15.00      A    C  
ATOM   2519  C   LEU A 268      10.772  -6.675  11.559  1.00 15.00      A    C  
ATOM   2520  O   LEU A 268      11.323  -7.253  12.493  1.00 15.00      A    O  
ATOM   2521  N   PHE A 269       9.452  -6.614  11.430  1.00 15.00      A    N  
ATOM   2522  HN  PHE A 269       9.065  -6.174  10.644  1.00 15.00      A    H  
ATOM   2523  CA  PHE A 269       8.566  -7.192  12.436  1.00 15.00      A    C  
ATOM   2524  CB  PHE A 269       7.401  -6.243  12.722  1.00 15.00      A    C  
ATOM   2525  CG  PHE A 269       7.842  -4.829  12.975  1.00 15.00      A    C  
ATOM   2526  CD1 PHE A 269       7.626  -3.841  12.028  1.00 15.00      A    C  
ATOM   2527  CD2 PHE A 269       8.487  -4.491  14.154  1.00 15.00      A    C  
ATOM   2528  CE1 PHE A 269       8.044  -2.544  12.252  1.00 15.00      A    C  
ATOM   2529  CE2 PHE A 269       8.906  -3.197  14.385  1.00 15.00      A    C  
ATOM   2530  CZ  PHE A 269       8.685  -2.222  13.432  1.00 15.00      A    C  
ATOM   2531  C   PHE A 269       8.064  -8.591  12.095  1.00 15.00      A    C  
ATOM   2532  O   PHE A 269       7.407  -9.228  12.917  1.00 15.00      A    O  
ATOM   2533  N   GLU A 270       8.384  -9.076  10.900  1.00 15.00      A    N  
ATOM   2534  HN  GLU A 270       8.924  -8.532  10.290  1.00 15.00      A    H  
ATOM   2535  CA  GLU A 270       7.950 -10.407  10.478  1.00 15.00      A    C  
ATOM   2536  CB  GLU A 270       6.564 -10.339   9.823  1.00 15.00      A    C  
ATOM   2537  CG  GLU A 270       5.394 -10.260  10.795  1.00 15.00      A    C  
ATOM   2538  CD  GLU A 270       5.223 -11.514  11.629  1.00 15.00      A    C  
ATOM   2539  OE1 GLU A 270       5.340 -12.623  11.067  1.00 15.00      A    O  
ATOM   2540  OE2 GLU A 270       4.957 -11.388  12.842  1.00 15.00      A    O  
ATOM   2541  C   GLU A 270       8.938 -11.014   9.491  1.00 15.00      A    C  
ATOM   2542  O   GLU A 270       9.568 -10.290   8.719  1.00 15.00      A    O  
ATOM   2543  N   PRO A 271       9.099 -12.355   9.516  1.00 15.00      A    N  
ATOM   2544  CA  PRO A 271       9.994 -13.064   8.589  1.00 15.00      A    C  
ATOM   2545  CB  PRO A 271       9.740 -14.541   8.909  1.00 15.00      A    C  
ATOM   2546  CG  PRO A 271       9.235 -14.541  10.310  1.00 15.00      A    C  
ATOM   2547  CD  PRO A 271       8.441 -13.277  10.460  1.00 15.00      A    C  
ATOM   2548  C   PRO A 271       9.605 -12.764   7.143  1.00 15.00      A    C  
ATOM   2549  O   PRO A 271      10.456 -12.485   6.299  1.00 15.00      A    O  
ATOM   2550  N   GLY A 272       8.303 -12.820   6.878  1.00 15.00      A    N  
ATOM   2551  HN  GLY A 272       7.681 -13.066   7.595  1.00 15.00      A    H  
ATOM   2552  CA  GLY A 272       7.785 -12.522   5.557  1.00 15.00      A    C  
ATOM   2553  C   GLY A 272       6.839 -11.342   5.624  1.00 15.00      A    C  
ATOM   2554  O   GLY A 272       7.240 -10.247   6.022  1.00 15.00      A    O  
ATOM   2555  N   ASP A 273       5.583 -11.555   5.242  1.00 15.00      A    N  
ATOM   2556  HN  ASP A 273       5.323 -12.442   4.917  1.00 15.00      A    H  
ATOM   2557  CA  ASP A 273       4.585 -10.494   5.302  1.00 15.00      A    C  
ATOM   2558  CB  ASP A 273       3.395 -10.801   4.387  1.00 15.00      A    C  
ATOM   2559  CG  ASP A 273       3.709 -10.664   2.912  1.00 15.00      A    C  
ATOM   2560  OD1 ASP A 273       4.157  -9.576   2.492  1.00 15.00      A    O  
ATOM   2561  OD2 ASP A 273       3.492 -11.644   2.174  1.00 15.00      A    O  
ATOM   2562  C   ASP A 273       4.079 -10.364   6.729  1.00 15.00      A    C  
ATOM   2563  O   ASP A 273       3.945 -11.366   7.432  1.00 15.00      A    O  
ATOM   2564  N   MET A 274       3.807  -9.138   7.161  1.00 15.00      A    N  
ATOM   2565  HN  MET A 274       3.948  -8.374   6.564  1.00 15.00      A    H  
ATOM   2566  CA  MET A 274       3.294  -8.915   8.506  1.00 15.00      A    C  
ATOM   2567  CB  MET A 274       3.323  -7.430   8.870  1.00 15.00      A    C  
ATOM   2568  CG  MET A 274       4.723  -6.849   8.987  1.00 15.00      A    C  
ATOM   2569  SD  MET A 274       4.717  -5.124   9.505  1.00 15.00      A    S  
ATOM   2570  CE  MET A 274       3.947  -5.256  11.117  1.00 15.00      A    C  
ATOM   2571  C   MET A 274       1.876  -9.462   8.613  1.00 15.00      A    C  
ATOM   2572  O   MET A 274       1.134  -9.467   7.629  1.00 15.00      A    O  
ATOM   2573  N   LYS A 275       1.506  -9.932   9.800  1.00 15.00      A    N  
ATOM   2574  HN  LYS A 275       2.141  -9.900  10.548  1.00 15.00      A    H  
ATOM   2575  CA  LYS A 275       0.174 -10.492  10.016  1.00 15.00      A    C  
ATOM   2576  CB  LYS A 275       0.030 -11.024  11.442  1.00 15.00      A    C  
ATOM   2577  CG  LYS A 275       0.921 -12.207  11.770  1.00 15.00      A    C  
ATOM   2578  CD  LYS A 275       0.430 -12.923  13.018  1.00 15.00      A    C  
ATOM   2579  CE  LYS A 275       1.491 -13.852  13.578  1.00 15.00      A    C  
ATOM   2580  NZ  LYS A 275       2.686 -13.100  14.045  1.00 15.00      A    N  
ATOM   2581  HZ1 LYS A 275       3.055 -12.502  13.278  1.00 15.00      A    H  
ATOM   2582  HZ2 LYS A 275       3.432 -13.763  14.339  1.00 15.00      A    H  
ATOM   2583  HZ3 LYS A 275       2.437 -12.496  14.854  1.00 15.00      A    H  
ATOM   2584  C   LYS A 275      -0.921  -9.468   9.746  1.00 15.00      A    C  
ATOM   2585  O   LYS A 275      -0.691  -8.259   9.832  1.00 15.00      A    O  
ATOM   2586  N   TYR A 276      -2.113  -9.964   9.415  1.00 15.00      A    N  
ATOM   2587  HN  TYR A 276      -2.222 -10.936   9.348  1.00 15.00      A    H  
ATOM   2588  CA  TYR A 276      -3.261  -9.102   9.151  1.00 15.00      A    C  
ATOM   2589  CB  TYR A 276      -4.461  -9.936   8.691  1.00 15.00      A    C  
ATOM   2590  CG  TYR A 276      -4.395 -10.402   7.252  1.00 15.00      A    C  
ATOM   2591  CD1 TYR A 276      -4.187 -11.740   6.943  1.00 15.00      A    C  
ATOM   2592  CD2 TYR A 276      -4.550  -9.504   6.204  1.00 15.00      A    C  
ATOM   2593  CE1 TYR A 276      -4.135 -12.170   5.630  1.00 15.00      A    C  
ATOM   2594  CE2 TYR A 276      -4.499  -9.924   4.889  1.00 15.00      A    C  
ATOM   2595  CZ  TYR A 276      -4.292 -11.258   4.608  1.00 15.00      A    C  
ATOM   2596  OH  TYR A 276      -4.242 -11.681   3.299  1.00 15.00      A    O  
ATOM   2597  HH  TYR A 276      -4.736 -12.500   3.207  1.00 15.00      A    H  
ATOM   2598  C   TYR A 276      -3.632  -8.329  10.412  1.00 15.00      A    C  
ATOM   2599  O   TYR A 276      -3.230  -8.705  11.508  1.00 15.00      A    O  
ATOM   2600  N   GLU A 277      -4.405  -7.259  10.258  1.00 15.00      A    N  
ATOM   2601  HN  GLU A 277      -4.698  -7.005   9.356  1.00 15.00      A    H  
ATOM   2602  CA  GLU A 277      -4.820  -6.441  11.399  1.00 15.00      A    C  
ATOM   2603  CB  GLU A 277      -5.532  -5.166  10.931  1.00 15.00      A    C  
ATOM   2604  CG  GLU A 277      -5.860  -4.173  12.040  1.00 15.00      A    C  
ATOM   2605  CD  GLU A 277      -4.648  -3.769  12.864  1.00 15.00      A    C  
ATOM   2606  OE1 GLU A 277      -3.675  -3.248  12.278  1.00 15.00      A    O  
ATOM   2607  OE2 GLU A 277      -4.677  -3.965  14.099  1.00 15.00      A    O  
ATOM   2608  C   GLU A 277      -5.689  -7.228  12.387  1.00 15.00      A    C  
ATOM   2609  O   GLU A 277      -5.771  -6.880  13.564  1.00 15.00      A    O  
ATOM   2610  N   ILE A 278      -6.334  -8.290  11.909  1.00 15.00      A    N  
ATOM   2611  HN  ILE A 278      -6.251  -8.517  10.960  1.00 15.00      A    H  
ATOM   2612  CA  ILE A 278      -7.172  -9.114  12.773  1.00 15.00      A    C  
ATOM   2613  CB  ILE A 278      -8.356  -9.764  12.019  1.00 15.00      A    C  
ATOM   2614  CG1 ILE A 278      -7.872 -10.582  10.818  1.00 15.00      A    C  
ATOM   2615  CG2 ILE A 278      -9.358  -8.701  11.583  1.00 15.00      A    C  
ATOM   2616  CD1 ILE A 278      -8.978 -11.339  10.115  1.00 15.00      A    C  
ATOM   2617  C   ILE A 278      -6.355 -10.178  13.522  1.00 15.00      A    C  
ATOM   2618  O   ILE A 278      -6.769 -10.650  14.581  1.00 15.00      A    O  
ATOM   2619  N   HIS A 279      -5.183 -10.531  12.978  1.00 15.00      A    N  
ATOM   2620  HN  HIS A 279      -4.898 -10.104  12.144  1.00 15.00      A    H  
ATOM   2621  CA  HIS A 279      -4.309 -11.539  13.597  1.00 15.00      A    C  
ATOM   2622  CB  HIS A 279      -3.888 -12.599  12.572  1.00 15.00      A    C  
ATOM   2623  CG  HIS A 279      -5.002 -13.208  11.787  1.00 15.00      A    C  
ATOM   2624  ND1 HIS A 279      -4.931 -13.311  10.419  1.00 15.00      A    N  
ATOM   2625  CD2 HIS A 279      -6.169 -13.746  12.218  1.00 15.00      A    C  
ATOM   2626  CE1 HIS A 279      -6.046 -13.906  10.045  1.00 15.00      A    C  
ATOM   2627  NE2 HIS A 279      -6.824 -14.188  11.098  1.00 15.00      A    N  
ATOM   2628  HE2 HIS A 279      -7.694 -14.634  11.074  1.00 15.00      A    H  
ATOM   2629  C   HIS A 279      -3.034 -10.909  14.156  1.00 15.00      A    C  
ATOM   2630  O   HIS A 279      -2.145 -11.616  14.630  1.00 15.00      A    O  
ATOM   2631  N   ARG A 280      -2.949  -9.584  14.092  1.00 15.00      A    N  
ATOM   2632  HN  ARG A 280      -3.699  -9.081  13.714  1.00 15.00      A    H  
ATOM   2633  CA  ARG A 280      -1.778  -8.849  14.562  1.00 15.00      A    C  
ATOM   2634  CB  ARG A 280      -1.822  -7.400  14.022  1.00 15.00      A    C  
ATOM   2635  CG  ARG A 280      -1.097  -6.378  14.891  1.00 15.00      A    C  
ATOM   2636  CD  ARG A 280      -1.187  -4.962  14.347  1.00 15.00      A    C  
ATOM   2637  NE  ARG A 280      -0.604  -4.005  15.281  1.00 15.00      A    N  
ATOM   2638  HE  ARG A 280       0.351  -3.804  15.187  1.00 15.00      A    H  
ATOM   2639  CZ  ARG A 280      -1.291  -3.416  16.260  1.00 15.00      A    C  
ATOM   2640  NH1 ARG A 280      -2.574  -3.677  16.432  1.00 15.00      A    N  
ATOM   2641 HH11 ARG A 280      -3.097  -3.205  17.198  1.00 15.00      A    H  
ATOM   2642 HH12 ARG A 280      -3.060  -4.354  15.812  1.00 15.00      A    H  
ATOM   2643  NH2 ARG A 280      -0.710  -2.559  17.081  1.00 15.00      A    N  
ATOM   2644 HH21 ARG A 280      -1.275  -2.113  17.834  1.00 15.00      A    H  
ATOM   2645 HH22 ARG A 280       0.298  -2.331  16.982  1.00 15.00      A    H  
ATOM   2646  C   ARG A 280      -1.656  -8.846  16.089  1.00 15.00      A    C  
ATOM   2647  O   ARG A 280      -2.644  -8.666  16.803  1.00 15.00      A    O  
ATOM   2648  N   ASP A 281      -0.437  -9.059  16.581  1.00 15.00      A    N  
ATOM   2649  HN  ASP A 281       0.301  -9.257  15.967  1.00 15.00      A    H  
ATOM   2650  CA  ASP A 281      -0.181  -9.024  18.012  1.00 15.00      A    C  
ATOM   2651  CB  ASP A 281       1.068  -9.839  18.349  1.00 15.00      A    C  
ATOM   2652  CG  ASP A 281       1.079 -10.334  19.781  1.00 15.00      A    C  
ATOM   2653  OD1 ASP A 281       0.763  -9.539  20.692  1.00 15.00      A    O  
ATOM   2654  OD2 ASP A 281       1.405 -11.517  19.989  1.00 15.00      A    O  
ATOM   2655  C   ASP A 281       0.020  -7.570  18.421  1.00 15.00      A    C  
ATOM   2656  O   ASP A 281       0.885  -6.893  17.883  1.00 15.00      A    O  
ATOM   2657  N   SER A 282      -0.795  -7.085  19.349  1.00 15.00      A    N  
ATOM   2658  HN  SER A 282      -1.478  -7.668  19.740  1.00 15.00      A    H  
ATOM   2659  CA  SER A 282      -0.700  -5.696  19.794  1.00 15.00      A    C  
ATOM   2660  CB  SER A 282      -1.983  -5.276  20.515  1.00 15.00      A    C  
ATOM   2661  OG  SER A 282      -2.297  -6.186  21.557  1.00 15.00      A    O  
ATOM   2662  HG  SER A 282      -2.560  -7.029  21.179  1.00 15.00      A    H  
ATOM   2663  C   SER A 282       0.515  -5.440  20.689  1.00 15.00      A    C  
ATOM   2664  O   SER A 282       0.870  -4.290  20.938  1.00 15.00      A    O  
ATOM   2665  N   THR A 283       1.153  -6.505  21.169  1.00 15.00      A    N  
ATOM   2666  HN  THR A 283       0.840  -7.401  20.929  1.00 15.00      A    H  
ATOM   2667  CA  THR A 283       2.310  -6.360  22.053  1.00 15.00      A    C  
ATOM   2668  CB  THR A 283       2.200  -7.254  23.308  1.00 15.00      A    C  
ATOM   2669  OG1 THR A 283       2.198  -8.635  22.927  1.00 15.00      A    O  
ATOM   2670  HG1 THR A 283       1.730  -8.740  22.093  1.00 15.00      A    H  
ATOM   2671  CG2 THR A 283       0.926  -6.942  24.079  1.00 15.00      A    C  
ATOM   2672  C   THR A 283       3.648  -6.620  21.354  1.00 15.00      A    C  
ATOM   2673  O   THR A 283       4.685  -6.135  21.808  1.00 15.00      A    O  
ATOM   2674  N   LEU A 284       3.636  -7.381  20.259  1.00 15.00      A    N  
ATOM   2675  HN  LEU A 284       2.786  -7.739  19.931  1.00 15.00      A    H  
ATOM   2676  CA  LEU A 284       4.875  -7.692  19.539  1.00 15.00      A    C  
ATOM   2677  CB  LEU A 284       5.063  -9.207  19.396  1.00 15.00      A    C  
ATOM   2678  CG  LEU A 284       5.951  -9.893  20.442  1.00 15.00      A    C  
ATOM   2679  CD1 LEU A 284       7.311  -9.216  20.534  1.00 15.00      A    C  
ATOM   2680  CD2 LEU A 284       5.270  -9.935  21.801  1.00 15.00      A    C  
ATOM   2681  C   LEU A 284       4.953  -7.021  18.169  1.00 15.00      A    C  
ATOM   2682  O   LEU A 284       6.044  -6.766  17.660  1.00 15.00      A    O  
ATOM   2683  N   ASP A 285       3.800  -6.736  17.575  1.00 15.00      A    N  
ATOM   2684  HN  ASP A 285       2.959  -6.951  18.030  1.00 15.00      A    H  
ATOM   2685  CA  ASP A 285       3.756  -6.108  16.257  1.00 15.00      A    C  
ATOM   2686  CB  ASP A 285       3.094  -7.044  15.239  1.00 15.00      A    C  
ATOM   2687  CG  ASP A 285       3.990  -8.186  14.803  1.00 15.00      A    C  
ATOM   2688  OD1 ASP A 285       4.709  -8.021  13.797  1.00 15.00      A    O  
ATOM   2689  OD2 ASP A 285       3.965  -9.245  15.461  1.00 15.00      A    O  
ATOM   2690  C   ASP A 285       3.009  -4.777  16.276  1.00 15.00      A    C  
ATOM   2691  O   ASP A 285       1.944  -4.659  16.880  1.00 15.00      A    O  
ATOM   2692  N   PRO A 286       3.573  -3.747  15.626  1.00 15.00      A    N  
ATOM   2693  CA  PRO A 286       2.942  -2.434  15.532  1.00 15.00      A    C  
ATOM   2694  CB  PRO A 286       4.142  -1.503  15.378  1.00 15.00      A    C  
ATOM   2695  CG  PRO A 286       5.164  -2.317  14.653  1.00 15.00      A    C  
ATOM   2696  CD  PRO A 286       4.889  -3.769  14.963  1.00 15.00      A    C  
ATOM   2697  C   PRO A 286       2.042  -2.348  14.299  1.00 15.00      A    C  
ATOM   2698  O   PRO A 286       2.299  -2.999  13.286  1.00 15.00      A    O  
ATOM   2699  N   SER A 287       0.981  -1.552  14.389  1.00 15.00      A    N  
ATOM   2700  HN  SER A 287       0.819  -1.059  15.221  1.00 15.00      A    H  
ATOM   2701  CA  SER A 287       0.052  -1.400  13.273  1.00 15.00      A    C  
ATOM   2702  CB  SER A 287      -1.297  -0.861  13.759  1.00 15.00      A    C  
ATOM   2703  OG  SER A 287      -1.173   0.458  14.258  1.00 15.00      A    O  
ATOM   2704  HG  SER A 287      -0.760   0.434  15.124  1.00 15.00      A    H  
ATOM   2705  C   SER A 287       0.629  -0.483  12.202  1.00 15.00      A    C  
ATOM   2706  O   SER A 287       1.702   0.093  12.381  1.00 15.00      A    O  
ATOM   2707  N   LEU A 288      -0.089  -0.357  11.088  1.00 15.00      A    N  
ATOM   2708  HN  LEU A 288      -0.929  -0.854  11.003  1.00 15.00      A    H  
ATOM   2709  CA  LEU A 288       0.343   0.501   9.989  1.00 15.00      A    C  
ATOM   2710  CB  LEU A 288      -0.634   0.392   8.813  1.00 15.00      A    C  
ATOM   2711  CG  LEU A 288      -0.028   0.273   7.409  1.00 15.00      A    C  
ATOM   2712  CD1 LEU A 288      -1.022   0.738   6.357  1.00 15.00      A    C  
ATOM   2713  CD2 LEU A 288       1.283   1.034   7.291  1.00 15.00      A    C  
ATOM   2714  C   LEU A 288       0.415   1.951  10.454  1.00 15.00      A    C  
ATOM   2715  O   LEU A 288       1.378   2.658  10.167  1.00 15.00      A    O  
ATOM   2716  N   MET A 289      -0.614   2.373  11.183  1.00 15.00      A    N  
ATOM   2717  HN  MET A 289      -1.343   1.746  11.377  1.00 15.00      A    H  
ATOM   2718  CA  MET A 289      -0.699   3.731  11.706  1.00 15.00      A    C  
ATOM   2719  CB  MET A 289      -2.035   3.916  12.433  1.00 15.00      A    C  
ATOM   2720  CG  MET A 289      -2.199   5.256  13.127  1.00 15.00      A    C  
ATOM   2721  SD  MET A 289      -3.830   5.456  13.870  1.00 15.00      A    S  
ATOM   2722  CE  MET A 289      -3.840   4.103  15.043  1.00 15.00      A    C  
ATOM   2723  C   MET A 289       0.466   4.046  12.645  1.00 15.00      A    C  
ATOM   2724  O   MET A 289       1.022   5.145  12.613  1.00 15.00      A    O  
ATOM   2725  N   GLU A 290       0.838   3.068  13.469  1.00 15.00      A    N  
ATOM   2726  HN  GLU A 290       0.364   2.211  13.434  1.00 15.00      A    H  
ATOM   2727  CA  GLU A 290       1.933   3.235  14.422  1.00 15.00      A    C  
ATOM   2728  CB  GLU A 290       1.899   2.129  15.478  1.00 15.00      A    C  
ATOM   2729  CG  GLU A 290       0.649   2.128  16.342  1.00 15.00      A    C  
ATOM   2730  CD  GLU A 290       0.629   0.984  17.338  1.00 15.00      A    C  
ATOM   2731  OE1 GLU A 290       1.230  -0.070  17.045  1.00 15.00      A    O  
ATOM   2732  OE2 GLU A 290       0.008   1.141  18.408  1.00 15.00      A    O  
ATOM   2733  C   GLU A 290       3.294   3.251  13.729  1.00 15.00      A    C  
ATOM   2734  O   GLU A 290       4.255   3.816  14.252  1.00 15.00      A    O  
ATOM   2735  N   MET A 291       3.372   2.629  12.555  1.00 15.00      A    N  
ATOM   2736  HN  MET A 291       2.572   2.197  12.188  1.00 15.00      A    H  
ATOM   2737  CA  MET A 291       4.620   2.574  11.801  1.00 15.00      A    C  
ATOM   2738  CB  MET A 291       4.630   1.398  10.824  1.00 15.00      A    C  
ATOM   2739  CG  MET A 291       4.927   0.055  11.472  1.00 15.00      A    C  
ATOM   2740  SD  MET A 291       5.277  -1.242  10.268  1.00 15.00      A    S  
ATOM   2741  CE  MET A 291       3.695  -1.382   9.441  1.00 15.00      A    C  
ATOM   2742  C   MET A 291       4.909   3.884  11.074  1.00 15.00      A    C  
ATOM   2743  O   MET A 291       6.058   4.319  11.009  1.00 15.00      A    O  
ATOM   2744  N   THR A 292       3.869   4.516  10.529  1.00 15.00      A    N  
ATOM   2745  HN  THR A 292       2.973   4.127  10.606  1.00 15.00      A    H  
ATOM   2746  CA  THR A 292       4.046   5.782   9.821  1.00 15.00      A    C  
ATOM   2747  CB  THR A 292       2.835   6.157   8.939  1.00 15.00      A    C  
ATOM   2748  OG1 THR A 292       1.807   6.765   9.730  1.00 15.00      A    O  
ATOM   2749  HG1 THR A 292       1.569   7.614   9.344  1.00 15.00      A    H  
ATOM   2750  CG2 THR A 292       2.275   4.926   8.248  1.00 15.00      A    C  
ATOM   2751  C   THR A 292       4.343   6.908  10.803  1.00 15.00      A    C  
ATOM   2752  O   THR A 292       5.008   7.879  10.458  1.00 15.00      A    O  
ATOM   2753  N   GLU A 293       3.845   6.759  12.032  1.00 15.00      A    N  
ATOM   2754  HN  GLU A 293       3.304   5.967  12.230  1.00 15.00      A    H  
ATOM   2755  CA  GLU A 293       4.066   7.744  13.086  1.00 15.00      A    C  
ATOM   2756  CB  GLU A 293       3.061   7.540  14.225  1.00 15.00      A    C  
ATOM   2757  CG  GLU A 293       3.404   8.281  15.509  1.00 15.00      A    C  
ATOM   2758  CD  GLU A 293       2.197   8.532  16.390  1.00 15.00      A    C  
ATOM   2759  OE1 GLU A 293       2.220   9.519  17.155  1.00 15.00      A    O  
ATOM   2760  OE2 GLU A 293       1.228   7.747  16.313  1.00 15.00      A    O  
ATOM   2761  C   GLU A 293       5.501   7.673  13.612  1.00 15.00      A    C  
ATOM   2762  O   GLU A 293       6.117   8.701  13.895  1.00 15.00      A    O  
ATOM   2763  N   ALA A 294       6.026   6.453  13.736  1.00 15.00      A    N  
ATOM   2764  HN  ALA A 294       5.482   5.673  13.500  1.00 15.00      A    H  
ATOM   2765  CA  ALA A 294       7.391   6.248  14.215  1.00 15.00      A    C  
ATOM   2766  CB  ALA A 294       7.627   4.776  14.518  1.00 15.00      A    C  
ATOM   2767  C   ALA A 294       8.401   6.750  13.188  1.00 15.00      A    C  
ATOM   2768  O   ALA A 294       9.483   7.221  13.541  1.00 15.00      A    O  
ATOM   2769  N   ALA A 295       8.028   6.649  11.915  1.00 15.00      A    N  
ATOM   2770  HN  ALA A 295       7.150   6.264  11.708  1.00 15.00      A    H  
ATOM   2771  CA  ALA A 295       8.880   7.095  10.821  1.00 15.00      A    C  
ATOM   2772  CB  ALA A 295       8.507   6.359   9.544  1.00 15.00      A    C  
ATOM   2773  C   ALA A 295       8.739   8.596  10.611  1.00 15.00      A    C  
ATOM   2774  O   ALA A 295       9.679   9.265  10.186  1.00 15.00      A    O  
ATOM   2775  N   LEU A 296       7.550   9.111  10.914  1.00 15.00      A    N  
ATOM   2776  HN  LEU A 296       6.847   8.512  11.240  1.00 15.00      A    H  
ATOM   2777  CA  LEU A 296       7.253  10.533  10.768  1.00 15.00      A    C  
ATOM   2778  CB  LEU A 296       5.744  10.768  10.892  1.00 15.00      A    C  
ATOM   2779  CG  LEU A 296       5.098  11.641   9.816  1.00 15.00      A    C  
ATOM   2780  CD1 LEU A 296       5.754  11.406   8.471  1.00 15.00      A    C  
ATOM   2781  CD2 LEU A 296       3.606  11.364   9.731  1.00 15.00      A    C  
ATOM   2782  C   LEU A 296       7.999  11.364  11.807  1.00 15.00      A    C  
ATOM   2783  O   LEU A 296       8.424  12.483  11.525  1.00 15.00      A    O  
ATOM   2784  N   ARG A 297       8.162  10.793  13.005  1.00 15.00      A    N  
ATOM   2785  HN  ARG A 297       7.808   9.892  13.146  1.00 15.00      A    H  
ATOM   2786  CA  ARG A 297       8.855  11.460  14.108  1.00 15.00      A    C  
ATOM   2787  CB  ARG A 297       8.603  10.718  15.434  1.00 15.00      A    C  
ATOM   2788  CG  ARG A 297       7.225  10.974  16.037  1.00 15.00      A    C  
ATOM   2789  CD  ARG A 297       7.146  10.553  17.508  1.00 15.00      A    C  
ATOM   2790  NE  ARG A 297       7.010   9.099  17.673  1.00 15.00      A    N  
ATOM   2791  HE  ARG A 297       7.492   8.529  17.044  1.00 15.00      A    H  
ATOM   2792  CZ  ARG A 297       6.281   8.519  18.636  1.00 15.00      A    C  
ATOM   2793  NH1 ARG A 297       5.617   9.266  19.507  1.00 15.00      A    N  
ATOM   2794 HH11 ARG A 297       5.053   8.815  20.251  1.00 15.00      A    H  
ATOM   2795 HH12 ARG A 297       5.662  10.307  19.446  1.00 15.00      A    H  
ATOM   2796  NH2 ARG A 297       6.188   7.189  18.715  1.00 15.00      A    N  
ATOM   2797 HH21 ARG A 297       5.615   6.754  19.471  1.00 15.00      A    H  
ATOM   2798 HH22 ARG A 297       6.681   6.582  18.023  1.00 15.00      A    H  
ATOM   2799  C   ARG A 297      10.357  11.565  13.842  1.00 15.00      A    C  
ATOM   2800  O   ARG A 297      11.039  12.423  14.400  1.00 15.00      A    O  
ATOM   2801  N   LEU A 298      10.858  10.694  12.971  1.00 15.00      A    N  
ATOM   2802  HN  LEU A 298      10.252  10.058  12.539  1.00 15.00      A    H  
ATOM   2803  CA  LEU A 298      12.278  10.658  12.636  1.00 15.00      A    C  
ATOM   2804  CB  LEU A 298      12.730   9.200  12.466  1.00 15.00      A    C  
ATOM   2805  CG  LEU A 298      14.239   8.946  12.390  1.00 15.00      A    C  
ATOM   2806  CD1 LEU A 298      14.583   7.629  13.068  1.00 15.00      A    C  
ATOM   2807  CD2 LEU A 298      14.709   8.929  10.942  1.00 15.00      A    C  
ATOM   2808  C   LEU A 298      12.595  11.468  11.375  1.00 15.00      A    C  
ATOM   2809  O   LEU A 298      13.613  12.157  11.315  1.00 15.00      A    O  
ATOM   2810  N   LEU A 299      11.716  11.386  10.377  1.00 15.00      A    N  
ATOM   2811  HN  LEU A 299      10.918  10.828  10.489  1.00 15.00      A    H  
ATOM   2812  CA  LEU A 299      11.911  12.095   9.111  1.00 15.00      A    C  
ATOM   2813  CB  LEU A 299      11.042  11.475   8.014  1.00 15.00      A    C  
ATOM   2814  CG  LEU A 299      11.301  10.001   7.689  1.00 15.00      A    C  
ATOM   2815  CD1 LEU A 299      10.261   9.479   6.709  1.00 15.00      A    C  
ATOM   2816  CD2 LEU A 299      12.703   9.809   7.133  1.00 15.00      A    C  
ATOM   2817  C   LEU A 299      11.624  13.593   9.223  1.00 15.00      A    C  
ATOM   2818  O   LEU A 299      12.114  14.384   8.414  1.00 15.00      A    O  
ATOM   2819  N   SER A 300      10.835  13.974  10.225  1.00 15.00      A    N  
ATOM   2820  HN  SER A 300      10.473  13.294  10.831  1.00 15.00      A    H  
ATOM   2821  CA  SER A 300      10.484  15.378  10.439  1.00 15.00      A    C  
ATOM   2822  CB  SER A 300       9.215  15.496  11.287  1.00 15.00      A    C  
ATOM   2823  OG  SER A 300       9.423  14.980  12.592  1.00 15.00      A    O  
ATOM   2824  HG  SER A 300      10.309  15.201  12.887  1.00 15.00      A    H  
ATOM   2825  C   SER A 300      11.622  16.166  11.087  1.00 15.00      A    C  
ATOM   2826  O   SER A 300      11.512  17.378  11.277  1.00 15.00      A    O  
ATOM   2827  N   ARG A 301      12.712  15.479  11.428  1.00 15.00      A    N  
ATOM   2828  HN  ARG A 301      12.743  14.514  11.258  1.00 15.00      A    H  
ATOM   2829  CA  ARG A 301      13.861  16.132  12.048  1.00 15.00      A    C  
ATOM   2830  CB  ARG A 301      14.701  15.134  12.850  1.00 15.00      A    C  
ATOM   2831  CG  ARG A 301      13.912  14.346  13.886  1.00 15.00      A    C  
ATOM   2832  CD  ARG A 301      14.795  13.911  15.046  1.00 15.00      A    C  
ATOM   2833  NE  ARG A 301      14.274  12.725  15.729  1.00 15.00      A    N  
ATOM   2834  HE  ARG A 301      14.682  11.863  15.505  1.00 15.00      A    H  
ATOM   2835  CZ  ARG A 301      13.287  12.748  16.626  1.00 15.00      A    C  
ATOM   2836  NH1 ARG A 301      12.706  13.895  16.960  1.00 15.00      A    N  
ATOM   2837 HH11 ARG A 301      11.938  13.905  17.661  1.00 15.00      A    H  
ATOM   2838 HH12 ARG A 301      13.018  14.784  16.518  1.00 15.00      A    H  
ATOM   2839  NH2 ARG A 301      12.879  11.619  17.189  1.00 15.00      A    N  
ATOM   2840 HH21 ARG A 301      13.327  10.716  16.930  1.00 15.00      A    H  
ATOM   2841 HH22 ARG A 301      12.109  11.634  17.889  1.00 15.00      A    H  
ATOM   2842  C   ARG A 301      14.722  16.846  11.006  1.00 15.00      A    C  
ATOM   2843  O   ARG A 301      15.534  17.706  11.344  1.00 15.00      A    O  
ATOM   2844  N   ASN A 302      14.536  16.478   9.738  1.00 15.00      A    N  
ATOM   2845  HN  ASN A 302      13.881  15.777   9.537  1.00 15.00      A    H  
ATOM   2846  CA  ASN A 302      15.280  17.088   8.639  1.00 15.00      A    C  
ATOM   2847  CB  ASN A 302      15.341  16.123   7.446  1.00 15.00      A    C  
ATOM   2848  CG  ASN A 302      16.564  16.318   6.559  1.00 15.00      A    C  
ATOM   2849  OD1 ASN A 302      17.080  15.365   5.980  1.00 15.00      A    O  
ATOM   2850  ND2 ASN A 302      17.032  17.553   6.438  1.00 15.00      A    N  
ATOM   2851 HD21 ASN A 302      16.574  18.271   6.920  1.00 15.00      A    H  
ATOM   2852 HD22 ASN A 302      17.819  17.695   5.870  1.00 15.00      A    H  
ATOM   2853  C   ASN A 302      14.612  18.399   8.220  1.00 15.00      A    C  
ATOM   2854  O   ASN A 302      13.458  18.404   7.787  1.00 15.00      A    O  
ATOM   2855  N   PRO A 303      15.332  19.532   8.354  1.00 15.00      A    N  
ATOM   2856  CA  PRO A 303      14.810  20.860   7.992  1.00 15.00      A    C  
ATOM   2857  CB  PRO A 303      15.890  21.819   8.505  1.00 15.00      A    C  
ATOM   2858  CG  PRO A 303      17.135  21.003   8.533  1.00 15.00      A    C  
ATOM   2859  CD  PRO A 303      16.706  19.608   8.887  1.00 15.00      A    C  
ATOM   2860  C   PRO A 303      14.614  21.042   6.485  1.00 15.00      A    C  
ATOM   2861  O   PRO A 303      13.923  21.965   6.052  1.00 15.00      A    O  
ATOM   2862  N   ARG A 304      15.219  20.161   5.691  1.00 15.00      A    N  
ATOM   2863  HN  ARG A 304      15.754  19.445   6.092  1.00 15.00      A    H  
ATOM   2864  CA  ARG A 304      15.104  20.235   4.237  1.00 15.00      A    C  
ATOM   2865  CB  ARG A 304      16.325  19.608   3.563  1.00 15.00      A    C  
ATOM   2866  CG  ARG A 304      17.631  20.335   3.830  1.00 15.00      A    C  
ATOM   2867  CD  ARG A 304      18.696  19.929   2.825  1.00 15.00      A    C  
ATOM   2868  NE  ARG A 304      19.963  20.621   3.053  1.00 15.00      A    N  
ATOM   2869  HE  ARG A 304      20.605  20.199   3.662  1.00 15.00      A    H  
ATOM   2870  CZ  ARG A 304      20.291  21.781   2.483  1.00 15.00      A    C  
ATOM   2871  NH1 ARG A 304      19.446  22.384   1.655  1.00 15.00      A    N  
ATOM   2872 HH11 ARG A 304      18.523  21.951   1.447  1.00 15.00      A    H  
ATOM   2873 HH12 ARG A 304      19.707  23.289   1.213  1.00 15.00      A    H  
ATOM   2874  NH2 ARG A 304      21.469  22.334   2.737  1.00 15.00      A    N  
ATOM   2875 HH21 ARG A 304      21.725  23.239   2.293  1.00 15.00      A    H  
ATOM   2876 HH22 ARG A 304      22.137  21.863   3.380  1.00 15.00      A    H  
ATOM   2877  C   ARG A 304      13.832  19.556   3.739  1.00 15.00      A    C  
ATOM   2878  O   ARG A 304      13.374  19.819   2.628  1.00 15.00      A    O  
ATOM   2879  N   GLY A 305      13.267  18.685   4.567  1.00 15.00      A    N  
ATOM   2880  HN  GLY A 305      13.673  18.522   5.444  1.00 15.00      A    H  
ATOM   2881  CA  GLY A 305      12.059  17.977   4.191  1.00 15.00      A    C  
ATOM   2882  C   GLY A 305      12.259  16.477   4.198  1.00 15.00      A    C  
ATOM   2883  O   GLY A 305      13.292  15.991   4.661  1.00 15.00      A    O  
ATOM   2884  N   PHE A 306      11.279  15.738   3.684  1.00 15.00      A    N  
ATOM   2885  HN  PHE A 306      10.479  16.177   3.324  1.00 15.00      A    H  
ATOM   2886  CA  PHE A 306      11.376  14.284   3.649  1.00 15.00      A    C  
ATOM   2887  CB  PHE A 306      11.170  13.686   5.052  1.00 15.00      A    C  
ATOM   2888  CG  PHE A 306       9.773  13.821   5.604  1.00 15.00      A    C  
ATOM   2889  CD1 PHE A 306       8.782  12.915   5.258  1.00 15.00      A    C  
ATOM   2890  CD2 PHE A 306       9.456  14.848   6.477  1.00 15.00      A    C  
ATOM   2891  CE1 PHE A 306       7.504  13.032   5.767  1.00 15.00      A    C  
ATOM   2892  CE2 PHE A 306       8.179  14.972   6.991  1.00 15.00      A    C  
ATOM   2893  CZ  PHE A 306       7.202  14.063   6.634  1.00 15.00      A    C  
ATOM   2894  C   PHE A 306      10.400  13.651   2.663  1.00 15.00      A    C  
ATOM   2895  O   PHE A 306       9.462  14.291   2.191  1.00 15.00      A    O  
ATOM   2896  N   PHE A 307      10.649  12.382   2.360  1.00 15.00      A    N  
ATOM   2897  HN  PHE A 307      11.439  11.952   2.751  1.00 15.00      A    H  
ATOM   2898  CA  PHE A 307       9.800  11.601   1.474  1.00 15.00      A    C  
ATOM   2899  CB  PHE A 307      10.528  11.255   0.170  1.00 15.00      A    C  
ATOM   2900  CG  PHE A 307       9.686  10.461  -0.793  1.00 15.00      A    C  
ATOM   2901  CD1 PHE A 307       9.736   9.077  -0.804  1.00 15.00      A    C  
ATOM   2902  CD2 PHE A 307       8.836  11.100  -1.677  1.00 15.00      A    C  
ATOM   2903  CE1 PHE A 307       8.957   8.345  -1.679  1.00 15.00      A    C  
ATOM   2904  CE2 PHE A 307       8.054  10.376  -2.556  1.00 15.00      A    C  
ATOM   2905  CZ  PHE A 307       8.114   8.996  -2.557  1.00 15.00      A    C  
ATOM   2906  C   PHE A 307       9.388  10.326   2.198  1.00 15.00      A    C  
ATOM   2907  O   PHE A 307      10.240   9.575   2.671  1.00 15.00      A    O  
ATOM   2908  N   LEU A 308       8.089  10.084   2.288  1.00 15.00      A    N  
ATOM   2909  HN  LEU A 308       7.453  10.709   1.879  1.00 15.00      A    H  
ATOM   2910  CA  LEU A 308       7.589   8.906   2.977  1.00 15.00      A    C  
ATOM   2911  CB  LEU A 308       6.833   9.312   4.245  1.00 15.00      A    C  
ATOM   2912  CG  LEU A 308       6.280   8.169   5.100  1.00 15.00      A    C  
ATOM   2913  CD1 LEU A 308       7.408   7.299   5.635  1.00 15.00      A    C  
ATOM   2914  CD2 LEU A 308       5.433   8.713   6.237  1.00 15.00      A    C  
ATOM   2915  C   LEU A 308       6.701   8.051   2.084  1.00 15.00      A    C  
ATOM   2916  O   LEU A 308       5.806   8.554   1.407  1.00 15.00      A    O  
ATOM   2917  N   PHE A 309       6.965   6.751   2.092  1.00 15.00      A    N  
ATOM   2918  HN  PHE A 309       7.708   6.421   2.640  1.00 15.00      A    H  
ATOM   2919  CA  PHE A 309       6.191   5.801   1.309  1.00 15.00      A    C  
ATOM   2920  CB  PHE A 309       7.111   4.984   0.390  1.00 15.00      A    C  
ATOM   2921  CG  PHE A 309       6.436   3.831  -0.305  1.00 15.00      A    C  
ATOM   2922  CD1 PHE A 309       6.643   2.529   0.125  1.00 15.00      A    C  
ATOM   2923  CD2 PHE A 309       5.595   4.047  -1.383  1.00 15.00      A    C  
ATOM   2924  CE1 PHE A 309       6.025   1.467  -0.505  1.00 15.00      A    C  
ATOM   2925  CE2 PHE A 309       4.974   2.989  -2.020  1.00 15.00      A    C  
ATOM   2926  CZ  PHE A 309       5.189   1.697  -1.579  1.00 15.00      A    C  
ATOM   2927  C   PHE A 309       5.406   4.877   2.235  1.00 15.00      A    C  
ATOM   2928  O   PHE A 309       5.967   3.961   2.827  1.00 15.00      A    O  
ATOM   2929  N   VAL A 310       4.115   5.144   2.377  1.00 15.00      A    N  
ATOM   2930  HN  VAL A 310       3.731   5.910   1.901  1.00 15.00      A    H  
ATOM   2931  CA  VAL A 310       3.252   4.323   3.220  1.00 15.00      A    C  
ATOM   2932  CB  VAL A 310       2.327   5.192   4.093  1.00 15.00      A    C  
ATOM   2933  CG1 VAL A 310       1.412   4.322   4.944  1.00 15.00      A    C  
ATOM   2934  CG2 VAL A 310       3.147   6.127   4.967  1.00 15.00      A    C  
ATOM   2935  C   VAL A 310       2.408   3.422   2.334  1.00 15.00      A    C  
ATOM   2936  O   VAL A 310       1.755   3.899   1.414  1.00 15.00      A    O  
ATOM   2937  N   GLU A 311       2.415   2.123   2.607  1.00 15.00      A    N  
ATOM   2938  HN  GLU A 311       2.932   1.788   3.370  1.00 15.00      A    H  
ATOM   2939  CA  GLU A 311       1.662   1.192   1.781  1.00 15.00      A    C  
ATOM   2940  CB  GLU A 311       2.589   0.576   0.729  1.00 15.00      A    C  
ATOM   2941  CG  GLU A 311       1.927  -0.455  -0.171  1.00 15.00      A    C  
ATOM   2942  CD  GLU A 311       2.818  -1.652  -0.435  1.00 15.00      A    C  
ATOM   2943  OE1 GLU A 311       4.041  -1.545  -0.203  1.00 15.00      A    O  
ATOM   2944  OE2 GLU A 311       2.296  -2.695  -0.876  1.00 15.00      A    O  
ATOM   2945  C   GLU A 311       0.978   0.084   2.575  1.00 15.00      A    C  
ATOM   2946  O   GLU A 311       1.590  -0.566   3.422  1.00 15.00      A    O  
ATOM   2947  N   GLY A 312      -0.305  -0.113   2.286  1.00 15.00      A    N  
ATOM   2948  HN  GLY A 312      -0.741   0.476   1.635  1.00 15.00      A    H  
ATOM   2949  CA  GLY A 312      -1.068  -1.173   2.914  1.00 15.00      A    C  
ATOM   2950  C   GLY A 312      -1.224  -2.318   1.935  1.00 15.00      A    C  
ATOM   2951  O   GLY A 312      -2.327  -2.613   1.477  1.00 15.00      A    O  
ATOM   2952  N   GLY A 313      -0.097  -2.952   1.611  1.00 15.00      A    N  
ATOM   2953  HN  GLY A 313       0.740  -2.665   2.031  1.00 15.00      A    H  
ATOM   2954  CA  GLY A 313      -0.071  -4.044   0.648  1.00 15.00      A    C  
ATOM   2955  C   GLY A 313      -0.843  -5.295   1.029  1.00 15.00      A    C  
ATOM   2956  O   GLY A 313      -0.940  -6.221   0.225  1.00 15.00      A    O  
ATOM   2957  N   ARG A 314      -1.394  -5.345   2.236  1.00 15.00      A    N  
ATOM   2958  HN  ARG A 314      -1.296  -4.584   2.847  1.00 15.00      A    H  
ATOM   2959  CA  ARG A 314      -2.152  -6.520   2.657  1.00 15.00      A    C  
ATOM   2960  CB  ARG A 314      -2.018  -6.784   4.157  1.00 15.00      A    C  
ATOM   2961  CG  ARG A 314      -0.648  -7.299   4.575  1.00 15.00      A    C  
ATOM   2962  CD  ARG A 314      -0.747  -8.629   5.309  1.00 15.00      A    C  
ATOM   2963  NE  ARG A 314      -0.764  -9.772   4.396  1.00 15.00      A    N  
ATOM   2964  HE  ARG A 314      -0.764  -9.583   3.434  1.00 15.00      A    H  
ATOM   2965  CZ  ARG A 314      -0.780 -11.046   4.797  1.00 15.00      A    C  
ATOM   2966  NH1 ARG A 314      -0.775 -11.342   6.092  1.00 15.00      A    N  
ATOM   2967 HH11 ARG A 314      -0.787 -12.337   6.397  1.00 15.00      A    H  
ATOM   2968 HH12 ARG A 314      -0.760 -10.581   6.801  1.00 15.00      A    H  
ATOM   2969  NH2 ARG A 314      -0.799 -12.025   3.902  1.00 15.00      A    N  
ATOM   2970 HH21 ARG A 314      -0.805 -11.801   2.885  1.00 15.00      A    H  
ATOM   2971 HH22 ARG A 314      -0.811 -13.017   4.215  1.00 15.00      A    H  
ATOM   2972  C   ARG A 314      -3.615  -6.452   2.214  1.00 15.00      A    C  
ATOM   2973  O   ARG A 314      -4.405  -7.346   2.518  1.00 15.00      A    O  
ATOM   2974  N   ILE A 315      -3.966  -5.384   1.491  1.00 15.00      A    N  
ATOM   2975  HN  ILE A 315      -3.293  -4.696   1.299  1.00 15.00      A    H  
ATOM   2976  CA  ILE A 315      -5.323  -5.216   0.969  1.00 15.00      A    C  
ATOM   2977  CB  ILE A 315      -5.615  -3.738   0.617  1.00 15.00      A    C  
ATOM   2978  CG1 ILE A 315      -5.431  -2.843   1.845  1.00 15.00      A    C  
ATOM   2979  CG2 ILE A 315      -7.020  -3.581   0.048  1.00 15.00      A    C  
ATOM   2980  CD1 ILE A 315      -5.451  -1.360   1.535  1.00 15.00      A    C  
ATOM   2981  C   ILE A 315      -5.458  -6.062  -0.294  1.00 15.00      A    C  
ATOM   2982  O   ILE A 315      -6.517  -6.623  -0.583  1.00 15.00      A    O  
ATOM   2983  N   ASP A 316      -4.352  -6.146  -1.028  1.00 15.00      A    N  
ATOM   2984  HN  ASP A 316      -3.554  -5.661  -0.730  1.00 15.00      A    H  
ATOM   2985  CA  ASP A 316      -4.276  -6.925  -2.255  1.00 15.00      A    C  
ATOM   2986  CB  ASP A 316      -2.995  -6.538  -3.006  1.00 15.00      A    C  
ATOM   2987  CG  ASP A 316      -2.588  -7.523  -4.085  1.00 15.00      A    C  
ATOM   2988  OD1 ASP A 316      -1.870  -8.492  -3.763  1.00 15.00      A    O  
ATOM   2989  OD2 ASP A 316      -2.973  -7.317  -5.252  1.00 15.00      A    O  
ATOM   2990  C   ASP A 316      -4.258  -8.412  -1.920  1.00 15.00      A    C  
ATOM   2991  O   ASP A 316      -4.813  -9.232  -2.650  1.00 15.00      A    O  
ATOM   2992  N   HIS A 317      -3.618  -8.741  -0.799  1.00 15.00      A    N  
ATOM   2993  HN  HIS A 317      -3.203  -8.031  -0.266  1.00 15.00      A    H  
ATOM   2994  CA  HIS A 317      -3.515 -10.121  -0.339  1.00 15.00      A    C  
ATOM   2995  CB  HIS A 317      -2.505 -10.231   0.810  1.00 15.00      A    C  
ATOM   2996  CG  HIS A 317      -1.080  -9.967   0.417  1.00 15.00      A    C  
ATOM   2997  ND1 HIS A 317      -0.034 -10.507   1.126  1.00 15.00      A    N  
ATOM   2998  CD2 HIS A 317      -0.585  -9.213  -0.598  1.00 15.00      A    C  
ATOM   2999  CE1 HIS A 317       1.065 -10.076   0.537  1.00 15.00      A    C  
ATOM   3000  NE2 HIS A 317       0.781  -9.290  -0.510  1.00 15.00      A    N  
ATOM   3001  HE2 HIS A 317       1.427  -8.848  -1.100  1.00 15.00      A    H  
ATOM   3002  C   HIS A 317      -4.877 -10.641   0.110  1.00 15.00      A    C  
ATOM   3003  O   HIS A 317      -5.193 -11.817  -0.070  1.00 15.00      A    O  
ATOM   3004  N   GLY A 318      -5.679  -9.750   0.694  1.00 15.00      A    N  
ATOM   3005  HN  GLY A 318      -5.364  -8.831   0.818  1.00 15.00      A    H  
ATOM   3006  CA  GLY A 318      -7.006 -10.123   1.150  1.00 15.00      A    C  
ATOM   3007  C   GLY A 318      -7.939 -10.422  -0.008  1.00 15.00      A    C  
ATOM   3008  O   GLY A 318      -8.773 -11.324   0.075  1.00 15.00      A    O  
ATOM   3009  N   HIS A 319      -7.795  -9.661  -1.093  1.00 15.00      A    N  
ATOM   3010  HN  HIS A 319      -7.117  -8.952  -1.091  1.00 15.00      A    H  
ATOM   3011  CA  HIS A 319      -8.616  -9.853  -2.283  1.00 15.00      A    C  
ATOM   3012  CB  HIS A 319      -8.537  -8.631  -3.203  1.00 15.00      A    C  
ATOM   3013  CG  HIS A 319      -9.454  -7.506  -2.824  1.00 15.00      A    C  
ATOM   3014  ND1 HIS A 319     -10.652  -7.737  -2.192  1.00 15.00      A    N  
ATOM   3015  CD2 HIS A 319      -9.307  -6.171  -3.023  1.00 15.00      A    C  
ATOM   3016  CE1 HIS A 319     -11.207  -6.552  -2.022  1.00 15.00      A    C  
ATOM   3017  NE2 HIS A 319     -10.429  -5.576  -2.511  1.00 15.00      A    N  
ATOM   3018  HE2 HIS A 319     -10.629  -4.616  -2.509  1.00 15.00      A    H  
ATOM   3019  C   HIS A 319      -8.182 -11.105  -3.040  1.00 15.00      A    C  
ATOM   3020  O   HIS A 319      -8.989 -11.734  -3.722  1.00 15.00      A    O  
ATOM   3021  N   HIS A 320      -6.902 -11.457  -2.904  1.00 15.00      A    N  
ATOM   3022  HN  HIS A 320      -6.316 -10.904  -2.345  1.00 15.00      A    H  
ATOM   3023  CA  HIS A 320      -6.340 -12.636  -3.563  1.00 15.00      A    C  
ATOM   3024  CB  HIS A 320      -4.820 -12.667  -3.396  1.00 15.00      A    C  
ATOM   3025  CG  HIS A 320      -4.080 -11.983  -4.499  1.00 15.00      A    C  
ATOM   3026  ND1 HIS A 320      -2.731 -11.710  -4.469  1.00 15.00      A    N  
ATOM   3027  HD1 HIS A 320      -2.118 -11.908  -3.731  1.00 15.00      A    H  
ATOM   3028  CD2 HIS A 320      -4.525 -11.531  -5.694  1.00 15.00      A    C  
ATOM   3029  CE1 HIS A 320      -2.408 -11.116  -5.625  1.00 15.00      A    C  
ATOM   3030  NE2 HIS A 320      -3.464 -10.986  -6.404  1.00 15.00      A    N  
ATOM   3031  C   HIS A 320      -6.943 -13.921  -3.010  1.00 15.00      A    C  
ATOM   3032  O   HIS A 320      -7.185 -14.874  -3.749  1.00 15.00      A    O  
ATOM   3033  N   GLU A 321      -7.182 -13.939  -1.703  1.00 15.00      A    N  
ATOM   3034  HN  GLU A 321      -6.958 -13.149  -1.167  1.00 15.00      A    H  
ATOM   3035  CA  GLU A 321      -7.765 -15.100  -1.045  1.00 15.00      A    C  
ATOM   3036  CB  GLU A 321      -7.352 -15.132   0.426  1.00 15.00      A    C  
ATOM   3037  CG  GLU A 321      -5.851 -15.056   0.656  1.00 15.00      A    C  
ATOM   3038  CD  GLU A 321      -5.494 -14.813   2.111  1.00 15.00      A    C  
ATOM   3039  OE1 GLU A 321      -6.413 -14.534   2.911  1.00 15.00      A    O  
ATOM   3040  OE2 GLU A 321      -4.296 -14.900   2.451  1.00 15.00      A    O  
ATOM   3041  C   GLU A 321      -9.287 -15.061  -1.148  1.00 15.00      A    C  
ATOM   3042  O   GLU A 321      -9.976 -15.922  -0.600  1.00 15.00      A    O  
ATOM   3043  N   SER A 322      -9.795 -14.046  -1.854  1.00 15.00      A    N  
ATOM   3044  HN  SER A 322      -9.179 -13.400  -2.259  1.00 15.00      A    H  
ATOM   3045  CA  SER A 322     -11.232 -13.854  -2.045  1.00 15.00      A    C  
ATOM   3046  CB  SER A 322     -11.866 -15.020  -2.810  1.00 15.00      A    C  
ATOM   3047  OG  SER A 322     -11.504 -14.982  -4.179  1.00 15.00      A    O  
ATOM   3048  HG  SER A 322     -11.338 -14.073  -4.441  1.00 15.00      A    H  
ATOM   3049  C   SER A 322     -11.949 -13.597  -0.725  1.00 15.00      A    C  
ATOM   3050  O   SER A 322     -13.143 -13.847  -0.597  1.00 15.00      A    O  
ATOM   3051  N   ARG A 323     -11.202 -13.095   0.252  1.00 15.00      A    N  
ATOM   3052  HN  ARG A 323     -10.250 -12.929   0.086  1.00 15.00      A    H  
ATOM   3053  CA  ARG A 323     -11.753 -12.783   1.562  1.00 15.00      A    C  
ATOM   3054  CB  ARG A 323     -10.889 -13.398   2.664  1.00 15.00      A    C  
ATOM   3055  CG  ARG A 323     -10.946 -14.917   2.713  1.00 15.00      A    C  
ATOM   3056  CD  ARG A 323      -9.830 -15.492   3.569  1.00 15.00      A    C  
ATOM   3057  NE  ARG A 323     -10.038 -16.910   3.858  1.00 15.00      A    N  
ATOM   3058  HE  ARG A 323     -10.936 -17.186   4.142  1.00 15.00      A    H  
ATOM   3059  CZ  ARG A 323      -9.088 -17.838   3.759  1.00 15.00      A    C  
ATOM   3060  NH1 ARG A 323      -7.863 -17.505   3.371  1.00 15.00      A    N  
ATOM   3061 HH11 ARG A 323      -7.124 -18.234   3.296  1.00 15.00      A    H  
ATOM   3062 HH12 ARG A 323      -7.639 -16.515   3.143  1.00 15.00      A    H  
ATOM   3063  NH2 ARG A 323      -9.364 -19.102   4.054  1.00 15.00      A    N  
ATOM   3064 HH21 ARG A 323     -10.321 -19.367   4.362  1.00 15.00      A    H  
ATOM   3065 HH22 ARG A 323      -8.622 -19.828   3.978  1.00 15.00      A    H  
ATOM   3066  C   ARG A 323     -11.854 -11.273   1.736  1.00 15.00      A    C  
ATOM   3067  O   ARG A 323     -10.892 -10.616   2.137  1.00 15.00      A    O  
ATOM   3068  N   ALA A 324     -13.028 -10.733   1.418  1.00 15.00      A    N  
ATOM   3069  HN  ALA A 324     -13.750 -11.321   1.109  1.00 15.00      A    H  
ATOM   3070  CA  ALA A 324     -13.279  -9.299   1.507  1.00 15.00      A    C  
ATOM   3071  CB  ALA A 324     -14.609  -8.948   0.864  1.00 15.00      A    C  
ATOM   3072  C   ALA A 324     -13.221  -8.783   2.939  1.00 15.00      A    C  
ATOM   3073  O   ALA A 324     -12.998  -7.596   3.157  1.00 15.00      A    O  
ATOM   3074  N   TYR A 325     -13.430  -9.668   3.913  1.00 15.00      A    N  
ATOM   3075  HN  TYR A 325     -13.621 -10.603   3.685  1.00 15.00      A    H  
ATOM   3076  CA  TYR A 325     -13.377  -9.264   5.314  1.00 15.00      A    C  
ATOM   3077  CB  TYR A 325     -13.833 -10.400   6.241  1.00 15.00      A    C  
ATOM   3078  CG  TYR A 325     -13.969  -9.990   7.697  1.00 15.00      A    C  
ATOM   3079  CD1 TYR A 325     -12.857  -9.925   8.532  1.00 15.00      A    C  
ATOM   3080  CD2 TYR A 325     -15.207  -9.668   8.235  1.00 15.00      A    C  
ATOM   3081  CE1 TYR A 325     -12.975  -9.551   9.857  1.00 15.00      A    C  
ATOM   3082  CE2 TYR A 325     -15.333  -9.293   9.559  1.00 15.00      A    C  
ATOM   3083  CZ  TYR A 325     -14.216  -9.235  10.365  1.00 15.00      A    C  
ATOM   3084  OH  TYR A 325     -14.343  -8.861  11.682  1.00 15.00      A    O  
ATOM   3085  HH  TYR A 325     -13.663  -8.220  11.899  1.00 15.00      A    H  
ATOM   3086  C   TYR A 325     -11.965  -8.828   5.677  1.00 15.00      A    C  
ATOM   3087  O   TYR A 325     -11.770  -7.783   6.295  1.00 15.00      A    O  
ATOM   3088  N   ARG A 326     -10.990  -9.640   5.278  1.00 15.00      A    N  
ATOM   3089  HN  ARG A 326     -11.221 -10.452   4.785  1.00 15.00      A    H  
ATOM   3090  CA  ARG A 326      -9.590  -9.355   5.556  1.00 15.00      A    C  
ATOM   3091  CB  ARG A 326      -8.740 -10.632   5.443  1.00 15.00      A    C  
ATOM   3092  CG  ARG A 326      -9.249 -11.800   6.286  1.00 15.00      A    C  
ATOM   3093  CD  ARG A 326      -8.107 -12.572   6.947  1.00 15.00      A    C  
ATOM   3094  NE  ARG A 326      -7.529 -13.601   6.076  1.00 15.00      A    N  
ATOM   3095  HE  ARG A 326      -7.270 -13.334   5.175  1.00 15.00      A    H  
ATOM   3096  CZ  ARG A 326      -7.343 -14.881   6.444  1.00 15.00      A    C  
ATOM   3097  NH1 ARG A 326      -7.680 -15.281   7.664  1.00 15.00      A    N  
ATOM   3098 HH11 ARG A 326      -8.084 -14.601   8.347  1.00 15.00      A    H  
ATOM   3099 HH12 ARG A 326      -7.524 -16.265   7.950  1.00 15.00      A    H  
ATOM   3100  NH2 ARG A 326      -6.816 -15.752   5.591  1.00 15.00      A    N  
ATOM   3101 HH21 ARG A 326      -6.539 -15.438   4.632  1.00 15.00      A    H  
ATOM   3102 HH22 ARG A 326      -6.679 -16.741   5.876  1.00 15.00      A    H  
ATOM   3103  C   ARG A 326      -9.052  -8.243   4.646  1.00 15.00      A    C  
ATOM   3104  O   ARG A 326      -8.103  -7.540   5.001  1.00 15.00      A    O  
ATOM   3105  N   ALA A 327      -9.671  -8.083   3.476  1.00 15.00      A    N  
ATOM   3106  HN  ALA A 327     -10.415  -8.676   3.244  1.00 15.00      A    H  
ATOM   3107  CA  ALA A 327      -9.255  -7.058   2.523  1.00 15.00      A    C  
ATOM   3108  CB  ALA A 327      -9.683  -7.423   1.113  1.00 15.00      A    C  
ATOM   3109  C   ALA A 327      -9.767  -5.666   2.891  1.00 15.00      A    C  
ATOM   3110  O   ALA A 327      -9.069  -4.676   2.683  1.00 15.00      A    O  
ATOM   3111  N   LEU A 328     -10.983  -5.584   3.435  1.00 15.00      A    N  
ATOM   3112  HN  LEU A 328     -11.500  -6.401   3.587  1.00 15.00      A    H  
ATOM   3113  CA  LEU A 328     -11.563  -4.293   3.810  1.00 15.00      A    C  
ATOM   3114  CB  LEU A 328     -13.092  -4.348   3.819  1.00 15.00      A    C  
ATOM   3115  CG  LEU A 328     -13.758  -4.689   2.482  1.00 15.00      A    C  
ATOM   3116  CD1 LEU A 328     -15.268  -4.790   2.643  1.00 15.00      A    C  
ATOM   3117  CD2 LEU A 328     -13.396  -3.664   1.417  1.00 15.00      A    C  
ATOM   3118  C   LEU A 328     -11.020  -3.782   5.142  1.00 15.00      A    C  
ATOM   3119  O   LEU A 328     -10.950  -2.574   5.363  1.00 15.00      A    O  
ATOM   3120  N   THR A 329     -10.635  -4.705   6.024  1.00 15.00      A    N  
ATOM   3121  HN  THR A 329     -10.735  -5.653   5.798  1.00 15.00      A    H  
ATOM   3122  CA  THR A 329     -10.072  -4.335   7.321  1.00 15.00      A    C  
ATOM   3123  CB  THR A 329     -10.002  -5.526   8.297  1.00 15.00      A    C  
ATOM   3124  OG1 THR A 329      -9.440  -6.669   7.640  1.00 15.00      A    O  
ATOM   3125  HG1 THR A 329      -9.767  -7.471   8.055  1.00 15.00      A    H  
ATOM   3126  CG2 THR A 329     -11.385  -5.869   8.829  1.00 15.00      A    C  
ATOM   3127  C   THR A 329      -8.681  -3.732   7.148  1.00 15.00      A    C  
ATOM   3128  O   THR A 329      -8.250  -2.902   7.948  1.00 15.00      A    O  
ATOM   3129  N   GLU A 330      -7.985  -4.160   6.093  1.00 15.00      A    N  
ATOM   3130  HN  GLU A 330      -8.377  -4.843   5.508  1.00 15.00      A    H  
ATOM   3131  CA  GLU A 330      -6.657  -3.642   5.788  1.00 15.00      A    C  
ATOM   3132  CB  GLU A 330      -5.917  -4.570   4.821  1.00 15.00      A    C  
ATOM   3133  CG  GLU A 330      -5.465  -5.885   5.433  1.00 15.00      A    C  
ATOM   3134  CD  GLU A 330      -4.569  -5.695   6.640  1.00 15.00      A    C  
ATOM   3135  OE1 GLU A 330      -5.025  -5.987   7.763  1.00 15.00      A    O  
ATOM   3136  OE2 GLU A 330      -3.414  -5.253   6.463  1.00 15.00      A    O  
ATOM   3137  C   GLU A 330      -6.771  -2.245   5.187  1.00 15.00      A    C  
ATOM   3138  O   GLU A 330      -5.866  -1.424   5.328  1.00 15.00      A    O  
ATOM   3139  N   THR A 331      -7.895  -1.989   4.512  1.00 15.00      A    N  
ATOM   3140  HN  THR A 331      -8.565  -2.698   4.421  1.00 15.00      A    H  
ATOM   3141  CA  THR A 331      -8.152  -0.689   3.902  1.00 15.00      A    C  
ATOM   3142  CB  THR A 331      -9.292  -0.761   2.865  1.00 15.00      A    C  
ATOM   3143  OG1 THR A 331      -9.099  -1.894   2.014  1.00 15.00      A    O  
ATOM   3144  HG1 THR A 331      -8.768  -2.632   2.532  1.00 15.00      A    H  
ATOM   3145  CG2 THR A 331      -9.321   0.499   2.011  1.00 15.00      A    C  
ATOM   3146  C   THR A 331      -8.523   0.326   4.979  1.00 15.00      A    C  
ATOM   3147  O   THR A 331      -8.217   1.512   4.859  1.00 15.00      A    O  
ATOM   3148  N   ILE A 332      -9.186  -0.154   6.032  1.00 15.00      A    N  
ATOM   3149  HN  ILE A 332      -9.414  -1.107   6.058  1.00 15.00      A    H  
ATOM   3150  CA  ILE A 332      -9.580   0.703   7.145  1.00 15.00      A    C  
ATOM   3151  CB  ILE A 332     -10.582  -0.002   8.088  1.00 15.00      A    C  
ATOM   3152  CG1 ILE A 332     -11.887  -0.299   7.344  1.00 15.00      A    C  
ATOM   3153  CG2 ILE A 332     -10.856   0.848   9.323  1.00 15.00      A    C  
ATOM   3154  CD1 ILE A 332     -12.907  -1.056   8.166  1.00 15.00      A    C  
ATOM   3155  C   ILE A 332      -8.343   1.141   7.923  1.00 15.00      A    C  
ATOM   3156  O   ILE A 332      -8.215   2.307   8.291  1.00 15.00      A    O  
ATOM   3157  N   MET A 333      -7.428   0.197   8.153  1.00 15.00      A    N  
ATOM   3158  HN  MET A 333      -7.597  -0.715   7.840  1.00 15.00      A    H  
ATOM   3159  CA  MET A 333      -6.182   0.483   8.861  1.00 15.00      A    C  
ATOM   3160  CB  MET A 333      -5.460  -0.822   9.225  1.00 15.00      A    C  
ATOM   3161  CG  MET A 333      -4.074  -0.644   9.836  1.00 15.00      A    C  
ATOM   3162  SD  MET A 333      -4.021   0.575  11.170  1.00 15.00      A    S  
ATOM   3163  CE  MET A 333      -5.211  -0.110  12.320  1.00 15.00      A    C  
ATOM   3164  C   MET A 333      -5.290   1.383   8.006  1.00 15.00      A    C  
ATOM   3165  O   MET A 333      -4.530   2.203   8.524  1.00 15.00      A    O  
ATOM   3166  N   PHE A 334      -5.399   1.225   6.687  1.00 15.00      A    N  
ATOM   3167  HN  PHE A 334      -6.010   0.543   6.339  1.00 15.00      A    H  
ATOM   3168  CA  PHE A 334      -4.636   2.037   5.749  1.00 15.00      A    C  
ATOM   3169  CB  PHE A 334      -4.724   1.441   4.339  1.00 15.00      A    C  
ATOM   3170  CG  PHE A 334      -4.164   2.316   3.252  1.00 15.00      A    C  
ATOM   3171  CD1 PHE A 334      -2.809   2.603   3.198  1.00 15.00      A    C  
ATOM   3172  CD2 PHE A 334      -4.996   2.848   2.281  1.00 15.00      A    C  
ATOM   3173  CE1 PHE A 334      -2.297   3.405   2.196  1.00 15.00      A    C  
ATOM   3174  CE2 PHE A 334      -4.491   3.651   1.277  1.00 15.00      A    C  
ATOM   3175  CZ  PHE A 334      -3.140   3.929   1.235  1.00 15.00      A    C  
ATOM   3176  C   PHE A 334      -5.167   3.467   5.765  1.00 15.00      A    C  
ATOM   3177  O   PHE A 334      -4.406   4.424   5.635  1.00 15.00      A    O  
ATOM   3178  N   ASP A 335      -6.481   3.596   5.946  1.00 15.00      A    N  
ATOM   3179  HN  ASP A 335      -7.029   2.788   6.042  1.00 15.00      A    H  
ATOM   3180  CA  ASP A 335      -7.131   4.900   6.002  1.00 15.00      A    C  
ATOM   3181  CB  ASP A 335      -8.639   4.754   5.778  1.00 15.00      A    C  
ATOM   3182  CG  ASP A 335      -9.327   6.083   5.541  1.00 15.00      A    C  
ATOM   3183  OD1 ASP A 335      -8.974   6.767   4.558  1.00 15.00      A    O  
ATOM   3184  OD2 ASP A 335     -10.221   6.439   6.336  1.00 15.00      A    O  
ATOM   3185  C   ASP A 335      -6.850   5.577   7.342  1.00 15.00      A    C  
ATOM   3186  O   ASP A 335      -6.847   6.804   7.440  1.00 15.00      A    O  
ATOM   3187  N   ASP A 336      -6.613   4.761   8.372  1.00 15.00      A    N  
ATOM   3188  HN  ASP A 336      -6.652   3.791   8.231  1.00 15.00      A    H  
ATOM   3189  CA  ASP A 336      -6.301   5.273   9.704  1.00 15.00      A    C  
ATOM   3190  CB  ASP A 336      -6.436   4.172  10.761  1.00 15.00      A    C  
ATOM   3191  CG  ASP A 336      -7.875   3.760  11.009  1.00 15.00      A    C  
ATOM   3192  OD1 ASP A 336      -8.760   4.639  10.963  1.00 15.00      A    O  
ATOM   3193  OD2 ASP A 336      -8.116   2.559  11.251  1.00 15.00      A    O  
ATOM   3194  C   ASP A 336      -4.886   5.838   9.722  1.00 15.00      A    C  
ATOM   3195  O   ASP A 336      -4.585   6.765  10.473  1.00 15.00      A    O  
ATOM   3196  N   ALA A 337      -4.024   5.264   8.882  1.00 15.00      A    N  
ATOM   3197  HN  ALA A 337      -4.331   4.519   8.323  1.00 15.00      A    H  
ATOM   3198  CA  ALA A 337      -2.640   5.707   8.770  1.00 15.00      A    C  
ATOM   3199  CB  ALA A 337      -1.801   4.653   8.063  1.00 15.00      A    C  
ATOM   3200  C   ALA A 337      -2.568   7.038   8.027  1.00 15.00      A    C  
ATOM   3201  O   ALA A 337      -1.678   7.849   8.276  1.00 15.00      A    O  
ATOM   3202  N   ILE A 338      -3.518   7.250   7.113  1.00 15.00      A    N  
ATOM   3203  HN  ILE A 338      -4.188   6.553   6.953  1.00 15.00      A    H  
ATOM   3204  CA  ILE A 338      -3.588   8.490   6.342  1.00 15.00      A    C  
ATOM   3205  CB  ILE A 338      -4.535   8.348   5.128  1.00 15.00      A    C  
ATOM   3206  CG1 ILE A 338      -4.114   7.168   4.252  1.00 15.00      A    C  
ATOM   3207  CG2 ILE A 338      -4.562   9.633   4.310  1.00 15.00      A    C  
ATOM   3208  CD1 ILE A 338      -5.132   6.799   3.194  1.00 15.00      A    C  
ATOM   3209  C   ILE A 338      -4.091   9.620   7.235  1.00 15.00      A    C  
ATOM   3210  O   ILE A 338      -3.639  10.762   7.132  1.00 15.00      A    O  
ATOM   3211  N   GLU A 339      -5.028   9.281   8.120  1.00 15.00      A    N  
ATOM   3212  HN  GLU A 339      -5.342   8.352   8.145  1.00 15.00      A    H  
ATOM   3213  CA  GLU A 339      -5.604  10.244   9.051  1.00 15.00      A    C  
ATOM   3214  CB  GLU A 339      -6.841   9.641   9.726  1.00 15.00      A    C  
ATOM   3215  CG  GLU A 339      -7.598  10.598  10.633  1.00 15.00      A    C  
ATOM   3216  CD  GLU A 339      -8.840   9.969  11.234  1.00 15.00      A    C  
ATOM   3217  OE1 GLU A 339      -9.955  10.434  10.917  1.00 15.00      A    O  
ATOM   3218  OE2 GLU A 339      -8.698   9.009  12.021  1.00 15.00      A    O  
ATOM   3219  C   GLU A 339      -4.578  10.661  10.103  1.00 15.00      A    C  
ATOM   3220  O   GLU A 339      -4.520  11.824  10.501  1.00 15.00      A    O  
ATOM   3221  N   ARG A 340      -3.761   9.701  10.538  1.00 15.00      A    N  
ATOM   3222  HN  ARG A 340      -3.857   8.795  10.177  1.00 15.00      A    H  
ATOM   3223  CA  ARG A 340      -2.731   9.961  11.539  1.00 15.00      A    C  
ATOM   3224  CB  ARG A 340      -2.201   8.647  12.119  1.00 15.00      A    C  
ATOM   3225  CG  ARG A 340      -1.244   8.822  13.289  1.00 15.00      A    C  
ATOM   3226  CD  ARG A 340      -1.921   9.527  14.454  1.00 15.00      A    C  
ATOM   3227  NE  ARG A 340      -0.969   9.893  15.499  1.00 15.00      A    N  
ATOM   3228  HE  ARG A 340      -0.232   9.270  15.679  1.00 15.00      A    H  
ATOM   3229  CZ  ARG A 340      -1.048  11.013  16.214  1.00 15.00      A    C  
ATOM   3230  NH1 ARG A 340      -2.031  11.878  15.998  1.00 15.00      A    N  
ATOM   3231 HH11 ARG A 340      -2.747  11.681  15.268  1.00 15.00      A    H  
ATOM   3232 HH12 ARG A 340      -2.088  12.752  16.559  1.00 15.00      A    H  
ATOM   3233  NH2 ARG A 340      -0.138  11.271  17.143  1.00 15.00      A    N  
ATOM   3234 HH21 ARG A 340      -0.198  12.145  17.702  1.00 15.00      A    H  
ATOM   3235 HH22 ARG A 340       0.637  10.596  17.313  1.00 15.00      A    H  
ATOM   3236  C   ARG A 340      -1.584  10.778  10.951  1.00 15.00      A    C  
ATOM   3237  O   ARG A 340      -0.994  11.617  11.634  1.00 15.00      A    O  
ATOM   3238  N   ALA A 341      -1.274  10.527   9.680  1.00 15.00      A    N  
ATOM   3239  HN  ALA A 341      -1.779   9.843   9.191  1.00 15.00      A    H  
ATOM   3240  CA  ALA A 341      -0.204  11.244   8.996  1.00 15.00      A    C  
ATOM   3241  CB  ALA A 341       0.136  10.569   7.677  1.00 15.00      A    C  
ATOM   3242  C   ALA A 341      -0.584  12.702   8.771  1.00 15.00      A    C  
ATOM   3243  O   ALA A 341       0.266  13.587   8.833  1.00 15.00      A    O  
ATOM   3244  N   GLY A 342      -1.873  12.943   8.525  1.00 15.00      A    N  
ATOM   3245  HN  GLY A 342      -2.502  12.192   8.493  1.00 15.00      A    H  
ATOM   3246  CA  GLY A 342      -2.356  14.297   8.305  1.00 15.00      A    C  
ATOM   3247  C   GLY A 342      -2.415  15.105   9.589  1.00 15.00      A    C  
ATOM   3248  O   GLY A 342      -2.503  16.332   9.555  1.00 15.00      A    O  
ATOM   3249  N   GLN A 343      -2.374  14.409  10.723  1.00 15.00      A    N  
ATOM   3250  HN  GLN A 343      -2.318  13.432  10.678  1.00 15.00      A    H  
ATOM   3251  CA  GLN A 343      -2.409  15.056  12.030  1.00 15.00      A    C  
ATOM   3252  CB  GLN A 343      -3.033  14.120  13.069  1.00 15.00      A    C  
ATOM   3253  CG  GLN A 343      -4.550  14.036  13.016  1.00 15.00      A    C  
ATOM   3254  CD  GLN A 343      -5.101  12.933  13.901  1.00 15.00      A    C  
ATOM   3255  OE1 GLN A 343      -4.483  11.880  14.057  1.00 15.00      A    O  
ATOM   3256  NE2 GLN A 343      -6.262  13.175  14.496  1.00 15.00      A    N  
ATOM   3257 HE21 GLN A 343      -6.694  14.039  14.335  1.00 15.00      A    H  
ATOM   3258 HE22 GLN A 343      -6.640  12.478  15.073  1.00 15.00      A    H  
ATOM   3259  C   GLN A 343      -1.002  15.444  12.476  1.00 15.00      A    C  
ATOM   3260  O   GLN A 343      -0.825  16.349  13.292  1.00 15.00      A    O  
ATOM   3261  N   LEU A 344      -0.005  14.751  11.931  1.00 15.00      A    N  
ATOM   3262  HN  LEU A 344      -0.214  14.046  11.282  1.00 15.00      A    H  
ATOM   3263  CA  LEU A 344       1.389  15.008  12.275  1.00 15.00      A    C  
ATOM   3264  CB  LEU A 344       2.162  13.691  12.381  1.00 15.00      A    C  
ATOM   3265  CG  LEU A 344       1.692  12.716  13.464  1.00 15.00      A    C  
ATOM   3266  CD1 LEU A 344       2.426  11.391  13.345  1.00 15.00      A    C  
ATOM   3267  CD2 LEU A 344       1.888  13.316  14.848  1.00 15.00      A    C  
ATOM   3268  C   LEU A 344       2.068  15.935  11.267  1.00 15.00      A    C  
ATOM   3269  O   LEU A 344       3.141  16.473  11.538  1.00 15.00      A    O  
ATOM   3270  N   THR A 345       1.444  16.119  10.105  1.00 15.00      A    N  
ATOM   3271  HN  THR A 345       0.587  15.670   9.943  1.00 15.00      A    H  
ATOM   3272  CA  THR A 345       2.007  16.980   9.068  1.00 15.00      A    C  
ATOM   3273  CB  THR A 345       2.374  16.192   7.792  1.00 15.00      A    C  
ATOM   3274  OG1 THR A 345       1.188  15.659   7.189  1.00 15.00      A    O  
ATOM   3275  HG1 THR A 345       1.297  15.631   6.236  1.00 15.00      A    H  
ATOM   3276  CG2 THR A 345       3.338  15.058   8.109  1.00 15.00      A    C  
ATOM   3277  C   THR A 345       1.047  18.103   8.692  1.00 15.00      A    C  
ATOM   3278  O   THR A 345      -0.151  18.032   8.967  1.00 15.00      A    O  
ATOM   3279  N   SER A 346       1.586  19.139   8.060  1.00 15.00      A    N  
ATOM   3280  HN  SER A 346       2.549  19.138   7.879  1.00 15.00      A    H  
ATOM   3281  CA  SER A 346       0.786  20.277   7.627  1.00 15.00      A    C  
ATOM   3282  CB  SER A 346       1.442  21.587   8.072  1.00 15.00      A    C  
ATOM   3283  OG  SER A 346       0.687  22.708   7.645  1.00 15.00      A    O  
ATOM   3284  HG  SER A 346      -0.004  22.892   8.285  1.00 15.00      A    H  
ATOM   3285  C   SER A 346       0.626  20.257   6.112  1.00 15.00      A    C  
ATOM   3286  O   SER A 346       1.583  19.993   5.389  1.00 15.00      A    O  
ATOM   3287  N   GLU A 347      -0.583  20.541   5.634  1.00 15.00      A    N  
ATOM   3288  HN  GLU A 347      -1.308  20.753   6.258  1.00 15.00      A    H  
ATOM   3289  CA  GLU A 347      -0.853  20.544   4.197  1.00 15.00      A    C  
ATOM   3290  CB  GLU A 347      -2.346  20.340   3.917  1.00 15.00      A    C  
ATOM   3291  CG  GLU A 347      -3.241  21.477   4.389  1.00 15.00      A    C  
ATOM   3292  CD  GLU A 347      -4.703  21.241   4.061  1.00 15.00      A    C  
ATOM   3293  OE1 GLU A 347      -4.989  20.697   2.973  1.00 15.00      A    O  
ATOM   3294  OE2 GLU A 347      -5.563  21.601   4.892  1.00 15.00      A    O  
ATOM   3295  C   GLU A 347      -0.341  21.817   3.519  1.00 15.00      A    C  
ATOM   3296  O   GLU A 347      -0.526  22.008   2.317  1.00 15.00      A    O  
ATOM   3297  N   GLU A 348       0.309  22.680   4.295  1.00 15.00      A    N  
ATOM   3298  HN  GLU A 348       0.423  22.472   5.247  1.00 15.00      A    H  
ATOM   3299  CA  GLU A 348       0.856  23.927   3.772  1.00 15.00      A    C  
ATOM   3300  CB  GLU A 348       0.973  24.966   4.892  1.00 15.00      A    C  
ATOM   3301  CG  GLU A 348      -0.350  25.364   5.528  1.00 15.00      A    C  
ATOM   3302  CD  GLU A 348      -1.237  26.164   4.592  1.00 15.00      A    C  
ATOM   3303  OE1 GLU A 348      -0.757  27.176   4.039  1.00 15.00      A    O  
ATOM   3304  OE2 GLU A 348      -2.413  25.781   4.419  1.00 15.00      A    O  
ATOM   3305  C   GLU A 348       2.229  23.697   3.144  1.00 15.00      A    C  
ATOM   3306  O   GLU A 348       2.686  24.489   2.319  1.00 15.00      A    O  
ATOM   3307  N   ASP A 349       2.879  22.603   3.537  1.00 15.00      A    N  
ATOM   3308  HN  ASP A 349       2.458  22.006   4.189  1.00 15.00      A    H  
ATOM   3309  CA  ASP A 349       4.205  22.273   3.026  1.00 15.00      A    C  
ATOM   3310  CB  ASP A 349       5.290  22.798   3.978  1.00 15.00      A    C  
ATOM   3311  CG  ASP A 349       5.297  22.114   5.339  1.00 15.00      A    C  
ATOM   3312  OD1 ASP A 349       6.383  22.023   5.949  1.00 15.00      A    O  
ATOM   3313  OD2 ASP A 349       4.221  21.673   5.798  1.00 15.00      A    O  
ATOM   3314  C   ASP A 349       4.380  20.771   2.796  1.00 15.00      A    C  
ATOM   3315  O   ASP A 349       5.492  20.300   2.572  1.00 15.00      A    O  
ATOM   3316  N   THR A 350       3.282  20.020   2.844  1.00 15.00      A    N  
ATOM   3317  HN  THR A 350       2.416  20.444   3.018  1.00 15.00      A    H  
ATOM   3318  CA  THR A 350       3.347  18.574   2.646  1.00 15.00      A    C  
ATOM   3319  CB  THR A 350       3.120  17.809   3.967  1.00 15.00      A    C  
ATOM   3320  OG1 THR A 350       4.055  18.258   4.955  1.00 15.00      A    O  
ATOM   3321  HG1 THR A 350       3.980  17.710   5.739  1.00 15.00      A    H  
ATOM   3322  CG2 THR A 350       3.293  16.312   3.762  1.00 15.00      A    C  
ATOM   3323  C   THR A 350       2.335  18.090   1.609  1.00 15.00      A    C  
ATOM   3324  O   THR A 350       1.126  18.253   1.780  1.00 15.00      A    O  
ATOM   3325  N   LEU A 351       2.844  17.495   0.531  1.00 15.00      A    N  
ATOM   3326  HN  LEU A 351       3.817  17.411   0.449  1.00 15.00      A    H  
ATOM   3327  CA  LEU A 351       1.995  16.965  -0.530  1.00 15.00      A    C  
ATOM   3328  CB  LEU A 351       2.630  17.208  -1.902  1.00 15.00      A    C  
ATOM   3329  CG  LEU A 351       1.901  16.588  -3.097  1.00 15.00      A    C  
ATOM   3330  CD1 LEU A 351       0.600  17.322  -3.378  1.00 15.00      A    C  
ATOM   3331  CD2 LEU A 351       2.790  16.569  -4.329  1.00 15.00      A    C  
ATOM   3332  C   LEU A 351       1.758  15.470  -0.326  1.00 15.00      A    C  
ATOM   3333  O   LEU A 351       2.678  14.664  -0.464  1.00 15.00      A    O  
ATOM   3334  N   SER A 352       0.522  15.108   0.004  1.00 15.00      A    N  
ATOM   3335  HN  SER A 352      -0.170  15.797   0.094  1.00 15.00      A    H  
ATOM   3336  CA  SER A 352       0.170  13.710   0.234  1.00 15.00      A    C  
ATOM   3337  CB  SER A 352      -0.536  13.558   1.582  1.00 15.00      A    C  
ATOM   3338  OG  SER A 352       0.163  14.252   2.601  1.00 15.00      A    O  
ATOM   3339  HG  SER A 352       0.155  15.193   2.409  1.00 15.00      A    H  
ATOM   3340  C   SER A 352      -0.709  13.163  -0.888  1.00 15.00      A    C  
ATOM   3341  O   SER A 352      -1.773  13.710  -1.179  1.00 15.00      A    O  
ATOM   3342  N   LEU A 353      -0.254  12.076  -1.512  1.00 15.00      A    N  
ATOM   3343  HN  LEU A 353       0.602  11.690  -1.231  1.00 15.00      A    H  
ATOM   3344  CA  LEU A 353      -0.993  11.448  -2.604  1.00 15.00      A    C  
ATOM   3345  CB  LEU A 353      -0.119  11.342  -3.858  1.00 15.00      A    C  
ATOM   3346  CG  LEU A 353       0.458  12.641  -4.421  1.00 15.00      A    C  
ATOM   3347  CD1 LEU A 353       1.170  12.367  -5.733  1.00 15.00      A    C  
ATOM   3348  CD2 LEU A 353      -0.631  13.677  -4.620  1.00 15.00      A    C  
ATOM   3349  C   LEU A 353      -1.479  10.052  -2.222  1.00 15.00      A    C  
ATOM   3350  O   LEU A 353      -0.678   9.167  -1.937  1.00 15.00      A    O  
ATOM   3351  N   VAL A 354      -2.794   9.862  -2.228  1.00 15.00      A    N  
ATOM   3352  HN  VAL A 354      -3.384  10.611  -2.458  1.00 15.00      A    H  
ATOM   3353  CA  VAL A 354      -3.385   8.565  -1.906  1.00 15.00      A    C  
ATOM   3354  CB  VAL A 354      -4.561   8.699  -0.914  1.00 15.00      A    C  
ATOM   3355  CG1 VAL A 354      -5.141   7.331  -0.579  1.00 15.00      A    C  
ATOM   3356  CG2 VAL A 354      -4.118   9.413   0.350  1.00 15.00      A    C  
ATOM   3357  C   VAL A 354      -3.891   7.900  -3.181  1.00 15.00      A    C  
ATOM   3358  O   VAL A 354      -4.840   8.371  -3.800  1.00 15.00      A    O  
ATOM   3359  N   THR A 355      -3.259   6.805  -3.574  1.00 15.00      A    N  
ATOM   3360  HN  THR A 355      -2.514   6.457  -3.038  1.00 15.00      A    H  
ATOM   3361  CA  THR A 355      -3.658   6.103  -4.787  1.00 15.00      A    C  
ATOM   3362  CB  THR A 355      -2.973   6.710  -6.036  1.00 15.00      A    C  
ATOM   3363  OG1 THR A 355      -3.467   6.090  -7.231  1.00 15.00      A    O  
ATOM   3364  HG1 THR A 355      -2.883   5.371  -7.484  1.00 15.00      A    H  
ATOM   3365  CG2 THR A 355      -1.460   6.552  -5.968  1.00 15.00      A    C  
ATOM   3366  C   THR A 355      -3.357   4.610  -4.692  1.00 15.00      A    C  
ATOM   3367  O   THR A 355      -2.740   4.150  -3.733  1.00 15.00      A    O  
ATOM   3368  N   ALA A 356      -3.814   3.862  -5.688  1.00 15.00      A    N  
ATOM   3369  HN  ALA A 356      -4.310   4.291  -6.416  1.00 15.00      A    H  
ATOM   3370  CA  ALA A 356      -3.595   2.427  -5.736  1.00 15.00      A    C  
ATOM   3371  CB  ALA A 356      -4.925   1.696  -5.734  1.00 15.00      A    C  
ATOM   3372  C   ALA A 356      -2.795   2.057  -6.975  1.00 15.00      A    C  
ATOM   3373  O   ALA A 356      -2.839   2.758  -7.986  1.00 15.00      A    O  
ATOM   3374  N   ASP A 357      -2.064   0.954  -6.889  1.00 15.00      A    N  
ATOM   3375  HN  ASP A 357      -2.070   0.439  -6.055  1.00 15.00      A    H  
ATOM   3376  CA  ASP A 357      -1.255   0.483  -8.005  1.00 15.00      A    C  
ATOM   3377  CB  ASP A 357      -0.101  -0.400  -7.515  1.00 15.00      A    C  
ATOM   3378  CG  ASP A 357      -0.540  -1.669  -6.805  1.00 15.00      A    C  
ATOM   3379  OD1 ASP A 357      -1.642  -1.680  -6.214  1.00 15.00      A    O  
ATOM   3380  OD2 ASP A 357       0.230  -2.651  -6.833  1.00 15.00      A    O  
ATOM   3381  C   ASP A 357      -2.116  -0.238  -9.039  1.00 15.00      A    C  
ATOM   3382  O   ASP A 357      -1.741  -0.348 -10.206  1.00 15.00      A    O  
ATOM   3383  N   HIS A 358      -3.273  -0.721  -8.590  1.00 15.00      A    N  
ATOM   3384  HN  HIS A 358      -3.493  -0.605  -7.641  1.00 15.00      A    H  
ATOM   3385  CA  HIS A 358      -4.227  -1.418  -9.448  1.00 15.00      A    C  
ATOM   3386  CB  HIS A 358      -3.638  -2.709 -10.050  1.00 15.00      A    C  
ATOM   3387  CG  HIS A 358      -3.130  -3.710  -9.053  1.00 15.00      A    C  
ATOM   3388  ND1 HIS A 358      -1.795  -4.022  -8.975  1.00 15.00      A    N  
ATOM   3389  CD2 HIS A 358      -3.813  -4.445  -8.138  1.00 15.00      A    C  
ATOM   3390  CE1 HIS A 358      -1.691  -4.932  -8.024  1.00 15.00      A    C  
ATOM   3391  NE2 HIS A 358      -2.886  -5.217  -7.491  1.00 15.00      A    N  
ATOM   3392  HE2 HIS A 358      -3.064  -5.859  -6.770  1.00 15.00      A    H  
ATOM   3393  C   HIS A 358      -5.513  -1.715  -8.685  1.00 15.00      A    C  
ATOM   3394  O   HIS A 358      -5.673  -1.302  -7.535  1.00 15.00      A    O  
ATOM   3395  N   SER A 359      -6.427  -2.424  -9.330  1.00 15.00      A    N  
ATOM   3396  HN  SER A 359      -6.247  -2.714 -10.249  1.00 15.00      A    H  
ATOM   3397  CA  SER A 359      -7.690  -2.786  -8.708  1.00 15.00      A    C  
ATOM   3398  CB  SER A 359      -8.855  -2.106  -9.437  1.00 15.00      A    C  
ATOM   3399  OG  SER A 359     -10.041  -2.140  -8.661  1.00 15.00      A    O  
ATOM   3400  HG  SER A 359     -10.793  -2.319  -9.232  1.00 15.00      A    H  
ATOM   3401  C   SER A 359      -7.856  -4.302  -8.724  1.00 15.00      A    C  
ATOM   3402  O   SER A 359      -6.920  -5.030  -9.054  1.00 15.00      A    O  
ATOM   3403  N   HIS A 360      -9.039  -4.774  -8.356  1.00 15.00      A    N  
ATOM   3404  HN  HIS A 360      -9.743  -4.144  -8.093  1.00 15.00      A    H  
ATOM   3405  CA  HIS A 360      -9.323  -6.203  -8.341  1.00 15.00      A    C  
ATOM   3406  CB  HIS A 360      -9.225  -6.759  -6.917  1.00 15.00      A    C  
ATOM   3407  CG  HIS A 360      -7.822  -6.895  -6.414  1.00 15.00      A    C  
ATOM   3408  ND1 HIS A 360      -7.080  -8.046  -6.553  1.00 15.00      A    N  
ATOM   3409  HD1 HIS A 360      -7.388  -8.878  -6.973  1.00 15.00      A    H  
ATOM   3410  CD2 HIS A 360      -7.024  -6.016  -5.771  1.00 15.00      A    C  
ATOM   3411  CE1 HIS A 360      -5.890  -7.869  -6.018  1.00 15.00      A    C  
ATOM   3412  NE2 HIS A 360      -5.829  -6.645  -5.537  1.00 15.00      A    N  
ATOM   3413  HE2 HIS A 360      -5.051  -6.249  -5.090  1.00 15.00      A    H  
ATOM   3414  C   HIS A 360     -10.706  -6.471  -8.912  1.00 15.00      A    C  
ATOM   3415  O   HIS A 360     -11.494  -5.542  -9.103  1.00 15.00      A    O  
ATOM   3416  N   VAL A 361     -11.003  -7.740  -9.187  1.00 15.00      A    N  
ATOM   3417  HN  VAL A 361     -10.332  -8.436  -9.024  1.00 15.00      A    H  
ATOM   3418  CA  VAL A 361     -12.308  -8.116  -9.727  1.00 15.00      A    C  
ATOM   3419  CB  VAL A 361     -12.262  -9.423 -10.549  1.00 15.00      A    C  
ATOM   3420  CG1 VAL A 361     -11.579  -9.184 -11.887  1.00 15.00      A    C  
ATOM   3421  CG2 VAL A 361     -11.560 -10.530  -9.781  1.00 15.00      A    C  
ATOM   3422  C   VAL A 361     -13.363  -8.207  -8.621  1.00 15.00      A    C  
ATOM   3423  O   VAL A 361     -14.304  -8.999  -8.695  1.00 15.00      A    O  
ATOM   3424  N   PHE A 362     -13.187  -7.372  -7.601  1.00 15.00      A    N  
ATOM   3425  HN  PHE A 362     -12.411  -6.773  -7.615  1.00 15.00      A    H  
ATOM   3426  CA  PHE A 362     -14.097  -7.304  -6.470  1.00 15.00      A    C  
ATOM   3427  CB  PHE A 362     -13.356  -6.695  -5.275  1.00 15.00      A    C  
ATOM   3428  CG  PHE A 362     -14.212  -6.419  -4.074  1.00 15.00      A    C  
ATOM   3429  CD1 PHE A 362     -14.802  -7.456  -3.373  1.00 15.00      A    C  
ATOM   3430  CD2 PHE A 362     -14.416  -5.119  -3.641  1.00 15.00      A    C  
ATOM   3431  CE1 PHE A 362     -15.581  -7.202  -2.262  1.00 15.00      A    C  
ATOM   3432  CE2 PHE A 362     -15.194  -4.857  -2.533  1.00 15.00      A    C  
ATOM   3433  CZ  PHE A 362     -15.777  -5.900  -1.842  1.00 15.00      A    C  
ATOM   3434  C   PHE A 362     -15.297  -6.441  -6.847  1.00 15.00      A    C  
ATOM   3435  O   PHE A 362     -15.136  -5.367  -7.428  1.00 15.00      A    O  
ATOM   3436  N   SER A 363     -16.496  -6.909  -6.523  1.00 15.00      A    N  
ATOM   3437  HN  SER A 363     -16.570  -7.762  -6.046  1.00 15.00      A    H  
ATOM   3438  CA  SER A 363     -17.702  -6.171  -6.867  1.00 15.00      A    C  
ATOM   3439  CB  SER A 363     -18.387  -6.810  -8.079  1.00 15.00      A    C  
ATOM   3440  OG  SER A 363     -18.832  -8.124  -7.783  1.00 15.00      A    O  
ATOM   3441  HG  SER A 363     -18.073  -8.700  -7.661  1.00 15.00      A    H  
ATOM   3442  C   SER A 363     -18.687  -6.074  -5.709  1.00 15.00      A    C  
ATOM   3443  O   SER A 363     -18.753  -6.953  -4.849  1.00 15.00      A    O  
ATOM   3444  N   PHE A 364     -19.444  -4.983  -5.702  1.00 15.00      A    N  
ATOM   3445  HN  PHE A 364     -19.312  -4.312  -6.404  1.00 15.00      A    H  
ATOM   3446  CA  PHE A 364     -20.464  -4.747  -4.692  1.00 15.00      A    C  
ATOM   3447  CB  PHE A 364     -20.151  -3.479  -3.881  1.00 15.00      A    C  
ATOM   3448  CG  PHE A 364     -21.231  -3.070  -2.911  1.00 15.00      A    C  
ATOM   3449  CD1 PHE A 364     -21.902  -4.015  -2.149  1.00 15.00      A    C  
ATOM   3450  CD2 PHE A 364     -21.574  -1.735  -2.765  1.00 15.00      A    C  
ATOM   3451  CE1 PHE A 364     -22.893  -3.636  -1.264  1.00 15.00      A    C  
ATOM   3452  CE2 PHE A 364     -22.564  -1.349  -1.882  1.00 15.00      A    C  
ATOM   3453  CZ  PHE A 364     -23.225  -2.301  -1.131  1.00 15.00      A    C  
ATOM   3454  C   PHE A 364     -21.822  -4.640  -5.379  1.00 15.00      A    C  
ATOM   3455  O   PHE A 364     -22.290  -3.546  -5.703  1.00 15.00      A    O  
ATOM   3456  N   GLY A 365     -22.435  -5.793  -5.626  1.00 15.00      A    N  
ATOM   3457  HN  GLY A 365     -22.007  -6.632  -5.354  1.00 15.00      A    H  
ATOM   3458  CA  GLY A 365     -23.724  -5.824  -6.287  1.00 15.00      A    C  
ATOM   3459  C   GLY A 365     -24.869  -6.079  -5.331  1.00 15.00      A    C  
ATOM   3460  O   GLY A 365     -24.748  -5.847  -4.126  1.00 15.00      A    O  
ATOM   3461  N   GLY A 366     -25.983  -6.561  -5.875  1.00 15.00      A    N  
ATOM   3462  HN  GLY A 366     -26.013  -6.728  -6.840  1.00 15.00      A    H  
ATOM   3463  CA  GLY A 366     -27.151  -6.838  -5.061  1.00 15.00      A    C  
ATOM   3464  C   GLY A 366     -27.911  -5.574  -4.716  1.00 15.00      A    C  
ATOM   3465  O   GLY A 366     -27.552  -4.484  -5.165  1.00 15.00      A    O  
ATOM   3466  N   TYR A 367     -28.967  -5.712  -3.922  1.00 15.00      A    N  
ATOM   3467  HN  TYR A 367     -29.213  -6.604  -3.600  1.00 15.00      A    H  
ATOM   3468  CA  TYR A 367     -29.767  -4.560  -3.518  1.00 15.00      A    C  
ATOM   3469  CB  TYR A 367     -31.086  -4.512  -4.297  1.00 15.00      A    C  
ATOM   3470  CG  TYR A 367     -30.909  -4.353  -5.790  1.00 15.00      A    C  
ATOM   3471  CD1 TYR A 367     -30.480  -3.149  -6.334  1.00 15.00      A    C  
ATOM   3472  CD2 TYR A 367     -31.164  -5.409  -6.656  1.00 15.00      A    C  
ATOM   3473  CE1 TYR A 367     -30.311  -3.000  -7.697  1.00 15.00      A    C  
ATOM   3474  CE2 TYR A 367     -30.998  -5.269  -8.021  1.00 15.00      A    C  
ATOM   3475  CZ  TYR A 367     -30.570  -4.063  -8.536  1.00 15.00      A    C  
ATOM   3476  OH  TYR A 367     -30.401  -3.921  -9.893  1.00 15.00      A    O  
ATOM   3477  HH  TYR A 367     -29.524  -3.575 -10.073  1.00 15.00      A    H  
ATOM   3478  C   TYR A 367     -30.037  -4.573  -2.016  1.00 15.00      A    C  
ATOM   3479  O   TYR A 367     -31.174  -4.769  -1.586  1.00 15.00      A    O  
ATOM   3480  N   PRO A 368     -28.992  -4.354  -1.192  1.00 15.00      A    N  
ATOM   3481  CA  PRO A 368     -29.128  -4.353   0.265  1.00 15.00      A    C  
ATOM   3482  CB  PRO A 368     -27.684  -4.500   0.747  1.00 15.00      A    C  
ATOM   3483  CG  PRO A 368     -26.868  -3.856  -0.320  1.00 15.00      A    C  
ATOM   3484  CD  PRO A 368     -27.602  -4.082  -1.616  1.00 15.00      A    C  
ATOM   3485  C   PRO A 368     -29.737  -3.056   0.786  1.00 15.00      A    C  
ATOM   3486  O   PRO A 368     -29.642  -2.008   0.143  1.00 15.00      A    O  
ATOM   3487  N   LEU A 369     -30.365  -3.136   1.952  1.00 15.00      A    N  
ATOM   3488  HN  LEU A 369     -30.407  -3.999   2.413  1.00 15.00      A    H  
ATOM   3489  CA  LEU A 369     -30.993  -1.973   2.565  1.00 15.00      A    C  
ATOM   3490  CB  LEU A 369     -32.072  -2.412   3.559  1.00 15.00      A    C  
ATOM   3491  CG  LEU A 369     -33.174  -3.316   2.994  1.00 15.00      A    C  
ATOM   3492  CD1 LEU A 369     -34.110  -3.779   4.100  1.00 15.00      A    C  
ATOM   3493  CD2 LEU A 369     -33.950  -2.604   1.896  1.00 15.00      A    C  
ATOM   3494  C   LEU A 369     -29.957  -1.080   3.245  1.00 15.00      A    C  
ATOM   3495  O   LEU A 369     -28.824  -1.498   3.486  1.00 15.00      A    O  
ATOM   3496  N   ARG A 370     -30.355   0.153   3.548  1.00 15.00      A    N  
ATOM   3497  HN  ARG A 370     -31.272   0.423   3.333  1.00 15.00      A    H  
ATOM   3498  CA  ARG A 370     -29.466   1.117   4.193  1.00 15.00      A    C  
ATOM   3499  CB  ARG A 370     -30.092   2.515   4.154  1.00 15.00      A    C  
ATOM   3500  CG  ARG A 370     -29.261   3.600   4.822  1.00 15.00      A    C  
ATOM   3501  CD  ARG A 370     -28.206   4.160   3.880  1.00 15.00      A    C  
ATOM   3502  NE  ARG A 370     -27.539   5.331   4.447  1.00 15.00      A    N  
ATOM   3503  HE  ARG A 370     -26.667   5.193   4.876  1.00 15.00      A    H  
ATOM   3504  CZ  ARG A 370     -28.046   6.563   4.414  1.00 15.00      A    C  
ATOM   3505  NH1 ARG A 370     -29.222   6.790   3.842  1.00 15.00      A    N  
ATOM   3506 HH11 ARG A 370     -29.613   7.755   3.821  1.00 15.00      A    H  
ATOM   3507 HH12 ARG A 370     -29.754   6.005   3.417  1.00 15.00      A    H  
ATOM   3508  NH2 ARG A 370     -27.378   7.569   4.960  1.00 15.00      A    N  
ATOM   3509 HH21 ARG A 370     -27.775   8.532   4.935  1.00 15.00      A    H  
ATOM   3510 HH22 ARG A 370     -26.458   7.398   5.415  1.00 15.00      A    H  
ATOM   3511  C   ARG A 370     -29.161   0.721   5.636  1.00 15.00      A    C  
ATOM   3512  O   ARG A 370     -30.062   0.635   6.469  1.00 15.00      A    O  
ATOM   3513  N   GLY A 371     -27.883   0.476   5.919  1.00 15.00      A    N  
ATOM   3514  HN  GLY A 371     -27.211   0.547   5.209  1.00 15.00      A    H  
ATOM   3515  CA  GLY A 371     -27.478   0.102   7.262  1.00 15.00      A    C  
ATOM   3516  C   GLY A 371     -27.139  -1.371   7.396  1.00 15.00      A    C  
ATOM   3517  O   GLY A 371     -26.679  -1.810   8.451  1.00 15.00      A    O  
ATOM   3518  N   SER A 372     -27.364  -2.137   6.330  1.00 15.00      A    N  
ATOM   3519  HN  SER A 372     -27.731  -1.730   5.517  1.00 15.00      A    H  
ATOM   3520  CA  SER A 372     -27.076  -3.568   6.344  1.00 15.00      A    C  
ATOM   3521  CB  SER A 372     -27.825  -4.289   5.219  1.00 15.00      A    C  
ATOM   3522  OG  SER A 372     -27.274  -3.977   3.951  1.00 15.00      A    O  
ATOM   3523  HG  SER A 372     -27.188  -3.025   3.863  1.00 15.00      A    H  
ATOM   3524  C   SER A 372     -25.577  -3.828   6.233  1.00 15.00      A    C  
ATOM   3525  O   SER A 372     -24.853  -3.061   5.596  1.00 15.00      A    O  
ATOM   3526  N   SER A 373     -25.125  -4.916   6.853  1.00 15.00      A    N  
ATOM   3527  HN  SER A 373     -25.759  -5.487   7.333  1.00 15.00      A    H  
ATOM   3528  CA  SER A 373     -23.713  -5.285   6.839  1.00 15.00      A    C  
ATOM   3529  CB  SER A 373     -23.483  -6.551   7.670  1.00 15.00      A    C  
ATOM   3530  OG  SER A 373     -22.104  -6.877   7.737  1.00 15.00      A    O  
ATOM   3531  HG  SER A 373     -21.584  -6.132   7.426  1.00 15.00      A    H  
ATOM   3532  C   SER A 373     -23.195  -5.486   5.418  1.00 15.00      A    C  
ATOM   3533  O   SER A 373     -23.915  -5.972   4.543  1.00 15.00      A    O  
ATOM   3534  N   ILE A 374     -21.939  -5.106   5.199  1.00 15.00      A    N  
ATOM   3535  HN  ILE A 374     -21.422  -4.726   5.939  1.00 15.00      A    H  
ATOM   3536  CA  ILE A 374     -21.307  -5.240   3.891  1.00 15.00      A    C  
ATOM   3537  CB  ILE A 374     -20.055  -4.335   3.779  1.00 15.00      A    C  
ATOM   3538  CG1 ILE A 374     -19.572  -4.216   2.332  1.00 15.00      A    C  
ATOM   3539  CG2 ILE A 374     -18.936  -4.817   4.689  1.00 15.00      A    C  
ATOM   3540  CD1 ILE A 374     -20.467  -3.367   1.458  1.00 15.00      A    C  
ATOM   3541  C   ILE A 374     -20.948  -6.703   3.606  1.00 15.00      A    C  
ATOM   3542  O   ILE A 374     -20.687  -7.082   2.466  1.00 15.00      A    O  
ATOM   3543  N   PHE A 375     -20.956  -7.525   4.654  1.00 15.00      A    N  
ATOM   3544  HN  PHE A 375     -21.177  -7.167   5.539  1.00 15.00      A    H  
ATOM   3545  CA  PHE A 375     -20.646  -8.945   4.521  1.00 15.00      A    C  
ATOM   3546  CB  PHE A 375     -19.640  -9.375   5.592  1.00 15.00      A    C  
ATOM   3547  CG  PHE A 375     -18.386  -8.553   5.605  1.00 15.00      A    C  
ATOM   3548  CD1 PHE A 375     -17.543  -8.536   4.507  1.00 15.00      A    C  
ATOM   3549  CD2 PHE A 375     -18.054  -7.792   6.711  1.00 15.00      A    C  
ATOM   3550  CE1 PHE A 375     -16.392  -7.776   4.512  1.00 15.00      A    C  
ATOM   3551  CE2 PHE A 375     -16.902  -7.031   6.724  1.00 15.00      A    C  
ATOM   3552  CZ  PHE A 375     -16.070  -7.022   5.623  1.00 15.00      A    C  
ATOM   3553  C   PHE A 375     -21.914  -9.784   4.636  1.00 15.00      A    C  
ATOM   3554  O   PHE A 375     -21.853 -10.995   4.843  1.00 15.00      A    O  
ATOM   3555  N   GLY A 376     -23.063  -9.128   4.492  1.00 15.00      A    N  
ATOM   3556  HN  GLY A 376     -23.046  -8.165   4.315  1.00 15.00      A    H  
ATOM   3557  CA  GLY A 376     -24.335  -9.818   4.590  1.00 15.00      A    C  
ATOM   3558  C   GLY A 376     -24.808 -10.381   3.264  1.00 15.00      A    C  
ATOM   3559  O   GLY A 376     -24.123 -10.263   2.246  1.00 15.00      A    O  
ATOM   3560  N   LEU A 377     -25.987 -10.990   3.281  1.00 15.00      A    N  
ATOM   3561  HN  LEU A 377     -26.484 -11.043   4.125  1.00 15.00      A    H  
ATOM   3562  CA  LEU A 377     -26.565 -11.581   2.081  1.00 15.00      A    C  
ATOM   3563  CB  LEU A 377     -27.384 -12.822   2.446  1.00 15.00      A    C  
ATOM   3564  CG  LEU A 377     -26.710 -13.824   3.385  1.00 15.00      A    C  
ATOM   3565  CD1 LEU A 377     -27.686 -14.921   3.781  1.00 15.00      A    C  
ATOM   3566  CD2 LEU A 377     -25.469 -14.417   2.740  1.00 15.00      A    C  
ATOM   3567  C   LEU A 377     -27.449 -10.579   1.347  1.00 15.00      A    C  
ATOM   3568  O   LEU A 377     -28.023  -9.676   1.959  1.00 15.00      A    O  
ATOM   3569  N   ALA A 378     -27.555 -10.745   0.033  1.00 15.00      A    N  
ATOM   3570  HN  ALA A 378     -27.072 -11.484  -0.395  1.00 15.00      A    H  
ATOM   3571  CA  ALA A 378     -28.373  -9.862  -0.788  1.00 15.00      A    C  
ATOM   3572  CB  ALA A 378     -27.856  -9.834  -2.217  1.00 15.00      A    C  
ATOM   3573  C   ALA A 378     -29.837 -10.289  -0.753  1.00 15.00      A    C  
ATOM   3574  O   ALA A 378     -30.146 -11.473  -0.904  1.00 15.00      A    O  
ATOM   3575  N   PRO A 379     -30.750  -9.320  -0.538  1.00 15.00      A    N  
ATOM   3576  CA  PRO A 379     -32.199  -9.568  -0.472  1.00 15.00      A    C  
ATOM   3577  CB  PRO A 379     -32.797  -8.160  -0.470  1.00 15.00      A    C  
ATOM   3578  CG  PRO A 379     -31.737  -7.320   0.147  1.00 15.00      A    C  
ATOM   3579  CD  PRO A 379     -30.432  -7.896  -0.326  1.00 15.00      A    C  
ATOM   3580  C   PRO A 379     -32.723 -10.363  -1.664  1.00 15.00      A    C  
ATOM   3581  O   PRO A 379     -32.569  -9.956  -2.817  1.00 15.00      A    O  
ATOM   3582  N   GLY A 380     -33.344 -11.499  -1.367  1.00 15.00      A    N  
ATOM   3583  HN  GLY A 380     -33.438 -11.759  -0.428  1.00 15.00      A    H  
ATOM   3584  CA  GLY A 380     -33.883 -12.350  -2.407  1.00 15.00      A    C  
ATOM   3585  C   GLY A 380     -32.931 -13.465  -2.792  1.00 15.00      A    C  
ATOM   3586  O   GLY A 380     -31.715 -13.332  -2.648  1.00 15.00      A    O  
ATOM   3587  N   LYS A 381     -33.486 -14.571  -3.272  1.00 15.00      A    N  
ATOM   3588  HN  LYS A 381     -34.462 -14.620  -3.347  1.00 15.00      A    H  
ATOM   3589  CA  LYS A 381     -32.683 -15.713  -3.687  1.00 15.00      A    C  
ATOM   3590  CB  LYS A 381     -33.399 -17.022  -3.347  1.00 15.00      A    C  
ATOM   3591  CG  LYS A 381     -32.988 -17.619  -2.010  1.00 15.00      A    C  
ATOM   3592  CD  LYS A 381     -34.186 -18.172  -1.256  1.00 15.00      A    C  
ATOM   3593  CE  LYS A 381     -33.760 -18.893   0.017  1.00 15.00      A    C  
ATOM   3594  NZ  LYS A 381     -32.951 -18.024   0.920  1.00 15.00      A    N  
ATOM   3595  HZ1 LYS A 381     -33.445 -17.125   1.095  1.00 15.00      A    H  
ATOM   3596  HZ2 LYS A 381     -32.027 -17.820   0.489  1.00 15.00      A    H  
ATOM   3597  HZ3 LYS A 381     -32.795 -18.504   1.831  1.00 15.00      A    H  
ATOM   3598  C   LYS A 381     -32.375 -15.652  -5.176  1.00 15.00      A    C  
ATOM   3599  O   LYS A 381     -33.065 -14.972  -5.937  1.00 15.00      A    O  
ATOM   3600  N   ALA A 382     -31.332 -16.364  -5.585  1.00 15.00      A    N  
ATOM   3601  HN  ALA A 382     -30.814 -16.873  -4.926  1.00 15.00      A    H  
ATOM   3602  CA  ALA A 382     -30.930 -16.399  -6.988  1.00 15.00      A    C  
ATOM   3603  CB  ALA A 382     -29.468 -16.810  -7.116  1.00 15.00      A    C  
ATOM   3604  C   ALA A 382     -31.840 -17.302  -7.828  1.00 15.00      A    C  
ATOM   3605  O   ALA A 382     -32.881 -17.762  -7.362  1.00 15.00      A    O  
ATOM   3606  N   ARG A 383     -31.428 -17.555  -9.070  1.00 15.00      A    N  
ATOM   3607  HN  ARG A 383     -30.578 -17.180  -9.371  1.00 15.00      A    H  
ATOM   3608  CA  ARG A 383     -32.191 -18.388  -9.993  1.00 15.00      A    C  
ATOM   3609  CB  ARG A 383     -31.675 -18.180 -11.430  1.00 15.00      A    C  
ATOM   3610  CG  ARG A 383     -32.603 -18.667 -12.537  1.00 15.00      A    C  
ATOM   3611  CD  ARG A 383     -33.688 -17.655 -12.895  1.00 15.00      A    C  
ATOM   3612  NE  ARG A 383     -34.979 -18.106 -12.376  1.00 15.00      A    N  
ATOM   3613  HE  ARG A 383     -35.177 -17.922 -11.433  1.00 15.00      A    H  
ATOM   3614  CZ  ARG A 383     -35.915 -18.723 -13.108  1.00 15.00      A    C  
ATOM   3615  NH1 ARG A 383     -35.748 -18.945 -14.412  1.00 15.00      A    N  
ATOM   3616 HH11 ARG A 383     -36.498 -19.429 -14.954  1.00 15.00      A    H  
ATOM   3617 HH12 ARG A 383     -34.881 -18.631 -14.895  1.00 15.00      A    H  
ATOM   3618  NH2 ARG A 383     -37.013 -19.180 -12.523  1.00 15.00      A    N  
ATOM   3619 HH21 ARG A 383     -37.149 -19.067 -11.497  1.00 15.00      A    H  
ATOM   3620 HH22 ARG A 383     -37.739 -19.656 -13.094  1.00 15.00      A    H  
ATOM   3621  C   ARG A 383     -32.151 -19.878  -9.582  1.00 15.00      A    C  
ATOM   3622  O   ARG A 383     -33.045 -20.644  -9.931  1.00 15.00      A    O  
ATOM   3623  N   ASP A 384     -31.111 -20.275  -8.836  1.00 15.00      A    N  
ATOM   3624  HN  ASP A 384     -30.419 -19.625  -8.608  1.00 15.00      A    H  
ATOM   3625  CA  ASP A 384     -30.960 -21.660  -8.364  1.00 15.00      A    C  
ATOM   3626  CB  ASP A 384     -29.472 -22.065  -8.290  1.00 15.00      A    C  
ATOM   3627  CG  ASP A 384     -28.585 -21.084  -7.532  1.00 15.00      A    C  
ATOM   3628  OD1 ASP A 384     -29.120 -20.215  -6.812  1.00 15.00      A    O  
ATOM   3629  OD2 ASP A 384     -27.347 -21.192  -7.659  1.00 15.00      A    O  
ATOM   3630  C   ASP A 384     -31.653 -21.896  -7.011  1.00 15.00      A    C  
ATOM   3631  O   ASP A 384     -31.477 -22.950  -6.392  1.00 15.00      A    O  
ATOM   3632  N   ARG A 385     -32.434 -20.902  -6.565  1.00 15.00      A    N  
ATOM   3633  HN  ARG A 385     -32.515 -20.093  -7.109  1.00 15.00      A    H  
ATOM   3634  CA  ARG A 385     -33.172 -20.972  -5.294  1.00 15.00      A    C  
ATOM   3635  CB  ARG A 385     -34.106 -22.188  -5.229  1.00 15.00      A    C  
ATOM   3636  CG  ARG A 385     -35.531 -21.905  -5.681  1.00 15.00      A    C  
ATOM   3637  CD  ARG A 385     -36.240 -20.938  -4.743  1.00 15.00      A    C  
ATOM   3638  NE  ARG A 385     -37.006 -19.919  -5.477  1.00 15.00      A    N  
ATOM   3639  HE  ARG A 385     -37.400 -20.171  -6.333  1.00 15.00      A    H  
ATOM   3640  CZ  ARG A 385     -37.180 -18.675  -5.045  1.00 15.00      A    C  
ATOM   3641  NH1 ARG A 385     -36.646 -18.291  -3.895  1.00 15.00      A    N  
ATOM   3642 HH11 ARG A 385     -36.783 -17.316  -3.558  1.00 15.00      A    H  
ATOM   3643 HH12 ARG A 385     -36.086 -18.958  -3.331  1.00 15.00      A    H  
ATOM   3644  NH2 ARG A 385     -37.863 -17.797  -5.781  1.00 15.00      A    N  
ATOM   3645 HH21 ARG A 385     -37.996 -16.826  -5.435  1.00 15.00      A    H  
ATOM   3646 HH22 ARG A 385     -38.259 -18.079  -6.704  1.00 15.00      A    H  
ATOM   3647  C   ARG A 385     -32.265 -20.912  -4.064  1.00 15.00      A    C  
ATOM   3648  O   ARG A 385     -32.677 -21.273  -2.962  1.00 15.00      A    O  
ATOM   3649  N   LYS A 386     -31.033 -20.461  -4.254  1.00 15.00      A    N  
ATOM   3650  HN  LYS A 386     -30.748 -20.208  -5.157  1.00 15.00      A    H  
ATOM   3651  CA  LYS A 386     -30.087 -20.350  -3.151  1.00 15.00      A    C  
ATOM   3652  CB  LYS A 386     -28.880 -21.260  -3.366  1.00 15.00      A    C  
ATOM   3653  CG  LYS A 386     -29.096 -22.670  -2.839  1.00 15.00      A    C  
ATOM   3654  CD  LYS A 386     -28.175 -23.672  -3.511  1.00 15.00      A    C  
ATOM   3655  CE  LYS A 386     -28.562 -23.887  -4.965  1.00 15.00      A    C  
ATOM   3656  NZ  LYS A 386     -27.682 -24.879  -5.640  1.00 15.00      A    N  
ATOM   3657  HZ1 LYS A 386     -26.689 -24.572  -5.586  1.00 15.00      A    H  
ATOM   3658  HZ2 LYS A 386     -27.950 -24.970  -6.640  1.00 15.00      A    H  
ATOM   3659  HZ3 LYS A 386     -27.772 -25.809  -5.183  1.00 15.00      A    H  
ATOM   3660  C   LYS A 386     -29.674 -18.905  -2.918  1.00 15.00      A    C  
ATOM   3661  O   LYS A 386     -29.635 -18.103  -3.850  1.00 15.00      A    O  
ATOM   3662  N   ALA A 387     -29.371 -18.579  -1.666  1.00 15.00      A    N  
ATOM   3663  HN  ALA A 387     -29.398 -19.272  -0.973  1.00 15.00      A    H  
ATOM   3664  CA  ALA A 387     -28.988 -17.223  -1.299  1.00 15.00      A    C  
ATOM   3665  CB  ALA A 387     -29.180 -17.005   0.193  1.00 15.00      A    C  
ATOM   3666  C   ALA A 387     -27.559 -16.890  -1.714  1.00 15.00      A    C  
ATOM   3667  O   ALA A 387     -26.701 -17.769  -1.805  1.00 15.00      A    O  
ATOM   3668  N   TYR A 388     -27.319 -15.608  -1.965  1.00 15.00      A    N  
ATOM   3669  HN  TYR A 388     -28.050 -14.962  -1.876  1.00 15.00      A    H  
ATOM   3670  CA  TYR A 388     -26.003 -15.131  -2.366  1.00 15.00      A    C  
ATOM   3671  CB  TYR A 388     -25.951 -14.887  -3.882  1.00 15.00      A    C  
ATOM   3672  CG  TYR A 388     -26.852 -13.771  -4.377  1.00 15.00      A    C  
ATOM   3673  CD1 TYR A 388     -28.237 -13.900  -4.363  1.00 15.00      A    C  
ATOM   3674  CD2 TYR A 388     -26.312 -12.587  -4.862  1.00 15.00      A    C  
ATOM   3675  CE1 TYR A 388     -29.054 -12.881  -4.815  1.00 15.00      A    C  
ATOM   3676  CE2 TYR A 388     -27.121 -11.564  -5.316  1.00 15.00      A    C  
ATOM   3677  CZ  TYR A 388     -28.491 -11.715  -5.289  1.00 15.00      A    C  
ATOM   3678  OH  TYR A 388     -29.300 -10.696  -5.737  1.00 15.00      A    O  
ATOM   3679  HH  TYR A 388     -28.967 -10.368  -6.575  1.00 15.00      A    H  
ATOM   3680  C   TYR A 388     -25.635 -13.865  -1.594  1.00 15.00      A    C  
ATOM   3681  O   TYR A 388     -26.511 -13.158  -1.097  1.00 15.00      A    O  
ATOM   3682  N   THR A 389     -24.338 -13.587  -1.493  1.00 15.00      A    N  
ATOM   3683  HN  THR A 389     -23.687 -14.191  -1.908  1.00 15.00      A    H  
ATOM   3684  CA  THR A 389     -23.855 -12.409  -0.774  1.00 15.00      A    C  
ATOM   3685  CB  THR A 389     -22.406 -12.610  -0.289  1.00 15.00      A    C  
ATOM   3686  OG1 THR A 389     -21.604 -13.108  -1.368  1.00 15.00      A    O  
ATOM   3687  HG1 THR A 389     -20.696 -12.812  -1.256  1.00 15.00      A    H  
ATOM   3688  CG2 THR A 389     -22.361 -13.596   0.865  1.00 15.00      A    C  
ATOM   3689  C   THR A 389     -23.913 -11.150  -1.638  1.00 15.00      A    C  
ATOM   3690  O   THR A 389     -24.279 -11.205  -2.811  1.00 15.00      A    O  
ATOM   3691  N   VAL A 390     -23.555 -10.012  -1.042  1.00 15.00      A    N  
ATOM   3692  HN  VAL A 390     -23.294 -10.028  -0.098  1.00 15.00      A    H  
ATOM   3693  CA  VAL A 390     -23.547  -8.739  -1.761  1.00 15.00      A    C  
ATOM   3694  CB  VAL A 390     -23.955  -7.548  -0.866  1.00 15.00      A    C  
ATOM   3695  CG1 VAL A 390     -25.440  -7.598  -0.545  1.00 15.00      A    C  
ATOM   3696  CG2 VAL A 390     -23.132  -7.515   0.412  1.00 15.00      A    C  
ATOM   3697  C   VAL A 390     -22.179  -8.471  -2.382  1.00 15.00      A    C  
ATOM   3698  O   VAL A 390     -22.064  -7.738  -3.363  1.00 15.00      A    O  
ATOM   3699  N   LEU A 391     -21.144  -9.072  -1.800  1.00 15.00      A    N  
ATOM   3700  HN  LEU A 391     -21.301  -9.637  -1.015  1.00 15.00      A    H  
ATOM   3701  CA  LEU A 391     -19.786  -8.916  -2.301  1.00 15.00      A    C  
ATOM   3702  CB  LEU A 391     -18.806  -8.679  -1.149  1.00 15.00      A    C  
ATOM   3703  CG  LEU A 391     -19.068  -7.460  -0.263  1.00 15.00      A    C  
ATOM   3704  CD1 LEU A 391     -17.968  -7.313   0.776  1.00 15.00      A    C  
ATOM   3705  CD2 LEU A 391     -19.190  -6.196  -1.100  1.00 15.00      A    C  
ATOM   3706  C   LEU A 391     -19.371 -10.161  -3.072  1.00 15.00      A    C  
ATOM   3707  O   LEU A 391     -19.354 -11.259  -2.521  1.00 15.00      A    O  
ATOM   3708  N   LEU A 392     -19.052  -9.990  -4.348  1.00 15.00      A    N  
ATOM   3709  HN  LEU A 392     -19.092  -9.091  -4.737  1.00 15.00      A    H  
ATOM   3710  CA  LEU A 392     -18.642 -11.112  -5.182  1.00 15.00      A    C  
ATOM   3711  CB  LEU A 392     -19.712 -11.438  -6.234  1.00 15.00      A    C  
ATOM   3712  CG  LEU A 392     -20.918 -12.269  -5.778  1.00 15.00      A    C  
ATOM   3713  CD1 LEU A 392     -20.498 -13.393  -4.843  1.00 15.00      A    C  
ATOM   3714  CD2 LEU A 392     -21.989 -11.392  -5.148  1.00 15.00      A    C  
ATOM   3715  C   LEU A 392     -17.316 -10.833  -5.875  1.00 15.00      A    C  
ATOM   3716  O   LEU A 392     -16.781  -9.727  -5.801  1.00 15.00      A    O  
ATOM   3717  N   TYR A 393     -16.793 -11.853  -6.540  1.00 15.00      A    N  
ATOM   3718  HN  TYR A 393     -17.265 -12.713  -6.538  1.00 15.00      A    H  
ATOM   3719  CA  TYR A 393     -15.540 -11.743  -7.272  1.00 15.00      A    C  
ATOM   3720  CB  TYR A 393     -14.418 -12.492  -6.543  1.00 15.00      A    C  
ATOM   3721  CG  TYR A 393     -13.922 -11.827  -5.279  1.00 15.00      A    C  
ATOM   3722  CD1 TYR A 393     -12.878 -10.913  -5.314  1.00 15.00      A    C  
ATOM   3723  CD2 TYR A 393     -14.490 -12.123  -4.048  1.00 15.00      A    C  
ATOM   3724  CE1 TYR A 393     -12.413 -10.314  -4.159  1.00 15.00      A    C  
ATOM   3725  CE2 TYR A 393     -14.035 -11.525  -2.889  1.00 15.00      A    C  
ATOM   3726  CZ  TYR A 393     -12.996 -10.624  -2.949  1.00 15.00      A    C  
ATOM   3727  OH  TYR A 393     -12.538 -10.032  -1.796  1.00 15.00      A    O  
ATOM   3728  HH  TYR A 393     -12.303  -9.118  -1.975  1.00 15.00      A    H  
ATOM   3729  C   TYR A 393     -15.709 -12.336  -8.663  1.00 15.00      A    C  
ATOM   3730  O   TYR A 393     -16.492 -13.267  -8.853  1.00 15.00      A    O  
ATOM   3731  N   GLY A 394     -14.987 -11.789  -9.635  1.00 15.00      A    N  
ATOM   3732  HN  GLY A 394     -14.403 -11.027  -9.433  1.00 15.00      A    H  
ATOM   3733  CA  GLY A 394     -15.062 -12.307 -10.989  1.00 15.00      A    C  
ATOM   3734  C   GLY A 394     -14.412 -13.674 -11.084  1.00 15.00      A    C  
ATOM   3735  O   GLY A 394     -14.841 -14.528 -11.860  1.00 15.00      A    O  
ATOM   3736  N   ASN A 395     -13.375 -13.871 -10.273  1.00 15.00      A    N  
ATOM   3737  HN  ASN A 395     -13.094 -13.142  -9.681  1.00 15.00      A    H  
ATOM   3738  CA  ASN A 395     -12.642 -15.130 -10.231  1.00 15.00      A    C  
ATOM   3739  CB  ASN A 395     -11.649 -15.218 -11.397  1.00 15.00      A    C  
ATOM   3740  CG  ASN A 395     -10.760 -13.994 -11.526  1.00 15.00      A    C  
ATOM   3741  OD1 ASN A 395     -10.202 -13.505 -10.545  1.00 15.00      A    O  
ATOM   3742  ND2 ASN A 395     -10.632 -13.484 -12.745  1.00 15.00      A    N  
ATOM   3743 HD21 ASN A 395     -11.111 -13.919 -13.481  1.00 15.00      A    H  
ATOM   3744 HD22 ASN A 395     -10.065 -12.693 -12.858  1.00 15.00      A    H  
ATOM   3745  C   ASN A 395     -11.923 -15.284  -8.891  1.00 15.00      A    C  
ATOM   3746  O   ASN A 395     -11.900 -14.353  -8.086  1.00 15.00      A    O  
ATOM   3747  N   GLY A 396     -11.351 -16.459  -8.651  1.00 15.00      A    N  
ATOM   3748  HN  GLY A 396     -11.414 -17.172  -9.320  1.00 15.00      A    H  
ATOM   3749  CA  GLY A 396     -10.640 -16.692  -7.407  1.00 15.00      A    C  
ATOM   3750  C   GLY A 396     -11.008 -18.007  -6.745  1.00 15.00      A    C  
ATOM   3751  O   GLY A 396     -11.782 -18.789  -7.301  1.00 15.00      A    O  
ATOM   3752  N   PRO A 397     -10.458 -18.274  -5.544  1.00 15.00      A    N  
ATOM   3753  CA  PRO A 397     -10.724 -19.512  -4.795  1.00 15.00      A    C  
ATOM   3754  CB  PRO A 397      -9.588 -19.546  -3.773  1.00 15.00      A    C  
ATOM   3755  CG  PRO A 397      -9.256 -18.113  -3.537  1.00 15.00      A    C  
ATOM   3756  CD  PRO A 397      -9.505 -17.397  -4.836  1.00 15.00      A    C  
ATOM   3757  C   PRO A 397     -12.080 -19.524  -4.083  1.00 15.00      A    C  
ATOM   3758  O   PRO A 397     -12.347 -20.405  -3.265  1.00 15.00      A    O  
ATOM   3759  N   GLY A 398     -12.932 -18.548  -4.394  1.00 15.00      A    N  
ATOM   3760  HN  GLY A 398     -12.664 -17.863  -5.043  1.00 15.00      A    H  
ATOM   3761  CA  GLY A 398     -14.248 -18.487  -3.781  1.00 15.00      A    C  
ATOM   3762  C   GLY A 398     -15.247 -19.395  -4.476  1.00 15.00      A    C  
ATOM   3763  O   GLY A 398     -16.341 -19.634  -3.963  1.00 15.00      A    O  
ATOM   3764  N   TYR A 399     -14.861 -19.901  -5.647  1.00 15.00      A    N  
ATOM   3765  HN  TYR A 399     -13.975 -19.669  -5.991  1.00 15.00      A    H  
ATOM   3766  CA  TYR A 399     -15.711 -20.790  -6.432  1.00 15.00      A    C  
ATOM   3767  CB  TYR A 399     -15.164 -20.896  -7.860  1.00 15.00      A    C  
ATOM   3768  CG  TYR A 399     -16.047 -21.649  -8.831  1.00 15.00      A    C  
ATOM   3769  CD1 TYR A 399     -15.906 -23.020  -9.013  1.00 15.00      A    C  
ATOM   3770  CD2 TYR A 399     -17.011 -20.987  -9.579  1.00 15.00      A    C  
ATOM   3771  CE1 TYR A 399     -16.699 -23.707  -9.911  1.00 15.00      A    C  
ATOM   3772  CE2 TYR A 399     -17.812 -21.667 -10.477  1.00 15.00      A    C  
ATOM   3773  CZ  TYR A 399     -17.651 -23.026 -10.640  1.00 15.00      A    C  
ATOM   3774  OH  TYR A 399     -18.442 -23.706 -11.536  1.00 15.00      A    O  
ATOM   3775  HH  TYR A 399     -18.404 -23.273 -12.392  1.00 15.00      A    H  
ATOM   3776  C   TYR A 399     -15.785 -22.175  -5.793  1.00 15.00      A    C  
ATOM   3777  O   TYR A 399     -14.771 -22.864  -5.661  1.00 15.00      A    O  
ATOM   3778  N   VAL A 400     -16.990 -22.573  -5.394  1.00 15.00      A    N  
ATOM   3779  HN  VAL A 400     -17.756 -21.977  -5.527  1.00 15.00      A    H  
ATOM   3780  CA  VAL A 400     -17.204 -23.873  -4.764  1.00 15.00      A    C  
ATOM   3781  CB  VAL A 400     -17.517 -23.723  -3.253  1.00 15.00      A    C  
ATOM   3782  CG1 VAL A 400     -17.620 -25.083  -2.575  1.00 15.00      A    C  
ATOM   3783  CG2 VAL A 400     -16.472 -22.861  -2.560  1.00 15.00      A    C  
ATOM   3784  C   VAL A 400     -18.359 -24.614  -5.440  1.00 15.00      A    C  
ATOM   3785  O   VAL A 400     -19.356 -24.003  -5.823  1.00 15.00      A    O  
ATOM   3786  N   LEU A 401     -18.209 -25.928  -5.599  1.00 15.00      A    N  
ATOM   3787  HN  LEU A 401     -17.381 -26.354  -5.293  1.00 15.00      A    H  
ATOM   3788  CA  LEU A 401     -19.247 -26.752  -6.213  1.00 15.00      A    C  
ATOM   3789  CB  LEU A 401     -18.869 -27.156  -7.641  1.00 15.00      A    C  
ATOM   3790  CG  LEU A 401     -19.199 -26.150  -8.747  1.00 15.00      A    C  
ATOM   3791  CD1 LEU A 401     -18.843 -26.725 -10.109  1.00 15.00      A    C  
ATOM   3792  CD2 LEU A 401     -20.668 -25.756  -8.699  1.00 15.00      A    C  
ATOM   3793  C   LEU A 401     -19.527 -27.991  -5.370  1.00 15.00      A    C  
ATOM   3794  O   LEU A 401     -18.958 -29.059  -5.606  1.00 15.00      A    O  
ATOM   3795  N   LYS A 402     -20.398 -27.837  -4.380  1.00 15.00      A    N  
ATOM   3796  HN  LYS A 402     -20.812 -26.961  -4.240  1.00 15.00      A    H  
ATOM   3797  CA  LYS A 402     -20.754 -28.938  -3.496  1.00 15.00      A    C  
ATOM   3798  CB  LYS A 402     -21.151 -28.406  -2.118  1.00 15.00      A    C  
ATOM   3799  CG  LYS A 402     -20.401 -29.048  -0.960  1.00 15.00      A    C  
ATOM   3800  CD  LYS A 402     -20.732 -28.363   0.357  1.00 15.00      A    C  
ATOM   3801  CE  LYS A 402     -20.243 -26.923   0.371  1.00 15.00      A    C  
ATOM   3802  NZ  LYS A 402     -20.809 -26.153   1.512  1.00 15.00      A    N  
ATOM   3803  HZ1 LYS A 402     -21.836 -26.039   1.392  1.00 15.00      A    H  
ATOM   3804  HZ2 LYS A 402     -20.372 -25.210   1.561  1.00 15.00      A    H  
ATOM   3805  HZ3 LYS A 402     -20.628 -26.653   2.406  1.00 15.00      A    H  
ATOM   3806  C   LYS A 402     -21.888 -29.771  -4.085  1.00 15.00      A    C  
ATOM   3807  O   LYS A 402     -22.979 -29.257  -4.338  1.00 15.00      A    O  
ATOM   3808  N   ASP A 403     -21.607 -31.059  -4.311  1.00 15.00      A    N  
ATOM   3809  HN  ASP A 403     -20.710 -31.387  -4.094  1.00 15.00      A    H  
ATOM   3810  CA  ASP A 403     -22.583 -32.002  -4.867  1.00 15.00      A    C  
ATOM   3811  CB  ASP A 403     -23.812 -32.144  -3.960  1.00 15.00      A    C  
ATOM   3812  CG  ASP A 403     -23.480 -32.780  -2.626  1.00 15.00      A    C  
ATOM   3813  OD1 ASP A 403     -23.712 -32.131  -1.584  1.00 15.00      A    O  
ATOM   3814  OD2 ASP A 403     -22.986 -33.927  -2.622  1.00 15.00      A    O  
ATOM   3815  C   ASP A 403     -22.997 -31.661  -6.301  1.00 15.00      A    C  
ATOM   3816  O   ASP A 403     -24.032 -32.124  -6.782  1.00 15.00      A    O  
ATOM   3817  N   GLY A 404     -22.179 -30.860  -6.982  1.00 15.00      A    N  
ATOM   3818  HN  GLY A 404     -21.366 -30.525  -6.550  1.00 15.00      A    H  
ATOM   3819  CA  GLY A 404     -22.477 -30.482  -8.353  1.00 15.00      A    C  
ATOM   3820  C   GLY A 404     -23.383 -29.268  -8.455  1.00 15.00      A    C  
ATOM   3821  O   GLY A 404     -24.040 -29.064  -9.476  1.00 15.00      A    O  
ATOM   3822  N   ALA A 405     -23.419 -28.462  -7.398  1.00 15.00      A    N  
ATOM   3823  HN  ALA A 405     -22.875 -28.681  -6.613  1.00 15.00      A    H  
ATOM   3824  CA  ALA A 405     -24.247 -27.262  -7.375  1.00 15.00      A    C  
ATOM   3825  CB  ALA A 405     -25.663 -27.601  -6.934  1.00 15.00      A    C  
ATOM   3826  C   ALA A 405     -23.646 -26.202  -6.461  1.00 15.00      A    C  
ATOM   3827  O   ALA A 405     -22.855 -26.514  -5.570  1.00 15.00      A    O  
ATOM   3828  N   ARG A 406     -24.022 -24.949  -6.694  1.00 15.00      A    N  
ATOM   3829  HN  ARG A 406     -24.643 -24.769  -7.429  1.00 15.00      A    H  
ATOM   3830  CA  ARG A 406     -23.531 -23.833  -5.893  1.00 15.00      A    C  
ATOM   3831  CB  ARG A 406     -24.009 -22.513  -6.509  1.00 15.00      A    C  
ATOM   3832  CG  ARG A 406     -23.328 -21.272  -5.956  1.00 15.00      A    C  
ATOM   3833  CD  ARG A 406     -23.879 -20.004  -6.594  1.00 15.00      A    C  
ATOM   3834  NE  ARG A 406     -25.290 -19.793  -6.275  1.00 15.00      A    N  
ATOM   3835  HE  ARG A 406     -25.954 -20.199  -6.874  1.00 15.00      A    H  
ATOM   3836  CZ  ARG A 406     -25.724 -19.087  -5.232  1.00 15.00      A    C  
ATOM   3837  NH1 ARG A 406     -24.865 -18.524  -4.393  1.00 15.00      A    N  
ATOM   3838 HH11 ARG A 406     -23.841 -18.627  -4.550  1.00 15.00      A    H  
ATOM   3839 HH12 ARG A 406     -25.213 -17.977  -3.579  1.00 15.00      A    H  
ATOM   3840  NH2 ARG A 406     -27.025 -18.947  -5.026  1.00 15.00      A    N  
ATOM   3841 HH21 ARG A 406     -27.706 -19.385  -5.681  1.00 15.00      A    H  
ATOM   3842 HH22 ARG A 406     -27.367 -18.399  -4.211  1.00 15.00      A    H  
ATOM   3843  C   ARG A 406     -24.021 -23.953  -4.448  1.00 15.00      A    C  
ATOM   3844  O   ARG A 406     -25.215 -24.105  -4.207  1.00 15.00      A    O  
ATOM   3845  N   PRO A 407     -23.101 -23.902  -3.468  1.00 15.00      A    N  
ATOM   3846  CA  PRO A 407     -23.453 -24.013  -2.047  1.00 15.00      A    C  
ATOM   3847  CB  PRO A 407     -22.091 -24.125  -1.358  1.00 15.00      A    C  
ATOM   3848  CG  PRO A 407     -21.159 -23.420  -2.279  1.00 15.00      A    C  
ATOM   3849  CD  PRO A 407     -21.650 -23.733  -3.664  1.00 15.00      A    C  
ATOM   3850  C   PRO A 407     -24.206 -22.789  -1.529  1.00 15.00      A    C  
ATOM   3851  O   PRO A 407     -23.955 -21.660  -1.956  1.00 15.00      A    O  
ATOM   3852  N   ASP A 408     -25.133 -23.032  -0.605  1.00 15.00      A    N  
ATOM   3853  HN  ASP A 408     -25.282 -23.955  -0.316  1.00 15.00      A    H  
ATOM   3854  CA  ASP A 408     -25.932 -21.970  -0.002  1.00 15.00      A    C  
ATOM   3855  CB  ASP A 408     -27.192 -22.574   0.623  1.00 15.00      A    C  
ATOM   3856  CG  ASP A 408     -28.383 -21.634   0.623  1.00 15.00      A    C  
ATOM   3857  OD1 ASP A 408     -28.185 -20.415   0.443  1.00 15.00      A    O  
ATOM   3858  OD2 ASP A 408     -29.517 -22.121   0.803  1.00 15.00      A    O  
ATOM   3859  C   ASP A 408     -25.110 -21.257   1.069  1.00 15.00      A    C  
ATOM   3860  O   ASP A 408     -24.214 -21.854   1.668  1.00 15.00      A    O  
ATOM   3861  N   VAL A 409     -25.421 -19.991   1.319  1.00 15.00      A    N  
ATOM   3862  HN  VAL A 409     -26.168 -19.574   0.840  1.00 15.00      A    H  
ATOM   3863  CA  VAL A 409     -24.680 -19.216   2.305  1.00 15.00      A    C  
ATOM   3864  CB  VAL A 409     -23.732 -18.199   1.620  1.00 15.00      A    C  
ATOM   3865  CG1 VAL A 409     -24.491 -17.293   0.662  1.00 15.00      A    C  
ATOM   3866  CG2 VAL A 409     -22.948 -17.389   2.641  1.00 15.00      A    C  
ATOM   3867  C   VAL A 409     -25.599 -18.514   3.307  1.00 15.00      A    C  
ATOM   3868  O   VAL A 409     -26.627 -17.945   2.937  1.00 15.00      A    O  
ATOM   3869  N   THR A 410     -25.221 -18.581   4.582  1.00 15.00      A    N  
ATOM   3870  HN  THR A 410     -24.402 -19.068   4.810  1.00 15.00      A    H  
ATOM   3871  CA  THR A 410     -25.988 -17.951   5.650  1.00 15.00      A    C  
ATOM   3872  CB  THR A 410     -26.122 -18.879   6.875  1.00 15.00      A    C  
ATOM   3873  OG1 THR A 410     -24.822 -19.214   7.374  1.00 15.00      A    O  
ATOM   3874  HG1 THR A 410     -24.667 -20.155   7.261  1.00 15.00      A    H  
ATOM   3875  CG2 THR A 410     -26.862 -20.155   6.502  1.00 15.00      A    C  
ATOM   3876  C   THR A 410     -25.329 -16.642   6.079  1.00 15.00      A    C  
ATOM   3877  O   THR A 410     -24.239 -16.310   5.616  1.00 15.00      A    O  
ATOM   3878  N   GLU A 411     -25.992 -15.907   6.969  1.00 15.00      A    N  
ATOM   3879  HN  GLU A 411     -26.853 -16.231   7.307  1.00 15.00      A    H  
ATOM   3880  CA  GLU A 411     -25.475 -14.630   7.457  1.00 15.00      A    C  
ATOM   3881  CB  GLU A 411     -26.569 -13.860   8.199  1.00 15.00      A    C  
ATOM   3882  CG  GLU A 411     -27.513 -13.082   7.295  1.00 15.00      A    C  
ATOM   3883  CD  GLU A 411     -26.894 -11.806   6.752  1.00 15.00      A    C  
ATOM   3884  OE1 GLU A 411     -27.486 -11.206   5.831  1.00 15.00      A    O  
ATOM   3885  OE2 GLU A 411     -25.821 -11.403   7.250  1.00 15.00      A    O  
ATOM   3886  C   GLU A 411     -24.257 -14.807   8.362  1.00 15.00      A    C  
ATOM   3887  O   GLU A 411     -23.353 -13.971   8.369  1.00 15.00      A    O  
ATOM   3888  N   SER A 412     -24.235 -15.901   9.120  1.00 15.00      A    N  
ATOM   3889  HN  SER A 412     -24.979 -16.537   9.061  1.00 15.00      A    H  
ATOM   3890  CA  SER A 412     -23.131 -16.182  10.033  1.00 15.00      A    C  
ATOM   3891  CB  SER A 412     -23.562 -17.192  11.099  1.00 15.00      A    C  
ATOM   3892  OG  SER A 412     -24.031 -18.391  10.508  1.00 15.00      A    O  
ATOM   3893  HG  SER A 412     -23.356 -19.070  10.584  1.00 15.00      A    H  
ATOM   3894  C   SER A 412     -21.899 -16.692   9.289  1.00 15.00      A    C  
ATOM   3895  O   SER A 412     -20.768 -16.502   9.739  1.00 15.00      A    O  
ATOM   3896  N   GLU A 413     -22.129 -17.338   8.150  1.00 15.00      A    N  
ATOM   3897  HN  GLU A 413     -23.053 -17.453   7.846  1.00 15.00      A    H  
ATOM   3898  CA  GLU A 413     -21.044 -17.878   7.340  1.00 15.00      A    C  
ATOM   3899  CB  GLU A 413     -21.578 -18.966   6.405  1.00 15.00      A    C  
ATOM   3900  CG  GLU A 413     -20.512 -19.647   5.559  1.00 15.00      A    C  
ATOM   3901  CD  GLU A 413     -21.100 -20.543   4.485  1.00 15.00      A    C  
ATOM   3902  OE1 GLU A 413     -22.340 -20.547   4.325  1.00 15.00      A    O  
ATOM   3903  OE2 GLU A 413     -20.321 -21.240   3.801  1.00 15.00      A    O  
ATOM   3904  C   GLU A 413     -20.367 -16.777   6.529  1.00 15.00      A    C  
ATOM   3905  O   GLU A 413     -19.144 -16.736   6.427  1.00 15.00      A    O  
ATOM   3906  N   SER A 414     -21.175 -15.879   5.968  1.00 15.00      A    N  
ATOM   3907  HN  SER A 414     -22.142 -15.960   6.101  1.00 15.00      A    H  
ATOM   3908  CA  SER A 414     -20.663 -14.777   5.158  1.00 15.00      A    C  
ATOM   3909  CB  SER A 414     -21.779 -14.183   4.298  1.00 15.00      A    C  
ATOM   3910  OG  SER A 414     -22.896 -13.818   5.088  1.00 15.00      A    O  
ATOM   3911  HG  SER A 414     -22.776 -12.926   5.421  1.00 15.00      A    H  
ATOM   3912  C   SER A 414     -20.009 -13.687   6.007  1.00 15.00      A    C  
ATOM   3913  O   SER A 414     -19.196 -12.908   5.507  1.00 15.00      A    O  
ATOM   3914  N   GLY A 415     -20.364 -13.640   7.290  1.00 15.00      A    N  
ATOM   3915  HN  GLY A 415     -21.017 -14.286   7.631  1.00 15.00      A    H  
ATOM   3916  CA  GLY A 415     -19.798 -12.644   8.185  1.00 15.00      A    C  
ATOM   3917  C   GLY A 415     -18.500 -13.105   8.824  1.00 15.00      A    C  
ATOM   3918  O   GLY A 415     -17.902 -12.381   9.622  1.00 15.00      A    O  
ATOM   3919  N   SER A 416     -18.067 -14.313   8.471  1.00 15.00      A    N  
ATOM   3920  HN  SER A 416     -18.593 -14.837   7.832  1.00 15.00      A    H  
ATOM   3921  CA  SER A 416     -16.835 -14.882   9.005  1.00 15.00      A    C  
ATOM   3922  CB  SER A 416     -16.828 -16.401   8.795  1.00 15.00      A    C  
ATOM   3923  OG  SER A 416     -15.641 -16.989   9.296  1.00 15.00      A    O  
ATOM   3924  HG  SER A 416     -15.856 -17.807   9.752  1.00 15.00      A    H  
ATOM   3925  C   SER A 416     -15.607 -14.253   8.346  1.00 15.00      A    C  
ATOM   3926  O   SER A 416     -15.612 -13.977   7.146  1.00 15.00      A    O  
ATOM   3927  N   PRO A 417     -14.542 -14.004   9.135  1.00 15.00      A    N  
ATOM   3928  CA  PRO A 417     -13.292 -13.413   8.633  1.00 15.00      A    C  
ATOM   3929  CB  PRO A 417     -12.464 -13.177   9.905  1.00 15.00      A    C  
ATOM   3930  CG  PRO A 417     -13.436 -13.276  11.031  1.00 15.00      A    C  
ATOM   3931  CD  PRO A 417     -14.480 -14.253  10.583  1.00 15.00      A    C  
ATOM   3932  C   PRO A 417     -12.537 -14.353   7.693  1.00 15.00      A    C  
ATOM   3933  O   PRO A 417     -11.676 -13.918   6.926  1.00 15.00      A    O  
ATOM   3934  N   GLU A 418     -12.866 -15.640   7.755  1.00 15.00      A    N  
ATOM   3935  HN  GLU A 418     -13.566 -15.923   8.379  1.00 15.00      A    H  
ATOM   3936  CA  GLU A 418     -12.215 -16.642   6.917  1.00 15.00      A    C  
ATOM   3937  CB  GLU A 418     -11.812 -17.863   7.753  1.00 15.00      A    C  
ATOM   3938  CG  GLU A 418     -10.534 -17.688   8.562  1.00 15.00      A    C  
ATOM   3939  CD  GLU A 418     -10.707 -16.784   9.769  1.00 15.00      A    C  
ATOM   3940  OE1 GLU A 418     -11.525 -17.120  10.651  1.00 15.00      A    O  
ATOM   3941  OE2 GLU A 418     -10.020 -15.742   9.833  1.00 15.00      A    O  
ATOM   3942  C   GLU A 418     -13.106 -17.078   5.754  1.00 15.00      A    C  
ATOM   3943  O   GLU A 418     -12.787 -18.033   5.044  1.00 15.00      A    O  
ATOM   3944  N   TYR A 419     -14.218 -16.373   5.557  1.00 15.00      A    N  
ATOM   3945  HN  TYR A 419     -14.420 -15.619   6.149  1.00 15.00      A    H  
ATOM   3946  CA  TYR A 419     -15.147 -16.702   4.480  1.00 15.00      A    C  
ATOM   3947  CB  TYR A 419     -16.546 -16.153   4.774  1.00 15.00      A    C  
ATOM   3948  CG  TYR A 419     -17.544 -16.390   3.658  1.00 15.00      A    C  
ATOM   3949  CD1 TYR A 419     -18.006 -17.668   3.373  1.00 15.00      A    C  
ATOM   3950  CD2 TYR A 419     -18.018 -15.336   2.886  1.00 15.00      A    C  
ATOM   3951  CE1 TYR A 419     -18.910 -17.891   2.353  1.00 15.00      A    C  
ATOM   3952  CE2 TYR A 419     -18.924 -15.549   1.864  1.00 15.00      A    C  
ATOM   3953  CZ  TYR A 419     -19.366 -16.829   1.601  1.00 15.00      A    C  
ATOM   3954  OH  TYR A 419     -20.266 -17.048   0.583  1.00 15.00      A    O  
ATOM   3955  HH  TYR A 419     -20.885 -17.735   0.845  1.00 15.00      A    H  
ATOM   3956  C   TYR A 419     -14.663 -16.190   3.128  1.00 15.00      A    C  
ATOM   3957  O   TYR A 419     -14.238 -15.041   3.000  1.00 15.00      A    O  
ATOM   3958  N   ARG A 420     -14.737 -17.057   2.123  1.00 15.00      A    N  
ATOM   3959  HN  ARG A 420     -15.076 -17.959   2.297  1.00 15.00      A    H  
ATOM   3960  CA  ARG A 420     -14.334 -16.700   0.771  1.00 15.00      A    C  
ATOM   3961  CB  ARG A 420     -13.518 -17.825   0.126  1.00 15.00      A    C  
ATOM   3962  CG  ARG A 420     -12.221 -18.173   0.839  1.00 15.00      A    C  
ATOM   3963  CD  ARG A 420     -11.293 -18.944  -0.087  1.00 15.00      A    C  
ATOM   3964  NE  ARG A 420     -10.287 -19.720   0.638  1.00 15.00      A    N  
ATOM   3965  HE  ARG A 420     -10.606 -20.445   1.216  1.00 15.00      A    H  
ATOM   3966  CZ  ARG A 420      -8.975 -19.499   0.557  1.00 15.00      A    C  
ATOM   3967  NH1 ARG A 420      -8.505 -18.524  -0.210  1.00 15.00      A    N  
ATOM   3968 HH11 ARG A 420      -9.162 -17.924  -0.750  1.00 15.00      A    H  
ATOM   3969 HH12 ARG A 420      -7.480 -18.356  -0.269  1.00 15.00      A    H  
ATOM   3970  NH2 ARG A 420      -8.131 -20.266   1.233  1.00 15.00      A    N  
ATOM   3971 HH21 ARG A 420      -7.107 -20.094   1.169  1.00 15.00      A    H  
ATOM   3972 HH22 ARG A 420      -8.491 -21.040   1.826  1.00 15.00      A    H  
ATOM   3973  C   ARG A 420     -15.566 -16.420  -0.081  1.00 15.00      A    C  
ATOM   3974  O   ARG A 420     -16.426 -17.288  -0.242  1.00 15.00      A    O  
ATOM   3975  N   GLN A 421     -15.653 -15.206  -0.613  1.00 15.00      A    N  
ATOM   3976  HN  GLN A 421     -14.942 -14.554  -0.439  1.00 15.00      A    H  
ATOM   3977  CA  GLN A 421     -16.779 -14.822  -1.454  1.00 15.00      A    C  
ATOM   3978  CB  GLN A 421     -16.797 -13.312  -1.700  1.00 15.00      A    C  
ATOM   3979  CG  GLN A 421     -17.353 -12.492  -0.544  1.00 15.00      A    C  
ATOM   3980  CD  GLN A 421     -16.360 -12.295   0.583  1.00 15.00      A    C  
ATOM   3981  OE1 GLN A 421     -15.153 -12.283   0.366  1.00 15.00      A    O  
ATOM   3982  NE2 GLN A 421     -16.868 -12.130   1.796  1.00 15.00      A    N  
ATOM   3983 HE21 GLN A 421     -17.842 -12.144   1.896  1.00 15.00      A    H  
ATOM   3984 HE22 GLN A 421     -16.247 -12.000   2.543  1.00 15.00      A    H  
ATOM   3985  C   GLN A 421     -16.739 -15.578  -2.775  1.00 15.00      A    C  
ATOM   3986  O   GLN A 421     -15.685 -15.693  -3.402  1.00 15.00      A    O  
ATOM   3987  N   GLN A 422     -17.896 -16.088  -3.186  1.00 15.00      A    N  
ATOM   3988  HN  GLN A 422     -18.698 -15.938  -2.643  1.00 15.00      A    H  
ATOM   3989  CA  GLN A 422     -18.013 -16.863  -4.417  1.00 15.00      A    C  
ATOM   3990  CB  GLN A 422     -19.433 -17.394  -4.583  1.00 15.00      A    C  
ATOM   3991  CG  GLN A 422     -19.750 -18.581  -3.691  1.00 15.00      A    C  
ATOM   3992  CD  GLN A 422     -21.229 -18.896  -3.656  1.00 15.00      A    C  
ATOM   3993  OE1 GLN A 422     -21.956 -18.603  -4.601  1.00 15.00      A    O  
ATOM   3994  NE2 GLN A 422     -21.680 -19.498  -2.564  1.00 15.00      A    N  
ATOM   3995 HE21 GLN A 422     -21.039 -19.702  -1.852  1.00 15.00      A    H  
ATOM   3996 HE22 GLN A 422     -22.634 -19.714  -2.516  1.00 15.00      A    H  
ATOM   3997  C   GLN A 422     -17.581 -16.096  -5.661  1.00 15.00      A    C  
ATOM   3998  O   GLN A 422     -17.632 -14.866  -5.708  1.00 15.00      A    O  
ATOM   3999  N   SER A 423     -17.158 -16.850  -6.669  1.00 15.00      A    N  
ATOM   4000  HN  SER A 423     -17.152 -17.824  -6.563  1.00 15.00      A    H  
ATOM   4001  CA  SER A 423     -16.710 -16.276  -7.927  1.00 15.00      A    C  
ATOM   4002  CB  SER A 423     -15.181 -16.284  -7.998  1.00 15.00      A    C  
ATOM   4003  OG  SER A 423     -14.669 -17.604  -7.933  1.00 15.00      A    O  
ATOM   4004  HG  SER A 423     -14.896 -17.994  -7.086  1.00 15.00      A    H  
ATOM   4005  C   SER A 423     -17.300 -17.042  -9.106  1.00 15.00      A    C  
ATOM   4006  O   SER A 423     -18.057 -17.995  -8.919  1.00 15.00      A    O  
ATOM   4007  N   ALA A 424     -16.954 -16.620 -10.316  1.00 15.00      A    N  
ATOM   4008  HN  ALA A 424     -16.352 -15.852 -10.402  1.00 15.00      A    H  
ATOM   4009  CA  ALA A 424     -17.451 -17.273 -11.521  1.00 15.00      A    C  
ATOM   4010  CB  ALA A 424     -17.822 -16.237 -12.570  1.00 15.00      A    C  
ATOM   4011  C   ALA A 424     -16.425 -18.256 -12.077  1.00 15.00      A    C  
ATOM   4012  O   ALA A 424     -16.783 -19.275 -12.670  1.00 15.00      A    O  
ATOM   4013  N   VAL A 425     -15.146 -17.945 -11.875  1.00 15.00      A    N  
ATOM   4014  HN  VAL A 425     -14.927 -17.124 -11.386  1.00 15.00      A    H  
ATOM   4015  CA  VAL A 425     -14.057 -18.792 -12.358  1.00 15.00      A    C  
ATOM   4016  CB  VAL A 425     -13.196 -18.048 -13.405  1.00 15.00      A    C  
ATOM   4017  CG1 VAL A 425     -12.068 -18.933 -13.916  1.00 15.00      A    C  
ATOM   4018  CG2 VAL A 425     -14.056 -17.557 -14.561  1.00 15.00      A    C  
ATOM   4019  C   VAL A 425     -13.164 -19.249 -11.201  1.00 15.00      A    C  
ATOM   4020  O   VAL A 425     -12.646 -18.425 -10.448  1.00 15.00      A    O  
ATOM   4021  N   PRO A 426     -12.979 -20.575 -11.043  1.00 15.00      A    N  
ATOM   4022  CA  PRO A 426     -12.144 -21.139  -9.974  1.00 15.00      A    C  
ATOM   4023  CB  PRO A 426     -12.520 -22.623  -9.979  1.00 15.00      A    C  
ATOM   4024  CG  PRO A 426     -12.959 -22.896 -11.378  1.00 15.00      A    C  
ATOM   4025  CD  PRO A 426     -13.585 -21.625 -11.885  1.00 15.00      A    C  
ATOM   4026  C   PRO A 426     -10.646 -20.971 -10.235  1.00 15.00      A    C  
ATOM   4027  O   PRO A 426     -10.108 -21.495 -11.210  1.00 15.00      A    O  
ATOM   4028  N   LEU A 427      -9.982 -20.232  -9.352  1.00 15.00      A    N  
ATOM   4029  HN  LEU A 427     -10.471 -19.833  -8.601  1.00 15.00      A    H  
ATOM   4030  CA  LEU A 427      -8.546 -19.995  -9.463  1.00 15.00      A    C  
ATOM   4031  CB  LEU A 427      -8.275 -18.601 -10.041  1.00 15.00      A    C  
ATOM   4032  CG  LEU A 427      -8.593 -18.401 -11.525  1.00 15.00      A    C  
ATOM   4033  CD1 LEU A 427      -8.369 -16.952 -11.928  1.00 15.00      A    C  
ATOM   4034  CD2 LEU A 427      -7.750 -19.330 -12.384  1.00 15.00      A    C  
ATOM   4035  C   LEU A 427      -7.886 -20.117  -8.095  1.00 15.00      A    C  
ATOM   4036  O   LEU A 427      -8.552 -19.982  -7.071  1.00 15.00      A    O  
ATOM   4037  N   ASP A 428      -6.581 -20.384  -8.075  1.00 15.00      A    N  
ATOM   4038  HN  ASP A 428      -6.103 -20.509  -8.921  1.00 15.00      A    H  
ATOM   4039  CA  ASP A 428      -5.852 -20.499  -6.813  1.00 15.00      A    C  
ATOM   4040  CB  ASP A 428      -4.435 -21.030  -7.037  1.00 15.00      A    C  
ATOM   4041  CG  ASP A 428      -4.392 -22.541  -7.169  1.00 15.00      A    C  
ATOM   4042  OD1 ASP A 428      -3.320 -23.075  -7.520  1.00 15.00      A    O  
ATOM   4043  OD2 ASP A 428      -5.429 -23.190  -6.920  1.00 15.00      A    O  
ATOM   4044  C   ASP A 428      -5.815 -19.152  -6.101  1.00 15.00      A    C  
ATOM   4045  O   ASP A 428      -5.957 -19.074  -4.880  1.00 15.00      A    O  
ATOM   4046  N   GLU A 429      -5.627 -18.098  -6.884  1.00 15.00      A    N  
ATOM   4047  HN  GLU A 429      -5.504 -18.238  -7.846  1.00 15.00      A    H  
ATOM   4048  CA  GLU A 429      -5.599 -16.741  -6.364  1.00 15.00      A    C  
ATOM   4049  CB  GLU A 429      -4.163 -16.217  -6.255  1.00 15.00      A    C  
ATOM   4050  CG  GLU A 429      -3.344 -16.866  -5.151  1.00 15.00      A    C  
ATOM   4051  CD  GLU A 429      -2.194 -15.994  -4.680  1.00 15.00      A    C  
ATOM   4052  OE1 GLU A 429      -1.790 -15.082  -5.433  1.00 15.00      A    O  
ATOM   4053  OE2 GLU A 429      -1.698 -16.224  -3.557  1.00 15.00      A    O  
ATOM   4054  C   GLU A 429      -6.419 -15.833  -7.267  1.00 15.00      A    C  
ATOM   4055  O   GLU A 429      -6.417 -15.998  -8.488  1.00 15.00      A    O  
ATOM   4056  N   GLU A 430      -7.136 -14.892  -6.666  1.00 15.00      A    N  
ATOM   4057  HN  GLU A 430      -7.110 -14.821  -5.688  1.00 15.00      A    H  
ATOM   4058  CA  GLU A 430      -7.958 -13.958  -7.425  1.00 15.00      A    C  
ATOM   4059  CB  GLU A 430      -8.803 -13.113  -6.470  1.00 15.00      A    C  
ATOM   4060  CG  GLU A 430      -9.768 -12.155  -7.145  1.00 15.00      A    C  
ATOM   4061  CD  GLU A 430      -9.420 -10.712  -6.861  1.00 15.00      A    C  
ATOM   4062  OE1 GLU A 430      -8.229 -10.435  -6.627  1.00 15.00      A    O  
ATOM   4063  OE2 GLU A 430     -10.333  -9.861  -6.873  1.00 15.00      A    O  
ATOM   4064  C   GLU A 430      -7.074 -13.088  -8.324  1.00 15.00      A    C  
ATOM   4065  O   GLU A 430      -5.946 -12.758  -7.963  1.00 15.00      A    O  
ATOM   4066  N   THR A 431      -7.582 -12.730  -9.497  1.00 15.00      A    N  
ATOM   4067  HN  THR A 431      -8.496 -13.001  -9.726  1.00 15.00      A    H  
ATOM   4068  CA  THR A 431      -6.813 -11.936 -10.449  1.00 15.00      A    C  
ATOM   4069  CB  THR A 431      -7.008 -12.451 -11.899  1.00 15.00      A    C  
ATOM   4070  OG1 THR A 431      -5.734 -12.749 -12.479  1.00 15.00      A    O  
ATOM   4071  HG1 THR A 431      -5.229 -13.301 -11.876  1.00 15.00      A    H  
ATOM   4072  CG2 THR A 431      -7.755 -11.461 -12.783  1.00 15.00      A    C  
ATOM   4073  C   THR A 431      -7.073 -10.428 -10.331  1.00 15.00      A    C  
ATOM   4074  O   THR A 431      -8.140  -9.999  -9.886  1.00 15.00      A    O  
ATOM   4075  N   HIS A 432      -6.074  -9.634 -10.729  1.00 15.00      A    N  
ATOM   4076  HN  HIS A 432      -5.251 -10.043 -11.066  1.00 15.00      A    H  
ATOM   4077  CA  HIS A 432      -6.164  -8.174 -10.673  1.00 15.00      A    C  
ATOM   4078  CB  HIS A 432      -4.789  -7.536 -10.909  1.00 15.00      A    C  
ATOM   4079  CG  HIS A 432      -3.708  -7.969  -9.973  1.00 15.00      A    C  
ATOM   4080  ND1 HIS A 432      -3.910  -8.263  -8.647  1.00 15.00      A    N  
ATOM   4081  HD1 HIS A 432      -4.768  -8.241  -8.174  1.00 15.00      A    H  
ATOM   4082  CD2 HIS A 432      -2.381  -8.143 -10.196  1.00 15.00      A    C  
ATOM   4083  CE1 HIS A 432      -2.724  -8.594  -8.116  1.00 15.00      A    C  
ATOM   4084  NE2 HIS A 432      -1.763  -8.538  -9.015  1.00 15.00      A    N  
ATOM   4085  C   HIS A 432      -7.123  -7.626 -11.724  1.00 15.00      A    C  
ATOM   4086  O   HIS A 432      -7.545  -8.336 -12.636  1.00 15.00      A    O  
ATOM   4087  N   ALA A 433      -7.451  -6.350 -11.589  1.00 15.00      A    N  
ATOM   4088  HN  ALA A 433      -7.093  -5.845 -10.829  1.00 15.00      A    H  
ATOM   4089  CA  ALA A 433      -8.329  -5.678 -12.533  1.00 15.00      A    C  
ATOM   4090  CB  ALA A 433      -9.516  -5.063 -11.818  1.00 15.00      A    C  
ATOM   4091  C   ALA A 433      -7.545  -4.614 -13.289  1.00 15.00      A    C  
ATOM   4092  O   ALA A 433      -6.525  -4.123 -12.803  1.00 15.00      A    O  
ATOM   4093  N   GLY A 434      -8.025  -4.256 -14.474  1.00 15.00      A    N  
ATOM   4094  HN  GLY A 434      -8.853  -4.663 -14.803  1.00 15.00      A    H  
ATOM   4095  CA  GLY A 434      -7.331  -3.268 -15.278  1.00 15.00      A    C  
ATOM   4096  C   GLY A 434      -8.058  -1.942 -15.401  1.00 15.00      A    C  
ATOM   4097  O   GLY A 434      -7.721  -1.136 -16.269  1.00 15.00      A    O  
ATOM   4098  N   GLU A 435      -9.050  -1.700 -14.544  1.00 15.00      A    N  
ATOM   4099  HN  GLU A 435      -9.282  -2.371 -13.868  1.00 15.00      A    H  
ATOM   4100  CA  GLU A 435      -9.793  -0.442 -14.598  1.00 15.00      A    C  
ATOM   4101  CB  GLU A 435     -11.222  -0.586 -14.049  1.00 15.00      A    C  
ATOM   4102  CG  GLU A 435     -11.392  -0.209 -12.585  1.00 15.00      A    C  
ATOM   4103  CD  GLU A 435     -11.652  -1.408 -11.698  1.00 15.00      A    C  
ATOM   4104  OE1 GLU A 435     -11.127  -2.496 -12.008  1.00 15.00      A    O  
ATOM   4105  OE2 GLU A 435     -12.374  -1.257 -10.690  1.00 15.00      A    O  
ATOM   4106  C   GLU A 435      -9.028   0.688 -13.905  1.00 15.00      A    C  
ATOM   4107  O   GLU A 435      -8.092   0.440 -13.142  1.00 15.00      A    O  
ATOM   4108  N   ASP A 436      -9.434   1.924 -14.181  1.00 15.00      A    N  
ATOM   4109  HN  ASP A 436     -10.195   2.050 -14.786  1.00 15.00      A    H  
ATOM   4110  CA  ASP A 436      -8.782   3.098 -13.608  1.00 15.00      A    C  
ATOM   4111  CB  ASP A 436      -9.244   4.374 -14.316  1.00 15.00      A    C  
ATOM   4112  CG  ASP A 436      -8.891   4.385 -15.791  1.00 15.00      A    C  
ATOM   4113  OD1 ASP A 436      -7.922   3.697 -16.178  1.00 15.00      A    O  
ATOM   4114  OD2 ASP A 436      -9.581   5.086 -16.560  1.00 15.00      A    O  
ATOM   4115  C   ASP A 436      -9.007   3.218 -12.105  1.00 15.00      A    C  
ATOM   4116  O   ASP A 436     -10.096   2.944 -11.599  1.00 15.00      A    O  
ATOM   4117  N   VAL A 437      -7.959   3.635 -11.400  1.00 15.00      A    N  
ATOM   4118  HN  VAL A 437      -7.122   3.835 -11.867  1.00 15.00      A    H  
ATOM   4119  CA  VAL A 437      -8.020   3.807  -9.953  1.00 15.00      A    C  
ATOM   4120  CB  VAL A 437      -6.746   3.275  -9.261  1.00 15.00      A    C  
ATOM   4121  CG1 VAL A 437      -6.688   1.758  -9.338  1.00 15.00      A    C  
ATOM   4122  CG2 VAL A 437      -5.498   3.893  -9.875  1.00 15.00      A    C  
ATOM   4123  C   VAL A 437      -8.212   5.276  -9.586  1.00 15.00      A    C  
ATOM   4124  O   VAL A 437      -8.091   6.158 -10.436  1.00 15.00      A    O  
ATOM   4125  N   ALA A 438      -8.510   5.531  -8.317  1.00 15.00      A    N  
ATOM   4126  HN  ALA A 438      -8.590   4.785  -7.686  1.00 15.00      A    H  
ATOM   4127  CA  ALA A 438      -8.714   6.892  -7.837  1.00 15.00      A    C  
ATOM   4128  CB  ALA A 438      -9.857   6.934  -6.833  1.00 15.00      A    C  
ATOM   4129  C   ALA A 438      -7.433   7.444  -7.217  1.00 15.00      A    C  
ATOM   4130  O   ALA A 438      -6.687   6.713  -6.564  1.00 15.00      A    O  
ATOM   4131  N   VAL A 439      -7.176   8.732  -7.438  1.00 15.00      A    N  
ATOM   4132  HN  VAL A 439      -7.803   9.256  -7.979  1.00 15.00      A    H  
ATOM   4133  CA  VAL A 439      -5.986   9.387  -6.901  1.00 15.00      A    C  
ATOM   4134  CB  VAL A 439      -4.991   9.791  -8.011  1.00 15.00      A    C  
ATOM   4135  CG1 VAL A 439      -3.731  10.398  -7.406  1.00 15.00      A    C  
ATOM   4136  CG2 VAL A 439      -4.643   8.602  -8.894  1.00 15.00      A    C  
ATOM   4137  C   VAL A 439      -6.365  10.629  -6.103  1.00 15.00      A    C  
ATOM   4138  O   VAL A 439      -6.844  11.616  -6.659  1.00 15.00      A    O  
ATOM   4139  N   PHE A 440      -6.139  10.567  -4.800  1.00 15.00      A    N  
ATOM   4140  HN  PHE A 440      -5.750   9.750  -4.425  1.00 15.00      A    H  
ATOM   4141  CA  PHE A 440      -6.445  11.671  -3.908  1.00 15.00      A    C  
ATOM   4142  CB  PHE A 440      -6.976  11.129  -2.578  1.00 15.00      A    C  
ATOM   4143  CG  PHE A 440      -8.096  10.135  -2.735  1.00 15.00      A    C  
ATOM   4144  CD1 PHE A 440      -7.842   8.773  -2.712  1.00 15.00      A    C  
ATOM   4145  CD2 PHE A 440      -9.400  10.562  -2.912  1.00 15.00      A    C  
ATOM   4146  CE1 PHE A 440      -8.866   7.857  -2.862  1.00 15.00      A    C  
ATOM   4147  CE2 PHE A 440     -10.430   9.653  -3.061  1.00 15.00      A    C  
ATOM   4148  CZ  PHE A 440     -10.163   8.298  -3.037  1.00 15.00      A    C  
ATOM   4149  C   PHE A 440      -5.196  12.515  -3.680  1.00 15.00      A    C  
ATOM   4150  O   PHE A 440      -4.094  11.981  -3.562  1.00 15.00      A    O  
ATOM   4151  N   ALA A 441      -5.369  13.831  -3.620  1.00 15.00      A    N  
ATOM   4152  HN  ALA A 441      -6.271  14.198  -3.714  1.00 15.00      A    H  
ATOM   4153  CA  ALA A 441      -4.241  14.739  -3.423  1.00 15.00      A    C  
ATOM   4154  CB  ALA A 441      -3.694  15.187  -4.770  1.00 15.00      A    C  
ATOM   4155  C   ALA A 441      -4.613  15.958  -2.583  1.00 15.00      A    C  
ATOM   4156  O   ALA A 441      -5.739  16.452  -2.647  1.00 15.00      A    O  
ATOM   4157  N   ARG A 442      -3.642  16.427  -1.797  1.00 15.00      A    N  
ATOM   4158  HN  ARG A 442      -2.780  15.965  -1.797  1.00 15.00      A    H  
ATOM   4159  CA  ARG A 442      -3.800  17.608  -0.947  1.00 15.00      A    C  
ATOM   4160  CB  ARG A 442      -4.700  17.353   0.275  1.00 15.00      A    C  
ATOM   4161  CG  ARG A 442      -4.129  16.418   1.325  1.00 15.00      A    C  
ATOM   4162  CD  ARG A 442      -4.869  16.529   2.660  1.00 15.00      A    C  
ATOM   4163  NE  ARG A 442      -6.148  17.243   2.575  1.00 15.00      A    N  
ATOM   4164  HE  ARG A 442      -6.318  17.790   1.783  1.00 15.00      A    H  
ATOM   4165  CZ  ARG A 442      -7.062  17.212   3.532  1.00 15.00      A    C  
ATOM   4166  NH1 ARG A 442      -6.842  16.524   4.640  1.00 15.00      A    N  
ATOM   4167 HH11 ARG A 442      -5.952  15.996   4.763  1.00 15.00      A    H  
ATOM   4168 HH12 ARG A 442      -7.557  16.521   5.391  1.00 15.00      A    H  
ATOM   4169  NH2 ARG A 442      -8.235  17.800   3.356  1.00 15.00      A    N  
ATOM   4170 HH21 ARG A 442      -8.437  18.304   2.465  1.00 15.00      A    H  
ATOM   4171 HH22 ARG A 442      -8.955  17.749   4.101  1.00 15.00      A    H  
ATOM   4172  C   ARG A 442      -2.426  18.153  -0.539  1.00 15.00      A    C  
ATOM   4173  O   ARG A 442      -1.493  17.387  -0.305  1.00 15.00      A    O  
ATOM   4174  N   GLY A 443      -2.308  19.479  -0.490  1.00 15.00      A    N  
ATOM   4175  HN  GLY A 443      -3.082  20.035  -0.708  1.00 15.00      A    H  
ATOM   4176  CA  GLY A 443      -1.051  20.117  -0.137  1.00 15.00      A    C  
ATOM   4177  C   GLY A 443      -0.607  21.065  -1.235  1.00 15.00      A    C  
ATOM   4178  O   GLY A 443      -1.430  21.477  -2.053  1.00 15.00      A    O  
ATOM   4179  N   PRO A 444       0.680  21.446  -1.279  1.00 15.00      A    N  
ATOM   4180  CA  PRO A 444       1.195  22.338  -2.318  1.00 15.00      A    C  
ATOM   4181  CB  PRO A 444       2.609  22.698  -1.837  1.00 15.00      A    C  
ATOM   4182  CG  PRO A 444       2.698  22.194  -0.434  1.00 15.00      A    C  
ATOM   4183  CD  PRO A 444       1.725  21.057  -0.328  1.00 15.00      A    C  
ATOM   4184  C   PRO A 444       1.267  21.628  -3.664  1.00 15.00      A    C  
ATOM   4185  O   PRO A 444       1.798  20.521  -3.759  1.00 15.00      A    O  
ATOM   4186  N   GLN A 445       0.708  22.268  -4.692  1.00 15.00      A    N  
ATOM   4187  HN  GLN A 445       0.289  23.138  -4.530  1.00 15.00      A    H  
ATOM   4188  CA  GLN A 445       0.698  21.726  -6.055  1.00 15.00      A    C  
ATOM   4189  CB  GLN A 445       2.120  21.488  -6.574  1.00 15.00      A    C  
ATOM   4190  CG  GLN A 445       3.066  22.655  -6.350  1.00 15.00      A    C  
ATOM   4191  CD  GLN A 445       2.593  23.938  -7.007  1.00 15.00      A    C  
ATOM   4192  OE1 GLN A 445       2.811  25.029  -6.483  1.00 15.00      A    O  
ATOM   4193  NE2 GLN A 445       1.954  23.817  -8.163  1.00 15.00      A    N  
ATOM   4194 HE21 GLN A 445       1.822  22.916  -8.527  1.00 15.00      A    H  
ATOM   4195 HE22 GLN A 445       1.640  24.632  -8.606  1.00 15.00      A    H  
ATOM   4196  C   GLN A 445      -0.147  20.458  -6.193  1.00 15.00      A    C  
ATOM   4197  O   GLN A 445       0.098  19.637  -7.078  1.00 15.00      A    O  
ATOM   4198  N   ALA A 446      -1.148  20.307  -5.328  1.00 15.00      A    N  
ATOM   4199  HN  ALA A 446      -1.292  20.987  -4.637  1.00 15.00      A    H  
ATOM   4200  CA  ALA A 446      -2.031  19.143  -5.379  1.00 15.00      A    C  
ATOM   4201  CB  ALA A 446      -2.632  18.880  -4.011  1.00 15.00      A    C  
ATOM   4202  C   ALA A 446      -3.139  19.358  -6.404  1.00 15.00      A    C  
ATOM   4203  O   ALA A 446      -3.855  18.425  -6.773  1.00 15.00      A    O  
ATOM   4204  N   HIS A 447      -3.262  20.601  -6.860  1.00 15.00      A    N  
ATOM   4205  HN  HIS A 447      -2.649  21.288  -6.523  1.00 15.00      A    H  
ATOM   4206  CA  HIS A 447      -4.273  20.986  -7.840  1.00 15.00      A    C  
ATOM   4207  CB  HIS A 447      -4.436  22.515  -7.870  1.00 15.00      A    C  
ATOM   4208  CG  HIS A 447      -3.206  23.279  -8.282  1.00 15.00      A    C  
ATOM   4209  ND1 HIS A 447      -3.300  24.458  -8.980  1.00 15.00      A    N  
ATOM   4210  CD2 HIS A 447      -1.894  22.996  -8.070  1.00 15.00      A    C  
ATOM   4211  CE1 HIS A 447      -2.060  24.865  -9.178  1.00 15.00      A    C  
ATOM   4212  NE2 HIS A 447      -1.177  24.011  -8.645  1.00 15.00      A    N  
ATOM   4213  HE2 HIS A 447      -0.200  24.094  -8.664  1.00 15.00      A    H  
ATOM   4214  C   HIS A 447      -3.957  20.453  -9.238  1.00 15.00      A    C  
ATOM   4215  O   HIS A 447      -4.829  20.418 -10.107  1.00 15.00      A    O  
ATOM   4216  N   LEU A 448      -2.708  20.036  -9.445  1.00 15.00      A    N  
ATOM   4217  HN  LEU A 448      -2.061  20.084  -8.710  1.00 15.00      A    H  
ATOM   4218  CA  LEU A 448      -2.275  19.508 -10.737  1.00 15.00      A    C  
ATOM   4219  CB  LEU A 448      -0.750  19.470 -10.821  1.00 15.00      A    C  
ATOM   4220  CG  LEU A 448      -0.040  20.824 -10.778  1.00 15.00      A    C  
ATOM   4221  CD1 LEU A 448       1.466  20.633 -10.767  1.00 15.00      A    C  
ATOM   4222  CD2 LEU A 448      -0.462  21.692 -11.955  1.00 15.00      A    C  
ATOM   4223  C   LEU A 448      -2.856  18.123 -11.006  1.00 15.00      A    C  
ATOM   4224  O   LEU A 448      -2.950  17.696 -12.155  1.00 15.00      A    O  
ATOM   4225  N   VAL A 449      -3.233  17.423  -9.940  1.00 15.00      A    N  
ATOM   4226  HN  VAL A 449      -3.115  17.810  -9.048  1.00 15.00      A    H  
ATOM   4227  CA  VAL A 449      -3.822  16.094 -10.066  1.00 15.00      A    C  
ATOM   4228  CB  VAL A 449      -3.690  15.298  -8.749  1.00 15.00      A    C  
ATOM   4229  CG1 VAL A 449      -4.134  13.856  -8.940  1.00 15.00      A    C  
ATOM   4230  CG2 VAL A 449      -2.257  15.351  -8.237  1.00 15.00      A    C  
ATOM   4231  C   VAL A 449      -5.296  16.226 -10.449  1.00 15.00      A    C  
ATOM   4232  O   VAL A 449      -6.157  16.427  -9.591  1.00 15.00      A    O  
ATOM   4233  N   HIS A 450      -5.577  16.123 -11.750  1.00 15.00      A    N  
ATOM   4234  HN  HIS A 450      -4.851  15.945 -12.383  1.00 15.00      A    H  
ATOM   4235  CA  HIS A 450      -6.942  16.267 -12.252  1.00 15.00      A    C  
ATOM   4236  CB  HIS A 450      -7.192  17.730 -12.651  1.00 15.00      A    C  
ATOM   4237  CG  HIS A 450      -6.462  18.161 -13.894  1.00 15.00      A    C  
ATOM   4238  ND1 HIS A 450      -5.091  18.251 -13.992  1.00 15.00      A    N  
ATOM   4239  HD1 HIS A 450      -4.449  18.067 -13.274  1.00 15.00      A    H  
ATOM   4240  CD2 HIS A 450      -6.943  18.503 -15.116  1.00 15.00      A    C  
ATOM   4241  CE1 HIS A 450      -4.789  18.637 -15.240  1.00 15.00      A    C  
ATOM   4242  NE2 HIS A 450      -5.879  18.803 -15.963  1.00 15.00      A    N  
ATOM   4243  C   HIS A 450      -7.220  15.363 -13.453  1.00 15.00      A    C  
ATOM   4244  O   HIS A 450      -6.296  14.822 -14.064  1.00 15.00      A    O  
ATOM   4245  N   GLY A 451      -8.511  15.226 -13.779  1.00 15.00      A    N  
ATOM   4246  HN  GLY A 451      -9.183  15.685 -13.232  1.00 15.00      A    H  
ATOM   4247  CA  GLY A 451      -8.950  14.423 -14.916  1.00 15.00      A    C  
ATOM   4248  C   GLY A 451      -8.365  13.025 -14.971  1.00 15.00      A    C  
ATOM   4249  O   GLY A 451      -8.099  12.409 -13.941  1.00 15.00      A    O  
ATOM   4250  N   VAL A 452      -8.179  12.523 -16.188  1.00 15.00      A    N  
ATOM   4251  HN  VAL A 452      -8.426  13.061 -16.968  1.00 15.00      A    H  
ATOM   4252  CA  VAL A 452      -7.617  11.196 -16.392  1.00 15.00      A    C  
ATOM   4253  CB  VAL A 452      -8.431  10.371 -17.411  1.00 15.00      A    C  
ATOM   4254  CG1 VAL A 452      -7.943   8.929 -17.444  1.00 15.00      A    C  
ATOM   4255  CG2 VAL A 452      -9.917  10.427 -17.088  1.00 15.00      A    C  
ATOM   4256  C   VAL A 452      -6.175  11.301 -16.869  1.00 15.00      A    C  
ATOM   4257  O   VAL A 452      -5.903  11.812 -17.957  1.00 15.00      A    O  
ATOM   4258  N   GLN A 453      -5.258  10.825 -16.042  1.00 15.00      A    N  
ATOM   4259  HN  GLN A 453      -5.544  10.433 -15.190  1.00 15.00      A    H  
ATOM   4260  CA  GLN A 453      -3.841  10.858 -16.363  1.00 15.00      A    C  
ATOM   4261  CB  GLN A 453      -3.092  11.737 -15.351  1.00 15.00      A    C  
ATOM   4262  CG  GLN A 453      -3.655  13.139 -15.170  1.00 15.00      A    C  
ATOM   4263  CD  GLN A 453      -3.323  14.067 -16.322  1.00 15.00      A    C  
ATOM   4264  OE1 GLN A 453      -2.304  13.905 -16.995  1.00 15.00      A    O  
ATOM   4265  NE2 GLN A 453      -4.179  15.056 -16.547  1.00 15.00      A    N  
ATOM   4266 HE21 GLN A 453      -4.964  15.129 -15.966  1.00 15.00      A    H  
ATOM   4267 HE22 GLN A 453      -3.989  15.673 -17.284  1.00 15.00      A    H  
ATOM   4268  C   GLN A 453      -3.267   9.451 -16.305  1.00 15.00      A    C  
ATOM   4269  O   GLN A 453      -3.941   8.514 -15.878  1.00 15.00      A    O  
ATOM   4270  N   GLU A 454      -2.023   9.305 -16.743  1.00 15.00      A    N  
ATOM   4271  HN  GLU A 454      -1.545  10.082 -17.102  1.00 15.00      A    H  
ATOM   4272  CA  GLU A 454      -1.353   8.015 -16.697  1.00 15.00      A    C  
ATOM   4273  CB  GLU A 454      -0.187   7.983 -17.691  1.00 15.00      A    C  
ATOM   4274  CG  GLU A 454      -0.596   8.139 -19.150  1.00 15.00      A    C  
ATOM   4275  CD  GLU A 454      -1.114   6.851 -19.765  1.00 15.00      A    C  
ATOM   4276  OE1 GLU A 454      -1.025   5.795 -19.105  1.00 15.00      A    O  
ATOM   4277  OE2 GLU A 454      -1.607   6.898 -20.912  1.00 15.00      A    O  
ATOM   4278  C   GLU A 454      -0.836   7.789 -15.281  1.00 15.00      A    C  
ATOM   4279  O   GLU A 454      -0.826   8.715 -14.467  1.00 15.00      A    O  
ATOM   4280  N   GLN A 455      -0.407   6.572 -14.977  1.00 15.00      A    N  
ATOM   4281  HN  GLN A 455      -0.441   5.864 -15.654  1.00 15.00      A    H  
ATOM   4282  CA  GLN A 455       0.107   6.272 -13.645  1.00 15.00      A    C  
ATOM   4283  CB  GLN A 455       0.128   4.768 -13.393  1.00 15.00      A    C  
ATOM   4284  CG  GLN A 455       0.186   4.393 -11.921  1.00 15.00      A    C  
ATOM   4285  CD  GLN A 455       0.014   2.909 -11.700  1.00 15.00      A    C  
ATOM   4286  OE1 GLN A 455      -0.491   2.477 -10.665  1.00 15.00      A    O  
ATOM   4287  NE2 GLN A 455       0.433   2.117 -12.677  1.00 15.00      A    N  
ATOM   4288 HE21 GLN A 455       0.825   2.533 -13.473  1.00 15.00      A    H  
ATOM   4289 HE22 GLN A 455       0.333   1.149 -12.564  1.00 15.00      A    H  
ATOM   4290  C   GLN A 455       1.494   6.877 -13.433  1.00 15.00      A    C  
ATOM   4291  O   GLN A 455       2.005   6.911 -12.315  1.00 15.00      A    O  
ATOM   4292  N   THR A 456       2.090   7.364 -14.517  1.00 15.00      A    N  
ATOM   4293  HN  THR A 456       1.628   7.312 -15.380  1.00 15.00      A    H  
ATOM   4294  CA  THR A 456       3.408   7.980 -14.457  1.00 15.00      A    C  
ATOM   4295  CB  THR A 456       4.084   7.993 -15.841  1.00 15.00      A    C  
ATOM   4296  OG1 THR A 456       3.219   8.621 -16.795  1.00 15.00      A    O  
ATOM   4297  HG1 THR A 456       3.713   9.278 -17.292  1.00 15.00      A    H  
ATOM   4298  CG2 THR A 456       4.388   6.577 -16.297  1.00 15.00      A    C  
ATOM   4299  C   THR A 456       3.309   9.410 -13.940  1.00 15.00      A    C  
ATOM   4300  O   THR A 456       4.288   9.976 -13.457  1.00 15.00      A    O  
ATOM   4301  N   PHE A 457       2.106   9.976 -14.030  1.00 15.00      A    N  
ATOM   4302  HN  PHE A 457       1.365   9.454 -14.404  1.00 15.00      A    H  
ATOM   4303  CA  PHE A 457       1.851  11.343 -13.586  1.00 15.00      A    C  
ATOM   4304  CB  PHE A 457       0.441  11.776 -14.005  1.00 15.00      A    C  
ATOM   4305  CG  PHE A 457       0.159  13.237 -13.798  1.00 15.00      A    C  
ATOM   4306  CD1 PHE A 457       0.610  14.177 -14.709  1.00 15.00      A    C  
ATOM   4307  CD2 PHE A 457      -0.555  13.670 -12.693  1.00 15.00      A    C  
ATOM   4308  CE1 PHE A 457       0.354  15.522 -14.523  1.00 15.00      A    C  
ATOM   4309  CE2 PHE A 457      -0.814  15.013 -12.500  1.00 15.00      A    C  
ATOM   4310  CZ  PHE A 457      -0.358  15.940 -13.417  1.00 15.00      A    C  
ATOM   4311  C   PHE A 457       2.022  11.494 -12.074  1.00 15.00      A    C  
ATOM   4312  O   PHE A 457       2.320  12.583 -11.588  1.00 15.00      A    O  
ATOM   4313  N   ILE A 458       1.839  10.397 -11.341  1.00 15.00      A    N  
ATOM   4314  HN  ILE A 458       1.612   9.557 -11.792  1.00 15.00      A    H  
ATOM   4315  CA  ILE A 458       1.968  10.408  -9.884  1.00 15.00      A    C  
ATOM   4316  CB  ILE A 458       1.579   9.044  -9.272  1.00 15.00      A    C  
ATOM   4317  CG1 ILE A 458       0.188   8.610  -9.751  1.00 15.00      A    C  
ATOM   4318  CG2 ILE A 458       1.634   9.092  -7.750  1.00 15.00      A    C  
ATOM   4319  CD1 ILE A 458      -0.916   9.591  -9.413  1.00 15.00      A    C  
ATOM   4320  C   ILE A 458       3.390  10.768  -9.450  1.00 15.00      A    C  
ATOM   4321  O   ILE A 458       3.586  11.587  -8.552  1.00 15.00      A    O  
ATOM   4322  N   ALA A 459       4.376  10.160 -10.100  1.00 15.00      A    N  
ATOM   4323  HN  ALA A 459       4.158   9.526 -10.814  1.00 15.00      A    H  
ATOM   4324  CA  ALA A 459       5.776  10.410  -9.776  1.00 15.00      A    C  
ATOM   4325  CB  ALA A 459       6.647   9.283 -10.303  1.00 15.00      A    C  
ATOM   4326  C   ALA A 459       6.258  11.755 -10.317  1.00 15.00      A    C  
ATOM   4327  O   ALA A 459       7.143  12.382  -9.737  1.00 15.00      A    O  
ATOM   4328  N   HIS A 460       5.669  12.194 -11.426  1.00 15.00      A    N  
ATOM   4329  HN  HIS A 460       4.961  11.654 -11.838  1.00 15.00      A    H  
ATOM   4330  CA  HIS A 460       6.051  13.460 -12.046  1.00 15.00      A    C  
ATOM   4331  CB  HIS A 460       5.675  13.485 -13.530  1.00 15.00      A    C  
ATOM   4332  CG  HIS A 460       6.596  12.687 -14.403  1.00 15.00      A    C  
ATOM   4333  ND1 HIS A 460       7.841  13.155 -14.747  1.00 15.00      A    N  
ATOM   4334  CD2 HIS A 460       6.409  11.468 -14.968  1.00 15.00      A    C  
ATOM   4335  CE1 HIS A 460       8.383  12.222 -15.507  1.00 15.00      A    C  
ATOM   4336  NE2 HIS A 460       7.552  11.183 -15.667  1.00 15.00      A    N  
ATOM   4337  HE2 HIS A 460       7.729  10.369 -16.185  1.00 15.00      A    H  
ATOM   4338  C   HIS A 460       5.463  14.668 -11.318  1.00 15.00      A    C  
ATOM   4339  O   HIS A 460       6.054  15.750 -11.328  1.00 15.00      A    O  
ATOM   4340  N   VAL A 461       4.305  14.487 -10.681  1.00 15.00      A    N  
ATOM   4341  HN  VAL A 461       3.876  13.607 -10.705  1.00 15.00      A    H  
ATOM   4342  CA  VAL A 461       3.665  15.582  -9.952  1.00 15.00      A    C  
ATOM   4343  CB  VAL A 461       2.137  15.391  -9.789  1.00 15.00      A    C  
ATOM   4344  CG1 VAL A 461       1.809  14.273  -8.812  1.00 15.00      A    C  
ATOM   4345  CG2 VAL A 461       1.465  16.692  -9.374  1.00 15.00      A    C  
ATOM   4346  C   VAL A 461       4.344  15.819  -8.600  1.00 15.00      A    C  
ATOM   4347  O   VAL A 461       4.384  16.946  -8.106  1.00 15.00      A    O  
ATOM   4348  N   MET A 462       4.885  14.749  -8.009  1.00 15.00      A    N  
ATOM   4349  HN  MET A 462       4.803  13.872  -8.439  1.00 15.00      A    H  
ATOM   4350  CA  MET A 462       5.592  14.852  -6.732  1.00 15.00      A    C  
ATOM   4351  CB  MET A 462       5.755  13.471  -6.091  1.00 15.00      A    C  
ATOM   4352  CG  MET A 462       4.459  12.862  -5.583  1.00 15.00      A    C  
ATOM   4353  SD  MET A 462       4.708  11.303  -4.709  1.00 15.00      A    S  
ATOM   4354  CE  MET A 462       5.446  10.297  -5.994  1.00 15.00      A    C  
ATOM   4355  C   MET A 462       6.967  15.469  -6.962  1.00 15.00      A    C  
ATOM   4356  O   MET A 462       7.528  16.128  -6.086  1.00 15.00      A    O  
ATOM   4357  N   ALA A 463       7.491  15.240  -8.163  1.00 15.00      A    N  
ATOM   4358  HN  ALA A 463       6.983  14.699  -8.801  1.00 15.00      A    H  
ATOM   4359  CA  ALA A 463       8.792  15.754  -8.570  1.00 15.00      A    C  
ATOM   4360  CB  ALA A 463       9.184  15.109  -9.890  1.00 15.00      A    C  
ATOM   4361  C   ALA A 463       8.756  17.264  -8.746  1.00 15.00      A    C  
ATOM   4362  O   ALA A 463       9.623  17.983  -8.248  1.00 15.00      A    O  
ATOM   4363  N   PHE A 464       7.742  17.726  -9.467  1.00 15.00      A    N  
ATOM   4364  HN  PHE A 464       7.091  17.087  -9.827  1.00 15.00      A    H  
ATOM   4365  CA  PHE A 464       7.560  19.144  -9.742  1.00 15.00      A    C  
ATOM   4366  CB  PHE A 464       6.457  19.333 -10.794  1.00 15.00      A    C  
ATOM   4367  CG  PHE A 464       6.083  20.766 -11.044  1.00 15.00      A    C  
ATOM   4368  CD1 PHE A 464       6.859  21.567 -11.864  1.00 15.00      A    C  
ATOM   4369  CD2 PHE A 464       4.955  21.311 -10.455  1.00 15.00      A    C  
ATOM   4370  CE1 PHE A 464       6.518  22.886 -12.091  1.00 15.00      A    C  
ATOM   4371  CE2 PHE A 464       4.607  22.629 -10.677  1.00 15.00      A    C  
ATOM   4372  CZ  PHE A 464       5.390  23.418 -11.496  1.00 15.00      A    C  
ATOM   4373  C   PHE A 464       7.226  19.922  -8.472  1.00 15.00      A    C  
ATOM   4374  O   PHE A 464       7.667  21.059  -8.300  1.00 15.00      A    O  
ATOM   4375  N   ALA A 465       6.450  19.298  -7.586  1.00 15.00      A    N  
ATOM   4376  HN  ALA A 465       6.139  18.390  -7.785  1.00 15.00      A    H  
ATOM   4377  CA  ALA A 465       6.047  19.928  -6.331  1.00 15.00      A    C  
ATOM   4378  CB  ALA A 465       5.057  19.049  -5.586  1.00 15.00      A    C  
ATOM   4379  C   ALA A 465       7.245  20.257  -5.443  1.00 15.00      A    C  
ATOM   4380  O   ALA A 465       7.383  21.386  -4.980  1.00 15.00      A    O  
ATOM   4381  N   ALA A 466       8.112  19.271  -5.217  1.00 15.00      A    N  
ATOM   4382  HN  ALA A 466       7.952  18.392  -5.621  1.00 15.00      A    H  
ATOM   4383  CA  ALA A 466       9.293  19.465  -4.378  1.00 15.00      A    C  
ATOM   4384  CB  ALA A 466       9.781  18.138  -3.823  1.00 15.00      A    C  
ATOM   4385  C   ALA A 466      10.413  20.199  -5.122  1.00 15.00      A    C  
ATOM   4386  O   ALA A 466      11.393  20.628  -4.511  1.00 15.00      A    O  
ATOM   4387  N   CYS A 467      10.256  20.323  -6.443  1.00 15.00      A    N  
ATOM   4388  HN  CYS A 467       9.456  19.936  -6.855  1.00 15.00      A    H  
ATOM   4389  CA  CYS A 467      11.221  21.017  -7.303  1.00 15.00      A    C  
ATOM   4390  C   CYS A 467      12.572  20.311  -7.440  1.00 15.00      A    C  
ATOM   4391  O   CYS A 467      13.619  20.958  -7.536  1.00 15.00      A    O  
ATOM   4392  CB  CYS A 467      11.377  22.482  -6.906  1.00 15.00      A    C  
ATOM   4393  SG  CYS A 467       9.864  23.463  -7.150  1.00 15.00      A    S  
ATOM   4394  N   LEU A 468      12.542  18.984  -7.462  1.00 15.00      A    N  
ATOM   4395  HN  LEU A 468      11.682  18.525  -7.366  1.00 15.00      A    H  
ATOM   4396  CA  LEU A 468      13.754  18.185  -7.635  1.00 15.00      A    C  
ATOM   4397  CB  LEU A 468      14.000  17.270  -6.431  1.00 15.00      A    C  
ATOM   4398  CG  LEU A 468      13.013  17.383  -5.272  1.00 15.00      A    C  
ATOM   4399  CD1 LEU A 468      12.632  16.001  -4.765  1.00 15.00      A    C  
ATOM   4400  CD2 LEU A 468      13.608  18.220  -4.151  1.00 15.00      A    C  
ATOM   4401  C   LEU A 468      13.594  17.343  -8.891  1.00 15.00      A    C  
ATOM   4402  O   LEU A 468      12.585  17.477  -9.590  1.00 15.00      A    O  
ATOM   4403  N   GLU A 469      14.578  16.482  -9.187  1.00 15.00      A    N  
ATOM   4404  HN  GLU A 469      15.362  16.427  -8.602  1.00 15.00      A    H  
ATOM   4405  CA  GLU A 469      14.501  15.623 -10.371  1.00 15.00      A    C  
ATOM   4406  CB  GLU A 469      13.229  14.767 -10.251  1.00 15.00      A    C  
ATOM   4407  CG  GLU A 469      13.138  14.027  -8.927  1.00 15.00      A    C  
ATOM   4408  CD  GLU A 469      11.734  13.612  -8.569  1.00 15.00      A    C  
ATOM   4409  OE1 GLU A 469      11.173  14.186  -7.616  1.00 15.00      A    O  
ATOM   4410  OE2 GLU A 469      11.194  12.716  -9.243  1.00 15.00      A    O  
ATOM   4411  C   GLU A 469      14.537  16.501 -11.644  1.00 15.00      A    C  
ATOM   4412  O   GLU A 469      14.986  17.646 -11.559  1.00 15.00      A    O  
ATOM   4413  N   PRO A 470      14.143  16.006 -12.851  1.00 15.00      A    N  
ATOM   4414  CA  PRO A 470      14.140  16.842 -14.072  1.00 15.00      A    C  
ATOM   4415  CB  PRO A 470      13.668  15.886 -15.177  1.00 15.00      A    C  
ATOM   4416  CG  PRO A 470      13.020  14.754 -14.459  1.00 15.00      A    C  
ATOM   4417  CD  PRO A 470      13.764  14.615 -13.165  1.00 15.00      A    C  
ATOM   4418  C   PRO A 470      13.216  18.074 -14.006  1.00 15.00      A    C  
ATOM   4419  O   PRO A 470      13.036  18.767 -15.008  1.00 15.00      A    O  
ATOM   4420  N   TYR A 471      12.632  18.347 -12.838  1.00 15.00      A    N  
ATOM   4421  HN  TYR A 471      12.795  17.759 -12.071  1.00 15.00      A    H  
ATOM   4422  CA  TYR A 471      11.752  19.503 -12.676  1.00 15.00      A    C  
ATOM   4423  CB  TYR A 471      10.411  19.097 -12.070  1.00 15.00      A    C  
ATOM   4424  CG  TYR A 471       9.569  18.289 -13.022  1.00 15.00      A    C  
ATOM   4425  CD1 TYR A 471       9.305  16.950 -12.781  1.00 15.00      A    C  
ATOM   4426  CD2 TYR A 471       9.053  18.863 -14.176  1.00 15.00      A    C  
ATOM   4427  CE1 TYR A 471       8.550  16.202 -13.663  1.00 15.00      A    C  
ATOM   4428  CE2 TYR A 471       8.294  18.124 -15.062  1.00 15.00      A    C  
ATOM   4429  CZ  TYR A 471       8.047  16.795 -14.801  1.00 15.00      A    C  
ATOM   4430  OH  TYR A 471       7.299  16.054 -15.686  1.00 15.00      A    O  
ATOM   4431  HH  TYR A 471       6.902  15.311 -15.225  1.00 15.00      A    H  
ATOM   4432  C   TYR A 471      12.412  20.611 -11.862  1.00 15.00      A    C  
ATOM   4433  O   TYR A 471      11.734  21.457 -11.277  1.00 15.00      A    O  
ATOM   4434  N   THR A 472      13.742  20.598 -11.837  1.00 15.00      A    N  
ATOM   4435  HN  THR A 472      14.221  19.884 -12.309  1.00 15.00      A    H  
ATOM   4436  CA  THR A 472      14.510  21.608 -11.120  1.00 15.00      A    C  
ATOM   4437  CB  THR A 472      15.992  21.192 -10.983  1.00 15.00      A    C  
ATOM   4438  OG1 THR A 472      16.704  22.156 -10.200  1.00 15.00      A    O  
ATOM   4439  HG1 THR A 472      16.287  22.239  -9.339  1.00 15.00      A    H  
ATOM   4440  CG2 THR A 472      16.654  21.044 -12.347  1.00 15.00      A    C  
ATOM   4441  C   THR A 472      14.394  22.966 -11.826  1.00 15.00      A    C  
ATOM   4442  O   THR A 472      14.080  23.018 -13.018  1.00 15.00      A    O  
ATOM   4443  N   ALA A 473      14.634  24.054 -11.076  1.00 15.00      A    N  
ATOM   4444  HN  ALA A 473      14.878  23.931 -10.136  1.00 15.00      A    H  
ATOM   4445  CA  ALA A 473      14.534  25.425 -11.603  1.00 15.00      A    C  
ATOM   4446  CB  ALA A 473      15.369  25.617 -12.868  1.00 15.00      A    C  
ATOM   4447  C   ALA A 473      13.070  25.802 -11.829  1.00 15.00      A    C  
ATOM   4448  O   ALA A 473      12.738  26.592 -12.716  1.00 15.00      A    O  
ATOM   4449  N   CYS A 474      12.212  25.230 -10.985  1.00 15.00      A    N  
ATOM   4450  HN  CYS A 474      12.569  24.634 -10.294  1.00 15.00      A    H  
ATOM   4451  CA  CYS A 474      10.766  25.437 -11.040  1.00 15.00      A    C  
ATOM   4452  C   CYS A 474      10.354  26.881 -10.762  1.00 15.00      A    C  
ATOM   4453  O   CYS A 474      11.096  27.656 -10.154  1.00 15.00      A    O  
ATOM   4454  CB  CYS A 474      10.099  24.541  -9.995  1.00 15.00      A    C  
ATOM   4455  SG  CYS A 474      10.484  25.029  -8.280  1.00 15.00      A    S  
ATOM   4456  N   ASP A 475       9.140  27.217 -11.199  1.00 15.00      A    N  
ATOM   4457  HN  ASP A 475       8.610  26.550 -11.682  1.00 15.00      A    H  
ATOM   4458  CA  ASP A 475       8.573  28.543 -10.987  1.00 15.00      A    C  
ATOM   4459  CB  ASP A 475       7.724  28.961 -12.191  1.00 15.00      A    C  
ATOM   4460  CG  ASP A 475       8.373  30.062 -13.009  1.00 15.00      A    C  
ATOM   4461  OD1 ASP A 475       9.324  29.762 -13.762  1.00 15.00      A    O  
ATOM   4462  OD2 ASP A 475       7.928  31.223 -12.900  1.00 15.00      A    O  
ATOM   4463  C   ASP A 475       7.729  28.548  -9.713  1.00 15.00      A    C  
ATOM   4464  O   ASP A 475       6.701  29.223  -9.626  1.00 15.00      A    O  
ATOM   4465  N   LEU A 476       8.176  27.765  -8.734  1.00 15.00      A    N  
ATOM   4466  HN  LEU A 476       8.992  27.243  -8.886  1.00 15.00      A    H  
ATOM   4467  CA  LEU A 476       7.506  27.653  -7.446  1.00 15.00      A    C  
ATOM   4468  CB  LEU A 476       7.302  26.178  -7.090  1.00 15.00      A    C  
ATOM   4469  CG  LEU A 476       5.926  25.564  -7.369  1.00 15.00      A    C  
ATOM   4470  CD1 LEU A 476       5.361  26.039  -8.700  1.00 15.00      A    C  
ATOM   4471  CD2 LEU A 476       6.029  24.048  -7.349  1.00 15.00      A    C  
ATOM   4472  C   LEU A 476       8.356  28.325  -6.374  1.00 15.00      A    C  
ATOM   4473  O   LEU A 476       9.584  28.253  -6.415  1.00 15.00      A    O  
ATOM   4474  N   ALA A 477       7.700  28.966  -5.415  1.00 15.00      A    N  
ATOM   4475  HN  ALA A 477       6.720  28.958  -5.421  1.00 15.00      A    H  
ATOM   4476  CA  ALA A 477       8.399  29.669  -4.342  1.00 15.00      A    C  
ATOM   4477  CB  ALA A 477       7.555  30.847  -3.873  1.00 15.00      A    C  
ATOM   4478  C   ALA A 477       8.712  28.737  -3.171  1.00 15.00      A    C  
ATOM   4479  O   ALA A 477       8.135  27.659  -3.071  1.00 15.00      A    O  
ATOM   4480  N   PRO A 478       9.658  29.132  -2.287  1.00 15.00      A    N  
ATOM   4481  CA  PRO A 478      10.026  28.337  -1.103  1.00 15.00      A    C  
ATOM   4482  CB  PRO A 478      10.879  29.311  -0.286  1.00 15.00      A    C  
ATOM   4483  CG  PRO A 478      11.495  30.201  -1.306  1.00 15.00      A    C  
ATOM   4484  CD  PRO A 478      10.468  30.363  -2.391  1.00 15.00      A    C  
ATOM   4485  C   PRO A 478       8.797  27.912  -0.295  1.00 15.00      A    C  
ATOM   4486  O   PRO A 478       7.857  28.691  -0.133  1.00 15.00      A    O  
ATOM   4487  N   PRO A 479       8.795  26.665   0.215  1.00 15.00      A    N  
ATOM   4488  CA  PRO A 479       7.672  26.119   0.999  1.00 15.00      A    C  
ATOM   4489  CB  PRO A 479       8.177  24.740   1.437  1.00 15.00      A    C  
ATOM   4490  CG  PRO A 479       9.234  24.391   0.447  1.00 15.00      A    C  
ATOM   4491  CD  PRO A 479       9.887  25.688   0.068  1.00 15.00      A    C  
ATOM   4492  C   PRO A 479       7.335  26.966   2.226  1.00 15.00      A    C  
ATOM   4493  O   PRO A 479       8.222  27.514   2.882  1.00 15.00      A    O  
ATOM   4494  C1  UNK B   1     -21.043  18.004   1.726  1.00 15.00      B    C  
ATOM   4495  C2  UNK B   1     -20.702  18.926   2.900  1.00 15.00      B    C  
ATOM   4496  C3  UNK B   1     -21.485  18.906   4.049  1.00 15.00      B    C  
ATOM   4497  C4  UNK B   1     -19.500  19.867   2.810  1.00 15.00      B    C  
ATOM   4498  O1  UNK B   1     -18.798  19.893   1.801  1.00 15.00      B    O  
ATOM   4499  O2  UNK B   1     -19.209  20.681   3.857  1.00 15.00      B    O  
ATOM   4500  C5  UNK B   1     -18.051  21.466   3.550  1.00 15.00      B    C  
END
