# Supplementary material for: In silico assessment of biocompatibility and toxicity: molecular docking and dynamics simulation of PMMA-based dental materials for interim prosthetic restorations
Source: J Mater Sci Mater Med. 2024 Jun 4;35(1):28. doi: 10.1007/s10856-024-06799-7 (PMC11150300; doi:10.1007/s10856-024-06799-7)
Supplement: Supplementary file 3 — Supplementary Data 3 [file 10856_2024_6799_MOESM3_ESM.zip › Complexes/AP_PMMA.pdb]

REMARK FILENAME="complex_36w.pdb0"
REMARK ===============================================================
REMARK HADDOCK run for complex
REMARK initial structure: complex_36.pdb
REMARK ===============================================================
REMARK            total,bonds,angles,improper,dihe,vdw,elec,air,cdih,coup,rdcs,vean,dani,xpcs,rg
REMARK energies: -24.0387, 0, 0, 0, 0, -29.5586, -2.28861, 7.80847, 0, 0, 0, 0, 0, 0, 0
REMARK ===============================================================
REMARK            bonds,angles,impropers,dihe,air,cdih,coup,rdcs,vean,dani,xpcs
REMARK rms-dev.: 0,0,0,0,0.149365,0,0, 0, 0, 0, 0
REMARK ===============================================================
REMARK               air,cdih,coup,rdcs,vean,dani,xpcs
REMARK               >0.3,>5,>1,>0,>5,>0.2,>0.2
REMARK violations.: 1, 0, 0, 0, 0, 0, 0
REMARK ===============================================================
REMARK                        CVpartition#,violations,rms
REMARK AIRs cross-validation: 2, 0, 0
REMARK ===============================================================
REMARK NCS energy: 0
REMARK ===============================================================
REMARK Symmetry energy: 0
REMARK ===============================================================
REMARK Membrane restraining energy: 0
REMARK ===============================================================
REMARK Local cross-correlation:  0.0000
REMARK ===============================================================
REMARK Desolvation energy: -9.20411
REMARK Internal energy free molecules: -17300.3
REMARK Internal energy complex: -17069.8
REMARK Binding energy: 189.531
REMARK ===============================================================
REMARK buried surface area: 1068.13
REMARK ===============================================================
REMARK water - chain_1: 0 0 0
REMARK water - chain_2: 0 0 0
REMARK ===============================================================
REMARK water - water: 0 0 0
REMARK ===============================================================
REMARK DATE:13-Feb-2024  23:42:40       created by user: enmr
REMARK VERSION:1.3U
ATOM      1  N   ILE A   1      33.345   1.483   7.246  1.00 15.00      A    N  
ATOM      2  HN  ILE A   1      33.699   1.498   6.332  1.00 15.00      A    H  
ATOM      3  CA  ILE A   1      33.674   0.358   8.119  1.00 15.00      A    C  
ATOM      4  CB  ILE A   1      32.805   0.329   9.411  1.00 15.00      A    C  
ATOM      5  CG1 ILE A   1      32.609  -1.093   9.952  1.00 15.00      A    C  
ATOM      6  CG2 ILE A   1      31.468   1.020   9.205  1.00 15.00      A    C  
ATOM      7  CD1 ILE A   1      33.688  -1.547  10.912  1.00 15.00      A    C  
ATOM      8  C   ILE A   1      33.602  -0.974   7.370  1.00 15.00      A    C  
ATOM      9  O   ILE A   1      32.602  -1.286   6.718  1.00 15.00      A    O  
ATOM     10  N   ILE A   2      34.682  -1.747   7.459  1.00 15.00      A    N  
ATOM     11  HN  ILE A   2      35.448  -1.433   7.981  1.00 15.00      A    H  
ATOM     12  CA  ILE A   2      34.757  -3.046   6.801  1.00 15.00      A    C  
ATOM     13  CB  ILE A   2      36.072  -3.205   6.004  1.00 15.00      A    C  
ATOM     14  CG1 ILE A   2      36.239  -2.051   5.010  1.00 15.00      A    C  
ATOM     15  CG2 ILE A   2      36.102  -4.545   5.278  1.00 15.00      A    C  
ATOM     16  CD1 ILE A   2      37.583  -2.028   4.314  1.00 15.00      A    C  
ATOM     17  C   ILE A   2      34.655  -4.172   7.828  1.00 15.00      A    C  
ATOM     18  O   ILE A   2      35.568  -4.369   8.632  1.00 15.00      A    O  
ATOM     19  N   PRO A   3      33.529  -4.908   7.826  1.00 15.00      A    N  
ATOM     20  CA  PRO A   3      33.310  -6.026   8.752  1.00 15.00      A    C  
ATOM     21  CB  PRO A   3      31.910  -6.539   8.393  1.00 15.00      A    C  
ATOM     22  CG  PRO A   3      31.625  -5.989   7.036  1.00 15.00      A    C  
ATOM     23  CD  PRO A   3      32.379  -4.697   6.933  1.00 15.00      A    C  
ATOM     24  C   PRO A   3      34.353  -7.129   8.575  1.00 15.00      A    C  
ATOM     25  O   PRO A   3      34.588  -7.606   7.463  1.00 15.00      A    O  
ATOM     26  N   VAL A   4      34.971  -7.520   9.687  1.00 15.00      A    N  
ATOM     27  HN  VAL A   4      34.725  -7.097  10.536  1.00 15.00      A    H  
ATOM     28  CA  VAL A   4      36.010  -8.553   9.692  1.00 15.00      A    C  
ATOM     29  CB  VAL A   4      36.610  -8.727  11.107  1.00 15.00      A    C  
ATOM     30  CG1 VAL A   4      37.816  -9.656  11.081  1.00 15.00      A    C  
ATOM     31  CG2 VAL A   4      36.986  -7.377  11.700  1.00 15.00      A    C  
ATOM     32  C   VAL A   4      35.490  -9.904   9.192  1.00 15.00      A    C  
ATOM     33  O   VAL A   4      36.225 -10.669   8.568  1.00 15.00      A    O  
ATOM     34  N   GLU A   5      34.217 -10.184   9.458  1.00 15.00      A    N  
ATOM     35  HN  GLU A   5      33.675  -9.529   9.945  1.00 15.00      A    H  
ATOM     36  CA  GLU A   5      33.606 -11.445   9.045  1.00 15.00      A    C  
ATOM     37  CB  GLU A   5      32.274 -11.666   9.767  1.00 15.00      A    C  
ATOM     38  CG  GLU A   5      31.293 -10.511   9.643  1.00 15.00      A    C  
ATOM     39  CD  GLU A   5      30.064 -10.699  10.509  1.00 15.00      A    C  
ATOM     40  OE1 GLU A   5      29.076 -11.287  10.019  1.00 15.00      A    O  
ATOM     41  OE2 GLU A   5      30.088 -10.257  11.678  1.00 15.00      A    O  
ATOM     42  C   GLU A   5      33.423 -11.545   7.528  1.00 15.00      A    C  
ATOM     43  O   GLU A   5      33.418 -12.643   6.976  1.00 15.00      A    O  
ATOM     44  N   GLU A   6      33.291 -10.400   6.858  1.00 15.00      A    N  
ATOM     45  HN  GLU A   6      33.323  -9.552   7.347  1.00 15.00      A    H  
ATOM     46  CA  GLU A   6      33.103 -10.384   5.407  1.00 15.00      A    C  
ATOM     47  CB  GLU A   6      32.295  -9.162   4.967  1.00 15.00      A    C  
ATOM     48  CG  GLU A   6      30.843  -9.181   5.419  1.00 15.00      A    C  
ATOM     49  CD  GLU A   6      29.982  -8.185   4.666  1.00 15.00      A    C  
ATOM     50  OE1 GLU A   6      28.766  -8.439   4.523  1.00 15.00      A    O  
ATOM     51  OE2 GLU A   6      30.521  -7.151   4.214  1.00 15.00      A    O  
ATOM     52  C   GLU A   6      34.429 -10.446   4.650  1.00 15.00      A    C  
ATOM     53  O   GLU A   6      34.444 -10.584   3.426  1.00 15.00      A    O  
ATOM     54  N   GLU A   7      35.539 -10.346   5.379  1.00 15.00      A    N  
ATOM     55  HN  GLU A   7      35.465 -10.232   6.350  1.00 15.00      A    H  
ATOM     56  CA  GLU A   7      36.866 -10.402   4.768  1.00 15.00      A    C  
ATOM     57  CB  GLU A   7      37.908  -9.745   5.677  1.00 15.00      A    C  
ATOM     58  CG  GLU A   7      37.658  -8.270   5.944  1.00 15.00      A    C  
ATOM     59  CD  GLU A   7      38.737  -7.643   6.805  1.00 15.00      A    C  
ATOM     60  OE1 GLU A   7      39.607  -6.939   6.250  1.00 15.00      A    O  
ATOM     61  OE2 GLU A   7      38.714  -7.856   8.035  1.00 15.00      A    O  
ATOM     62  C   GLU A   7      37.268 -11.844   4.465  1.00 15.00      A    C  
ATOM     63  O   GLU A   7      38.213 -12.094   3.716  1.00 15.00      A    O  
ATOM     64  N   ASN A   8      36.538 -12.785   5.056  1.00 15.00      A    N  
ATOM     65  HN  ASN A   8      35.801 -12.514   5.642  1.00 15.00      A    H  
ATOM     66  CA  ASN A   8      36.795 -14.205   4.859  1.00 15.00      A    C  
ATOM     67  CB  ASN A   8      36.479 -14.963   6.158  1.00 15.00      A    C  
ATOM     68  CG  ASN A   8      37.242 -16.270   6.320  1.00 15.00      A    C  
ATOM     69  OD1 ASN A   8      37.594 -16.656   7.434  1.00 15.00      A    O  
ATOM     70  ND2 ASN A   8      37.495 -16.964   5.218  1.00 15.00      A    N  
ATOM     71 HD21 ASN A   8      37.183 -16.604   4.363  1.00 15.00      A    H  
ATOM     72 HD22 ASN A   8      37.982 -17.811   5.305  1.00 15.00      A    H  
ATOM     73  C   ASN A   8      35.922 -14.736   3.723  1.00 15.00      A    C  
ATOM     74  O   ASN A   8      34.699 -14.613   3.772  1.00 15.00      A    O  
ATOM     75  N   PRO A   9      36.543 -15.311   2.670  1.00 15.00      A    N  
ATOM     76  CA  PRO A   9      35.812 -15.876   1.522  1.00 15.00      A    C  
ATOM     77  CB  PRO A   9      36.922 -16.445   0.631  1.00 15.00      A    C  
ATOM     78  CG  PRO A   9      38.147 -15.697   1.030  1.00 15.00      A    C  
ATOM     79  CD  PRO A   9      38.003 -15.427   2.499  1.00 15.00      A    C  
ATOM     80  C   PRO A   9      34.848 -16.989   1.933  1.00 15.00      A    C  
ATOM     81  O   PRO A   9      33.871 -17.259   1.236  1.00 15.00      A    O  
ATOM     82  N   ASP A  10      35.127 -17.626   3.072  1.00 15.00      A    N  
ATOM     83  HN  ASP A  10      35.922 -17.360   3.580  1.00 15.00      A    H  
ATOM     84  CA  ASP A  10      34.287 -18.706   3.588  1.00 15.00      A    C  
ATOM     85  CB  ASP A  10      34.985 -19.425   4.744  1.00 15.00      A    C  
ATOM     86  CG  ASP A  10      36.079 -20.359   4.272  1.00 15.00      A    C  
ATOM     87  OD1 ASP A  10      37.211 -19.882   4.041  1.00 15.00      A    O  
ATOM     88  OD2 ASP A  10      35.803 -21.570   4.133  1.00 15.00      A    O  
ATOM     89  C   ASP A  10      32.925 -18.190   4.042  1.00 15.00      A    C  
ATOM     90  O   ASP A  10      31.958 -18.947   4.110  1.00 15.00      A    O  
ATOM     91  N   PHE A  11      32.863 -16.899   4.358  1.00 15.00      A    N  
ATOM     92  HN  PHE A  11      33.676 -16.356   4.296  1.00 15.00      A    H  
ATOM     93  CA  PHE A  11      31.623 -16.266   4.793  1.00 15.00      A    C  
ATOM     94  CB  PHE A  11      31.922 -14.863   5.331  1.00 15.00      A    C  
ATOM     95  CG  PHE A  11      30.711 -14.072   5.743  1.00 15.00      A    C  
ATOM     96  CD1 PHE A  11      30.094 -14.306   6.960  1.00 15.00      A    C  
ATOM     97  CD2 PHE A  11      30.197 -13.086   4.914  1.00 15.00      A    C  
ATOM     98  CE1 PHE A  11      28.986 -13.575   7.344  1.00 15.00      A    C  
ATOM     99  CE2 PHE A  11      29.089 -12.352   5.291  1.00 15.00      A    C  
ATOM    100  CZ  PHE A  11      28.483 -12.597   6.508  1.00 15.00      A    C  
ATOM    101  C   PHE A  11      30.630 -16.189   3.636  1.00 15.00      A    C  
ATOM    102  O   PHE A  11      29.430 -16.387   3.821  1.00 15.00      A    O  
ATOM    103  N   TRP A  12      31.147 -15.910   2.442  1.00 15.00      A    N  
ATOM    104  HN  TRP A  12      32.114 -15.771   2.363  1.00 15.00      A    H  
ATOM    105  CA  TRP A  12      30.318 -15.805   1.248  1.00 15.00      A    C  
ATOM    106  CB  TRP A  12      30.983 -14.894   0.214  1.00 15.00      A    C  
ATOM    107  CG  TRP A  12      31.243 -13.506   0.717  1.00 15.00      A    C  
ATOM    108  CD1 TRP A  12      32.444 -12.984   1.100  1.00 15.00      A    C  
ATOM    109  CD2 TRP A  12      30.278 -12.462   0.895  1.00 15.00      A    C  
ATOM    110  NE1 TRP A  12      32.288 -11.680   1.503  1.00 15.00      A    N  
ATOM    111  HE1 TRP A  12      33.004 -11.092   1.823  1.00 15.00      A    H  
ATOM    112  CE2 TRP A  12      30.967 -11.336   1.387  1.00 15.00      A    C  
ATOM    113  CE3 TRP A  12      28.899 -12.370   0.684  1.00 15.00      A    C  
ATOM    114  CZ2 TRP A  12      30.324 -10.135   1.672  1.00 15.00      A    C  
ATOM    115  CZ3 TRP A  12      28.263 -11.177   0.968  1.00 15.00      A    C  
ATOM    116  CH2 TRP A  12      28.975 -10.075   1.456  1.00 15.00      A    C  
ATOM    117  C   TRP A  12      30.038 -17.177   0.641  1.00 15.00      A    C  
ATOM    118  O   TRP A  12      29.005 -17.383   0.004  1.00 15.00      A    O  
ATOM    119  N   ASN A  13      30.965 -18.114   0.842  1.00 15.00      A    N  
ATOM    120  HN  ASN A  13      31.770 -17.885   1.352  1.00 15.00      A    H  
ATOM    121  CA  ASN A  13      30.815 -19.470   0.320  1.00 15.00      A    C  
ATOM    122  CB  ASN A  13      32.155 -20.212   0.336  1.00 15.00      A    C  
ATOM    123  CG  ASN A  13      33.126 -19.691  -0.706  1.00 15.00      A    C  
ATOM    124  OD1 ASN A  13      32.721 -19.202  -1.761  1.00 15.00      A    O  
ATOM    125  ND2 ASN A  13      34.418 -19.793  -0.416  1.00 15.00      A    N  
ATOM    126 HD21 ASN A  13      34.670 -20.193   0.442  1.00 15.00      A    H  
ATOM    127 HD22 ASN A  13      35.067 -19.462  -1.072  1.00 15.00      A    H  
ATOM    128  C   ASN A  13      29.768 -20.252   1.108  1.00 15.00      A    C  
ATOM    129  O   ASN A  13      29.016 -21.046   0.542  1.00 15.00      A    O  
ATOM    130  N   ARG A  14      29.725 -20.017   2.418  1.00 15.00      A    N  
ATOM    131  HN  ARG A  14      30.357 -19.378   2.808  1.00 15.00      A    H  
ATOM    132  CA  ARG A  14      28.765 -20.686   3.289  1.00 15.00      A    C  
ATOM    133  CB  ARG A  14      29.242 -20.624   4.742  1.00 15.00      A    C  
ATOM    134  CG  ARG A  14      28.599 -21.650   5.660  1.00 15.00      A    C  
ATOM    135  CD  ARG A  14      29.631 -22.290   6.576  1.00 15.00      A    C  
ATOM    136  NE  ARG A  14      30.345 -21.301   7.383  1.00 15.00      A    N  
ATOM    137  HE  ARG A  14      29.810 -20.728   7.972  1.00 15.00      A    H  
ATOM    138  CZ  ARG A  14      31.668 -21.137   7.360  1.00 15.00      A    C  
ATOM    139  NH1 ARG A  14      32.422 -21.894   6.572  1.00 15.00      A    N  
ATOM    140 HH11 ARG A  14      33.455 -21.762   6.557  1.00 15.00      A    H  
ATOM    141 HH12 ARG A  14      31.982 -22.619   5.970  1.00 15.00      A    H  
ATOM    142  NH2 ARG A  14      32.236 -20.216   8.126  1.00 15.00      A    N  
ATOM    143 HH21 ARG A  14      31.650 -19.620   8.745  1.00 15.00      A    H  
ATOM    144 HH22 ARG A  14      33.268 -20.088   8.107  1.00 15.00      A    H  
ATOM    145  C   ARG A  14      27.389 -20.041   3.151  1.00 15.00      A    C  
ATOM    146  O   ARG A  14      26.363 -20.685   3.368  1.00 15.00      A    O  
ATOM    147  N   GLU A  15      27.387 -18.761   2.780  1.00 15.00      A    N  
ATOM    148  HN  GLU A  15      28.243 -18.309   2.630  1.00 15.00      A    H  
ATOM    149  CA  GLU A  15      26.152 -18.010   2.589  1.00 15.00      A    C  
ATOM    150  CB  GLU A  15      26.460 -16.509   2.538  1.00 15.00      A    C  
ATOM    151  CG  GLU A  15      25.246 -15.615   2.349  1.00 15.00      A    C  
ATOM    152  CD  GLU A  15      25.113 -15.096   0.929  1.00 15.00      A    C  
ATOM    153  OE1 GLU A  15      25.954 -14.268   0.518  1.00 15.00      A    O  
ATOM    154  OE2 GLU A  15      24.166 -15.515   0.228  1.00 15.00      A    O  
ATOM    155  C   GLU A  15      25.457 -18.454   1.305  1.00 15.00      A    C  
ATOM    156  O   GLU A  15      24.227 -18.476   1.225  1.00 15.00      A    O  
ATOM    157  N   ALA A  16      26.260 -18.817   0.304  1.00 15.00      A    N  
ATOM    158  HN  ALA A  16      27.230 -18.771   0.434  1.00 15.00      A    H  
ATOM    159  CA  ALA A  16      25.739 -19.276  -0.979  1.00 15.00      A    C  
ATOM    160  CB  ALA A  16      26.857 -19.355  -2.006  1.00 15.00      A    C  
ATOM    161  C   ALA A  16      25.050 -20.630  -0.832  1.00 15.00      A    C  
ATOM    162  O   ALA A  16      24.164 -20.974  -1.613  1.00 15.00      A    O  
ATOM    163  N   ALA A  17      25.465 -21.392   0.180  1.00 15.00      A    N  
ATOM    164  HN  ALA A  17      26.182 -21.061   0.761  1.00 15.00      A    H  
ATOM    165  CA  ALA A  17      24.884 -22.702   0.448  1.00 15.00      A    C  
ATOM    166  CB  ALA A  17      25.834 -23.541   1.290  1.00 15.00      A    C  
ATOM    167  C   ALA A  17      23.534 -22.557   1.146  1.00 15.00      A    C  
ATOM    168  O   ALA A  17      22.712 -23.474   1.132  1.00 15.00      A    O  
ATOM    169  N   GLU A  18      23.315 -21.390   1.754  1.00 15.00      A    N  
ATOM    170  HN  GLU A  18      24.016 -20.705   1.732  1.00 15.00      A    H  
ATOM    171  CA  GLU A  18      22.065 -21.101   2.450  1.00 15.00      A    C  
ATOM    172  CB  GLU A  18      22.314 -20.152   3.624  1.00 15.00      A    C  
ATOM    173  CG  GLU A  18      23.225 -20.732   4.696  1.00 15.00      A    C  
ATOM    174  CD  GLU A  18      23.557 -19.735   5.788  1.00 15.00      A    C  
ATOM    175  OE1 GLU A  18      24.646 -19.124   5.724  1.00 15.00      A    O  
ATOM    176  OE2 GLU A  18      22.729 -19.566   6.709  1.00 15.00      A    O  
ATOM    177  C   GLU A  18      21.038 -20.508   1.486  1.00 15.00      A    C  
ATOM    178  O   GLU A  18      19.896 -20.236   1.860  1.00 15.00      A    O  
ATOM    179  N   ALA A  19      21.465 -20.305   0.243  1.00 15.00      A    N  
ATOM    180  HN  ALA A  19      22.395 -20.520   0.021  1.00 15.00      A    H  
ATOM    181  CA  ALA A  19      20.598 -19.770  -0.797  1.00 15.00      A    C  
ATOM    182  CB  ALA A  19      21.276 -18.610  -1.509  1.00 15.00      A    C  
ATOM    183  C   ALA A  19      20.248 -20.875  -1.788  1.00 15.00      A    C  
ATOM    184  O   ALA A  19      19.126 -20.947  -2.287  1.00 15.00      A    O  
ATOM    185  N   LEU A  20      21.224 -21.739  -2.060  1.00 15.00      A    N  
ATOM    186  HN  LEU A  20      22.099 -21.618  -1.634  1.00 15.00      A    H  
ATOM    187  CA  LEU A  20      21.032 -22.858  -2.975  1.00 15.00      A    C  
ATOM    188  CB  LEU A  20      22.375 -23.327  -3.540  1.00 15.00      A    C  
ATOM    189  CG  LEU A  20      23.120 -22.327  -4.429  1.00 15.00      A    C  
ATOM    190  CD1 LEU A  20      24.499 -22.856  -4.789  1.00 15.00      A    C  
ATOM    191  CD2 LEU A  20      22.317 -22.021  -5.684  1.00 15.00      A    C  
ATOM    192  C   LEU A  20      20.329 -24.009  -2.266  1.00 15.00      A    C  
ATOM    193  O   LEU A  20      19.635 -24.810  -2.895  1.00 15.00      A    O  
ATOM    194  N   GLY A  21      20.518 -24.083  -0.948  1.00 15.00      A    N  
ATOM    195  HN  GLY A  21      21.096 -23.424  -0.510  1.00 15.00      A    H  
ATOM    196  CA  GLY A  21      19.884 -25.121  -0.158  1.00 15.00      A    C  
ATOM    197  C   GLY A  21      18.402 -24.860   0.015  1.00 15.00      A    C  
ATOM    198  O   GLY A  21      17.612 -25.791   0.159  1.00 15.00      A    O  
ATOM    199  N   ALA A  22      18.030 -23.580  -0.005  1.00 15.00      A    N  
ATOM    200  HN  ALA A  22      18.715 -22.888  -0.115  1.00 15.00      A    H  
ATOM    201  CA  ALA A  22      16.635 -23.177   0.129  1.00 15.00      A    C  
ATOM    202  CB  ALA A  22      16.548 -21.721   0.564  1.00 15.00      A    C  
ATOM    203  C   ALA A  22      15.896 -23.383  -1.190  1.00 15.00      A    C  
ATOM    204  O   ALA A  22      14.668 -23.468  -1.222  1.00 15.00      A    O  
ATOM    205  N   ALA A  23      16.665 -23.467  -2.275  1.00 15.00      A    N  
ATOM    206  HN  ALA A  23      17.636 -23.388  -2.175  1.00 15.00      A    H  
ATOM    207  CA  ALA A  23      16.109 -23.674  -3.607  1.00 15.00      A    C  
ATOM    208  CB  ALA A  23      17.049 -23.105  -4.658  1.00 15.00      A    C  
ATOM    209  C   ALA A  23      15.858 -25.158  -3.869  1.00 15.00      A    C  
ATOM    210  O   ALA A  23      15.260 -25.529  -4.879  1.00 15.00      A    O  
ATOM    211  N   LYS A  24      16.329 -26.001  -2.955  1.00 15.00      A    N  
ATOM    212  HN  LYS A  24      16.813 -25.642  -2.181  1.00 15.00      A    H  
ATOM    213  CA  LYS A  24      16.151 -27.443  -3.073  1.00 15.00      A    C  
ATOM    214  CB  LYS A  24      17.491 -28.162  -2.899  1.00 15.00      A    C  
ATOM    215  CG  LYS A  24      18.485 -27.923  -4.025  1.00 15.00      A    C  
ATOM    216  CD  LYS A  24      19.809 -28.622  -3.750  1.00 15.00      A    C  
ATOM    217  CE  LYS A  24      19.636 -30.132  -3.670  1.00 15.00      A    C  
ATOM    218  NZ  LYS A  24      20.895 -30.816  -3.267  1.00 15.00      A    N  
ATOM    219  HZ1 LYS A  24      21.215 -30.460  -2.344  1.00 15.00      A    H  
ATOM    220  HZ2 LYS A  24      21.639 -30.640  -3.971  1.00 15.00      A    H  
ATOM    221  HZ3 LYS A  24      20.737 -31.842  -3.195  1.00 15.00      A    H  
ATOM    222  C   LYS A  24      15.157 -27.953  -2.033  1.00 15.00      A    C  
ATOM    223  O   LYS A  24      14.646 -29.067  -2.143  1.00 15.00      A    O  
ATOM    224  N   LYS A  25      14.889 -27.126  -1.024  1.00 15.00      A    N  
ATOM    225  HN  LYS A  25      15.323 -26.248  -0.999  1.00 15.00      A    H  
ATOM    226  CA  LYS A  25      13.966 -27.492   0.045  1.00 15.00      A    C  
ATOM    227  CB  LYS A  25      14.425 -26.904   1.380  1.00 15.00      A    C  
ATOM    228  CG  LYS A  25      15.616 -27.613   2.003  1.00 15.00      A    C  
ATOM    229  CD  LYS A  25      15.979 -26.993   3.341  1.00 15.00      A    C  
ATOM    230  CE  LYS A  25      17.129 -27.733   4.003  1.00 15.00      A    C  
ATOM    231  NZ  LYS A  25      17.438 -27.179   5.350  1.00 15.00      A    N  
ATOM    232  HZ1 LYS A  25      17.702 -26.176   5.272  1.00 15.00      A    H  
ATOM    233  HZ2 LYS A  25      18.227 -27.701   5.780  1.00 15.00      A    H  
ATOM    234  HZ3 LYS A  25      16.605 -27.259   5.969  1.00 15.00      A    H  
ATOM    235  C   LYS A  25      12.534 -27.053  -0.248  1.00 15.00      A    C  
ATOM    236  O   LYS A  25      11.584 -27.667   0.240  1.00 15.00      A    O  
ATOM    237  N   LEU A  26      12.378 -25.991  -1.037  1.00 15.00      A    N  
ATOM    238  HN  LEU A  26      13.169 -25.542  -1.403  1.00 15.00      A    H  
ATOM    239  CA  LEU A  26      11.048 -25.485  -1.370  1.00 15.00      A    C  
ATOM    240  CB  LEU A  26      11.102 -24.051  -1.927  1.00 15.00      A    C  
ATOM    241  CG  LEU A  26      11.111 -23.867  -3.451  1.00 15.00      A    C  
ATOM    242  CD1 LEU A  26      10.881 -22.406  -3.801  1.00 15.00      A    C  
ATOM    243  CD2 LEU A  26      12.420 -24.347  -4.053  1.00 15.00      A    C  
ATOM    244  C   LEU A  26      10.289 -26.444  -2.290  1.00 15.00      A    C  
ATOM    245  O   LEU A  26      10.839 -26.958  -3.265  1.00 15.00      A    O  
ATOM    246  N   GLN A  27       9.028 -26.696  -1.956  1.00 15.00      A    N  
ATOM    247  HN  GLN A  27       8.647 -26.262  -1.164  1.00 15.00      A    H  
ATOM    248  CA  GLN A  27       8.197 -27.603  -2.739  1.00 15.00      A    C  
ATOM    249  CB  GLN A  27       7.984 -28.919  -1.984  1.00 15.00      A    C  
ATOM    250  CG  GLN A  27       9.066 -29.959  -2.229  1.00 15.00      A    C  
ATOM    251  CD  GLN A  27       8.761 -31.287  -1.564  1.00 15.00      A    C  
ATOM    252  OE1 GLN A  27       8.169 -31.335  -0.486  1.00 15.00      A    O  
ATOM    253  NE2 GLN A  27       9.156 -32.375  -2.212  1.00 15.00      A    N  
ATOM    254 HE21 GLN A  27       9.615 -32.262  -3.070  1.00 15.00      A    H  
ATOM    255 HE22 GLN A  27       8.972 -33.248  -1.807  1.00 15.00      A    H  
ATOM    256  C   GLN A  27       6.849 -26.978  -3.087  1.00 15.00      A    C  
ATOM    257  O   GLN A  27       6.301 -26.192  -2.314  1.00 15.00      A    O  
ATOM    258  N   PRO A  28       6.304 -27.321  -4.271  1.00 15.00      A    N  
ATOM    259  CA  PRO A  28       5.007 -26.807  -4.728  1.00 15.00      A    C  
ATOM    260  CB  PRO A  28       4.958 -27.231  -6.198  1.00 15.00      A    C  
ATOM    261  CG  PRO A  28       5.831 -28.436  -6.273  1.00 15.00      A    C  
ATOM    262  CD  PRO A  28       6.921 -28.225  -5.261  1.00 15.00      A    C  
ATOM    263  C   PRO A  28       3.843 -27.429  -3.959  1.00 15.00      A    C  
ATOM    264  O   PRO A  28       3.877 -28.609  -3.603  1.00 15.00      A    O  
ATOM    265  N   ALA A  29       2.812 -26.629  -3.706  1.00 15.00      A    N  
ATOM    266  HN  ALA A  29       2.840 -25.701  -4.018  1.00 15.00      A    H  
ATOM    267  CA  ALA A  29       1.641 -27.098  -2.974  1.00 15.00      A    C  
ATOM    268  CB  ALA A  29       1.093 -25.989  -2.089  1.00 15.00      A    C  
ATOM    269  C   ALA A  29       0.558 -27.610  -3.918  1.00 15.00      A    C  
ATOM    270  O   ALA A  29       0.288 -27.006  -4.956  1.00 15.00      A    O  
ATOM    271  N   GLN A  30      -0.055 -28.732  -3.548  1.00 15.00      A    N  
ATOM    272  HN  GLN A  30       0.216 -29.170  -2.714  1.00 15.00      A    H  
ATOM    273  CA  GLN A  30      -1.119 -29.328  -4.350  1.00 15.00      A    C  
ATOM    274  CB  GLN A  30      -1.000 -30.855  -4.357  1.00 15.00      A    C  
ATOM    275  CG  GLN A  30      -0.718 -31.447  -5.728  1.00 15.00      A    C  
ATOM    276  CD  GLN A  30      -0.570 -32.955  -5.694  1.00 15.00      A    C  
ATOM    277  OE1 GLN A  30      -1.539 -33.691  -5.880  1.00 15.00      A    O  
ATOM    278  NE2 GLN A  30       0.648 -33.423  -5.451  1.00 15.00      A    N  
ATOM    279 HE21 GLN A  30       1.371 -32.777  -5.310  1.00 15.00      A    H  
ATOM    280 HE22 GLN A  30       0.774 -34.394  -5.425  1.00 15.00      A    H  
ATOM    281  C   GLN A  30      -2.490 -28.912  -3.825  1.00 15.00      A    C  
ATOM    282  O   GLN A  30      -3.521 -29.278  -4.389  1.00 15.00      A    O  
ATOM    283  N   THR A  31      -2.489 -28.144  -2.741  1.00 15.00      A    N  
ATOM    284  HN  THR A  31      -1.632 -27.883  -2.341  1.00 15.00      A    H  
ATOM    285  CA  THR A  31      -3.726 -27.674  -2.132  1.00 15.00      A    C  
ATOM    286  CB  THR A  31      -3.666 -27.755  -0.593  1.00 15.00      A    C  
ATOM    287  OG1 THR A  31      -2.541 -27.008  -0.112  1.00 15.00      A    O  
ATOM    288  HG1 THR A  31      -2.842 -26.333   0.501  1.00 15.00      A    H  
ATOM    289  CG2 THR A  31      -3.542 -29.201  -0.137  1.00 15.00      A    C  
ATOM    290  C   THR A  31      -4.034 -26.238  -2.542  1.00 15.00      A    C  
ATOM    291  O   THR A  31      -3.160 -25.516  -3.025  1.00 15.00      A    O  
ATOM    292  N   ALA A  32      -5.284 -25.833  -2.345  1.00 15.00      A    N  
ATOM    293  HN  ALA A  32      -5.933 -26.461  -1.964  1.00 15.00      A    H  
ATOM    294  CA  ALA A  32      -5.723 -24.487  -2.685  1.00 15.00      A    C  
ATOM    295  CB  ALA A  32      -7.194 -24.499  -3.078  1.00 15.00      A    C  
ATOM    296  C   ALA A  32      -5.488 -23.530  -1.524  1.00 15.00      A    C  
ATOM    297  O   ALA A  32      -4.976 -23.923  -0.474  1.00 15.00      A    O  
ATOM    298  N   ALA A  33      -5.865 -22.272  -1.715  1.00 15.00      A    N  
ATOM    299  HN  ALA A  33      -6.271 -22.019  -2.570  1.00 15.00      A    H  
ATOM    300  CA  ALA A  33      -5.691 -21.260  -0.685  1.00 15.00      A    C  
ATOM    301  CB  ALA A  33      -5.012 -20.027  -1.261  1.00 15.00      A    C  
ATOM    302  C   ALA A  33      -7.021 -20.885  -0.043  1.00 15.00      A    C  
ATOM    303  O   ALA A  33      -7.952 -20.444  -0.720  1.00 15.00      A    O  
ATOM    304  N   LYS A  34      -7.103 -21.074   1.269  1.00 15.00      A    N  
ATOM    305  HN  LYS A  34      -6.332 -21.448   1.745  1.00 15.00      A    H  
ATOM    306  CA  LYS A  34      -8.304 -20.743   2.024  1.00 15.00      A    C  
ATOM    307  CB  LYS A  34      -8.266 -21.442   3.390  1.00 15.00      A    C  
ATOM    308  CG  LYS A  34      -9.379 -21.040   4.346  1.00 15.00      A    C  
ATOM    309  CD  LYS A  34      -9.060 -21.467   5.770  1.00 15.00      A    C  
ATOM    310  CE  LYS A  34     -10.042 -20.869   6.766  1.00 15.00      A    C  
ATOM    311  NZ  LYS A  34      -9.657 -21.168   8.174  1.00 15.00      A    N  
ATOM    312  HZ1 LYS A  34      -8.731 -20.745   8.389  1.00 15.00      A    H  
ATOM    313  HZ2 LYS A  34      -9.598 -22.195   8.318  1.00 15.00      A    H  
ATOM    314  HZ3 LYS A  34     -10.365 -20.777   8.829  1.00 15.00      A    H  
ATOM    315  C   LYS A  34      -8.399 -19.231   2.214  1.00 15.00      A    C  
ATOM    316  O   LYS A  34      -9.478 -18.645   2.121  1.00 15.00      A    O  
ATOM    317  N   ASN A  35      -7.248 -18.607   2.460  1.00 15.00      A    N  
ATOM    318  HN  ASN A  35      -6.422 -19.133   2.496  1.00 15.00      A    H  
ATOM    319  CA  ASN A  35      -7.179 -17.167   2.676  1.00 15.00      A    C  
ATOM    320  CB  ASN A  35      -6.589 -16.873   4.058  1.00 15.00      A    C  
ATOM    321  CG  ASN A  35      -7.298 -17.612   5.176  1.00 15.00      A    C  
ATOM    322  OD1 ASN A  35      -8.522 -17.739   5.178  1.00 15.00      A    O  
ATOM    323  ND2 ASN A  35      -6.527 -18.110   6.134  1.00 15.00      A    N  
ATOM    324 HD21 ASN A  35      -5.558 -17.974   6.064  1.00 15.00      A    H  
ATOM    325 HD22 ASN A  35      -6.955 -18.592   6.870  1.00 15.00      A    H  
ATOM    326  C   ASN A  35      -6.330 -16.483   1.607  1.00 15.00      A    C  
ATOM    327  O   ASN A  35      -5.422 -17.089   1.036  1.00 15.00      A    O  
ATOM    328  N   LEU A  36      -6.638 -15.215   1.346  1.00 15.00      A    N  
ATOM    329  HN  LEU A  36      -7.381 -14.800   1.832  1.00 15.00      A    H  
ATOM    330  CA  LEU A  36      -5.912 -14.419   0.362  1.00 15.00      A    C  
ATOM    331  CB  LEU A  36      -6.755 -14.231  -0.904  1.00 15.00      A    C  
ATOM    332  CG  LEU A  36      -7.055 -15.479  -1.734  1.00 15.00      A    C  
ATOM    333  CD1 LEU A  36      -8.025 -15.139  -2.854  1.00 15.00      A    C  
ATOM    334  CD2 LEU A  36      -5.772 -16.067  -2.301  1.00 15.00      A    C  
ATOM    335  C   LEU A  36      -5.587 -13.047   0.939  1.00 15.00      A    C  
ATOM    336  O   LEU A  36      -6.482 -12.327   1.373  1.00 15.00      A    O  
ATOM    337  N   ILE A  37      -4.308 -12.688   0.951  1.00 15.00      A    N  
ATOM    338  HN  ILE A  37      -3.633 -13.306   0.599  1.00 15.00      A    H  
ATOM    339  CA  ILE A  37      -3.886 -11.390   1.474  1.00 15.00      A    C  
ATOM    340  CB  ILE A  37      -3.185 -11.511   2.846  1.00 15.00      A    C  
ATOM    341  CG1 ILE A  37      -4.020 -12.361   3.809  1.00 15.00      A    C  
ATOM    342  CG2 ILE A  37      -2.944 -10.128   3.439  1.00 15.00      A    C  
ATOM    343  CD1 ILE A  37      -3.324 -12.674   5.116  1.00 15.00      A    C  
ATOM    344  C   ILE A  37      -2.950 -10.696   0.489  1.00 15.00      A    C  
ATOM    345  O   ILE A  37      -1.943 -11.264   0.075  1.00 15.00      A    O  
ATOM    346  N   ILE A  38      -3.290  -9.468   0.114  1.00 15.00      A    N  
ATOM    347  HN  ILE A  38      -4.106  -9.064   0.479  1.00 15.00      A    H  
ATOM    348  CA  ILE A  38      -2.476  -8.710  -0.827  1.00 15.00      A    C  
ATOM    349  CB  ILE A  38      -3.232  -8.416  -2.147  1.00 15.00      A    C  
ATOM    350  CG1 ILE A  38      -2.416  -7.495  -3.065  1.00 15.00      A    C  
ATOM    351  CG2 ILE A  38      -4.618  -7.843  -1.878  1.00 15.00      A    C  
ATOM    352  CD1 ILE A  38      -3.028  -7.290  -4.435  1.00 15.00      A    C  
ATOM    353  C   ILE A  38      -1.934  -7.418  -0.209  1.00 15.00      A    C  
ATOM    354  O   ILE A  38      -2.681  -6.479   0.071  1.00 15.00      A    O  
ATOM    355  N   PHE A  39      -0.623  -7.393   0.018  1.00 15.00      A    N  
ATOM    356  HN  PHE A  39      -0.087  -8.183  -0.205  1.00 15.00      A    H  
ATOM    357  CA  PHE A  39       0.041  -6.227   0.584  1.00 15.00      A    C  
ATOM    358  CB  PHE A  39       1.260  -6.646   1.409  1.00 15.00      A    C  
ATOM    359  CG  PHE A  39       0.953  -7.596   2.531  1.00 15.00      A    C  
ATOM    360  CD1 PHE A  39       1.167  -8.956   2.380  1.00 15.00      A    C  
ATOM    361  CD2 PHE A  39       0.458  -7.130   3.737  1.00 15.00      A    C  
ATOM    362  CE1 PHE A  39       0.892  -9.834   3.409  1.00 15.00      A    C  
ATOM    363  CE2 PHE A  39       0.180  -8.003   4.771  1.00 15.00      A    C  
ATOM    364  CZ  PHE A  39       0.399  -9.357   4.606  1.00 15.00      A    C  
ATOM    365  C   PHE A  39       0.470  -5.284  -0.535  1.00 15.00      A    C  
ATOM    366  O   PHE A  39       1.396  -5.580  -1.289  1.00 15.00      A    O  
ATOM    367  N   LEU A  40      -0.211  -4.151  -0.636  1.00 15.00      A    N  
ATOM    368  HN  LEU A  40      -0.928  -3.966   0.006  1.00 15.00      A    H  
ATOM    369  CA  LEU A  40       0.079  -3.172  -1.670  1.00 15.00      A    C  
ATOM    370  CB  LEU A  40      -1.232  -2.675  -2.295  1.00 15.00      A    C  
ATOM    371  CG  LEU A  40      -1.161  -2.102  -3.716  1.00 15.00      A    C  
ATOM    372  CD1 LEU A  40      -0.661  -0.664  -3.714  1.00 15.00      A    C  
ATOM    373  CD2 LEU A  40      -0.300  -2.977  -4.615  1.00 15.00      A    C  
ATOM    374  C   LEU A  40       0.881  -1.996  -1.122  1.00 15.00      A    C  
ATOM    375  O   LEU A  40       0.400  -1.239  -0.283  1.00 15.00      A    O  
ATOM    376  N   GLY A  41       2.115  -1.863  -1.590  1.00 15.00      A    N  
ATOM    377  HN  GLY A  41       2.460  -2.522  -2.227  1.00 15.00      A    H  
ATOM    378  CA  GLY A  41       2.954  -0.760  -1.169  1.00 15.00      A    C  
ATOM    379  C   GLY A  41       2.945   0.324  -2.222  1.00 15.00      A    C  
ATOM    380  O   GLY A  41       3.699   0.253  -3.190  1.00 15.00      A    O  
ATOM    381  N   ASP A  42       2.073   1.315  -2.044  1.00 15.00      A    N  
ATOM    382  HN  ASP A  42       1.500   1.307  -1.249  1.00 15.00      A    H  
ATOM    383  CA  ASP A  42       1.939   2.413  -3.001  1.00 15.00      A    C  
ATOM    384  CB  ASP A  42       0.887   3.418  -2.527  1.00 15.00      A    C  
ATOM    385  CG  ASP A  42       0.101   4.029  -3.673  1.00 15.00      A    C  
ATOM    386  OD1 ASP A  42       0.730   4.584  -4.601  1.00 15.00      A    O  
ATOM    387  OD2 ASP A  42      -1.146   3.956  -3.640  1.00 15.00      A    O  
ATOM    388  C   ASP A  42       3.266   3.118  -3.266  1.00 15.00      A    C  
ATOM    389  O   ASP A  42       3.853   3.724  -2.370  1.00 15.00      A    O  
ATOM    390  N   GLY A  43       3.732   3.017  -4.509  1.00 15.00      A    N  
ATOM    391  HN  GLY A  43       3.217   2.510  -5.172  1.00 15.00      A    H  
ATOM    392  CA  GLY A  43       4.979   3.650  -4.902  1.00 15.00      A    C  
ATOM    393  C   GLY A  43       6.220   3.007  -4.306  1.00 15.00      A    C  
ATOM    394  O   GLY A  43       7.258   3.657  -4.180  1.00 15.00      A    O  
ATOM    395  N   MET A  44       6.122   1.733  -3.942  1.00 15.00      A    N  
ATOM    396  HN  MET A  44       5.269   1.264  -4.062  1.00 15.00      A    H  
ATOM    397  CA  MET A  44       7.255   1.020  -3.363  1.00 15.00      A    C  
ATOM    398  CB  MET A  44       6.795   0.070  -2.254  1.00 15.00      A    C  
ATOM    399  CG  MET A  44       7.928  -0.552  -1.453  1.00 15.00      A    C  
ATOM    400  SD  MET A  44       7.369  -1.891  -0.382  1.00 15.00      A    S  
ATOM    401  CE  MET A  44       6.857  -3.107  -1.594  1.00 15.00      A    C  
ATOM    402  C   MET A  44       8.021   0.255  -4.438  1.00 15.00      A    C  
ATOM    403  O   MET A  44       7.789  -0.935  -4.657  1.00 15.00      A    O  
ATOM    404  N   GLY A  45       8.934   0.949  -5.112  1.00 15.00      A    N  
ATOM    405  HN  GLY A  45       9.074   1.895  -4.896  1.00 15.00      A    H  
ATOM    406  CA  GLY A  45       9.721   0.322  -6.158  1.00 15.00      A    C  
ATOM    407  C   GLY A  45      10.905  -0.450  -5.612  1.00 15.00      A    C  
ATOM    408  O   GLY A  45      11.045  -0.603  -4.399  1.00 15.00      A    O  
ATOM    409  N   VAL A  46      11.758  -0.934  -6.511  1.00 15.00      A    N  
ATOM    410  HN  VAL A  46      11.587  -0.773  -7.463  1.00 15.00      A    H  
ATOM    411  CA  VAL A  46      12.944  -1.696  -6.124  1.00 15.00      A    C  
ATOM    412  CB  VAL A  46      13.672  -2.271  -7.359  1.00 15.00      A    C  
ATOM    413  CG1 VAL A  46      14.826  -3.172  -6.940  1.00 15.00      A    C  
ATOM    414  CG2 VAL A  46      12.698  -3.028  -8.250  1.00 15.00      A    C  
ATOM    415  C   VAL A  46      13.910  -0.827  -5.320  1.00 15.00      A    C  
ATOM    416  O   VAL A  46      14.510  -1.285  -4.345  1.00 15.00      A    O  
ATOM    417  N   SER A  47      14.041   0.433  -5.731  1.00 15.00      A    N  
ATOM    418  HN  SER A  47      13.533   0.732  -6.514  1.00 15.00      A    H  
ATOM    419  CA  SER A  47      14.920   1.382  -5.056  1.00 15.00      A    C  
ATOM    420  CB  SER A  47      15.060   2.659  -5.889  1.00 15.00      A    C  
ATOM    421  OG  SER A  47      13.795   3.255  -6.126  1.00 15.00      A    O  
ATOM    422  HG  SER A  47      13.317   2.745  -6.785  1.00 15.00      A    H  
ATOM    423  C   SER A  47      14.398   1.722  -3.660  1.00 15.00      A    C  
ATOM    424  O   SER A  47      15.177   1.995  -2.747  1.00 15.00      A    O  
ATOM    425  N   THR A  48      13.075   1.696  -3.505  1.00 15.00      A    N  
ATOM    426  HN  THR A  48      12.510   1.472  -4.275  1.00 15.00      A    H  
ATOM    427  CA  THR A  48      12.440   1.997  -2.226  1.00 15.00      A    C  
ATOM    428  CB  THR A  48      10.933   2.283  -2.399  1.00 15.00      A    C  
ATOM    429  OG1 THR A  48      10.737   3.163  -3.514  1.00 15.00      A    O  
ATOM    430  HG1 THR A  48       9.859   3.552  -3.467  1.00 15.00      A    H  
ATOM    431  CG2 THR A  48      10.362   2.932  -1.148  1.00 15.00      A    C  
ATOM    432  C   THR A  48      12.625   0.847  -1.235  1.00 15.00      A    C  
ATOM    433  O   THR A  48      12.805   1.073  -0.039  1.00 15.00      A    O  
ATOM    434  N   VAL A  49      12.583  -0.385  -1.744  1.00 15.00      A    N  
ATOM    435  HN  VAL A  49      12.437  -0.497  -2.707  1.00 15.00      A    H  
ATOM    436  CA  VAL A  49      12.749  -1.573  -0.907  1.00 15.00      A    C  
ATOM    437  CB  VAL A  49      12.401  -2.868  -1.679  1.00 15.00      A    C  
ATOM    438  CG1 VAL A  49      12.661  -4.101  -0.825  1.00 15.00      A    C  
ATOM    439  CG2 VAL A  49      10.953  -2.843  -2.143  1.00 15.00      A    C  
ATOM    440  C   VAL A  49      14.175  -1.672  -0.364  1.00 15.00      A    C  
ATOM    441  O   VAL A  49      14.380  -1.973   0.812  1.00 15.00      A    O  
ATOM    442  N   THR A  50      15.154  -1.403  -1.227  1.00 15.00      A    N  
ATOM    443  HN  THR A  50      14.924  -1.159  -2.147  1.00 15.00      A    H  
ATOM    444  CA  THR A  50      16.561  -1.465  -0.841  1.00 15.00      A    C  
ATOM    445  CB  THR A  50      17.486  -1.371  -2.074  1.00 15.00      A    C  
ATOM    446  OG1 THR A  50      17.124  -2.387  -3.018  1.00 15.00      A    O  
ATOM    447  HG1 THR A  50      16.799  -3.160  -2.549  1.00 15.00      A    H  
ATOM    448  CG2 THR A  50      18.943  -1.561  -1.676  1.00 15.00      A    C  
ATOM    449  C   THR A  50      16.925  -0.367   0.162  1.00 15.00      A    C  
ATOM    450  O   THR A  50      17.653  -0.615   1.122  1.00 15.00      A    O  
ATOM    451  N   ALA A  51      16.405   0.840  -0.060  1.00 15.00      A    N  
ATOM    452  HN  ALA A  51      15.821   0.973  -0.837  1.00 15.00      A    H  
ATOM    453  CA  ALA A  51      16.683   1.972   0.822  1.00 15.00      A    C  
ATOM    454  CB  ALA A  51      16.242   3.275   0.175  1.00 15.00      A    C  
ATOM    455  C   ALA A  51      16.034   1.800   2.197  1.00 15.00      A    C  
ATOM    456  O   ALA A  51      16.596   2.217   3.211  1.00 15.00      A    O  
ATOM    457  N   ALA A  52      14.853   1.184   2.225  1.00 15.00      A    N  
ATOM    458  HN  ALA A  52      14.454   0.878   1.384  1.00 15.00      A    H  
ATOM    459  CA  ALA A  52      14.136   0.952   3.478  1.00 15.00      A    C  
ATOM    460  CB  ALA A  52      12.661   0.700   3.212  1.00 15.00      A    C  
ATOM    461  C   ALA A  52      14.747  -0.215   4.247  1.00 15.00      A    C  
ATOM    462  O   ALA A  52      14.606  -0.309   5.466  1.00 15.00      A    O  
ATOM    463  N   ARG A  53      15.424  -1.101   3.519  1.00 15.00      A    N  
ATOM    464  HN  ARG A  53      15.485  -0.970   2.550  1.00 15.00      A    H  
ATOM    465  CA  ARG A  53      16.073  -2.260   4.118  1.00 15.00      A    C  
ATOM    466  CB  ARG A  53      16.446  -3.270   3.030  1.00 15.00      A    C  
ATOM    467  CG  ARG A  53      16.938  -4.606   3.556  1.00 15.00      A    C  
ATOM    468  CD  ARG A  53      17.211  -5.580   2.423  1.00 15.00      A    C  
ATOM    469  NE  ARG A  53      18.242  -5.085   1.513  1.00 15.00      A    N  
ATOM    470  HE  ARG A  53      18.902  -4.458   1.876  1.00 15.00      A    H  
ATOM    471  CZ  ARG A  53      18.330  -5.436   0.233  1.00 15.00      A    C  
ATOM    472  NH1 ARG A  53      17.452  -6.282  -0.290  1.00 15.00      A    N  
ATOM    473 HH11 ARG A  53      17.524  -6.555  -1.291  1.00 15.00      A    H  
ATOM    474 HH12 ARG A  53      16.689  -6.674   0.301  1.00 15.00      A    H  
ATOM    475  NH2 ARG A  53      19.298  -4.941  -0.525  1.00 15.00      A    N  
ATOM    476 HH21 ARG A  53      19.988  -4.277  -0.119  1.00 15.00      A    H  
ATOM    477 HH22 ARG A  53      19.367  -5.215  -1.525  1.00 15.00      A    H  
ATOM    478  C   ARG A  53      17.318  -1.828   4.885  1.00 15.00      A    C  
ATOM    479  O   ARG A  53      17.667  -2.414   5.911  1.00 15.00      A    O  
ATOM    480  N   ILE A  54      17.978  -0.791   4.377  1.00 15.00      A    N  
ATOM    481  HN  ILE A  54      17.648  -0.375   3.553  1.00 15.00      A    H  
ATOM    482  CA  ILE A  54      19.176  -0.253   5.008  1.00 15.00      A    C  
ATOM    483  CB  ILE A  54      19.963   0.654   4.034  1.00 15.00      A    C  
ATOM    484  CG1 ILE A  54      20.356  -0.133   2.780  1.00 15.00      A    C  
ATOM    485  CG2 ILE A  54      21.201   1.233   4.707  1.00 15.00      A    C  
ATOM    486  CD1 ILE A  54      20.975   0.714   1.689  1.00 15.00      A    C  
ATOM    487  C   ILE A  54      18.803   0.536   6.261  1.00 15.00      A    C  
ATOM    488  O   ILE A  54      19.522   0.510   7.259  1.00 15.00      A    O  
ATOM    489  N   LEU A  55      17.660   1.222   6.205  1.00 15.00      A    N  
ATOM    490  HN  LEU A  55      17.127   1.194   5.384  1.00 15.00      A    H  
ATOM    491  CA  LEU A  55      17.183   2.013   7.335  1.00 15.00      A    C  
ATOM    492  CB  LEU A  55      16.098   3.001   6.896  1.00 15.00      A    C  
ATOM    493  CG  LEU A  55      15.586   3.962   7.975  1.00 15.00      A    C  
ATOM    494  CD1 LEU A  55      16.718   4.823   8.518  1.00 15.00      A    C  
ATOM    495  CD2 LEU A  55      14.463   4.830   7.429  1.00 15.00      A    C  
ATOM    496  C   LEU A  55      16.674   1.123   8.468  1.00 15.00      A    C  
ATOM    497  O   LEU A  55      16.868   1.439   9.640  1.00 15.00      A    O  
ATOM    498  N   LYS A  56      16.017   0.015   8.116  1.00 15.00      A    N  
ATOM    499  HN  LYS A  56      15.872  -0.178   7.166  1.00 15.00      A    H  
ATOM    500  CA  LYS A  56      15.507  -0.915   9.122  1.00 15.00      A    C  
ATOM    501  CB  LYS A  56      14.454  -1.862   8.535  1.00 15.00      A    C  
ATOM    502  CG  LYS A  56      13.792  -2.768   9.567  1.00 15.00      A    C  
ATOM    503  CD  LYS A  56      12.564  -3.467   9.002  1.00 15.00      A    C  
ATOM    504  CE  LYS A  56      12.014  -4.494   9.979  1.00 15.00      A    C  
ATOM    505  NZ  LYS A  56      10.752  -5.114   9.490  1.00 15.00      A    N  
ATOM    506  HZ1 LYS A  56      10.445  -5.865  10.142  1.00 15.00      A    H  
ATOM    507  HZ2 LYS A  56      10.896  -5.527   8.546  1.00 15.00      A    H  
ATOM    508  HZ3 LYS A  56      10.001  -4.395   9.430  1.00 15.00      A    H  
ATOM    509  C   LYS A  56      16.658  -1.700   9.741  1.00 15.00      A    C  
ATOM    510  O   LYS A  56      16.644  -2.004  10.932  1.00 15.00      A    O  
ATOM    511  N   GLY A  57      17.661  -2.012   8.919  1.00 15.00      A    N  
ATOM    512  HN  GLY A  57      17.609  -1.748   7.976  1.00 15.00      A    H  
ATOM    513  CA  GLY A  57      18.823  -2.735   9.400  1.00 15.00      A    C  
ATOM    514  C   GLY A  57      19.664  -1.873  10.321  1.00 15.00      A    C  
ATOM    515  O   GLY A  57      20.304  -2.378  11.244  1.00 15.00      A    O  
ATOM    516  N   GLN A  58      19.654  -0.564  10.066  1.00 15.00      A    N  
ATOM    517  HN  GLN A  58      19.130  -0.232   9.306  1.00 15.00      A    H  
ATOM    518  CA  GLN A  58      20.402   0.388  10.880  1.00 15.00      A    C  
ATOM    519  CB  GLN A  58      20.757   1.639  10.081  1.00 15.00      A    C  
ATOM    520  CG  GLN A  58      22.095   1.544   9.374  1.00 15.00      A    C  
ATOM    521  CD  GLN A  58      22.387   2.741   8.494  1.00 15.00      A    C  
ATOM    522  OE1 GLN A  58      21.971   3.862   8.786  1.00 15.00      A    O  
ATOM    523  NE2 GLN A  58      23.105   2.504   7.406  1.00 15.00      A    N  
ATOM    524 HE21 GLN A  58      23.399   1.584   7.237  1.00 15.00      A    H  
ATOM    525 HE22 GLN A  58      23.314   3.258   6.816  1.00 15.00      A    H  
ATOM    526  C   GLN A  58      19.629   0.764  12.136  1.00 15.00      A    C  
ATOM    527  O   GLN A  58      20.220   1.173  13.136  1.00 15.00      A    O  
ATOM    528  N   LYS A  59      18.302   0.631  12.078  1.00 15.00      A    N  
ATOM    529  HN  LYS A  59      17.887   0.331  11.241  1.00 15.00      A    H  
ATOM    530  CA  LYS A  59      17.452   0.930  13.228  1.00 15.00      A    C  
ATOM    531  CB  LYS A  59      15.975   0.961  12.828  1.00 15.00      A    C  
ATOM    532  CG  LYS A  59      15.402   2.364  12.697  1.00 15.00      A    C  
ATOM    533  CD  LYS A  59      14.006   2.343  12.094  1.00 15.00      A    C  
ATOM    534  CE  LYS A  59      13.448   3.750  11.942  1.00 15.00      A    C  
ATOM    535  NZ  LYS A  59      12.899   4.277  13.224  1.00 15.00      A    N  
ATOM    536  HZ1 LYS A  59      12.797   5.311  13.171  1.00 15.00      A    H  
ATOM    537  HZ2 LYS A  59      13.535   4.041  14.012  1.00 15.00      A    H  
ATOM    538  HZ3 LYS A  59      11.965   3.857  13.410  1.00 15.00      A    H  
ATOM    539  C   LYS A  59      17.687  -0.098  14.329  1.00 15.00      A    C  
ATOM    540  O   LYS A  59      17.363   0.132  15.494  1.00 15.00      A    O  
ATOM    541  N   LYS A  60      18.260  -1.235  13.937  1.00 15.00      A    N  
ATOM    542  HN  LYS A  60      18.472  -1.354  12.987  1.00 15.00      A    H  
ATOM    543  CA  LYS A  60      18.583  -2.307  14.867  1.00 15.00      A    C  
ATOM    544  CB  LYS A  60      18.393  -3.665  14.181  1.00 15.00      A    C  
ATOM    545  CG  LYS A  60      17.055  -3.820  13.474  1.00 15.00      A    C  
ATOM    546  CD  LYS A  60      16.927  -5.187  12.822  1.00 15.00      A    C  
ATOM    547  CE  LYS A  60      15.650  -5.296  12.006  1.00 15.00      A    C  
ATOM    548  NZ  LYS A  60      15.325  -6.709  11.674  1.00 15.00      A    N  
ATOM    549  HZ1 LYS A  60      14.631  -7.084  12.353  1.00 15.00      A    H  
ATOM    550  HZ2 LYS A  60      16.185  -7.291  11.719  1.00 15.00      A    H  
ATOM    551  HZ3 LYS A  60      14.927  -6.772  10.716  1.00 15.00      A    H  
ATOM    552  C   LYS A  60      20.029  -2.141  15.343  1.00 15.00      A    C  
ATOM    553  O   LYS A  60      20.434  -1.044  15.727  1.00 15.00      A    O  
ATOM    554  N   ASP A  61      20.808  -3.218  15.314  1.00 15.00      A    N  
ATOM    555  HN  ASP A  61      20.439  -4.071  15.003  1.00 15.00      A    H  
ATOM    556  CA  ASP A  61      22.206  -3.151  15.736  1.00 15.00      A    C  
ATOM    557  CB  ASP A  61      22.430  -3.910  17.055  1.00 15.00      A    C  
ATOM    558  CG  ASP A  61      22.123  -5.392  16.968  1.00 15.00      A    C  
ATOM    559  OD1 ASP A  61      23.069  -6.184  16.766  1.00 15.00      A    O  
ATOM    560  OD2 ASP A  61      20.940  -5.764  17.111  1.00 15.00      A    O  
ATOM    561  C   ASP A  61      23.146  -3.653  14.638  1.00 15.00      A    C  
ATOM    562  O   ASP A  61      24.194  -4.236  14.918  1.00 15.00      A    O  
ATOM    563  N   LYS A  62      22.772  -3.400  13.384  1.00 15.00      A    N  
ATOM    564  HN  LYS A  62      21.940  -2.906  13.224  1.00 15.00      A    H  
ATOM    565  CA  LYS A  62      23.572  -3.836  12.242  1.00 15.00      A    C  
ATOM    566  CB  LYS A  62      22.821  -4.900  11.443  1.00 15.00      A    C  
ATOM    567  CG  LYS A  62      22.366  -6.094  12.266  1.00 15.00      A    C  
ATOM    568  CD  LYS A  62      23.537  -6.959  12.699  1.00 15.00      A    C  
ATOM    569  CE  LYS A  62      23.057  -8.213  13.410  1.00 15.00      A    C  
ATOM    570  NZ  LYS A  62      22.165  -7.892  14.559  1.00 15.00      A    N  
ATOM    571  HZ1 LYS A  62      22.685  -7.339  15.273  1.00 15.00      A    H  
ATOM    572  HZ2 LYS A  62      21.820  -8.768  15.001  1.00 15.00      A    H  
ATOM    573  HZ3 LYS A  62      21.348  -7.337  14.235  1.00 15.00      A    H  
ATOM    574  C   LYS A  62      23.970  -2.665  11.339  1.00 15.00      A    C  
ATOM    575  O   LYS A  62      23.713  -1.505  11.663  1.00 15.00      A    O  
ATOM    576  N   LEU A  63      24.588  -2.985  10.198  1.00 15.00      A    N  
ATOM    577  HN  LEU A  63      24.737  -3.931   9.988  1.00 15.00      A    H  
ATOM    578  CA  LEU A  63      25.050  -1.969   9.252  1.00 15.00      A    C  
ATOM    579  CB  LEU A  63      26.284  -2.454   8.488  1.00 15.00      A    C  
ATOM    580  CG  LEU A  63      27.525  -2.736   9.339  1.00 15.00      A    C  
ATOM    581  CD1 LEU A  63      28.557  -3.522   8.547  1.00 15.00      A    C  
ATOM    582  CD2 LEU A  63      28.121  -1.437   9.862  1.00 15.00      A    C  
ATOM    583  C   LEU A  63      23.961  -1.481   8.292  1.00 15.00      A    C  
ATOM    584  O   LEU A  63      23.986  -0.325   7.876  1.00 15.00      A    O  
ATOM    585  N   GLY A  64      23.027  -2.355   7.914  1.00 15.00      A    N  
ATOM    586  HN  GLY A  64      23.069  -3.283   8.230  1.00 15.00      A    H  
ATOM    587  CA  GLY A  64      21.956  -1.932   7.024  1.00 15.00      A    C  
ATOM    588  C   GLY A  64      21.511  -2.969   6.000  1.00 15.00      A    C  
ATOM    589  O   GLY A  64      20.575  -3.729   6.254  1.00 15.00      A    O  
ATOM    590  N   PRO A  65      22.168  -3.012   4.822  1.00 15.00      A    N  
ATOM    591  CA  PRO A  65      21.812  -3.931   3.723  1.00 15.00      A    C  
ATOM    592  CB  PRO A  65      22.805  -3.576   2.609  1.00 15.00      A    C  
ATOM    593  CG  PRO A  65      23.929  -2.887   3.303  1.00 15.00      A    C  
ATOM    594  CD  PRO A  65      23.315  -2.160   4.464  1.00 15.00      A    C  
ATOM    595  C   PRO A  65      21.895  -5.424   4.054  1.00 15.00      A    C  
ATOM    596  O   PRO A  65      21.156  -6.221   3.473  1.00 15.00      A    O  
ATOM    597  N   GLU A  66      22.782  -5.808   4.973  1.00 15.00      A    N  
ATOM    598  HN  GLU A  66      23.340  -5.134   5.415  1.00 15.00      A    H  
ATOM    599  CA  GLU A  66      22.936  -7.222   5.332  1.00 15.00      A    C  
ATOM    600  CB  GLU A  66      24.224  -7.503   6.119  1.00 15.00      A    C  
ATOM    601  CG  GLU A  66      24.221  -7.032   7.563  1.00 15.00      A    C  
ATOM    602  CD  GLU A  66      24.162  -5.529   7.679  1.00 15.00      A    C  
ATOM    603  OE1 GLU A  66      25.015  -4.851   7.067  1.00 15.00      A    O  
ATOM    604  OE2 GLU A  66      23.258  -5.030   8.374  1.00 15.00      A    O  
ATOM    605  C   GLU A  66      21.702  -7.812   6.013  1.00 15.00      A    C  
ATOM    606  O   GLU A  66      21.513  -9.026   6.016  1.00 15.00      A    O  
ATOM    607  N   ILE A  67      20.862  -6.957   6.583  1.00 15.00      A    N  
ATOM    608  HN  ILE A  67      21.065  -5.998   6.564  1.00 15.00      A    H  
ATOM    609  CA  ILE A  67      19.645  -7.417   7.241  1.00 15.00      A    C  
ATOM    610  CB  ILE A  67      19.343  -6.610   8.522  1.00 15.00      A    C  
ATOM    611  CG1 ILE A  67      20.462  -6.807   9.545  1.00 15.00      A    C  
ATOM    612  CG2 ILE A  67      17.998  -7.009   9.118  1.00 15.00      A    C  
ATOM    613  CD1 ILE A  67      20.726  -8.256   9.901  1.00 15.00      A    C  
ATOM    614  C   ILE A  67      18.457  -7.336   6.287  1.00 15.00      A    C  
ATOM    615  O   ILE A  67      17.975  -6.246   5.979  1.00 15.00      A    O  
ATOM    616  N   PRO A  68      17.979  -8.496   5.796  1.00 15.00      A    N  
ATOM    617  CA  PRO A  68      16.844  -8.560   4.872  1.00 15.00      A    C  
ATOM    618  CB  PRO A  68      16.864 -10.013   4.365  1.00 15.00      A    C  
ATOM    619  CG  PRO A  68      18.152 -10.593   4.850  1.00 15.00      A    C  
ATOM    620  CD  PRO A  68      18.505  -9.833   6.093  1.00 15.00      A    C  
ATOM    621  C   PRO A  68      15.522  -8.272   5.575  1.00 15.00      A    C  
ATOM    622  O   PRO A  68      15.368  -8.539   6.769  1.00 15.00      A    O  
ATOM    623  N   LEU A  69      14.572  -7.720   4.827  1.00 15.00      A    N  
ATOM    624  HN  LEU A  69      14.759  -7.523   3.886  1.00 15.00      A    H  
ATOM    625  CA  LEU A  69      13.256  -7.402   5.369  1.00 15.00      A    C  
ATOM    626  CB  LEU A  69      12.578  -6.331   4.507  1.00 15.00      A    C  
ATOM    627  CG  LEU A  69      13.326  -5.008   4.339  1.00 15.00      A    C  
ATOM    628  CD1 LEU A  69      12.644  -4.141   3.292  1.00 15.00      A    C  
ATOM    629  CD2 LEU A  69      13.417  -4.271   5.665  1.00 15.00      A    C  
ATOM    630  C   LEU A  69      12.381  -8.650   5.401  1.00 15.00      A    C  
ATOM    631  O   LEU A  69      12.837  -9.749   5.078  1.00 15.00      A    O  
ATOM    632  N   ALA A  70      11.123  -8.477   5.792  1.00 15.00      A    N  
ATOM    633  HN  ALA A  70      10.820  -7.581   6.052  1.00 15.00      A    H  
ATOM    634  CA  ALA A  70      10.183  -9.589   5.844  1.00 15.00      A    C  
ATOM    635  CB  ALA A  70       8.962  -9.221   6.673  1.00 15.00      A    C  
ATOM    636  C   ALA A  70       9.769  -9.991   4.432  1.00 15.00      A    C  
ATOM    637  O   ALA A  70       9.399 -11.138   4.185  1.00 15.00      A    O  
ATOM    638  N   MET A  71       9.853  -9.031   3.508  1.00 15.00      A    N  
ATOM    639  HN  MET A  71      10.159  -8.139   3.778  1.00 15.00      A    H  
ATOM    640  CA  MET A  71       9.498  -9.262   2.112  1.00 15.00      A    C  
ATOM    641  CB  MET A  71       9.047  -7.958   1.445  1.00 15.00      A    C  
ATOM    642  CG  MET A  71      10.102  -6.861   1.432  1.00 15.00      A    C  
ATOM    643  SD  MET A  71       9.510  -5.331   0.682  1.00 15.00      A    S  
ATOM    644  CE  MET A  71       8.335  -4.776   1.914  1.00 15.00      A    C  
ATOM    645  C   MET A  71      10.653  -9.895   1.333  1.00 15.00      A    C  
ATOM    646  O   MET A  71      10.442 -10.499   0.282  1.00 15.00      A    O  
ATOM    647  N   ASP A  72      11.873  -9.761   1.858  1.00 15.00      A    N  
ATOM    648  HN  ASP A  72      11.979  -9.268   2.698  1.00 15.00      A    H  
ATOM    649  CA  ASP A  72      13.059 -10.330   1.213  1.00 15.00      A    C  
ATOM    650  CB  ASP A  72      14.326  -9.598   1.668  1.00 15.00      A    C  
ATOM    651  CG  ASP A  72      14.480  -8.228   1.039  1.00 15.00      A    C  
ATOM    652  OD1 ASP A  72      15.011  -8.149  -0.089  1.00 15.00      A    O  
ATOM    653  OD2 ASP A  72      14.077  -7.232   1.677  1.00 15.00      A    O  
ATOM    654  C   ASP A  72      13.193 -11.822   1.517  1.00 15.00      A    C  
ATOM    655  O   ASP A  72      14.113 -12.488   1.033  1.00 15.00      A    O  
ATOM    656  N   ARG A  73      12.264 -12.339   2.318  1.00 15.00      A    N  
ATOM    657  HN  ARG A  73      11.554 -11.757   2.661  1.00 15.00      A    H  
ATOM    658  CA  ARG A  73      12.272 -13.746   2.699  1.00 15.00      A    C  
ATOM    659  CB  ARG A  73      11.976 -13.895   4.194  1.00 15.00      A    C  
ATOM    660  CG  ARG A  73      12.986 -13.205   5.098  1.00 15.00      A    C  
ATOM    661  CD  ARG A  73      13.659 -14.198   6.031  1.00 15.00      A    C  
ATOM    662  NE  ARG A  73      14.700 -13.571   6.844  1.00 15.00      A    N  
ATOM    663  HE  ARG A  73      14.412 -13.006   7.592  1.00 15.00      A    H  
ATOM    664  CZ  ARG A  73      16.005 -13.724   6.623  1.00 15.00      A    C  
ATOM    665  NH1 ARG A  73      16.428 -14.481   5.617  1.00 15.00      A    N  
ATOM    666 HH11 ARG A  73      15.740 -14.955   4.998  1.00 15.00      A    H  
ATOM    667 HH12 ARG A  73      17.447 -14.598   5.447  1.00 15.00      A    H  
ATOM    668  NH2 ARG A  73      16.887 -13.126   7.412  1.00 15.00      A    N  
ATOM    669 HH21 ARG A  73      17.906 -13.247   7.239  1.00 15.00      A    H  
ATOM    670 HH22 ARG A  73      16.562 -12.535   8.204  1.00 15.00      A    H  
ATOM    671  C   ARG A  73      11.272 -14.559   1.878  1.00 15.00      A    C  
ATOM    672  O   ARG A  73      11.089 -15.752   2.119  1.00 15.00      A    O  
ATOM    673  N   PHE A  74      10.628 -13.908   0.911  1.00 15.00      A    N  
ATOM    674  HN  PHE A  74      10.813 -12.956   0.770  1.00 15.00      A    H  
ATOM    675  CA  PHE A  74       9.654 -14.579   0.054  1.00 15.00      A    C  
ATOM    676  CB  PHE A  74       8.731 -13.565  -0.626  1.00 15.00      A    C  
ATOM    677  CG  PHE A  74       7.662 -13.010   0.279  1.00 15.00      A    C  
ATOM    678  CD1 PHE A  74       7.986 -12.454   1.505  1.00 15.00      A    C  
ATOM    679  CD2 PHE A  74       6.331 -13.041  -0.101  1.00 15.00      A    C  
ATOM    680  CE1 PHE A  74       7.007 -11.942   2.334  1.00 15.00      A    C  
ATOM    681  CE2 PHE A  74       5.346 -12.532   0.722  1.00 15.00      A    C  
ATOM    682  CZ  PHE A  74       5.685 -11.981   1.942  1.00 15.00      A    C  
ATOM    683  C   PHE A  74      10.357 -15.463  -0.975  1.00 15.00      A    C  
ATOM    684  O   PHE A  74      11.292 -15.024  -1.646  1.00 15.00      A    O  
ATOM    685  N   PRO A  75       9.909 -16.724  -1.106  1.00 15.00      A    N  
ATOM    686  CA  PRO A  75      10.512 -17.697  -2.029  1.00 15.00      A    C  
ATOM    687  CB  PRO A  75       9.906 -19.028  -1.576  1.00 15.00      A    C  
ATOM    688  CG  PRO A  75       8.591 -18.657  -0.983  1.00 15.00      A    C  
ATOM    689  CD  PRO A  75       8.780 -17.305  -0.353  1.00 15.00      A    C  
ATOM    690  C   PRO A  75      10.212 -17.454  -3.511  1.00 15.00      A    C  
ATOM    691  O   PRO A  75      10.875 -18.027  -4.374  1.00 15.00      A    O  
ATOM    692  N   TYR A  76       9.221 -16.619  -3.816  1.00 15.00      A    N  
ATOM    693  HN  TYR A  76       8.718 -16.181  -3.098  1.00 15.00      A    H  
ATOM    694  CA  TYR A  76       8.871 -16.352  -5.211  1.00 15.00      A    C  
ATOM    695  CB  TYR A  76       7.559 -17.047  -5.584  1.00 15.00      A    C  
ATOM    696  CG  TYR A  76       7.578 -18.543  -5.346  1.00 15.00      A    C  
ATOM    697  CD1 TYR A  76       8.266 -19.395  -6.201  1.00 15.00      A    C  
ATOM    698  CD2 TYR A  76       6.911 -19.102  -4.263  1.00 15.00      A    C  
ATOM    699  CE1 TYR A  76       8.289 -20.759  -5.984  1.00 15.00      A    C  
ATOM    700  CE2 TYR A  76       6.928 -20.465  -4.038  1.00 15.00      A    C  
ATOM    701  CZ  TYR A  76       7.618 -21.289  -4.901  1.00 15.00      A    C  
ATOM    702  OH  TYR A  76       7.636 -22.648  -4.681  1.00 15.00      A    O  
ATOM    703  HH  TYR A  76       8.529 -22.980  -4.802  1.00 15.00      A    H  
ATOM    704  C   TYR A  76       8.802 -14.858  -5.517  1.00 15.00      A    C  
ATOM    705  O   TYR A  76       8.085 -14.110  -4.856  1.00 15.00      A    O  
ATOM    706  N   VAL A  77       9.562 -14.434  -6.529  1.00 15.00      A    N  
ATOM    707  HN  VAL A  77      10.111 -15.084  -7.015  1.00 15.00      A    H  
ATOM    708  CA  VAL A  77       9.602 -13.029  -6.939  1.00 15.00      A    C  
ATOM    709  CB  VAL A  77      10.934 -12.353  -6.529  1.00 15.00      A    C  
ATOM    710  CG1 VAL A  77      10.919 -10.868  -6.864  1.00 15.00      A    C  
ATOM    711  CG2 VAL A  77      11.224 -12.563  -5.049  1.00 15.00      A    C  
ATOM    712  C   VAL A  77       9.424 -12.897  -8.454  1.00 15.00      A    C  
ATOM    713  O   VAL A  77       9.994 -13.672  -9.223  1.00 15.00      A    O  
ATOM    714  N   ALA A  78       8.630 -11.912  -8.876  1.00 15.00      A    N  
ATOM    715  HN  ALA A  78       8.194 -11.334  -8.214  1.00 15.00      A    H  
ATOM    716  CA  ALA A  78       8.386 -11.675 -10.296  1.00 15.00      A    C  
ATOM    717  CB  ALA A  78       7.119 -12.389 -10.740  1.00 15.00      A    C  
ATOM    718  C   ALA A  78       8.276 -10.183 -10.599  1.00 15.00      A    C  
ATOM    719  O   ALA A  78       7.991  -9.382  -9.714  1.00 15.00      A    O  
ATOM    720  N   LEU A  79       8.511  -9.815 -11.854  1.00 15.00      A    N  
ATOM    721  HN  LEU A  79       8.750 -10.497 -12.516  1.00 15.00      A    H  
ATOM    722  CA  LEU A  79       8.416  -8.421 -12.272  1.00 15.00      A    C  
ATOM    723  CB  LEU A  79       9.496  -8.082 -13.301  1.00 15.00      A    C  
ATOM    724  CG  LEU A  79      10.936  -8.036 -12.779  1.00 15.00      A    C  
ATOM    725  CD1 LEU A  79      11.901  -7.706 -13.907  1.00 15.00      A    C  
ATOM    726  CD2 LEU A  79      11.068  -7.028 -11.647  1.00 15.00      A    C  
ATOM    727  C   LEU A  79       7.030  -8.136 -12.836  1.00 15.00      A    C  
ATOM    728  O   LEU A  79       6.436  -8.986 -13.500  1.00 15.00      A    O  
ATOM    729  N   SER A  80       6.515  -6.941 -12.571  1.00 15.00      A    N  
ATOM    730  HN  SER A  80       7.038  -6.298 -12.048  1.00 15.00      A    H  
ATOM    731  CA  SER A  80       5.187  -6.569 -13.039  1.00 15.00      A    C  
ATOM    732  CB  SER A  80       4.230  -6.461 -11.848  1.00 15.00      A    C  
ATOM    733  OG  SER A  80       2.978  -5.926 -12.234  1.00 15.00      A    O  
ATOM    734  HG  SER A  80       2.635  -5.373 -11.528  1.00 15.00      A    H  
ATOM    735  C   SER A  80       5.195  -5.263 -13.828  1.00 15.00      A    C  
ATOM    736  O   SER A  80       5.741  -4.255 -13.378  1.00 15.00      A    O  
ATOM    737  N   LYS A  81       4.586  -5.296 -15.013  1.00 15.00      A    N  
ATOM    738  HN  LYS A  81       4.193  -6.139 -15.323  1.00 15.00      A    H  
ATOM    739  CA  LYS A  81       4.487  -4.113 -15.862  1.00 15.00      A    C  
ATOM    740  CB  LYS A  81       4.395  -4.512 -17.339  1.00 15.00      A    C  
ATOM    741  CG  LYS A  81       5.597  -5.306 -17.833  1.00 15.00      A    C  
ATOM    742  CD  LYS A  81       5.657  -5.366 -19.352  1.00 15.00      A    C  
ATOM    743  CE  LYS A  81       4.804  -6.497 -19.902  1.00 15.00      A    C  
ATOM    744  NZ  LYS A  81       4.961  -6.644 -21.377  1.00 15.00      A    N  
ATOM    745  HZ1 LYS A  81       4.207  -7.253 -21.757  1.00 15.00      A    H  
ATOM    746  HZ2 LYS A  81       5.881  -7.074 -21.597  1.00 15.00      A    H  
ATOM    747  HZ3 LYS A  81       4.906  -5.713 -21.838  1.00 15.00      A    H  
ATOM    748  C   LYS A  81       3.269  -3.300 -15.434  1.00 15.00      A    C  
ATOM    749  O   LYS A  81       2.134  -3.764 -15.538  1.00 15.00      A    O  
ATOM    750  N   THR A  82       3.510  -2.085 -14.955  1.00 15.00      A    N  
ATOM    751  HN  THR A  82       4.432  -1.751 -14.939  1.00 15.00      A    H  
ATOM    752  CA  THR A  82       2.436  -1.235 -14.451  1.00 15.00      A    C  
ATOM    753  CB  THR A  82       2.903  -0.423 -13.225  1.00 15.00      A    C  
ATOM    754  OG1 THR A  82       3.972   0.455 -13.605  1.00 15.00      A    O  
ATOM    755  HG1 THR A  82       4.384   0.132 -14.410  1.00 15.00      A    H  
ATOM    756  CG2 THR A  82       3.389  -1.354 -12.125  1.00 15.00      A    C  
ATOM    757  C   THR A  82       1.835  -0.283 -15.485  1.00 15.00      A    C  
ATOM    758  O   THR A  82       0.893   0.437 -15.167  1.00 15.00      A    O  
ATOM    759  N   TYR A  83       2.353  -0.291 -16.714  1.00 15.00      A    N  
ATOM    760  HN  TYR A  83       3.084  -0.908 -16.922  1.00 15.00      A    H  
ATOM    761  CA  TYR A  83       1.854   0.608 -17.764  1.00 15.00      A    C  
ATOM    762  CB  TYR A  83       2.568   0.366 -19.106  1.00 15.00      A    C  
ATOM    763  CG  TYR A  83       2.067  -0.826 -19.901  1.00 15.00      A    C  
ATOM    764  CD1 TYR A  83       2.633  -2.084 -19.741  1.00 15.00      A    C  
ATOM    765  CD2 TYR A  83       1.030  -0.689 -20.819  1.00 15.00      A    C  
ATOM    766  CE1 TYR A  83       2.180  -3.169 -20.469  1.00 15.00      A    C  
ATOM    767  CE2 TYR A  83       0.570  -1.768 -21.549  1.00 15.00      A    C  
ATOM    768  CZ  TYR A  83       1.148  -3.005 -21.370  1.00 15.00      A    C  
ATOM    769  OH  TYR A  83       0.695  -4.083 -22.096  1.00 15.00      A    O  
ATOM    770  HH  TYR A  83       0.601  -4.844 -21.517  1.00 15.00      A    H  
ATOM    771  C   TYR A  83       0.331   0.558 -17.934  1.00 15.00      A    C  
ATOM    772  O   TYR A  83      -0.280  -0.509 -17.875  1.00 15.00      A    O  
ATOM    773  N   ASN A  84      -0.274   1.728 -18.126  1.00 15.00      A    N  
ATOM    774  HN  ASN A  84       0.263   2.548 -18.134  1.00 15.00      A    H  
ATOM    775  CA  ASN A  84      -1.716   1.823 -18.329  1.00 15.00      A    C  
ATOM    776  CB  ASN A  84      -2.266   3.153 -17.800  1.00 15.00      A    C  
ATOM    777  CG  ASN A  84      -2.622   3.107 -16.327  1.00 15.00      A    C  
ATOM    778  OD1 ASN A  84      -2.735   2.034 -15.734  1.00 15.00      A    O  
ATOM    779  ND2 ASN A  84      -2.822   4.277 -15.732  1.00 15.00      A    N  
ATOM    780 HD21 ASN A  84      -2.731   5.092 -16.269  1.00 15.00      A    H  
ATOM    781 HD22 ASN A  84      -3.057   4.278 -14.780  1.00 15.00      A    H  
ATOM    782  C   ASN A  84      -2.048   1.679 -19.809  1.00 15.00      A    C  
ATOM    783  O   ASN A  84      -1.152   1.650 -20.652  1.00 15.00      A    O  
ATOM    784  N   VAL A  85      -3.335   1.597 -20.122  1.00 15.00      A    N  
ATOM    785  HN  VAL A  85      -4.005   1.636 -19.406  1.00 15.00      A    H  
ATOM    786  CA  VAL A  85      -3.776   1.450 -21.505  1.00 15.00      A    C  
ATOM    787  CB  VAL A  85      -5.261   1.028 -21.582  1.00 15.00      A    C  
ATOM    788  CG1 VAL A  85      -5.700   0.834 -23.026  1.00 15.00      A    C  
ATOM    789  CG2 VAL A  85      -5.493  -0.244 -20.782  1.00 15.00      A    C  
ATOM    790  C   VAL A  85      -3.567   2.736 -22.308  1.00 15.00      A    C  
ATOM    791  O   VAL A  85      -3.290   2.690 -23.509  1.00 15.00      A    O  
ATOM    792  N   ASP A  86      -3.674   3.880 -21.640  1.00 15.00      A    N  
ATOM    793  HN  ASP A  86      -3.860   3.859 -20.678  1.00 15.00      A    H  
ATOM    794  CA  ASP A  86      -3.519   5.169 -22.312  1.00 15.00      A    C  
ATOM    795  CB  ASP A  86      -4.703   6.096 -22.003  1.00 15.00      A    C  
ATOM    796  CG  ASP A  86      -4.787   6.515 -20.544  1.00 15.00      A    C  
ATOM    797  OD1 ASP A  86      -4.383   5.721 -19.668  1.00 15.00      A    O  
ATOM    798  OD2 ASP A  86      -5.263   7.639 -20.279  1.00 15.00      A    O  
ATOM    799  C   ASP A  86      -2.187   5.864 -22.009  1.00 15.00      A    C  
ATOM    800  O   ASP A  86      -1.726   6.688 -22.800  1.00 15.00      A    O  
ATOM    801  N   LYS A  87      -1.567   5.537 -20.876  1.00 15.00      A    N  
ATOM    802  HN  LYS A  87      -1.964   4.865 -20.285  1.00 15.00      A    H  
ATOM    803  CA  LYS A  87      -0.299   6.167 -20.503  1.00 15.00      A    C  
ATOM    804  CB  LYS A  87      -0.522   7.238 -19.429  1.00 15.00      A    C  
ATOM    805  CG  LYS A  87      -1.450   8.365 -19.851  1.00 15.00      A    C  
ATOM    806  CD  LYS A  87      -1.482   9.480 -18.818  1.00 15.00      A    C  
ATOM    807  CE  LYS A  87      -2.537  10.516 -19.166  1.00 15.00      A    C  
ATOM    808  NZ  LYS A  87      -2.500  11.683 -18.241  1.00 15.00      A    N  
ATOM    809  HZ1 LYS A  87      -3.300  12.319 -18.437  1.00 15.00      A    H  
ATOM    810  HZ2 LYS A  87      -1.613  12.212 -18.369  1.00 15.00      A    H  
ATOM    811  HZ3 LYS A  87      -2.559  11.361 -17.254  1.00 15.00      A    H  
ATOM    812  C   LYS A  87       0.726   5.151 -20.010  1.00 15.00      A    C  
ATOM    813  O   LYS A  87       0.367   4.103 -19.480  1.00 15.00      A    O  
ATOM    814  N   HIS A  88       2.007   5.470 -20.192  1.00 15.00      A    N  
ATOM    815  HN  HIS A  88       2.230   6.313 -20.637  1.00 15.00      A    H  
ATOM    816  CA  HIS A  88       3.085   4.592 -19.739  1.00 15.00      A    C  
ATOM    817  CB  HIS A  88       4.414   4.989 -20.383  1.00 15.00      A    C  
ATOM    818  CG  HIS A  88       4.463   4.741 -21.859  1.00 15.00      A    C  
ATOM    819  ND1 HIS A  88       5.106   5.606 -22.713  1.00 15.00      A    N  
ATOM    820  CD2 HIS A  88       3.931   3.719 -22.577  1.00 15.00      A    C  
ATOM    821  CE1 HIS A  88       4.954   5.099 -23.923  1.00 15.00      A    C  
ATOM    822  NE2 HIS A  88       4.251   3.959 -23.888  1.00 15.00      A    N  
ATOM    823  HE2 HIS A  88       4.005   3.402 -24.656  1.00 15.00      A    H  
ATOM    824  C   HIS A  88       3.185   4.647 -18.220  1.00 15.00      A    C  
ATOM    825  O   HIS A  88       3.316   3.620 -17.557  1.00 15.00      A    O  
ATOM    826  N   VAL A  89       3.124   5.867 -17.686  1.00 15.00      A    N  
ATOM    827  HN  VAL A  89       3.064   6.641 -18.282  1.00 15.00      A    H  
ATOM    828  CA  VAL A  89       3.155   6.087 -16.250  1.00 15.00      A    C  
ATOM    829  CB  VAL A  89       3.716   7.484 -15.911  1.00 15.00      A    C  
ATOM    830  CG1 VAL A  89       3.801   7.686 -14.408  1.00 15.00      A    C  
ATOM    831  CG2 VAL A  89       5.080   7.678 -16.555  1.00 15.00      A    C  
ATOM    832  C   VAL A  89       1.727   5.963 -15.716  1.00 15.00      A    C  
ATOM    833  O   VAL A  89       0.857   6.766 -16.053  1.00 15.00      A    O  
ATOM    834  N   PRO A  90       1.466   4.946 -14.886  1.00 15.00      A    N  
ATOM    835  CA  PRO A  90       0.131   4.687 -14.340  1.00 15.00      A    C  
ATOM    836  CB  PRO A  90       0.210   3.193 -14.081  1.00 15.00      A    C  
ATOM    837  CG  PRO A  90       1.614   2.991 -13.618  1.00 15.00      A    C  
ATOM    838  CD  PRO A  90       2.451   3.957 -14.408  1.00 15.00      A    C  
ATOM    839  C   PRO A  90      -0.173   5.410 -13.036  1.00 15.00      A    C  
ATOM    840  O   PRO A  90       0.648   6.171 -12.519  1.00 15.00      A    O  
ATOM    841  N   ASP A  91      -1.371   5.146 -12.514  1.00 15.00      A    N  
ATOM    842  HN  ASP A  91      -1.976   4.537 -12.999  1.00 15.00      A    H  
ATOM    843  CA  ASP A  91      -1.828   5.736 -11.257  1.00 15.00      A    C  
ATOM    844  CB  ASP A  91      -2.407   7.137 -11.486  1.00 15.00      A    C  
ATOM    845  CG  ASP A  91      -3.703   7.147 -12.282  1.00 15.00      A    C  
ATOM    846  OD1 ASP A  91      -4.646   7.838 -11.848  1.00 15.00      A    O  
ATOM    847  OD2 ASP A  91      -3.784   6.453 -13.318  1.00 15.00      A    O  
ATOM    848  C   ASP A  91      -2.836   4.815 -10.562  1.00 15.00      A    C  
ATOM    849  O   ASP A  91      -2.538   3.643 -10.330  1.00 15.00      A    O  
ATOM    850  N   GLY A  93      -4.021   5.329 -10.230  1.00 15.00      A    N  
ATOM    851  HN  GLY A  93      -4.210   6.271 -10.447  1.00 15.00      A    H  
ATOM    852  CA  GLY A  93      -5.028   4.517  -9.577  1.00 15.00      A    C  
ATOM    853  C   GLY A  93      -5.636   3.480 -10.501  1.00 15.00      A    C  
ATOM    854  O   GLY A  93      -6.382   2.618 -10.057  1.00 15.00      A    O  
ATOM    855  N   ALA A  94      -5.305   3.570 -11.795  1.00 15.00      A    N  
ATOM    856  HN  ALA A  94      -4.703   4.282 -12.088  1.00 15.00      A    H  
ATOM    857  CA  ALA A  94      -5.813   2.640 -12.785  1.00 15.00      A    C  
ATOM    858  CB  ALA A  94      -5.564   3.203 -14.171  1.00 15.00      A    C  
ATOM    859  C   ALA A  94      -5.155   1.267 -12.639  1.00 15.00      A    C  
ATOM    860  O   ALA A  94      -5.654   0.275 -13.169  1.00 15.00      A    O  
ATOM    861  N   THR A  95      -4.038   1.216 -11.914  1.00 15.00      A    N  
ATOM    862  HN  THR A  95      -3.678   2.041 -11.520  1.00 15.00      A    H  
ATOM    863  CA  THR A  95      -3.332  -0.040 -11.689  1.00 15.00      A    C  
ATOM    864  CB  THR A  95      -1.938   0.190 -11.097  1.00 15.00      A    C  
ATOM    865  OG1 THR A  95      -2.058   0.892  -9.861  1.00 15.00      A    O  
ATOM    866  HG1 THR A  95      -1.648   0.380  -9.160  1.00 15.00      A    H  
ATOM    867  CG2 THR A  95      -1.090   1.001 -12.054  1.00 15.00      A    C  
ATOM    868  C   THR A  95      -4.123  -0.931 -10.746  1.00 15.00      A    C  
ATOM    869  O   THR A  95      -4.003  -2.153 -10.798  1.00 15.00      A    O  
ATOM    870  N   ALA A  96      -4.929  -0.309  -9.882  1.00 15.00      A    N  
ATOM    871  HN  ALA A  96      -4.964   0.672  -9.887  1.00 15.00      A    H  
ATOM    872  CA  ALA A  96      -5.757  -1.043  -8.932  1.00 15.00      A    C  
ATOM    873  CB  ALA A  96      -6.457  -0.084  -7.981  1.00 15.00      A    C  
ATOM    874  C   ALA A  96      -6.773  -1.903  -9.670  1.00 15.00      A    C  
ATOM    875  O   ALA A  96      -7.228  -2.919  -9.161  1.00 15.00      A    O  
ATOM    876  N   THR A  97      -7.118  -1.487 -10.881  1.00 15.00      A    N  
ATOM    877  HN  THR A  97      -6.725  -0.659 -11.231  1.00 15.00      A    H  
ATOM    878  CA  THR A  97      -8.060  -2.225 -11.704  1.00 15.00      A    C  
ATOM    879  CB  THR A  97      -8.626  -1.325 -12.823  1.00 15.00      A    C  
ATOM    880  OG1 THR A  97      -8.937  -0.033 -12.285  1.00 15.00      A    O  
ATOM    881  HG1 THR A  97      -8.337   0.620 -12.653  1.00 15.00      A    H  
ATOM    882  CG2 THR A  97      -9.887  -1.931 -13.414  1.00 15.00      A    C  
ATOM    883  C   THR A  97      -7.368  -3.436 -12.332  1.00 15.00      A    C  
ATOM    884  O   THR A  97      -8.014  -4.410 -12.710  1.00 15.00      A    O  
ATOM    885  N   ALA A  98      -6.041  -3.373 -12.417  1.00 15.00      A    N  
ATOM    886  HN  ALA A  98      -5.580  -2.578 -12.076  1.00 15.00      A    H  
ATOM    887  CA  ALA A  98      -5.253  -4.450 -13.003  1.00 15.00      A    C  
ATOM    888  CB  ALA A  98      -4.019  -3.891 -13.696  1.00 15.00      A    C  
ATOM    889  C   ALA A  98      -4.858  -5.512 -11.974  1.00 15.00      A    C  
ATOM    890  O   ALA A  98      -4.926  -6.706 -12.258  1.00 15.00      A    O  
ATOM    891  N   TYR A  99      -4.451  -5.082 -10.777  1.00 15.00      A    N  
ATOM    892  HN  TYR A  99      -4.429  -4.119 -10.592  1.00 15.00      A    H  
ATOM    893  CA  TYR A  99      -4.039  -6.027  -9.739  1.00 15.00      A    C  
ATOM    894  CB  TYR A  99      -2.791  -5.557  -8.969  1.00 15.00      A    C  
ATOM    895  CG  TYR A  99      -2.972  -4.318  -8.111  1.00 15.00      A    C  
ATOM    896  CD1 TYR A  99      -3.685  -4.365  -6.921  1.00 15.00      A    C  
ATOM    897  CD2 TYR A  99      -2.415  -3.104  -8.487  1.00 15.00      A    C  
ATOM    898  CE1 TYR A  99      -3.845  -3.240  -6.136  1.00 15.00      A    C  
ATOM    899  CE2 TYR A  99      -2.571  -1.973  -7.708  1.00 15.00      A    C  
ATOM    900  CZ  TYR A  99      -3.287  -2.047  -6.533  1.00 15.00      A    C  
ATOM    901  OH  TYR A  99      -3.447  -0.924  -5.754  1.00 15.00      A    O  
ATOM    902  HH  TYR A  99      -3.632  -0.167  -6.315  1.00 15.00      A    H  
ATOM    903  C   TYR A  99      -5.172  -6.439  -8.797  1.00 15.00      A    C  
ATOM    904  O   TYR A  99      -4.974  -7.277  -7.916  1.00 15.00      A    O  
ATOM    905  N   LEU A 100      -6.357  -5.856  -8.976  1.00 15.00      A    N  
ATOM    906  HN  LEU A 100      -6.464  -5.187  -9.685  1.00 15.00      A    H  
ATOM    907  CA  LEU A 100      -7.501  -6.197  -8.130  1.00 15.00      A    C  
ATOM    908  CB  LEU A 100      -7.945  -5.013  -7.269  1.00 15.00      A    C  
ATOM    909  CG  LEU A 100      -6.975  -4.577  -6.170  1.00 15.00      A    C  
ATOM    910  CD1 LEU A 100      -7.318  -3.183  -5.670  1.00 15.00      A    C  
ATOM    911  CD2 LEU A 100      -6.975  -5.578  -5.024  1.00 15.00      A    C  
ATOM    912  C   LEU A 100      -8.672  -6.737  -8.943  1.00 15.00      A    C  
ATOM    913  O   LEU A 100      -9.484  -7.498  -8.430  1.00 15.00      A    O  
ATOM    914  N   CYS A 101      -8.760  -6.341 -10.210  1.00 15.00      A    N  
ATOM    915  HN  CYS A 101      -8.087  -5.727 -10.570  1.00 15.00      A    H  
ATOM    916  CA  CYS A 101      -9.840  -6.806 -11.077  1.00 15.00      A    C  
ATOM    917  CB  CYS A 101     -10.601  -5.629 -11.691  1.00 15.00      A    C  
ATOM    918  SG  CYS A 101     -11.308  -4.482 -10.486  1.00 15.00      A    S  
ATOM    919  HG  CYS A 101     -10.344  -3.672 -10.075  1.00 15.00      A    H  
ATOM    920  C   CYS A 101      -9.309  -7.728 -12.172  1.00 15.00      A    C  
ATOM    921  O   CYS A 101     -10.033  -8.587 -12.678  1.00 15.00      A    O  
ATOM    922  N   GLY A 102      -8.037  -7.546 -12.529  1.00 15.00      A    N  
ATOM    923  HN  GLY A 102      -7.512  -6.846 -12.088  1.00 15.00      A    H  
ATOM    924  CA  GLY A 102      -7.423  -8.368 -13.558  1.00 15.00      A    C  
ATOM    925  C   GLY A 102      -7.550  -7.774 -14.948  1.00 15.00      A    C  
ATOM    926  O   GLY A 102      -7.281  -8.449 -15.942  1.00 15.00      A    O  
ATOM    927  N   VAL A 103      -7.960  -6.508 -15.019  1.00 15.00      A    N  
ATOM    928  HN  VAL A 103      -8.149  -6.023 -14.189  1.00 15.00      A    H  
ATOM    929  CA  VAL A 103      -8.131  -5.820 -16.299  1.00 15.00      A    C  
ATOM    930  CB  VAL A 103      -9.630  -5.683 -16.666  1.00 15.00      A    C  
ATOM    931  CG1 VAL A 103      -9.801  -4.992 -18.012  1.00 15.00      A    C  
ATOM    932  CG2 VAL A 103     -10.322  -7.038 -16.669  1.00 15.00      A    C  
ATOM    933  C   VAL A 103      -7.515  -4.422 -16.250  1.00 15.00      A    C  
ATOM    934  O   VAL A 103      -7.798  -3.648 -15.341  1.00 15.00      A    O  
ATOM    935  N   LYS A 104      -6.677  -4.099 -17.233  1.00 15.00      A    N  
ATOM    936  HN  LYS A 104      -6.487  -4.754 -17.937  1.00 15.00      A    H  
ATOM    937  CA  LYS A 104      -6.040  -2.785 -17.284  1.00 15.00      A    C  
ATOM    938  CB  LYS A 104      -4.807  -2.807 -18.191  1.00 15.00      A    C  
ATOM    939  CG  LYS A 104      -3.690  -3.702 -17.683  1.00 15.00      A    C  
ATOM    940  CD  LYS A 104      -2.333  -3.247 -18.189  1.00 15.00      A    C  
ATOM    941  CE  LYS A 104      -1.212  -3.944 -17.436  1.00 15.00      A    C  
ATOM    942  NZ  LYS A 104       0.115  -3.348 -17.741  1.00 15.00      A    N  
ATOM    943  HZ1 LYS A 104       0.850  -3.793 -17.155  1.00 15.00      A    H  
ATOM    944  HZ2 LYS A 104       0.102  -2.326 -17.544  1.00 15.00      A    H  
ATOM    945  HZ3 LYS A 104       0.350  -3.492 -18.744  1.00 15.00      A    H  
ATOM    946  C   LYS A 104      -7.027  -1.710 -17.736  1.00 15.00      A    C  
ATOM    947  O   LYS A 104      -7.786  -1.911 -18.686  1.00 15.00      A    O  
ATOM    948  N   GLY A 105      -7.014  -0.571 -17.046  1.00 15.00      A    N  
ATOM    949  HN  GLY A 105      -6.384  -0.467 -16.303  1.00 15.00      A    H  
ATOM    950  CA  GLY A 105      -7.920   0.515 -17.384  1.00 15.00      A    C  
ATOM    951  C   GLY A 105      -7.200   1.776 -17.827  1.00 15.00      A    C  
ATOM    952  O   GLY A 105      -6.002   1.747 -18.115  1.00 15.00      A    O  
ATOM    953  N   ASN A 106      -7.934   2.886 -17.875  1.00 15.00      A    N  
ATOM    954  HN  ASN A 106      -8.880   2.844 -17.623  1.00 15.00      A    H  
ATOM    955  CA  ASN A 106      -7.365   4.166 -18.290  1.00 15.00      A    C  
ATOM    956  CB  ASN A 106      -8.337   4.931 -19.189  1.00 15.00      A    C  
ATOM    957  CG  ASN A 106      -8.397   4.357 -20.593  1.00 15.00      A    C  
ATOM    958  OD1 ASN A 106      -7.410   3.828 -21.104  1.00 15.00      A    O  
ATOM    959  ND2 ASN A 106      -9.559   4.456 -21.226  1.00 15.00      A    N  
ATOM    960 HD21 ASN A 106     -10.305   4.888 -20.760  1.00 15.00      A    H  
ATOM    961 HD22 ASN A 106      -9.624   4.092 -22.134  1.00 15.00      A    H  
ATOM    962  C   ASN A 106      -6.940   5.013 -17.093  1.00 15.00      A    C  
ATOM    963  O   ASN A 106      -7.382   4.780 -15.970  1.00 15.00      A    O  
ATOM    964  N   PHE A 107      -6.091   6.004 -17.354  1.00 15.00      A    N  
ATOM    965  HN  PHE A 107      -5.809   6.149 -18.282  1.00 15.00      A    H  
ATOM    966  CA  PHE A 107      -5.561   6.888 -16.315  1.00 15.00      A    C  
ATOM    967  CB  PHE A 107      -4.594   7.906 -16.935  1.00 15.00      A    C  
ATOM    968  CG  PHE A 107      -3.642   8.552 -15.962  1.00 15.00      A    C  
ATOM    969  CD1 PHE A 107      -3.950   9.766 -15.371  1.00 15.00      A    C  
ATOM    970  CD2 PHE A 107      -2.433   7.950 -15.651  1.00 15.00      A    C  
ATOM    971  CE1 PHE A 107      -3.075  10.367 -14.485  1.00 15.00      A    C  
ATOM    972  CE2 PHE A 107      -1.553   8.544 -14.765  1.00 15.00      A    C  
ATOM    973  CZ  PHE A 107      -1.874   9.755 -14.182  1.00 15.00      A    C  
ATOM    974  C   PHE A 107      -6.650   7.606 -15.515  1.00 15.00      A    C  
ATOM    975  O   PHE A 107      -7.498   8.301 -16.078  1.00 15.00      A    O  
ATOM    976  N   GLN A 108      -6.604   7.408 -14.192  1.00 15.00      A    N  
ATOM    977  HN  GLN A 108      -5.912   6.811 -13.838  1.00 15.00      A    H  
ATOM    978  CA  GLN A 108      -7.533   8.035 -13.242  1.00 15.00      A    C  
ATOM    979  CB  GLN A 108      -7.596   9.558 -13.390  1.00 15.00      A    C  
ATOM    980  CG  GLN A 108      -6.354  10.264 -12.867  1.00 15.00      A    C  
ATOM    981  CD  GLN A 108      -6.329  11.749 -13.166  1.00 15.00      A    C  
ATOM    982  OE1 GLN A 108      -6.870  12.203 -14.172  1.00 15.00      A    O  
ATOM    983  NE2 GLN A 108      -5.682  12.513 -12.295  1.00 15.00      A    N  
ATOM    984 HE21 GLN A 108      -5.262  12.081 -11.521  1.00 15.00      A    H  
ATOM    985 HE22 GLN A 108      -5.648  13.478 -12.461  1.00 15.00      A    H  
ATOM    986  C   GLN A 108      -8.917   7.386 -13.144  1.00 15.00      A    C  
ATOM    987  O   GLN A 108      -9.846   7.978 -12.592  1.00 15.00      A    O  
ATOM    988  N   THR A 109      -9.053   6.169 -13.665  1.00 15.00      A    N  
ATOM    989  HN  THR A 109      -8.290   5.752 -14.117  1.00 15.00      A    H  
ATOM    990  CA  THR A 109     -10.322   5.445 -13.581  1.00 15.00      A    C  
ATOM    991  CB  THR A 109     -10.850   4.976 -14.955  1.00 15.00      A    C  
ATOM    992  OG1 THR A 109     -10.007   3.948 -15.487  1.00 15.00      A    O  
ATOM    993  HG1 THR A 109      -9.221   3.864 -14.942  1.00 15.00      A    H  
ATOM    994  CG2 THR A 109     -10.918   6.137 -15.937  1.00 15.00      A    C  
ATOM    995  C   THR A 109     -10.173   4.248 -12.641  1.00 15.00      A    C  
ATOM    996  O   THR A 109      -9.093   3.664 -12.540  1.00 15.00      A    O  
ATOM    997  N   ILE A 110     -11.252   3.889 -11.951  1.00 15.00      A    N  
ATOM    998  HN  ILE A 110     -12.091   4.380 -12.082  1.00 15.00      A    H  
ATOM    999  CA  ILE A 110     -11.215   2.774 -11.006  1.00 15.00      A    C  
ATOM   1000  CB  ILE A 110     -11.395   3.264  -9.551  1.00 15.00      A    C  
ATOM   1001  CG1 ILE A 110     -10.366   4.344  -9.204  1.00 15.00      A    C  
ATOM   1002  CG2 ILE A 110     -11.292   2.101  -8.575  1.00 15.00      A    C  
ATOM   1003  CD1 ILE A 110     -10.591   4.986  -7.852  1.00 15.00      A    C  
ATOM   1004  C   ILE A 110     -12.293   1.737 -11.304  1.00 15.00      A    C  
ATOM   1005  O   ILE A 110     -13.460   2.080 -11.482  1.00 15.00      A    O  
ATOM   1006  N   GLY A 111     -11.885   0.469 -11.360  1.00 15.00      A    N  
ATOM   1007  HN  GLY A 111     -10.933   0.270 -11.234  1.00 15.00      A    H  
ATOM   1008  CA  GLY A 111     -12.818  -0.621 -11.606  1.00 15.00      A    C  
ATOM   1009  C   GLY A 111     -13.525  -0.543 -12.946  1.00 15.00      A    C  
ATOM   1010  O   GLY A 111     -14.664  -0.989 -13.073  1.00 15.00      A    O  
ATOM   1011  N   LEU A 112     -12.856   0.014 -13.949  1.00 15.00      A    N  
ATOM   1012  HN  LEU A 112     -11.948   0.347 -13.793  1.00 15.00      A    H  
ATOM   1013  CA  LEU A 112     -13.441   0.134 -15.279  1.00 15.00      A    C  
ATOM   1014  CB  LEU A 112     -13.933   1.562 -15.537  1.00 15.00      A    C  
ATOM   1015  CG  LEU A 112     -15.130   2.030 -14.704  1.00 15.00      A    C  
ATOM   1016  CD1 LEU A 112     -15.491   3.460 -15.053  1.00 15.00      A    C  
ATOM   1017  CD2 LEU A 112     -16.329   1.118 -14.915  1.00 15.00      A    C  
ATOM   1018  C   LEU A 112     -12.452  -0.295 -16.356  1.00 15.00      A    C  
ATOM   1019  O   LEU A 112     -11.238  -0.210 -16.168  1.00 15.00      A    O  
ATOM   1020  N   SER A 113     -12.983  -0.756 -17.485  1.00 15.00      A    N  
ATOM   1021  HN  SER A 113     -13.958  -0.795 -17.572  1.00 15.00      A    H  
ATOM   1022  CA  SER A 113     -12.154  -1.207 -18.595  1.00 15.00      A    C  
ATOM   1023  CB  SER A 113     -12.943  -2.155 -19.500  1.00 15.00      A    C  
ATOM   1024  OG  SER A 113     -14.075  -1.509 -20.054  1.00 15.00      A    O  
ATOM   1025  HG  SER A 113     -14.084  -0.588 -19.780  1.00 15.00      A    H  
ATOM   1026  C   SER A 113     -11.600  -0.035 -19.405  1.00 15.00      A    C  
ATOM   1027  O   SER A 113     -11.870   1.129 -19.105  1.00 15.00      A    O  
ATOM   1028  N   ALA A 114     -10.832  -0.361 -20.442  1.00 15.00      A    N  
ATOM   1029  HN  ALA A 114     -10.665  -1.309 -20.628  1.00 15.00      A    H  
ATOM   1030  CA  ALA A 114     -10.219   0.645 -21.308  1.00 15.00      A    C  
ATOM   1031  CB  ALA A 114      -9.087   0.022 -22.107  1.00 15.00      A    C  
ATOM   1032  C   ALA A 114     -11.231   1.302 -22.249  1.00 15.00      A    C  
ATOM   1033  O   ALA A 114     -10.875   2.188 -23.025  1.00 15.00      A    O  
ATOM   1034  N   ALA A 115     -12.486   0.865 -22.182  1.00 15.00      A    N  
ATOM   1035  HN  ALA A 115     -12.711   0.152 -21.549  1.00 15.00      A    H  
ATOM   1036  CA  ALA A 115     -13.534   1.423 -23.030  1.00 15.00      A    C  
ATOM   1037  CB  ALA A 115     -14.619   0.389 -23.286  1.00 15.00      A    C  
ATOM   1038  C   ALA A 115     -14.128   2.691 -22.418  1.00 15.00      A    C  
ATOM   1039  O   ALA A 115     -14.719   3.512 -23.120  1.00 15.00      A    O  
ATOM   1040  N   ALA A 116     -13.959   2.846 -21.106  1.00 15.00      A    N  
ATOM   1041  HN  ALA A 116     -13.476   2.157 -20.604  1.00 15.00      A    H  
ATOM   1042  CA  ALA A 116     -14.472   4.012 -20.392  1.00 15.00      A    C  
ATOM   1043  CB  ALA A 116     -14.746   3.655 -18.939  1.00 15.00      A    C  
ATOM   1044  C   ALA A 116     -13.496   5.183 -20.471  1.00 15.00      A    C  
ATOM   1045  O   ALA A 116     -12.294   4.988 -20.645  1.00 15.00      A    O  
ATOM   1046  N   ARG A 117     -14.020   6.400 -20.344  1.00 15.00      A    N  
ATOM   1047  HN  ARG A 117     -14.986   6.493 -20.208  1.00 15.00      A    H  
ATOM   1048  CA  ARG A 117     -13.189   7.599 -20.401  1.00 15.00      A    C  
ATOM   1049  CB  ARG A 117     -13.647   8.525 -21.531  1.00 15.00      A    C  
ATOM   1050  CG  ARG A 117     -13.470   7.950 -22.927  1.00 15.00      A    C  
ATOM   1051  CD  ARG A 117     -12.010   7.636 -23.214  1.00 15.00      A    C  
ATOM   1052  NE  ARG A 117     -11.818   7.101 -24.559  1.00 15.00      A    N  
ATOM   1053  HE  ARG A 117     -11.801   7.740 -25.302  1.00 15.00      A    H  
ATOM   1054  CZ  ARG A 117     -11.667   5.806 -24.827  1.00 15.00      A    C  
ATOM   1055  NH1 ARG A 117     -11.687   4.914 -23.845  1.00 15.00      A    N  
ATOM   1056 HH11 ARG A 117     -11.822   5.225 -22.862  1.00 15.00      A    H  
ATOM   1057 HH12 ARG A 117     -11.568   3.902 -24.059  1.00 15.00      A    H  
ATOM   1058  NH2 ARG A 117     -11.494   5.403 -26.078  1.00 15.00      A    N  
ATOM   1059 HH21 ARG A 117     -11.476   6.098 -26.851  1.00 15.00      A    H  
ATOM   1060 HH22 ARG A 117     -11.375   4.391 -26.286  1.00 15.00      A    H  
ATOM   1061  C   ARG A 117     -13.195   8.348 -19.072  1.00 15.00      A    C  
ATOM   1062  O   ARG A 117     -14.182   8.320 -18.338  1.00 15.00      A    O  
ATOM   1063  N   PHE A 118     -12.084   9.021 -18.777  1.00 15.00      A    N  
ATOM   1064  HN  PHE A 118     -11.338   9.005 -19.411  1.00 15.00      A    H  
ATOM   1065  CA  PHE A 118     -11.940   9.783 -17.538  1.00 15.00      A    C  
ATOM   1066  CB  PHE A 118     -10.477  10.207 -17.345  1.00 15.00      A    C  
ATOM   1067  CG  PHE A 118     -10.259  11.230 -16.263  1.00 15.00      A    C  
ATOM   1068  CD1 PHE A 118     -10.453  10.905 -14.931  1.00 15.00      A    C  
ATOM   1069  CD2 PHE A 118      -9.859  12.518 -16.581  1.00 15.00      A    C  
ATOM   1070  CE1 PHE A 118     -10.255  11.845 -13.938  1.00 15.00      A    C  
ATOM   1071  CE2 PHE A 118      -9.659  13.462 -15.593  1.00 15.00      A    C  
ATOM   1072  CZ  PHE A 118      -9.858  13.125 -14.268  1.00 15.00      A    C  
ATOM   1073  C   PHE A 118     -12.862  11.003 -17.506  1.00 15.00      A    C  
ATOM   1074  O   PHE A 118     -12.954  11.748 -18.484  1.00 15.00      A    O  
ATOM   1075  N   ASN A 119     -13.546  11.180 -16.369  1.00 15.00      A    N  
ATOM   1076  HN  ASN A 119     -13.425  10.529 -15.646  1.00 15.00      A    H  
ATOM   1077  CA  ASN A 119     -14.467  12.301 -16.152  1.00 15.00      A    C  
ATOM   1078  CB  ASN A 119     -13.756  13.653 -16.305  1.00 15.00      A    C  
ATOM   1079  CG  ASN A 119     -14.404  14.756 -15.488  1.00 15.00      A    C  
ATOM   1080  OD1 ASN A 119     -15.018  14.501 -14.452  1.00 15.00      A    O  
ATOM   1081  ND2 ASN A 119     -14.268  15.993 -15.951  1.00 15.00      A    N  
ATOM   1082 HD21 ASN A 119     -13.764  16.125 -16.781  1.00 15.00      A    H  
ATOM   1083 HD22 ASN A 119     -14.676  16.725 -15.442  1.00 15.00      A    H  
ATOM   1084  C   ASN A 119     -15.717  12.223 -17.034  1.00 15.00      A    C  
ATOM   1085  O   ASN A 119     -16.470  13.191 -17.151  1.00 15.00      A    O  
ATOM   1086  N   GLN A 120     -15.939  11.065 -17.647  1.00 15.00      A    N  
ATOM   1087  HN  GLN A 120     -15.304  10.328 -17.523  1.00 15.00      A    H  
ATOM   1088  CA  GLN A 120     -17.103  10.866 -18.501  1.00 15.00      A    C  
ATOM   1089  CB  GLN A 120     -16.684  10.489 -19.923  1.00 15.00      A    C  
ATOM   1090  CG  GLN A 120     -15.905  11.593 -20.626  1.00 15.00      A    C  
ATOM   1091  CD  GLN A 120     -15.618  11.298 -22.085  1.00 15.00      A    C  
ATOM   1092  OE1 GLN A 120     -16.387  10.613 -22.759  1.00 15.00      A    O  
ATOM   1093  NE2 GLN A 120     -14.503  11.822 -22.582  1.00 15.00      A    N  
ATOM   1094 HE21 GLN A 120     -13.938  12.358 -21.986  1.00 15.00      A    H  
ATOM   1095 HE22 GLN A 120     -14.292  11.654 -23.524  1.00 15.00      A    H  
ATOM   1096  C   GLN A 120     -18.042   9.833 -17.885  1.00 15.00      A    C  
ATOM   1097  O   GLN A 120     -17.839   8.627 -18.017  1.00 15.00      A    O  
ATOM   1098  N   CYS A 121     -19.067  10.335 -17.201  1.00 15.00      A    N  
ATOM   1099  HN  CYS A 121     -19.172  11.309 -17.162  1.00 15.00      A    H  
ATOM   1100  CA  CYS A 121     -20.044   9.498 -16.510  1.00 15.00      A    C  
ATOM   1101  C   CYS A 121     -20.904   8.662 -17.460  1.00 15.00      A    C  
ATOM   1102  O   CYS A 121     -21.382   7.589 -17.087  1.00 15.00      A    O  
ATOM   1103  CB  CYS A 121     -20.930  10.369 -15.616  1.00 15.00      A    C  
ATOM   1104  SG  CYS A 121     -22.228   9.465 -14.715  1.00 15.00      A    S  
ATOM   1105  N   ASN A 122     -21.091   9.143 -18.686  1.00 15.00      A    N  
ATOM   1106  HN  ASN A 122     -20.673   9.994 -18.936  1.00 15.00      A    H  
ATOM   1107  CA  ASN A 122     -21.908   8.431 -19.669  1.00 15.00      A    C  
ATOM   1108  CB  ASN A 122     -22.466   9.377 -20.741  1.00 15.00      A    C  
ATOM   1109  CG  ASN A 122     -21.410  10.228 -21.428  1.00 15.00      A    C  
ATOM   1110  OD1 ASN A 122     -20.207  10.023 -21.257  1.00 15.00      A    O  
ATOM   1111  ND2 ASN A 122     -21.862  11.188 -22.226  1.00 15.00      A    N  
ATOM   1112 HD21 ASN A 122     -22.833  11.290 -22.323  1.00 15.00      A    H  
ATOM   1113 HD22 ASN A 122     -21.209  11.754 -22.687  1.00 15.00      A    H  
ATOM   1114  C   ASN A 122     -21.190   7.236 -20.306  1.00 15.00      A    C  
ATOM   1115  O   ASN A 122     -21.752   6.561 -21.168  1.00 15.00      A    O  
ATOM   1116  N   THR A 123     -19.954   6.973 -19.882  1.00 15.00      A    N  
ATOM   1117  HN  THR A 123     -19.550   7.545 -19.196  1.00 15.00      A    H  
ATOM   1118  CA  THR A 123     -19.186   5.849 -20.418  1.00 15.00      A    C  
ATOM   1119  CB  THR A 123     -17.894   6.316 -21.125  1.00 15.00      A    C  
ATOM   1120  OG1 THR A 123     -17.023   6.951 -20.183  1.00 15.00      A    O  
ATOM   1121  HG1 THR A 123     -17.388   6.862 -19.300  1.00 15.00      A    H  
ATOM   1122  CG2 THR A 123     -18.210   7.287 -22.253  1.00 15.00      A    C  
ATOM   1123  C   THR A 123     -18.821   4.852 -19.317  1.00 15.00      A    C  
ATOM   1124  O   THR A 123     -17.858   4.098 -19.445  1.00 15.00      A    O  
ATOM   1125  N   THR A 124     -19.607   4.842 -18.242  1.00 15.00      A    N  
ATOM   1126  HN  THR A 124     -20.373   5.452 -18.205  1.00 15.00      A    H  
ATOM   1127  CA  THR A 124     -19.355   3.945 -17.117  1.00 15.00      A    C  
ATOM   1128  CB  THR A 124     -19.773   4.593 -15.780  1.00 15.00      A    C  
ATOM   1129  OG1 THR A 124     -19.213   5.907 -15.686  1.00 15.00      A    O  
ATOM   1130  HG1 THR A 124     -19.892   6.558 -15.880  1.00 15.00      A    H  
ATOM   1131  CG2 THR A 124     -19.288   3.760 -14.600  1.00 15.00      A    C  
ATOM   1132  C   THR A 124     -20.090   2.614 -17.274  1.00 15.00      A    C  
ATOM   1133  O   THR A 124     -19.492   1.547 -17.125  1.00 15.00      A    O  
ATOM   1134  N   ARG A 125     -21.387   2.690 -17.573  1.00 15.00      A    N  
ATOM   1135  HN  ARG A 125     -21.796   3.574 -17.688  1.00 15.00      A    H  
ATOM   1136  CA  ARG A 125     -22.220   1.497 -17.736  1.00 15.00      A    C  
ATOM   1137  CB  ARG A 125     -23.679   1.887 -18.007  1.00 15.00      A    C  
ATOM   1138  CG  ARG A 125     -24.288   2.830 -16.978  1.00 15.00      A    C  
ATOM   1139  CD  ARG A 125     -24.249   2.237 -15.578  1.00 15.00      A    C  
ATOM   1140  NE  ARG A 125     -25.587   2.028 -15.023  1.00 15.00      A    N  
ATOM   1141  HE  ARG A 125     -26.059   1.207 -15.279  1.00 15.00      A    H  
ATOM   1142  CZ  ARG A 125     -26.191   2.882 -14.197  1.00 15.00      A    C  
ATOM   1143  NH1 ARG A 125     -25.584   4.005 -13.832  1.00 15.00      A    N  
ATOM   1144 HH11 ARG A 125     -24.632   4.222 -14.192  1.00 15.00      A    H  
ATOM   1145 HH12 ARG A 125     -26.059   4.669 -13.188  1.00 15.00      A    H  
ATOM   1146  NH2 ARG A 125     -27.401   2.607 -13.725  1.00 15.00      A    N  
ATOM   1147 HH21 ARG A 125     -27.872   3.273 -13.080  1.00 15.00      A    H  
ATOM   1148 HH22 ARG A 125     -27.878   1.724 -13.999  1.00 15.00      A    H  
ATOM   1149  C   ARG A 125     -21.712   0.579 -18.847  1.00 15.00      A    C  
ATOM   1150  O   ARG A 125     -21.420   1.029 -19.956  1.00 15.00      A    O  
ATOM   1151  N   GLY A 126     -21.600  -0.711 -18.530  1.00 15.00      A    N  
ATOM   1152  HN  GLY A 126     -21.830  -1.003 -17.623  1.00 15.00      A    H  
ATOM   1153  CA  GLY A 126     -21.144  -1.688 -19.506  1.00 15.00      A    C  
ATOM   1154  C   GLY A 126     -19.641  -1.916 -19.499  1.00 15.00      A    C  
ATOM   1155  O   GLY A 126     -19.143  -2.777 -20.223  1.00 15.00      A    O  
ATOM   1156  N   ASN A 127     -18.916  -1.155 -18.683  1.00 15.00      A    N  
ATOM   1157  HN  ASN A 127     -19.368  -0.493 -18.116  1.00 15.00      A    H  
ATOM   1158  CA  ASN A 127     -17.462  -1.283 -18.610  1.00 15.00      A    C  
ATOM   1159  CB  ASN A 127     -16.793   0.014 -19.081  1.00 15.00      A    C  
ATOM   1160  CG  ASN A 127     -17.086   0.348 -20.531  1.00 15.00      A    C  
ATOM   1161  OD1 ASN A 127     -17.171   1.518 -20.902  1.00 15.00      A    O  
ATOM   1162  ND2 ASN A 127     -17.235  -0.676 -21.362  1.00 15.00      A    N  
ATOM   1163 HD21 ASN A 127     -17.150  -1.583 -20.999  1.00 15.00      A    H  
ATOM   1164 HD22 ASN A 127     -17.428  -0.484 -22.303  1.00 15.00      A    H  
ATOM   1165  C   ASN A 127     -16.994  -1.612 -17.196  1.00 15.00      A    C  
ATOM   1166  O   ASN A 127     -15.802  -1.543 -16.898  1.00 15.00      A    O  
ATOM   1167  N   GLU A 128     -17.933  -1.981 -16.332  1.00 15.00      A    N  
ATOM   1168  HN  GLU A 128     -18.863  -2.047 -16.636  1.00 15.00      A    H  
ATOM   1169  CA  GLU A 128     -17.615  -2.298 -14.943  1.00 15.00      A    C  
ATOM   1170  CB  GLU A 128     -18.864  -2.193 -14.063  1.00 15.00      A    C  
ATOM   1171  CG  GLU A 128     -19.533  -0.827 -14.088  1.00 15.00      A    C  
ATOM   1172  CD  GLU A 128     -20.827  -0.817 -14.881  1.00 15.00      A    C  
ATOM   1173  OE1 GLU A 128     -20.975  -1.661 -15.793  1.00 15.00      A    O  
ATOM   1174  OE2 GLU A 128     -21.693   0.037 -14.593  1.00 15.00      A    O  
ATOM   1175  C   GLU A 128     -16.983  -3.676 -14.789  1.00 15.00      A    C  
ATOM   1176  O   GLU A 128     -17.577  -4.691 -15.157  1.00 15.00      A    O  
ATOM   1177  N   VAL A 129     -15.769  -3.702 -14.245  1.00 15.00      A    N  
ATOM   1178  HN  VAL A 129     -15.341  -2.858 -13.990  1.00 15.00      A    H  
ATOM   1179  CA  VAL A 129     -15.063  -4.956 -14.015  1.00 15.00      A    C  
ATOM   1180  CB  VAL A 129     -13.638  -4.968 -14.611  1.00 15.00      A    C  
ATOM   1181  CG1 VAL A 129     -13.697  -5.061 -16.128  1.00 15.00      A    C  
ATOM   1182  CG2 VAL A 129     -12.849  -3.742 -14.185  1.00 15.00      A    C  
ATOM   1183  C   VAL A 129     -15.028  -5.282 -12.525  1.00 15.00      A    C  
ATOM   1184  O   VAL A 129     -14.588  -4.473 -11.705  1.00 15.00      A    O  
ATOM   1185  N   ILE A 130     -15.511  -6.468 -12.184  1.00 15.00      A    N  
ATOM   1186  HN  ILE A 130     -15.840  -7.066 -12.886  1.00 15.00      A    H  
ATOM   1187  CA  ILE A 130     -15.565  -6.913 -10.797  1.00 15.00      A    C  
ATOM   1188  CB  ILE A 130     -16.494  -8.142 -10.655  1.00 15.00      A    C  
ATOM   1189  CG1 ILE A 130     -17.850  -7.879 -11.324  1.00 15.00      A    C  
ATOM   1190  CG2 ILE A 130     -16.687  -8.517  -9.195  1.00 15.00      A    C  
ATOM   1191  CD1 ILE A 130     -18.671  -6.790 -10.659  1.00 15.00      A    C  
ATOM   1192  C   ILE A 130     -14.172  -7.256 -10.267  1.00 15.00      A    C  
ATOM   1193  O   ILE A 130     -13.328  -7.764 -11.004  1.00 15.00      A    O  
ATOM   1194  N   SER A 131     -13.935  -6.958  -8.990  1.00 15.00      A    N  
ATOM   1195  HN  SER A 131     -14.643  -6.536  -8.460  1.00 15.00      A    H  
ATOM   1196  CA  SER A 131     -12.653  -7.244  -8.356  1.00 15.00      A    C  
ATOM   1197  CB  SER A 131     -12.323  -6.172  -7.315  1.00 15.00      A    C  
ATOM   1198  OG  SER A 131     -13.253  -6.199  -6.247  1.00 15.00      A    O  
ATOM   1199  HG  SER A 131     -13.041  -5.504  -5.619  1.00 15.00      A    H  
ATOM   1200  C   SER A 131     -12.683  -8.617  -7.694  1.00 15.00      A    C  
ATOM   1201  O   SER A 131     -13.756  -9.133  -7.384  1.00 15.00      A    O  
ATOM   1202  N   VAL A 132     -11.504  -9.201  -7.468  1.00 15.00      A    N  
ATOM   1203  HN  VAL A 132     -10.682  -8.733  -7.725  1.00 15.00      A    H  
ATOM   1204  CA  VAL A 132     -11.408 -10.522  -6.847  1.00 15.00      A    C  
ATOM   1205  CB  VAL A 132      -9.974 -11.111  -6.893  1.00 15.00      A    C  
ATOM   1206  CG1 VAL A 132      -9.275 -10.749  -8.194  1.00 15.00      A    C  
ATOM   1207  CG2 VAL A 132      -9.143 -10.683  -5.695  1.00 15.00      A    C  
ATOM   1208  C   VAL A 132     -11.951 -10.520  -5.416  1.00 15.00      A    C  
ATOM   1209  O   VAL A 132     -12.301 -11.570  -4.882  1.00 15.00      A    O  
ATOM   1210  N   MET A 133     -12.018  -9.333  -4.804  1.00 15.00      A    N  
ATOM   1211  HN  MET A 133     -11.701  -8.534  -5.275  1.00 15.00      A    H  
ATOM   1212  CA  MET A 133     -12.545  -9.198  -3.450  1.00 15.00      A    C  
ATOM   1213  CB  MET A 133     -12.223  -7.819  -2.869  1.00 15.00      A    C  
ATOM   1214  CG  MET A 133     -12.565  -7.692  -1.392  1.00 15.00      A    C  
ATOM   1215  SD  MET A 133     -12.197  -6.067  -0.708  1.00 15.00      A    S  
ATOM   1216  CE  MET A 133     -13.819  -5.312  -0.745  1.00 15.00      A    C  
ATOM   1217  C   MET A 133     -14.053  -9.421  -3.455  1.00 15.00      A    C  
ATOM   1218  O   MET A 133     -14.593 -10.107  -2.588  1.00 15.00      A    O  
ATOM   1219  N   ASN A 134     -14.725  -8.834  -4.446  1.00 15.00      A    N  
ATOM   1220  HN  ASN A 134     -14.233  -8.290  -5.097  1.00 15.00      A    H  
ATOM   1221  CA  ASN A 134     -16.170  -8.975  -4.592  1.00 15.00      A    C  
ATOM   1222  CB  ASN A 134     -16.694  -7.999  -5.651  1.00 15.00      A    C  
ATOM   1223  CG  ASN A 134     -18.205  -8.033  -5.795  1.00 15.00      A    C  
ATOM   1224  OD1 ASN A 134     -18.918  -7.262  -5.156  1.00 15.00      A    O  
ATOM   1225  ND2 ASN A 134     -18.703  -8.933  -6.637  1.00 15.00      A    N  
ATOM   1226 HD21 ASN A 134     -18.077  -9.518  -7.112  1.00 15.00      A    H  
ATOM   1227 HD22 ASN A 134     -19.676  -8.975  -6.747  1.00 15.00      A    H  
ATOM   1228  C   ASN A 134     -16.516 -10.406  -4.987  1.00 15.00      A    C  
ATOM   1229  O   ASN A 134     -17.518 -10.962  -4.536  1.00 15.00      A    O  
ATOM   1230  N   ARG A 135     -15.669 -10.994  -5.830  1.00 15.00      A    N  
ATOM   1231  HN  ARG A 135     -14.891 -10.490  -6.151  1.00 15.00      A    H  
ATOM   1232  CA  ARG A 135     -15.861 -12.364  -6.291  1.00 15.00      A    C  
ATOM   1233  CB  ARG A 135     -14.978 -12.648  -7.509  1.00 15.00      A    C  
ATOM   1234  CG  ARG A 135     -15.500 -12.062  -8.818  1.00 15.00      A    C  
ATOM   1235  CD  ARG A 135     -14.458 -11.184  -9.503  1.00 15.00      A    C  
ATOM   1236  NE  ARG A 135     -13.643 -11.914 -10.474  1.00 15.00      A    N  
ATOM   1237  HE  ARG A 135     -13.956 -12.799 -10.751  1.00 15.00      A    H  
ATOM   1238  CZ  ARG A 135     -12.507 -11.444 -10.994  1.00 15.00      A    C  
ATOM   1239  NH1 ARG A 135     -12.049 -10.252 -10.641  1.00 15.00      A    N  
ATOM   1240 HH11 ARG A 135     -12.576  -9.675  -9.955  1.00 15.00      A    H  
ATOM   1241 HH12 ARG A 135     -11.163  -9.892 -11.051  1.00 15.00      A    H  
ATOM   1242  NH2 ARG A 135     -11.822 -12.173 -11.864  1.00 15.00      A    N  
ATOM   1243 HH21 ARG A 135     -12.167 -13.113 -12.142  1.00 15.00      A    H  
ATOM   1244 HH22 ARG A 135     -10.936 -11.804 -12.267  1.00 15.00      A    H  
ATOM   1245  C   ARG A 135     -15.583 -13.368  -5.168  1.00 15.00      A    C  
ATOM   1246  O   ARG A 135     -16.042 -14.511  -5.215  1.00 15.00      A    O  
ATOM   1247  N   ALA A 136     -14.831 -12.927  -4.156  1.00 15.00      A    N  
ATOM   1248  HN  ALA A 136     -14.487 -12.010  -4.185  1.00 15.00      A    H  
ATOM   1249  CA  ALA A 136     -14.505 -13.770  -3.008  1.00 15.00      A    C  
ATOM   1250  CB  ALA A 136     -13.202 -13.324  -2.361  1.00 15.00      A    C  
ATOM   1251  C   ALA A 136     -15.642 -13.743  -1.992  1.00 15.00      A    C  
ATOM   1252  O   ALA A 136     -15.917 -14.741  -1.328  1.00 15.00      A    O  
ATOM   1253  N   LYS A 137     -16.297 -12.586  -1.878  1.00 15.00      A    N  
ATOM   1254  HN  LYS A 137     -16.011 -11.823  -2.424  1.00 15.00      A    H  
ATOM   1255  CA  LYS A 137     -17.426 -12.420  -0.967  1.00 15.00      A    C  
ATOM   1256  CB  LYS A 137     -17.769 -10.927  -0.828  1.00 15.00      A    C  
ATOM   1257  CG  LYS A 137     -19.178 -10.612  -0.331  1.00 15.00      A    C  
ATOM   1258  CD  LYS A 137     -19.431 -11.135   1.078  1.00 15.00      A    C  
ATOM   1259  CE  LYS A 137     -18.513 -10.487   2.099  1.00 15.00      A    C  
ATOM   1260  NZ  LYS A 137     -18.969 -10.747   3.491  1.00 15.00      A    N  
ATOM   1261  HZ1 LYS A 137     -19.902 -10.315   3.649  1.00 15.00      A    H  
ATOM   1262  HZ2 LYS A 137     -18.293 -10.342   4.171  1.00 15.00      A    H  
ATOM   1263  HZ3 LYS A 137     -19.040 -11.771   3.659  1.00 15.00      A    H  
ATOM   1264  C   LYS A 137     -18.623 -13.217  -1.486  1.00 15.00      A    C  
ATOM   1265  O   LYS A 137     -19.447 -13.708  -0.715  1.00 15.00      A    O  
ATOM   1266  N   LYS A 138     -18.686 -13.354  -2.809  1.00 15.00      A    N  
ATOM   1267  HN  LYS A 138     -17.991 -12.936  -3.360  1.00 15.00      A    H  
ATOM   1268  CA  LYS A 138     -19.750 -14.101  -3.466  1.00 15.00      A    C  
ATOM   1269  CB  LYS A 138     -19.721 -13.810  -4.971  1.00 15.00      A    C  
ATOM   1270  CG  LYS A 138     -20.843 -14.451  -5.771  1.00 15.00      A    C  
ATOM   1271  CD  LYS A 138     -20.909 -13.873  -7.177  1.00 15.00      A    C  
ATOM   1272  CE  LYS A 138     -21.855 -14.667  -8.063  1.00 15.00      A    C  
ATOM   1273  NZ  LYS A 138     -21.194 -15.861  -8.659  1.00 15.00      A    N  
ATOM   1274  HZ1 LYS A 138     -20.463 -15.564  -9.337  1.00 15.00      A    H  
ATOM   1275  HZ2 LYS A 138     -21.894 -16.447  -9.156  1.00 15.00      A    H  
ATOM   1276  HZ3 LYS A 138     -20.747 -16.433  -7.913  1.00 15.00      A    H  
ATOM   1277  C   LYS A 138     -19.589 -15.601  -3.205  1.00 15.00      A    C  
ATOM   1278  O   LYS A 138     -20.547 -16.368  -3.307  1.00 15.00      A    O  
ATOM   1279  N   ALA A 139     -18.368 -16.005  -2.855  1.00 15.00      A    N  
ATOM   1280  HN  ALA A 139     -17.649 -15.343  -2.788  1.00 15.00      A    H  
ATOM   1281  CA  ALA A 139     -18.069 -17.404  -2.566  1.00 15.00      A    C  
ATOM   1282  CB  ALA A 139     -16.623 -17.719  -2.916  1.00 15.00      A    C  
ATOM   1283  C   ALA A 139     -18.347 -17.736  -1.100  1.00 15.00      A    C  
ATOM   1284  O   ALA A 139     -18.369 -18.905  -0.713  1.00 15.00      A    O  
ATOM   1285  N   GLY A 140     -18.555 -16.699  -0.290  1.00 15.00      A    N  
ATOM   1286  HN  GLY A 140     -18.522 -15.790  -0.655  1.00 15.00      A    H  
ATOM   1287  CA  GLY A 140     -18.831 -16.901   1.121  1.00 15.00      A    C  
ATOM   1288  C   GLY A 140     -17.656 -16.543   2.012  1.00 15.00      A    C  
ATOM   1289  O   GLY A 140     -17.658 -16.857   3.203  1.00 15.00      A    O  
ATOM   1290  N   LYS A 141     -16.651 -15.887   1.439  1.00 15.00      A    N  
ATOM   1291  HN  LYS A 141     -16.707 -15.662   0.486  1.00 15.00      A    H  
ATOM   1292  CA  LYS A 141     -15.470 -15.487   2.198  1.00 15.00      A    C  
ATOM   1293  CB  LYS A 141     -14.216 -15.511   1.316  1.00 15.00      A    C  
ATOM   1294  CG  LYS A 141     -13.808 -16.882   0.802  1.00 15.00      A    C  
ATOM   1295  CD  LYS A 141     -12.441 -16.817   0.137  1.00 15.00      A    C  
ATOM   1296  CE  LYS A 141     -12.132 -18.076  -0.659  1.00 15.00      A    C  
ATOM   1297  NZ  LYS A 141     -11.949 -19.267   0.213  1.00 15.00      A    N  
ATOM   1298  HZ1 LYS A 141     -11.606 -20.071  -0.351  1.00 15.00      A    H  
ATOM   1299  HZ2 LYS A 141     -12.852 -19.528   0.656  1.00 15.00      A    H  
ATOM   1300  HZ3 LYS A 141     -11.256 -19.060   0.960  1.00 15.00      A    H  
ATOM   1301  C   LYS A 141     -15.637 -14.085   2.774  1.00 15.00      A    C  
ATOM   1302  O   LYS A 141     -16.345 -13.250   2.208  1.00 15.00      A    O  
ATOM   1303  N   SER A 142     -14.982 -13.836   3.904  1.00 15.00      A    N  
ATOM   1304  HN  SER A 142     -14.450 -14.550   4.315  1.00 15.00      A    H  
ATOM   1305  CA  SER A 142     -15.031 -12.529   4.547  1.00 15.00      A    C  
ATOM   1306  CB  SER A 142     -14.722 -12.653   6.041  1.00 15.00      A    C  
ATOM   1307  OG  SER A 142     -15.803 -13.240   6.740  1.00 15.00      A    O  
ATOM   1308  HG  SER A 142     -16.608 -13.150   6.223  1.00 15.00      A    H  
ATOM   1309  C   SER A 142     -14.022 -11.600   3.885  1.00 15.00      A    C  
ATOM   1310  O   SER A 142     -12.922 -12.019   3.548  1.00 15.00      A    O  
ATOM   1311  N   VAL A 143     -14.392 -10.344   3.690  1.00 15.00      A    N  
ATOM   1312  HN  VAL A 143     -15.281 -10.050   3.982  1.00 15.00      A    H  
ATOM   1313  CA  VAL A 143     -13.492  -9.391   3.050  1.00 15.00      A    C  
ATOM   1314  CB  VAL A 143     -14.050  -8.879   1.706  1.00 15.00      A    C  
ATOM   1315  CG1 VAL A 143     -14.116 -10.016   0.697  1.00 15.00      A    C  
ATOM   1316  CG2 VAL A 143     -15.422  -8.252   1.893  1.00 15.00      A    C  
ATOM   1317  C   VAL A 143     -13.140  -8.220   3.962  1.00 15.00      A    C  
ATOM   1318  O   VAL A 143     -13.950  -7.790   4.783  1.00 15.00      A    O  
ATOM   1319  N   GLY A 144     -11.917  -7.718   3.814  1.00 15.00      A    N  
ATOM   1320  HN  GLY A 144     -11.317  -8.109   3.144  1.00 15.00      A    H  
ATOM   1321  CA  GLY A 144     -11.462  -6.606   4.626  1.00 15.00      A    C  
ATOM   1322  C   GLY A 144     -10.549  -5.666   3.863  1.00 15.00      A    C  
ATOM   1323  O   GLY A 144      -9.742  -6.102   3.042  1.00 15.00      A    O  
ATOM   1324  N   VAL A 145     -10.680  -4.370   4.137  1.00 15.00      A    N  
ATOM   1325  HN  VAL A 145     -11.344  -4.092   4.803  1.00 15.00      A    H  
ATOM   1326  CA  VAL A 145      -9.870  -3.349   3.477  1.00 15.00      A    C  
ATOM   1327  CB  VAL A 145     -10.734  -2.442   2.570  1.00 15.00      A    C  
ATOM   1328  CG1 VAL A 145      -9.874  -1.403   1.867  1.00 15.00      A    C  
ATOM   1329  CG2 VAL A 145     -11.508  -3.270   1.556  1.00 15.00      A    C  
ATOM   1330  C   VAL A 145      -9.152  -2.481   4.510  1.00 15.00      A    C  
ATOM   1331  O   VAL A 145      -9.785  -1.727   5.245  1.00 15.00      A    O  
ATOM   1332  N   VAL A 146      -7.829  -2.601   4.560  1.00 15.00      A    N  
ATOM   1333  HN  VAL A 146      -7.386  -3.223   3.945  1.00 15.00      A    H  
ATOM   1334  CA  VAL A 146      -7.014  -1.832   5.499  1.00 15.00      A    C  
ATOM   1335  CB  VAL A 146      -6.253  -2.762   6.470  1.00 15.00      A    C  
ATOM   1336  CG1 VAL A 146      -5.424  -1.955   7.455  1.00 15.00      A    C  
ATOM   1337  CG2 VAL A 146      -7.216  -3.680   7.209  1.00 15.00      A    C  
ATOM   1338  C   VAL A 146      -6.005  -0.962   4.749  1.00 15.00      A    C  
ATOM   1339  O   VAL A 146      -5.322  -1.435   3.841  1.00 15.00      A    O  
ATOM   1340  N   THR A 147      -5.915   0.310   5.132  1.00 15.00      A    N  
ATOM   1341  HN  THR A 147      -6.485   0.633   5.860  1.00 15.00      A    H  
ATOM   1342  CA  THR A 147      -4.987   1.238   4.490  1.00 15.00      A    C  
ATOM   1343  CB  THR A 147      -5.519   1.718   3.120  1.00 15.00      A    C  
ATOM   1344  OG1 THR A 147      -4.611   2.667   2.547  1.00 15.00      A    O  
ATOM   1345  HG1 THR A 147      -3.836   2.208   2.216  1.00 15.00      A    H  
ATOM   1346  CG2 THR A 147      -6.896   2.355   3.260  1.00 15.00      A    C  
ATOM   1347  C   THR A 147      -4.694   2.447   5.379  1.00 15.00      A    C  
ATOM   1348  O   THR A 147      -5.487   2.797   6.252  1.00 15.00      A    O  
ATOM   1349  N   THR A 148      -3.541   3.078   5.150  1.00 15.00      A    N  
ATOM   1350  HN  THR A 148      -2.945   2.743   4.448  1.00 15.00      A    H  
ATOM   1351  CA  THR A 148      -3.146   4.257   5.915  1.00 15.00      A    C  
ATOM   1352  CB  THR A 148      -1.615   4.395   6.012  1.00 15.00      A    C  
ATOM   1353  OG1 THR A 148      -1.025   4.172   4.726  1.00 15.00      A    O  
ATOM   1354  HG1 THR A 148      -0.097   4.413   4.756  1.00 15.00      A    H  
ATOM   1355  CG2 THR A 148      -1.043   3.406   7.013  1.00 15.00      A    C  
ATOM   1356  C   THR A 148      -3.722   5.525   5.290  1.00 15.00      A    C  
ATOM   1357  O   THR A 148      -3.601   6.616   5.846  1.00 15.00      A    O  
ATOM   1358  N   THR A 149      -4.335   5.378   4.122  1.00 15.00      A    N  
ATOM   1359  HN  THR A 149      -4.382   4.486   3.711  1.00 15.00      A    H  
ATOM   1360  CA  THR A 149      -4.943   6.506   3.433  1.00 15.00      A    C  
ATOM   1361  CB  THR A 149      -4.597   6.503   1.928  1.00 15.00      A    C  
ATOM   1362  OG1 THR A 149      -5.105   5.309   1.315  1.00 15.00      A    O  
ATOM   1363  HG1 THR A 149      -4.873   5.298   0.382  1.00 15.00      A    H  
ATOM   1364  CG2 THR A 149      -3.094   6.573   1.718  1.00 15.00      A    C  
ATOM   1365  C   THR A 149      -6.457   6.435   3.577  1.00 15.00      A    C  
ATOM   1366  O   THR A 149      -6.978   5.644   4.369  1.00 15.00      A    O  
ATOM   1367  N   ARG A 150      -7.158   7.271   2.818  1.00 15.00      A    N  
ATOM   1368  HN  ARG A 150      -6.683   7.898   2.233  1.00 15.00      A    H  
ATOM   1369  CA  ARG A 150      -8.612   7.275   2.838  1.00 15.00      A    C  
ATOM   1370  CB  ARG A 150      -9.159   8.428   1.988  1.00 15.00      A    C  
ATOM   1371  CG  ARG A 150      -8.988   9.804   2.613  1.00 15.00      A    C  
ATOM   1372  CD  ARG A 150      -7.873  10.596   1.947  1.00 15.00      A    C  
ATOM   1373  NE  ARG A 150      -8.335  11.251   0.730  1.00 15.00      A    N  
ATOM   1374  HE  ARG A 150      -9.222  10.984   0.379  1.00 15.00      A    H  
ATOM   1375  CZ  ARG A 150      -7.644  12.201   0.089  1.00 15.00      A    C  
ATOM   1376  NH1 ARG A 150      -6.454  12.599   0.546  1.00 15.00      A    N  
ATOM   1377 HH11 ARG A 150      -6.051  12.164   1.403  1.00 15.00      A    H  
ATOM   1378 HH12 ARG A 150      -5.924  13.347   0.050  1.00 15.00      A    H  
ATOM   1379  NH2 ARG A 150      -8.148  12.748  -1.005  1.00 15.00      A    N  
ATOM   1380 HH21 ARG A 150      -7.622  13.489  -1.507  1.00 15.00      A    H  
ATOM   1381 HH22 ARG A 150      -9.077  12.444  -1.354  1.00 15.00      A    H  
ATOM   1382  C   ARG A 150      -9.122   5.953   2.293  1.00 15.00      A    C  
ATOM   1383  O   ARG A 150      -8.539   5.402   1.362  1.00 15.00      A    O  
ATOM   1384  N   VAL A 151     -10.193   5.432   2.884  1.00 15.00      A    N  
ATOM   1385  HN  VAL A 151     -10.609   5.906   3.636  1.00 15.00      A    H  
ATOM   1386  CA  VAL A 151     -10.763   4.170   2.427  1.00 15.00      A    C  
ATOM   1387  CB  VAL A 151     -11.759   3.558   3.443  1.00 15.00      A    C  
ATOM   1388  CG1 VAL A 151     -11.033   3.127   4.709  1.00 15.00      A    C  
ATOM   1389  CG2 VAL A 151     -12.882   4.529   3.777  1.00 15.00      A    C  
ATOM   1390  C   VAL A 151     -11.429   4.362   1.070  1.00 15.00      A    C  
ATOM   1391  O   VAL A 151     -11.772   3.401   0.385  1.00 15.00      A    O  
ATOM   1392  N   GLN A 152     -11.572   5.628   0.689  1.00 15.00      A    N  
ATOM   1393  HN  GLN A 152     -11.256   6.339   1.286  1.00 15.00      A    H  
ATOM   1394  CA  GLN A 152     -12.176   5.999  -0.577  1.00 15.00      A    C  
ATOM   1395  CB  GLN A 152     -13.182   7.135  -0.364  1.00 15.00      A    C  
ATOM   1396  CG  GLN A 152     -14.229   6.843   0.701  1.00 15.00      A    C  
ATOM   1397  CD  GLN A 152     -13.895   7.457   2.050  1.00 15.00      A    C  
ATOM   1398  OE1 GLN A 152     -12.734   7.732   2.354  1.00 15.00      A    O  
ATOM   1399  NE2 GLN A 152     -14.914   7.657   2.876  1.00 15.00      A    N  
ATOM   1400 HE21 GLN A 152     -15.811   7.402   2.576  1.00 15.00      A    H  
ATOM   1401 HE22 GLN A 152     -14.728   8.050   3.756  1.00 15.00      A    H  
ATOM   1402  C   GLN A 152     -11.107   6.418  -1.591  1.00 15.00      A    C  
ATOM   1403  O   GLN A 152     -11.425   6.965  -2.645  1.00 15.00      A    O  
ATOM   1404  N   HIS A 153      -9.836   6.150  -1.269  1.00 15.00      A    N  
ATOM   1405  HN  HIS A 153      -9.641   5.706  -0.417  1.00 15.00      A    H  
ATOM   1406  CA  HIS A 153      -8.728   6.494  -2.163  1.00 15.00      A    C  
ATOM   1407  CB  HIS A 153      -7.391   6.473  -1.412  1.00 15.00      A    C  
ATOM   1408  CG  HIS A 153      -6.422   7.536  -1.847  1.00 15.00      A    C  
ATOM   1409  ND1 HIS A 153      -6.435   8.792  -1.283  1.00 15.00      A    N  
ATOM   1410  CD2 HIS A 153      -5.441   7.481  -2.783  1.00 15.00      A    C  
ATOM   1411  CE1 HIS A 153      -5.472   9.469  -1.881  1.00 15.00      A    C  
ATOM   1412  NE2 HIS A 153      -4.844   8.717  -2.795  1.00 15.00      A    N  
ATOM   1413  HE2 HIS A 153      -4.100   8.998  -3.368  1.00 15.00      A    H  
ATOM   1414  C   HIS A 153      -8.694   5.538  -3.356  1.00 15.00      A    C  
ATOM   1415  O   HIS A 153      -9.392   4.530  -3.361  1.00 15.00      A    O  
ATOM   1416  N   ALA A 154      -7.873   5.857  -4.353  1.00 15.00      A    N  
ATOM   1417  HN  ALA A 154      -7.321   6.662  -4.269  1.00 15.00      A    H  
ATOM   1418  CA  ALA A 154      -7.764   5.047  -5.570  1.00 15.00      A    C  
ATOM   1419  CB  ALA A 154      -6.725   5.635  -6.509  1.00 15.00      A    C  
ATOM   1420  C   ALA A 154      -7.474   3.566  -5.313  1.00 15.00      A    C  
ATOM   1421  O   ALA A 154      -8.175   2.698  -5.834  1.00 15.00      A    O  
ATOM   1422  N   SER A 155      -6.445   3.284  -4.517  1.00 15.00      A    N  
ATOM   1423  HN  SER A 155      -5.933   4.019  -4.119  1.00 15.00      A    H  
ATOM   1424  CA  SER A 155      -6.056   1.903  -4.219  1.00 15.00      A    C  
ATOM   1425  CB  SER A 155      -4.724   1.839  -3.469  1.00 15.00      A    C  
ATOM   1426  OG  SER A 155      -3.705   2.515  -4.183  1.00 15.00      A    O  
ATOM   1427  HG  SER A 155      -3.010   2.783  -3.574  1.00 15.00      A    H  
ATOM   1428  C   SER A 155      -7.148   1.080  -3.515  1.00 15.00      A    C  
ATOM   1429  O   SER A 155      -7.555   0.039  -4.033  1.00 15.00      A    O  
ATOM   1430  N   PRO A 156      -7.637   1.513  -2.327  1.00 15.00      A    N  
ATOM   1431  CA  PRO A 156      -8.679   0.777  -1.594  1.00 15.00      A    C  
ATOM   1432  CB  PRO A 156      -8.801   1.531  -0.266  1.00 15.00      A    C  
ATOM   1433  CG  PRO A 156      -8.278   2.893  -0.555  1.00 15.00      A    C  
ATOM   1434  CD  PRO A 156      -7.209   2.721  -1.594  1.00 15.00      A    C  
ATOM   1435  C   PRO A 156     -10.029   0.737  -2.316  1.00 15.00      A    C  
ATOM   1436  O   PRO A 156     -10.820  -0.178  -2.096  1.00 15.00      A    O  
ATOM   1437  N   ALA A 157     -10.284   1.720  -3.182  1.00 15.00      A    N  
ATOM   1438  HN  ALA A 157      -9.611   2.419  -3.326  1.00 15.00      A    H  
ATOM   1439  CA  ALA A 157     -11.544   1.781  -3.924  1.00 15.00      A    C  
ATOM   1440  CB  ALA A 157     -11.851   3.200  -4.372  1.00 15.00      A    C  
ATOM   1441  C   ALA A 157     -11.550   0.834  -5.119  1.00 15.00      A    C  
ATOM   1442  O   ALA A 157     -12.584   0.628  -5.746  1.00 15.00      A    O  
ATOM   1443  N   GLY A 158     -10.394   0.258  -5.434  1.00 15.00      A    N  
ATOM   1444  HN  GLY A 158      -9.593   0.462  -4.905  1.00 15.00      A    H  
ATOM   1445  CA  GLY A 158     -10.308  -0.664  -6.553  1.00 15.00      A    C  
ATOM   1446  C   GLY A 158     -10.829  -2.046  -6.205  1.00 15.00      A    C  
ATOM   1447  O   GLY A 158     -10.882  -2.931  -7.060  1.00 15.00      A    O  
ATOM   1448  N   THR A 159     -11.223  -2.227  -4.946  1.00 15.00      A    N  
ATOM   1449  HN  THR A 159     -11.164  -1.479  -4.316  1.00 15.00      A    H  
ATOM   1450  CA  THR A 159     -11.732  -3.509  -4.477  1.00 15.00      A    C  
ATOM   1451  CB  THR A 159     -11.131  -3.882  -3.104  1.00 15.00      A    C  
ATOM   1452  OG1 THR A 159     -11.610  -2.974  -2.104  1.00 15.00      A    O  
ATOM   1453  HG1 THR A 159     -11.086  -2.169  -2.123  1.00 15.00      A    H  
ATOM   1454  CG2 THR A 159      -9.613  -3.834  -3.136  1.00 15.00      A    C  
ATOM   1455  C   THR A 159     -13.255  -3.509  -4.340  1.00 15.00      A    C  
ATOM   1456  O   THR A 159     -13.836  -4.519  -3.943  1.00 15.00      A    O  
ATOM   1457  N   TYR A 160     -13.910  -2.392  -4.668  1.00 15.00      A    N  
ATOM   1458  HN  TYR A 160     -13.414  -1.617  -5.006  1.00 15.00      A    H  
ATOM   1459  CA  TYR A 160     -15.364  -2.321  -4.529  1.00 15.00      A    C  
ATOM   1460  CB  TYR A 160     -15.734  -2.082  -3.054  1.00 15.00      A    C  
ATOM   1461  CG  TYR A 160     -15.276  -0.741  -2.507  1.00 15.00      A    C  
ATOM   1462  CD1 TYR A 160     -14.115  -0.632  -1.751  1.00 15.00      A    C  
ATOM   1463  CD2 TYR A 160     -16.002   0.417  -2.756  1.00 15.00      A    C  
ATOM   1464  CE1 TYR A 160     -13.695   0.592  -1.262  1.00 15.00      A    C  
ATOM   1465  CE2 TYR A 160     -15.590   1.640  -2.272  1.00 15.00      A    C  
ATOM   1466  CZ  TYR A 160     -14.437   1.724  -1.527  1.00 15.00      A    C  
ATOM   1467  OH  TYR A 160     -14.028   2.944  -1.045  1.00 15.00      A    O  
ATOM   1468  HH  TYR A 160     -13.073   3.018  -1.127  1.00 15.00      A    H  
ATOM   1469  C   TYR A 160     -16.020  -1.242  -5.392  1.00 15.00      A    C  
ATOM   1470  O   TYR A 160     -17.222  -1.302  -5.641  1.00 15.00      A    O  
ATOM   1471  N   ALA A 161     -15.248  -0.261  -5.847  1.00 15.00      A    N  
ATOM   1472  HN  ALA A 161     -14.285  -0.277  -5.664  1.00 15.00      A    H  
ATOM   1473  CA  ALA A 161     -15.817   0.841  -6.624  1.00 15.00      A    C  
ATOM   1474  CB  ALA A 161     -15.363   2.185  -6.071  1.00 15.00      A    C  
ATOM   1475  C   ALA A 161     -15.563   0.761  -8.126  1.00 15.00      A    C  
ATOM   1476  O   ALA A 161     -14.622   0.118  -8.590  1.00 15.00      A    O  
ATOM   1477  N   HIS A 162     -16.438   1.445  -8.865  1.00 15.00      A    N  
ATOM   1478  HN  HIS A 162     -17.156   1.924  -8.404  1.00 15.00      A    H  
ATOM   1479  CA  HIS A 162     -16.379   1.527 -10.321  1.00 15.00      A    C  
ATOM   1480  CB  HIS A 162     -17.398   0.571 -10.965  1.00 15.00      A    C  
ATOM   1481  CG  HIS A 162     -17.359  -0.843 -10.464  1.00 15.00      A    C  
ATOM   1482  ND1 HIS A 162     -18.190  -1.331  -9.478  1.00 15.00      A    N  
ATOM   1483  HD1 HIS A 162     -18.874  -0.822  -8.996  1.00 15.00      A    H  
ATOM   1484  CD2 HIS A 162     -16.582  -1.886 -10.845  1.00 15.00      A    C  
ATOM   1485  CE1 HIS A 162     -17.895  -2.626  -9.296  1.00 15.00      A    C  
ATOM   1486  NE2 HIS A 162     -16.926  -3.012 -10.103  1.00 15.00      A    N  
ATOM   1487  C   HIS A 162     -16.722   2.958 -10.736  1.00 15.00      A    C  
ATOM   1488  O   HIS A 162     -17.897   3.309 -10.852  1.00 15.00      A    O  
ATOM   1489  N   THR A 163     -15.704   3.788 -10.944  1.00 15.00      A    N  
ATOM   1490  HN  THR A 163     -14.786   3.457 -10.850  1.00 15.00      A    H  
ATOM   1491  CA  THR A 163     -15.930   5.182 -11.316  1.00 15.00      A    C  
ATOM   1492  CB  THR A 163     -15.865   6.107 -10.079  1.00 15.00      A    C  
ATOM   1493  OG1 THR A 163     -16.028   7.475 -10.473  1.00 15.00      A    O  
ATOM   1494  HG1 THR A 163     -16.822   7.563 -11.005  1.00 15.00      A    H  
ATOM   1495  CG2 THR A 163     -14.542   5.943  -9.342  1.00 15.00      A    C  
ATOM   1496  C   THR A 163     -14.946   5.667 -12.379  1.00 15.00      A    C  
ATOM   1497  O   THR A 163     -13.837   5.146 -12.504  1.00 15.00      A    O  
ATOM   1498  N   VAL A 164     -15.370   6.669 -13.147  1.00 15.00      A    N  
ATOM   1499  HN  VAL A 164     -16.269   7.030 -13.000  1.00 15.00      A    H  
ATOM   1500  CA  VAL A 164     -14.540   7.246 -14.200  1.00 15.00      A    C  
ATOM   1501  CB  VAL A 164     -15.398   7.841 -15.335  1.00 15.00      A    C  
ATOM   1502  CG1 VAL A 164     -16.030   6.733 -16.163  1.00 15.00      A    C  
ATOM   1503  CG2 VAL A 164     -16.469   8.766 -14.773  1.00 15.00      A    C  
ATOM   1504  C   VAL A 164     -13.620   8.332 -13.648  1.00 15.00      A    C  
ATOM   1505  O   VAL A 164     -12.720   8.805 -14.341  1.00 15.00      A    O  
ATOM   1506  N   ASN A 165     -13.856   8.724 -12.399  1.00 15.00      A    N  
ATOM   1507  HN  ASN A 165     -14.592   8.310 -11.901  1.00 15.00      A    H  
ATOM   1508  CA  ASN A 165     -13.051   9.750 -11.749  1.00 15.00      A    C  
ATOM   1509  CB  ASN A 165     -13.773  11.100 -11.793  1.00 15.00      A    C  
ATOM   1510  CG  ASN A 165     -12.834  12.284 -11.662  1.00 15.00      A    C  
ATOM   1511  OD1 ASN A 165     -11.783  12.195 -11.031  1.00 15.00      A    O  
ATOM   1512  ND2 ASN A 165     -13.210  13.405 -12.264  1.00 15.00      A    N  
ATOM   1513 HD21 ASN A 165     -14.061  13.407 -12.752  1.00 15.00      A    H  
ATOM   1514 HD22 ASN A 165     -12.622  14.186 -12.199  1.00 15.00      A    H  
ATOM   1515  C   ASN A 165     -12.742   9.354 -10.307  1.00 15.00      A    C  
ATOM   1516  O   ASN A 165     -13.649   9.144  -9.502  1.00 15.00      A    O  
ATOM   1517  N   ARG A 166     -11.453   9.265  -9.993  1.00 15.00      A    N  
ATOM   1518  HN  ARG A 166     -10.784   9.463 -10.681  1.00 15.00      A    H  
ATOM   1519  CA  ARG A 166     -10.999   8.882  -8.657  1.00 15.00      A    C  
ATOM   1520  CB  ARG A 166      -9.557   8.374  -8.723  1.00 15.00      A    C  
ATOM   1521  CG  ARG A 166      -8.598   9.330  -9.415  1.00 15.00      A    C  
ATOM   1522  CD  ARG A 166      -7.159   8.860  -9.295  1.00 15.00      A    C  
ATOM   1523  NE  ARG A 166      -6.659   8.968  -7.926  1.00 15.00      A    N  
ATOM   1524  HE  ARG A 166      -7.298   9.232  -7.230  1.00 15.00      A    H  
ATOM   1525  CZ  ARG A 166      -5.397   8.732  -7.579  1.00 15.00      A    C  
ATOM   1526  NH1 ARG A 166      -4.507   8.373  -8.497  1.00 15.00      A    N  
ATOM   1527 HH11 ARG A 166      -3.521   8.188  -8.222  1.00 15.00      A    H  
ATOM   1528 HH12 ARG A 166      -4.796   8.278  -9.493  1.00 15.00      A    H  
ATOM   1529  NH2 ARG A 166      -5.023   8.850  -6.312  1.00 15.00      A    N  
ATOM   1530 HH21 ARG A 166      -4.036   8.664  -6.041  1.00 15.00      A    H  
ATOM   1531 HH22 ARG A 166      -5.717   9.129  -5.588  1.00 15.00      A    H  
ATOM   1532  C   ARG A 166     -11.088  10.038  -7.661  1.00 15.00      A    C  
ATOM   1533  O   ARG A 166     -10.931   9.840  -6.456  1.00 15.00      A    O  
ATOM   1534  N   ASN A 167     -11.342  11.240  -8.168  1.00 15.00      A    N  
ATOM   1535  HN  ASN A 167     -11.467  11.333  -9.135  1.00 15.00      A    H  
ATOM   1536  CA  ASN A 167     -11.438  12.425  -7.323  1.00 15.00      A    C  
ATOM   1537  CB  ASN A 167     -10.996  13.666  -8.100  1.00 15.00      A    C  
ATOM   1538  CG  ASN A 167      -9.582  13.539  -8.635  1.00 15.00      A    C  
ATOM   1539  OD1 ASN A 167      -8.650  13.228  -7.893  1.00 15.00      A    O  
ATOM   1540  ND2 ASN A 167      -9.417  13.764  -9.933  1.00 15.00      A    N  
ATOM   1541 HD21 ASN A 167     -10.206  13.996 -10.466  1.00 15.00      A    H  
ATOM   1542 HD22 ASN A 167      -8.514  13.686 -10.306  1.00 15.00      A    H  
ATOM   1543  C   ASN A 167     -12.847  12.615  -6.764  1.00 15.00      A    C  
ATOM   1544  O   ASN A 167     -13.106  13.568  -6.030  1.00 15.00      A    O  
ATOM   1545  N   TRP A 168     -13.752  11.702  -7.110  1.00 15.00      A    N  
ATOM   1546  HN  TRP A 168     -13.485  10.965  -7.699  1.00 15.00      A    H  
ATOM   1547  CA  TRP A 168     -15.132  11.770  -6.637  1.00 15.00      A    C  
ATOM   1548  CB  TRP A 168     -16.095  11.213  -7.690  1.00 15.00      A    C  
ATOM   1549  CG  TRP A 168     -16.229  12.057  -8.919  1.00 15.00      A    C  
ATOM   1550  CD1 TRP A 168     -15.752  13.322  -9.110  1.00 15.00      A    C  
ATOM   1551  CD2 TRP A 168     -16.896  11.694 -10.133  1.00 15.00      A    C  
ATOM   1552  NE1 TRP A 168     -16.076  13.766 -10.368  1.00 15.00      A    N  
ATOM   1553  HE1 TRP A 168     -15.843  14.641 -10.740  1.00 15.00      A    H  
ATOM   1554  CE2 TRP A 168     -16.781  12.784 -11.016  1.00 15.00      A    C  
ATOM   1555  CE3 TRP A 168     -17.580  10.551 -10.557  1.00 15.00      A    C  
ATOM   1556  CZ2 TRP A 168     -17.321  12.763 -12.300  1.00 15.00      A    C  
ATOM   1557  CZ3 TRP A 168     -18.116  10.532 -11.830  1.00 15.00      A    C  
ATOM   1558  CH2 TRP A 168     -17.984  11.632 -12.686  1.00 15.00      A    C  
ATOM   1559  C   TRP A 168     -15.303  11.000  -5.332  1.00 15.00      A    C  
ATOM   1560  O   TRP A 168     -15.960   9.960  -5.299  1.00 15.00      A    O  
ATOM   1561  N   TYR A 169     -14.710  11.515  -4.260  1.00 15.00      A    N  
ATOM   1562  HN  TYR A 169     -14.203  12.349  -4.349  1.00 15.00      A    H  
ATOM   1563  CA  TYR A 169     -14.796  10.873  -2.953  1.00 15.00      A    C  
ATOM   1564  CB  TYR A 169     -13.783  11.488  -1.988  1.00 15.00      A    C  
ATOM   1565  CG  TYR A 169     -12.359  11.421  -2.489  1.00 15.00      A    C  
ATOM   1566  CD1 TYR A 169     -11.634  10.239  -2.419  1.00 15.00      A    C  
ATOM   1567  CD2 TYR A 169     -11.742  12.536  -3.041  1.00 15.00      A    C  
ATOM   1568  CE1 TYR A 169     -10.336  10.168  -2.883  1.00 15.00      A    C  
ATOM   1569  CE2 TYR A 169     -10.443  12.475  -3.508  1.00 15.00      A    C  
ATOM   1570  CZ  TYR A 169      -9.744  11.288  -3.428  1.00 15.00      A    C  
ATOM   1571  OH  TYR A 169      -8.450  11.220  -3.890  1.00 15.00      A    O  
ATOM   1572  HH  TYR A 169      -7.939  11.945  -3.521  1.00 15.00      A    H  
ATOM   1573  C   TYR A 169     -16.209  10.969  -2.392  1.00 15.00      A    C  
ATOM   1574  O   TYR A 169     -16.808   9.962  -2.022  1.00 15.00      A    O  
ATOM   1575  N   SER A 170     -16.736  12.187  -2.336  1.00 15.00      A    N  
ATOM   1576  HN  SER A 170     -16.202  12.953  -2.635  1.00 15.00      A    H  
ATOM   1577  CA  SER A 170     -18.087  12.416  -1.844  1.00 15.00      A    C  
ATOM   1578  CB  SER A 170     -18.076  13.361  -0.640  1.00 15.00      A    C  
ATOM   1579  OG  SER A 170     -17.565  14.635  -0.990  1.00 15.00      A    O  
ATOM   1580  HG  SER A 170     -17.544  14.721  -1.947  1.00 15.00      A    H  
ATOM   1581  C   SER A 170     -18.955  12.985  -2.961  1.00 15.00      A    C  
ATOM   1582  O   SER A 170     -18.468  13.228  -4.066  1.00 15.00      A    O  
ATOM   1583  N   ASP A 171     -20.236  13.200  -2.673  1.00 15.00      A    N  
ATOM   1584  HN  ASP A 171     -20.565  12.991  -1.773  1.00 15.00      A    H  
ATOM   1585  CA  ASP A 171     -21.167  13.739  -3.663  1.00 15.00      A    C  
ATOM   1586  CB  ASP A 171     -22.619  13.494  -3.242  1.00 15.00      A    C  
ATOM   1587  CG  ASP A 171     -23.020  14.269  -2.001  1.00 15.00      A    C  
ATOM   1588  OD1 ASP A 171     -22.283  14.209  -0.994  1.00 15.00      A    O  
ATOM   1589  OD2 ASP A 171     -24.077  14.932  -2.035  1.00 15.00      A    O  
ATOM   1590  C   ASP A 171     -20.919  15.225  -3.934  1.00 15.00      A    C  
ATOM   1591  O   ASP A 171     -21.506  15.805  -4.848  1.00 15.00      A    O  
ATOM   1592  N   ALA A 172     -20.042  15.831  -3.136  1.00 15.00      A    N  
ATOM   1593  HN  ALA A 172     -19.612  15.315  -2.422  1.00 15.00      A    H  
ATOM   1594  CA  ALA A 172     -19.702  17.240  -3.293  1.00 15.00      A    C  
ATOM   1595  CB  ALA A 172     -19.227  17.816  -1.970  1.00 15.00      A    C  
ATOM   1596  C   ALA A 172     -18.627  17.423  -4.362  1.00 15.00      A    C  
ATOM   1597  O   ALA A 172     -18.425  18.525  -4.872  1.00 15.00      A    O  
ATOM   1598  N   ASP A 173     -17.939  16.332  -4.691  1.00 15.00      A    N  
ATOM   1599  HN  ASP A 173     -18.148  15.485  -4.244  1.00 15.00      A    H  
ATOM   1600  CA  ASP A 173     -16.887  16.360  -5.699  1.00 15.00      A    C  
ATOM   1601  CB  ASP A 173     -15.758  15.399  -5.319  1.00 15.00      A    C  
ATOM   1602  CG  ASP A 173     -15.211  15.654  -3.928  1.00 15.00      A    C  
ATOM   1603  OD1 ASP A 173     -15.424  14.799  -3.042  1.00 15.00      A    O  
ATOM   1604  OD2 ASP A 173     -14.572  16.707  -3.724  1.00 15.00      A    O  
ATOM   1605  C   ASP A 173     -17.449  15.987  -7.065  1.00 15.00      A    C  
ATOM   1606  O   ASP A 173     -16.875  16.324  -8.101  1.00 15.00      A    O  
ATOM   1607  N   VAL A 174     -18.580  15.286  -7.052  1.00 15.00      A    N  
ATOM   1608  HN  VAL A 174     -18.982  15.050  -6.190  1.00 15.00      A    H  
ATOM   1609  CA  VAL A 174     -19.242  14.862  -8.280  1.00 15.00      A    C  
ATOM   1610  CB  VAL A 174     -20.164  13.646  -8.021  1.00 15.00      A    C  
ATOM   1611  CG1 VAL A 174     -20.541  12.960  -9.325  1.00 15.00      A    C  
ATOM   1612  CG2 VAL A 174     -19.512  12.659  -7.066  1.00 15.00      A    C  
ATOM   1613  C   VAL A 174     -20.081  16.007  -8.844  1.00 15.00      A    C  
ATOM   1614  O   VAL A 174     -20.887  16.599  -8.126  1.00 15.00      A    O  
ATOM   1615  N   PRO A 175     -19.890  16.345 -10.137  1.00 15.00      A    N  
ATOM   1616  CA  PRO A 175     -20.638  17.425 -10.801  1.00 15.00      A    C  
ATOM   1617  CB  PRO A 175     -20.089  17.421 -12.233  1.00 15.00      A    C  
ATOM   1618  CG  PRO A 175     -18.773  16.731 -12.137  1.00 15.00      A    C  
ATOM   1619  CD  PRO A 175     -18.922  15.712 -11.046  1.00 15.00      A    C  
ATOM   1620  C   PRO A 175     -22.141  17.159 -10.819  1.00 15.00      A    C  
ATOM   1621  O   PRO A 175     -22.579  16.022 -10.649  1.00 15.00      A    O  
ATOM   1622  N   ALA A 176     -22.922  18.216 -11.035  1.00 15.00      A    N  
ATOM   1623  HN  ALA A 176     -22.507  19.093 -11.175  1.00 15.00      A    H  
ATOM   1624  CA  ALA A 176     -24.380  18.110 -11.071  1.00 15.00      A    C  
ATOM   1625  CB  ALA A 176     -25.009  19.483 -11.251  1.00 15.00      A    C  
ATOM   1626  C   ALA A 176     -24.853  17.157 -12.166  1.00 15.00      A    C  
ATOM   1627  O   ALA A 176     -25.718  16.316 -11.929  1.00 15.00      A    O  
ATOM   1628  N   SER A 177     -24.271  17.291 -13.358  1.00 15.00      A    N  
ATOM   1629  HN  SER A 177     -23.582  17.977 -13.477  1.00 15.00      A    H  
ATOM   1630  CA  SER A 177     -24.631  16.445 -14.494  1.00 15.00      A    C  
ATOM   1631  CB  SER A 177     -23.913  16.914 -15.762  1.00 15.00      A    C  
ATOM   1632  OG  SER A 177     -22.523  17.077 -15.534  1.00 15.00      A    O  
ATOM   1633  HG  SER A 177     -22.127  17.532 -16.281  1.00 15.00      A    H  
ATOM   1634  C   SER A 177     -24.333  14.970 -14.227  1.00 15.00      A    C  
ATOM   1635  O   SER A 177     -25.103  14.096 -14.623  1.00 15.00      A    O  
ATOM   1636  N   ALA A 178     -23.220  14.703 -13.546  1.00 15.00      A    N  
ATOM   1637  HN  ALA A 178     -22.651  15.445 -13.253  1.00 15.00      A    H  
ATOM   1638  CA  ALA A 178     -22.823  13.334 -13.228  1.00 15.00      A    C  
ATOM   1639  CB  ALA A 178     -21.369  13.287 -12.792  1.00 15.00      A    C  
ATOM   1640  C   ALA A 178     -23.731  12.709 -12.170  1.00 15.00      A    C  
ATOM   1641  O   ALA A 178     -24.018  11.514 -12.221  1.00 15.00      A    O  
ATOM   1642  N   ARG A 179     -24.185  13.521 -11.214  1.00 15.00      A    N  
ATOM   1643  HN  ARG A 179     -23.920  14.465 -11.222  1.00 15.00      A    H  
ATOM   1644  CA  ARG A 179     -25.069  13.035 -10.155  1.00 15.00      A    C  
ATOM   1645  CB  ARG A 179     -25.189  14.059  -9.019  1.00 15.00      A    C  
ATOM   1646  CG  ARG A 179     -23.874  14.387  -8.329  1.00 15.00      A    C  
ATOM   1647  CD  ARG A 179     -24.091  15.126  -7.014  1.00 15.00      A    C  
ATOM   1648  NE  ARG A 179     -24.990  16.272  -7.155  1.00 15.00      A    N  
ATOM   1649  HE  ARG A 179     -25.946  16.084  -7.258  1.00 15.00      A    H  
ATOM   1650  CZ  ARG A 179     -24.587  17.542  -7.144  1.00 15.00      A    C  
ATOM   1651  NH1 ARG A 179     -23.302  17.840  -7.004  1.00 15.00      A    N  
ATOM   1652 HH11 ARG A 179     -22.599  17.080  -6.902  1.00 15.00      A    H  
ATOM   1653 HH12 ARG A 179     -22.996  18.835  -6.997  1.00 15.00      A    H  
ATOM   1654  NH2 ARG A 179     -25.476  18.518  -7.269  1.00 15.00      A    N  
ATOM   1655 HH21 ARG A 179     -25.165  19.511  -7.261  1.00 15.00      A    H  
ATOM   1656 HH22 ARG A 179     -26.486  18.291  -7.375  1.00 15.00      A    H  
ATOM   1657  C   ARG A 179     -26.450  12.705 -10.715  1.00 15.00      A    C  
ATOM   1658  O   ARG A 179     -27.128  11.797 -10.234  1.00 15.00      A    O  
ATOM   1659  N   GLN A 180     -26.851  13.451 -11.742  1.00 15.00      A    N  
ATOM   1660  HN  GLN A 180     -26.262  14.162 -12.071  1.00 15.00      A    H  
ATOM   1661  CA  GLN A 180     -28.142  13.252 -12.391  1.00 15.00      A    C  
ATOM   1662  CB  GLN A 180     -28.512  14.492 -13.208  1.00 15.00      A    C  
ATOM   1663  CG  GLN A 180     -29.122  15.620 -12.391  1.00 15.00      A    C  
ATOM   1664  CD  GLN A 180     -28.985  16.969 -13.071  1.00 15.00      A    C  
ATOM   1665  OE1 GLN A 180     -28.080  17.744 -12.764  1.00 15.00      A    O  
ATOM   1666  NE2 GLN A 180     -29.875  17.250 -14.015  1.00 15.00      A    N  
ATOM   1667 HE21 GLN A 180     -30.560  16.580 -14.219  1.00 15.00      A    H  
ATOM   1668 HE22 GLN A 180     -29.808  18.115 -14.471  1.00 15.00      A    H  
ATOM   1669  C   GLN A 180     -28.135  12.016 -13.293  1.00 15.00      A    C  
ATOM   1670  O   GLN A 180     -29.185  11.432 -13.563  1.00 15.00      A    O  
ATOM   1671  N   GLU A 181     -26.948  11.620 -13.754  1.00 15.00      A    N  
ATOM   1672  HN  GLU A 181     -26.145  12.123 -13.503  1.00 15.00      A    H  
ATOM   1673  CA  GLU A 181     -26.814  10.459 -14.631  1.00 15.00      A    C  
ATOM   1674  CB  GLU A 181     -25.620  10.620 -15.575  1.00 15.00      A    C  
ATOM   1675  CG  GLU A 181     -25.821  11.702 -16.627  1.00 15.00      A    C  
ATOM   1676  CD  GLU A 181     -24.574  11.985 -17.444  1.00 15.00      A    C  
ATOM   1677  OE1 GLU A 181     -24.678  12.727 -18.444  1.00 15.00      A    O  
ATOM   1678  OE2 GLU A 181     -23.495  11.471 -17.085  1.00 15.00      A    O  
ATOM   1679  C   GLU A 181     -26.743   9.140 -13.859  1.00 15.00      A    C  
ATOM   1680  O   GLU A 181     -26.858   8.064 -14.448  1.00 15.00      A    O  
ATOM   1681  N   GLY A 182     -26.553   9.221 -12.543  1.00 15.00      A    N  
ATOM   1682  HN  GLY A 182     -26.448  10.100 -12.123  1.00 15.00      A    H  
ATOM   1683  CA  GLY A 182     -26.501   8.016 -11.730  1.00 15.00      A    C  
ATOM   1684  C   GLY A 182     -25.117   7.672 -11.212  1.00 15.00      A    C  
ATOM   1685  O   GLY A 182     -24.927   6.613 -10.611  1.00 15.00      A    O  
ATOM   1686  N   CYS A 183     -24.148   8.554 -11.441  1.00 15.00      A    N  
ATOM   1687  HN  CYS A 183     -24.353   9.377 -11.930  1.00 15.00      A    H  
ATOM   1688  CA  CYS A 183     -22.785   8.316 -10.976  1.00 15.00      A    C  
ATOM   1689  C   CYS A 183     -22.654   8.550  -9.477  1.00 15.00      A    C  
ATOM   1690  O   CYS A 183     -22.651   9.691  -9.011  1.00 15.00      A    O  
ATOM   1691  CB  CYS A 183     -21.776   9.177 -11.738  1.00 15.00      A    C  
ATOM   1692  SG  CYS A 183     -21.199   8.442 -13.300  1.00 15.00      A    S  
ATOM   1693  N   GLN A 184     -22.557   7.456  -8.727  1.00 15.00      A    N  
ATOM   1694  HN  GLN A 184     -22.582   6.578  -9.160  1.00 15.00      A    H  
ATOM   1695  CA  GLN A 184     -22.416   7.529  -7.280  1.00 15.00      A    C  
ATOM   1696  CB  GLN A 184     -22.871   6.221  -6.628  1.00 15.00      A    C  
ATOM   1697  CG  GLN A 184     -24.348   5.907  -6.800  1.00 15.00      A    C  
ATOM   1698  CD  GLN A 184     -24.751   4.610  -6.119  1.00 15.00      A    C  
ATOM   1699  OE1 GLN A 184     -25.878   4.469  -5.646  1.00 15.00      A    O  
ATOM   1700  NE2 GLN A 184     -23.829   3.654  -6.067  1.00 15.00      A    N  
ATOM   1701 HE21 GLN A 184     -22.953   3.834  -6.466  1.00 15.00      A    H  
ATOM   1702 HE22 GLN A 184     -24.064   2.808  -5.630  1.00 15.00      A    H  
ATOM   1703  C   GLN A 184     -20.966   7.803  -6.904  1.00 15.00      A    C  
ATOM   1704  O   GLN A 184     -20.048   7.480  -7.659  1.00 15.00      A    O  
ATOM   1705  N   ASP A 185     -20.767   8.400  -5.738  1.00 15.00      A    N  
ATOM   1706  HN  ASP A 185     -21.539   8.643  -5.185  1.00 15.00      A    H  
ATOM   1707  CA  ASP A 185     -19.427   8.706  -5.258  1.00 15.00      A    C  
ATOM   1708  CB  ASP A 185     -19.460   9.881  -4.282  1.00 15.00      A    C  
ATOM   1709  CG  ASP A 185     -20.483   9.704  -3.176  1.00 15.00      A    C  
ATOM   1710  OD1 ASP A 185     -20.088   9.308  -2.062  1.00 15.00      A    O  
ATOM   1711  OD2 ASP A 185     -21.680   9.965  -3.424  1.00 15.00      A    O  
ATOM   1712  C   ASP A 185     -18.792   7.480  -4.609  1.00 15.00      A    C  
ATOM   1713  O   ASP A 185     -19.487   6.529  -4.258  1.00 15.00      A    O  
ATOM   1714  N   ILE A 186     -17.471   7.517  -4.447  1.00 15.00      A    N  
ATOM   1715  HN  ILE A 186     -16.980   8.316  -4.734  1.00 15.00      A    H  
ATOM   1716  CA  ILE A 186     -16.727   6.403  -3.856  1.00 15.00      A    C  
ATOM   1717  CB  ILE A 186     -15.205   6.664  -3.872  1.00 15.00      A    C  
ATOM   1718  CG1 ILE A 186     -14.742   7.023  -5.287  1.00 15.00      A    C  
ATOM   1719  CG2 ILE A 186     -14.450   5.444  -3.366  1.00 15.00      A    C  
ATOM   1720  CD1 ILE A 186     -13.292   7.448  -5.375  1.00 15.00      A    C  
ATOM   1721  C   ILE A 186     -17.185   6.084  -2.429  1.00 15.00      A    C  
ATOM   1722  O   ILE A 186     -17.206   4.921  -2.025  1.00 15.00      A    O  
ATOM   1723  N   ALA A 187     -17.562   7.117  -1.676  1.00 15.00      A    N  
ATOM   1724  HN  ALA A 187     -17.535   8.021  -2.057  1.00 15.00      A    H  
ATOM   1725  CA  ALA A 187     -18.016   6.938  -0.298  1.00 15.00      A    C  
ATOM   1726  CB  ALA A 187     -18.119   8.279   0.412  1.00 15.00      A    C  
ATOM   1727  C   ALA A 187     -19.344   6.182  -0.230  1.00 15.00      A    C  
ATOM   1728  O   ALA A 187     -19.560   5.375   0.676  1.00 15.00      A    O  
ATOM   1729  N   THR A 188     -20.228   6.445  -1.191  1.00 15.00      A    N  
ATOM   1730  HN  THR A 188     -20.001   7.102  -1.881  1.00 15.00      A    H  
ATOM   1731  CA  THR A 188     -21.527   5.780  -1.242  1.00 15.00      A    C  
ATOM   1732  CB  THR A 188     -22.531   6.560  -2.121  1.00 15.00      A    C  
ATOM   1733  OG1 THR A 188     -22.757   7.854  -1.550  1.00 15.00      A    O  
ATOM   1734  HG1 THR A 188     -22.121   8.478  -1.906  1.00 15.00      A    H  
ATOM   1735  CG2 THR A 188     -23.861   5.826  -2.221  1.00 15.00      A    C  
ATOM   1736  C   THR A 188     -21.379   4.349  -1.757  1.00 15.00      A    C  
ATOM   1737  O   THR A 188     -22.080   3.443  -1.309  1.00 15.00      A    O  
ATOM   1738  N   GLN A 189     -20.443   4.151  -2.686  1.00 15.00      A    N  
ATOM   1739  HN  GLN A 189     -19.909   4.913  -2.995  1.00 15.00      A    H  
ATOM   1740  CA  GLN A 189     -20.193   2.830  -3.258  1.00 15.00      A    C  
ATOM   1741  CB  GLN A 189     -19.347   2.943  -4.530  1.00 15.00      A    C  
ATOM   1742  CG  GLN A 189     -19.969   3.807  -5.617  1.00 15.00      A    C  
ATOM   1743  CD  GLN A 189     -19.282   3.654  -6.961  1.00 15.00      A    C  
ATOM   1744  OE1 GLN A 189     -19.163   4.613  -7.723  1.00 15.00      A    O  
ATOM   1745  NE2 GLN A 189     -18.840   2.443  -7.267  1.00 15.00      A    N  
ATOM   1746 HE21 GLN A 189     -18.974   1.722  -6.616  1.00 15.00      A    H  
ATOM   1747 HE22 GLN A 189     -18.403   2.316  -8.134  1.00 15.00      A    H  
ATOM   1748  C   GLN A 189     -19.505   1.909  -2.250  1.00 15.00      A    C  
ATOM   1749  O   GLN A 189     -19.499   0.691  -2.414  1.00 15.00      A    O  
ATOM   1750  N   LEU A 190     -18.932   2.503  -1.207  1.00 15.00      A    N  
ATOM   1751  HN  LEU A 190     -18.971   3.480  -1.138  1.00 15.00      A    H  
ATOM   1752  CA  LEU A 190     -18.243   1.748  -0.164  1.00 15.00      A    C  
ATOM   1753  CB  LEU A 190     -17.388   2.699   0.685  1.00 15.00      A    C  
ATOM   1754  CG  LEU A 190     -16.831   2.144   2.000  1.00 15.00      A    C  
ATOM   1755  CD1 LEU A 190     -15.678   1.186   1.745  1.00 15.00      A    C  
ATOM   1756  CD2 LEU A 190     -16.401   3.276   2.919  1.00 15.00      A    C  
ATOM   1757  C   LEU A 190     -19.227   0.995   0.729  1.00 15.00      A    C  
ATOM   1758  O   LEU A 190     -18.903  -0.061   1.275  1.00 15.00      A    O  
ATOM   1759  N   ILE A 191     -20.434   1.534   0.863  1.00 15.00      A    N  
ATOM   1760  HN  ILE A 191     -20.645   2.362   0.382  1.00 15.00      A    H  
ATOM   1761  CA  ILE A 191     -21.452   0.922   1.711  1.00 15.00      A    C  
ATOM   1762  CB  ILE A 191     -21.937   1.915   2.794  1.00 15.00      A    C  
ATOM   1763  CG1 ILE A 191     -22.781   3.027   2.161  1.00 15.00      A    C  
ATOM   1764  CG2 ILE A 191     -20.752   2.516   3.539  1.00 15.00      A    C  
ATOM   1765  CD1 ILE A 191     -23.810   3.618   3.098  1.00 15.00      A    C  
ATOM   1766  C   ILE A 191     -22.664   0.435   0.913  1.00 15.00      A    C  
ATOM   1767  O   ILE A 191     -23.646  -0.029   1.495  1.00 15.00      A    O  
ATOM   1768  N   SER A 192     -22.595   0.523  -0.414  1.00 15.00      A    N  
ATOM   1769  HN  SER A 192     -21.779   0.870  -0.833  1.00 15.00      A    H  
ATOM   1770  CA  SER A 192     -23.718   0.113  -1.256  1.00 15.00      A    C  
ATOM   1771  CB  SER A 192     -24.344   1.333  -1.940  1.00 15.00      A    C  
ATOM   1772  OG  SER A 192     -25.273   0.945  -2.937  1.00 15.00      A    O  
ATOM   1773  HG  SER A 192     -24.799   0.604  -3.700  1.00 15.00      A    H  
ATOM   1774  C   SER A 192     -23.356  -0.948  -2.296  1.00 15.00      A    C  
ATOM   1775  O   SER A 192     -24.159  -1.841  -2.571  1.00 15.00      A    O  
ATOM   1776  N   ASN A 193     -22.160  -0.852  -2.872  1.00 15.00      A    N  
ATOM   1777  HN  ASN A 193     -21.552  -0.133  -2.598  1.00 15.00      A    H  
ATOM   1778  CA  ASN A 193     -21.729  -1.800  -3.904  1.00 15.00      A    C  
ATOM   1779  CB  ASN A 193     -20.393  -1.391  -4.529  1.00 15.00      A    C  
ATOM   1780  CG  ASN A 193     -20.549  -0.368  -5.642  1.00 15.00      A    C  
ATOM   1781  OD1 ASN A 193     -19.771  -0.350  -6.595  1.00 15.00      A    O  
ATOM   1782  ND2 ASN A 193     -21.555   0.491  -5.528  1.00 15.00      A    N  
ATOM   1783 HD21 ASN A 193     -22.137   0.422  -4.742  1.00 15.00      A    H  
ATOM   1784 HD22 ASN A 193     -21.674   1.161  -6.234  1.00 15.00      A    H  
ATOM   1785  C   ASN A 193     -21.680  -3.245  -3.412  1.00 15.00      A    C  
ATOM   1786  O   ASN A 193     -22.315  -4.123  -3.997  1.00 15.00      A    O  
ATOM   1787  N   MET A 194     -20.931  -3.493  -2.343  1.00 15.00      A    N  
ATOM   1788  HN  MET A 194     -20.449  -2.758  -1.909  1.00 15.00      A    H  
ATOM   1789  CA  MET A 194     -20.817  -4.843  -1.803  1.00 15.00      A    C  
ATOM   1790  CB  MET A 194     -19.628  -5.583  -2.423  1.00 15.00      A    C  
ATOM   1791  CG  MET A 194     -18.296  -4.865  -2.275  1.00 15.00      A    C  
ATOM   1792  SD  MET A 194     -16.894  -5.908  -2.714  1.00 15.00      A    S  
ATOM   1793  CE  MET A 194     -17.047  -7.209  -1.493  1.00 15.00      A    C  
ATOM   1794  C   MET A 194     -20.714  -4.852  -0.283  1.00 15.00      A    C  
ATOM   1795  O   MET A 194     -20.533  -3.811   0.350  1.00 15.00      A    O  
ATOM   1796  N   ASP A 195     -20.833  -6.046   0.290  1.00 15.00      A    N  
ATOM   1797  HN  ASP A 195     -20.976  -6.832  -0.277  1.00 15.00      A    H  
ATOM   1798  CA  ASP A 195     -20.756  -6.224   1.733  1.00 15.00      A    C  
ATOM   1799  CB  ASP A 195     -21.594  -7.437   2.151  1.00 15.00      A    C  
ATOM   1800  CG  ASP A 195     -21.560  -7.693   3.644  1.00 15.00      A    C  
ATOM   1801  OD1 ASP A 195     -21.842  -6.753   4.411  1.00 15.00      A    O  
ATOM   1802  OD2 ASP A 195     -21.257  -8.837   4.045  1.00 15.00      A    O  
ATOM   1803  C   ASP A 195     -19.310  -6.405   2.180  1.00 15.00      A    C  
ATOM   1804  O   ASP A 195     -18.656  -7.379   1.810  1.00 15.00      A    O  
ATOM   1805  N   ILE A 196     -18.812  -5.458   2.967  1.00 15.00      A    N  
ATOM   1806  HN  ILE A 196     -19.380  -4.701   3.224  1.00 15.00      A    H  
ATOM   1807  CA  ILE A 196     -17.442  -5.520   3.464  1.00 15.00      A    C  
ATOM   1808  CB  ILE A 196     -16.631  -4.266   3.073  1.00 15.00      A    C  
ATOM   1809  CG1 ILE A 196     -16.873  -3.916   1.600  1.00 15.00      A    C  
ATOM   1810  CG2 ILE A 196     -15.148  -4.501   3.323  1.00 15.00      A    C  
ATOM   1811  CD1 ILE A 196     -16.251  -2.606   1.167  1.00 15.00      A    C  
ATOM   1812  C   ILE A 196     -17.435  -5.690   4.980  1.00 15.00      A    C  
ATOM   1813  O   ILE A 196     -17.977  -4.858   5.709  1.00 15.00      A    O  
ATOM   1814  N   ASP A 197     -16.819  -6.776   5.443  1.00 15.00      A    N  
ATOM   1815  HN  ASP A 197     -16.399  -7.392   4.805  1.00 15.00      A    H  
ATOM   1816  CA  ASP A 197     -16.749  -7.080   6.870  1.00 15.00      A    C  
ATOM   1817  CB  ASP A 197     -16.253  -8.512   7.098  1.00 15.00      A    C  
ATOM   1818  CG  ASP A 197     -17.090  -9.547   6.373  1.00 15.00      A    C  
ATOM   1819  OD1 ASP A 197     -18.012 -10.112   6.997  1.00 15.00      A    O  
ATOM   1820  OD2 ASP A 197     -16.823  -9.793   5.179  1.00 15.00      A    O  
ATOM   1821  C   ASP A 197     -15.865  -6.094   7.628  1.00 15.00      A    C  
ATOM   1822  O   ASP A 197     -16.246  -5.603   8.688  1.00 15.00      A    O  
ATOM   1823  N   VAL A 198     -14.685  -5.806   7.085  1.00 15.00      A    N  
ATOM   1824  HN  VAL A 198     -14.436  -6.217   6.232  1.00 15.00      A    H  
ATOM   1825  CA  VAL A 198     -13.757  -4.887   7.738  1.00 15.00      A    C  
ATOM   1826  CB  VAL A 198     -12.473  -5.605   8.212  1.00 15.00      A    C  
ATOM   1827  CG1 VAL A 198     -11.562  -4.637   8.951  1.00 15.00      A    C  
ATOM   1828  CG2 VAL A 198     -12.812  -6.793   9.098  1.00 15.00      A    C  
ATOM   1829  C   VAL A 198     -13.369  -3.719   6.835  1.00 15.00      A    C  
ATOM   1830  O   VAL A 198     -13.011  -3.907   5.675  1.00 15.00      A    O  
ATOM   1831  N   ILE A 199     -13.455  -2.510   7.385  1.00 15.00      A    N  
ATOM   1832  HN  ILE A 199     -13.772  -2.434   8.309  1.00 15.00      A    H  
ATOM   1833  CA  ILE A 199     -13.092  -1.293   6.665  1.00 15.00      A    C  
ATOM   1834  CB  ILE A 199     -14.335  -0.519   6.168  1.00 15.00      A    C  
ATOM   1835  CG1 ILE A 199     -15.260  -1.432   5.357  1.00 15.00      A    C  
ATOM   1836  CG2 ILE A 199     -13.914   0.685   5.335  1.00 15.00      A    C  
ATOM   1837  CD1 ILE A 199     -16.573  -0.789   4.968  1.00 15.00      A    C  
ATOM   1838  C   ILE A 199     -12.289  -0.387   7.593  1.00 15.00      A    C  
ATOM   1839  O   ILE A 199     -12.858   0.320   8.421  1.00 15.00      A    O  
ATOM   1840  N   LEU A 200     -10.968  -0.419   7.463  1.00 15.00      A    N  
ATOM   1841  HN  LEU A 200     -10.566  -0.995   6.779  1.00 15.00      A    H  
ATOM   1842  CA  LEU A 200     -10.101   0.392   8.311  1.00 15.00      A    C  
ATOM   1843  CB  LEU A 200      -9.172  -0.500   9.138  1.00 15.00      A    C  
ATOM   1844  CG  LEU A 200      -9.856  -1.494  10.080  1.00 15.00      A    C  
ATOM   1845  CD1 LEU A 200      -8.823  -2.315  10.832  1.00 15.00      A    C  
ATOM   1846  CD2 LEU A 200     -10.778  -0.771  11.050  1.00 15.00      A    C  
ATOM   1847  C   LEU A 200      -9.287   1.390   7.497  1.00 15.00      A    C  
ATOM   1848  O   LEU A 200      -8.782   1.064   6.422  1.00 15.00      A    O  
ATOM   1849  N   GLY A 201      -9.162   2.605   8.024  1.00 15.00      A    N  
ATOM   1850  HN  GLY A 201      -9.582   2.795   8.890  1.00 15.00      A    H  
ATOM   1851  CA  GLY A 201      -8.413   3.646   7.340  1.00 15.00      A    C  
ATOM   1852  C   GLY A 201      -8.969   5.033   7.604  1.00 15.00      A    C  
ATOM   1853  O   GLY A 201      -9.566   5.278   8.650  1.00 15.00      A    O  
ATOM   1854  N   GLY A 202      -8.776   5.943   6.653  1.00 15.00      A    N  
ATOM   1855  HN  GLY A 202      -8.292   5.691   5.840  1.00 15.00      A    H  
ATOM   1856  CA  GLY A 202      -9.268   7.306   6.813  1.00 15.00      A    C  
ATOM   1857  C   GLY A 202     -10.523   7.588   6.004  1.00 15.00      A    C  
ATOM   1858  O   GLY A 202     -11.218   6.662   5.586  1.00 15.00      A    O  
ATOM   1859  N   GLY A 203     -10.818   8.875   5.799  1.00 15.00      A    N  
ATOM   1860  HN  GLY A 203     -10.234   9.568   6.178  1.00 15.00      A    H  
ATOM   1861  CA  GLY A 203     -11.992   9.262   5.026  1.00 15.00      A    C  
ATOM   1862  C   GLY A 203     -13.257   9.372   5.859  1.00 15.00      A    C  
ATOM   1863  O   GLY A 203     -14.310   8.877   5.460  1.00 15.00      A    O  
ATOM   1864  N   ARG A 204     -13.152  10.051   6.999  1.00 15.00      A    N  
ATOM   1865  HN  ARG A 204     -12.288  10.446   7.233  1.00 15.00      A    H  
ATOM   1866  CA  ARG A 204     -14.273  10.234   7.920  1.00 15.00      A    C  
ATOM   1867  CB  ARG A 204     -13.698  10.522   9.308  1.00 15.00      A    C  
ATOM   1868  CG  ARG A 204     -14.721  10.682  10.414  1.00 15.00      A    C  
ATOM   1869  CD  ARG A 204     -14.075  11.173  11.701  1.00 15.00      A    C  
ATOM   1870  NE  ARG A 204     -13.031  10.266  12.189  1.00 15.00      A    N  
ATOM   1871  HE  ARG A 204     -12.999   9.366  11.809  1.00 15.00      A    H  
ATOM   1872  CZ  ARG A 204     -12.138  10.618  13.122  1.00 15.00      A    C  
ATOM   1873  NH1 ARG A 204     -12.180  11.840  13.634  1.00 15.00      A    N  
ATOM   1874 HH11 ARG A 204     -12.895  12.515  13.299  1.00 15.00      A    H  
ATOM   1875 HH12 ARG A 204     -11.506  12.122  14.372  1.00 15.00      A    H  
ATOM   1876  NH2 ARG A 204     -11.215   9.762  13.531  1.00 15.00      A    N  
ATOM   1877 HH21 ARG A 204     -10.515  10.045  14.251  1.00 15.00      A    H  
ATOM   1878 HH22 ARG A 204     -11.192   8.801  13.135  1.00 15.00      A    H  
ATOM   1879  C   ARG A 204     -15.212  11.379   7.484  1.00 15.00      A    C  
ATOM   1880  O   ARG A 204     -16.426  11.321   7.708  1.00 15.00      A    O  
ATOM   1881  N   LYS A 205     -14.650  12.411   6.850  1.00 15.00      A    N  
ATOM   1882  HN  LYS A 205     -13.683  12.403   6.688  1.00 15.00      A    H  
ATOM   1883  CA  LYS A 205     -15.434  13.565   6.397  1.00 15.00      A    C  
ATOM   1884  CB  LYS A 205     -14.518  14.756   6.096  1.00 15.00      A    C  
ATOM   1885  CG  LYS A 205     -13.488  14.516   5.001  1.00 15.00      A    C  
ATOM   1886  CD  LYS A 205     -12.606  15.740   4.809  1.00 15.00      A    C  
ATOM   1887  CE  LYS A 205     -11.511  15.485   3.788  1.00 15.00      A    C  
ATOM   1888  NZ  LYS A 205     -10.721  16.715   3.504  1.00 15.00      A    N  
ATOM   1889  HZ1 LYS A 205     -10.299  17.079   4.381  1.00 15.00      A    H  
ATOM   1890  HZ2 LYS A 205     -11.337  17.449   3.100  1.00 15.00      A    H  
ATOM   1891  HZ3 LYS A 205      -9.960  16.504   2.825  1.00 15.00      A    H  
ATOM   1892  C   LYS A 205     -16.332  13.259   5.191  1.00 15.00      A    C  
ATOM   1893  O   LYS A 205     -17.309  13.968   4.946  1.00 15.00      A    O  
ATOM   1894  N   TYR A 206     -16.006  12.206   4.445  1.00 15.00      A    N  
ATOM   1895  HN  TYR A 206     -15.221  11.672   4.687  1.00 15.00      A    H  
ATOM   1896  CA  TYR A 206     -16.785  11.832   3.263  1.00 15.00      A    C  
ATOM   1897  CB  TYR A 206     -15.906  11.076   2.256  1.00 15.00      A    C  
ATOM   1898  CG  TYR A 206     -14.615  11.769   1.879  1.00 15.00      A    C  
ATOM   1899  CD1 TYR A 206     -13.390  11.157   2.110  1.00 15.00      A    C  
ATOM   1900  CD2 TYR A 206     -14.619  13.025   1.286  1.00 15.00      A    C  
ATOM   1901  CE1 TYR A 206     -12.206  11.774   1.762  1.00 15.00      A    C  
ATOM   1902  CE2 TYR A 206     -13.439  13.652   0.936  1.00 15.00      A    C  
ATOM   1903  CZ  TYR A 206     -12.236  13.022   1.176  1.00 15.00      A    C  
ATOM   1904  OH  TYR A 206     -11.057  13.641   0.826  1.00 15.00      A    O  
ATOM   1905  HH  TYR A 206     -11.132  14.585   0.978  1.00 15.00      A    H  
ATOM   1906  C   TYR A 206     -17.995  10.962   3.618  1.00 15.00      A    C  
ATOM   1907  O   TYR A 206     -18.759  10.570   2.735  1.00 15.00      A    O  
ATOM   1908  N   MET A 207     -18.176  10.669   4.904  1.00 15.00      A    N  
ATOM   1909  HN  MET A 207     -17.554  11.031   5.570  1.00 15.00      A    H  
ATOM   1910  CA  MET A 207     -19.281   9.817   5.341  1.00 15.00      A    C  
ATOM   1911  CB  MET A 207     -18.751   8.676   6.213  1.00 15.00      A    C  
ATOM   1912  CG  MET A 207     -17.591   7.911   5.597  1.00 15.00      A    C  
ATOM   1913  SD  MET A 207     -18.075   6.938   4.159  1.00 15.00      A    S  
ATOM   1914  CE  MET A 207     -18.879   5.548   4.950  1.00 15.00      A    C  
ATOM   1915  C   MET A 207     -20.364  10.584   6.100  1.00 15.00      A    C  
ATOM   1916  O   MET A 207     -21.399  10.014   6.451  1.00 15.00      A    O  
ATOM   1917  N   PHE A 208     -20.133  11.868   6.356  1.00 15.00      A    N  
ATOM   1918  HN  PHE A 208     -19.300  12.277   6.045  1.00 15.00      A    H  
ATOM   1919  CA  PHE A 208     -21.103  12.681   7.088  1.00 15.00      A    C  
ATOM   1920  CB  PHE A 208     -20.543  13.088   8.455  1.00 15.00      A    C  
ATOM   1921  CG  PHE A 208     -20.200  11.928   9.349  1.00 15.00      A    C  
ATOM   1922  CD1 PHE A 208     -21.193  11.232  10.019  1.00 15.00      A    C  
ATOM   1923  CD2 PHE A 208     -18.884  11.533   9.517  1.00 15.00      A    C  
ATOM   1924  CE1 PHE A 208     -20.877  10.165  10.840  1.00 15.00      A    C  
ATOM   1925  CE2 PHE A 208     -18.562  10.468  10.336  1.00 15.00      A    C  
ATOM   1926  CZ  PHE A 208     -19.561   9.782  10.998  1.00 15.00      A    C  
ATOM   1927  C   PHE A 208     -21.524  13.914   6.295  1.00 15.00      A    C  
ATOM   1928  O   PHE A 208     -20.771  14.408   5.455  1.00 15.00      A    O  
ATOM   1929  N   ARG A 209     -22.732  14.406   6.578  1.00 15.00      A    N  
ATOM   1930  HN  ARG A 209     -23.271  13.965   7.265  1.00 15.00      A    H  
ATOM   1931  CA  ARG A 209     -23.280  15.581   5.897  1.00 15.00      A    C  
ATOM   1932  CB  ARG A 209     -24.743  15.799   6.301  1.00 15.00      A    C  
ATOM   1933  CG  ARG A 209     -24.966  15.934   7.801  1.00 15.00      A    C  
ATOM   1934  CD  ARG A 209     -26.411  16.279   8.121  1.00 15.00      A    C  
ATOM   1935  NE  ARG A 209     -26.617  16.517   9.551  1.00 15.00      A    N  
ATOM   1936  HE  ARG A 209     -25.820  16.575  10.119  1.00 15.00      A    H  
ATOM   1937  CZ  ARG A 209     -27.817  16.660  10.115  1.00 15.00      A    C  
ATOM   1938  NH1 ARG A 209     -28.916  16.588   9.375  1.00 15.00      A    N  
ATOM   1939 HH11 ARG A 209     -29.850  16.699   9.818  1.00 15.00      A    H  
ATOM   1940 HH12 ARG A 209     -28.843  16.420   8.351  1.00 15.00      A    H  
ATOM   1941  NH2 ARG A 209     -27.918  16.876  11.422  1.00 15.00      A    N  
ATOM   1942 HH21 ARG A 209     -27.060  16.935  12.008  1.00 15.00      A    H  
ATOM   1943 HH22 ARG A 209     -28.855  16.987  11.860  1.00 15.00      A    H  
ATOM   1944  C   ARG A 209     -22.464  16.843   6.182  1.00 15.00      A    C  
ATOM   1945  O   ARG A 209     -21.671  16.882   7.123  1.00 15.00      A    O  
ATOM   1946  N   MET A 210     -22.670  17.874   5.362  1.00 15.00      A    N  
ATOM   1947  HN  MET A 210     -23.321  17.782   4.634  1.00 15.00      A    H  
ATOM   1948  CA  MET A 210     -21.957  19.138   5.523  1.00 15.00      A    C  
ATOM   1949  CB  MET A 210     -22.129  20.029   4.289  1.00 15.00      A    C  
ATOM   1950  CG  MET A 210     -21.407  21.366   4.382  1.00 15.00      A    C  
ATOM   1951  SD  MET A 210     -21.375  22.261   2.816  1.00 15.00      A    S  
ATOM   1952  CE  MET A 210     -23.125  22.517   2.530  1.00 15.00      A    C  
ATOM   1953  C   MET A 210     -22.418  19.868   6.779  1.00 15.00      A    C  
ATOM   1954  O   MET A 210     -23.588  20.234   6.904  1.00 15.00      A    O  
ATOM   1955  N   GLY A 211     -21.488  20.070   7.705  1.00 15.00      A    N  
ATOM   1956  HN  GLY A 211     -20.573  19.757   7.543  1.00 15.00      A    H  
ATOM   1957  CA  GLY A 211     -21.808  20.746   8.947  1.00 15.00      A    C  
ATOM   1958  C   GLY A 211     -21.555  19.869  10.158  1.00 15.00      A    C  
ATOM   1959  O   GLY A 211     -21.545  20.355  11.289  1.00 15.00      A    O  
ATOM   1960  N   THR A 212     -21.351  18.573   9.918  1.00 15.00      A    N  
ATOM   1961  HN  THR A 212     -21.374  18.250   8.993  1.00 15.00      A    H  
ATOM   1962  CA  THR A 212     -21.093  17.621  10.995  1.00 15.00      A    C  
ATOM   1963  CB  THR A 212     -21.328  16.167  10.533  1.00 15.00      A    C  
ATOM   1964  OG1 THR A 212     -22.662  16.037  10.030  1.00 15.00      A    O  
ATOM   1965  HG1 THR A 212     -23.214  15.619  10.695  1.00 15.00      A    H  
ATOM   1966  CG2 THR A 212     -21.138  15.193  11.688  1.00 15.00      A    C  
ATOM   1967  C   THR A 212     -19.664  17.764  11.514  1.00 15.00      A    C  
ATOM   1968  O   THR A 212     -18.704  17.545  10.775  1.00 15.00      A    O  
ATOM   1969  N   PRO A 213     -19.510  18.138  12.798  1.00 15.00      A    N  
ATOM   1970  CA  PRO A 213     -18.196  18.322  13.425  1.00 15.00      A    C  
ATOM   1971  CB  PRO A 213     -18.526  18.886  14.816  1.00 15.00      A    C  
ATOM   1972  CG  PRO A 213     -19.949  19.329  14.731  1.00 15.00      A    C  
ATOM   1973  CD  PRO A 213     -20.604  18.414  13.739  1.00 15.00      A    C  
ATOM   1974  C   PRO A 213     -17.425  17.013  13.560  1.00 15.00      A    C  
ATOM   1975  O   PRO A 213     -18.005  15.959  13.830  1.00 15.00      A    O  
ATOM   1976  N   ASP A 214     -16.113  17.094  13.367  1.00 15.00      A    N  
ATOM   1977  HN  ASP A 214     -15.717  17.965  13.154  1.00 15.00      A    H  
ATOM   1978  CA  ASP A 214     -15.243  15.929  13.467  1.00 15.00      A    C  
ATOM   1979  CB  ASP A 214     -13.897  16.236  12.800  1.00 15.00      A    C  
ATOM   1980  CG  ASP A 214     -13.039  15.005  12.589  1.00 15.00      A    C  
ATOM   1981  OD1 ASP A 214     -12.176  14.730  13.449  1.00 15.00      A    O  
ATOM   1982  OD2 ASP A 214     -13.228  14.317  11.563  1.00 15.00      A    O  
ATOM   1983  C   ASP A 214     -15.040  15.545  14.934  1.00 15.00      A    C  
ATOM   1984  O   ASP A 214     -14.758  16.402  15.769  1.00 15.00      A    O  
ATOM   1985  N   PRO A 215     -15.206  14.249  15.268  1.00 15.00      A    N  
ATOM   1986  CA  PRO A 215     -15.044  13.745  16.642  1.00 15.00      A    C  
ATOM   1987  CB  PRO A 215     -15.238  12.228  16.513  1.00 15.00      A    C  
ATOM   1988  CG  PRO A 215     -15.153  11.933  15.054  1.00 15.00      A    C  
ATOM   1989  CD  PRO A 215     -15.591  13.178  14.338  1.00 15.00      A    C  
ATOM   1990  C   PRO A 215     -13.678  14.065  17.255  1.00 15.00      A    C  
ATOM   1991  O   PRO A 215     -13.571  14.279  18.463  1.00 15.00      A    O  
ATOM   1992  N   GLU A 216     -12.637  14.094  16.426  1.00 15.00      A    N  
ATOM   1993  HN  GLU A 216     -12.778  13.911  15.473  1.00 15.00      A    H  
ATOM   1994  CA  GLU A 216     -11.291  14.397  16.904  1.00 15.00      A    C  
ATOM   1995  CB  GLU A 216     -10.240  13.569  16.162  1.00 15.00      A    C  
ATOM   1996  CG  GLU A 216      -9.872  12.270  16.858  1.00 15.00      A    C  
ATOM   1997  CD  GLU A 216      -8.758  11.523  16.154  1.00 15.00      A    C  
ATOM   1998  OE1 GLU A 216      -9.057  10.782  15.194  1.00 15.00      A    O  
ATOM   1999  OE2 GLU A 216      -7.588  11.676  16.565  1.00 15.00      A    O  
ATOM   2000  C   GLU A 216     -10.973  15.885  16.782  1.00 15.00      A    C  
ATOM   2001  O   GLU A 216     -10.227  16.438  17.591  1.00 15.00      A    O  
ATOM   2002  N   TYR A 217     -11.542  16.529  15.764  1.00 15.00      A    N  
ATOM   2003  HN  TYR A 217     -12.127  16.033  15.153  1.00 15.00      A    H  
ATOM   2004  CA  TYR A 217     -11.318  17.955  15.536  1.00 15.00      A    C  
ATOM   2005  CB  TYR A 217     -10.425  18.178  14.307  1.00 15.00      A    C  
ATOM   2006  CG  TYR A 217      -9.270  17.209  14.200  1.00 15.00      A    C  
ATOM   2007  CD1 TYR A 217      -8.098  17.408  14.918  1.00 15.00      A    C  
ATOM   2008  CD2 TYR A 217      -9.358  16.088  13.386  1.00 15.00      A    C  
ATOM   2009  CE1 TYR A 217      -7.048  16.516  14.828  1.00 15.00      A    C  
ATOM   2010  CE2 TYR A 217      -8.313  15.192  13.289  1.00 15.00      A    C  
ATOM   2011  CZ  TYR A 217      -7.162  15.410  14.011  1.00 15.00      A    C  
ATOM   2012  OH  TYR A 217      -6.125  14.517  13.923  1.00 15.00      A    O  
ATOM   2013  HH  TYR A 217      -6.222  13.993  13.123  1.00 15.00      A    H  
ATOM   2014  C   TYR A 217     -12.641  18.700  15.359  1.00 15.00      A    C  
ATOM   2015  O   TYR A 217     -13.045  19.005  14.237  1.00 15.00      A    O  
ATOM   2016  N   PRO A 218     -13.342  18.993  16.471  1.00 15.00      A    N  
ATOM   2017  CA  PRO A 218     -14.620  19.706  16.431  1.00 15.00      A    C  
ATOM   2018  CB  PRO A 218     -15.258  19.329  17.767  1.00 15.00      A    C  
ATOM   2019  CG  PRO A 218     -14.105  19.123  18.692  1.00 15.00      A    C  
ATOM   2020  CD  PRO A 218     -12.947  18.646  17.851  1.00 15.00      A    C  
ATOM   2021  C   PRO A 218     -14.423  21.218  16.339  1.00 15.00      A    C  
ATOM   2022  O   PRO A 218     -15.363  21.963  16.061  1.00 15.00      A    O  
ATOM   2023  N   ASP A 219     -13.187  21.656  16.571  1.00 15.00      A    N  
ATOM   2024  HN  ASP A 219     -12.487  21.004  16.783  1.00 15.00      A    H  
ATOM   2025  CA  ASP A 219     -12.839  23.069  16.515  1.00 15.00      A    C  
ATOM   2026  CB  ASP A 219     -11.798  23.413  17.587  1.00 15.00      A    C  
ATOM   2027  CG  ASP A 219     -10.507  22.623  17.451  1.00 15.00      A    C  
ATOM   2028  OD1 ASP A 219      -9.444  23.253  17.275  1.00 15.00      A    O  
ATOM   2029  OD2 ASP A 219     -10.558  21.375  17.526  1.00 15.00      A    O  
ATOM   2030  C   ASP A 219     -12.339  23.445  15.122  1.00 15.00      A    C  
ATOM   2031  O   ASP A 219     -12.140  24.621  14.815  1.00 15.00      A    O  
ATOM   2032  N   ASP A 220     -12.138  22.430  14.285  1.00 15.00      A    N  
ATOM   2033  HN  ASP A 220     -12.299  21.516  14.600  1.00 15.00      A    H  
ATOM   2034  CA  ASP A 220     -11.689  22.636  12.916  1.00 15.00      A    C  
ATOM   2035  CB  ASP A 220     -10.495  21.732  12.601  1.00 15.00      A    C  
ATOM   2036  CG  ASP A 220      -9.606  22.286  11.500  1.00 15.00      A    C  
ATOM   2037  OD1 ASP A 220      -8.496  21.747  11.306  1.00 15.00      A    O  
ATOM   2038  OD2 ASP A 220     -10.018  23.258  10.832  1.00 15.00      A    O  
ATOM   2039  C   ASP A 220     -12.847  22.345  11.967  1.00 15.00      A    C  
ATOM   2040  O   ASP A 220     -13.266  21.196  11.818  1.00 15.00      A    O  
ATOM   2041  N   TYR A 221     -13.365  23.395  11.335  1.00 15.00      A    N  
ATOM   2042  HN  TYR A 221     -12.969  24.280  11.482  1.00 15.00      A    H  
ATOM   2043  CA  TYR A 221     -14.504  23.268  10.427  1.00 15.00      A    C  
ATOM   2044  CB  TYR A 221     -15.173  24.629  10.200  1.00 15.00      A    C  
ATOM   2045  CG  TYR A 221     -15.759  25.277  11.442  1.00 15.00      A    C  
ATOM   2046  CD1 TYR A 221     -15.953  24.557  12.617  1.00 15.00      A    C  
ATOM   2047  CD2 TYR A 221     -16.123  26.618  11.432  1.00 15.00      A    C  
ATOM   2048  CE1 TYR A 221     -16.492  25.156  13.742  1.00 15.00      A    C  
ATOM   2049  CE2 TYR A 221     -16.660  27.224  12.551  1.00 15.00      A    C  
ATOM   2050  CZ  TYR A 221     -16.842  26.490  13.703  1.00 15.00      A    C  
ATOM   2051  OH  TYR A 221     -17.379  27.091  14.819  1.00 15.00      A    O  
ATOM   2052  HH  TYR A 221     -18.180  27.561  14.576  1.00 15.00      A    H  
ATOM   2053  C   TYR A 221     -14.130  22.643   9.083  1.00 15.00      A    C  
ATOM   2054  O   TYR A 221     -14.994  22.115   8.381  1.00 15.00      A    O  
ATOM   2055  N   SER A 222     -12.848  22.696   8.729  1.00 15.00      A    N  
ATOM   2056  HN  SER A 222     -12.200  23.115   9.334  1.00 15.00      A    H  
ATOM   2057  CA  SER A 222     -12.384  22.141   7.457  1.00 15.00      A    C  
ATOM   2058  CB  SER A 222     -11.045  22.760   7.046  1.00 15.00      A    C  
ATOM   2059  OG  SER A 222     -10.019  22.411   7.957  1.00 15.00      A    O  
ATOM   2060  HG  SER A 222      -9.163  22.604   7.565  1.00 15.00      A    H  
ATOM   2061  C   SER A 222     -12.280  20.616   7.496  1.00 15.00      A    C  
ATOM   2062  O   SER A 222     -12.126  19.971   6.457  1.00 15.00      A    O  
ATOM   2063  N   GLN A 223     -12.367  20.044   8.694  1.00 15.00      A    N  
ATOM   2064  HN  GLN A 223     -12.486  20.609   9.486  1.00 15.00      A    H  
ATOM   2065  CA  GLN A 223     -12.287  18.596   8.859  1.00 15.00      A    C  
ATOM   2066  CB  GLN A 223     -11.370  18.234  10.032  1.00 15.00      A    C  
ATOM   2067  CG  GLN A 223     -10.025  18.951  10.036  1.00 15.00      A    C  
ATOM   2068  CD  GLN A 223      -9.173  18.649   8.816  1.00 15.00      A    C  
ATOM   2069  OE1 GLN A 223      -9.258  17.568   8.232  1.00 15.00      A    O  
ATOM   2070  NE2 GLN A 223      -8.339  19.607   8.429  1.00 15.00      A    N  
ATOM   2071 HE21 GLN A 223      -8.322  20.442   8.944  1.00 15.00      A    H  
ATOM   2072 HE22 GLN A 223      -7.773  19.440   7.647  1.00 15.00      A    H  
ATOM   2073  C   GLN A 223     -13.675  17.994   9.079  1.00 15.00      A    C  
ATOM   2074  O   GLN A 223     -13.805  16.816   9.416  1.00 15.00      A    O  
ATOM   2075  N   GLY A 224     -14.710  18.811   8.876  1.00 15.00      A    N  
ATOM   2076  HN  GLY A 224     -14.540  19.735   8.596  1.00 15.00      A    H  
ATOM   2077  CA  GLY A 224     -16.078  18.354   9.062  1.00 15.00      A    C  
ATOM   2078  C   GLY A 224     -16.633  17.625   7.852  1.00 15.00      A    C  
ATOM   2079  O   GLY A 224     -15.905  17.349   6.899  1.00 15.00      A    O  
ATOM   2080  N   GLY A 225     -17.934  17.325   7.892  1.00 15.00      A    N  
ATOM   2081  HN  GLY A 225     -18.458  17.589   8.676  1.00 15.00      A    H  
ATOM   2082  CA  GLY A 225     -18.585  16.615   6.798  1.00 15.00      A    C  
ATOM   2083  C   GLY A 225     -18.574  17.380   5.486  1.00 15.00      A    C  
ATOM   2084  O   GLY A 225     -18.449  18.606   5.473  1.00 15.00      A    O  
ATOM   2085  N   THR A 226     -18.717  16.651   4.379  1.00 15.00      A    N  
ATOM   2086  HN  THR A 226     -18.835  15.681   4.458  1.00 15.00      A    H  
ATOM   2087  CA  THR A 226     -18.703  17.261   3.052  1.00 15.00      A    C  
ATOM   2088  CB  THR A 226     -17.394  16.945   2.296  1.00 15.00      A    C  
ATOM   2089  OG1 THR A 226     -17.266  15.528   2.128  1.00 15.00      A    O  
ATOM   2090  HG1 THR A 226     -17.951  15.215   1.532  1.00 15.00      A    H  
ATOM   2091  CG2 THR A 226     -16.183  17.474   3.052  1.00 15.00      A    C  
ATOM   2092  C   THR A 226     -19.882  16.810   2.189  1.00 15.00      A    C  
ATOM   2093  O   THR A 226     -20.033  17.271   1.060  1.00 15.00      A    O  
ATOM   2094  N   ARG A 227     -20.712  15.907   2.711  1.00 15.00      A    N  
ATOM   2095  HN  ARG A 227     -20.546  15.567   3.616  1.00 15.00      A    H  
ATOM   2096  CA  ARG A 227     -21.866  15.411   1.956  1.00 15.00      A    C  
ATOM   2097  CB  ARG A 227     -22.497  14.192   2.631  1.00 15.00      A    C  
ATOM   2098  CG  ARG A 227     -21.564  12.995   2.737  1.00 15.00      A    C  
ATOM   2099  CD  ARG A 227     -22.332  11.684   2.702  1.00 15.00      A    C  
ATOM   2100  NE  ARG A 227     -22.993  11.474   1.416  1.00 15.00      A    N  
ATOM   2101  HE  ARG A 227     -23.953  11.669   1.363  1.00 15.00      A    H  
ATOM   2102  CZ  ARG A 227     -22.369  11.038   0.322  1.00 15.00      A    C  
ATOM   2103  NH1 ARG A 227     -21.072  10.762   0.355  1.00 15.00      A    N  
ATOM   2104 HH11 ARG A 227     -20.535  10.885   1.237  1.00 15.00      A    H  
ATOM   2105 HH12 ARG A 227     -20.591  10.420  -0.503  1.00 15.00      A    H  
ATOM   2106  NH2 ARG A 227     -23.044  10.886  -0.807  1.00 15.00      A    N  
ATOM   2107 HH21 ARG A 227     -22.558  10.546  -1.663  1.00 15.00      A    H  
ATOM   2108 HH22 ARG A 227     -24.060  11.109  -0.841  1.00 15.00      A    H  
ATOM   2109  C   ARG A 227     -22.905  16.506   1.727  1.00 15.00      A    C  
ATOM   2110  O   ARG A 227     -23.185  17.308   2.616  1.00 15.00      A    O  
ATOM   2111  N   LEU A 228     -23.475  16.530   0.527  1.00 15.00      A    N  
ATOM   2112  HN  LEU A 228     -23.225  15.849  -0.134  1.00 15.00      A    H  
ATOM   2113  CA  LEU A 228     -24.469  17.538   0.168  1.00 15.00      A    C  
ATOM   2114  CB  LEU A 228     -24.188  18.086  -1.236  1.00 15.00      A    C  
ATOM   2115  CG  LEU A 228     -23.466  19.435  -1.314  1.00 15.00      A    C  
ATOM   2116  CD1 LEU A 228     -22.197  19.428  -0.475  1.00 15.00      A    C  
ATOM   2117  CD2 LEU A 228     -23.150  19.784  -2.759  1.00 15.00      A    C  
ATOM   2118  C   LEU A 228     -25.892  16.995   0.245  1.00 15.00      A    C  
ATOM   2119  O   LEU A 228     -26.853  17.761   0.322  1.00 15.00      A    O  
ATOM   2120  N   ASP A 229     -26.023  15.672   0.228  1.00 15.00      A    N  
ATOM   2121  HN  ASP A 229     -25.219  15.113   0.167  1.00 15.00      A    H  
ATOM   2122  CA  ASP A 229     -27.332  15.031   0.297  1.00 15.00      A    C  
ATOM   2123  CB  ASP A 229     -27.317  13.658  -0.391  1.00 15.00      A    C  
ATOM   2124  CG  ASP A 229     -26.167  12.759   0.041  1.00 15.00      A    C  
ATOM   2125  OD1 ASP A 229     -25.537  13.039   1.085  1.00 15.00      A    O  
ATOM   2126  OD2 ASP A 229     -25.901  11.764  -0.666  1.00 15.00      A    O  
ATOM   2127  C   ASP A 229     -27.838  14.911   1.734  1.00 15.00      A    C  
ATOM   2128  O   ASP A 229     -28.984  14.523   1.965  1.00 15.00      A    O  
ATOM   2129  N   GLY A 230     -26.977  15.252   2.693  1.00 15.00      A    N  
ATOM   2130  HN  GLY A 230     -26.081  15.562   2.445  1.00 15.00      A    H  
ATOM   2131  CA  GLY A 230     -27.350  15.172   4.095  1.00 15.00      A    C  
ATOM   2132  C   GLY A 230     -27.499  13.739   4.566  1.00 15.00      A    C  
ATOM   2133  O   GLY A 230     -28.309  13.446   5.446  1.00 15.00      A    O  
ATOM   2134  N   LYS A 231     -26.711  12.847   3.977  1.00 15.00      A    N  
ATOM   2135  HN  LYS A 231     -26.078  13.149   3.291  1.00 15.00      A    H  
ATOM   2136  CA  LYS A 231     -26.761  11.433   4.320  1.00 15.00      A    C  
ATOM   2137  CB  LYS A 231     -26.588  10.573   3.066  1.00 15.00      A    C  
ATOM   2138  CG  LYS A 231     -27.838  10.371   2.232  1.00 15.00      A    C  
ATOM   2139  CD  LYS A 231     -27.583   9.320   1.166  1.00 15.00      A    C  
ATOM   2140  CE  LYS A 231     -28.732   9.220   0.182  1.00 15.00      A    C  
ATOM   2141  NZ  LYS A 231     -28.426   8.256  -0.910  1.00 15.00      A    N  
ATOM   2142  HZ1 LYS A 231     -29.190   8.258  -1.614  1.00 15.00      A    H  
ATOM   2143  HZ2 LYS A 231     -28.328   7.296  -0.523  1.00 15.00      A    H  
ATOM   2144  HZ3 LYS A 231     -27.535   8.519  -1.379  1.00 15.00      A    H  
ATOM   2145  C   LYS A 231     -25.672  11.043   5.305  1.00 15.00      A    C  
ATOM   2146  O   LYS A 231     -24.568  11.590   5.287  1.00 15.00      A    O  
ATOM   2147  N   ASN A 232     -25.999  10.091   6.166  1.00 15.00      A    N  
ATOM   2148  HN  ASN A 232     -26.911   9.730   6.155  1.00 15.00      A    H  
ATOM   2149  CA  ASN A 232     -25.046   9.566   7.125  1.00 15.00      A    C  
ATOM   2150  CB  ASN A 232     -25.607   9.602   8.550  1.00 15.00      A    C  
ATOM   2151  CG  ASN A 232     -24.531   9.413   9.609  1.00 15.00      A    C  
ATOM   2152  OD1 ASN A 232     -23.539   8.718   9.391  1.00 15.00      A    O  
ATOM   2153  ND2 ASN A 232     -24.722  10.036  10.766  1.00 15.00      A    N  
ATOM   2154 HD21 ASN A 232     -25.533  10.575  10.874  1.00 15.00      A    H  
ATOM   2155 HD22 ASN A 232     -24.042   9.931  11.465  1.00 15.00      A    H  
ATOM   2156  C   ASN A 232     -24.709   8.140   6.710  1.00 15.00      A    C  
ATOM   2157  O   ASN A 232     -25.346   7.185   7.154  1.00 15.00      A    O  
ATOM   2158  N   LEU A 233     -23.720   8.020   5.828  1.00 15.00      A    N  
ATOM   2159  HN  LEU A 233     -23.264   8.830   5.518  1.00 15.00      A    H  
ATOM   2160  CA  LEU A 233     -23.292   6.727   5.301  1.00 15.00      A    C  
ATOM   2161  CB  LEU A 233     -22.190   6.911   4.259  1.00 15.00      A    C  
ATOM   2162  CG  LEU A 233     -22.522   7.835   3.086  1.00 15.00      A    C  
ATOM   2163  CD1 LEU A 233     -21.343   7.924   2.134  1.00 15.00      A    C  
ATOM   2164  CD2 LEU A 233     -23.769   7.361   2.354  1.00 15.00      A    C  
ATOM   2165  C   LEU A 233     -22.840   5.764   6.392  1.00 15.00      A    C  
ATOM   2166  O   LEU A 233     -22.929   4.548   6.225  1.00 15.00      A    O  
ATOM   2167  N   VAL A 234     -22.353   6.306   7.503  1.00 15.00      A    N  
ATOM   2168  HN  VAL A 234     -22.294   7.282   7.575  1.00 15.00      A    H  
ATOM   2169  CA  VAL A 234     -21.909   5.481   8.618  1.00 15.00      A    C  
ATOM   2170  CB  VAL A 234     -21.094   6.298   9.644  1.00 15.00      A    C  
ATOM   2171  CG1 VAL A 234     -20.872   5.504  10.923  1.00 15.00      A    C  
ATOM   2172  CG2 VAL A 234     -19.760   6.711   9.044  1.00 15.00      A    C  
ATOM   2173  C   VAL A 234     -23.103   4.818   9.303  1.00 15.00      A    C  
ATOM   2174  O   VAL A 234     -23.076   3.622   9.588  1.00 15.00      A    O  
ATOM   2175  N   GLN A 235     -24.157   5.600   9.540  1.00 15.00      A    N  
ATOM   2176  HN  GLN A 235     -24.122   6.542   9.272  1.00 15.00      A    H  
ATOM   2177  CA  GLN A 235     -25.361   5.088  10.187  1.00 15.00      A    C  
ATOM   2178  CB  GLN A 235     -26.258   6.233  10.661  1.00 15.00      A    C  
ATOM   2179  CG  GLN A 235     -27.070   5.902  11.903  1.00 15.00      A    C  
ATOM   2180  CD  GLN A 235     -26.195   5.633  13.114  1.00 15.00      A    C  
ATOM   2181  OE1 GLN A 235     -25.122   6.219  13.265  1.00 15.00      A    O  
ATOM   2182  NE2 GLN A 235     -26.645   4.734  13.981  1.00 15.00      A    N  
ATOM   2183 HE21 GLN A 235     -27.503   4.301  13.794  1.00 15.00      A    H  
ATOM   2184 HE22 GLN A 235     -26.099   4.540  14.771  1.00 15.00      A    H  
ATOM   2185  C   GLN A 235     -26.134   4.143   9.269  1.00 15.00      A    C  
ATOM   2186  O   GLN A 235     -26.774   3.201   9.736  1.00 15.00      A    O  
ATOM   2187  N   GLU A 236     -26.071   4.401   7.962  1.00 15.00      A    N  
ATOM   2188  HN  GLU A 236     -25.557   5.176   7.651  1.00 15.00      A    H  
ATOM   2189  CA  GLU A 236     -26.750   3.559   6.980  1.00 15.00      A    C  
ATOM   2190  CB  GLU A 236     -26.785   4.244   5.609  1.00 15.00      A    C  
ATOM   2191  CG  GLU A 236     -27.796   5.376   5.498  1.00 15.00      A    C  
ATOM   2192  CD  GLU A 236     -27.814   6.014   4.119  1.00 15.00      A    C  
ATOM   2193  OE1 GLU A 236     -27.584   5.291   3.124  1.00 15.00      A    O  
ATOM   2194  OE2 GLU A 236     -28.063   7.236   4.034  1.00 15.00      A    O  
ATOM   2195  C   GLU A 236     -26.051   2.206   6.869  1.00 15.00      A    C  
ATOM   2196  O   GLU A 236     -26.691   1.180   6.655  1.00 15.00      A    O  
ATOM   2197  N   TRP A 237     -24.731   2.224   7.035  1.00 15.00      A    N  
ATOM   2198  HN  TRP A 237     -24.289   3.082   7.212  1.00 15.00      A    H  
ATOM   2199  CA  TRP A 237     -23.914   1.016   6.965  1.00 15.00      A    C  
ATOM   2200  CB  TRP A 237     -22.433   1.414   6.903  1.00 15.00      A    C  
ATOM   2201  CG  TRP A 237     -21.474   0.282   6.676  1.00 15.00      A    C  
ATOM   2202  CD1 TRP A 237     -21.042  -0.198   5.474  1.00 15.00      A    C  
ATOM   2203  CD2 TRP A 237     -20.813  -0.501   7.678  1.00 15.00      A    C  
ATOM   2204  NE1 TRP A 237     -20.154  -1.227   5.664  1.00 15.00      A    N  
ATOM   2205  HE1 TRP A 237     -19.705  -1.731   4.952  1.00 15.00      A    H  
ATOM   2206  CE2 TRP A 237     -20.000  -1.436   7.009  1.00 15.00      A    C  
ATOM   2207  CE3 TRP A 237     -20.833  -0.503   9.074  1.00 15.00      A    C  
ATOM   2208  CZ2 TRP A 237     -19.212  -2.361   7.690  1.00 15.00      A    C  
ATOM   2209  CZ3 TRP A 237     -20.052  -1.422   9.748  1.00 15.00      A    C  
ATOM   2210  CH2 TRP A 237     -19.253  -2.338   9.056  1.00 15.00      A    C  
ATOM   2211  C   TRP A 237     -24.165   0.116   8.176  1.00 15.00      A    C  
ATOM   2212  O   TRP A 237     -24.152  -1.111   8.064  1.00 15.00      A    O  
ATOM   2213  N   LEU A 238     -24.406   0.739   9.330  1.00 15.00      A    N  
ATOM   2214  HN  LEU A 238     -24.417   1.719   9.345  1.00 15.00      A    H  
ATOM   2215  CA  LEU A 238     -24.649   0.010  10.573  1.00 15.00      A    C  
ATOM   2216  CB  LEU A 238     -24.423   0.929  11.778  1.00 15.00      A    C  
ATOM   2217  CG  LEU A 238     -23.050   1.592  11.892  1.00 15.00      A    C  
ATOM   2218  CD1 LEU A 238     -23.084   2.702  12.931  1.00 15.00      A    C  
ATOM   2219  CD2 LEU A 238     -21.986   0.567  12.243  1.00 15.00      A    C  
ATOM   2220  C   LEU A 238     -26.064  -0.559  10.644  1.00 15.00      A    C  
ATOM   2221  O   LEU A 238     -26.284  -1.607  11.249  1.00 15.00      A    O  
ATOM   2222  N   ALA A 239     -27.017   0.133  10.026  1.00 15.00      A    N  
ATOM   2223  HN  ALA A 239     -26.775   0.949   9.540  1.00 15.00      A    H  
ATOM   2224  CA  ALA A 239     -28.415  -0.294  10.047  1.00 15.00      A    C  
ATOM   2225  CB  ALA A 239     -29.332   0.889   9.775  1.00 15.00      A    C  
ATOM   2226  C   ALA A 239     -28.699  -1.430   9.065  1.00 15.00      A    C  
ATOM   2227  O   ALA A 239     -29.737  -2.085   9.154  1.00 15.00      A    O  
ATOM   2228  N   LYS A 240     -27.778  -1.663   8.136  1.00 15.00      A    N  
ATOM   2229  HN  LYS A 240     -26.970  -1.107   8.114  1.00 15.00      A    H  
ATOM   2230  CA  LYS A 240     -27.956  -2.717   7.136  1.00 15.00      A    C  
ATOM   2231  CB  LYS A 240     -27.395  -2.268   5.792  1.00 15.00      A    C  
ATOM   2232  CG  LYS A 240     -28.354  -1.370   5.035  1.00 15.00      A    C  
ATOM   2233  CD  LYS A 240     -27.623  -0.375   4.160  1.00 15.00      A    C  
ATOM   2234  CE  LYS A 240     -27.237  -0.979   2.826  1.00 15.00      A    C  
ATOM   2235  NZ  LYS A 240     -26.711   0.067   1.910  1.00 15.00      A    N  
ATOM   2236  HZ1 LYS A 240     -27.379   0.864   1.861  1.00 15.00      A    H  
ATOM   2237  HZ2 LYS A 240     -26.583  -0.322   0.955  1.00 15.00      A    H  
ATOM   2238  HZ3 LYS A 240     -25.795   0.417   2.257  1.00 15.00      A    H  
ATOM   2239  C   LYS A 240     -27.340  -4.039   7.564  1.00 15.00      A    C  
ATOM   2240  O   LYS A 240     -27.449  -5.049   6.866  1.00 15.00      A    O  
ATOM   2241  N   ARG A 241     -26.717  -4.043   8.729  1.00 15.00      A    N  
ATOM   2242  HN  ARG A 241     -26.704  -3.221   9.273  1.00 15.00      A    H  
ATOM   2243  CA  ARG A 241     -26.060  -5.252   9.230  1.00 15.00      A    C  
ATOM   2244  CB  ARG A 241     -24.568  -5.225   8.852  1.00 15.00      A    C  
ATOM   2245  CG  ARG A 241     -24.251  -5.858   7.488  1.00 15.00      A    C  
ATOM   2246  CD  ARG A 241     -22.958  -5.341   6.881  1.00 15.00      A    C  
ATOM   2247  NE  ARG A 241     -23.087  -3.949   6.463  1.00 15.00      A    N  
ATOM   2248  HE  ARG A 241     -22.832  -3.271   7.111  1.00 15.00      A    H  
ATOM   2249  CZ  ARG A 241     -23.527  -3.562   5.258  1.00 15.00      A    C  
ATOM   2250  NH1 ARG A 241     -23.872  -4.450   4.346  1.00 15.00      A    N  
ATOM   2251 HH11 ARG A 241     -24.234  -4.140   3.426  1.00 15.00      A    H  
ATOM   2252 HH12 ARG A 241     -23.779  -5.460   4.549  1.00 15.00      A    H  
ATOM   2253  NH2 ARG A 241     -23.705  -2.283   4.999  1.00 15.00      A    N  
ATOM   2254 HH21 ARG A 241     -23.508  -1.581   5.733  1.00 15.00      A    H  
ATOM   2255 HH22 ARG A 241     -24.040  -1.981   4.057  1.00 15.00      A    H  
ATOM   2256  C   ARG A 241     -26.237  -5.372  10.740  1.00 15.00      A    C  
ATOM   2257  O   ARG A 241     -26.282  -4.357  11.446  1.00 15.00      A    O  
ATOM   2258  N   GLN A 242     -26.345  -6.607  11.240  1.00 15.00      A    N  
ATOM   2259  HN  GLN A 242     -26.279  -7.385  10.639  1.00 15.00      A    H  
ATOM   2260  CA  GLN A 242     -26.535  -6.833  12.677  1.00 15.00      A    C  
ATOM   2261  CB  GLN A 242     -27.466  -8.033  12.895  1.00 15.00      A    C  
ATOM   2262  CG  GLN A 242     -28.137  -8.062  14.256  1.00 15.00      A    C  
ATOM   2263  CD  GLN A 242     -28.506  -9.470  14.688  1.00 15.00      A    C  
ATOM   2264  OE1 GLN A 242     -27.767 -10.121  15.431  1.00 15.00      A    O  
ATOM   2265  NE2 GLN A 242     -29.641  -9.961  14.204  1.00 15.00      A    N  
ATOM   2266 HE21 GLN A 242     -30.166  -9.399  13.600  1.00 15.00      A    H  
ATOM   2267 HE22 GLN A 242     -29.912 -10.863  14.480  1.00 15.00      A    H  
ATOM   2268  C   GLN A 242     -25.192  -7.075  13.385  1.00 15.00      A    C  
ATOM   2269  O   GLN A 242     -24.447  -7.976  13.009  1.00 15.00      A    O  
ATOM   2270  N   GLY A 243     -24.895  -6.284  14.425  1.00 15.00      A    N  
ATOM   2271  HN  GLY A 243     -25.539  -5.602  14.722  1.00 15.00      A    H  
ATOM   2272  CA  GLY A 243     -23.637  -6.437  15.132  1.00 15.00      A    C  
ATOM   2273  C   GLY A 243     -22.581  -5.477  14.635  1.00 15.00      A    C  
ATOM   2274  O   GLY A 243     -21.491  -5.392  15.200  1.00 15.00      A    O  
ATOM   2275  N   ALA A 244     -22.917  -4.746  13.575  1.00 15.00      A    N  
ATOM   2276  HN  ALA A 244     -23.812  -4.854  13.187  1.00 15.00      A    H  
ATOM   2277  CA  ALA A 244     -22.004  -3.779  12.979  1.00 15.00      A    C  
ATOM   2278  CB  ALA A 244     -22.648  -3.149  11.753  1.00 15.00      A    C  
ATOM   2279  C   ALA A 244     -21.613  -2.710  13.991  1.00 15.00      A    C  
ATOM   2280  O   ALA A 244     -22.462  -2.192  14.719  1.00 15.00      A    O  
ATOM   2281  N   ARG A 245     -20.322  -2.379  14.024  1.00 15.00      A    N  
ATOM   2282  HN  ARG A 245     -19.701  -2.806  13.394  1.00 15.00      A    H  
ATOM   2283  CA  ARG A 245     -19.809  -1.385  14.957  1.00 15.00      A    C  
ATOM   2284  CB  ARG A 245     -19.047  -2.068  16.102  1.00 15.00      A    C  
ATOM   2285  CG  ARG A 245     -18.810  -1.183  17.313  1.00 15.00      A    C  
ATOM   2286  CD  ARG A 245     -19.239  -1.885  18.590  1.00 15.00      A    C  
ATOM   2287  NE  ARG A 245     -18.110  -2.165  19.475  1.00 15.00      A    N  
ATOM   2288  HE  ARG A 245     -17.357  -1.536  19.463  1.00 15.00      A    H  
ATOM   2289  CZ  ARG A 245     -18.051  -3.217  20.288  1.00 15.00      A    C  
ATOM   2290  NH1 ARG A 245     -19.050  -4.093  20.324  1.00 15.00      A    N  
ATOM   2291 HH11 ARG A 245     -18.999  -4.916  20.961  1.00 15.00      A    H  
ATOM   2292 HH12 ARG A 245     -19.883  -3.957  19.717  1.00 15.00      A    H  
ATOM   2293  NH2 ARG A 245     -16.989  -3.394  21.062  1.00 15.00      A    N  
ATOM   2294 HH21 ARG A 245     -16.939  -4.216  21.698  1.00 15.00      A    H  
ATOM   2295 HH22 ARG A 245     -16.206  -2.710  21.034  1.00 15.00      A    H  
ATOM   2296  C   ARG A 245     -18.894  -0.389  14.259  1.00 15.00      A    C  
ATOM   2297  O   ARG A 245     -18.118  -0.757  13.376  1.00 15.00      A    O  
ATOM   2298  N   TYR A 246     -18.998   0.872  14.659  1.00 15.00      A    N  
ATOM   2299  HN  TYR A 246     -19.641   1.095  15.363  1.00 15.00      A    H  
ATOM   2300  CA  TYR A 246     -18.178   1.931  14.091  1.00 15.00      A    C  
ATOM   2301  CB  TYR A 246     -19.053   3.024  13.465  1.00 15.00      A    C  
ATOM   2302  CG  TYR A 246     -18.300   4.291  13.114  1.00 15.00      A    C  
ATOM   2303  CD1 TYR A 246     -17.426   4.330  12.035  1.00 15.00      A    C  
ATOM   2304  CD2 TYR A 246     -18.461   5.449  13.867  1.00 15.00      A    C  
ATOM   2305  CE1 TYR A 246     -16.734   5.484  11.717  1.00 15.00      A    C  
ATOM   2306  CE2 TYR A 246     -17.774   6.607  13.555  1.00 15.00      A    C  
ATOM   2307  CZ  TYR A 246     -16.912   6.619  12.479  1.00 15.00      A    C  
ATOM   2308  OH  TYR A 246     -16.223   7.768  12.167  1.00 15.00      A    O  
ATOM   2309  HH  TYR A 246     -15.947   8.206  12.976  1.00 15.00      A    H  
ATOM   2310  C   TYR A 246     -17.265   2.530  15.155  1.00 15.00      A    C  
ATOM   2311  O   TYR A 246     -17.717   2.897  16.241  1.00 15.00      A    O  
ATOM   2312  N   VAL A 247     -15.977   2.616  14.837  1.00 15.00      A    N  
ATOM   2313  HN  VAL A 247     -15.684   2.303  13.956  1.00 15.00      A    H  
ATOM   2314  CA  VAL A 247     -14.988   3.173  15.751  1.00 15.00      A    C  
ATOM   2315  CB  VAL A 247     -14.021   2.089  16.278  1.00 15.00      A    C  
ATOM   2316  CG1 VAL A 247     -14.775   1.044  17.086  1.00 15.00      A    C  
ATOM   2317  CG2 VAL A 247     -13.261   1.431  15.133  1.00 15.00      A    C  
ATOM   2318  C   VAL A 247     -14.196   4.280  15.057  1.00 15.00      A    C  
ATOM   2319  O   VAL A 247     -14.143   4.331  13.827  1.00 15.00      A    O  
ATOM   2320  N   TRP A 248     -13.594   5.170  15.839  1.00 15.00      A    N  
ATOM   2321  HN  TRP A 248     -13.677   5.092  16.811  1.00 15.00      A    H  
ATOM   2322  CA  TRP A 248     -12.812   6.265  15.273  1.00 15.00      A    C  
ATOM   2323  CB  TRP A 248     -13.592   7.588  15.275  1.00 15.00      A    C  
ATOM   2324  CG  TRP A 248     -14.132   8.007  16.612  1.00 15.00      A    C  
ATOM   2325  CD1 TRP A 248     -15.340   7.668  17.151  1.00 15.00      A    C  
ATOM   2326  CD2 TRP A 248     -13.492   8.858  17.571  1.00 15.00      A    C  
ATOM   2327  NE1 TRP A 248     -15.488   8.250  18.387  1.00 15.00      A    N  
ATOM   2328  HE1 TRP A 248     -16.269   8.155  18.972  1.00 15.00      A    H  
ATOM   2329  CE2 TRP A 248     -14.366   8.985  18.668  1.00 15.00      A    C  
ATOM   2330  CE3 TRP A 248     -12.262   9.521  17.611  1.00 15.00      A    C  
ATOM   2331  CZ2 TRP A 248     -14.052   9.749  19.789  1.00 15.00      A    C  
ATOM   2332  CZ3 TRP A 248     -11.952  10.278  18.724  1.00 15.00      A    C  
ATOM   2333  CH2 TRP A 248     -12.841  10.385  19.798  1.00 15.00      A    C  
ATOM   2334  C   TRP A 248     -11.444   6.418  15.935  1.00 15.00      A    C  
ATOM   2335  O   TRP A 248     -10.636   7.246  15.515  1.00 15.00      A    O  
ATOM   2336  N   ASN A 249     -11.182   5.620  16.967  1.00 15.00      A    N  
ATOM   2337  HN  ASN A 249     -11.863   4.982  17.268  1.00 15.00      A    H  
ATOM   2338  CA  ASN A 249      -9.900   5.679  17.661  1.00 15.00      A    C  
ATOM   2339  CB  ASN A 249      -9.998   6.455  18.979  1.00 15.00      A    C  
ATOM   2340  CG  ASN A 249     -11.085   5.945  19.901  1.00 15.00      A    C  
ATOM   2341  OD1 ASN A 249     -11.254   4.743  20.072  1.00 15.00      A    O  
ATOM   2342  ND2 ASN A 249     -11.835   6.864  20.497  1.00 15.00      A    N  
ATOM   2343 HD21 ASN A 249     -11.646   7.808  20.310  1.00 15.00      A    H  
ATOM   2344 HD22 ASN A 249     -12.546   6.561  21.098  1.00 15.00      A    H  
ATOM   2345  C   ASN A 249      -9.287   4.290  17.854  1.00 15.00      A    C  
ATOM   2346  O   ASN A 249      -9.934   3.273  17.600  1.00 15.00      A    O  
ATOM   2347  N   ARG A 250      -8.038   4.268  18.307  1.00 15.00      A    N  
ATOM   2348  HN  ARG A 250      -7.594   5.120  18.503  1.00 15.00      A    H  
ATOM   2349  CA  ARG A 250      -7.296   3.026  18.519  1.00 15.00      A    C  
ATOM   2350  CB  ARG A 250      -5.830   3.349  18.819  1.00 15.00      A    C  
ATOM   2351  CG  ARG A 250      -4.948   2.135  19.049  1.00 15.00      A    C  
ATOM   2352  CD  ARG A 250      -3.544   2.555  19.445  1.00 15.00      A    C  
ATOM   2353  NE  ARG A 250      -2.683   1.409  19.723  1.00 15.00      A    N  
ATOM   2354  HE  ARG A 250      -2.264   0.961  18.957  1.00 15.00      A    H  
ATOM   2355  CZ  ARG A 250      -2.438   0.946  20.946  1.00 15.00      A    C  
ATOM   2356  NH1 ARG A 250      -2.990   1.528  22.004  1.00 15.00      A    N  
ATOM   2357 HH11 ARG A 250      -2.796   1.163  22.959  1.00 15.00      A    H  
ATOM   2358 HH12 ARG A 250      -3.616   2.349  21.879  1.00 15.00      A    H  
ATOM   2359  NH2 ARG A 250      -1.636  -0.096  21.112  1.00 15.00      A    N  
ATOM   2360 HH21 ARG A 250      -1.198  -0.552  20.284  1.00 15.00      A    H  
ATOM   2361 HH22 ARG A 250      -1.445  -0.459  22.067  1.00 15.00      A    H  
ATOM   2362  C   ARG A 250      -7.878   2.154  19.635  1.00 15.00      A    C  
ATOM   2363  O   ARG A 250      -8.019   0.942  19.467  1.00 15.00      A    O  
ATOM   2364  N   THR A 251      -8.208   2.774  20.766  1.00 15.00      A    N  
ATOM   2365  HN  THR A 251      -8.086   3.744  20.829  1.00 15.00      A    H  
ATOM   2366  CA  THR A 251      -8.749   2.053  21.921  1.00 15.00      A    C  
ATOM   2367  CB  THR A 251      -8.983   2.988  23.122  1.00 15.00      A    C  
ATOM   2368  OG1 THR A 251      -9.618   4.192  22.677  1.00 15.00      A    O  
ATOM   2369  HG1 THR A 251     -10.523   4.001  22.421  1.00 15.00      A    H  
ATOM   2370  CG2 THR A 251      -7.662   3.332  23.794  1.00 15.00      A    C  
ATOM   2371  C   THR A 251     -10.030   1.278  21.612  1.00 15.00      A    C  
ATOM   2372  O   THR A 251     -10.174   0.128  22.026  1.00 15.00      A    O  
ATOM   2373  N   GLU A 252     -10.951   1.903  20.882  1.00 15.00      A    N  
ATOM   2374  HN  GLU A 252     -10.779   2.817  20.571  1.00 15.00      A    H  
ATOM   2375  CA  GLU A 252     -12.215   1.257  20.533  1.00 15.00      A    C  
ATOM   2376  CB  GLU A 252     -13.263   2.289  20.106  1.00 15.00      A    C  
ATOM   2377  CG  GLU A 252     -13.707   3.235  21.212  1.00 15.00      A    C  
ATOM   2378  CD  GLU A 252     -14.257   2.509  22.422  1.00 15.00      A    C  
ATOM   2379  OE1 GLU A 252     -15.333   1.884  22.303  1.00 15.00      A    O  
ATOM   2380  OE2 GLU A 252     -13.612   2.568  23.491  1.00 15.00      A    O  
ATOM   2381  C   GLU A 252     -12.033   0.205  19.439  1.00 15.00      A    C  
ATOM   2382  O   GLU A 252     -12.833  -0.725  19.326  1.00 15.00      A    O  
ATOM   2383  N   LEU A 253     -10.978   0.356  18.638  1.00 15.00      A    N  
ATOM   2384  HN  LEU A 253     -10.376   1.117  18.779  1.00 15.00      A    H  
ATOM   2385  CA  LEU A 253     -10.695  -0.584  17.555  1.00 15.00      A    C  
ATOM   2386  CB  LEU A 253      -9.608  -0.034  16.628  1.00 15.00      A    C  
ATOM   2387  CG  LEU A 253      -9.070  -1.016  15.585  1.00 15.00      A    C  
ATOM   2388  CD1 LEU A 253     -10.089  -1.242  14.482  1.00 15.00      A    C  
ATOM   2389  CD2 LEU A 253      -7.743  -0.542  15.016  1.00 15.00      A    C  
ATOM   2390  C   LEU A 253     -10.267  -1.948  18.087  1.00 15.00      A    C  
ATOM   2391  O   LEU A 253     -10.809  -2.979  17.683  1.00 15.00      A    O  
ATOM   2392  N   MET A 254      -9.293  -1.944  18.996  1.00 15.00      A    N  
ATOM   2393  HN  MET A 254      -8.913  -1.087  19.282  1.00 15.00      A    H  
ATOM   2394  CA  MET A 254      -8.777  -3.180  19.581  1.00 15.00      A    C  
ATOM   2395  CB  MET A 254      -7.467  -2.922  20.333  1.00 15.00      A    C  
ATOM   2396  CG  MET A 254      -6.490  -2.016  19.595  1.00 15.00      A    C  
ATOM   2397  SD  MET A 254      -6.001  -2.661  17.984  1.00 15.00      A    S  
ATOM   2398  CE  MET A 254      -4.809  -3.906  18.462  1.00 15.00      A    C  
ATOM   2399  C   MET A 254      -9.806  -3.837  20.499  1.00 15.00      A    C  
ATOM   2400  O   MET A 254      -9.727  -5.034  20.774  1.00 15.00      A    O  
ATOM   2401  N   GLN A 255     -10.771  -3.045  20.967  1.00 15.00      A    N  
ATOM   2402  HN  GLN A 255     -10.770  -2.097  20.718  1.00 15.00      A    H  
ATOM   2403  CA  GLN A 255     -11.826  -3.546  21.840  1.00 15.00      A    C  
ATOM   2404  CB  GLN A 255     -12.530  -2.383  22.544  1.00 15.00      A    C  
ATOM   2405  CG  GLN A 255     -11.972  -2.047  23.919  1.00 15.00      A    C  
ATOM   2406  CD  GLN A 255     -12.604  -0.805  24.522  1.00 15.00      A    C  
ATOM   2407  OE1 GLN A 255     -11.984  -0.109  25.325  1.00 15.00      A    O  
ATOM   2408  NE2 GLN A 255     -13.843  -0.518  24.135  1.00 15.00      A    N  
ATOM   2409 HE21 GLN A 255     -14.276  -1.114  23.491  1.00 15.00      A    H  
ATOM   2410 HE22 GLN A 255     -14.270   0.282  24.507  1.00 15.00      A    H  
ATOM   2411  C   GLN A 255     -12.850  -4.362  21.052  1.00 15.00      A    C  
ATOM   2412  O   GLN A 255     -13.340  -5.385  21.529  1.00 15.00      A    O  
ATOM   2413  N   ALA A 256     -13.159  -3.903  19.839  1.00 15.00      A    N  
ATOM   2414  HN  ALA A 256     -12.721  -3.088  19.514  1.00 15.00      A    H  
ATOM   2415  CA  ALA A 256     -14.130  -4.577  18.979  1.00 15.00      A    C  
ATOM   2416  CB  ALA A 256     -14.759  -3.589  18.009  1.00 15.00      A    C  
ATOM   2417  C   ALA A 256     -13.515  -5.756  18.227  1.00 15.00      A    C  
ATOM   2418  O   ALA A 256     -14.230  -6.649  17.772  1.00 15.00      A    O  
ATOM   2419  N   SER A 257     -12.189  -5.756  18.092  1.00 15.00      A    N  
ATOM   2420  HN  SER A 257     -11.669  -5.012  18.462  1.00 15.00      A    H  
ATOM   2421  CA  SER A 257     -11.496  -6.841  17.402  1.00 15.00      A    C  
ATOM   2422  CB  SER A 257     -10.119  -6.390  16.910  1.00 15.00      A    C  
ATOM   2423  OG  SER A 257      -9.244  -6.122  17.991  1.00 15.00      A    O  
ATOM   2424  HG  SER A 257      -9.615  -6.482  18.800  1.00 15.00      A    H  
ATOM   2425  C   SER A 257     -11.367  -8.061  18.311  1.00 15.00      A    C  
ATOM   2426  O   SER A 257     -11.153  -9.180  17.845  1.00 15.00      A    O  
ATOM   2427  N   LEU A 258     -11.502  -7.825  19.614  1.00 15.00      A    N  
ATOM   2428  HN  LEU A 258     -11.661  -6.907  19.914  1.00 15.00      A    H  
ATOM   2429  CA  LEU A 258     -11.418  -8.886  20.611  1.00 15.00      A    C  
ATOM   2430  CB  LEU A 258     -10.552  -8.430  21.790  1.00 15.00      A    C  
ATOM   2431  CG  LEU A 258      -9.044  -8.385  21.550  1.00 15.00      A    C  
ATOM   2432  CD1 LEU A 258      -8.349  -7.627  22.671  1.00 15.00      A    C  
ATOM   2433  CD2 LEU A 258      -8.484  -9.794  21.432  1.00 15.00      A    C  
ATOM   2434  C   LEU A 258     -12.808  -9.261  21.120  1.00 15.00      A    C  
ATOM   2435  O   LEU A 258     -12.948 -10.132  21.979  1.00 15.00      A    O  
ATOM   2436  N   ASP A 259     -13.832  -8.604  20.583  1.00 15.00      A    N  
ATOM   2437  HN  ASP A 259     -13.658  -7.936  19.887  1.00 15.00      A    H  
ATOM   2438  CA  ASP A 259     -15.206  -8.856  21.002  1.00 15.00      A    C  
ATOM   2439  CB  ASP A 259     -15.906  -7.531  21.330  1.00 15.00      A    C  
ATOM   2440  CG  ASP A 259     -17.324  -7.705  21.846  1.00 15.00      A    C  
ATOM   2441  OD1 ASP A 259     -18.180  -6.851  21.520  1.00 15.00      A    O  
ATOM   2442  OD2 ASP A 259     -17.580  -8.688  22.574  1.00 15.00      A    O  
ATOM   2443  C   ASP A 259     -15.991  -9.629  19.945  1.00 15.00      A    C  
ATOM   2444  O   ASP A 259     -16.210  -9.133  18.838  1.00 15.00      A    O  
ATOM   2445  N   PRO A 260     -16.416 -10.866  20.275  1.00 15.00      A    N  
ATOM   2446  CA  PRO A 260     -17.192 -11.703  19.363  1.00 15.00      A    C  
ATOM   2447  CB  PRO A 260     -17.103 -13.091  19.994  1.00 15.00      A    C  
ATOM   2448  CG  PRO A 260     -16.959 -12.821  21.450  1.00 15.00      A    C  
ATOM   2449  CD  PRO A 260     -16.163 -11.545  21.561  1.00 15.00      A    C  
ATOM   2450  C   PRO A 260     -18.641 -11.236  19.285  1.00 15.00      A    C  
ATOM   2451  O   PRO A 260     -19.188 -10.738  20.274  1.00 15.00      A    O  
ATOM   2452  N   SER A 261     -19.222 -11.406  18.092  1.00 15.00      A    N  
ATOM   2453  HN  SER A 261     -18.681 -11.798  17.379  1.00 15.00      A    H  
ATOM   2454  CA  SER A 261     -20.604 -11.016  17.760  1.00 15.00      A    C  
ATOM   2455  CB  SER A 261     -21.569 -10.955  18.953  1.00 15.00      A    C  
ATOM   2456  OG  SER A 261     -21.663  -9.634  19.461  1.00 15.00      A    O  
ATOM   2457  HG  SER A 261     -21.948  -9.663  20.378  1.00 15.00      A    H  
ATOM   2458  C   SER A 261     -20.638  -9.731  16.930  1.00 15.00      A    C  
ATOM   2459  O   SER A 261     -21.694  -9.343  16.426  1.00 15.00      A    O  
ATOM   2460  N   VAL A 262     -19.462  -9.072  16.805  1.00 15.00      A    N  
ATOM   2461  HN  VAL A 262     -18.677  -9.423  17.271  1.00 15.00      A    H  
ATOM   2462  CA  VAL A 262     -19.338  -7.844  16.011  1.00 15.00      A    C  
ATOM   2463  CB  VAL A 262     -17.987  -7.106  16.247  1.00 15.00      A    C  
ATOM   2464  CG1 VAL A 262     -17.812  -5.945  15.277  1.00 15.00      A    C  
ATOM   2465  CG2 VAL A 262     -17.920  -6.599  17.676  1.00 15.00      A    C  
ATOM   2466  C   VAL A 262     -19.522  -8.168  14.536  1.00 15.00      A    C  
ATOM   2467  O   VAL A 262     -20.423  -7.638  13.910  1.00 15.00      A    O  
ATOM   2468  N   THR A 263     -18.664  -9.047  13.992  1.00 15.00      A    N  
ATOM   2469  HN  THR A 263     -17.942  -9.413  14.559  1.00 15.00      A    H  
ATOM   2470  CA  THR A 263     -18.738  -9.477  12.579  1.00 15.00      A    C  
ATOM   2471  CB  THR A 263     -20.049 -10.214  12.175  1.00 15.00      A    C  
ATOM   2472  OG1 THR A 263     -21.192  -9.340  12.175  1.00 15.00      A    O  
ATOM   2473  HG1 THR A 263     -21.538  -9.256  13.068  1.00 15.00      A    H  
ATOM   2474  CG2 THR A 263     -20.312 -11.407  13.074  1.00 15.00      A    C  
ATOM   2475  C   THR A 263     -18.403  -8.386  11.561  1.00 15.00      A    C  
ATOM   2476  O   THR A 263     -17.718  -8.642  10.573  1.00 15.00      A    O  
ATOM   2477  N   HIS A 264     -18.919  -7.188  11.766  1.00 15.00      A    N  
ATOM   2478  HN  HIS A 264     -19.511  -7.051  12.538  1.00 15.00      A    H  
ATOM   2479  CA  HIS A 264     -18.661  -6.081  10.869  1.00 15.00      A    C  
ATOM   2480  CB  HIS A 264     -19.944  -5.681  10.146  1.00 15.00      A    C  
ATOM   2481  CG  HIS A 264     -20.432  -6.728   9.198  1.00 15.00      A    C  
ATOM   2482  ND1 HIS A 264     -19.873  -6.869   7.955  1.00 15.00      A    N  
ATOM   2483  CD2 HIS A 264     -21.401  -7.662   9.363  1.00 15.00      A    C  
ATOM   2484  CE1 HIS A 264     -20.502  -7.878   7.388  1.00 15.00      A    C  
ATOM   2485  NE2 HIS A 264     -21.435  -8.389   8.202  1.00 15.00      A    N  
ATOM   2486  HE2 HIS A 264     -22.031  -9.141   8.005  1.00 15.00      A    H  
ATOM   2487  C   HIS A 264     -18.090  -4.904  11.642  1.00 15.00      A    C  
ATOM   2488  O   HIS A 264     -18.665  -4.474  12.639  1.00 15.00      A    O  
ATOM   2489  N   LEU A 265     -16.957  -4.387  11.179  1.00 15.00      A    N  
ATOM   2490  HN  LEU A 265     -16.558  -4.760  10.367  1.00 15.00      A    H  
ATOM   2491  CA  LEU A 265     -16.299  -3.273  11.842  1.00 15.00      A    C  
ATOM   2492  CB  LEU A 265     -15.124  -3.790  12.680  1.00 15.00      A    C  
ATOM   2493  CG  LEU A 265     -14.248  -2.737  13.361  1.00 15.00      A    C  
ATOM   2494  CD1 LEU A 265     -15.021  -2.027  14.464  1.00 15.00      A    C  
ATOM   2495  CD2 LEU A 265     -12.984  -3.373  13.913  1.00 15.00      A    C  
ATOM   2496  C   LEU A 265     -15.795  -2.244  10.836  1.00 15.00      A    C  
ATOM   2497  O   LEU A 265     -15.131  -2.591   9.861  1.00 15.00      A    O  
ATOM   2498  N   MET A 266     -16.128  -0.980  11.089  1.00 15.00      A    N  
ATOM   2499  HN  MET A 266     -16.681  -0.788  11.876  1.00 15.00      A    H  
ATOM   2500  CA  MET A 266     -15.702   0.137  10.249  1.00 15.00      A    C  
ATOM   2501  CB  MET A 266     -16.912   0.793   9.570  1.00 15.00      A    C  
ATOM   2502  CG  MET A 266     -16.600   2.117   8.886  1.00 15.00      A    C  
ATOM   2503  SD  MET A 266     -18.071   2.955   8.263  1.00 15.00      A    S  
ATOM   2504  CE  MET A 266     -18.265   2.159   6.672  1.00 15.00      A    C  
ATOM   2505  C   MET A 266     -14.984   1.158  11.127  1.00 15.00      A    C  
ATOM   2506  O   MET A 266     -15.580   1.705  12.055  1.00 15.00      A    O  
ATOM   2507  N   GLY A 267     -13.711   1.417  10.841  1.00 15.00      A    N  
ATOM   2508  HN  GLY A 267     -13.285   0.980  10.075  1.00 15.00      A    H  
ATOM   2509  CA  GLY A 267     -12.960   2.348  11.659  1.00 15.00      A    C  
ATOM   2510  C   GLY A 267     -12.248   3.444  10.897  1.00 15.00      A    C  
ATOM   2511  O   GLY A 267     -11.237   3.203  10.238  1.00 15.00      A    O  
ATOM   2512  N   LEU A 268     -12.790   4.653  10.987  1.00 15.00      A    N  
ATOM   2513  HN  LEU A 268     -13.625   4.762  11.488  1.00 15.00      A    H  
ATOM   2514  CA  LEU A 268     -12.186   5.824  10.358  1.00 15.00      A    C  
ATOM   2515  CB  LEU A 268     -13.270   6.735   9.769  1.00 15.00      A    C  
ATOM   2516  CG  LEU A 268     -13.674   6.488   8.307  1.00 15.00      A    C  
ATOM   2517  CD1 LEU A 268     -13.258   5.102   7.834  1.00 15.00      A    C  
ATOM   2518  CD2 LEU A 268     -15.172   6.681   8.133  1.00 15.00      A    C  
ATOM   2519  C   LEU A 268     -11.394   6.565  11.428  1.00 15.00      A    C  
ATOM   2520  O   LEU A 268     -11.973   7.124  12.356  1.00 15.00      A    O  
ATOM   2521  N   PHE A 269     -10.071   6.564  11.302  1.00 15.00      A    N  
ATOM   2522  HN  PHE A 269      -9.662   6.138  10.519  1.00 15.00      A    H  
ATOM   2523  CA  PHE A 269      -9.214   7.188  12.307  1.00 15.00      A    C  
ATOM   2524  CB  PHE A 269      -8.014   6.290  12.610  1.00 15.00      A    C  
ATOM   2525  CG  PHE A 269      -8.407   4.867  12.888  1.00 15.00      A    C  
ATOM   2526  CD1 PHE A 269      -8.161   3.872  11.956  1.00 15.00      A    C  
ATOM   2527  CD2 PHE A 269      -9.038   4.528  14.073  1.00 15.00      A    C  
ATOM   2528  CE1 PHE A 269      -8.537   2.565  12.203  1.00 15.00      A    C  
ATOM   2529  CE2 PHE A 269      -9.415   3.224  14.327  1.00 15.00      A    C  
ATOM   2530  CZ  PHE A 269      -9.165   2.242  13.390  1.00 15.00      A    C  
ATOM   2531  C   PHE A 269      -8.769   8.605  11.956  1.00 15.00      A    C  
ATOM   2532  O   PHE A 269      -8.134   9.272  12.771  1.00 15.00      A    O  
ATOM   2533  N   GLU A 270      -9.111   9.071  10.759  1.00 15.00      A    N  
ATOM   2534  HN  GLU A 270      -9.627   8.501  10.151  1.00 15.00      A    H  
ATOM   2535  CA  GLU A 270      -8.737  10.418  10.331  1.00 15.00      A    C  
ATOM   2536  CB  GLU A 270      -7.343  10.413   9.687  1.00 15.00      A    C  
ATOM   2537  CG  GLU A 270      -6.180  10.387  10.669  1.00 15.00      A    C  
ATOM   2538  CD  GLU A 270      -6.081  11.645  11.511  1.00 15.00      A    C  
ATOM   2539  OE1 GLU A 270      -6.270  12.750  10.958  1.00 15.00      A    O  
ATOM   2540  OE2 GLU A 270      -5.802  11.529  12.723  1.00 15.00      A    O  
ATOM   2541  C   GLU A 270      -9.748  10.973   9.333  1.00 15.00      A    C  
ATOM   2542  O   GLU A 270     -10.351  10.212   8.574  1.00 15.00      A    O  
ATOM   2543  N   PRO A 271      -9.961  12.309   9.335  1.00 15.00      A    N  
ATOM   2544  CA  PRO A 271     -10.879  12.969   8.392  1.00 15.00      A    C  
ATOM   2545  CB  PRO A 271     -10.673  14.459   8.681  1.00 15.00      A    C  
ATOM   2546  CG  PRO A 271     -10.178  14.505  10.084  1.00 15.00      A    C  
ATOM   2547  CD  PRO A 271      -9.347  13.269  10.270  1.00 15.00      A    C  
ATOM   2548  C   PRO A 271     -10.477  12.652   6.953  1.00 15.00      A    C  
ATOM   2549  O   PRO A 271     -11.316  12.321   6.117  1.00 15.00      A    O  
ATOM   2550  N   GLY A 272      -9.178  12.755   6.687  1.00 15.00      A    N  
ATOM   2551  HN  GLY A 272      -8.569  13.047   7.398  1.00 15.00      A    H  
ATOM   2552  CA  GLY A 272      -8.647  12.448   5.375  1.00 15.00      A    C  
ATOM   2553  C   GLY A 272      -7.646  11.314   5.471  1.00 15.00      A    C  
ATOM   2554  O   GLY A 272      -7.994  10.215   5.902  1.00 15.00      A    O  
ATOM   2555  N   ASP A 273      -6.405  11.573   5.075  1.00 15.00      A    N  
ATOM   2556  HN  ASP A 273      -6.187  12.461   4.723  1.00 15.00      A    H  
ATOM   2557  CA  ASP A 273      -5.358  10.560   5.160  1.00 15.00      A    C  
ATOM   2558  CB  ASP A 273      -4.173  10.917   4.256  1.00 15.00      A    C  
ATOM   2559  CG  ASP A 273      -4.456  10.727   2.782  1.00 15.00      A    C  
ATOM   2560  OD1 ASP A 273      -4.811   9.599   2.382  1.00 15.00      A    O  
ATOM   2561  OD2 ASP A 273      -4.306  11.707   2.024  1.00 15.00      A    O  
ATOM   2562  C   ASP A 273      -4.861  10.469   6.592  1.00 15.00      A    C  
ATOM   2563  O   ASP A 273      -4.787  11.481   7.290  1.00 15.00      A    O  
ATOM   2564  N   MET A 274      -4.529   9.263   7.035  1.00 15.00      A    N  
ATOM   2565  HN  MET A 274      -4.627   8.487   6.445  1.00 15.00      A    H  
ATOM   2566  CA  MET A 274      -4.019   9.076   8.385  1.00 15.00      A    C  
ATOM   2567  CB  MET A 274      -3.985   7.594   8.766  1.00 15.00      A    C  
ATOM   2568  CG  MET A 274      -5.358   6.954   8.888  1.00 15.00      A    C  
ATOM   2569  SD  MET A 274      -5.278   5.237   9.436  1.00 15.00      A    S  
ATOM   2570  CE  MET A 274      -4.519   5.429  11.047  1.00 15.00      A    C  
ATOM   2571  C   MET A 274      -2.628   9.687   8.492  1.00 15.00      A    C  
ATOM   2572  O   MET A 274      -1.889   9.723   7.510  1.00 15.00      A    O  
ATOM   2573  N   LYS A 275      -2.282  10.178   9.676  1.00 15.00      A    N  
ATOM   2574  HN  LYS A 275      -2.917  10.122  10.421  1.00 15.00      A    H  
ATOM   2575  CA  LYS A 275      -0.977  10.796   9.891  1.00 15.00      A    C  
ATOM   2576  CB  LYS A 275      -0.860  11.340  11.316  1.00 15.00      A    C  
ATOM   2577  CG  LYS A 275      -1.797  12.491  11.631  1.00 15.00      A    C  
ATOM   2578  CD  LYS A 275      -1.339  13.234  12.874  1.00 15.00      A    C  
ATOM   2579  CE  LYS A 275      -2.430  14.141  13.413  1.00 15.00      A    C  
ATOM   2580  NZ  LYS A 275      -3.595  13.361  13.909  1.00 15.00      A    N  
ATOM   2581  HZ1 LYS A 275      -3.315  12.773  14.719  1.00 15.00      A    H  
ATOM   2582  HZ2 LYS A 275      -3.959  12.742  13.156  1.00 15.00      A    H  
ATOM   2583  HZ3 LYS A 275      -4.355  14.006  14.208  1.00 15.00      A    H  
ATOM   2584  C   LYS A 275       0.161   9.817   9.632  1.00 15.00      A    C  
ATOM   2585  O   LYS A 275      -0.015   8.601   9.736  1.00 15.00      A    O  
ATOM   2586  N   TYR A 276       1.329  10.361   9.287  1.00 15.00      A    N  
ATOM   2587  HN  TYR A 276       1.395  11.335   9.204  1.00 15.00      A    H  
ATOM   2588  CA  TYR A 276       2.512   9.544   9.036  1.00 15.00      A    C  
ATOM   2589  CB  TYR A 276       3.681  10.426   8.581  1.00 15.00      A    C  
ATOM   2590  CG  TYR A 276       3.617  10.870   7.136  1.00 15.00      A    C  
ATOM   2591  CD1 TYR A 276       3.387  12.199   6.805  1.00 15.00      A    C  
ATOM   2592  CD2 TYR A 276       3.800   9.961   6.102  1.00 15.00      A    C  
ATOM   2593  CE1 TYR A 276       3.342  12.610   5.485  1.00 15.00      A    C  
ATOM   2594  CE2 TYR A 276       3.755  10.363   4.780  1.00 15.00      A    C  
ATOM   2595  CZ  TYR A 276       3.527  11.688   4.478  1.00 15.00      A    C  
ATOM   2596  OH  TYR A 276       3.484  12.091   3.165  1.00 15.00      A    O  
ATOM   2597  HH  TYR A 276       2.980  11.456   2.651  1.00 15.00      A    H  
ATOM   2598  C   TYR A 276       2.903   8.808  10.313  1.00 15.00      A    C  
ATOM   2599  O   TYR A 276       2.501   9.206  11.402  1.00 15.00      A    O  
ATOM   2600  N   GLU A 277       3.686   7.742  10.181  1.00 15.00      A    N  
ATOM   2601  HN  GLU A 277       3.974   7.466   9.283  1.00 15.00      A    H  
ATOM   2602  CA  GLU A 277       4.119   6.962  11.342  1.00 15.00      A    C  
ATOM   2603  CB  GLU A 277       4.919   5.730  10.902  1.00 15.00      A    C  
ATOM   2604  CG  GLU A 277       5.316   4.784  12.031  1.00 15.00      A    C  
ATOM   2605  CD  GLU A 277       4.134   4.310  12.860  1.00 15.00      A    C  
ATOM   2606  OE1 GLU A 277       3.180   3.750  12.276  1.00 15.00      A    O  
ATOM   2607  OE2 GLU A 277       4.166   4.492  14.097  1.00 15.00      A    O  
ATOM   2608  C   GLU A 277       4.921   7.810  12.338  1.00 15.00      A    C  
ATOM   2609  O   GLU A 277       4.933   7.526  13.534  1.00 15.00      A    O  
ATOM   2610  N   ILE A 278       5.573   8.863  11.843  1.00 15.00      A    N  
ATOM   2611  HN  ILE A 278       5.521   9.049  10.882  1.00 15.00      A    H  
ATOM   2612  CA  ILE A 278       6.367   9.740  12.702  1.00 15.00      A    C  
ATOM   2613  CB  ILE A 278       7.551  10.392  11.952  1.00 15.00      A    C  
ATOM   2614  CG1 ILE A 278       7.069  11.194  10.740  1.00 15.00      A    C  
ATOM   2615  CG2 ILE A 278       8.557   9.328  11.533  1.00 15.00      A    C  
ATOM   2616  CD1 ILE A 278       8.168  11.988  10.067  1.00 15.00      A    C  
ATOM   2617  C   ILE A 278       5.520  10.810  13.407  1.00 15.00      A    C  
ATOM   2618  O   ILE A 278       5.931  11.356  14.431  1.00 15.00      A    O  
ATOM   2619  N   HIS A 279       4.335  11.097  12.864  1.00 15.00      A    N  
ATOM   2620  HN  HIS A 279       4.058  10.630  12.049  1.00 15.00      A    H  
ATOM   2621  CA  HIS A 279       3.440  12.103  13.447  1.00 15.00      A    C  
ATOM   2622  CB  HIS A 279       2.986  13.103  12.377  1.00 15.00      A    C  
ATOM   2623  CG  HIS A 279       4.092  13.763  11.622  1.00 15.00      A    C  
ATOM   2624  ND1 HIS A 279       4.050  13.871  10.255  1.00 15.00      A    N  
ATOM   2625  CD2 HIS A 279       5.236  14.327  12.084  1.00 15.00      A    C  
ATOM   2626  CE1 HIS A 279       5.159  14.492   9.911  1.00 15.00      A    C  
ATOM   2627  NE2 HIS A 279       5.908  14.787  10.985  1.00 15.00      A    N  
ATOM   2628  HE2 HIS A 279       6.777  15.240  10.986  1.00 15.00      A    H  
ATOM   2629  C   HIS A 279       2.198  11.461  14.069  1.00 15.00      A    C  
ATOM   2630  O   HIS A 279       1.343  12.157  14.626  1.00 15.00      A    O  
ATOM   2631  N   ARG A 280       2.131  10.130  13.987  1.00 15.00      A    N  
ATOM   2632  HN  ARG A 280       2.884   9.650  13.582  1.00 15.00      A    H  
ATOM   2633  CA  ARG A 280       0.997   9.352  14.491  1.00 15.00      A    C  
ATOM   2634  CB  ARG A 280       1.131   7.892  14.003  1.00 15.00      A    C  
ATOM   2635  CG  ARG A 280       0.210   6.849  14.642  1.00 15.00      A    C  
ATOM   2636  CD  ARG A 280       0.743   5.451  14.367  1.00 15.00      A    C  
ATOM   2637  NE  ARG A 280       0.168   4.424  15.235  1.00 15.00      A    N  
ATOM   2638  HE  ARG A 280      -0.746   4.119  15.030  1.00 15.00      A    H  
ATOM   2639  CZ  ARG A 280       0.838   3.863  16.252  1.00 15.00      A    C  
ATOM   2640  NH1 ARG A 280       2.081   4.242  16.523  1.00 15.00      A    N  
ATOM   2641 HH11 ARG A 280       2.533   4.974  15.951  1.00 15.00      A    H  
ATOM   2642 HH12 ARG A 280       2.603   3.801  17.307  1.00 15.00      A    H  
ATOM   2643  NH2 ARG A 280       0.274   2.913  16.985  1.00 15.00      A    N  
ATOM   2644 HH21 ARG A 280       0.810   2.473  17.765  1.00 15.00      A    H  
ATOM   2645 HH22 ARG A 280      -0.697   2.607  16.790  1.00 15.00      A    H  
ATOM   2646  C   ARG A 280       0.877   9.399  16.013  1.00 15.00      A    C  
ATOM   2647  O   ARG A 280       1.879   9.359  16.729  1.00 15.00      A    O  
ATOM   2648  N   ASP A 281      -0.359   9.514  16.503  1.00 15.00      A    N  
ATOM   2649  HN  ASP A 281      -1.115   9.600  15.889  1.00 15.00      A    H  
ATOM   2650  CA  ASP A 281      -0.607   9.508  17.933  1.00 15.00      A    C  
ATOM   2651  CB  ASP A 281      -1.865  10.309  18.286  1.00 15.00      A    C  
ATOM   2652  CG  ASP A 281      -1.888  10.755  19.743  1.00 15.00      A    C  
ATOM   2653  OD1 ASP A 281      -1.443   9.978  20.616  1.00 15.00      A    O  
ATOM   2654  OD2 ASP A 281      -2.354  11.882  20.010  1.00 15.00      A    O  
ATOM   2655  C   ASP A 281      -0.765   8.056  18.337  1.00 15.00      A    C  
ATOM   2656  O   ASP A 281      -1.599   7.351  17.784  1.00 15.00      A    O  
ATOM   2657  N   SER A 282       0.037   7.608  19.287  1.00 15.00      A    N  
ATOM   2658  HN  SER A 282       0.651   8.232  19.733  1.00 15.00      A    H  
ATOM   2659  CA  SER A 282       0.007   6.213  19.706  1.00 15.00      A    C  
ATOM   2660  CB  SER A 282       1.319   5.830  20.392  1.00 15.00      A    C  
ATOM   2661  OG  SER A 282       1.592   6.674  21.493  1.00 15.00      A    O  
ATOM   2662  HG  SER A 282       2.122   6.194  22.133  1.00 15.00      A    H  
ATOM   2663  C   SER A 282      -1.181   5.882  20.603  1.00 15.00      A    C  
ATOM   2664  O   SER A 282      -1.475   4.711  20.840  1.00 15.00      A    O  
ATOM   2665  N   THR A 283      -1.870   6.906  21.091  1.00 15.00      A    N  
ATOM   2666  HN  THR A 283      -1.604   7.821  20.857  1.00 15.00      A    H  
ATOM   2667  CA  THR A 283      -3.008   6.697  21.976  1.00 15.00      A    C  
ATOM   2668  CB  THR A 283      -2.927   7.600  23.222  1.00 15.00      A    C  
ATOM   2669  OG1 THR A 283      -3.018   8.973  22.831  1.00 15.00      A    O  
ATOM   2670  HG1 THR A 283      -3.905   9.297  22.999  1.00 15.00      A    H  
ATOM   2671  CG2 THR A 283      -1.611   7.375  23.952  1.00 15.00      A    C  
ATOM   2672  C   THR A 283      -4.355   6.900  21.275  1.00 15.00      A    C  
ATOM   2673  O   THR A 283      -5.375   6.378  21.726  1.00 15.00      A    O  
ATOM   2674  N   LEU A 284      -4.363   7.649  20.172  1.00 15.00      A    N  
ATOM   2675  HN  LEU A 284      -3.523   8.034  19.845  1.00 15.00      A    H  
ATOM   2676  CA  LEU A 284      -5.606   7.910  19.442  1.00 15.00      A    C  
ATOM   2677  CB  LEU A 284      -5.840   9.416  19.274  1.00 15.00      A    C  
ATOM   2678  CG  LEU A 284      -6.761  10.089  20.299  1.00 15.00      A    C  
ATOM   2679  CD1 LEU A 284      -8.097   9.365  20.393  1.00 15.00      A    C  
ATOM   2680  CD2 LEU A 284      -6.094  10.180  21.663  1.00 15.00      A    C  
ATOM   2681  C   LEU A 284      -5.648   7.219  18.080  1.00 15.00      A    C  
ATOM   2682  O   LEU A 284      -6.726   6.911  17.570  1.00 15.00      A    O  
ATOM   2683  N   ASP A 285      -4.480   6.974  17.496  1.00 15.00      A    N  
ATOM   2684  HN  ASP A 285      -3.653   7.226  17.956  1.00 15.00      A    H  
ATOM   2685  CA  ASP A 285      -4.402   6.335  16.185  1.00 15.00      A    C  
ATOM   2686  CB  ASP A 285      -3.773   7.288  15.163  1.00 15.00      A    C  
ATOM   2687  CG  ASP A 285      -4.716   8.381  14.704  1.00 15.00      A    C  
ATOM   2688  OD1 ASP A 285      -5.411   8.174  13.688  1.00 15.00      A    O  
ATOM   2689  OD2 ASP A 285      -4.753   9.445  15.356  1.00 15.00      A    O  
ATOM   2690  C   ASP A 285      -3.598   5.040  16.221  1.00 15.00      A    C  
ATOM   2691  O   ASP A 285      -2.531   4.974  16.831  1.00 15.00      A    O  
ATOM   2692  N   PRO A 286      -4.115   3.981  15.579  1.00 15.00      A    N  
ATOM   2693  CA  PRO A 286      -3.430   2.697  15.499  1.00 15.00      A    C  
ATOM   2694  CB  PRO A 286      -4.588   1.715  15.345  1.00 15.00      A    C  
ATOM   2695  CG  PRO A 286      -5.640   2.478  14.607  1.00 15.00      A    C  
ATOM   2696  CD  PRO A 286      -5.426   3.943  14.909  1.00 15.00      A    C  
ATOM   2697  C   PRO A 286      -2.522   2.642  14.269  1.00 15.00      A    C  
ATOM   2698  O   PRO A 286      -2.808   3.269  13.247  1.00 15.00      A    O  
ATOM   2699  N   SER A 287      -1.423   1.905  14.371  1.00 15.00      A    N  
ATOM   2700  HN  SER A 287      -1.236   1.433  15.210  1.00 15.00      A    H  
ATOM   2701  CA  SER A 287      -0.486   1.785  13.258  1.00 15.00      A    C  
ATOM   2702  CB  SER A 287       0.884   1.313  13.749  1.00 15.00      A    C  
ATOM   2703  OG  SER A 287       0.813   0.005  14.286  1.00 15.00      A    O  
ATOM   2704  HG  SER A 287       0.670  -0.625  13.576  1.00 15.00      A    H  
ATOM   2705  C   SER A 287      -1.019   0.830  12.199  1.00 15.00      A    C  
ATOM   2706  O   SER A 287      -2.066   0.209  12.386  1.00 15.00      A    O  
ATOM   2707  N   LEU A 288      -0.297   0.722  11.086  1.00 15.00      A    N  
ATOM   2708  HN  LEU A 288       0.518   1.257  10.991  1.00 15.00      A    H  
ATOM   2709  CA  LEU A 288      -0.692  -0.172  10.002  1.00 15.00      A    C  
ATOM   2710  CB  LEU A 288       0.291  -0.056   8.832  1.00 15.00      A    C  
ATOM   2711  CG  LEU A 288      -0.308   0.006   7.420  1.00 15.00      A    C  
ATOM   2712  CD1 LEU A 288       0.708  -0.459   6.389  1.00 15.00      A    C  
ATOM   2713  CD2 LEU A 288      -1.595  -0.798   7.316  1.00 15.00      A    C  
ATOM   2714  C   LEU A 288      -0.716  -1.612  10.501  1.00 15.00      A    C  
ATOM   2715  O   LEU A 288      -1.669  -2.346  10.255  1.00 15.00      A    O  
ATOM   2716  N   MET A 289       0.340  -1.991  11.217  1.00 15.00      A    N  
ATOM   2717  HN  MET A 289       1.057  -1.342  11.379  1.00 15.00      A    H  
ATOM   2718  CA  MET A 289       0.476  -3.335  11.770  1.00 15.00      A    C  
ATOM   2719  CB  MET A 289       1.813  -3.451  12.509  1.00 15.00      A    C  
ATOM   2720  CG  MET A 289       2.033  -4.774  13.220  1.00 15.00      A    C  
ATOM   2721  SD  MET A 289       3.668  -4.897  13.969  1.00 15.00      A    S  
ATOM   2722  CE  MET A 289       3.618  -3.532  15.129  1.00 15.00      A    C  
ATOM   2723  C   MET A 289      -0.682  -3.684  12.707  1.00 15.00      A    C  
ATOM   2724  O   MET A 289      -1.196  -4.803  12.680  1.00 15.00      A    O  
ATOM   2725  N   GLU A 290      -1.095  -2.714  13.523  1.00 15.00      A    N  
ATOM   2726  HN  GLU A 290      -0.654  -1.841  13.486  1.00 15.00      A    H  
ATOM   2727  CA  GLU A 290      -2.189  -2.917  14.471  1.00 15.00      A    C  
ATOM   2728  CB  GLU A 290      -2.213  -1.795  15.511  1.00 15.00      A    C  
ATOM   2729  CG  GLU A 290      -0.970  -1.727  16.382  1.00 15.00      A    C  
ATOM   2730  CD  GLU A 290      -1.007  -0.574  17.366  1.00 15.00      A    C  
ATOM   2731  OE1 GLU A 290      -1.665   0.445  17.064  1.00 15.00      A    O  
ATOM   2732  OE2 GLU A 290      -0.375  -0.686  18.437  1.00 15.00      A    O  
ATOM   2733  C   GLU A 290      -3.542  -3.004  13.768  1.00 15.00      A    C  
ATOM   2734  O   GLU A 290      -4.477  -3.618  14.283  1.00 15.00      A    O  
ATOM   2735  N   MET A 291      -3.640  -2.390  12.592  1.00 15.00      A    N  
ATOM   2736  HN  MET A 291      -2.860  -1.918  12.232  1.00 15.00      A    H  
ATOM   2737  CA  MET A 291      -4.881  -2.400  11.827  1.00 15.00      A    C  
ATOM   2738  CB  MET A 291      -4.933  -1.242  10.830  1.00 15.00      A    C  
ATOM   2739  CG  MET A 291      -5.301   0.094  11.454  1.00 15.00      A    C  
ATOM   2740  SD  MET A 291      -5.695   1.356  10.225  1.00 15.00      A    S  
ATOM   2741  CE  MET A 291      -4.110   1.555   9.414  1.00 15.00      A    C  
ATOM   2742  C   MET A 291      -5.119  -3.735  11.127  1.00 15.00      A    C  
ATOM   2743  O   MET A 291      -6.250  -4.214  11.072  1.00 15.00      A    O  
ATOM   2744  N   THR A 292      -4.056  -4.341  10.590  1.00 15.00      A    N  
ATOM   2745  HN  THR A 292      -3.174  -3.918  10.651  1.00 15.00      A    H  
ATOM   2746  CA  THR A 292      -4.194  -5.630   9.911  1.00 15.00      A    C  
ATOM   2747  CB  THR A 292      -2.984  -6.002   9.021  1.00 15.00      A    C  
ATOM   2748  OG1 THR A 292      -2.076  -6.848   9.736  1.00 15.00      A    O  
ATOM   2749  HG1 THR A 292      -2.320  -7.767   9.597  1.00 15.00      A    H  
ATOM   2750  CG2 THR A 292      -2.249  -4.764   8.538  1.00 15.00      A    C  
ATOM   2751  C   THR A 292      -4.453  -6.740  10.921  1.00 15.00      A    C  
ATOM   2752  O   THR A 292      -5.102  -7.730  10.604  1.00 15.00      A    O  
ATOM   2753  N   GLU A 293      -3.938  -6.560  12.140  1.00 15.00      A    N  
ATOM   2754  HN  GLU A 293      -3.412  -5.753  12.319  1.00 15.00      A    H  
ATOM   2755  CA  GLU A 293      -4.126  -7.533  13.211  1.00 15.00      A    C  
ATOM   2756  CB  GLU A 293      -3.141  -7.273  14.357  1.00 15.00      A    C  
ATOM   2757  CG  GLU A 293      -3.456  -8.030  15.639  1.00 15.00      A    C  
ATOM   2758  CD  GLU A 293      -2.243  -8.233  16.524  1.00 15.00      A    C  
ATOM   2759  OE1 GLU A 293      -2.241  -9.207  17.308  1.00 15.00      A    O  
ATOM   2760  OE2 GLU A 293      -1.293  -7.425  16.433  1.00 15.00      A    O  
ATOM   2761  C   GLU A 293      -5.566  -7.512  13.723  1.00 15.00      A    C  
ATOM   2762  O   GLU A 293      -6.142  -8.558  14.023  1.00 15.00      A    O  
ATOM   2763  N   ALA A 294      -6.143  -6.313  13.814  1.00 15.00      A    N  
ATOM   2764  HN  ALA A 294      -5.629  -5.516  13.569  1.00 15.00      A    H  
ATOM   2765  CA  ALA A 294      -7.520  -6.155  14.274  1.00 15.00      A    C  
ATOM   2766  CB  ALA A 294      -7.822  -4.688  14.544  1.00 15.00      A    C  
ATOM   2767  C   ALA A 294      -8.496  -6.719  13.245  1.00 15.00      A    C  
ATOM   2768  O   ALA A 294      -9.554  -7.244  13.593  1.00 15.00      A    O  
ATOM   2769  N   ALA A 295      -8.120  -6.611  11.974  1.00 15.00      A    N  
ATOM   2770  HN  ALA A 295      -7.263  -6.182  11.767  1.00 15.00      A    H  
ATOM   2771  CA  ALA A 295      -8.940  -7.113  10.878  1.00 15.00      A    C  
ATOM   2772  CB  ALA A 295      -8.582  -6.387   9.593  1.00 15.00      A    C  
ATOM   2773  C   ALA A 295      -8.740  -8.612  10.700  1.00 15.00      A    C  
ATOM   2774  O   ALA A 295      -9.650  -9.325  10.289  1.00 15.00      A    O  
ATOM   2775  N   LEU A 296      -7.535  -9.075  11.013  1.00 15.00      A    N  
ATOM   2776  HN  LEU A 296      -6.854  -8.443  11.327  1.00 15.00      A    H  
ATOM   2777  CA  LEU A 296      -7.185 -10.488  10.895  1.00 15.00      A    C  
ATOM   2778  CB  LEU A 296      -5.672 -10.660  11.044  1.00 15.00      A    C  
ATOM   2779  CG  LEU A 296      -4.961 -11.482   9.966  1.00 15.00      A    C  
ATOM   2780  CD1 LEU A 296      -5.630 -11.295   8.616  1.00 15.00      A    C  
ATOM   2781  CD2 LEU A 296      -3.494 -11.091   9.885  1.00 15.00      A    C  
ATOM   2782  C   LEU A 296      -7.910 -11.329  11.941  1.00 15.00      A    C  
ATOM   2783  O   LEU A 296      -8.305 -12.463  11.669  1.00 15.00      A    O  
ATOM   2784  N   ARG A 297      -8.086 -10.751  13.135  1.00 15.00      A    N  
ATOM   2785  HN  ARG A 297      -7.753  -9.841  13.271  1.00 15.00      A    H  
ATOM   2786  CA  ARG A 297      -8.763 -11.425  14.243  1.00 15.00      A    C  
ATOM   2787  CB  ARG A 297      -8.541 -10.660  15.567  1.00 15.00      A    C  
ATOM   2788  CG  ARG A 297      -7.157 -10.868  16.179  1.00 15.00      A    C  
ATOM   2789  CD  ARG A 297      -7.078 -10.397  17.631  1.00 15.00      A    C  
ATOM   2790  NE  ARG A 297      -6.976  -8.941  17.752  1.00 15.00      A    N  
ATOM   2791  HE  ARG A 297      -7.425  -8.395  17.071  1.00 15.00      A    H  
ATOM   2792  CZ  ARG A 297      -6.299  -8.325  18.729  1.00 15.00      A    C  
ATOM   2793  NH1 ARG A 297      -5.677  -9.036  19.667  1.00 15.00      A    N  
ATOM   2794 HH11 ARG A 297      -5.162  -8.552  20.435  1.00 15.00      A    H  
ATOM   2795 HH12 ARG A 297      -5.694 -10.075  19.633  1.00 15.00      A    H  
ATOM   2796  NH2 ARG A 297      -6.243  -7.001  18.762  1.00 15.00      A    N  
ATOM   2797 HH21 ARG A 297      -6.718  -6.441  18.027  1.00 15.00      A    H  
ATOM   2798 HH22 ARG A 297      -5.710  -6.522  19.517  1.00 15.00      A    H  
ATOM   2799  C   ARG A 297     -10.258 -11.592  13.968  1.00 15.00      A    C  
ATOM   2800  O   ARG A 297     -10.907 -12.470  14.535  1.00 15.00      A    O  
ATOM   2801  N   LEU A 298     -10.792 -10.754  13.079  1.00 15.00      A    N  
ATOM   2802  HN  LEU A 298     -10.213 -10.096  12.639  1.00 15.00      A    H  
ATOM   2803  CA  LEU A 298     -12.211 -10.790  12.736  1.00 15.00      A    C  
ATOM   2804  CB  LEU A 298     -12.719  -9.358  12.533  1.00 15.00      A    C  
ATOM   2805  CG  LEU A 298     -14.233  -9.159  12.445  1.00 15.00      A    C  
ATOM   2806  CD1 LEU A 298     -14.620  -7.828  13.071  1.00 15.00      A    C  
ATOM   2807  CD2 LEU A 298     -14.696  -9.214  10.998  1.00 15.00      A    C  
ATOM   2808  C   LEU A 298     -12.480 -11.639  11.487  1.00 15.00      A    C  
ATOM   2809  O   LEU A 298     -13.458 -12.387  11.432  1.00 15.00      A    O  
ATOM   2810  N   LEU A 299     -11.610 -11.515  10.487  1.00 15.00      A    N  
ATOM   2811  HN  LEU A 299     -10.849 -10.908  10.594  1.00 15.00      A    H  
ATOM   2812  CA  LEU A 299     -11.759 -12.249   9.230  1.00 15.00      A    C  
ATOM   2813  CB  LEU A 299     -10.903 -11.610   8.132  1.00 15.00      A    C  
ATOM   2814  CG  LEU A 299     -11.212 -10.151   7.788  1.00 15.00      A    C  
ATOM   2815  CD1 LEU A 299     -10.176  -9.599   6.820  1.00 15.00      A    C  
ATOM   2816  CD2 LEU A 299     -12.612 -10.021   7.210  1.00 15.00      A    C  
ATOM   2817  C   LEU A 299     -11.417 -13.732   9.368  1.00 15.00      A    C  
ATOM   2818  O   LEU A 299     -11.882 -14.557   8.578  1.00 15.00      A    O  
ATOM   2819  N   SER A 300     -10.607 -14.067  10.372  1.00 15.00      A    N  
ATOM   2820  HN  SER A 300     -10.269 -13.363  10.965  1.00 15.00      A    H  
ATOM   2821  CA  SER A 300     -10.200 -15.452  10.607  1.00 15.00      A    C  
ATOM   2822  CB  SER A 300      -8.936 -15.507  11.469  1.00 15.00      A    C  
ATOM   2823  OG  SER A 300      -9.180 -14.990  12.767  1.00 15.00      A    O  
ATOM   2824  HG  SER A 300      -9.290 -14.037  12.717  1.00 15.00      A    H  
ATOM   2825  C   SER A 300     -11.309 -16.285  11.254  1.00 15.00      A    C  
ATOM   2826  O   SER A 300     -11.153 -17.491  11.445  1.00 15.00      A    O  
ATOM   2827  N   ARG A 301     -12.426 -15.642  11.592  1.00 15.00      A    N  
ATOM   2828  HN  ARG A 301     -12.498 -14.679  11.418  1.00 15.00      A    H  
ATOM   2829  CA  ARG A 301     -13.547 -16.342  12.213  1.00 15.00      A    C  
ATOM   2830  CB  ARG A 301     -14.437 -15.378  13.005  1.00 15.00      A    C  
ATOM   2831  CG  ARG A 301     -13.687 -14.538  14.028  1.00 15.00      A    C  
ATOM   2832  CD  ARG A 301     -14.591 -14.127  15.181  1.00 15.00      A    C  
ATOM   2833  NE  ARG A 301     -14.123 -12.910  15.846  1.00 15.00      A    N  
ATOM   2834  HE  ARG A 301     -14.572 -12.071  15.614  1.00 15.00      A    H  
ATOM   2835  CZ  ARG A 301     -13.132 -12.877  16.741  1.00 15.00      A    C  
ATOM   2836  NH1 ARG A 301     -12.496 -13.991  17.085  1.00 15.00      A    N  
ATOM   2837 HH11 ARG A 301     -12.768 -14.899  16.656  1.00 15.00      A    H  
ATOM   2838 HH12 ARG A 301     -11.724 -13.956  17.782  1.00 15.00      A    H  
ATOM   2839  NH2 ARG A 301     -12.775 -11.722  17.288  1.00 15.00      A    N  
ATOM   2840 HH21 ARG A 301     -13.266 -10.845  17.020  1.00 15.00      A    H  
ATOM   2841 HH22 ARG A 301     -12.003 -11.693  17.984  1.00 15.00      A    H  
ATOM   2842  C   ARG A 301     -14.368 -17.108  11.175  1.00 15.00      A    C  
ATOM   2843  O   ARG A 301     -15.133 -18.009  11.520  1.00 15.00      A    O  
ATOM   2844  N   ASN A 302     -14.202 -16.742   9.904  1.00 15.00      A    N  
ATOM   2845  HN  ASN A 302     -13.585 -16.009   9.697  1.00 15.00      A    H  
ATOM   2846  CA  ASN A 302     -14.913 -17.399   8.811  1.00 15.00      A    C  
ATOM   2847  CB  ASN A 302     -15.009 -16.455   7.603  1.00 15.00      A    C  
ATOM   2848  CG  ASN A 302     -16.210 -16.721   6.706  1.00 15.00      A    C  
ATOM   2849  OD1 ASN A 302     -16.763 -15.802   6.105  1.00 15.00      A    O  
ATOM   2850  ND2 ASN A 302     -16.621 -17.978   6.602  1.00 15.00      A    N  
ATOM   2851 HD21 ASN A 302     -16.136 -18.666   7.102  1.00 15.00      A    H  
ATOM   2852 HD22 ASN A 302     -17.394 -18.166   6.030  1.00 15.00      A    H  
ATOM   2853  C   ASN A 302     -14.191 -18.688   8.414  1.00 15.00      A    C  
ATOM   2854  O   ASN A 302     -13.033 -18.653   7.994  1.00 15.00      A    O  
ATOM   2855  N   PRO A 303     -14.868 -19.846   8.554  1.00 15.00      A    N  
ATOM   2856  CA  PRO A 303     -14.293 -21.156   8.211  1.00 15.00      A    C  
ATOM   2857  CB  PRO A 303     -15.343 -22.151   8.716  1.00 15.00      A    C  
ATOM   2858  CG  PRO A 303     -16.618 -21.381   8.727  1.00 15.00      A    C  
ATOM   2859  CD  PRO A 303     -16.242 -19.970   9.078  1.00 15.00      A    C  
ATOM   2860  C   PRO A 303     -14.070 -21.340   6.707  1.00 15.00      A    C  
ATOM   2861  O   PRO A 303     -13.328 -22.229   6.289  1.00 15.00      A    O  
ATOM   2862  N   ARG A 304     -14.711 -20.497   5.900  1.00 15.00      A    N  
ATOM   2863  HN  ARG A 304     -15.287 -19.807   6.290  1.00 15.00      A    H  
ATOM   2864  CA  ARG A 304     -14.575 -20.575   4.448  1.00 15.00      A    C  
ATOM   2865  CB  ARG A 304     -15.816 -20.011   3.754  1.00 15.00      A    C  
ATOM   2866  CG  ARG A 304     -17.092 -20.788   4.026  1.00 15.00      A    C  
ATOM   2867  CD  ARG A 304     -18.165 -20.451   3.003  1.00 15.00      A    C  
ATOM   2868  NE  ARG A 304     -19.404 -21.190   3.238  1.00 15.00      A    N  
ATOM   2869  HE  ARG A 304     -20.065 -20.784   3.837  1.00 15.00      A    H  
ATOM   2870  CZ  ARG A 304     -19.681 -22.372   2.686  1.00 15.00      A    C  
ATOM   2871  NH1 ARG A 304     -18.807 -22.954   1.872  1.00 15.00      A    N  
ATOM   2872 HH11 ARG A 304     -17.902 -22.488   1.661  1.00 15.00      A    H  
ATOM   2873 HH12 ARG A 304     -19.028 -23.877   1.445  1.00 15.00      A    H  
ATOM   2874  NH2 ARG A 304     -20.837 -22.969   2.944  1.00 15.00      A    N  
ATOM   2875 HH21 ARG A 304     -21.055 -23.891   2.515  1.00 15.00      A    H  
ATOM   2876 HH22 ARG A 304     -21.528 -22.514   3.575  1.00 15.00      A    H  
ATOM   2877  C   ARG A 304     -13.329 -19.840   3.961  1.00 15.00      A    C  
ATOM   2878  O   ARG A 304     -12.854 -20.078   2.852  1.00 15.00      A    O  
ATOM   2879  N   GLY A 305     -12.806 -18.950   4.797  1.00 15.00      A    N  
ATOM   2880  HN  GLY A 305     -13.226 -18.806   5.670  1.00 15.00      A    H  
ATOM   2881  CA  GLY A 305     -11.625 -18.192   4.430  1.00 15.00      A    C  
ATOM   2882  C   GLY A 305     -11.896 -16.705   4.388  1.00 15.00      A    C  
ATOM   2883  O   GLY A 305     -12.963 -16.255   4.809  1.00 15.00      A    O  
ATOM   2884  N   PHE A 306     -10.938 -15.935   3.876  1.00 15.00      A    N  
ATOM   2885  HN  PHE A 306     -10.110 -16.346   3.550  1.00 15.00      A    H  
ATOM   2886  CA  PHE A 306     -11.101 -14.490   3.795  1.00 15.00      A    C  
ATOM   2887  CB  PHE A 306     -10.932 -13.839   5.179  1.00 15.00      A    C  
ATOM   2888  CG  PHE A 306      -9.537 -13.900   5.751  1.00 15.00      A    C  
ATOM   2889  CD1 PHE A 306      -8.565 -12.993   5.355  1.00 15.00      A    C  
ATOM   2890  CD2 PHE A 306      -9.203 -14.857   6.694  1.00 15.00      A    C  
ATOM   2891  CE1 PHE A 306      -7.291 -13.042   5.883  1.00 15.00      A    C  
ATOM   2892  CE2 PHE A 306      -7.929 -14.912   7.228  1.00 15.00      A    C  
ATOM   2893  CZ  PHE A 306      -6.972 -14.004   6.821  1.00 15.00      A    C  
ATOM   2894  C   PHE A 306     -10.150 -13.842   2.795  1.00 15.00      A    C  
ATOM   2895  O   PHE A 306      -9.195 -14.460   2.330  1.00 15.00      A    O  
ATOM   2896  N   PHE A 307     -10.442 -12.587   2.474  1.00 15.00      A    N  
ATOM   2897  HN  PHE A 307     -11.246 -12.179   2.859  1.00 15.00      A    H  
ATOM   2898  CA  PHE A 307      -9.621 -11.792   1.575  1.00 15.00      A    C  
ATOM   2899  CB  PHE A 307     -10.358 -11.495   0.265  1.00 15.00      A    C  
ATOM   2900  CG  PHE A 307      -9.549 -10.674  -0.703  1.00 15.00      A    C  
ATOM   2901  CD1 PHE A 307      -9.652  -9.292  -0.720  1.00 15.00      A    C  
ATOM   2902  CD2 PHE A 307      -8.679 -11.284  -1.589  1.00 15.00      A    C  
ATOM   2903  CE1 PHE A 307      -8.902  -8.536  -1.600  1.00 15.00      A    C  
ATOM   2904  CE2 PHE A 307      -7.927 -10.535  -2.473  1.00 15.00      A    C  
ATOM   2905  CZ  PHE A 307      -8.039  -9.158  -2.478  1.00 15.00      A    C  
ATOM   2906  C   PHE A 307      -9.265 -10.489   2.281  1.00 15.00      A    C  
ATOM   2907  O   PHE A 307     -10.149  -9.766   2.738  1.00 15.00      A    O  
ATOM   2908  N   LEU A 308      -7.977 -10.192   2.374  1.00 15.00      A    N  
ATOM   2909  HN  LEU A 308      -7.313 -10.795   1.977  1.00 15.00      A    H  
ATOM   2910  CA  LEU A 308      -7.532  -8.985   3.050  1.00 15.00      A    C  
ATOM   2911  CB  LEU A 308      -6.778  -9.341   4.333  1.00 15.00      A    C  
ATOM   2912  CG  LEU A 308      -6.276  -8.165   5.172  1.00 15.00      A    C  
ATOM   2913  CD1 LEU A 308      -7.438  -7.324   5.677  1.00 15.00      A    C  
ATOM   2914  CD2 LEU A 308      -5.427  -8.659   6.330  1.00 15.00      A    C  
ATOM   2915  C   LEU A 308      -6.670  -8.104   2.157  1.00 15.00      A    C  
ATOM   2916  O   LEU A 308      -5.743  -8.576   1.500  1.00 15.00      A    O  
ATOM   2917  N   PHE A 309      -6.994  -6.819   2.142  1.00 15.00      A    N  
ATOM   2918  HN  PHE A 309      -7.761  -6.518   2.673  1.00 15.00      A    H  
ATOM   2919  CA  PHE A 309      -6.253  -5.844   1.359  1.00 15.00      A    C  
ATOM   2920  CB  PHE A 309      -7.198  -5.076   0.422  1.00 15.00      A    C  
ATOM   2921  CG  PHE A 309      -6.566  -3.896  -0.272  1.00 15.00      A    C  
ATOM   2922  CD1 PHE A 309      -6.823  -2.604   0.160  1.00 15.00      A    C  
ATOM   2923  CD2 PHE A 309      -5.719  -4.078  -1.352  1.00 15.00      A    C  
ATOM   2924  CE1 PHE A 309      -6.246  -1.518  -0.469  1.00 15.00      A    C  
ATOM   2925  CE2 PHE A 309      -5.138  -2.996  -1.987  1.00 15.00      A    C  
ATOM   2926  CZ  PHE A 309      -5.402  -1.715  -1.546  1.00 15.00      A    C  
ATOM   2927  C   PHE A 309      -5.524  -4.877   2.286  1.00 15.00      A    C  
ATOM   2928  O   PHE A 309      -6.135  -3.990   2.873  1.00 15.00      A    O  
ATOM   2929  N   VAL A 310      -4.220  -5.071   2.436  1.00 15.00      A    N  
ATOM   2930  HN  VAL A 310      -3.790  -5.814   1.962  1.00 15.00      A    H  
ATOM   2931  CA  VAL A 310      -3.408  -4.201   3.281  1.00 15.00      A    C  
ATOM   2932  CB  VAL A 310      -2.476  -5.012   4.202  1.00 15.00      A    C  
ATOM   2933  CG1 VAL A 310      -1.650  -4.087   5.084  1.00 15.00      A    C  
ATOM   2934  CG2 VAL A 310      -3.280  -5.983   5.052  1.00 15.00      A    C  
ATOM   2935  C   VAL A 310      -2.575  -3.291   2.392  1.00 15.00      A    C  
ATOM   2936  O   VAL A 310      -1.886  -3.768   1.498  1.00 15.00      A    O  
ATOM   2937  N   GLU A 311      -2.633  -1.987   2.632  1.00 15.00      A    N  
ATOM   2938  HN  GLU A 311      -3.177  -1.652   3.376  1.00 15.00      A    H  
ATOM   2939  CA  GLU A 311      -1.897  -1.051   1.797  1.00 15.00      A    C  
ATOM   2940  CB  GLU A 311      -2.827  -0.489   0.717  1.00 15.00      A    C  
ATOM   2941  CG  GLU A 311      -2.181   0.535  -0.203  1.00 15.00      A    C  
ATOM   2942  CD  GLU A 311      -3.085   1.717  -0.485  1.00 15.00      A    C  
ATOM   2943  OE1 GLU A 311      -4.298   1.619  -0.203  1.00 15.00      A    O  
ATOM   2944  OE2 GLU A 311      -2.580   2.742  -0.988  1.00 15.00      A    O  
ATOM   2945  C   GLU A 311      -1.261   0.097   2.572  1.00 15.00      A    C  
ATOM   2946  O   GLU A 311      -1.909   0.754   3.387  1.00 15.00      A    O  
ATOM   2947  N   GLY A 312       0.022   0.323   2.304  1.00 15.00      A    N  
ATOM   2948  HN  GLY A 312       0.490  -0.271   1.680  1.00 15.00      A    H  
ATOM   2949  CA  GLY A 312       0.738   1.424   2.916  1.00 15.00      A    C  
ATOM   2950  C   GLY A 312       0.830   2.563   1.920  1.00 15.00      A    C  
ATOM   2951  O   GLY A 312       1.909   2.892   1.432  1.00 15.00      A    O  
ATOM   2952  N   GLY A 313      -0.326   3.153   1.619  1.00 15.00      A    N  
ATOM   2953  HN  GLY A 313      -1.141   2.847   2.068  1.00 15.00      A    H  
ATOM   2954  CA  GLY A 313      -0.414   4.229   0.641  1.00 15.00      A    C  
ATOM   2955  C   GLY A 313       0.301   5.521   0.996  1.00 15.00      A    C  
ATOM   2956  O   GLY A 313       0.343   6.436   0.176  1.00 15.00      A    O  
ATOM   2957  N   ARG A 314       0.861   5.618   2.196  1.00 15.00      A    N  
ATOM   2958  HN  ARG A 314       0.808   4.865   2.821  1.00 15.00      A    H  
ATOM   2959  CA  ARG A 314       1.563   6.836   2.586  1.00 15.00      A    C  
ATOM   2960  CB  ARG A 314       1.401   7.148   4.073  1.00 15.00      A    C  
ATOM   2961  CG  ARG A 314      -0.003   7.592   4.459  1.00 15.00      A    C  
ATOM   2962  CD  ARG A 314       0.010   8.927   5.190  1.00 15.00      A    C  
ATOM   2963  NE  ARG A 314      -0.001  10.068   4.273  1.00 15.00      A    N  
ATOM   2964  HE  ARG A 314      -0.004   9.876   3.312  1.00 15.00      A    H  
ATOM   2965  CZ  ARG A 314      -0.016  11.343   4.671  1.00 15.00      A    C  
ATOM   2966  NH1 ARG A 314      -0.025  11.643   5.965  1.00 15.00      A    N  
ATOM   2967 HH11 ARG A 314      -0.021  10.883   6.676  1.00 15.00      A    H  
ATOM   2968 HH12 ARG A 314      -0.035  12.638   6.268  1.00 15.00      A    H  
ATOM   2969  NH2 ARG A 314      -0.019  12.320   3.773  1.00 15.00      A    N  
ATOM   2970 HH21 ARG A 314      -0.010  12.094   2.757  1.00 15.00      A    H  
ATOM   2971 HH22 ARG A 314      -0.029  13.313   4.084  1.00 15.00      A    H  
ATOM   2972  C   ARG A 314       3.031   6.822   2.153  1.00 15.00      A    C  
ATOM   2973  O   ARG A 314       3.778   7.760   2.435  1.00 15.00      A    O  
ATOM   2974  N   ILE A 315       3.433   5.753   1.463  1.00 15.00      A    N  
ATOM   2975  HN  ILE A 315       2.796   5.027   1.293  1.00 15.00      A    H  
ATOM   2976  CA  ILE A 315       4.799   5.633   0.950  1.00 15.00      A    C  
ATOM   2977  CB  ILE A 315       5.153   4.163   0.616  1.00 15.00      A    C  
ATOM   2978  CG1 ILE A 315       4.991   3.272   1.850  1.00 15.00      A    C  
ATOM   2979  CG2 ILE A 315       6.569   4.057   0.064  1.00 15.00      A    C  
ATOM   2980  CD1 ILE A 315       5.090   1.791   1.556  1.00 15.00      A    C  
ATOM   2981  C   ILE A 315       4.906   6.466  -0.323  1.00 15.00      A    C  
ATOM   2982  O   ILE A 315       5.938   7.078  -0.609  1.00 15.00      A    O  
ATOM   2983  N   ASP A 316       3.804   6.484  -1.070  1.00 15.00      A    N  
ATOM   2984  HN  ASP A 316       3.030   5.962  -0.774  1.00 15.00      A    H  
ATOM   2985  CA  ASP A 316       3.701   7.242  -2.308  1.00 15.00      A    C  
ATOM   2986  CB  ASP A 316       2.443   6.788  -3.061  1.00 15.00      A    C  
ATOM   2987  CG  ASP A 316       1.986   7.748  -4.145  1.00 15.00      A    C  
ATOM   2988  OD1 ASP A 316       1.221   8.684  -3.826  1.00 15.00      A    O  
ATOM   2989  OD2 ASP A 316       2.383   7.557  -5.312  1.00 15.00      A    O  
ATOM   2990  C   ASP A 316       3.618   8.732  -1.998  1.00 15.00      A    C  
ATOM   2991  O   ASP A 316       4.143   9.564  -2.738  1.00 15.00      A    O  
ATOM   2992  N   HIS A 317       2.960   9.051  -0.884  1.00 15.00      A    N  
ATOM   2993  HN  HIS A 317       2.574   8.333  -0.340  1.00 15.00      A    H  
ATOM   2994  CA  HIS A 317       2.796  10.435  -0.447  1.00 15.00      A    C  
ATOM   2995  CB  HIS A 317       1.780  10.518   0.698  1.00 15.00      A    C  
ATOM   2996  CG  HIS A 317       0.367  10.196   0.303  1.00 15.00      A    C  
ATOM   2997  ND1 HIS A 317      -0.702  10.703   1.003  1.00 15.00      A    N  
ATOM   2998  CD2 HIS A 317      -0.095   9.412  -0.705  1.00 15.00      A    C  
ATOM   2999  CE1 HIS A 317      -1.782  10.223   0.414  1.00 15.00      A    C  
ATOM   3000  NE2 HIS A 317      -1.463   9.438  -0.622  1.00 15.00      A    N  
ATOM   3001  HE2 HIS A 317      -2.089   8.965  -1.209  1.00 15.00      A    H  
ATOM   3002  C   HIS A 317       4.132  11.022  -0.006  1.00 15.00      A    C  
ATOM   3003  O   HIS A 317       4.398  12.205  -0.216  1.00 15.00      A    O  
ATOM   3004  N   GLY A 318       4.967  10.182   0.608  1.00 15.00      A    N  
ATOM   3005  HN  GLY A 318       4.690   9.254   0.756  1.00 15.00      A    H  
ATOM   3006  CA  GLY A 318       6.275  10.623   1.060  1.00 15.00      A    C  
ATOM   3007  C   GLY A 318       7.200  10.935  -0.101  1.00 15.00      A    C  
ATOM   3008  O   GLY A 318       7.992  11.875  -0.034  1.00 15.00      A    O  
ATOM   3009  N   HIS A 319       7.095  10.144  -1.168  1.00 15.00      A    N  
ATOM   3010  HN  HIS A 319       6.450   9.407  -1.153  1.00 15.00      A    H  
ATOM   3011  CA  HIS A 319       7.915  10.346  -2.358  1.00 15.00      A    C  
ATOM   3012  CB  HIS A 319       7.882   9.108  -3.259  1.00 15.00      A    C  
ATOM   3013  CG  HIS A 319       8.856   8.034  -2.872  1.00 15.00      A    C  
ATOM   3014  ND1 HIS A 319      10.031   8.328  -2.224  1.00 15.00      A    N  
ATOM   3015  CD2 HIS A 319       8.785   6.695  -3.078  1.00 15.00      A    C  
ATOM   3016  CE1 HIS A 319      10.648   7.174  -2.050  1.00 15.00      A    C  
ATOM   3017  NE2 HIS A 319       9.932   6.159  -2.552  1.00 15.00      A    N  
ATOM   3018  HE2 HIS A 319      10.181   5.212  -2.547  1.00 15.00      A    H  
ATOM   3019  C   HIS A 319       7.440  11.570  -3.136  1.00 15.00      A    C  
ATOM   3020  O   HIS A 319       8.228  12.226  -3.813  1.00 15.00      A    O  
ATOM   3021  N   HIS A 320       6.142  11.869  -3.023  1.00 15.00      A    N  
ATOM   3022  HN  HIS A 320       5.574  11.299  -2.465  1.00 15.00      A    H  
ATOM   3023  CA  HIS A 320       5.539  13.015  -3.702  1.00 15.00      A    C  
ATOM   3024  CB  HIS A 320       4.017  12.989  -3.549  1.00 15.00      A    C  
ATOM   3025  CG  HIS A 320       3.313  12.257  -4.644  1.00 15.00      A    C  
ATOM   3026  ND1 HIS A 320       1.983  11.903  -4.603  1.00 15.00      A    N  
ATOM   3027  HD1 HIS A 320       1.364  12.067  -3.863  1.00 15.00      A    H  
ATOM   3028  CD2 HIS A 320       3.777  11.828  -5.840  1.00 15.00      A    C  
ATOM   3029  CE1 HIS A 320       1.689  11.285  -5.754  1.00 15.00      A    C  
ATOM   3030  NE2 HIS A 320       2.747  11.215  -6.539  1.00 15.00      A    N  
ATOM   3031  C   HIS A 320       6.086  14.331  -3.166  1.00 15.00      A    C  
ATOM   3032  O   HIS A 320       6.296  15.281  -3.919  1.00 15.00      A    O  
ATOM   3033  N   GLU A 321       6.314  14.380  -1.858  1.00 15.00      A    N  
ATOM   3034  HN  GLU A 321       6.118  13.591  -1.309  1.00 15.00      A    H  
ATOM   3035  CA  GLU A 321       6.846  15.574  -1.215  1.00 15.00      A    C  
ATOM   3036  CB  GLU A 321       6.419  15.613   0.254  1.00 15.00      A    C  
ATOM   3037  CG  GLU A 321       4.921  15.471   0.474  1.00 15.00      A    C  
ATOM   3038  CD  GLU A 321       4.560  15.300   1.937  1.00 15.00      A    C  
ATOM   3039  OE1 GLU A 321       5.480  15.085   2.757  1.00 15.00      A    O  
ATOM   3040  OE2 GLU A 321       3.357  15.381   2.265  1.00 15.00      A    O  
ATOM   3041  C   GLU A 321       8.368  15.598  -1.309  1.00 15.00      A    C  
ATOM   3042  O   GLU A 321       9.016  16.501  -0.777  1.00 15.00      A    O  
ATOM   3043  N   SER A 322       8.923  14.590  -1.989  1.00 15.00      A    N  
ATOM   3044  HN  SER A 322       8.336  13.913  -2.385  1.00 15.00      A    H  
ATOM   3045  CA  SER A 322      10.368  14.455  -2.166  1.00 15.00      A    C  
ATOM   3046  CB  SER A 322      10.962  15.625  -2.953  1.00 15.00      A    C  
ATOM   3047  OG  SER A 322      10.624  15.531  -4.324  1.00 15.00      A    O  
ATOM   3048  HG  SER A 322      10.479  14.611  -4.558  1.00 15.00      A    H  
ATOM   3049  C   SER A 322      11.086  14.257  -0.836  1.00 15.00      A    C  
ATOM   3050  O   SER A 322      12.269  14.555  -0.706  1.00 15.00      A    O  
ATOM   3051  N   ARG A 323      10.352  13.751   0.149  1.00 15.00      A    N  
ATOM   3052  HN  ARG A 323       9.407  13.548  -0.018  1.00 15.00      A    H  
ATOM   3053  CA  ARG A 323      10.906  13.489   1.468  1.00 15.00      A    C  
ATOM   3054  CB  ARG A 323      10.005  14.085   2.553  1.00 15.00      A    C  
ATOM   3055  CG  ARG A 323       9.997  15.605   2.575  1.00 15.00      A    C  
ATOM   3056  CD  ARG A 323       8.851  16.146   3.413  1.00 15.00      A    C  
ATOM   3057  NE  ARG A 323       8.998  17.576   3.682  1.00 15.00      A    N  
ATOM   3058  HE  ARG A 323       9.883  17.894   3.964  1.00 15.00      A    H  
ATOM   3059  CZ  ARG A 323       8.011  18.461   3.566  1.00 15.00      A    C  
ATOM   3060  NH1 ARG A 323       6.801  18.072   3.180  1.00 15.00      A    N  
ATOM   3061 HH11 ARG A 323       6.621  17.069   2.966  1.00 15.00      A    H  
ATOM   3062 HH12 ARG A 323       6.033  18.768   3.093  1.00 15.00      A    H  
ATOM   3063  NH2 ARG A 323       8.231  19.739   3.846  1.00 15.00      A    N  
ATOM   3064 HH21 ARG A 323       7.461  20.432   3.757  1.00 15.00      A    H  
ATOM   3065 HH22 ARG A 323       9.176  20.048   4.154  1.00 15.00      A    H  
ATOM   3066  C   ARG A 323      11.072  11.988   1.666  1.00 15.00      A    C  
ATOM   3067  O   ARG A 323      10.141  11.295   2.081  1.00 15.00      A    O  
ATOM   3068  N   ALA A 324      12.267  11.495   1.351  1.00 15.00      A    N  
ATOM   3069  HN  ALA A 324      12.961  12.108   1.028  1.00 15.00      A    H  
ATOM   3070  CA  ALA A 324      12.581  10.074   1.463  1.00 15.00      A    C  
ATOM   3071  CB  ALA A 324      13.933   9.774   0.839  1.00 15.00      A    C  
ATOM   3072  C   ALA A 324      12.528   9.570   2.900  1.00 15.00      A    C  
ATOM   3073  O   ALA A 324      12.339   8.381   3.129  1.00 15.00      A    O  
ATOM   3074  N   TYR A 325      12.702  10.470   3.867  1.00 15.00      A    N  
ATOM   3075  HN  TYR A 325      12.857  11.407   3.630  1.00 15.00      A    H  
ATOM   3076  CA  TYR A 325      12.655  10.081   5.274  1.00 15.00      A    C  
ATOM   3077  CB  TYR A 325      13.057  11.243   6.189  1.00 15.00      A    C  
ATOM   3078  CG  TYR A 325      13.191  10.861   7.654  1.00 15.00      A    C  
ATOM   3079  CD1 TYR A 325      12.077  10.783   8.483  1.00 15.00      A    C  
ATOM   3080  CD2 TYR A 325      14.434  10.579   8.207  1.00 15.00      A    C  
ATOM   3081  CE1 TYR A 325      12.195  10.435   9.815  1.00 15.00      A    C  
ATOM   3082  CE2 TYR A 325      14.562  10.231   9.539  1.00 15.00      A    C  
ATOM   3083  CZ  TYR A 325      13.439  10.160  10.338  1.00 15.00      A    C  
ATOM   3084  OH  TYR A 325      13.560   9.812  11.665  1.00 15.00      A    O  
ATOM   3085  HH  TYR A 325      14.301  10.283  12.054  1.00 15.00      A    H  
ATOM   3086  C   TYR A 325      11.262   9.585   5.637  1.00 15.00      A    C  
ATOM   3087  O   TYR A 325      11.112   8.532   6.254  1.00 15.00      A    O  
ATOM   3088  N   ARG A 326      10.247  10.353   5.229  1.00 15.00      A    N  
ATOM   3089  HN  ARG A 326      10.446  11.172   4.727  1.00 15.00      A    H  
ATOM   3090  CA  ARG A 326       8.851  10.009   5.500  1.00 15.00      A    C  
ATOM   3091  CB  ARG A 326       7.938  11.246   5.384  1.00 15.00      A    C  
ATOM   3092  CG  ARG A 326       8.403  12.419   6.237  1.00 15.00      A    C  
ATOM   3093  CD  ARG A 326       7.247  13.210   6.837  1.00 15.00      A    C  
ATOM   3094  NE  ARG A 326       6.690  14.203   5.918  1.00 15.00      A    N  
ATOM   3095  HE  ARG A 326       6.492  13.912   4.996  1.00 15.00      A    H  
ATOM   3096  CZ  ARG A 326       6.409  15.463   6.276  1.00 15.00      A    C  
ATOM   3097  NH1 ARG A 326       6.649  15.884   7.519  1.00 15.00      A    N  
ATOM   3098 HH11 ARG A 326       7.062  15.239   8.222  1.00 15.00      A    H  
ATOM   3099 HH12 ARG A 326       6.421  16.865   7.792  1.00 15.00      A    H  
ATOM   3100  NH2 ARG A 326       5.868  16.290   5.397  1.00 15.00      A    N  
ATOM   3101 HH21 ARG A 326       5.662  15.960   4.435  1.00 15.00      A    H  
ATOM   3102 HH22 ARG A 326       5.652  17.270   5.670  1.00 15.00      A    H  
ATOM   3103  C   ARG A 326       8.365   8.875   4.599  1.00 15.00      A    C  
ATOM   3104  O   ARG A 326       7.438   8.151   4.957  1.00 15.00      A    O  
ATOM   3105  N   ALA A 327       9.006   8.721   3.435  1.00 15.00      A    N  
ATOM   3106  HN  ALA A 327       9.739   9.331   3.209  1.00 15.00      A    H  
ATOM   3107  CA  ALA A 327       8.636   7.669   2.486  1.00 15.00      A    C  
ATOM   3108  CB  ALA A 327       9.068   8.038   1.076  1.00 15.00      A    C  
ATOM   3109  C   ALA A 327       9.202   6.302   2.875  1.00 15.00      A    C  
ATOM   3110  O   ALA A 327       8.552   5.280   2.666  1.00 15.00      A    O  
ATOM   3111  N   LEU A 328      10.411   6.283   3.439  1.00 15.00      A    N  
ATOM   3112  HN  LEU A 328      10.885   7.128   3.587  1.00 15.00      A    H  
ATOM   3113  CA  LEU A 328      11.048   5.026   3.839  1.00 15.00      A    C  
ATOM   3114  CB  LEU A 328      12.572   5.159   3.869  1.00 15.00      A    C  
ATOM   3115  CG  LEU A 328      13.238   5.501   2.533  1.00 15.00      A    C  
ATOM   3116  CD1 LEU A 328      14.733   5.705   2.710  1.00 15.00      A    C  
ATOM   3117  CD2 LEU A 328      12.956   4.424   1.495  1.00 15.00      A    C  
ATOM   3118  C   LEU A 328      10.513   4.511   5.171  1.00 15.00      A    C  
ATOM   3119  O   LEU A 328      10.490   3.304   5.409  1.00 15.00      A    O  
ATOM   3120  N   THR A 329      10.086   5.430   6.038  1.00 15.00      A    N  
ATOM   3121  HN  THR A 329      10.154   6.378   5.803  1.00 15.00      A    H  
ATOM   3122  CA  THR A 329       9.528   5.055   7.336  1.00 15.00      A    C  
ATOM   3123  CB  THR A 329       9.400   6.257   8.294  1.00 15.00      A    C  
ATOM   3124  OG1 THR A 329       8.798   7.364   7.614  1.00 15.00      A    O  
ATOM   3125  HG1 THR A 329       8.139   7.770   8.182  1.00 15.00      A    H  
ATOM   3126  CG2 THR A 329      10.763   6.663   8.831  1.00 15.00      A    C  
ATOM   3127  C   THR A 329       8.167   4.386   7.162  1.00 15.00      A    C  
ATOM   3128  O   THR A 329       7.772   3.545   7.970  1.00 15.00      A    O  
ATOM   3129  N   GLU A 330       7.457   4.768   6.098  1.00 15.00      A    N  
ATOM   3130  HN  GLU A 330       7.816   5.464   5.509  1.00 15.00      A    H  
ATOM   3131  CA  GLU A 330       6.157   4.183   5.794  1.00 15.00      A    C  
ATOM   3132  CB  GLU A 330       5.380   5.055   4.804  1.00 15.00      A    C  
ATOM   3133  CG  GLU A 330       4.883   6.372   5.375  1.00 15.00      A    C  
ATOM   3134  CD  GLU A 330       3.997   6.188   6.591  1.00 15.00      A    C  
ATOM   3135  OE1 GLU A 330       4.449   6.520   7.705  1.00 15.00      A    O  
ATOM   3136  OE2 GLU A 330       2.852   5.711   6.430  1.00 15.00      A    O  
ATOM   3137  C   GLU A 330       6.344   2.782   5.220  1.00 15.00      A    C  
ATOM   3138  O   GLU A 330       5.485   1.916   5.379  1.00 15.00      A    O  
ATOM   3139  N   THR A 331       7.478   2.576   4.545  1.00 15.00      A    N  
ATOM   3140  HN  THR A 331       8.109   3.319   4.438  1.00 15.00      A    H  
ATOM   3141  CA  THR A 331       7.807   1.281   3.958  1.00 15.00      A    C  
ATOM   3142  CB  THR A 331       8.959   1.396   2.938  1.00 15.00      A    C  
ATOM   3143  OG1 THR A 331       8.713   2.499   2.059  1.00 15.00      A    O  
ATOM   3144  HG1 THR A 331       9.196   2.371   1.239  1.00 15.00      A    H  
ATOM   3145  CG2 THR A 331       9.074   0.122   2.113  1.00 15.00      A    C  
ATOM   3146  C   THR A 331       8.203   0.294   5.051  1.00 15.00      A    C  
ATOM   3147  O   THR A 331       7.936  -0.902   4.945  1.00 15.00      A    O  
ATOM   3148  N   ILE A 332       8.847   0.807   6.101  1.00 15.00      A    N  
ATOM   3149  HN  ILE A 332       9.048   1.767   6.116  1.00 15.00      A    H  
ATOM   3150  CA  ILE A 332       9.261  -0.024   7.225  1.00 15.00      A    C  
ATOM   3151  CB  ILE A 332      10.230   0.723   8.172  1.00 15.00      A    C  
ATOM   3152  CG1 ILE A 332      11.535   1.053   7.440  1.00 15.00      A    C  
ATOM   3153  CG2 ILE A 332      10.515  -0.104   9.420  1.00 15.00      A    C  
ATOM   3154  CD1 ILE A 332      12.540   1.807   8.283  1.00 15.00      A    C  
ATOM   3155  C   ILE A 332       8.034  -0.500   7.999  1.00 15.00      A    C  
ATOM   3156  O   ILE A 332       7.944  -1.667   8.373  1.00 15.00      A    O  
ATOM   3157  N   MET A 333       7.085   0.413   8.220  1.00 15.00      A    N  
ATOM   3158  HN  MET A 333       7.224   1.331   7.903  1.00 15.00      A    H  
ATOM   3159  CA  MET A 333       5.846   0.086   8.922  1.00 15.00      A    C  
ATOM   3160  CB  MET A 333       5.069   1.364   9.261  1.00 15.00      A    C  
ATOM   3161  CG  MET A 333       3.682   1.140   9.856  1.00 15.00      A    C  
ATOM   3162  SD  MET A 333       3.658  -0.061  11.205  1.00 15.00      A    S  
ATOM   3163  CE  MET A 333       4.809   0.680  12.360  1.00 15.00      A    C  
ATOM   3164  C   MET A 333       5.000  -0.863   8.073  1.00 15.00      A    C  
ATOM   3165  O   MET A 333       4.265  -1.700   8.598  1.00 15.00      A    O  
ATOM   3166  N   PHE A 334       5.121  -0.727   6.754  1.00 15.00      A    N  
ATOM   3167  HN  PHE A 334       5.711  -0.030   6.399  1.00 15.00      A    H  
ATOM   3168  CA  PHE A 334       4.400  -1.583   5.823  1.00 15.00      A    C  
ATOM   3169  CB  PHE A 334       4.480  -1.009   4.403  1.00 15.00      A    C  
ATOM   3170  CG  PHE A 334       3.960  -1.922   3.328  1.00 15.00      A    C  
ATOM   3171  CD1 PHE A 334       2.618  -2.261   3.271  1.00 15.00      A    C  
ATOM   3172  CD2 PHE A 334       4.818  -2.437   2.370  1.00 15.00      A    C  
ATOM   3173  CE1 PHE A 334       2.143  -3.098   2.281  1.00 15.00      A    C  
ATOM   3174  CE2 PHE A 334       4.350  -3.275   1.378  1.00 15.00      A    C  
ATOM   3175  CZ  PHE A 334       3.011  -3.606   1.334  1.00 15.00      A    C  
ATOM   3176  C   PHE A 334       4.984  -2.993   5.870  1.00 15.00      A    C  
ATOM   3177  O   PHE A 334       4.258  -3.979   5.762  1.00 15.00      A    O  
ATOM   3178  N   ASP A 335       6.303  -3.072   6.049  1.00 15.00      A    N  
ATOM   3179  HN  ASP A 335       6.823  -2.243   6.124  1.00 15.00      A    H  
ATOM   3180  CA  ASP A 335       6.999  -4.352   6.136  1.00 15.00      A    C  
ATOM   3181  CB  ASP A 335       8.504  -4.160   5.935  1.00 15.00      A    C  
ATOM   3182  CG  ASP A 335       9.259  -5.473   5.864  1.00 15.00      A    C  
ATOM   3183  OD1 ASP A 335       9.060  -6.220   4.884  1.00 15.00      A    O  
ATOM   3184  OD2 ASP A 335      10.054  -5.753   6.787  1.00 15.00      A    O  
ATOM   3185  C   ASP A 335       6.720  -5.017   7.481  1.00 15.00      A    C  
ATOM   3186  O   ASP A 335       6.731  -6.243   7.594  1.00 15.00      A    O  
ATOM   3187  N   ASP A 336       6.470  -4.192   8.501  1.00 15.00      A    N  
ATOM   3188  HN  ASP A 336       6.499  -3.224   8.348  1.00 15.00      A    H  
ATOM   3189  CA  ASP A 336       6.160  -4.691   9.838  1.00 15.00      A    C  
ATOM   3190  CB  ASP A 336       6.239  -3.565  10.875  1.00 15.00      A    C  
ATOM   3191  CG  ASP A 336       7.654  -3.067  11.105  1.00 15.00      A    C  
ATOM   3192  OD1 ASP A 336       8.599  -3.871  10.964  1.00 15.00      A    O  
ATOM   3193  OD2 ASP A 336       7.818  -1.871  11.431  1.00 15.00      A    O  
ATOM   3194  C   ASP A 336       4.769  -5.309   9.850  1.00 15.00      A    C  
ATOM   3195  O   ASP A 336       4.495  -6.233  10.614  1.00 15.00      A    O  
ATOM   3196  N   ALA A 337       3.895  -4.784   8.990  1.00 15.00      A    N  
ATOM   3197  HN  ALA A 337       4.179  -4.036   8.423  1.00 15.00      A    H  
ATOM   3198  CA  ALA A 337       2.531  -5.284   8.869  1.00 15.00      A    C  
ATOM   3199  CB  ALA A 337       1.660  -4.275   8.136  1.00 15.00      A    C  
ATOM   3200  C   ALA A 337       2.521  -6.629   8.147  1.00 15.00      A    C  
ATOM   3201  O   ALA A 337       1.676  -7.481   8.417  1.00 15.00      A    O  
ATOM   3202  N   ILE A 338       3.472  -6.807   7.227  1.00 15.00      A    N  
ATOM   3203  HN  ILE A 338       4.104  -6.078   7.050  1.00 15.00      A    H  
ATOM   3204  CA  ILE A 338       3.598  -8.053   6.475  1.00 15.00      A    C  
ATOM   3205  CB  ILE A 338       4.552  -7.893   5.270  1.00 15.00      A    C  
ATOM   3206  CG1 ILE A 338       4.102  -6.736   4.377  1.00 15.00      A    C  
ATOM   3207  CG2 ILE A 338       4.630  -9.184   4.465  1.00 15.00      A    C  
ATOM   3208  CD1 ILE A 338       5.115  -6.348   3.323  1.00 15.00      A    C  
ATOM   3209  C   ILE A 338       4.138  -9.150   7.388  1.00 15.00      A    C  
ATOM   3210  O   ILE A 338       3.722 -10.306   7.307  1.00 15.00      A    O  
ATOM   3211  N   GLU A 339       5.064  -8.763   8.264  1.00 15.00      A    N  
ATOM   3212  HN  GLU A 339       5.347  -7.824   8.270  1.00 15.00      A    H  
ATOM   3213  CA  GLU A 339       5.675  -9.688   9.211  1.00 15.00      A    C  
ATOM   3214  CB  GLU A 339       6.888  -9.025   9.875  1.00 15.00      A    C  
ATOM   3215  CG  GLU A 339       7.661  -9.924  10.826  1.00 15.00      A    C  
ATOM   3216  CD  GLU A 339       8.869  -9.231  11.425  1.00 15.00      A    C  
ATOM   3217  OE1 GLU A 339      10.006  -9.667  11.141  1.00 15.00      A    O  
ATOM   3218  OE2 GLU A 339       8.680  -8.251  12.177  1.00 15.00      A    O  
ATOM   3219  C   GLU A 339       4.667 -10.128  10.271  1.00 15.00      A    C  
ATOM   3220  O   GLU A 339       4.659 -11.286  10.691  1.00 15.00      A    O  
ATOM   3221  N   ARG A 340       3.811  -9.197  10.691  1.00 15.00      A    N  
ATOM   3222  HN  ARG A 340       3.866  -8.294  10.313  1.00 15.00      A    H  
ATOM   3223  CA  ARG A 340       2.794  -9.483  11.699  1.00 15.00      A    C  
ATOM   3224  CB  ARG A 340       2.204  -8.185  12.255  1.00 15.00      A    C  
ATOM   3225  CG  ARG A 340       1.247  -8.383  13.421  1.00 15.00      A    C  
ATOM   3226  CD  ARG A 340       1.942  -9.054  14.596  1.00 15.00      A    C  
ATOM   3227  NE  ARG A 340       0.998  -9.444  15.639  1.00 15.00      A    N  
ATOM   3228  HE  ARG A 340       0.236  -8.848  15.806  1.00 15.00      A    H  
ATOM   3229  CZ  ARG A 340       1.119 -10.548  16.372  1.00 15.00      A    C  
ATOM   3230  NH1 ARG A 340       2.136 -11.377  16.173  1.00 15.00      A    N  
ATOM   3231 HH11 ARG A 340       2.224 -12.239  16.748  1.00 15.00      A    H  
ATOM   3232 HH12 ARG A 340       2.849 -11.163  15.446  1.00 15.00      A    H  
ATOM   3233  NH2 ARG A 340       0.214 -10.829  17.298  1.00 15.00      A    N  
ATOM   3234 HH21 ARG A 340      -0.588 -10.184  17.454  1.00 15.00      A    H  
ATOM   3235 HH22 ARG A 340       0.306 -11.692  17.871  1.00 15.00      A    H  
ATOM   3236  C   ARG A 340       1.686 -10.366  11.132  1.00 15.00      A    C  
ATOM   3237  O   ARG A 340       1.157 -11.235  11.828  1.00 15.00      A    O  
ATOM   3238  N   ALA A 341       1.341 -10.140   9.866  1.00 15.00      A    N  
ATOM   3239  HN  ALA A 341       1.797  -9.431   9.366  1.00 15.00      A    H  
ATOM   3240  CA  ALA A 341       0.302 -10.920   9.203  1.00 15.00      A    C  
ATOM   3241  CB  ALA A 341      -0.093 -10.277   7.885  1.00 15.00      A    C  
ATOM   3242  C   ALA A 341       0.757 -12.359   8.986  1.00 15.00      A    C  
ATOM   3243  O   ALA A 341      -0.047 -13.286   9.054  1.00 15.00      A    O  
ATOM   3244  N   GLY A 342       2.057 -12.534   8.739  1.00 15.00      A    N  
ATOM   3245  HN  GLY A 342       2.646 -11.752   8.698  1.00 15.00      A    H  
ATOM   3246  CA  GLY A 342       2.610 -13.863   8.528  1.00 15.00      A    C  
ATOM   3247  C   GLY A 342       2.693 -14.662   9.816  1.00 15.00      A    C  
ATOM   3248  O   GLY A 342       2.824 -15.886   9.789  1.00 15.00      A    O  
ATOM   3249  N   GLN A 343       2.619 -13.962  10.946  1.00 15.00      A    N  
ATOM   3250  HN  GLN A 343       2.529 -12.988  10.895  1.00 15.00      A    H  
ATOM   3251  CA  GLN A 343       2.669 -14.600  12.256  1.00 15.00      A    C  
ATOM   3252  CB  GLN A 343       3.243 -13.631  13.294  1.00 15.00      A    C  
ATOM   3253  CG  GLN A 343       4.754 -13.474  13.246  1.00 15.00      A    C  
ATOM   3254  CD  GLN A 343       5.246 -12.334  14.119  1.00 15.00      A    C  
ATOM   3255  OE1 GLN A 343       4.580 -11.307  14.254  1.00 15.00      A    O  
ATOM   3256  NE2 GLN A 343       6.412 -12.514  14.728  1.00 15.00      A    N  
ATOM   3257 HE21 GLN A 343       6.884 -13.360  14.583  1.00 15.00      A    H  
ATOM   3258 HE22 GLN A 343       6.753 -11.792  15.297  1.00 15.00      A    H  
ATOM   3259  C   GLN A 343       1.274 -15.037  12.693  1.00 15.00      A    C  
ATOM   3260  O   GLN A 343       1.123 -15.948  13.507  1.00 15.00      A    O  
ATOM   3261  N   LEU A 344       0.257 -14.380  12.140  1.00 15.00      A    N  
ATOM   3262  HN  LEU A 344       0.447 -13.670  11.491  1.00 15.00      A    H  
ATOM   3263  CA  LEU A 344      -1.130 -14.683  12.475  1.00 15.00      A    C  
ATOM   3264  CB  LEU A 344      -1.950 -13.393  12.562  1.00 15.00      A    C  
ATOM   3265  CG  LEU A 344      -1.527 -12.397  13.644  1.00 15.00      A    C  
ATOM   3266  CD1 LEU A 344      -2.311 -11.101  13.513  1.00 15.00      A    C  
ATOM   3267  CD2 LEU A 344      -1.712 -12.997  15.030  1.00 15.00      A    C  
ATOM   3268  C   LEU A 344      -1.769 -15.646  11.476  1.00 15.00      A    C  
ATOM   3269  O   LEU A 344      -2.836 -16.201  11.738  1.00 15.00      A    O  
ATOM   3270  N   THR A 345      -1.120 -15.841  10.331  1.00 15.00      A    N  
ATOM   3271  HN  THR A 345      -0.271 -15.375  10.175  1.00 15.00      A    H  
ATOM   3272  CA  THR A 345      -1.643 -16.739   9.304  1.00 15.00      A    C  
ATOM   3273  CB  THR A 345      -2.043 -15.986   8.015  1.00 15.00      A    C  
ATOM   3274  OG1 THR A 345      -0.887 -15.384   7.422  1.00 15.00      A    O  
ATOM   3275  HG1 THR A 345      -0.473 -14.792   8.057  1.00 15.00      A    H  
ATOM   3276  CG2 THR A 345      -3.083 -14.913   8.308  1.00 15.00      A    C  
ATOM   3277  C   THR A 345      -0.638 -17.828   8.949  1.00 15.00      A    C  
ATOM   3278  O   THR A 345       0.554 -17.705   9.230  1.00 15.00      A    O  
ATOM   3279  N   SER A 346      -1.131 -18.894   8.331  1.00 15.00      A    N  
ATOM   3280  HN  SER A 346      -2.093 -18.935   8.144  1.00 15.00      A    H  
ATOM   3281  CA  SER A 346      -0.283 -20.005   7.924  1.00 15.00      A    C  
ATOM   3282  CB  SER A 346      -0.891 -21.332   8.386  1.00 15.00      A    C  
ATOM   3283  OG  SER A 346      -0.052 -22.424   8.053  1.00 15.00      A    O  
ATOM   3284  HG  SER A 346       0.839 -22.107   7.891  1.00 15.00      A    H  
ATOM   3285  C   SER A 346      -0.114 -20.005   6.410  1.00 15.00      A    C  
ATOM   3286  O   SER A 346      -1.078 -19.808   5.674  1.00 15.00      A    O  
ATOM   3287  N   GLU A 347       1.114 -20.229   5.946  1.00 15.00      A    N  
ATOM   3288  HN  GLU A 347       1.845 -20.384   6.580  1.00 15.00      A    H  
ATOM   3289  CA  GLU A 347       1.394 -20.247   4.511  1.00 15.00      A    C  
ATOM   3290  CB  GLU A 347       2.878 -19.983   4.234  1.00 15.00      A    C  
ATOM   3291  CG  GLU A 347       3.818 -21.079   4.711  1.00 15.00      A    C  
ATOM   3292  CD  GLU A 347       5.269 -20.783   4.382  1.00 15.00      A    C  
ATOM   3293  OE1 GLU A 347       5.532 -20.235   3.288  1.00 15.00      A    O  
ATOM   3294  OE2 GLU A 347       6.143 -21.100   5.216  1.00 15.00      A    O  
ATOM   3295  C   GLU A 347       0.938 -21.551   3.852  1.00 15.00      A    C  
ATOM   3296  O   GLU A 347       1.137 -21.754   2.655  1.00 15.00      A    O  
ATOM   3297  N   GLU A 348       0.321 -22.427   4.640  1.00 15.00      A    N  
ATOM   3298  HN  GLU A 348       0.195 -22.209   5.587  1.00 15.00      A    H  
ATOM   3299  CA  GLU A 348      -0.175 -23.702   4.136  1.00 15.00      A    C  
ATOM   3300  CB  GLU A 348      -0.257 -24.727   5.272  1.00 15.00      A    C  
ATOM   3301  CG  GLU A 348       1.079 -25.071   5.912  1.00 15.00      A    C  
ATOM   3302  CD  GLU A 348       1.998 -25.837   4.980  1.00 15.00      A    C  
ATOM   3303  OE1 GLU A 348       1.552 -26.858   4.411  1.00 15.00      A    O  
ATOM   3304  OE2 GLU A 348       3.166 -25.421   4.823  1.00 15.00      A    O  
ATOM   3305  C   GLU A 348      -1.552 -23.534   3.499  1.00 15.00      A    C  
ATOM   3306  O   GLU A 348      -1.976 -24.355   2.684  1.00 15.00      A    O  
ATOM   3307  N   ASP A 349      -2.244 -22.459   3.874  1.00 15.00      A    N  
ATOM   3308  HN  ASP A 349      -1.848 -21.839   4.521  1.00 15.00      A    H  
ATOM   3309  CA  ASP A 349      -3.577 -22.184   3.353  1.00 15.00      A    C  
ATOM   3310  CB  ASP A 349      -4.649 -22.741   4.302  1.00 15.00      A    C  
ATOM   3311  CG  ASP A 349      -4.693 -22.046   5.657  1.00 15.00      A    C  
ATOM   3312  OD1 ASP A 349      -5.781 -22.015   6.271  1.00 15.00      A    O  
ATOM   3313  OD2 ASP A 349      -3.644 -21.535   6.109  1.00 15.00      A    O  
ATOM   3314  C   ASP A 349      -3.804 -20.691   3.109  1.00 15.00      A    C  
ATOM   3315  O   ASP A 349      -4.936 -20.256   2.919  1.00 15.00      A    O  
ATOM   3316  N   THR A 350      -2.728 -19.908   3.105  1.00 15.00      A    N  
ATOM   3317  HN  THR A 350      -1.844 -20.302   3.255  1.00 15.00      A    H  
ATOM   3318  CA  THR A 350      -2.844 -18.468   2.887  1.00 15.00      A    C  
ATOM   3319  CB  THR A 350      -2.662 -17.675   4.199  1.00 15.00      A    C  
ATOM   3320  OG1 THR A 350      -3.603 -18.132   5.178  1.00 15.00      A    O  
ATOM   3321  HG1 THR A 350      -3.554 -17.570   5.955  1.00 15.00      A    H  
ATOM   3322  CG2 THR A 350      -2.872 -16.187   3.962  1.00 15.00      A    C  
ATOM   3323  C   THR A 350      -1.843 -17.960   1.852  1.00 15.00      A    C  
ATOM   3324  O   THR A 350      -0.631 -18.047   2.051  1.00 15.00      A    O  
ATOM   3325  N   LEU A 351      -2.364 -17.431   0.746  1.00 15.00      A    N  
ATOM   3326  HN  LEU A 351      -3.339 -17.411   0.640  1.00 15.00      A    H  
ATOM   3327  CA  LEU A 351      -1.525 -16.883  -0.314  1.00 15.00      A    C  
ATOM   3328  CB  LEU A 351      -2.133 -17.174  -1.690  1.00 15.00      A    C  
ATOM   3329  CG  LEU A 351      -1.426 -16.528  -2.886  1.00 15.00      A    C  
ATOM   3330  CD1 LEU A 351      -0.110 -17.230  -3.182  1.00 15.00      A    C  
ATOM   3331  CD2 LEU A 351      -2.325 -16.516  -4.110  1.00 15.00      A    C  
ATOM   3332  C   LEU A 351      -1.355 -15.377  -0.126  1.00 15.00      A    C  
ATOM   3333  O   LEU A 351      -2.310 -14.613  -0.272  1.00 15.00      A    O  
ATOM   3334  N   SER A 352      -0.137 -14.957   0.203  1.00 15.00      A    N  
ATOM   3335  HN  SER A 352       0.585 -15.613   0.302  1.00 15.00      A    H  
ATOM   3336  CA  SER A 352       0.154 -13.543   0.423  1.00 15.00      A    C  
ATOM   3337  CB  SER A 352       0.869 -13.352   1.763  1.00 15.00      A    C  
ATOM   3338  OG  SER A 352       0.172 -14.007   2.809  1.00 15.00      A    O  
ATOM   3339  HG  SER A 352      -0.453 -14.633   2.435  1.00 15.00      A    H  
ATOM   3340  C   SER A 352       1.000 -12.960  -0.707  1.00 15.00      A    C  
ATOM   3341  O   SER A 352       2.093 -13.452  -0.991  1.00 15.00      A    O  
ATOM   3342  N   LEU A 353       0.487 -11.910  -1.347  1.00 15.00      A    N  
ATOM   3343  HN  LEU A 353      -0.393 -11.569  -1.079  1.00 15.00      A    H  
ATOM   3344  CA  LEU A 353       1.198 -11.255  -2.443  1.00 15.00      A    C  
ATOM   3345  CB  LEU A 353       0.328 -11.195  -3.703  1.00 15.00      A    C  
ATOM   3346  CG  LEU A 353      -0.130 -12.525  -4.304  1.00 15.00      A    C  
ATOM   3347  CD1 LEU A 353      -0.777 -12.290  -5.656  1.00 15.00      A    C  
ATOM   3348  CD2 LEU A 353       1.033 -13.489  -4.441  1.00 15.00      A    C  
ATOM   3349  C   LEU A 353       1.624  -9.838  -2.067  1.00 15.00      A    C  
ATOM   3350  O   LEU A 353       0.787  -8.991  -1.767  1.00 15.00      A    O  
ATOM   3351  N   VAL A 354       2.928  -9.590  -2.089  1.00 15.00      A    N  
ATOM   3352  HN  VAL A 354       3.545 -10.312  -2.331  1.00 15.00      A    H  
ATOM   3353  CA  VAL A 354       3.469  -8.272  -1.771  1.00 15.00      A    C  
ATOM   3354  CB  VAL A 354       4.639  -8.362  -0.768  1.00 15.00      A    C  
ATOM   3355  CG1 VAL A 354       5.146  -6.974  -0.405  1.00 15.00      A    C  
ATOM   3356  CG2 VAL A 354       4.220  -9.121   0.479  1.00 15.00      A    C  
ATOM   3357  C   VAL A 354       3.966  -7.601  -3.047  1.00 15.00      A    C  
ATOM   3358  O   VAL A 354       4.932  -8.053  -3.655  1.00 15.00      A    O  
ATOM   3359  N   THR A 355       3.309  -6.525  -3.454  1.00 15.00      A    N  
ATOM   3360  HN  THR A 355       2.555  -6.191  -2.924  1.00 15.00      A    H  
ATOM   3361  CA  THR A 355       3.696  -5.825  -4.670  1.00 15.00      A    C  
ATOM   3362  CB  THR A 355       3.047  -6.476  -5.916  1.00 15.00      A    C  
ATOM   3363  OG1 THR A 355       3.534  -5.862  -7.115  1.00 15.00      A    O  
ATOM   3364  HG1 THR A 355       2.805  -5.450  -7.584  1.00 15.00      A    H  
ATOM   3365  CG2 THR A 355       1.528  -6.372  -5.867  1.00 15.00      A    C  
ATOM   3366  C   THR A 355       3.337  -4.343  -4.599  1.00 15.00      A    C  
ATOM   3367  O   THR A 355       2.717  -3.890  -3.639  1.00 15.00      A    O  
ATOM   3368  N   ALA A 356       3.747  -3.597  -5.617  1.00 15.00      A    N  
ATOM   3369  HN  ALA A 356       4.247  -4.021  -6.345  1.00 15.00      A    H  
ATOM   3370  CA  ALA A 356       3.470  -2.174  -5.690  1.00 15.00      A    C  
ATOM   3371  CB  ALA A 356       4.768  -1.386  -5.690  1.00 15.00      A    C  
ATOM   3372  C   ALA A 356       2.668  -1.859  -6.942  1.00 15.00      A    C  
ATOM   3373  O   ALA A 356       2.772  -2.561  -7.950  1.00 15.00      A    O  
ATOM   3374  N   ASP A 357       1.867  -0.805  -6.873  1.00 15.00      A    N  
ATOM   3375  HN  ASP A 357       1.826  -0.288  -6.041  1.00 15.00      A    H  
ATOM   3376  CA  ASP A 357       1.047  -0.390  -8.005  1.00 15.00      A    C  
ATOM   3377  CB  ASP A 357      -0.156   0.440  -7.540  1.00 15.00      A    C  
ATOM   3378  CG  ASP A 357       0.211   1.747  -6.857  1.00 15.00      A    C  
ATOM   3379  OD1 ASP A 357       1.301   1.826  -6.249  1.00 15.00      A    O  
ATOM   3380  OD2 ASP A 357      -0.605   2.692  -6.924  1.00 15.00      A    O  
ATOM   3381  C   ASP A 357       1.878   0.360  -9.043  1.00 15.00      A    C  
ATOM   3382  O   ASP A 357       1.508   0.433 -10.214  1.00 15.00      A    O  
ATOM   3383  N   HIS A 358       3.004   0.908  -8.593  1.00 15.00      A    N  
ATOM   3384  HN  HIS A 358       3.220   0.818  -7.640  1.00 15.00      A    H  
ATOM   3385  CA  HIS A 358       3.930   1.640  -9.454  1.00 15.00      A    C  
ATOM   3386  CB  HIS A 358       3.286   2.899 -10.069  1.00 15.00      A    C  
ATOM   3387  CG  HIS A 358       2.737   3.888  -9.081  1.00 15.00      A    C  
ATOM   3388  ND1 HIS A 358       1.392   4.157  -9.015  1.00 15.00      A    N  
ATOM   3389  CD2 HIS A 358       3.387   4.654  -8.167  1.00 15.00      A    C  
ATOM   3390  CE1 HIS A 358       1.249   5.070  -8.073  1.00 15.00      A    C  
ATOM   3391  NE2 HIS A 358       2.427   5.401  -7.533  1.00 15.00      A    N  
ATOM   3392  HE2 HIS A 358       2.576   6.052  -6.815  1.00 15.00      A    H  
ATOM   3393  C   HIS A 358       5.196   1.999  -8.685  1.00 15.00      A    C  
ATOM   3394  O   HIS A 358       5.373   1.588  -7.537  1.00 15.00      A    O  
ATOM   3395  N   SER A 359       6.074   2.759  -9.322  1.00 15.00      A    N  
ATOM   3396  HN  SER A 359       5.882   3.047 -10.239  1.00 15.00      A    H  
ATOM   3397  CA  SER A 359       7.313   3.181  -8.690  1.00 15.00      A    C  
ATOM   3398  CB  SER A 359       8.512   2.539  -9.394  1.00 15.00      A    C  
ATOM   3399  OG  SER A 359       9.668   2.572  -8.573  1.00 15.00      A    O  
ATOM   3400  HG  SER A 359      10.437   2.784  -9.110  1.00 15.00      A    H  
ATOM   3401  C   SER A 359       7.417   4.701  -8.724  1.00 15.00      A    C  
ATOM   3402  O   SER A 359       6.456   5.387  -9.071  1.00 15.00      A    O  
ATOM   3403  N   HIS A 360       8.576   5.226  -8.352  1.00 15.00      A    N  
ATOM   3404  HN  HIS A 360       9.303   4.629  -8.074  1.00 15.00      A    H  
ATOM   3405  CA  HIS A 360       8.801   6.666  -8.350  1.00 15.00      A    C  
ATOM   3406  CB  HIS A 360       8.667   7.231  -6.934  1.00 15.00      A    C  
ATOM   3407  CG  HIS A 360       7.256   7.311  -6.440  1.00 15.00      A    C  
ATOM   3408  ND1 HIS A 360       6.474   8.436  -6.573  1.00 15.00      A    N  
ATOM   3409  HD1 HIS A 360       6.753   9.281  -6.986  1.00 15.00      A    H  
ATOM   3410  CD2 HIS A 360       6.487   6.398  -5.807  1.00 15.00      A    C  
ATOM   3411  CE1 HIS A 360       5.288   8.213  -6.045  1.00 15.00      A    C  
ATOM   3412  NE2 HIS A 360       5.269   6.983  -5.574  1.00 15.00      A    N  
ATOM   3413  HE2 HIS A 360       4.503   6.556  -5.134  1.00 15.00      A    H  
ATOM   3414  C   HIS A 360      10.180   6.982  -8.908  1.00 15.00      A    C  
ATOM   3415  O   HIS A 360      11.012   6.085  -9.056  1.00 15.00      A    O  
ATOM   3416  N   VAL A 361      10.424   8.254  -9.219  1.00 15.00      A    N  
ATOM   3417  HN  VAL A 361       9.720   8.924  -9.089  1.00 15.00      A    H  
ATOM   3418  CA  VAL A 361      11.721   8.671  -9.752  1.00 15.00      A    C  
ATOM   3419  CB  VAL A 361      11.633   9.952 -10.610  1.00 15.00      A    C  
ATOM   3420  CG1 VAL A 361      10.937   9.660 -11.931  1.00 15.00      A    C  
ATOM   3421  CG2 VAL A 361      10.918  11.066  -9.864  1.00 15.00      A    C  
ATOM   3422  C   VAL A 361      12.755   8.834  -8.634  1.00 15.00      A    C  
ATOM   3423  O   VAL A 361      13.637   9.691  -8.696  1.00 15.00      A    O  
ATOM   3424  N   PHE A 362      12.627   7.987  -7.617  1.00 15.00      A    N  
ATOM   3425  HN  PHE A 362      11.898   7.333  -7.641  1.00 15.00      A    H  
ATOM   3426  CA  PHE A 362      13.527   7.981  -6.477  1.00 15.00      A    C  
ATOM   3427  CB  PHE A 362      12.801   7.372  -5.272  1.00 15.00      A    C  
ATOM   3428  CG  PHE A 362      13.662   7.140  -4.066  1.00 15.00      A    C  
ATOM   3429  CD1 PHE A 362      14.219   8.204  -3.378  1.00 15.00      A    C  
ATOM   3430  CD2 PHE A 362      13.902   5.853  -3.613  1.00 15.00      A    C  
ATOM   3431  CE1 PHE A 362      15.002   7.989  -2.262  1.00 15.00      A    C  
ATOM   3432  CE2 PHE A 362      14.685   5.630  -2.499  1.00 15.00      A    C  
ATOM   3433  CZ  PHE A 362      15.235   6.700  -1.822  1.00 15.00      A    C  
ATOM   3434  C   PHE A 362      14.765   7.162  -6.822  1.00 15.00      A    C  
ATOM   3435  O   PHE A 362      14.656   6.054  -7.347  1.00 15.00      A    O  
ATOM   3436  N   SER A 363      15.940   7.705  -6.531  1.00 15.00      A    N  
ATOM   3437  HN  SER A 363      15.972   8.583  -6.094  1.00 15.00      A    H  
ATOM   3438  CA  SER A 363      17.182   7.017  -6.848  1.00 15.00      A    C  
ATOM   3439  CB  SER A 363      17.848   7.669  -8.061  1.00 15.00      A    C  
ATOM   3440  OG  SER A 363      18.139   9.034  -7.809  1.00 15.00      A    O  
ATOM   3441  HG  SER A 363      17.859   9.263  -6.917  1.00 15.00      A    H  
ATOM   3442  C   SER A 363      18.160   6.986  -5.681  1.00 15.00      A    C  
ATOM   3443  O   SER A 363      18.195   7.894  -4.850  1.00 15.00      A    O  
ATOM   3444  N   PHE A 364      18.946   5.917  -5.636  1.00 15.00      A    N  
ATOM   3445  HN  PHE A 364      18.836   5.223  -6.317  1.00 15.00      A    H  
ATOM   3446  CA  PHE A 364      19.966   5.739  -4.613  1.00 15.00      A    C  
ATOM   3447  CB  PHE A 364      19.699   4.462  -3.799  1.00 15.00      A    C  
ATOM   3448  CG  PHE A 364      20.781   4.101  -2.813  1.00 15.00      A    C  
ATOM   3449  CD1 PHE A 364      21.443   5.079  -2.085  1.00 15.00      A    C  
ATOM   3450  CD2 PHE A 364      21.133   2.776  -2.615  1.00 15.00      A    C  
ATOM   3451  CE1 PHE A 364      22.434   4.741  -1.183  1.00 15.00      A    C  
ATOM   3452  CE2 PHE A 364      22.122   2.430  -1.714  1.00 15.00      A    C  
ATOM   3453  CZ  PHE A 364      22.774   3.415  -0.997  1.00 15.00      A    C  
ATOM   3454  C   PHE A 364      21.333   5.688  -5.291  1.00 15.00      A    C  
ATOM   3455  O   PHE A 364      21.842   4.615  -5.621  1.00 15.00      A    O  
ATOM   3456  N   GLY A 365      21.905   6.864  -5.524  1.00 15.00      A    N  
ATOM   3457  HN  GLY A 365      21.448   7.684  -5.242  1.00 15.00      A    H  
ATOM   3458  CA  GLY A 365      23.193   6.947  -6.182  1.00 15.00      A    C  
ATOM   3459  C   GLY A 365      24.327   7.265  -5.233  1.00 15.00      A    C  
ATOM   3460  O   GLY A 365      24.224   7.038  -4.025  1.00 15.00      A    O  
ATOM   3461  N   GLY A 366      25.416   7.793  -5.786  1.00 15.00      A    N  
ATOM   3462  HN  GLY A 366      25.431   7.958  -6.752  1.00 15.00      A    H  
ATOM   3463  CA  GLY A 366      26.573   8.130  -4.980  1.00 15.00      A    C  
ATOM   3464  C   GLY A 366      27.386   6.902  -4.622  1.00 15.00      A    C  
ATOM   3465  O   GLY A 366      27.070   5.794  -5.060  1.00 15.00      A    O  
ATOM   3466  N   TYR A 367      28.437   7.092  -3.835  1.00 15.00      A    N  
ATOM   3467  HN  TYR A 367      28.648   7.998  -3.527  1.00 15.00      A    H  
ATOM   3468  CA  TYR A 367      29.283   5.978  -3.419  1.00 15.00      A    C  
ATOM   3469  CB  TYR A 367      30.604   5.976  -4.196  1.00 15.00      A    C  
ATOM   3470  CG  TYR A 367      30.433   5.782  -5.685  1.00 15.00      A    C  
ATOM   3471  CD1 TYR A 367      30.050   4.552  -6.204  1.00 15.00      A    C  
ATOM   3472  CD2 TYR A 367      30.642   6.831  -6.572  1.00 15.00      A    C  
ATOM   3473  CE1 TYR A 367      29.879   4.372  -7.564  1.00 15.00      A    C  
ATOM   3474  CE2 TYR A 367      30.476   6.659  -7.932  1.00 15.00      A    C  
ATOM   3475  CZ  TYR A 367      30.094   5.429  -8.423  1.00 15.00      A    C  
ATOM   3476  OH  TYR A 367      29.923   5.255  -9.778  1.00 15.00      A    O  
ATOM   3477  HH  TYR A 367      29.055   4.877  -9.946  1.00 15.00      A    H  
ATOM   3478  C   TYR A 367      29.544   6.018  -1.917  1.00 15.00      A    C  
ATOM   3479  O   TYR A 367      30.665   6.281  -1.483  1.00 15.00      A    O  
ATOM   3480  N   PRO A 368      28.506   5.749  -1.100  1.00 15.00      A    N  
ATOM   3481  CA  PRO A 368      28.627   5.765   0.358  1.00 15.00      A    C  
ATOM   3482  CB  PRO A 368      27.173   5.845   0.824  1.00 15.00      A    C  
ATOM   3483  CG  PRO A 368      26.400   5.153  -0.243  1.00 15.00      A    C  
ATOM   3484  CD  PRO A 368      27.135   5.400  -1.534  1.00 15.00      A    C  
ATOM   3485  C   PRO A 368      29.289   4.501   0.894  1.00 15.00      A    C  
ATOM   3486  O   PRO A 368      29.238   3.441   0.266  1.00 15.00      A    O  
ATOM   3487  N   LEU A 369      29.914   4.623   2.058  1.00 15.00      A    N  
ATOM   3488  HN  LEU A 369      29.925   5.495   2.505  1.00 15.00      A    H  
ATOM   3489  CA  LEU A 369      30.588   3.495   2.686  1.00 15.00      A    C  
ATOM   3490  CB  LEU A 369      31.640   3.988   3.683  1.00 15.00      A    C  
ATOM   3491  CG  LEU A 369      32.746   4.880   3.107  1.00 15.00      A    C  
ATOM   3492  CD1 LEU A 369      33.666   5.374   4.213  1.00 15.00      A    C  
ATOM   3493  CD2 LEU A 369      33.537   4.138   2.040  1.00 15.00      A    C  
ATOM   3494  C   LEU A 369      29.587   2.574   3.377  1.00 15.00      A    C  
ATOM   3495  O   LEU A 369      28.409   2.905   3.508  1.00 15.00      A    O  
ATOM   3496  N   ARG A 370      30.065   1.415   3.814  1.00 15.00      A    N  
ATOM   3497  HN  ARG A 370      31.014   1.210   3.682  1.00 15.00      A    H  
ATOM   3498  CA  ARG A 370      29.217   0.439   4.488  1.00 15.00      A    C  
ATOM   3499  CB  ARG A 370      29.918  -0.922   4.520  1.00 15.00      A    C  
ATOM   3500  CG  ARG A 370      29.104  -2.040   5.151  1.00 15.00      A    C  
ATOM   3501  CD  ARG A 370      27.945  -2.457   4.261  1.00 15.00      A    C  
ATOM   3502  NE  ARG A 370      27.307  -3.680   4.739  1.00 15.00      A    N  
ATOM   3503  HE  ARG A 370      26.623  -3.593   5.437  1.00 15.00      A    H  
ATOM   3504  CZ  ARG A 370      27.607  -4.896   4.287  1.00 15.00      A    C  
ATOM   3505  NH1 ARG A 370      28.528  -5.051   3.344  1.00 15.00      A    N  
ATOM   3506 HH11 ARG A 370      28.759  -6.004   2.994  1.00 15.00      A    H  
ATOM   3507 HH12 ARG A 370      29.022  -4.222   2.957  1.00 15.00      A    H  
ATOM   3508  NH2 ARG A 370      26.985  -5.958   4.777  1.00 15.00      A    N  
ATOM   3509 HH21 ARG A 370      27.220  -6.908   4.423  1.00 15.00      A    H  
ATOM   3510 HH22 ARG A 370      26.263  -5.843   5.518  1.00 15.00      A    H  
ATOM   3511  C   ARG A 370      28.886   0.889   5.907  1.00 15.00      A    C  
ATOM   3512  O   ARG A 370      29.783   1.141   6.707  1.00 15.00      A    O  
ATOM   3513  N   GLY A 371      27.595   1.005   6.207  1.00 15.00      A    N  
ATOM   3514  HN  GLY A 371      26.922   0.813   5.522  1.00 15.00      A    H  
ATOM   3515  CA  GLY A 371      27.176   1.415   7.537  1.00 15.00      A    C  
ATOM   3516  C   GLY A 371      26.778   2.877   7.622  1.00 15.00      A    C  
ATOM   3517  O   GLY A 371      26.299   3.330   8.662  1.00 15.00      A    O  
ATOM   3518  N   SER A 372      26.976   3.617   6.534  1.00 15.00      A    N  
ATOM   3519  HN  SER A 372      27.362   3.202   5.735  1.00 15.00      A    H  
ATOM   3520  CA  SER A 372      26.628   5.035   6.504  1.00 15.00      A    C  
ATOM   3521  CB  SER A 372      27.354   5.751   5.362  1.00 15.00      A    C  
ATOM   3522  OG  SER A 372      26.935   5.261   4.101  1.00 15.00      A    O  
ATOM   3523  HG  SER A 372      27.572   4.619   3.779  1.00 15.00      A    H  
ATOM   3524  C   SER A 372      25.120   5.226   6.380  1.00 15.00      A    C  
ATOM   3525  O   SER A 372      24.435   4.420   5.749  1.00 15.00      A    O  
ATOM   3526  N   SER A 373      24.613   6.298   6.989  1.00 15.00      A    N  
ATOM   3527  HN  SER A 373      25.218   6.901   7.469  1.00 15.00      A    H  
ATOM   3528  CA  SER A 373      23.185   6.604   6.963  1.00 15.00      A    C  
ATOM   3529  CB  SER A 373      22.893   7.867   7.779  1.00 15.00      A    C  
ATOM   3530  OG  SER A 373      21.507   8.166   7.783  1.00 15.00      A    O  
ATOM   3531  HG  SER A 373      21.377   9.090   7.558  1.00 15.00      A    H  
ATOM   3532  C   SER A 373      22.664   6.765   5.537  1.00 15.00      A    C  
ATOM   3533  O   SER A 373      23.362   7.279   4.661  1.00 15.00      A    O  
ATOM   3534  N   ILE A 374      21.429   6.322   5.320  1.00 15.00      A    N  
ATOM   3535  HN  ILE A 374      20.929   5.925   6.063  1.00 15.00      A    H  
ATOM   3536  CA  ILE A 374      20.796   6.411   4.009  1.00 15.00      A    C  
ATOM   3537  CB  ILE A 374      19.589   5.445   3.903  1.00 15.00      A    C  
ATOM   3538  CG1 ILE A 374      19.100   5.312   2.459  1.00 15.00      A    C  
ATOM   3539  CG2 ILE A 374      18.456   5.865   4.826  1.00 15.00      A    C  
ATOM   3540  CD1 ILE A 374      20.054   4.558   1.561  1.00 15.00      A    C  
ATOM   3541  C   ILE A 374      20.373   7.852   3.700  1.00 15.00      A    C  
ATOM   3542  O   ILE A 374      20.115   8.204   2.551  1.00 15.00      A    O  
ATOM   3543  N   PHE A 375      20.326   8.686   4.737  1.00 15.00      A    N  
ATOM   3544  HN  PHE A 375      20.546   8.348   5.630  1.00 15.00      A    H  
ATOM   3545  CA  PHE A 375      19.952  10.088   4.581  1.00 15.00      A    C  
ATOM   3546  CB  PHE A 375      18.916  10.485   5.636  1.00 15.00      A    C  
ATOM   3547  CG  PHE A 375      17.704   9.603   5.651  1.00 15.00      A    C  
ATOM   3548  CD1 PHE A 375      16.856   9.553   4.558  1.00 15.00      A    C  
ATOM   3549  CD2 PHE A 375      17.414   8.822   6.756  1.00 15.00      A    C  
ATOM   3550  CE1 PHE A 375      15.744   8.736   4.565  1.00 15.00      A    C  
ATOM   3551  CE2 PHE A 375      16.302   8.004   6.770  1.00 15.00      A    C  
ATOM   3552  CZ  PHE A 375      15.465   7.962   5.673  1.00 15.00      A    C  
ATOM   3553  C   PHE A 375      21.179  10.987   4.694  1.00 15.00      A    C  
ATOM   3554  O   PHE A 375      21.060  12.197   4.881  1.00 15.00      A    O  
ATOM   3555  N   GLY A 376      22.358  10.383   4.571  1.00 15.00      A    N  
ATOM   3556  HN  GLY A 376      22.387   9.417   4.409  1.00 15.00      A    H  
ATOM   3557  CA  GLY A 376      23.595  11.135   4.670  1.00 15.00      A    C  
ATOM   3558  C   GLY A 376      24.060  11.693   3.340  1.00 15.00      A    C  
ATOM   3559  O   GLY A 376      23.395  11.526   2.316  1.00 15.00      A    O  
ATOM   3560  N   LEU A 377      25.211  12.355   3.360  1.00 15.00      A    N  
ATOM   3561  HN  LEU A 377      25.693  12.447   4.210  1.00 15.00      A    H  
ATOM   3562  CA  LEU A 377      25.779  12.951   2.158  1.00 15.00      A    C  
ATOM   3563  CB  LEU A 377      26.539  14.231   2.513  1.00 15.00      A    C  
ATOM   3564  CG  LEU A 377      25.809  15.222   3.421  1.00 15.00      A    C  
ATOM   3565  CD1 LEU A 377      26.734  16.361   3.819  1.00 15.00      A    C  
ATOM   3566  CD2 LEU A 377      24.560  15.757   2.739  1.00 15.00      A    C  
ATOM   3567  C   LEU A 377      26.715  11.976   1.453  1.00 15.00      A    C  
ATOM   3568  O   LEU A 377      27.326  11.117   2.089  1.00 15.00      A    O  
ATOM   3569  N   ALA A 378      26.821  12.117   0.136  1.00 15.00      A    N  
ATOM   3570  HN  ALA A 378      26.304  12.821  -0.312  1.00 15.00      A    H  
ATOM   3571  CA  ALA A 378      27.685  11.257  -0.661  1.00 15.00      A    C  
ATOM   3572  CB  ALA A 378      27.191  11.193  -2.098  1.00 15.00      A    C  
ATOM   3573  C   ALA A 378      29.129  11.746  -0.612  1.00 15.00      A    C  
ATOM   3574  O   ALA A 378      29.389  12.942  -0.751  1.00 15.00      A    O  
ATOM   3575  N   PRO A 379      30.082  10.815  -0.397  1.00 15.00      A    N  
ATOM   3576  CA  PRO A 379      31.519  11.126  -0.321  1.00 15.00      A    C  
ATOM   3577  CB  PRO A 379      32.178   9.745  -0.318  1.00 15.00      A    C  
ATOM   3578  CG  PRO A 379      31.149   8.854   0.283  1.00 15.00      A    C  
ATOM   3579  CD  PRO A 379      29.825   9.377  -0.197  1.00 15.00      A    C  
ATOM   3580  C   PRO A 379      32.017  11.939  -1.510  1.00 15.00      A    C  
ATOM   3581  O   PRO A 379      31.883  11.527  -2.664  1.00 15.00      A    O  
ATOM   3582  N   GLY A 380      32.592  13.101  -1.212  1.00 15.00      A    N  
ATOM   3583  HN  GLY A 380      32.664  13.372  -0.274  1.00 15.00      A    H  
ATOM   3584  CA  GLY A 380      33.108  13.968  -2.250  1.00 15.00      A    C  
ATOM   3585  C   GLY A 380      32.111  15.032  -2.663  1.00 15.00      A    C  
ATOM   3586  O   GLY A 380      30.902  14.847  -2.535  1.00 15.00      A    O  
ATOM   3587  N   LYS A 381      32.619  16.152  -3.158  1.00 15.00      A    N  
ATOM   3588  HN  LYS A 381      33.593  16.247  -3.226  1.00 15.00      A    H  
ATOM   3589  CA  LYS A 381      31.767  17.246  -3.599  1.00 15.00      A    C  
ATOM   3590  CB  LYS A 381      32.416  18.593  -3.274  1.00 15.00      A    C  
ATOM   3591  CG  LYS A 381      31.979  19.184  -1.942  1.00 15.00      A    C  
ATOM   3592  CD  LYS A 381      33.145  19.815  -1.198  1.00 15.00      A    C  
ATOM   3593  CE  LYS A 381      32.680  20.532   0.062  1.00 15.00      A    C  
ATOM   3594  NZ  LYS A 381      31.885  19.646   0.964  1.00 15.00      A    N  
ATOM   3595  HZ1 LYS A 381      31.698  20.131   1.866  1.00 15.00      A    H  
ATOM   3596  HZ2 LYS A 381      32.407  18.768   1.160  1.00 15.00      A    H  
ATOM   3597  HZ3 LYS A 381      30.975  19.405   0.520  1.00 15.00      A    H  
ATOM   3598  C   LYS A 381      31.479  17.147  -5.090  1.00 15.00      A    C  
ATOM   3599  O   LYS A 381      32.201  16.472  -5.826  1.00 15.00      A    O  
ATOM   3600  N   ALA A 382      30.417  17.816  -5.529  1.00 15.00      A    N  
ATOM   3601  HN  ALA A 382      29.864  18.303  -4.887  1.00 15.00      A    H  
ATOM   3602  CA  ALA A 382      30.033  17.808  -6.938  1.00 15.00      A    C  
ATOM   3603  CB  ALA A 382      28.562  18.139  -7.092  1.00 15.00      A    C  
ATOM   3604  C   ALA A 382      30.906  18.741  -7.776  1.00 15.00      A    C  
ATOM   3605  O   ALA A 382      31.915  19.255  -7.294  1.00 15.00      A    O  
ATOM   3606  N   ARG A 383      30.507  18.952  -9.031  1.00 15.00      A    N  
ATOM   3607  HN  ARG A 383      29.684  18.531  -9.341  1.00 15.00      A    H  
ATOM   3608  CA  ARG A 383      31.252  19.800  -9.955  1.00 15.00      A    C  
ATOM   3609  CB  ARG A 383      30.777  19.534 -11.397  1.00 15.00      A    C  
ATOM   3610  CG  ARG A 383      31.702  20.033 -12.510  1.00 15.00      A    C  
ATOM   3611  CD  ARG A 383      32.825  19.059 -12.853  1.00 15.00      A    C  
ATOM   3612  NE  ARG A 383      34.107  19.529 -12.344  1.00 15.00      A    N  
ATOM   3613  HE  ARG A 383      34.342  19.268 -11.427  1.00 15.00      A    H  
ATOM   3614  CZ  ARG A 383      35.002  20.232 -13.066  1.00 15.00      A    C  
ATOM   3615  NH1 ARG A 383      34.766  20.520 -14.348  1.00 15.00      A    N  
ATOM   3616 HH11 ARG A 383      33.906  20.188 -14.806  1.00 15.00      A    H  
ATOM   3617 HH12 ARG A 383      35.458  21.079 -14.892  1.00 15.00      A    H  
ATOM   3618  NH2 ARG A 383      36.081  20.722 -12.474  1.00 15.00      A    N  
ATOM   3619 HH21 ARG A 383      36.237  20.559 -11.464  1.00 15.00      A    H  
ATOM   3620 HH22 ARG A 383      36.772  21.275 -13.025  1.00 15.00      A    H  
ATOM   3621  C   ARG A 383      31.135  21.288  -9.579  1.00 15.00      A    C  
ATOM   3622  O   ARG A 383      31.998  22.088  -9.933  1.00 15.00      A    O  
ATOM   3623  N   ASP A 384      30.066  21.646  -8.848  1.00 15.00      A    N  
ATOM   3624  HN  ASP A 384      29.410  20.966  -8.609  1.00 15.00      A    H  
ATOM   3625  CA  ASP A 384      29.841  23.029  -8.405  1.00 15.00      A    C  
ATOM   3626  CB  ASP A 384      28.339  23.373  -8.354  1.00 15.00      A    C  
ATOM   3627  CG  ASP A 384      27.490  22.366  -7.592  1.00 15.00      A    C  
ATOM   3628  OD1 ASP A 384      28.054  21.538  -6.846  1.00 15.00      A    O  
ATOM   3629  OD2 ASP A 384      26.252  22.415  -7.739  1.00 15.00      A    O  
ATOM   3630  C   ASP A 384      30.506  23.328  -7.056  1.00 15.00      A    C  
ATOM   3631  O   ASP A 384      30.273  24.386  -6.466  1.00 15.00      A    O  
ATOM   3632  N   ARG A 385      31.320  22.380  -6.577  1.00 15.00      A    N  
ATOM   3633  HN  ARG A 385      31.437  21.558  -7.101  1.00 15.00      A    H  
ATOM   3634  CA  ARG A 385      32.037  22.508  -5.301  1.00 15.00      A    C  
ATOM   3635  CB  ARG A 385      32.920  23.763  -5.246  1.00 15.00      A    C  
ATOM   3636  CG  ARG A 385      34.360  23.524  -5.658  1.00 15.00      A    C  
ATOM   3637  CD  ARG A 385      35.054  22.582  -4.689  1.00 15.00      A    C  
ATOM   3638  NE  ARG A 385      35.931  21.642  -5.383  1.00 15.00      A    N  
ATOM   3639  HE  ARG A 385      36.385  21.960  -6.192  1.00 15.00      A    H  
ATOM   3640  CZ  ARG A 385      36.147  20.393  -4.965  1.00 15.00      A    C  
ATOM   3641  NH1 ARG A 385      35.571  19.965  -3.848  1.00 15.00      A    N  
ATOM   3642 HH11 ARG A 385      35.736  18.990  -3.514  1.00 15.00      A    H  
ATOM   3643 HH12 ARG A 385      34.946  20.600  -3.308  1.00 15.00      A    H  
ATOM   3644  NH2 ARG A 385      36.921  19.578  -5.662  1.00 15.00      A    N  
ATOM   3645 HH21 ARG A 385      37.082  18.606  -5.325  1.00 15.00      A    H  
ATOM   3646 HH22 ARG A 385      37.350  19.896  -6.555  1.00 15.00      A    H  
ATOM   3647  C   ARG A 385      31.118  22.427  -4.082  1.00 15.00      A    C  
ATOM   3648  O   ARG A 385      31.507  22.819  -2.981  1.00 15.00      A    O  
ATOM   3649  N   LYS A 386      29.906  21.915  -4.275  1.00 15.00      A    N  
ATOM   3650  HN  LYS A 386      29.640  21.625  -5.174  1.00 15.00      A    H  
ATOM   3651  CA  LYS A 386      28.962  21.784  -3.177  1.00 15.00      A    C  
ATOM   3652  CB  LYS A 386      27.718  22.637  -3.417  1.00 15.00      A    C  
ATOM   3653  CG  LYS A 386      27.877  24.063  -2.916  1.00 15.00      A    C  
ATOM   3654  CD  LYS A 386      26.914  25.013  -3.601  1.00 15.00      A    C  
ATOM   3655  CE  LYS A 386      27.292  25.211  -5.058  1.00 15.00      A    C  
ATOM   3656  NZ  LYS A 386      26.374  26.148  -5.760  1.00 15.00      A    N  
ATOM   3657  HZ1 LYS A 386      25.398  25.789  -5.722  1.00 15.00      A    H  
ATOM   3658  HZ2 LYS A 386      26.658  26.242  -6.754  1.00 15.00      A    H  
ATOM   3659  HZ3 LYS A 386      26.406  27.086  -5.311  1.00 15.00      A    H  
ATOM   3660  C   LYS A 386      28.614  20.325  -2.919  1.00 15.00      A    C  
ATOM   3661  O   LYS A 386      28.635  19.502  -3.833  1.00 15.00      A    O  
ATOM   3662  N   ALA A 387      28.305  20.006  -1.666  1.00 15.00      A    N  
ATOM   3663  HN  ALA A 387      28.282  20.712  -0.983  1.00 15.00      A    H  
ATOM   3664  CA  ALA A 387      27.983  18.639  -1.282  1.00 15.00      A    C  
ATOM   3665  CB  ALA A 387      28.165  18.451   0.216  1.00 15.00      A    C  
ATOM   3666  C   ALA A 387      26.580  18.229  -1.715  1.00 15.00      A    C  
ATOM   3667  O   ALA A 387      25.680  19.063  -1.840  1.00 15.00      A    O  
ATOM   3668  N   TYR A 388      26.407  16.933  -1.946  1.00 15.00      A    N  
ATOM   3669  HN  TYR A 388      27.169  16.325  -1.838  1.00 15.00      A    H  
ATOM   3670  CA  TYR A 388      25.122  16.386  -2.358  1.00 15.00      A    C  
ATOM   3671  CB  TYR A 388      25.102  16.114  -3.869  1.00 15.00      A    C  
ATOM   3672  CG  TYR A 388      26.059  15.033  -4.333  1.00 15.00      A    C  
ATOM   3673  CD1 TYR A 388      27.436  15.230  -4.308  1.00 15.00      A    C  
ATOM   3674  CD2 TYR A 388      25.582  13.816  -4.803  1.00 15.00      A    C  
ATOM   3675  CE1 TYR A 388      28.307  14.245  -4.734  1.00 15.00      A    C  
ATOM   3676  CE2 TYR A 388      26.445  12.827  -5.231  1.00 15.00      A    C  
ATOM   3677  CZ  TYR A 388      27.806  13.046  -5.194  1.00 15.00      A    C  
ATOM   3678  OH  TYR A 388      28.667  12.059  -5.615  1.00 15.00      A    O  
ATOM   3679  HH  TYR A 388      29.410  12.003  -5.011  1.00 15.00      A    H  
ATOM   3680  C   TYR A 388      24.800  15.121  -1.565  1.00 15.00      A    C  
ATOM   3681  O   TYR A 388      25.699  14.480  -1.024  1.00 15.00      A    O  
ATOM   3682  N   THR A 389      23.518  14.775  -1.490  1.00 15.00      A    N  
ATOM   3683  HN  THR A 389      22.847  15.332  -1.936  1.00 15.00      A    H  
ATOM   3684  CA  THR A 389      23.083  13.589  -0.751  1.00 15.00      A    C  
ATOM   3685  CB  THR A 389      21.625  13.735  -0.272  1.00 15.00      A    C  
ATOM   3686  OG1 THR A 389      20.793  14.111  -1.377  1.00 15.00      A    O  
ATOM   3687  HG1 THR A 389      20.774  15.068  -1.451  1.00 15.00      A    H  
ATOM   3688  CG2 THR A 389      21.521  14.791   0.814  1.00 15.00      A    C  
ATOM   3689  C   THR A 389      23.196  12.319  -1.593  1.00 15.00      A    C  
ATOM   3690  O   THR A 389      23.560  12.372  -2.767  1.00 15.00      A    O  
ATOM   3691  N   VAL A 390      22.887  11.177  -0.978  1.00 15.00      A    N  
ATOM   3692  HN  VAL A 390      22.621  11.199  -0.035  1.00 15.00      A    H  
ATOM   3693  CA  VAL A 390      22.936   9.892  -1.675  1.00 15.00      A    C  
ATOM   3694  CB  VAL A 390      23.388   8.736  -0.757  1.00 15.00      A    C  
ATOM   3695  CG1 VAL A 390      24.862   8.866  -0.415  1.00 15.00      A    C  
ATOM   3696  CG2 VAL A 390      22.547   8.677   0.510  1.00 15.00      A    C  
ATOM   3697  C   VAL A 390      21.583   9.555  -2.296  1.00 15.00      A    C  
ATOM   3698  O   VAL A 390      21.504   8.788  -3.255  1.00 15.00      A    O  
ATOM   3699  N   LEU A 391      20.522  10.132  -1.739  1.00 15.00      A    N  
ATOM   3700  HN  LEU A 391      20.649  10.724  -0.970  1.00 15.00      A    H  
ATOM   3701  CA  LEU A 391      19.174   9.908  -2.245  1.00 15.00      A    C  
ATOM   3702  CB  LEU A 391      18.197   9.654  -1.094  1.00 15.00      A    C  
ATOM   3703  CG  LEU A 391      18.479   8.438  -0.209  1.00 15.00      A    C  
ATOM   3704  CD1 LEU A 391      17.383   8.277   0.833  1.00 15.00      A    C  
ATOM   3705  CD2 LEU A 391      18.613   7.176  -1.048  1.00 15.00      A    C  
ATOM   3706  C   LEU A 391      18.714  11.118  -3.044  1.00 15.00      A    C  
ATOM   3707  O   LEU A 391      18.639  12.223  -2.514  1.00 15.00      A    O  
ATOM   3708  N   LEU A 392      18.417  10.911  -4.320  1.00 15.00      A    N  
ATOM   3709  HN  LEU A 392      18.500  10.009  -4.694  1.00 15.00      A    H  
ATOM   3710  CA  LEU A 392      17.968  12.000  -5.177  1.00 15.00      A    C  
ATOM   3711  CB  LEU A 392      19.032  12.355  -6.225  1.00 15.00      A    C  
ATOM   3712  CG  LEU A 392      20.194  13.248  -5.771  1.00 15.00      A    C  
ATOM   3713  CD1 LEU A 392      19.715  14.364  -4.854  1.00 15.00      A    C  
ATOM   3714  CD2 LEU A 392      21.299  12.432  -5.119  1.00 15.00      A    C  
ATOM   3715  C   LEU A 392      16.663  11.650  -5.877  1.00 15.00      A    C  
ATOM   3716  O   LEU A 392      16.180  10.521  -5.794  1.00 15.00      A    O  
ATOM   3717  N   TYR A 393      16.098  12.638  -6.558  1.00 15.00      A    N  
ATOM   3718  HN  TYR A 393      16.528  13.518  -6.560  1.00 15.00      A    H  
ATOM   3719  CA  TYR A 393      14.861  12.460  -7.302  1.00 15.00      A    C  
ATOM   3720  CB  TYR A 393      13.700  13.176  -6.601  1.00 15.00      A    C  
ATOM   3721  CG  TYR A 393      13.211  12.508  -5.336  1.00 15.00      A    C  
ATOM   3722  CD1 TYR A 393      12.223  11.534  -5.378  1.00 15.00      A    C  
ATOM   3723  CD2 TYR A 393      13.728  12.859  -4.098  1.00 15.00      A    C  
ATOM   3724  CE1 TYR A 393      11.764  10.929  -4.224  1.00 15.00      A    C  
ATOM   3725  CE2 TYR A 393      13.278  12.257  -2.938  1.00 15.00      A    C  
ATOM   3726  CZ  TYR A 393      12.296  11.295  -3.007  1.00 15.00      A    C  
ATOM   3727  OH  TYR A 393      11.842  10.699  -1.854  1.00 15.00      A    O  
ATOM   3728  HH  TYR A 393      11.668   9.769  -2.021  1.00 15.00      A    H  
ATOM   3729  C   TYR A 393      15.024  13.035  -8.702  1.00 15.00      A    C  
ATOM   3730  O   TYR A 393      15.765  13.998  -8.898  1.00 15.00      A    O  
ATOM   3731  N   GLY A 394      14.345  12.437  -9.675  1.00 15.00      A    N  
ATOM   3732  HN  GLY A 394      13.796  11.651  -9.468  1.00 15.00      A    H  
ATOM   3733  CA  GLY A 394      14.419  12.934 -11.036  1.00 15.00      A    C  
ATOM   3734  C   GLY A 394      13.713  14.271 -11.163  1.00 15.00      A    C  
ATOM   3735  O   GLY A 394      14.128  15.137 -11.932  1.00 15.00      A    O  
ATOM   3736  N   ASN A 395      12.646  14.429 -10.385  1.00 15.00      A    N  
ATOM   3737  HN  ASN A 395      12.378  13.692  -9.796  1.00 15.00      A    H  
ATOM   3738  CA  ASN A 395      11.860  15.655 -10.374  1.00 15.00      A    C  
ATOM   3739  CB  ASN A 395      10.877  15.678 -11.553  1.00 15.00      A    C  
ATOM   3740  CG  ASN A 395      10.022  14.426 -11.650  1.00 15.00      A    C  
ATOM   3741  OD1 ASN A 395       9.454  13.964 -10.662  1.00 15.00      A    O  
ATOM   3742  ND2 ASN A 395       9.934  13.863 -12.849  1.00 15.00      A    N  
ATOM   3743 HD21 ASN A 395      10.417  14.279 -13.592  1.00 15.00      A    H  
ATOM   3744 HD22 ASN A 395       9.389  13.054 -12.941  1.00 15.00      A    H  
ATOM   3745  C   ASN A 395      11.120  15.798  -9.046  1.00 15.00      A    C  
ATOM   3746  O   ASN A 395      11.123  14.879  -8.229  1.00 15.00      A    O  
ATOM   3747  N   GLY A 396      10.501  16.954  -8.827  1.00 15.00      A    N  
ATOM   3748  HN  GLY A 396      10.546  17.662  -9.504  1.00 15.00      A    H  
ATOM   3749  CA  GLY A 396       9.769  17.173  -7.593  1.00 15.00      A    C  
ATOM   3750  C   GLY A 396      10.064  18.517  -6.952  1.00 15.00      A    C  
ATOM   3751  O   GLY A 396      10.801  19.328  -7.516  1.00 15.00      A    O  
ATOM   3752  N   PRO A 397       9.487  18.779  -5.762  1.00 15.00      A    N  
ATOM   3753  CA  PRO A 397       9.683  20.042  -5.035  1.00 15.00      A    C  
ATOM   3754  CB  PRO A 397       8.526  20.043  -4.034  1.00 15.00      A    C  
ATOM   3755  CG  PRO A 397       8.258  18.600  -3.771  1.00 15.00      A    C  
ATOM   3756  CD  PRO A 397       8.571  17.868  -5.047  1.00 15.00      A    C  
ATOM   3757  C   PRO A 397      11.025  20.130  -4.301  1.00 15.00      A    C  
ATOM   3758  O   PRO A 397      11.236  21.036  -3.494  1.00 15.00      A    O  
ATOM   3759  N   GLY A 398      11.928  19.191  -4.580  1.00 15.00      A    N  
ATOM   3760  HN  GLY A 398      11.704  18.482  -5.219  1.00 15.00      A    H  
ATOM   3761  CA  GLY A 398      13.234  19.204  -3.944  1.00 15.00      A    C  
ATOM   3762  C   GLY A 398      14.201  20.144  -4.645  1.00 15.00      A    C  
ATOM   3763  O   GLY A 398      15.269  20.454  -4.118  1.00 15.00      A    O  
ATOM   3764  N   TYR A 399      13.816  20.592  -5.839  1.00 15.00      A    N  
ATOM   3765  HN  TYR A 399      12.953  20.296  -6.198  1.00 15.00      A    H  
ATOM   3766  CA  TYR A 399      14.634  21.504  -6.634  1.00 15.00      A    C  
ATOM   3767  CB  TYR A 399      14.096  21.558  -8.068  1.00 15.00      A    C  
ATOM   3768  CG  TYR A 399      14.943  22.348  -9.042  1.00 15.00      A    C  
ATOM   3769  CD1 TYR A 399      14.723  23.705  -9.247  1.00 15.00      A    C  
ATOM   3770  CD2 TYR A 399      15.953  21.734  -9.769  1.00 15.00      A    C  
ATOM   3771  CE1 TYR A 399      15.483  24.424 -10.147  1.00 15.00      A    C  
ATOM   3772  CE2 TYR A 399      16.722  22.446 -10.669  1.00 15.00      A    C  
ATOM   3773  CZ  TYR A 399      16.481  23.791 -10.856  1.00 15.00      A    C  
ATOM   3774  OH  TYR A 399      17.240  24.503 -11.756  1.00 15.00      A    O  
ATOM   3775  HH  TYR A 399      17.507  25.336 -11.362  1.00 15.00      A    H  
ATOM   3776  C   TYR A 399      14.639  22.902  -6.021  1.00 15.00      A    C  
ATOM   3777  O   TYR A 399      13.594  23.545  -5.909  1.00 15.00      A    O  
ATOM   3778  N   VAL A 400      15.821  23.364  -5.623  1.00 15.00      A    N  
ATOM   3779  HN  VAL A 400      16.616  22.804  -5.742  1.00 15.00      A    H  
ATOM   3780  CA  VAL A 400      15.968  24.684  -5.016  1.00 15.00      A    C  
ATOM   3781  CB  VAL A 400      16.265  24.577  -3.498  1.00 15.00      A    C  
ATOM   3782  CG1 VAL A 400      16.325  25.953  -2.849  1.00 15.00      A    C  
ATOM   3783  CG2 VAL A 400      15.235  23.702  -2.796  1.00 15.00      A    C  
ATOM   3784  C   VAL A 400      17.098  25.464  -5.689  1.00 15.00      A    C  
ATOM   3785  O   VAL A 400      18.127  24.893  -6.053  1.00 15.00      A    O  
ATOM   3786  N   LEU A 401      16.895  26.768  -5.865  1.00 15.00      A    N  
ATOM   3787  HN  LEU A 401      16.044  27.160  -5.577  1.00 15.00      A    H  
ATOM   3788  CA  LEU A 401      17.902  27.630  -6.475  1.00 15.00      A    C  
ATOM   3789  CB  LEU A 401      17.525  27.999  -7.913  1.00 15.00      A    C  
ATOM   3790  CG  LEU A 401      17.905  26.991  -9.000  1.00 15.00      A    C  
ATOM   3791  CD1 LEU A 401      17.540  27.533 -10.373  1.00 15.00      A    C  
ATOM   3792  CD2 LEU A 401      19.388  26.656  -8.934  1.00 15.00      A    C  
ATOM   3793  C   LEU A 401      18.109  28.893  -5.646  1.00 15.00      A    C  
ATOM   3794  O   LEU A 401      17.487  29.926  -5.900  1.00 15.00      A    O  
ATOM   3795  N   LYS A 402      18.979  28.801  -4.647  1.00 15.00      A    N  
ATOM   3796  HN  LYS A 402      19.439  27.949  -4.491  1.00 15.00      A    H  
ATOM   3797  CA  LYS A 402      19.267  29.934  -3.777  1.00 15.00      A    C  
ATOM   3798  CB  LYS A 402      19.661  29.447  -2.383  1.00 15.00      A    C  
ATOM   3799  CG  LYS A 402      18.856  30.071  -1.253  1.00 15.00      A    C  
ATOM   3800  CD  LYS A 402      19.196  29.428   0.083  1.00 15.00      A    C  
ATOM   3801  CE  LYS A 402      18.783  27.965   0.114  1.00 15.00      A    C  
ATOM   3802  NZ  LYS A 402      19.386  27.240   1.266  1.00 15.00      A    N  
ATOM   3803  HZ1 LYS A 402      19.184  27.746   2.151  1.00 15.00      A    H  
ATOM   3804  HZ2 LYS A 402      20.416  27.172   1.145  1.00 15.00      A    H  
ATOM   3805  HZ3 LYS A 402      18.991  26.280   1.329  1.00 15.00      A    H  
ATOM   3806  C   LYS A 402      20.372  30.807  -4.362  1.00 15.00      A    C  
ATOM   3807  O   LYS A 402      21.490  30.339  -4.583  1.00 15.00      A    O  
ATOM   3808  N   ASP A 403      20.035  32.075  -4.620  1.00 15.00      A    N  
ATOM   3809  HN  ASP A 403      19.121  32.366  -4.424  1.00 15.00      A    H  
ATOM   3810  CA  ASP A 403      20.977  33.052  -5.180  1.00 15.00      A    C  
ATOM   3811  CB  ASP A 403      22.185  33.267  -4.260  1.00 15.00      A    C  
ATOM   3812  CG  ASP A 403      21.805  33.915  -2.942  1.00 15.00      A    C  
ATOM   3813  OD1 ASP A 403      22.069  33.305  -1.883  1.00 15.00      A    O  
ATOM   3814  OD2 ASP A 403      21.239  35.029  -2.967  1.00 15.00      A    O  
ATOM   3815  C   ASP A 403      21.426  32.702  -6.601  1.00 15.00      A    C  
ATOM   3816  O   ASP A 403      22.453  33.191  -7.073  1.00 15.00      A    O  
ATOM   3817  N   GLY A 404      20.646  31.863  -7.281  1.00 15.00      A    N  
ATOM   3818  HN  GLY A 404      19.837  31.509  -6.856  1.00 15.00      A    H  
ATOM   3819  CA  GLY A 404      20.977  31.472  -8.641  1.00 15.00      A    C  
ATOM   3820  C   GLY A 404      21.931  30.292  -8.709  1.00 15.00      A    C  
ATOM   3821  O   GLY A 404      22.599  30.088  -9.722  1.00 15.00      A    O  
ATOM   3822  N   ALA A 405      21.993  29.513  -7.632  1.00 15.00      A    N  
ATOM   3823  HN  ALA A 405      21.437  29.726  -6.854  1.00 15.00      A    H  
ATOM   3824  CA  ALA A 405      22.871  28.349  -7.580  1.00 15.00      A    C  
ATOM   3825  CB  ALA A 405      24.268  28.756  -7.131  1.00 15.00      A    C  
ATOM   3826  C   ALA A 405      22.308  27.275  -6.656  1.00 15.00      A    C  
ATOM   3827  O   ALA A 405      21.496  27.563  -5.778  1.00 15.00      A    O  
ATOM   3828  N   ARG A 406      22.743  26.037  -6.868  1.00 15.00      A    N  
ATOM   3829  HN  ARG A 406      23.381  25.876  -7.593  1.00 15.00      A    H  
ATOM   3830  CA  ARG A 406      22.294  24.909  -6.060  1.00 15.00      A    C  
ATOM   3831  CB  ARG A 406      22.839  23.605  -6.652  1.00 15.00      A    C  
ATOM   3832  CG  ARG A 406      22.212  22.344  -6.083  1.00 15.00      A    C  
ATOM   3833  CD  ARG A 406      22.827  21.091  -6.692  1.00 15.00      A    C  
ATOM   3834  NE  ARG A 406      24.242  20.948  -6.353  1.00 15.00      A    N  
ATOM   3835  HE  ARG A 406      24.894  21.370  -6.953  1.00 15.00      A    H  
ATOM   3836  CZ  ARG A 406      24.693  20.287  -5.288  1.00 15.00      A    C  
ATOM   3837  NH1 ARG A 406      23.848  19.703  -4.448  1.00 15.00      A    N  
ATOM   3838 HH11 ARG A 406      22.823  19.759  -4.619  1.00 15.00      A    H  
ATOM   3839 HH12 ARG A 406      24.210  19.190  -3.618  1.00 15.00      A    H  
ATOM   3840  NH2 ARG A 406      25.996  20.207  -5.065  1.00 15.00      A    N  
ATOM   3841 HH21 ARG A 406      26.665  20.661  -5.722  1.00 15.00      A    H  
ATOM   3842 HH22 ARG A 406      26.352  19.693  -4.234  1.00 15.00      A    H  
ATOM   3843  C   ARG A 406      22.761  25.069  -4.612  1.00 15.00      A    C  
ATOM   3844  O   ARG A 406      23.945  25.274  -4.360  1.00 15.00      A    O  
ATOM   3845  N   PRO A 407      21.832  24.992  -3.642  1.00 15.00      A    N  
ATOM   3846  CA  PRO A 407      22.163  25.138  -2.218  1.00 15.00      A    C  
ATOM   3847  CB  PRO A 407      20.790  25.198  -1.541  1.00 15.00      A    C  
ATOM   3848  CG  PRO A 407      19.889  24.461  -2.469  1.00 15.00      A    C  
ATOM   3849  CD  PRO A 407      20.392  24.763  -3.852  1.00 15.00      A    C  
ATOM   3850  C   PRO A 407      22.971  23.961  -1.671  1.00 15.00      A    C  
ATOM   3851  O   PRO A 407      22.780  22.812  -2.076  1.00 15.00      A    O  
ATOM   3852  N   ASP A 408      23.881  24.269  -0.749  1.00 15.00      A    N  
ATOM   3853  HN  ASP A 408      23.987  25.205  -0.483  1.00 15.00      A    H  
ATOM   3854  CA  ASP A 408      24.723  23.260  -0.118  1.00 15.00      A    C  
ATOM   3855  CB  ASP A 408      25.942  23.934   0.518  1.00 15.00      A    C  
ATOM   3856  CG  ASP A 408      27.176  23.050   0.556  1.00 15.00      A    C  
ATOM   3857  OD1 ASP A 408      27.040  21.818   0.401  1.00 15.00      A    O  
ATOM   3858  OD2 ASP A 408      28.284  23.594   0.741  1.00 15.00      A    O  
ATOM   3859  C   ASP A 408      23.918  22.529   0.951  1.00 15.00      A    C  
ATOM   3860  O   ASP A 408      22.977  23.089   1.514  1.00 15.00      A    O  
ATOM   3861  N   VAL A 409      24.293  21.291   1.242  1.00 15.00      A    N  
ATOM   3862  HN  VAL A 409      25.075  20.905   0.795  1.00 15.00      A    H  
ATOM   3863  CA  VAL A 409      23.571  20.501   2.229  1.00 15.00      A    C  
ATOM   3864  CB  VAL A 409      22.673  19.440   1.548  1.00 15.00      A    C  
ATOM   3865  CG1 VAL A 409      23.478  18.549   0.613  1.00 15.00      A    C  
ATOM   3866  CG2 VAL A 409      21.907  18.614   2.570  1.00 15.00      A    C  
ATOM   3867  C   VAL A 409      24.504  19.852   3.253  1.00 15.00      A    C  
ATOM   3868  O   VAL A 409      25.559  19.319   2.904  1.00 15.00      A    O  
ATOM   3869  N   THR A 410      24.107  19.923   4.522  1.00 15.00      A    N  
ATOM   3870  HN  THR A 410      23.267  20.383   4.731  1.00 15.00      A    H  
ATOM   3871  CA  THR A 410      24.883  19.340   5.609  1.00 15.00      A    C  
ATOM   3872  CB  THR A 410      24.959  20.291   6.822  1.00 15.00      A    C  
ATOM   3873  OG1 THR A 410      23.637  20.564   7.306  1.00 15.00      A    O  
ATOM   3874  HG1 THR A 410      23.503  21.513   7.350  1.00 15.00      A    H  
ATOM   3875  CG2 THR A 410      25.632  21.600   6.436  1.00 15.00      A    C  
ATOM   3876  C   THR A 410      24.268  18.014   6.052  1.00 15.00      A    C  
ATOM   3877  O   THR A 410      23.188  17.644   5.593  1.00 15.00      A    O  
ATOM   3878  N   GLU A 411      24.958  17.308   6.945  1.00 15.00      A    N  
ATOM   3879  HN  GLU A 411      25.811  17.660   7.272  1.00 15.00      A    H  
ATOM   3880  CA  GLU A 411      24.481  16.021   7.449  1.00 15.00      A    C  
ATOM   3881  CB  GLU A 411      25.593  15.305   8.220  1.00 15.00      A    C  
ATOM   3882  CG  GLU A 411      26.583  14.553   7.344  1.00 15.00      A    C  
ATOM   3883  CD  GLU A 411      26.031  13.238   6.822  1.00 15.00      A    C  
ATOM   3884  OE1 GLU A 411      26.662  12.649   5.919  1.00 15.00      A    O  
ATOM   3885  OE2 GLU A 411      24.972  12.794   7.319  1.00 15.00      A    O  
ATOM   3886  C   GLU A 411      23.250  16.179   8.342  1.00 15.00      A    C  
ATOM   3887  O   GLU A 411      22.376  15.312   8.365  1.00 15.00      A    O  
ATOM   3888  N   SER A 412      23.190  17.290   9.072  1.00 15.00      A    N  
ATOM   3889  HN  SER A 412      23.914  17.946   9.000  1.00 15.00      A    H  
ATOM   3890  CA  SER A 412      22.074  17.563   9.974  1.00 15.00      A    C  
ATOM   3891  CB  SER A 412      22.458  18.659  10.971  1.00 15.00      A    C  
ATOM   3892  OG  SER A 412      22.832  19.850  10.298  1.00 15.00      A    O  
ATOM   3893  HG  SER A 412      23.591  20.242  10.735  1.00 15.00      A    H  
ATOM   3894  C   SER A 412      20.818  17.970   9.207  1.00 15.00      A    C  
ATOM   3895  O   SER A 412      19.698  17.699   9.641  1.00 15.00      A    O  
ATOM   3896  N   GLU A 413      21.018  18.618   8.063  1.00 15.00      A    N  
ATOM   3897  HN  GLU A 413      21.937  18.794   7.771  1.00 15.00      A    H  
ATOM   3898  CA  GLU A 413      19.914  19.073   7.230  1.00 15.00      A    C  
ATOM   3899  CB  GLU A 413      20.399  20.171   6.280  1.00 15.00      A    C  
ATOM   3900  CG  GLU A 413      19.315  20.769   5.398  1.00 15.00      A    C  
ATOM   3901  CD  GLU A 413      19.874  21.687   4.328  1.00 15.00      A    C  
ATOM   3902  OE1 GLU A 413      21.116  21.751   4.187  1.00 15.00      A    O  
ATOM   3903  OE2 GLU A 413      19.071  22.339   3.626  1.00 15.00      A    O  
ATOM   3904  C   GLU A 413      19.307  17.921   6.434  1.00 15.00      A    C  
ATOM   3905  O   GLU A 413      18.088  17.810   6.327  1.00 15.00      A    O  
ATOM   3906  N   SER A 414      20.165  17.059   5.893  1.00 15.00      A    N  
ATOM   3907  HN  SER A 414      21.127  17.193   6.034  1.00 15.00      A    H  
ATOM   3908  CA  SER A 414      19.718  15.920   5.097  1.00 15.00      A    C  
ATOM   3909  CB  SER A 414      20.868  15.371   4.253  1.00 15.00      A    C  
ATOM   3910  OG  SER A 414      21.991  15.061   5.058  1.00 15.00      A    O  
ATOM   3911  HG  SER A 414      22.036  14.112   5.196  1.00 15.00      A    H  
ATOM   3912  C   SER A 414      19.107  14.812   5.955  1.00 15.00      A    C  
ATOM   3913  O   SER A 414      18.349  13.979   5.455  1.00 15.00      A    O  
ATOM   3914  N   GLY A 415      19.438  14.808   7.244  1.00 15.00      A    N  
ATOM   3915  HN  GLY A 415      20.047  15.496   7.586  1.00 15.00      A    H  
ATOM   3916  CA  GLY A 415      18.908  13.799   8.147  1.00 15.00      A    C  
ATOM   3917  C   GLY A 415      17.586  14.211   8.770  1.00 15.00      A    C  
ATOM   3918  O   GLY A 415      17.012  13.471   9.570  1.00 15.00      A    O  
ATOM   3919  N   SER A 416      17.105  15.396   8.399  1.00 15.00      A    N  
ATOM   3920  HN  SER A 416      17.613  15.934   7.757  1.00 15.00      A    H  
ATOM   3921  CA  SER A 416      15.846  15.917   8.919  1.00 15.00      A    C  
ATOM   3922  CB  SER A 416      15.773  17.431   8.691  1.00 15.00      A    C  
ATOM   3923  OG  SER A 416      14.608  17.988   9.276  1.00 15.00      A    O  
ATOM   3924  HG  SER A 416      14.179  18.571   8.646  1.00 15.00      A    H  
ATOM   3925  C   SER A 416      14.652  15.225   8.261  1.00 15.00      A    C  
ATOM   3926  O   SER A 416      14.677  14.931   7.065  1.00 15.00      A    O  
ATOM   3927  N   PRO A 417      13.592  14.943   9.045  1.00 15.00      A    N  
ATOM   3928  CA  PRO A 417      12.373  14.292   8.542  1.00 15.00      A    C  
ATOM   3929  CB  PRO A 417      11.543  14.042   9.811  1.00 15.00      A    C  
ATOM   3930  CG  PRO A 417      12.499  14.200  10.944  1.00 15.00      A    C  
ATOM   3931  CD  PRO A 417      13.507  15.210  10.489  1.00 15.00      A    C  
ATOM   3932  C   PRO A 417      11.588  15.181   7.577  1.00 15.00      A    C  
ATOM   3933  O   PRO A 417      10.759  14.696   6.806  1.00 15.00      A    O  
ATOM   3934  N   GLU A 418      11.858  16.483   7.621  1.00 15.00      A    N  
ATOM   3935  HN  GLU A 418      12.534  16.808   8.252  1.00 15.00      A    H  
ATOM   3936  CA  GLU A 418      11.173  17.439   6.757  1.00 15.00      A    C  
ATOM   3937  CB  GLU A 418      10.713  18.661   7.561  1.00 15.00      A    C  
ATOM   3938  CG  GLU A 418       9.431  18.456   8.357  1.00 15.00      A    C  
ATOM   3939  CD  GLU A 418       9.621  17.578   9.580  1.00 15.00      A    C  
ATOM   3940  OE1 GLU A 418      10.411  17.960  10.470  1.00 15.00      A    O  
ATOM   3941  OE2 GLU A 418       8.976  16.509   9.649  1.00 15.00      A    O  
ATOM   3942  C   GLU A 418      12.053  17.887   5.591  1.00 15.00      A    C  
ATOM   3943  O   GLU A 418      11.696  18.807   4.855  1.00 15.00      A    O  
ATOM   3944  N   TYR A 419      13.198  17.230   5.420  1.00 15.00      A    N  
ATOM   3945  HN  TYR A 419      13.428  16.499   6.032  1.00 15.00      A    H  
ATOM   3946  CA  TYR A 419      14.121  17.577   4.343  1.00 15.00      A    C  
ATOM   3947  CB  TYR A 419      15.540  17.091   4.655  1.00 15.00      A    C  
ATOM   3948  CG  TYR A 419      16.537  17.363   3.547  1.00 15.00      A    C  
ATOM   3949  CD1 TYR A 419      16.940  18.659   3.251  1.00 15.00      A    C  
ATOM   3950  CD2 TYR A 419      17.070  16.324   2.793  1.00 15.00      A    C  
ATOM   3951  CE1 TYR A 419      17.844  18.913   2.237  1.00 15.00      A    C  
ATOM   3952  CE2 TYR A 419      17.976  16.569   1.778  1.00 15.00      A    C  
ATOM   3953  CZ  TYR A 419      18.359  17.865   1.504  1.00 15.00      A    C  
ATOM   3954  OH  TYR A 419      19.258  18.114   0.492  1.00 15.00      A    O  
ATOM   3955  HH  TYR A 419      19.832  18.842   0.746  1.00 15.00      A    H  
ATOM   3956  C   TYR A 419      13.669  17.022   2.998  1.00 15.00      A    C  
ATOM   3957  O   TYR A 419      13.292  15.855   2.887  1.00 15.00      A    O  
ATOM   3958  N   ARG A 420      13.714  17.874   1.978  1.00 15.00      A    N  
ATOM   3959  HN  ARG A 420      14.013  18.794   2.139  1.00 15.00      A    H  
ATOM   3960  CA  ARG A 420      13.339  17.479   0.629  1.00 15.00      A    C  
ATOM   3961  CB  ARG A 420      12.484  18.559  -0.043  1.00 15.00      A    C  
ATOM   3962  CG  ARG A 420      11.165  18.862   0.647  1.00 15.00      A    C  
ATOM   3963  CD  ARG A 420      10.221  19.587  -0.302  1.00 15.00      A    C  
ATOM   3964  NE  ARG A 420       9.175  20.330   0.398  1.00 15.00      A    N  
ATOM   3965  HE  ARG A 420       9.456  21.080   0.963  1.00 15.00      A    H  
ATOM   3966  CZ  ARG A 420       7.876  20.047   0.309  1.00 15.00      A    C  
ATOM   3967  NH1 ARG A 420       7.460  19.037  -0.442  1.00 15.00      A    N  
ATOM   3968 HH11 ARG A 420       8.149  18.458  -0.964  1.00 15.00      A    H  
ATOM   3969 HH12 ARG A 420       6.444  18.821  -0.508  1.00 15.00      A    H  
ATOM   3970  NH2 ARG A 420       6.990  20.788   0.961  1.00 15.00      A    N  
ATOM   3971 HH21 ARG A 420       5.976  20.567   0.891  1.00 15.00      A    H  
ATOM   3972 HH22 ARG A 420       7.308  21.590   1.541  1.00 15.00      A    H  
ATOM   3973  C   ARG A 420      14.592  17.240  -0.205  1.00 15.00      A    C  
ATOM   3974  O   ARG A 420      15.415  18.143  -0.370  1.00 15.00      A    O  
ATOM   3975  N   GLN A 421      14.739  16.024  -0.719  1.00 15.00      A    N  
ATOM   3976  HN  GLN A 421      14.055  15.344  -0.542  1.00 15.00      A    H  
ATOM   3977  CA  GLN A 421      15.891  15.677  -1.541  1.00 15.00      A    C  
ATOM   3978  CB  GLN A 421      15.972  14.167  -1.768  1.00 15.00      A    C  
ATOM   3979  CG  GLN A 421      16.544  13.381  -0.595  1.00 15.00      A    C  
ATOM   3980  CD  GLN A 421      15.550  13.166   0.528  1.00 15.00      A    C  
ATOM   3981  OE1 GLN A 421      14.345  13.108   0.302  1.00 15.00      A    O  
ATOM   3982  NE2 GLN A 421      16.053  13.036   1.747  1.00 15.00      A    N  
ATOM   3983 HE21 GLN A 421      17.026  13.085   1.854  1.00 15.00      A    H  
ATOM   3984 HE22 GLN A 421      15.432  12.896   2.492  1.00 15.00      A    H  
ATOM   3985  C   GLN A 421      15.838  16.416  -2.873  1.00 15.00      A    C  
ATOM   3986  O   GLN A 421      14.788  16.487  -3.511  1.00 15.00      A    O  
ATOM   3987  N   GLN A 422      16.980  16.962  -3.280  1.00 15.00      A    N  
ATOM   3988  HN  GLN A 422      17.782  16.851  -2.728  1.00 15.00      A    H  
ATOM   3989  CA  GLN A 422      17.081  17.724  -4.521  1.00 15.00      A    C  
ATOM   3990  CB  GLN A 422      18.480  18.309  -4.680  1.00 15.00      A    C  
ATOM   3991  CG  GLN A 422      18.730  19.535  -3.822  1.00 15.00      A    C  
ATOM   3992  CD  GLN A 422      20.193  19.914  -3.771  1.00 15.00      A    C  
ATOM   3993  OE1 GLN A 422      20.950  19.628  -4.696  1.00 15.00      A    O  
ATOM   3994  NE2 GLN A 422      20.598  20.561  -2.688  1.00 15.00      A    N  
ATOM   3995 HE21 GLN A 422      19.936  20.755  -1.991  1.00 15.00      A    H  
ATOM   3996 HE22 GLN A 422      21.540  20.822  -2.628  1.00 15.00      A    H  
ATOM   3997  C   GLN A 422      16.699  16.920  -5.758  1.00 15.00      A    C  
ATOM   3998  O   GLN A 422      16.812  15.694  -5.787  1.00 15.00      A    O  
ATOM   3999  N   SER A 423      16.250  17.636  -6.781  1.00 15.00      A    N  
ATOM   4000  HN  SER A 423      16.191  18.610  -6.690  1.00 15.00      A    H  
ATOM   4001  CA  SER A 423      15.847  17.020  -8.034  1.00 15.00      A    C  
ATOM   4002  CB  SER A 423      14.322  16.952  -8.126  1.00 15.00      A    C  
ATOM   4003  OG  SER A 423      13.748  18.248  -8.119  1.00 15.00      A    O  
ATOM   4004  HG  SER A 423      13.581  18.530  -9.022  1.00 15.00      A    H  
ATOM   4005  C   SER A 423      16.415  17.794  -9.219  1.00 15.00      A    C  
ATOM   4006  O   SER A 423      17.114  18.792  -9.041  1.00 15.00      A    O  
ATOM   4007  N   ALA A 424      16.117  17.327 -10.426  1.00 15.00      A    N  
ATOM   4008  HN  ALA A 424      15.562  16.523 -10.505  1.00 15.00      A    H  
ATOM   4009  CA  ALA A 424      16.599  17.980 -11.636  1.00 15.00      A    C  
ATOM   4010  CB  ALA A 424      17.020  16.941 -12.666  1.00 15.00      A    C  
ATOM   4011  C   ALA A 424      15.539  18.914 -12.218  1.00 15.00      A    C  
ATOM   4012  O   ALA A 424      15.864  19.933 -12.827  1.00 15.00      A    O  
ATOM   4013  N   VAL A 425      14.272  18.556 -12.022  1.00 15.00      A    N  
ATOM   4014  HN  VAL A 425      14.082  17.736 -11.522  1.00 15.00      A    H  
ATOM   4015  CA  VAL A 425      13.156  19.351 -12.531  1.00 15.00      A    C  
ATOM   4016  CB  VAL A 425      12.345  18.556 -13.583  1.00 15.00      A    C  
ATOM   4017  CG1 VAL A 425      11.183  19.381 -14.117  1.00 15.00      A    C  
ATOM   4018  CG2 VAL A 425      13.244  18.095 -14.724  1.00 15.00      A    C  
ATOM   4019  C   VAL A 425      12.228  19.778 -11.393  1.00 15.00      A    C  
ATOM   4020  O   VAL A 425      11.755  18.940 -10.627  1.00 15.00      A    O  
ATOM   4021  N   PRO A 426      11.962  21.093 -11.264  1.00 15.00      A    N  
ATOM   4022  CA  PRO A 426      11.086  21.629 -10.214  1.00 15.00      A    C  
ATOM   4023  CB  PRO A 426      11.389  23.128 -10.234  1.00 15.00      A    C  
ATOM   4024  CG  PRO A 426      11.821  23.406 -11.634  1.00 15.00      A    C  
ATOM   4025  CD  PRO A 426      12.512  22.161 -12.122  1.00 15.00      A    C  
ATOM   4026  C   PRO A 426       9.600  21.386 -10.491  1.00 15.00      A    C  
ATOM   4027  O   PRO A 426       9.050  21.870 -11.482  1.00 15.00      A    O  
ATOM   4028  N   LEU A 427       8.960  20.630  -9.605  1.00 15.00      A    N  
ATOM   4029  HN  LEU A 427       9.458  20.265  -8.843  1.00 15.00      A    H  
ATOM   4030  CA  LEU A 427       7.538  20.325  -9.729  1.00 15.00      A    C  
ATOM   4031  CB  LEU A 427       7.337  18.911 -10.287  1.00 15.00      A    C  
ATOM   4032  CG  LEU A 427       7.686  18.700 -11.764  1.00 15.00      A    C  
ATOM   4033  CD1 LEU A 427       7.523  17.237 -12.146  1.00 15.00      A    C  
ATOM   4034  CD2 LEU A 427       6.820  19.582 -12.651  1.00 15.00      A    C  
ATOM   4035  C   LEU A 427       6.858  20.438  -8.370  1.00 15.00      A    C  
ATOM   4036  O   LEU A 427       7.514  20.334  -7.337  1.00 15.00      A    O  
ATOM   4037  N   ASP A 428       5.545  20.661  -8.368  1.00 15.00      A    N  
ATOM   4038  HN  ASP A 428       5.073  20.761  -9.221  1.00 15.00      A    H  
ATOM   4039  CA  ASP A 428       4.797  20.766  -7.115  1.00 15.00      A    C  
ATOM   4040  CB  ASP A 428       3.362  21.236  -7.362  1.00 15.00      A    C  
ATOM   4041  CG  ASP A 428       3.260  22.742  -7.513  1.00 15.00      A    C  
ATOM   4042  OD1 ASP A 428       2.169  23.230  -7.875  1.00 15.00      A    O  
ATOM   4043  OD2 ASP A 428       4.271  23.435  -7.266  1.00 15.00      A    O  
ATOM   4044  C   ASP A 428       4.807  19.432  -6.381  1.00 15.00      A    C  
ATOM   4045  O   ASP A 428       4.933  19.380  -5.157  1.00 15.00      A    O  
ATOM   4046  N   GLU A 429       4.677  18.356  -7.148  1.00 15.00      A    N  
ATOM   4047  HN  GLU A 429       4.564  18.473  -8.114  1.00 15.00      A    H  
ATOM   4048  CA  GLU A 429       4.700  17.008  -6.603  1.00 15.00      A    C  
ATOM   4049  CB  GLU A 429       3.289  16.420  -6.507  1.00 15.00      A    C  
ATOM   4050  CG  GLU A 429       2.413  17.071  -5.447  1.00 15.00      A    C  
ATOM   4051  CD  GLU A 429       1.315  16.153  -4.946  1.00 15.00      A    C  
ATOM   4052  OE1 GLU A 429       0.964  15.191  -5.665  1.00 15.00      A    O  
ATOM   4053  OE2 GLU A 429       0.805  16.394  -3.831  1.00 15.00      A    O  
ATOM   4054  C   GLU A 429       5.577  16.122  -7.475  1.00 15.00      A    C  
ATOM   4055  O   GLU A 429       5.604  16.278  -8.696  1.00 15.00      A    O  
ATOM   4056  N   GLU A 430       6.301  15.206  -6.844  1.00 15.00      A    N  
ATOM   4057  HN  GLU A 430       6.245  15.142  -5.866  1.00 15.00      A    H  
ATOM   4058  CA  GLU A 430       7.178  14.294  -7.568  1.00 15.00      A    C  
ATOM   4059  CB  GLU A 430       8.047  13.509  -6.584  1.00 15.00      A    C  
ATOM   4060  CG  GLU A 430       9.089  12.612  -7.226  1.00 15.00      A    C  
ATOM   4061  CD  GLU A 430       8.818  11.152  -6.947  1.00 15.00      A    C  
ATOM   4062  OE1 GLU A 430       7.639  10.808  -6.746  1.00 15.00      A    O  
ATOM   4063  OE2 GLU A 430       9.779  10.353  -6.928  1.00 15.00      A    O  
ATOM   4064  C   GLU A 430       6.360  13.369  -8.474  1.00 15.00      A    C  
ATOM   4065  O   GLU A 430       5.255  12.962  -8.124  1.00 15.00      A    O  
ATOM   4066  N   THR A 431       6.908  13.050  -9.639  1.00 15.00      A    N  
ATOM   4067  HN  THR A 431       7.806  13.383  -9.850  1.00 15.00      A    H  
ATOM   4068  CA  THR A 431       6.219  12.212 -10.616  1.00 15.00      A    C  
ATOM   4069  CB  THR A 431       6.492  12.726 -12.056  1.00 15.00      A    C  
ATOM   4070  OG1 THR A 431       5.347  13.437 -12.542  1.00 15.00      A    O  
ATOM   4071  HG1 THR A 431       4.690  12.810 -12.854  1.00 15.00      A    H  
ATOM   4072  CG2 THR A 431       6.858  11.620 -13.034  1.00 15.00      A    C  
ATOM   4073  C   THR A 431       6.546  10.719 -10.464  1.00 15.00      A    C  
ATOM   4074  O   THR A 431       7.641  10.350 -10.039  1.00 15.00      A    O  
ATOM   4075  N   HIS A 432       5.568   9.869 -10.804  1.00 15.00      A    N  
ATOM   4076  HN  HIS A 432       4.714  10.233 -11.120  1.00 15.00      A    H  
ATOM   4077  CA  HIS A 432       5.726   8.415 -10.717  1.00 15.00      A    C  
ATOM   4078  CB  HIS A 432       4.384   7.706 -10.949  1.00 15.00      A    C  
ATOM   4079  CG  HIS A 432       3.268   8.122 -10.046  1.00 15.00      A    C  
ATOM   4080  ND1 HIS A 432       3.433   8.476  -8.730  1.00 15.00      A    N  
ATOM   4081  HD1 HIS A 432       4.283   8.515  -8.245  1.00 15.00      A    H  
ATOM   4082  CD2 HIS A 432       1.938   8.220 -10.296  1.00 15.00      A    C  
ATOM   4083  CE1 HIS A 432       2.225   8.768  -8.231  1.00 15.00      A    C  
ATOM   4084  NE2 HIS A 432       1.283   8.629  -9.142  1.00 15.00      A    N  
ATOM   4085  C   HIS A 432       6.712   7.891 -11.757  1.00 15.00      A    C  
ATOM   4086  O   HIS A 432       7.101   8.598 -12.684  1.00 15.00      A    O  
ATOM   4087  N   ALA A 433       7.099   6.634 -11.599  1.00 15.00      A    N  
ATOM   4088  HN  ALA A 433       6.761   6.123 -10.833  1.00 15.00      A    H  
ATOM   4089  CA  ALA A 433       8.012   5.989 -12.531  1.00 15.00      A    C  
ATOM   4090  CB  ALA A 433       9.224   5.443 -11.806  1.00 15.00      A    C  
ATOM   4091  C   ALA A 433       7.283   4.882 -13.278  1.00 15.00      A    C  
ATOM   4092  O   ALA A 433       6.279   4.356 -12.794  1.00 15.00      A    O  
ATOM   4093  N   GLY A 434       7.790   4.527 -14.453  1.00 15.00      A    N  
ATOM   4094  HN  GLY A 434       8.601   4.966 -14.782  1.00 15.00      A    H  
ATOM   4095  CA  GLY A 434       7.148   3.497 -15.249  1.00 15.00      A    C  
ATOM   4096  C   GLY A 434       7.931   2.199 -15.340  1.00 15.00      A    C  
ATOM   4097  O   GLY A 434       7.628   1.357 -16.187  1.00 15.00      A    O  
ATOM   4098  N   GLU A 435       8.932   2.021 -14.479  1.00 15.00      A    N  
ATOM   4099  HN  GLU A 435       9.138   2.719 -13.823  1.00 15.00      A    H  
ATOM   4100  CA  GLU A 435       9.727   0.794 -14.503  1.00 15.00      A    C  
ATOM   4101  CB  GLU A 435      11.143   1.007 -13.944  1.00 15.00      A    C  
ATOM   4102  CG  GLU A 435      11.319   0.653 -12.474  1.00 15.00      A    C  
ATOM   4103  CD  GLU A 435      11.423   1.873 -11.586  1.00 15.00      A    C  
ATOM   4104  OE1 GLU A 435      10.892   2.933 -11.975  1.00 15.00      A    O  
ATOM   4105  OE2 GLU A 435      12.034   1.768 -10.500  1.00 15.00      A    O  
ATOM   4106  C   GLU A 435       9.001  -0.355 -13.802  1.00 15.00      A    C  
ATOM   4107  O   GLU A 435       8.048  -0.134 -13.051  1.00 15.00      A    O  
ATOM   4108  N   ASP A 436       9.458  -1.577 -14.056  1.00 15.00      A    N  
ATOM   4109  HN  ASP A 436      10.228  -1.682 -14.653  1.00 15.00      A    H  
ATOM   4110  CA  ASP A 436       8.847  -2.769 -13.474  1.00 15.00      A    C  
ATOM   4111  CB  ASP A 436       9.379  -4.036 -14.147  1.00 15.00      A    C  
ATOM   4112  CG  ASP A 436       9.066  -4.090 -15.630  1.00 15.00      A    C  
ATOM   4113  OD1 ASP A 436       8.086  -3.441 -16.058  1.00 15.00      A    O  
ATOM   4114  OD2 ASP A 436       9.801  -4.783 -16.366  1.00 15.00      A    O  
ATOM   4115  C   ASP A 436       9.043  -2.851 -11.964  1.00 15.00      A    C  
ATOM   4116  O   ASP A 436      10.109  -2.523 -11.439  1.00 15.00      A    O  
ATOM   4117  N   VAL A 437       7.998  -3.298 -11.273  1.00 15.00      A    N  
ATOM   4118  HN  VAL A 437       7.179  -3.539 -11.754  1.00 15.00      A    H  
ATOM   4119  CA  VAL A 437       8.035  -3.440  -9.822  1.00 15.00      A    C  
ATOM   4120  CB  VAL A 437       6.739  -2.921  -9.162  1.00 15.00      A    C  
ATOM   4121  CG1 VAL A 437       6.659  -1.405  -9.262  1.00 15.00      A    C  
ATOM   4122  CG2 VAL A 437       5.514  -3.566  -9.794  1.00 15.00      A    C  
ATOM   4123  C   VAL A 437       8.256  -4.897  -9.425  1.00 15.00      A    C  
ATOM   4124  O   VAL A 437       8.121  -5.800 -10.250  1.00 15.00      A    O  
ATOM   4125  N   ALA A 438       8.592  -5.119  -8.159  1.00 15.00      A    N  
ATOM   4126  HN  ALA A 438       8.674  -4.358  -7.545  1.00 15.00      A    H  
ATOM   4127  CA  ALA A 438       8.833  -6.467  -7.658  1.00 15.00      A    C  
ATOM   4128  CB  ALA A 438       9.968  -6.459  -6.644  1.00 15.00      A    C  
ATOM   4129  C   ALA A 438       7.568  -7.057  -7.041  1.00 15.00      A    C  
ATOM   4130  O   ALA A 438       6.776  -6.343  -6.426  1.00 15.00      A    O  
ATOM   4131  N   VAL A 439       7.379  -8.363  -7.223  1.00 15.00      A    N  
ATOM   4132  HN  VAL A 439       8.041  -8.874  -7.735  1.00 15.00      A    H  
ATOM   4133  CA  VAL A 439       6.212  -9.056  -6.685  1.00 15.00      A    C  
ATOM   4134  CB  VAL A 439       5.245  -9.533  -7.792  1.00 15.00      A    C  
ATOM   4135  CG1 VAL A 439       4.028 -10.208  -7.177  1.00 15.00      A    C  
ATOM   4136  CG2 VAL A 439       4.826  -8.379  -8.688  1.00 15.00      A    C  
ATOM   4137  C   VAL A 439       6.633 -10.262  -5.858  1.00 15.00      A    C  
ATOM   4138  O   VAL A 439       7.151 -11.244  -6.386  1.00 15.00      A    O  
ATOM   4139  N   PHE A 440       6.407 -10.174  -4.559  1.00 15.00      A    N  
ATOM   4140  HN  PHE A 440       5.999  -9.358  -4.202  1.00 15.00      A    H  
ATOM   4141  CA  PHE A 440       6.743 -11.245  -3.643  1.00 15.00      A    C  
ATOM   4142  CB  PHE A 440       7.254 -10.645  -2.329  1.00 15.00      A    C  
ATOM   4143  CG  PHE A 440       8.332  -9.613  -2.526  1.00 15.00      A    C  
ATOM   4144  CD1 PHE A 440       8.035  -8.259  -2.482  1.00 15.00      A    C  
ATOM   4145  CD2 PHE A 440       9.641  -9.998  -2.761  1.00 15.00      A    C  
ATOM   4146  CE1 PHE A 440       9.023  -7.310  -2.672  1.00 15.00      A    C  
ATOM   4147  CE2 PHE A 440      10.634  -9.054  -2.950  1.00 15.00      A    C  
ATOM   4148  CZ  PHE A 440      10.325  -7.708  -2.905  1.00 15.00      A    C  
ATOM   4149  C   PHE A 440       5.517 -12.125  -3.403  1.00 15.00      A    C  
ATOM   4150  O   PHE A 440       4.405 -11.623  -3.276  1.00 15.00      A    O  
ATOM   4151  N   ALA A 441       5.726 -13.437  -3.352  1.00 15.00      A    N  
ATOM   4152  HN  ALA A 441       6.639 -13.780  -3.454  1.00 15.00      A    H  
ATOM   4153  CA  ALA A 441       4.632 -14.379  -3.144  1.00 15.00      A    C  
ATOM   4154  CB  ALA A 441       4.100 -14.857  -4.485  1.00 15.00      A    C  
ATOM   4155  C   ALA A 441       5.055 -15.573  -2.285  1.00 15.00      A    C  
ATOM   4156  O   ALA A 441       6.204 -16.014  -2.337  1.00 15.00      A    O  
ATOM   4157  N   ARG A 442       4.107 -16.071  -1.488  1.00 15.00      A    N  
ATOM   4158  HN  ARG A 442       3.218 -15.654  -1.504  1.00 15.00      A    H  
ATOM   4159  CA  ARG A 442       4.318 -17.228  -0.611  1.00 15.00      A    C  
ATOM   4160  CB  ARG A 442       5.193 -16.901   0.616  1.00 15.00      A    C  
ATOM   4161  CG  ARG A 442       4.510 -16.096   1.718  1.00 15.00      A    C  
ATOM   4162  CD  ARG A 442       5.406 -15.901   2.946  1.00 15.00      A    C  
ATOM   4163  NE  ARG A 442       6.729 -16.520   2.807  1.00 15.00      A    N  
ATOM   4164  HE  ARG A 442       6.954 -16.942   1.943  1.00 15.00      A    H  
ATOM   4165  CZ  ARG A 442       7.620 -16.573   3.796  1.00 15.00      A    C  
ATOM   4166  NH1 ARG A 442       7.346 -16.052   4.991  1.00 15.00      A    N  
ATOM   4167 HH11 ARG A 442       6.426 -15.596   5.163  1.00 15.00      A    H  
ATOM   4168 HH12 ARG A 442       8.046 -16.115   5.759  1.00 15.00      A    H  
ATOM   4169  NH2 ARG A 442       8.811 -17.074   3.574  1.00 15.00      A    N  
ATOM   4170 HH21 ARG A 442       9.056 -17.436   2.634  1.00 15.00      A    H  
ATOM   4171 HH22 ARG A 442       9.501 -17.104   4.345  1.00 15.00      A    H  
ATOM   4172  C   ARG A 442       2.960 -17.833  -0.215  1.00 15.00      A    C  
ATOM   4173  O   ARG A 442       1.967 -17.109  -0.062  1.00 15.00      A    O  
ATOM   4174  N   GLY A 443       2.906 -19.161  -0.109  1.00 15.00      A    N  
ATOM   4175  HN  GLY A 443       3.712 -19.685  -0.270  1.00 15.00      A    H  
ATOM   4176  CA  GLY A 443       1.669 -19.845   0.227  1.00 15.00      A    C  
ATOM   4177  C   GLY A 443       1.305 -20.851  -0.851  1.00 15.00      A    C  
ATOM   4178  O   GLY A 443       2.172 -21.250  -1.628  1.00 15.00      A    O  
ATOM   4179  N   PRO A 444       0.039 -21.296  -0.926  1.00 15.00      A    N  
ATOM   4180  CA  PRO A 444      -0.390 -22.244  -1.955  1.00 15.00      A    C  
ATOM   4181  CB  PRO A 444      -1.791 -22.687  -1.500  1.00 15.00      A    C  
ATOM   4182  CG  PRO A 444      -1.960 -22.139  -0.122  1.00 15.00      A    C  
ATOM   4183  CD  PRO A 444      -1.058 -20.942  -0.021  1.00 15.00      A    C  
ATOM   4184  C   PRO A 444      -0.469 -21.570  -3.324  1.00 15.00      A    C  
ATOM   4185  O   PRO A 444      -1.030 -20.479  -3.457  1.00 15.00      A    O  
ATOM   4186  N   GLN A 445       0.117 -22.224  -4.328  1.00 15.00      A    N  
ATOM   4187  HN  GLN A 445       0.559 -23.078  -4.136  1.00 15.00      A    H  
ATOM   4188  CA  GLN A 445       0.124 -21.723  -5.706  1.00 15.00      A    C  
ATOM   4189  CB  GLN A 445      -1.298 -21.559  -6.250  1.00 15.00      A    C  
ATOM   4190  CG  GLN A 445      -2.195 -22.759  -6.000  1.00 15.00      A    C  
ATOM   4191  CD  GLN A 445      -1.651 -24.041  -6.601  1.00 15.00      A    C  
ATOM   4192  OE1 GLN A 445      -1.818 -25.120  -6.035  1.00 15.00      A    O  
ATOM   4193  NE2 GLN A 445      -1.010 -23.934  -7.759  1.00 15.00      A    N  
ATOM   4194 HE21 GLN A 445      -0.922 -23.044  -8.159  1.00 15.00      A    H  
ATOM   4195 HE22 GLN A 445      -0.651 -24.750  -8.165  1.00 15.00      A    H  
ATOM   4196  C   GLN A 445       0.919 -20.428  -5.875  1.00 15.00      A    C  
ATOM   4197  O   GLN A 445       0.665 -19.654  -6.799  1.00 15.00      A    O  
ATOM   4198  N   ALA A 446       1.886 -20.198  -4.991  1.00 15.00      A    N  
ATOM   4199  HN  ALA A 446       2.040 -20.843  -4.269  1.00 15.00      A    H  
ATOM   4200  CA  ALA A 446       2.720 -19.001  -5.066  1.00 15.00      A    C  
ATOM   4201  CB  ALA A 446       3.297 -18.675  -3.701  1.00 15.00      A    C  
ATOM   4202  C   ALA A 446       3.844 -19.191  -6.080  1.00 15.00      A    C  
ATOM   4203  O   ALA A 446       4.517 -18.236  -6.467  1.00 15.00      A    O  
ATOM   4204  N   HIS A 447       4.025 -20.439  -6.510  1.00 15.00      A    N  
ATOM   4205  HN  HIS A 447       3.441 -21.145  -6.163  1.00 15.00      A    H  
ATOM   4206  CA  HIS A 447       5.061 -20.795  -7.477  1.00 15.00      A    C  
ATOM   4207  CB  HIS A 447       5.320 -22.311  -7.466  1.00 15.00      A    C  
ATOM   4208  CG  HIS A 447       4.146 -23.171  -7.850  1.00 15.00      A    C  
ATOM   4209  ND1 HIS A 447       4.324 -24.458  -8.297  1.00 15.00      A    N  
ATOM   4210  CD2 HIS A 447       2.816 -22.889  -7.834  1.00 15.00      A    C  
ATOM   4211  CE1 HIS A 447       3.115 -24.929  -8.542  1.00 15.00      A    C  
ATOM   4212  NE2 HIS A 447       2.173 -24.015  -8.277  1.00 15.00      A    N  
ATOM   4213  HE2 HIS A 447       1.206 -24.128  -8.382  1.00 15.00      A    H  
ATOM   4214  C   HIS A 447       4.736 -20.309  -8.890  1.00 15.00      A    C  
ATOM   4215  O   HIS A 447       5.607 -20.285  -9.760  1.00 15.00      A    O  
ATOM   4216  N   LEU A 448       3.481 -19.918  -9.109  1.00 15.00      A    N  
ATOM   4217  HN  LEU A 448       2.834 -19.958  -8.374  1.00 15.00      A    H  
ATOM   4218  CA  LEU A 448       3.043 -19.434 -10.414  1.00 15.00      A    C  
ATOM   4219  CB  LEU A 448       1.519 -19.471 -10.520  1.00 15.00      A    C  
ATOM   4220  CG  LEU A 448       0.873 -20.854 -10.433  1.00 15.00      A    C  
ATOM   4221  CD1 LEU A 448      -0.641 -20.734 -10.460  1.00 15.00      A    C  
ATOM   4222  CD2 LEU A 448       1.361 -21.750 -11.562  1.00 15.00      A    C  
ATOM   4223  C   LEU A 448       3.562 -18.028 -10.691  1.00 15.00      A    C  
ATOM   4224  O   LEU A 448       3.643 -17.603 -11.843  1.00 15.00      A    O  
ATOM   4225  N   VAL A 449       3.904 -17.307  -9.627  1.00 15.00      A    N  
ATOM   4226  HN  VAL A 449       3.798 -17.697  -8.734  1.00 15.00      A    H  
ATOM   4227  CA  VAL A 449       4.434 -15.955  -9.752  1.00 15.00      A    C  
ATOM   4228  CB  VAL A 449       4.257 -15.166  -8.436  1.00 15.00      A    C  
ATOM   4229  CG1 VAL A 449       4.667 -13.713  -8.611  1.00 15.00      A    C  
ATOM   4230  CG2 VAL A 449       2.817 -15.257  -7.951  1.00 15.00      A    C  
ATOM   4231  C   VAL A 449       5.916 -16.027 -10.120  1.00 15.00      A    C  
ATOM   4232  O   VAL A 449       6.773 -16.212  -9.253  1.00 15.00      A    O  
ATOM   4233  N   HIS A 450       6.209 -15.896 -11.414  1.00 15.00      A    N  
ATOM   4234  HN  HIS A 450       5.485 -15.733 -12.055  1.00 15.00      A    H  
ATOM   4235  CA  HIS A 450       7.585 -15.986 -11.899  1.00 15.00      A    C  
ATOM   4236  CB  HIS A 450       7.902 -17.442 -12.276  1.00 15.00      A    C  
ATOM   4237  CG  HIS A 450       7.213 -17.916 -13.528  1.00 15.00      A    C  
ATOM   4238  ND1 HIS A 450       5.849 -18.073 -13.646  1.00 15.00      A    N  
ATOM   4239  HD1 HIS A 450       5.187 -17.913 -12.941  1.00 15.00      A    H  
ATOM   4240  CD2 HIS A 450       7.730 -18.247 -14.739  1.00 15.00      A    C  
ATOM   4241  CE1 HIS A 450       5.587 -18.484 -14.894  1.00 15.00      A    C  
ATOM   4242  NE2 HIS A 450       6.695 -18.604 -15.599  1.00 15.00      A    N  
ATOM   4243  C   HIS A 450       7.838 -15.086 -13.109  1.00 15.00      A    C  
ATOM   4244  O   HIS A 450       6.900 -14.585 -13.732  1.00 15.00      A    O  
ATOM   4245  N   GLY A 451       9.127 -14.910 -13.428  1.00 15.00      A    N  
ATOM   4246  HN  GLY A 451       9.810 -15.339 -12.871  1.00 15.00      A    H  
ATOM   4247  CA  GLY A 451       9.547 -14.108 -14.573  1.00 15.00      A    C  
ATOM   4248  C   GLY A 451       8.912 -12.734 -14.655  1.00 15.00      A    C  
ATOM   4249  O   GLY A 451       8.636 -12.101 -13.638  1.00 15.00      A    O  
ATOM   4250  N   VAL A 452       8.695 -12.271 -15.882  1.00 15.00      A    N  
ATOM   4251  HN  VAL A 452       8.952 -12.821 -16.651  1.00 15.00      A    H  
ATOM   4252  CA  VAL A 452       8.084 -10.970 -16.115  1.00 15.00      A    C  
ATOM   4253  CB  VAL A 452       8.877 -10.135 -17.143  1.00 15.00      A    C  
ATOM   4254  CG1 VAL A 452       8.332  -8.716 -17.216  1.00 15.00      A    C  
ATOM   4255  CG2 VAL A 452      10.359 -10.124 -16.801  1.00 15.00      A    C  
ATOM   4256  C   VAL A 452       6.653 -11.143 -16.608  1.00 15.00      A    C  
ATOM   4257  O   VAL A 452       6.414 -11.706 -17.678  1.00 15.00      A    O  
ATOM   4258  N   GLN A 453       5.707 -10.665 -15.813  1.00 15.00      A    N  
ATOM   4259  HN  GLN A 453       5.965 -10.228 -14.975  1.00 15.00      A    H  
ATOM   4260  CA  GLN A 453       4.295 -10.761 -16.153  1.00 15.00      A    C  
ATOM   4261  CB  GLN A 453       3.569 -11.656 -15.139  1.00 15.00      A    C  
ATOM   4262  CG  GLN A 453       4.195 -13.025 -14.917  1.00 15.00      A    C  
ATOM   4263  CD  GLN A 453       3.926 -13.994 -16.052  1.00 15.00      A    C  
ATOM   4264  OE1 GLN A 453       2.921 -13.885 -16.755  1.00 15.00      A    O  
ATOM   4265  NE2 GLN A 453       4.820 -14.959 -16.227  1.00 15.00      A    N  
ATOM   4266 HE21 GLN A 453       5.591 -14.990 -15.622  1.00 15.00      A    H  
ATOM   4267 HE22 GLN A 453       4.673 -15.600 -16.953  1.00 15.00      A    H  
ATOM   4268  C   GLN A 453       3.658  -9.379 -16.125  1.00 15.00      A    C  
ATOM   4269  O   GLN A 453       4.289  -8.403 -15.717  1.00 15.00      A    O  
ATOM   4270  N   GLU A 454       2.408  -9.299 -16.565  1.00 15.00      A    N  
ATOM   4271  HN  GLU A 454       1.968 -10.105 -16.908  1.00 15.00      A    H  
ATOM   4272  CA  GLU A 454       1.677  -8.041 -16.547  1.00 15.00      A    C  
ATOM   4273  CB  GLU A 454       0.529  -8.077 -17.561  1.00 15.00      A    C  
ATOM   4274  CG  GLU A 454       0.974  -8.177 -19.014  1.00 15.00      A    C  
ATOM   4275  CD  GLU A 454       1.315  -6.830 -19.626  1.00 15.00      A    C  
ATOM   4276  OE1 GLU A 454       1.188  -5.805 -18.924  1.00 15.00      A    O  
ATOM   4277  OE2 GLU A 454       1.709  -6.800 -20.812  1.00 15.00      A    O  
ATOM   4278  C   GLU A 454       1.124  -7.816 -15.143  1.00 15.00      A    C  
ATOM   4279  O   GLU A 454       1.143  -8.728 -14.315  1.00 15.00      A    O  
ATOM   4280  N   GLN A 455       0.632  -6.614 -14.868  1.00 15.00      A    N  
ATOM   4281  HN  GLN A 455       0.643  -5.917 -15.556  1.00 15.00      A    H  
ATOM   4282  CA  GLN A 455       0.080  -6.315 -13.549  1.00 15.00      A    C  
ATOM   4283  CB  GLN A 455      -0.038  -4.810 -13.327  1.00 15.00      A    C  
ATOM   4284  CG  GLN A 455      -0.162  -4.416 -11.863  1.00 15.00      A    C  
ATOM   4285  CD  GLN A 455      -0.035  -2.926 -11.648  1.00 15.00      A    C  
ATOM   4286  OE1 GLN A 455       0.442  -2.477 -10.607  1.00 15.00      A    O  
ATOM   4287  NE2 GLN A 455      -0.465  -2.149 -12.632  1.00 15.00      A    N  
ATOM   4288 HE21 GLN A 455      -0.836  -2.577 -13.431  1.00 15.00      A    H  
ATOM   4289 HE22 GLN A 455      -0.393  -1.178 -12.520  1.00 15.00      A    H  
ATOM   4290  C   GLN A 455      -1.269  -7.001 -13.336  1.00 15.00      A    C  
ATOM   4291  O   GLN A 455      -1.774  -7.070 -12.216  1.00 15.00      A    O  
ATOM   4292  N   THR A 456      -1.841  -7.515 -14.420  1.00 15.00      A    N  
ATOM   4293  HN  THR A 456      -1.388  -7.430 -15.285  1.00 15.00      A    H  
ATOM   4294  CA  THR A 456      -3.121  -8.207 -14.356  1.00 15.00      A    C  
ATOM   4295  CB  THR A 456      -3.796  -8.271 -15.739  1.00 15.00      A    C  
ATOM   4296  OG1 THR A 456      -2.878  -8.808 -16.700  1.00 15.00      A    O  
ATOM   4297  HG1 THR A 456      -3.361  -9.324 -17.350  1.00 15.00      A    H  
ATOM   4298  CG2 THR A 456      -4.233  -6.886 -16.183  1.00 15.00      A    C  
ATOM   4299  C   THR A 456      -2.947  -9.623 -13.816  1.00 15.00      A    C  
ATOM   4300  O   THR A 456      -3.897 -10.227 -13.321  1.00 15.00      A    O  
ATOM   4301  N   PHE A 457      -1.717 -10.133 -13.896  1.00 15.00      A    N  
ATOM   4302  HN  PHE A 457      -1.003  -9.585 -14.284  1.00 15.00      A    H  
ATOM   4303  CA  PHE A 457      -1.399 -11.479 -13.426  1.00 15.00      A    C  
ATOM   4304  CB  PHE A 457       0.036 -11.849 -13.816  1.00 15.00      A    C  
ATOM   4305  CG  PHE A 457       0.383 -13.293 -13.584  1.00 15.00      A    C  
ATOM   4306  CD1 PHE A 457      -0.003 -14.265 -14.492  1.00 15.00      A    C  
ATOM   4307  CD2 PHE A 457       1.093 -13.679 -12.458  1.00 15.00      A    C  
ATOM   4308  CE1 PHE A 457       0.312 -15.594 -14.283  1.00 15.00      A    C  
ATOM   4309  CE2 PHE A 457       1.411 -15.006 -12.242  1.00 15.00      A    C  
ATOM   4310  CZ  PHE A 457       1.020 -15.965 -13.155  1.00 15.00      A    C  
ATOM   4311  C   PHE A 457      -1.586 -11.612 -11.915  1.00 15.00      A    C  
ATOM   4312  O   PHE A 457      -1.838 -12.704 -11.411  1.00 15.00      A    O  
ATOM   4313  N   ILE A 458      -1.469 -10.492 -11.201  1.00 15.00      A    N  
ATOM   4314  HN  ILE A 458      -1.274  -9.651 -11.665  1.00 15.00      A    H  
ATOM   4315  CA  ILE A 458      -1.621 -10.478  -9.748  1.00 15.00      A    C  
ATOM   4316  CB  ILE A 458      -1.307  -9.082  -9.161  1.00 15.00      A    C  
ATOM   4317  CG1 ILE A 458       0.084  -8.608  -9.599  1.00 15.00      A    C  
ATOM   4318  CG2 ILE A 458      -1.421  -9.086  -7.641  1.00 15.00      A    C  
ATOM   4319  CD1 ILE A 458       1.204  -9.548  -9.209  1.00 15.00      A    C  
ATOM   4320  C   ILE A 458      -3.028 -10.900  -9.323  1.00 15.00      A    C  
ATOM   4321  O   ILE A 458      -3.192 -11.724  -8.423  1.00 15.00      A    O  
ATOM   4322  N   ALA A 459      -4.036 -10.340  -9.983  1.00 15.00      A    N  
ATOM   4323  HN  ALA A 459      -3.841  -9.702 -10.701  1.00 15.00      A    H  
ATOM   4324  CA  ALA A 459      -5.426 -10.651  -9.667  1.00 15.00      A    C  
ATOM   4325  CB  ALA A 459      -6.344  -9.572 -10.217  1.00 15.00      A    C  
ATOM   4326  C   ALA A 459      -5.844 -12.023 -10.193  1.00 15.00      A    C  
ATOM   4327  O   ALA A 459      -6.717 -12.673  -9.620  1.00 15.00      A    O  
ATOM   4328  N   HIS A 460      -5.214 -12.461 -11.281  1.00 15.00      A    N  
ATOM   4329  HN  HIS A 460      -4.519 -11.903 -11.688  1.00 15.00      A    H  
ATOM   4330  CA  HIS A 460      -5.536 -13.753 -11.884  1.00 15.00      A    C  
ATOM   4331  CB  HIS A 460      -5.135 -13.788 -13.361  1.00 15.00      A    C  
ATOM   4332  CG  HIS A 460      -6.073 -13.040 -14.261  1.00 15.00      A    C  
ATOM   4333  ND1 HIS A 460      -7.268 -13.587 -14.664  1.00 15.00      A    N  
ATOM   4334  CD2 HIS A 460      -5.947 -11.803 -14.802  1.00 15.00      A    C  
ATOM   4335  CE1 HIS A 460      -7.841 -12.681 -15.434  1.00 15.00      A    C  
ATOM   4336  NE2 HIS A 460      -7.079 -11.586 -15.546  1.00 15.00      A    N  
ATOM   4337  HE2 HIS A 460      -7.289 -10.778 -16.061  1.00 15.00      A    H  
ATOM   4338  C   HIS A 460      -4.914 -14.925 -11.125  1.00 15.00      A    C  
ATOM   4339  O   HIS A 460      -5.475 -16.021 -11.104  1.00 15.00      A    O  
ATOM   4340  N   VAL A 461      -3.759 -14.696 -10.498  1.00 15.00      A    N  
ATOM   4341  HN  VAL A 461      -3.354 -13.805 -10.544  1.00 15.00      A    H  
ATOM   4342  CA  VAL A 461      -3.088 -15.752  -9.741  1.00 15.00      A    C  
ATOM   4343  CB  VAL A 461      -1.567 -15.507  -9.577  1.00 15.00      A    C  
ATOM   4344  CG1 VAL A 461      -1.279 -14.356  -8.628  1.00 15.00      A    C  
ATOM   4345  CG2 VAL A 461      -0.853 -16.775  -9.129  1.00 15.00      A    C  
ATOM   4346  C   VAL A 461      -3.764 -15.982  -8.386  1.00 15.00      A    C  
ATOM   4347  O   VAL A 461      -3.761 -17.098  -7.865  1.00 15.00      A    O  
ATOM   4348  N   MET A 462      -4.351 -14.919  -7.825  1.00 15.00      A    N  
ATOM   4349  HN  MET A 462      -4.303 -14.051  -8.279  1.00 15.00      A    H  
ATOM   4350  CA  MET A 462      -5.058 -15.018  -6.547  1.00 15.00      A    C  
ATOM   4351  CB  MET A 462      -5.282 -13.631  -5.936  1.00 15.00      A    C  
ATOM   4352  CG  MET A 462      -4.022 -12.947  -5.444  1.00 15.00      A    C  
ATOM   4353  SD  MET A 462      -4.366 -11.394  -4.593  1.00 15.00      A    S  
ATOM   4354  CE  MET A 462      -5.156 -10.465  -5.901  1.00 15.00      A    C  
ATOM   4355  C   MET A 462      -6.404 -15.707  -6.752  1.00 15.00      A    C  
ATOM   4356  O   MET A 462      -6.917 -16.376  -5.857  1.00 15.00      A    O  
ATOM   4357  N   ALA A 463      -6.955 -15.533  -7.951  1.00 15.00      A    N  
ATOM   4358  HN  ALA A 463      -6.482 -14.985  -8.611  1.00 15.00      A    H  
ATOM   4359  CA  ALA A 463      -8.233 -16.121  -8.323  1.00 15.00      A    C  
ATOM   4360  CB  ALA A 463      -8.688 -15.509  -9.634  1.00 15.00      A    C  
ATOM   4361  C   ALA A 463      -8.115 -17.628  -8.496  1.00 15.00      A    C  
ATOM   4362  O   ALA A 463      -8.967 -18.387  -8.033  1.00 15.00      A    O  
ATOM   4363  N   PHE A 464      -7.052 -18.043  -9.182  1.00 15.00      A    N  
ATOM   4364  HN  PHE A 464      -6.419 -17.376  -9.519  1.00 15.00      A    H  
ATOM   4365  CA  PHE A 464      -6.796 -19.453  -9.449  1.00 15.00      A    C  
ATOM   4366  CB  PHE A 464      -5.678 -19.598 -10.494  1.00 15.00      A    C  
ATOM   4367  CG  PHE A 464      -5.234 -21.015 -10.732  1.00 15.00      A    C  
ATOM   4368  CD1 PHE A 464      -5.959 -21.856 -11.561  1.00 15.00      A    C  
ATOM   4369  CD2 PHE A 464      -4.094 -21.509 -10.118  1.00 15.00      A    C  
ATOM   4370  CE1 PHE A 464      -5.554 -23.160 -11.774  1.00 15.00      A    C  
ATOM   4371  CE2 PHE A 464      -3.684 -22.810 -10.327  1.00 15.00      A    C  
ATOM   4372  CZ  PHE A 464      -4.416 -23.638 -11.155  1.00 15.00      A    C  
ATOM   4373  C   PHE A 464      -6.435 -20.209  -8.173  1.00 15.00      A    C  
ATOM   4374  O   PHE A 464      -6.841 -21.357  -7.992  1.00 15.00      A    O  
ATOM   4375  N   ALA A 465      -5.677 -19.555  -7.293  1.00 15.00      A    N  
ATOM   4376  HN  ALA A 465      -5.394 -18.638  -7.498  1.00 15.00      A    H  
ATOM   4377  CA  ALA A 465      -5.250 -20.166  -6.033  1.00 15.00      A    C  
ATOM   4378  CB  ALA A 465      -4.269 -19.264  -5.302  1.00 15.00      A    C  
ATOM   4379  C   ALA A 465      -6.429 -20.512  -5.126  1.00 15.00      A    C  
ATOM   4380  O   ALA A 465      -6.470 -21.592  -4.542  1.00 15.00      A    O  
ATOM   4381  N   ALA A 466      -7.384 -19.592  -5.015  1.00 15.00      A    N  
ATOM   4382  HN  ALA A 466      -7.296 -18.749  -5.507  1.00 15.00      A    H  
ATOM   4383  CA  ALA A 466      -8.561 -19.808  -4.175  1.00 15.00      A    C  
ATOM   4384  CB  ALA A 466      -9.061 -18.492  -3.605  1.00 15.00      A    C  
ATOM   4385  C   ALA A 466      -9.673 -20.540  -4.931  1.00 15.00      A    C  
ATOM   4386  O   ALA A 466     -10.681 -20.929  -4.340  1.00 15.00      A    O  
ATOM   4387  N   CYS A 467      -9.472 -20.711  -6.240  1.00 15.00      A    N  
ATOM   4388  HN  CYS A 467      -8.648 -20.357  -6.633  1.00 15.00      A    H  
ATOM   4389  CA  CYS A 467     -10.420 -21.410  -7.113  1.00 15.00      A    C  
ATOM   4390  C   CYS A 467     -11.786 -20.730  -7.244  1.00 15.00      A    C  
ATOM   4391  O   CYS A 467     -12.822 -21.398  -7.294  1.00 15.00      A    O  
ATOM   4392  CB  CYS A 467     -10.557 -22.880  -6.719  1.00 15.00      A    C  
ATOM   4393  SG  CYS A 467      -8.998 -23.812  -6.834  1.00 15.00      A    S  
ATOM   4394  N   LEU A 468     -11.782 -19.405  -7.304  1.00 15.00      A    N  
ATOM   4395  HN  LEU A 468     -10.928 -18.926  -7.241  1.00 15.00      A    H  
ATOM   4396  CA  LEU A 468     -13.014 -18.637  -7.474  1.00 15.00      A    C  
ATOM   4397  CB  LEU A 468     -13.216 -17.654  -6.314  1.00 15.00      A    C  
ATOM   4398  CG  LEU A 468     -12.370 -17.877  -5.062  1.00 15.00      A    C  
ATOM   4399  CD1 LEU A 468     -11.998 -16.543  -4.435  1.00 15.00      A    C  
ATOM   4400  CD2 LEU A 468     -13.116 -18.747  -4.064  1.00 15.00      A    C  
ATOM   4401  C   LEU A 468     -12.911 -17.849  -8.771  1.00 15.00      A    C  
ATOM   4402  O   LEU A 468     -11.895 -17.949  -9.466  1.00 15.00      A    O  
ATOM   4403  N   GLU A 469     -13.952 -17.072  -9.102  1.00 15.00      A    N  
ATOM   4404  HN  GLU A 469     -14.745 -17.055  -8.527  1.00 15.00      A    H  
ATOM   4405  CA  GLU A 469     -13.930 -16.254 -10.313  1.00 15.00      A    C  
ATOM   4406  CB  GLU A 469     -12.732 -15.295 -10.192  1.00 15.00      A    C  
ATOM   4407  CG  GLU A 469     -12.729 -14.521  -8.883  1.00 15.00      A    C  
ATOM   4408  CD  GLU A 469     -11.357 -14.059  -8.466  1.00 15.00      A    C  
ATOM   4409  OE1 GLU A 469     -10.834 -14.584  -7.459  1.00 15.00      A    O  
ATOM   4410  OE2 GLU A 469     -10.800 -13.177  -9.146  1.00 15.00      A    O  
ATOM   4411  C   GLU A 469     -13.891 -17.165 -11.565  1.00 15.00      A    C  
ATOM   4412  O   GLU A 469     -14.298 -18.324 -11.461  1.00 15.00      A    O  
ATOM   4413  N   PRO A 470     -13.464 -16.691 -12.775  1.00 15.00      A    N  
ATOM   4414  CA  PRO A 470     -13.398 -17.557 -13.970  1.00 15.00      A    C  
ATOM   4415  CB  PRO A 470     -12.926 -16.615 -15.087  1.00 15.00      A    C  
ATOM   4416  CG  PRO A 470     -12.307 -15.463 -14.377  1.00 15.00      A    C  
ATOM   4417  CD  PRO A 470     -13.093 -15.300 -13.113  1.00 15.00      A    C  
ATOM   4418  C   PRO A 470     -12.433 -18.748 -13.841  1.00 15.00      A    C  
ATOM   4419  O   PRO A 470     -12.209 -19.470 -14.813  1.00 15.00      A    O  
ATOM   4420  N   TYR A 471     -11.865 -18.958 -12.651  1.00 15.00      A    N  
ATOM   4421  HN  TYR A 471     -12.072 -18.353 -11.906  1.00 15.00      A    H  
ATOM   4422  CA  TYR A 471     -10.944 -20.069 -12.434  1.00 15.00      A    C  
ATOM   4423  CB  TYR A 471      -9.633 -19.591 -11.816  1.00 15.00      A    C  
ATOM   4424  CG  TYR A 471      -8.823 -18.764 -12.781  1.00 15.00      A    C  
ATOM   4425  CD1 TYR A 471      -8.592 -17.416 -12.553  1.00 15.00      A    C  
ATOM   4426  CD2 TYR A 471      -8.309 -19.332 -13.939  1.00 15.00      A    C  
ATOM   4427  CE1 TYR A 471      -7.872 -16.655 -13.453  1.00 15.00      A    C  
ATOM   4428  CE2 TYR A 471      -7.585 -18.582 -14.842  1.00 15.00      A    C  
ATOM   4429  CZ  TYR A 471      -7.370 -17.244 -14.596  1.00 15.00      A    C  
ATOM   4430  OH  TYR A 471      -6.657 -16.491 -15.499  1.00 15.00      A    O  
ATOM   4431  HH  TYR A 471      -6.284 -15.726 -15.055  1.00 15.00      A    H  
ATOM   4432  C   TYR A 471     -11.575 -21.194 -11.621  1.00 15.00      A    C  
ATOM   4433  O   TYR A 471     -10.873 -22.013 -11.020  1.00 15.00      A    O  
ATOM   4434  N   THR A 472     -12.904 -21.231 -11.615  1.00 15.00      A    N  
ATOM   4435  HN  THR A 472     -13.402 -20.538 -12.098  1.00 15.00      A    H  
ATOM   4436  CA  THR A 472     -13.643 -22.269 -10.909  1.00 15.00      A    C  
ATOM   4437  CB  THR A 472     -15.145 -21.919 -10.813  1.00 15.00      A    C  
ATOM   4438  OG1 THR A 472     -15.830 -22.898 -10.023  1.00 15.00      A    O  
ATOM   4439  HG1 THR A 472     -15.205 -23.323  -9.429  1.00 15.00      A    H  
ATOM   4440  CG2 THR A 472     -15.783 -21.840 -12.193  1.00 15.00      A    C  
ATOM   4441  C   THR A 472     -13.445 -23.618 -11.616  1.00 15.00      A    C  
ATOM   4442  O   THR A 472     -13.141 -23.649 -12.811  1.00 15.00      A    O  
ATOM   4443  N   ALA A 473     -13.601 -24.717 -10.864  1.00 15.00      A    N  
ATOM   4444  HN  ALA A 473     -13.846 -24.609  -9.921  1.00 15.00      A    H  
ATOM   4445  CA  ALA A 473     -13.411 -26.082 -11.389  1.00 15.00      A    C  
ATOM   4446  CB  ALA A 473     -14.193 -26.326 -12.677  1.00 15.00      A    C  
ATOM   4447  C   ALA A 473     -11.923 -26.379 -11.568  1.00 15.00      A    C  
ATOM   4448  O   ALA A 473     -11.522 -27.161 -12.433  1.00 15.00      A    O  
ATOM   4449  N   CYS A 474     -11.122 -25.744 -10.713  1.00 15.00      A    N  
ATOM   4450  HN  CYS A 474     -11.531 -25.155 -10.045  1.00 15.00      A    H  
ATOM   4451  CA  CYS A 474      -9.667 -25.873 -10.723  1.00 15.00      A    C  
ATOM   4452  C   CYS A 474      -9.197 -27.292 -10.414  1.00 15.00      A    C  
ATOM   4453  O   CYS A 474      -9.914 -28.085  -9.797  1.00 15.00      A    O  
ATOM   4454  CB  CYS A 474      -9.080 -24.934  -9.667  1.00 15.00      A    C  
ATOM   4455  SG  CYS A 474      -9.485 -25.426  -7.956  1.00 15.00      A    S  
ATOM   4456  N   ASP A 475      -7.971 -27.592 -10.839  1.00 15.00      A    N  
ATOM   4457  HN  ASP A 475      -7.462 -26.917 -11.334  1.00 15.00      A    H  
ATOM   4458  CA  ASP A 475      -7.362 -28.896 -10.596  1.00 15.00      A    C  
ATOM   4459  CB  ASP A 475      -6.493 -29.314 -11.784  1.00 15.00      A    C  
ATOM   4460  CG  ASP A 475      -7.096 -30.465 -12.566  1.00 15.00      A    C  
ATOM   4461  OD1 ASP A 475      -8.064 -30.230 -13.320  1.00 15.00      A    O  
ATOM   4462  OD2 ASP A 475      -6.599 -31.603 -12.425  1.00 15.00      A    O  
ATOM   4463  C   ASP A 475      -6.532 -28.854  -9.313  1.00 15.00      A    C  
ATOM   4464  O   ASP A 475      -5.482 -29.490  -9.207  1.00 15.00      A    O  
ATOM   4465  N   LEU A 476      -7.023 -28.084  -8.347  1.00 15.00      A    N  
ATOM   4466  HN  LEU A 476      -7.859 -27.600  -8.511  1.00 15.00      A    H  
ATOM   4467  CA  LEU A 476      -6.372 -27.933  -7.053  1.00 15.00      A    C  
ATOM   4468  CB  LEU A 476      -6.244 -26.446  -6.710  1.00 15.00      A    C  
ATOM   4469  CG  LEU A 476      -4.903 -25.762  -6.999  1.00 15.00      A    C  
ATOM   4470  CD1 LEU A 476      -4.304 -26.237  -8.315  1.00 15.00      A    C  
ATOM   4471  CD2 LEU A 476      -5.090 -24.255  -7.016  1.00 15.00      A    C  
ATOM   4472  C   LEU A 476      -7.208 -28.630  -5.987  1.00 15.00      A    C  
ATOM   4473  O   LEU A 476      -8.438 -28.624  -6.057  1.00 15.00      A    O  
ATOM   4474  N   ALA A 477      -6.544 -29.218  -5.001  1.00 15.00      A    N  
ATOM   4475  HN  ALA A 477      -5.564 -29.166  -4.987  1.00 15.00      A    H  
ATOM   4476  CA  ALA A 477      -7.233 -29.933  -3.930  1.00 15.00      A    C  
ATOM   4477  CB  ALA A 477      -6.344 -31.059  -3.415  1.00 15.00      A    C  
ATOM   4478  C   ALA A 477      -7.614 -28.988  -2.790  1.00 15.00      A    C  
ATOM   4479  O   ALA A 477      -7.093 -27.879  -2.710  1.00 15.00      A    O  
ATOM   4480  N   PRO A 478      -8.557 -29.404  -1.912  1.00 15.00      A    N  
ATOM   4481  CA  PRO A 478      -8.986 -28.595  -0.757  1.00 15.00      A    C  
ATOM   4482  CB  PRO A 478      -9.822 -29.580   0.063  1.00 15.00      A    C  
ATOM   4483  CG  PRO A 478     -10.368 -30.529  -0.945  1.00 15.00      A    C  
ATOM   4484  CD  PRO A 478      -9.303 -30.676  -1.995  1.00 15.00      A    C  
ATOM   4485  C   PRO A 478      -7.793 -28.106   0.067  1.00 15.00      A    C  
ATOM   4486  O   PRO A 478      -6.812 -28.832   0.237  1.00 15.00      A    O  
ATOM   4487  N   PRO A 479      -7.865 -26.864   0.586  1.00 15.00      A    N  
ATOM   4488  CA  PRO A 479      -6.783 -26.262   1.385  1.00 15.00      A    C  
ATOM   4489  CB  PRO A 479      -7.380 -24.930   1.851  1.00 15.00      A    C  
ATOM   4490  CG  PRO A 479      -8.446 -24.624   0.855  1.00 15.00      A    C  
ATOM   4491  CD  PRO A 479      -9.012 -25.950   0.436  1.00 15.00      A    C  
ATOM   4492  C   PRO A 479      -6.389 -27.112   2.592  1.00 15.00      A    C  
ATOM   4493  O   PRO A 479      -7.237 -27.719   3.245  1.00 15.00      A    O  
ATOM   4494  C38 GRP B   0      14.437 -23.402  -7.932  1.00 15.00      B    C  
ATOM   4495  O8  GRP B   0      14.501 -22.057  -8.411  1.00 15.00      B    O  
ATOM   4496  C32 GRP B   0      15.269 -21.260  -7.498  1.00 15.00      B    C  
ATOM   4497  O1  GRP B   0      16.589 -21.804  -7.391  1.00 15.00      B    O  
ATOM   4498  HAA GRP B   0      17.143 -21.222  -6.799  1.00 15.00      B    H  
ATOM   4499  C40 GRP B   0      15.359 -19.823  -8.017  1.00 15.00      B    C  
ATOM   4500  C22 GRP B   0      13.954 -19.229  -8.120  1.00 15.00      B    C  
ATOM   4501  C6  GRP B   0      13.092 -20.008  -9.118  1.00 15.00      B    C  
ATOM   4502  C35 GRP B   0      16.018 -19.853  -9.400  1.00 15.00      B    C  
ATOM   4503  C37 GRP B   0      16.207 -18.982  -7.059  1.00 15.00      B    C  
ATOM   4504  C39 GRP B   0      15.583 -18.842  -5.669  1.00 15.00      B    C  
ATOM   4505  C17 GRP B   0      14.271 -18.065  -5.796  1.00 15.00      B    C  
ATOM   4506  O10 GRP B   0      14.555 -16.700  -6.140  1.00 15.00      B    O  
ATOM   4507  C42 GRP B   0      13.330 -15.980  -6.305  1.00 15.00      B    C  
ATOM   4508  O7  GRP B   0      13.548 -18.104  -4.563  1.00 15.00      B    O  
ATOM   4509  HAF GRP B   0      12.885 -17.356  -4.540  1.00 15.00      B    H  
ATOM   4510  C12 GRP B   0      15.316 -20.216  -5.053  1.00 15.00      B    C  
ATOM   4511  C9  GRP B   0      16.603 -18.052  -4.843  1.00 15.00      B    C  
ATOM   4512  C28 GRP B   0      16.184 -17.645  -3.426  1.00 15.00      B    C  
ATOM   4513  C23 GRP B   0      15.795 -18.854  -2.573  1.00 15.00      B    C  
ATOM   4514  O15 GRP B   0      14.526 -19.378  -2.983  1.00 15.00      B    O  
ATOM   4515  C19 GRP B   0      14.166 -20.479  -2.145  1.00 15.00      B    C  
ATOM   4516  O4  GRP B   0      16.802 -19.865  -2.647  1.00 15.00      B    O  
ATOM   4517  HAD GRP B   0      16.553 -20.631  -2.054  1.00 15.00      B    H  
ATOM   4518  C11 GRP B   0      15.015 -16.660  -3.486  1.00 15.00      B    C  
ATOM   4519  C24 GRP B   0      17.416 -16.955  -2.836  1.00 15.00      B    C  
ATOM   4520  C30 GRP B   0      17.348 -16.603  -1.345  1.00 15.00      B    C  
ATOM   4521  C26 GRP B   0      16.089 -15.796  -1.007  1.00 15.00      B    C  
ATOM   4522  O12 GRP B   0      15.979 -14.671  -1.894  1.00 15.00      B    O  
ATOM   4523  C21 GRP B   0      14.839 -13.889  -1.527  1.00 15.00      B    C  
ATOM   4524  O3  GRP B   0      14.925 -16.618  -1.130  1.00 15.00      B    O  
ATOM   4525  HAC GRP B   0      14.114 -16.084  -0.887  1.00 15.00      B    H  
ATOM   4526  C13 GRP B   0      17.364 -17.876  -0.502  1.00 15.00      B    C  
ATOM   4527  C14 GRP B   0      18.609 -15.765  -1.098  1.00 15.00      B    C  
ATOM   4528  C29 GRP B   0      18.721 -15.074   0.262  1.00 15.00      B    C  
ATOM   4529  C27 GRP B   0      18.833 -16.097   1.392  1.00 15.00      B    C  
ATOM   4530  O13 GRP B   0      17.574 -16.752   1.600  1.00 15.00      B    O  
ATOM   4531  C10 GRP B   0      17.688 -17.681   2.683  1.00 15.00      B    C  
ATOM   4532  O2  GRP B   0      19.851 -17.056   1.095  1.00 15.00      B    O  
ATOM   4533  HAB GRP B   0      19.803 -17.813   1.746  1.00 15.00      B    H  
ATOM   4534  C41 GRP B   0      17.513 -14.170   0.506  1.00 15.00      B    C  
ATOM   4535  C34 GRP B   0      20.012 -14.257   0.154  1.00 15.00      B    C  
ATOM   4536  C31 GRP B   0      20.464 -13.508   1.409  1.00 15.00      B    C  
ATOM   4537  C2  GRP B   0      19.400 -12.514   1.885  1.00 15.00      B    C  
ATOM   4538  O6  GRP B   0      18.910 -11.765   0.763  1.00 15.00      B    O  
ATOM   4539  C25 GRP B   0      17.893 -10.859   1.198  1.00 15.00      B    C  
ATOM   4540  O11 GRP B   0      18.310 -13.209   2.500  1.00 15.00      B    O  
ATOM   4541  HAG GRP B   0      17.724 -12.553   2.978  1.00 15.00      B    H  
ATOM   4542  C4  GRP B   0      20.759 -14.501   2.536  1.00 15.00      B    C  
ATOM   4543  C36 GRP B   0      21.738 -12.772   0.984  1.00 15.00      B    C  
ATOM   4544  C16 GRP B   0      22.268 -11.730   1.972  1.00 15.00      B    C  
ATOM   4545  C15 GRP B   0      22.538 -12.383   3.331  1.00 15.00      B    C  
ATOM   4546  O14 GRP B   0      21.301 -12.684   3.992  1.00 15.00      B    O  
ATOM   4547  C7  GRP B   0      21.572 -13.255   5.274  1.00 15.00      B    C  
ATOM   4548  O5  GRP B   0      23.322 -13.566   3.164  1.00 15.00      B    O  
ATOM   4549  HAE GRP B   0      24.141 -13.350   2.632  1.00 15.00      B    H  
ATOM   4550  C5  GRP B   0      21.261 -10.593   2.153  1.00 15.00      B    C  
ATOM   4551  C3  GRP B   0      23.583 -11.219   1.367  1.00 15.00      B    C  
ATOM   4552  C18 GRP B   0      24.176  -9.987   2.055  1.00 15.00      B    C  
ATOM   4553  C8  GRP B   0      23.189  -8.822   1.964  1.00 15.00      B    C  
ATOM   4554  C33 GRP B   0      23.813  -7.536   2.509  1.00 15.00      B    C  
ATOM   4555  C20 GRP B   0      25.484  -9.600   1.360  1.00 15.00      B    C  
ATOM   4556  C1  GRP B   0      24.494 -10.272   3.524  1.00 15.00      B    C  
ATOM   4557  O9  GRP B   0      23.295 -10.404   4.300  1.00 15.00      B    O  
ATOM   4558  C43 GRP B   0      23.641 -10.771   5.638  1.00 15.00      B    C  
ATOM   4559  O16 GRP B   0      25.290 -11.456   3.635  1.00 15.00      B    O  
ATOM   4560  HAH GRP B   0      24.891 -12.181   3.073  1.00 15.00      B    H  
END
