# Supplementary material for: In silico assessment of biocompatibility and toxicity: molecular docking and dynamics simulation of PMMA-based dental materials for interim prosthetic restorations
Source: J Mater Sci Mater Med. 2024 Jun 4;35(1):28. doi: 10.1007/s10856-024-06799-7 (PMC11150300; doi:10.1007/s10856-024-06799-7)
Supplement: Supplementary file 3 — Supplementary Data 3 [file 10856_2024_6799_MOESM3_ESM.zip › Complexes/BMP2_MMA.pdb]

REMARK FILENAME="complex_38w.pdb0"
REMARK ===============================================================
REMARK HADDOCK run for complex
REMARK initial structure: complex_38.pdb
REMARK ===============================================================
REMARK            total,bonds,angles,improper,dihe,vdw,elec,air,cdih,coup,rdcs,vean,dani,xpcs,rg
REMARK energies: 47.7315, 0, 0, 0, 0, -6.44842, -0.317652, 54.4975, 0, 0, 0, 0, 0, 0, 0
REMARK ===============================================================
REMARK            bonds,angles,impropers,dihe,air,cdih,coup,rdcs,vean,dani,xpcs
REMARK rms-dev.: 0,0,0,0,1.58669,0,0, 0, 0, 0, 0
REMARK ===============================================================
REMARK               air,cdih,coup,rdcs,vean,dani,xpcs
REMARK               >0.3,>5,>1,>0,>5,>0.2,>0.2
REMARK violations.: 2, 0, 0, 0, 0, 0, 0
REMARK ===============================================================
REMARK                        CVpartition#,violations,rms
REMARK AIRs cross-validation: 1, 12, 2.8748
REMARK ===============================================================
REMARK NCS energy: 0
REMARK ===============================================================
REMARK Symmetry energy: 0
REMARK ===============================================================
REMARK Membrane restraining energy: 0
REMARK ===============================================================
REMARK Local cross-correlation:  0.0000
REMARK ===============================================================
REMARK Desolvation energy: -4.31723
REMARK Internal energy free molecules: -3309.7
REMARK Internal energy complex: -3269.54
REMARK Binding energy: 29.0756
REMARK ===============================================================
REMARK buried surface area: 299.322
REMARK ===============================================================
REMARK water - chain_1: 0 0 0
REMARK water - chain_2: 0 0 0
REMARK ===============================================================
REMARK water - water: 0 0 0
REMARK ===============================================================
REMARK DATE:13-Feb-2024  23:46:42       created by user: enmr
REMARK VERSION:1.3U
ATOM      1  N   LYS A 293      17.727  12.793   3.700  1.00 15.00      A    N  
ATOM      2  HN  LYS A 293      18.205  12.270   4.378  1.00 15.00      A    H  
ATOM      3  CA  LYS A 293      16.423  12.334   3.237  1.00 15.00      A    C  
ATOM      4  CB  LYS A 293      16.527  11.746   1.827  1.00 15.00      A    C  
ATOM      5  CG  LYS A 293      16.729  12.785   0.734  1.00 15.00      A    C  
ATOM      6  CD  LYS A 293      16.774  12.139  -0.642  1.00 15.00      A    C  
ATOM      7  CE  LYS A 293      16.888  13.181  -1.744  1.00 15.00      A    C  
ATOM      8  NZ  LYS A 293      18.134  13.987  -1.622  1.00 15.00      A    N  
ATOM      9  HZ1 LYS A 293      18.163  14.715  -2.365  1.00 15.00      A    H  
ATOM     10  HZ2 LYS A 293      18.968  13.373  -1.720  1.00 15.00      A    H  
ATOM     11  HZ3 LYS A 293      18.169  14.453  -0.693  1.00 15.00      A    H  
ATOM     12  C   LYS A 293      15.820  11.311   4.197  1.00 15.00      A    C  
ATOM     13  O   LYS A 293      16.541  10.548   4.842  1.00 15.00      A    O  
ATOM     14  N   SER A 294      14.491  11.305   4.283  1.00 15.00      A    N  
ATOM     15  HN  SER A 294      13.978  11.938   3.740  1.00 15.00      A    H  
ATOM     16  CA  SER A 294      13.776  10.382   5.161  1.00 15.00      A    C  
ATOM     17  CB  SER A 294      12.326  10.840   5.339  1.00 15.00      A    C  
ATOM     18  OG  SER A 294      11.634  10.003   6.249  1.00 15.00      A    O  
ATOM     19  HG  SER A 294      11.613   9.106   5.906  1.00 15.00      A    H  
ATOM     20  C   SER A 294      13.812   8.957   4.614  1.00 15.00      A    C  
ATOM     21  O   SER A 294      13.833   8.750   3.401  1.00 15.00      A    O  
ATOM     22  N   SER A 295      13.810   7.979   5.517  1.00 15.00      A    N  
ATOM     23  HN  SER A 295      13.780   8.208   6.470  1.00 15.00      A    H  
ATOM     24  CA  SER A 295      13.852   6.575   5.124  1.00 15.00      A    C  
ATOM     25  CB  SER A 295      14.538   5.730   6.204  1.00 15.00      A    C  
ATOM     26  OG  SER A 295      13.599   5.035   7.005  1.00 15.00      A    O  
ATOM     27  HG  SER A 295      13.583   4.108   6.745  1.00 15.00      A    H  
ATOM     28  C   SER A 295      12.456   6.035   4.791  1.00 15.00      A    C  
ATOM     29  O   SER A 295      11.455   6.739   4.938  1.00 15.00      A    O  
ATOM     30  N   CYS A 296      12.406   4.779   4.345  1.00 15.00      A    N  
ATOM     31  HN  CYS A 296      13.242   4.270   4.273  1.00 15.00      A    H  
ATOM     32  CA  CYS A 296      11.151   4.129   3.967  1.00 15.00      A    C  
ATOM     33  C   CYS A 296      10.260   3.828   5.172  1.00 15.00      A    C  
ATOM     34  O   CYS A 296      10.694   3.198   6.137  1.00 15.00      A    O  
ATOM     35  CB  CYS A 296      11.441   2.842   3.187  1.00 15.00      A    C  
ATOM     36  SG  CYS A 296      10.022   1.711   3.014  1.00 15.00      A    S  
ATOM     37  N   LYS A 297       9.007   4.288   5.100  1.00 15.00      A    N  
ATOM     38  HN  LYS A 297       8.732   4.790   4.305  1.00 15.00      A    H  
ATOM     39  CA  LYS A 297       8.032   4.065   6.168  1.00 15.00      A    C  
ATOM     40  CB  LYS A 297       8.316   4.938   7.398  1.00 15.00      A    C  
ATOM     41  CG  LYS A 297       8.379   6.433   7.131  1.00 15.00      A    C  
ATOM     42  CD  LYS A 297       8.778   7.183   8.391  1.00 15.00      A    C  
ATOM     43  CE  LYS A 297       9.250   8.591   8.076  1.00 15.00      A    C  
ATOM     44  NZ  LYS A 297      10.387   8.996   8.948  1.00 15.00      A    N  
ATOM     45  HZ1 LYS A 297      10.081   9.034   9.942  1.00 15.00      A    H  
ATOM     46  HZ2 LYS A 297      10.737   9.934   8.668  1.00 15.00      A    H  
ATOM     47  HZ3 LYS A 297      11.164   8.309   8.862  1.00 15.00      A    H  
ATOM     48  C   LYS A 297       6.599   4.259   5.669  1.00 15.00      A    C  
ATOM     49  O   LYS A 297       6.373   4.510   4.484  1.00 15.00      A    O  
ATOM     50  N   ARG A 298       5.634   4.137   6.580  1.00 15.00      A    N  
ATOM     51  HN  ARG A 298       5.877   3.946   7.510  1.00 15.00      A    H  
ATOM     52  CA  ARG A 298       4.224   4.284   6.230  1.00 15.00      A    C  
ATOM     53  CB  ARG A 298       3.370   3.298   7.032  1.00 15.00      A    C  
ATOM     54  CG  ARG A 298       1.977   3.073   6.463  1.00 15.00      A    C  
ATOM     55  CD  ARG A 298       1.174   2.111   7.326  1.00 15.00      A    C  
ATOM     56  NE  ARG A 298       0.872   2.672   8.641  1.00 15.00      A    N  
ATOM     57  HE  ARG A 298       1.342   3.492   8.900  1.00 15.00      A    H  
ATOM     58  CZ  ARG A 298       0.003   2.136   9.498  1.00 15.00      A    C  
ATOM     59  NH1 ARG A 298      -0.654   1.026   9.183  1.00 15.00      A    N  
ATOM     60 HH11 ARG A 298      -0.492   0.568   8.262  1.00 15.00      A    H  
ATOM     61 HH12 ARG A 298      -1.331   0.612   9.856  1.00 15.00      A    H  
ATOM     62  NH2 ARG A 298      -0.208   2.712  10.674  1.00 15.00      A    N  
ATOM     63 HH21 ARG A 298       0.304   3.580  10.927  1.00 15.00      A    H  
ATOM     64 HH22 ARG A 298      -0.887   2.294  11.343  1.00 15.00      A    H  
ATOM     65  C   ARG A 298       3.735   5.712   6.456  1.00 15.00      A    C  
ATOM     66  O   ARG A 298       4.074   6.345   7.456  1.00 15.00      A    O  
ATOM     67  N   HIS A 299       2.940   6.209   5.514  1.00 15.00      A    N  
ATOM     68  HN  HIS A 299       2.714   5.651   4.740  1.00 15.00      A    H  
ATOM     69  CA  HIS A 299       2.391   7.557   5.594  1.00 15.00      A    C  
ATOM     70  CB  HIS A 299       2.911   8.422   4.442  1.00 15.00      A    C  
ATOM     71  CG  HIS A 299       4.396   8.623   4.437  1.00 15.00      A    C  
ATOM     72  ND1 HIS A 299       4.973   9.714   5.043  1.00 15.00      A    N  
ATOM     73  CD2 HIS A 299       5.367   7.854   3.884  1.00 15.00      A    C  
ATOM     74  CE1 HIS A 299       6.273   9.589   4.848  1.00 15.00      A    C  
ATOM     75  NE2 HIS A 299       6.557   8.479   4.152  1.00 15.00      A    N  
ATOM     76  HE2 HIS A 299       7.448   8.171   3.884  1.00 15.00      A    H  
ATOM     77  C   HIS A 299       0.867   7.514   5.559  1.00 15.00      A    C  
ATOM     78  O   HIS A 299       0.282   6.643   4.915  1.00 15.00      A    O  
ATOM     79  N   PRO A 300       0.207   8.456   6.255  1.00 15.00      A    N  
ATOM     80  CA  PRO A 300      -1.259   8.531   6.304  1.00 15.00      A    C  
ATOM     81  CB  PRO A 300      -1.535   9.679   7.286  1.00 15.00      A    C  
ATOM     82  CG  PRO A 300      -0.253   9.886   8.018  1.00 15.00      A    C  
ATOM     83  CD  PRO A 300       0.834   9.519   7.055  1.00 15.00      A    C  
ATOM     84  C   PRO A 300      -1.870   8.849   4.940  1.00 15.00      A    C  
ATOM     85  O   PRO A 300      -1.332   9.655   4.177  1.00 15.00      A    O  
ATOM     86  N   LEU A 301      -2.997   8.204   4.644  1.00 15.00      A    N  
ATOM     87  HN  LEU A 301      -3.372   7.575   5.296  1.00 15.00      A    H  
ATOM     88  CA  LEU A 301      -3.696   8.413   3.380  1.00 15.00      A    C  
ATOM     89  CB  LEU A 301      -3.002   7.670   2.233  1.00 15.00      A    C  
ATOM     90  CG  LEU A 301      -3.663   7.795   0.855  1.00 15.00      A    C  
ATOM     91  CD1 LEU A 301      -3.498   9.203   0.299  1.00 15.00      A    C  
ATOM     92  CD2 LEU A 301      -3.103   6.759  -0.109  1.00 15.00      A    C  
ATOM     93  C   LEU A 301      -5.148   7.965   3.482  1.00 15.00      A    C  
ATOM     94  O   LEU A 301      -5.446   6.774   3.410  1.00 15.00      A    O  
ATOM     95  N   TYR A 302      -6.047   8.925   3.659  1.00 15.00      A    N  
ATOM     96  HN  TYR A 302      -5.750   9.857   3.712  1.00 15.00      A    H  
ATOM     97  CA  TYR A 302      -7.467   8.627   3.764  1.00 15.00      A    C  
ATOM     98  CB  TYR A 302      -8.143   9.582   4.752  1.00 15.00      A    C  
ATOM     99  CG  TYR A 302      -9.609   9.296   4.989  1.00 15.00      A    C  
ATOM    100  CD1 TYR A 302     -10.011   8.240   5.796  1.00 15.00      A    C  
ATOM    101  CD2 TYR A 302     -10.593  10.087   4.410  1.00 15.00      A    C  
ATOM    102  CE1 TYR A 302     -11.350   7.979   6.019  1.00 15.00      A    C  
ATOM    103  CE2 TYR A 302     -11.933   9.834   4.626  1.00 15.00      A    C  
ATOM    104  CZ  TYR A 302     -12.307   8.779   5.431  1.00 15.00      A    C  
ATOM    105  OH  TYR A 302     -13.643   8.526   5.649  1.00 15.00      A    O  
ATOM    106  HH  TYR A 302     -13.795   8.386   6.587  1.00 15.00      A    H  
ATOM    107  C   TYR A 302      -8.119   8.728   2.393  1.00 15.00      A    C  
ATOM    108  O   TYR A 302      -8.109   9.791   1.769  1.00 15.00      A    O  
ATOM    109  N   VAL A 303      -8.676   7.619   1.922  1.00 15.00      A    N  
ATOM    110  HN  VAL A 303      -8.660   6.803   2.468  1.00 15.00      A    H  
ATOM    111  CA  VAL A 303      -9.318   7.592   0.617  1.00 15.00      A    C  
ATOM    112  CB  VAL A 303      -9.079   6.259  -0.121  1.00 15.00      A    C  
ATOM    113  CG1 VAL A 303      -9.616   6.333  -1.544  1.00 15.00      A    C  
ATOM    114  CG2 VAL A 303      -7.596   5.917  -0.130  1.00 15.00      A    C  
ATOM    115  C   VAL A 303     -10.811   7.871   0.731  1.00 15.00      A    C  
ATOM    116  O   VAL A 303     -11.597   6.991   1.088  1.00 15.00      A    O  
ATOM    117  N   ASP A 304     -11.185   9.113   0.440  1.00 15.00      A    N  
ATOM    118  HN  ASP A 304     -10.502   9.766   0.179  1.00 15.00      A    H  
ATOM    119  CA  ASP A 304     -12.578   9.528   0.495  1.00 15.00      A    C  
ATOM    120  CB  ASP A 304     -12.674  11.043   0.685  1.00 15.00      A    C  
ATOM    121  CG  ASP A 304     -13.975  11.468   1.336  1.00 15.00      A    C  
ATOM    122  OD1 ASP A 304     -15.045  11.232   0.738  1.00 15.00      A    O  
ATOM    123  OD2 ASP A 304     -13.924  12.041   2.444  1.00 15.00      A    O  
ATOM    124  C   ASP A 304     -13.288   9.111  -0.786  1.00 15.00      A    C  
ATOM    125  O   ASP A 304     -12.867   9.472  -1.885  1.00 15.00      A    O  
ATOM    126  N   PHE A 305     -14.365   8.347  -0.637  1.00 15.00      A    N  
ATOM    127  HN  PHE A 305     -14.659   8.109   0.268  1.00 15.00      A    H  
ATOM    128  CA  PHE A 305     -15.124   7.858  -1.783  1.00 15.00      A    C  
ATOM    129  CB  PHE A 305     -15.983   6.652  -1.399  1.00 15.00      A    C  
ATOM    130  CG  PHE A 305     -15.182   5.468  -0.935  1.00 15.00      A    C  
ATOM    131  CD1 PHE A 305     -14.014   5.104  -1.585  1.00 15.00      A    C  
ATOM    132  CD2 PHE A 305     -15.597   4.718   0.151  1.00 15.00      A    C  
ATOM    133  CE1 PHE A 305     -13.276   4.016  -1.159  1.00 15.00      A    C  
ATOM    134  CE2 PHE A 305     -14.865   3.629   0.583  1.00 15.00      A    C  
ATOM    135  CZ  PHE A 305     -13.702   3.277  -0.073  1.00 15.00      A    C  
ATOM    136  C   PHE A 305     -15.960   8.944  -2.461  1.00 15.00      A    C  
ATOM    137  O   PHE A 305     -16.398   8.773  -3.595  1.00 15.00      A    O  
ATOM    138  N   SER A 306     -16.176  10.063  -1.778  1.00 15.00      A    N  
ATOM    139  HN  SER A 306     -15.807  10.158  -0.875  1.00 15.00      A    H  
ATOM    140  CA  SER A 306     -16.950  11.158  -2.356  1.00 15.00      A    C  
ATOM    141  CB  SER A 306     -17.634  11.984  -1.267  1.00 15.00      A    C  
ATOM    142  OG  SER A 306     -18.628  11.219  -0.606  1.00 15.00      A    O  
ATOM    143  HG  SER A 306     -18.468  10.284  -0.763  1.00 15.00      A    H  
ATOM    144  C   SER A 306     -16.071  12.046  -3.234  1.00 15.00      A    C  
ATOM    145  O   SER A 306     -16.573  12.822  -4.048  1.00 15.00      A    O  
ATOM    146  N   ASP A 307     -14.757  11.919  -3.066  1.00 15.00      A    N  
ATOM    147  HN  ASP A 307     -14.419  11.281  -2.402  1.00 15.00      A    H  
ATOM    148  CA  ASP A 307     -13.804  12.706  -3.842  1.00 15.00      A    C  
ATOM    149  CB  ASP A 307     -12.546  12.991  -3.018  1.00 15.00      A    C  
ATOM    150  CG  ASP A 307     -12.783  13.986  -1.899  1.00 15.00      A    C  
ATOM    151  OD1 ASP A 307     -13.844  14.645  -1.899  1.00 15.00      A    O  
ATOM    152  OD2 ASP A 307     -11.902  14.109  -1.024  1.00 15.00      A    O  
ATOM    153  C   ASP A 307     -13.416  11.999  -5.136  1.00 15.00      A    C  
ATOM    154  O   ASP A 307     -13.004  12.640  -6.102  1.00 15.00      A    O  
ATOM    155  N   VAL A 308     -13.552  10.676  -5.152  1.00 15.00      A    N  
ATOM    156  HN  VAL A 308     -13.899  10.221  -4.357  1.00 15.00      A    H  
ATOM    157  CA  VAL A 308     -13.200   9.887  -6.328  1.00 15.00      A    C  
ATOM    158  CB  VAL A 308     -12.340   8.661  -5.961  1.00 15.00      A    C  
ATOM    159  CG1 VAL A 308     -10.939   9.095  -5.557  1.00 15.00      A    C  
ATOM    160  CG2 VAL A 308     -12.995   7.855  -4.847  1.00 15.00      A    C  
ATOM    161  C   VAL A 308     -14.429   9.434  -7.115  1.00 15.00      A    C  
ATOM    162  O   VAL A 308     -14.303   8.821  -8.176  1.00 15.00      A    O  
ATOM    163  N   GLY A 309     -15.615   9.736  -6.592  1.00 15.00      A    N  
ATOM    164  HN  GLY A 309     -15.657  10.226  -5.745  1.00 15.00      A    H  
ATOM    165  CA  GLY A 309     -16.843   9.349  -7.265  1.00 15.00      A    C  
ATOM    166  C   GLY A 309     -17.166   7.877  -7.092  1.00 15.00      A    C  
ATOM    167  O   GLY A 309     -17.760   7.258  -7.974  1.00 15.00      A    O  
ATOM    168  N   TRP A 310     -16.762   7.318  -5.956  1.00 15.00      A    N  
ATOM    169  HN  TRP A 310     -16.282   7.868  -5.302  1.00 15.00      A    H  
ATOM    170  CA  TRP A 310     -17.009   5.913  -5.652  1.00 15.00      A    C  
ATOM    171  CB  TRP A 310     -15.740   5.259  -5.103  1.00 15.00      A    C  
ATOM    172  CG  TRP A 310     -14.827   4.707  -6.154  1.00 15.00      A    C  
ATOM    173  CD1 TRP A 310     -14.835   4.990  -7.490  1.00 15.00      A    C  
ATOM    174  CD2 TRP A 310     -13.768   3.767  -5.950  1.00 15.00      A    C  
ATOM    175  NE1 TRP A 310     -13.847   4.283  -8.129  1.00 15.00      A    N  
ATOM    176  HE1 TRP A 310     -13.652   4.317  -9.089  1.00 15.00      A    H  
ATOM    177  CE2 TRP A 310     -13.177   3.524  -7.205  1.00 15.00      A    C  
ATOM    178  CE3 TRP A 310     -13.262   3.107  -4.826  1.00 15.00      A    C  
ATOM    179  CZ2 TRP A 310     -12.105   2.650  -7.367  1.00 15.00      A    C  
ATOM    180  CZ3 TRP A 310     -12.198   2.240  -4.988  1.00 15.00      A    C  
ATOM    181  CH2 TRP A 310     -11.632   2.018  -6.248  1.00 15.00      A    C  
ATOM    182  C   TRP A 310     -18.133   5.770  -4.632  1.00 15.00      A    C  
ATOM    183  O   TRP A 310     -18.453   4.665  -4.196  1.00 15.00      A    O  
ATOM    184  N   ASN A 311     -18.732   6.898  -4.262  1.00 15.00      A    N  
ATOM    185  HN  ASN A 311     -18.436   7.744  -4.658  1.00 15.00      A    H  
ATOM    186  CA  ASN A 311     -19.821   6.914  -3.289  1.00 15.00      A    C  
ATOM    187  CB  ASN A 311     -19.936   8.296  -2.630  1.00 15.00      A    C  
ATOM    188  CG  ASN A 311     -20.325   9.398  -3.604  1.00 15.00      A    C  
ATOM    189  OD1 ASN A 311     -19.892   9.414  -4.757  1.00 15.00      A    O  
ATOM    190  ND2 ASN A 311     -21.157  10.324  -3.144  1.00 15.00      A    N  
ATOM    191 HD21 ASN A 311     -21.469  10.249  -2.217  1.00 15.00      A    H  
ATOM    192 HD22 ASN A 311     -21.428  11.045  -3.750  1.00 15.00      A    H  
ATOM    193  C   ASN A 311     -21.153   6.524  -3.926  1.00 15.00      A    C  
ATOM    194  O   ASN A 311     -22.181   6.468  -3.249  1.00 15.00      A    O  
ATOM    195  N   ASP A 312     -21.125   6.256  -5.228  1.00 15.00      A    N  
ATOM    196  HN  ASP A 312     -20.272   6.315  -5.709  1.00 15.00      A    H  
ATOM    197  CA  ASP A 312     -22.324   5.877  -5.964  1.00 15.00      A    C  
ATOM    198  CB  ASP A 312     -22.279   6.401  -7.408  1.00 15.00      A    C  
ATOM    199  CG  ASP A 312     -21.118   5.861  -8.232  1.00 15.00      A    C  
ATOM    200  OD1 ASP A 312     -20.077   5.500  -7.646  1.00 15.00      A    O  
ATOM    201  OD2 ASP A 312     -21.250   5.814  -9.473  1.00 15.00      A    O  
ATOM    202  C   ASP A 312     -22.566   4.369  -5.930  1.00 15.00      A    C  
ATOM    203  O   ASP A 312     -23.711   3.921  -5.989  1.00 15.00      A    O  
ATOM    204  N   TRP A 313     -21.491   3.589  -5.832  1.00 15.00      A    N  
ATOM    205  HN  TRP A 313     -20.601   3.998  -5.801  1.00 15.00      A    H  
ATOM    206  CA  TRP A 313     -21.616   2.136  -5.781  1.00 15.00      A    C  
ATOM    207  CB  TRP A 313     -20.815   1.449  -6.897  1.00 15.00      A    C  
ATOM    208  CG  TRP A 313     -19.327   1.574  -6.773  1.00 15.00      A    C  
ATOM    209  CD1 TRP A 313     -18.561   2.657  -7.097  1.00 15.00      A    C  
ATOM    210  CD2 TRP A 313     -18.420   0.567  -6.308  1.00 15.00      A    C  
ATOM    211  NE1 TRP A 313     -17.237   2.390  -6.852  1.00 15.00      A    N  
ATOM    212  HE1 TRP A 313     -16.494   3.011  -7.003  1.00 15.00      A    H  
ATOM    213  CE2 TRP A 313     -17.123   1.114  -6.368  1.00 15.00      A    C  
ATOM    214  CE3 TRP A 313     -18.579  -0.741  -5.840  1.00 15.00      A    C  
ATOM    215  CZ2 TRP A 313     -15.992   0.397  -5.982  1.00 15.00      A    C  
ATOM    216  CZ3 TRP A 313     -17.456  -1.451  -5.457  1.00 15.00      A    C  
ATOM    217  CH2 TRP A 313     -16.179  -0.880  -5.529  1.00 15.00      A    C  
ATOM    218  C   TRP A 313     -21.259   1.584  -4.400  1.00 15.00      A    C  
ATOM    219  O   TRP A 313     -21.605   0.450  -4.068  1.00 15.00      A    O  
ATOM    220  N   ILE A 314     -20.564   2.394  -3.602  1.00 15.00      A    N  
ATOM    221  HN  ILE A 314     -20.304   3.279  -3.932  1.00 15.00      A    H  
ATOM    222  CA  ILE A 314     -20.180   1.999  -2.251  1.00 15.00      A    C  
ATOM    223  CB  ILE A 314     -18.713   2.355  -1.927  1.00 15.00      A    C  
ATOM    224  CG1 ILE A 314     -17.764   1.661  -2.904  1.00 15.00      A    C  
ATOM    225  CG2 ILE A 314     -18.373   1.967  -0.493  1.00 15.00      A    C  
ATOM    226  CD1 ILE A 314     -16.318   2.076  -2.752  1.00 15.00      A    C  
ATOM    227  C   ILE A 314     -21.098   2.662  -1.229  1.00 15.00      A    C  
ATOM    228  O   ILE A 314     -21.076   3.883  -1.056  1.00 15.00      A    O  
ATOM    229  N   VAL A 315     -21.911   1.849  -0.564  1.00 15.00      A    N  
ATOM    230  HN  VAL A 315     -21.882   0.887  -0.753  1.00 15.00      A    H  
ATOM    231  CA  VAL A 315     -22.843   2.346   0.441  1.00 15.00      A    C  
ATOM    232  CB  VAL A 315     -23.966   1.326   0.721  1.00 15.00      A    C  
ATOM    233  CG1 VAL A 315     -25.098   1.974   1.506  1.00 15.00      A    C  
ATOM    234  CG2 VAL A 315     -24.485   0.724  -0.577  1.00 15.00      A    C  
ATOM    235  C   VAL A 315     -22.109   2.656   1.741  1.00 15.00      A    C  
ATOM    236  O   VAL A 315     -22.301   3.716   2.339  1.00 15.00      A    O  
ATOM    237  N   ALA A 316     -21.266   1.721   2.169  1.00 15.00      A    N  
ATOM    238  HN  ALA A 316     -21.165   0.898   1.647  1.00 15.00      A    H  
ATOM    239  CA  ALA A 316     -20.488   1.880   3.390  1.00 15.00      A    C  
ATOM    240  CB  ALA A 316     -21.273   1.366   4.589  1.00 15.00      A    C  
ATOM    241  C   ALA A 316     -19.156   1.146   3.270  1.00 15.00      A    C  
ATOM    242  O   ALA A 316     -19.092   0.059   2.699  1.00 15.00      A    O  
ATOM    243  N   PRO A 317     -18.070   1.732   3.802  1.00 15.00      A    N  
ATOM    244  CA  PRO A 317     -18.105   3.031   4.479  1.00 15.00      A    C  
ATOM    245  CB  PRO A 317     -16.915   2.905   5.432  1.00 15.00      A    C  
ATOM    246  CG  PRO A 317     -15.920   2.101   4.666  1.00 15.00      A    C  
ATOM    247  CD  PRO A 317     -16.710   1.158   3.796  1.00 15.00      A    C  
ATOM    248  C   PRO A 317     -17.867   4.186   3.503  1.00 15.00      A    C  
ATOM    249  O   PRO A 317     -17.568   3.958   2.333  1.00 15.00      A    O  
ATOM    250  N   PRO A 318     -18.022   5.444   3.967  1.00 15.00      A    N  
ATOM    251  CA  PRO A 318     -17.793   6.630   3.126  1.00 15.00      A    C  
ATOM    252  CB  PRO A 318     -18.375   7.771   3.963  1.00 15.00      A    C  
ATOM    253  CG  PRO A 318     -18.262   7.298   5.370  1.00 15.00      A    C  
ATOM    254  CD  PRO A 318     -18.464   5.811   5.328  1.00 15.00      A    C  
ATOM    255  C   PRO A 318     -16.304   6.877   2.854  1.00 15.00      A    C  
ATOM    256  O   PRO A 318     -15.946   7.761   2.076  1.00 15.00      A    O  
ATOM    257  N   GLY A 319     -15.441   6.092   3.503  1.00 15.00      A    N  
ATOM    258  HN  GLY A 319     -15.782   5.407   4.114  1.00 15.00      A    H  
ATOM    259  CA  GLY A 319     -14.006   6.239   3.317  1.00 15.00      A    C  
ATOM    260  C   GLY A 319     -13.212   5.354   4.257  1.00 15.00      A    C  
ATOM    261  O   GLY A 319     -13.730   4.919   5.284  1.00 15.00      A    O  
ATOM    262  N   TYR A 320     -11.954   5.088   3.912  1.00 15.00      A    N  
ATOM    263  HN  TYR A 320     -11.593   5.466   3.081  1.00 15.00      A    H  
ATOM    264  CA  TYR A 320     -11.099   4.244   4.745  1.00 15.00      A    C  
ATOM    265  CB  TYR A 320     -11.246   2.764   4.355  1.00 15.00      A    C  
ATOM    266  CG  TYR A 320     -10.427   2.342   3.151  1.00 15.00      A    C  
ATOM    267  CD1 TYR A 320     -10.750   2.778   1.872  1.00 15.00      A    C  
ATOM    268  CD2 TYR A 320      -9.327   1.506   3.298  1.00 15.00      A    C  
ATOM    269  CE1 TYR A 320     -10.001   2.394   0.775  1.00 15.00      A    C  
ATOM    270  CE2 TYR A 320      -8.573   1.117   2.207  1.00 15.00      A    C  
ATOM    271  CZ  TYR A 320      -8.914   1.563   0.949  1.00 15.00      A    C  
ATOM    272  OH  TYR A 320      -8.163   1.183  -0.140  1.00 15.00      A    O  
ATOM    273  HH  TYR A 320      -7.846   0.285  -0.014  1.00 15.00      A    H  
ATOM    274  C   TYR A 320      -9.635   4.671   4.666  1.00 15.00      A    C  
ATOM    275  O   TYR A 320      -9.209   5.295   3.693  1.00 15.00      A    O  
ATOM    276  N   HIS A 321      -8.871   4.329   5.701  1.00 15.00      A    N  
ATOM    277  HN  HIS A 321      -9.273   3.842   6.449  1.00 15.00      A    H  
ATOM    278  CA  HIS A 321      -7.449   4.657   5.751  1.00 15.00      A    C  
ATOM    279  CB  HIS A 321      -6.975   4.773   7.203  1.00 15.00      A    C  
ATOM    280  CG  HIS A 321      -7.606   5.898   7.966  1.00 15.00      A    C  
ATOM    281  ND1 HIS A 321      -8.747   5.706   8.710  1.00 15.00      A    N  
ATOM    282  CD2 HIS A 321      -7.216   7.194   8.072  1.00 15.00      A    C  
ATOM    283  CE1 HIS A 321      -9.026   6.878   9.251  1.00 15.00      A    C  
ATOM    284  NE2 HIS A 321      -8.129   7.807   8.893  1.00 15.00      A    N  
ATOM    285  HE2 HIS A 321      -8.124   8.748   9.165  1.00 15.00      A    H  
ATOM    286  C   HIS A 321      -6.645   3.585   5.021  1.00 15.00      A    C  
ATOM    287  O   HIS A 321      -6.427   2.494   5.548  1.00 15.00      A    O  
ATOM    288  N   ALA A 322      -6.212   3.900   3.804  1.00 15.00      A    N  
ATOM    289  HN  ALA A 322      -6.402   4.794   3.446  1.00 15.00      A    H  
ATOM    290  CA  ALA A 322      -5.453   2.955   2.991  1.00 15.00      A    C  
ATOM    291  CB  ALA A 322      -5.716   3.197   1.513  1.00 15.00      A    C  
ATOM    292  C   ALA A 322      -3.959   3.021   3.278  1.00 15.00      A    C  
ATOM    293  O   ALA A 322      -3.291   1.989   3.314  1.00 15.00      A    O  
ATOM    294  N   PHE A 323      -3.446   4.242   3.470  1.00 15.00      A    N  
ATOM    295  HN  PHE A 323      -4.044   5.016   3.422  1.00 15.00      A    H  
ATOM    296  CA  PHE A 323      -2.022   4.467   3.744  1.00 15.00      A    C  
ATOM    297  CB  PHE A 323      -1.525   3.636   4.937  1.00 15.00      A    C  
ATOM    298  CG  PHE A 323      -2.188   3.960   6.246  1.00 15.00      A    C  
ATOM    299  CD1 PHE A 323      -1.894   5.135   6.917  1.00 15.00      A    C  
ATOM    300  CD2 PHE A 323      -3.100   3.083   6.811  1.00 15.00      A    C  
ATOM    301  CE1 PHE A 323      -2.496   5.431   8.123  1.00 15.00      A    C  
ATOM    302  CE2 PHE A 323      -3.707   3.373   8.017  1.00 15.00      A    C  
ATOM    303  CZ  PHE A 323      -3.404   4.549   8.674  1.00 15.00      A    C  
ATOM    304  C   PHE A 323      -1.160   4.191   2.510  1.00 15.00      A    C  
ATOM    305  O   PHE A 323      -1.607   3.562   1.551  1.00 15.00      A    O  
ATOM    306  N   TYR A 324       0.078   4.673   2.537  1.00 15.00      A    N  
ATOM    307  HN  TYR A 324       0.379   5.180   3.320  1.00 15.00      A    H  
ATOM    308  CA  TYR A 324       0.997   4.463   1.424  1.00 15.00      A    C  
ATOM    309  CB  TYR A 324       0.768   5.479   0.295  1.00 15.00      A    C  
ATOM    310  CG  TYR A 324       1.286   6.878   0.561  1.00 15.00      A    C  
ATOM    311  CD1 TYR A 324       0.550   7.791   1.307  1.00 15.00      A    C  
ATOM    312  CD2 TYR A 324       2.509   7.291   0.047  1.00 15.00      A    C  
ATOM    313  CE1 TYR A 324       1.018   9.072   1.534  1.00 15.00      A    C  
ATOM    314  CE2 TYR A 324       2.986   8.567   0.271  1.00 15.00      A    C  
ATOM    315  CZ  TYR A 324       2.237   9.454   1.014  1.00 15.00      A    C  
ATOM    316  OH  TYR A 324       2.709  10.726   1.236  1.00 15.00      A    O  
ATOM    317  HH  TYR A 324       3.164  11.040   0.451  1.00 15.00      A    H  
ATOM    318  C   TYR A 324       2.449   4.457   1.887  1.00 15.00      A    C  
ATOM    319  O   TYR A 324       2.799   5.098   2.877  1.00 15.00      A    O  
ATOM    320  N   CYS A 325       3.288   3.724   1.165  1.00 15.00      A    N  
ATOM    321  HN  CYS A 325       2.948   3.238   0.385  1.00 15.00      A    H  
ATOM    322  CA  CYS A 325       4.702   3.626   1.502  1.00 15.00      A    C  
ATOM    323  C   CYS A 325       5.540   4.587   0.669  1.00 15.00      A    C  
ATOM    324  O   CYS A 325       5.407   4.642  -0.556  1.00 15.00      A    O  
ATOM    325  CB  CYS A 325       5.193   2.194   1.303  1.00 15.00      A    C  
ATOM    326  SG  CYS A 325       4.262   0.953   2.253  1.00 15.00      A    S  
ATOM    327  N   HIS A 326       6.400   5.345   1.343  1.00 15.00      A    N  
ATOM    328  HN  HIS A 326       6.453   5.255   2.318  1.00 15.00      A    H  
ATOM    329  CA  HIS A 326       7.266   6.305   0.671  1.00 15.00      A    C  
ATOM    330  CB  HIS A 326       6.524   7.625   0.432  1.00 15.00      A    C  
ATOM    331  CG  HIS A 326       7.175   8.520  -0.579  1.00 15.00      A    C  
ATOM    332  ND1 HIS A 326       7.023   8.303  -1.927  1.00 15.00      A    N  
ATOM    333  CD2 HIS A 326       7.966   9.607  -0.388  1.00 15.00      A    C  
ATOM    334  CE1 HIS A 326       7.717   9.251  -2.527  1.00 15.00      A    C  
ATOM    335  NE2 HIS A 326       8.305  10.062  -1.638  1.00 15.00      A    N  
ATOM    336  HE2 HIS A 326       8.873  10.835  -1.840  1.00 15.00      A    H  
ATOM    337  C   HIS A 326       8.527   6.551   1.493  1.00 15.00      A    C  
ATOM    338  O   HIS A 326       8.485   6.552   2.724  1.00 15.00      A    O  
ATOM    339  N   GLY A 327       9.646   6.750   0.807  1.00 15.00      A    N  
ATOM    340  HN  GLY A 327       9.622   6.729  -0.173  1.00 15.00      A    H  
ATOM    341  CA  GLY A 327      10.897   6.997   1.494  1.00 15.00      A    C  
ATOM    342  C   GLY A 327      12.091   6.416   0.766  1.00 15.00      A    C  
ATOM    343  O   GLY A 327      11.939   5.590  -0.135  1.00 15.00      A    O  
ATOM    344  N   GLU A 328      13.280   6.851   1.168  1.00 15.00      A    N  
ATOM    345  HN  GLU A 328      13.323   7.507   1.894  1.00 15.00      A    H  
ATOM    346  CA  GLU A 328      14.521   6.385   0.564  1.00 15.00      A    C  
ATOM    347  CB  GLU A 328      15.610   7.450   0.711  1.00 15.00      A    C  
ATOM    348  CG  GLU A 328      15.311   8.750  -0.016  1.00 15.00      A    C  
ATOM    349  CD  GLU A 328      15.329   8.592  -1.523  1.00 15.00      A    C  
ATOM    350  OE1 GLU A 328      16.431   8.630  -2.110  1.00 15.00      A    O  
ATOM    351  OE2 GLU A 328      14.242   8.431  -2.117  1.00 15.00      A    O  
ATOM    352  C   GLU A 328      14.987   5.081   1.200  1.00 15.00      A    C  
ATOM    353  O   GLU A 328      14.564   4.727   2.301  1.00 15.00      A    O  
ATOM    354  N   CYS A 329      15.863   4.372   0.500  1.00 15.00      A    N  
ATOM    355  HN  CYS A 329      16.160   4.707  -0.372  1.00 15.00      A    H  
ATOM    356  CA  CYS A 329      16.393   3.109   0.993  1.00 15.00      A    C  
ATOM    357  C   CYS A 329      17.910   3.171   1.148  1.00 15.00      A    C  
ATOM    358  O   CYS A 329      18.654   2.931   0.195  1.00 15.00      A    O  
ATOM    359  CB  CYS A 329      15.988   1.962   0.069  1.00 15.00      A    C  
ATOM    360  SG  CYS A 329      14.194   1.660   0.016  1.00 15.00      A    S  
ATOM    361  N   PRO A 330      18.385   3.512   2.359  1.00 15.00      A    N  
ATOM    362  CA  PRO A 330      19.813   3.619   2.652  1.00 15.00      A    C  
ATOM    363  CB  PRO A 330      19.832   4.594   3.827  1.00 15.00      A    C  
ATOM    364  CG  PRO A 330      18.558   4.324   4.559  1.00 15.00      A    C  
ATOM    365  CD  PRO A 330      17.559   3.839   3.538  1.00 15.00      A    C  
ATOM    366  C   PRO A 330      20.436   2.286   3.063  1.00 15.00      A    C  
ATOM    367  O   PRO A 330      19.746   1.376   3.525  1.00 15.00      A    O  
ATOM    368  N   PHE A 331      21.750   2.187   2.888  1.00 15.00      A    N  
ATOM    369  HN  PHE A 331      22.237   2.949   2.512  1.00 15.00      A    H  
ATOM    370  CA  PHE A 331      22.491   0.982   3.241  1.00 15.00      A    C  
ATOM    371  CB  PHE A 331      23.766   0.892   2.389  1.00 15.00      A    C  
ATOM    372  CG  PHE A 331      24.500  -0.418   2.490  1.00 15.00      A    C  
ATOM    373  CD1 PHE A 331      25.633  -0.534   3.280  1.00 15.00      A    C  
ATOM    374  CD2 PHE A 331      24.058  -1.531   1.793  1.00 15.00      A    C  
ATOM    375  CE1 PHE A 331      26.310  -1.735   3.374  1.00 15.00      A    C  
ATOM    376  CE2 PHE A 331      24.730  -2.736   1.883  1.00 15.00      A    C  
ATOM    377  CZ  PHE A 331      25.858  -2.838   2.674  1.00 15.00      A    C  
ATOM    378  C   PHE A 331      22.848   1.001   4.729  1.00 15.00      A    C  
ATOM    379  O   PHE A 331      23.231   2.041   5.266  1.00 15.00      A    O  
ATOM    380  N   PRO A 332      22.728  -0.150   5.417  1.00 15.00      A    N  
ATOM    381  CA  PRO A 332      22.278  -1.403   4.820  1.00 15.00      A    C  
ATOM    382  CB  PRO A 332      23.052  -2.430   5.644  1.00 15.00      A    C  
ATOM    383  CG  PRO A 332      23.147  -1.823   7.010  1.00 15.00      A    C  
ATOM    384  CD  PRO A 332      23.055  -0.323   6.842  1.00 15.00      A    C  
ATOM    385  C   PRO A 332      20.777  -1.636   4.984  1.00 15.00      A    C  
ATOM    386  O   PRO A 332      20.100  -0.925   5.728  1.00 15.00      A    O  
ATOM    387  N   LEU A 333      20.268  -2.638   4.274  1.00 15.00      A    N  
ATOM    388  HN  LEU A 333      20.858  -3.150   3.684  1.00 15.00      A    H  
ATOM    389  CA  LEU A 333      18.856  -2.995   4.347  1.00 15.00      A    C  
ATOM    390  CB  LEU A 333      18.291  -3.243   2.944  1.00 15.00      A    C  
ATOM    391  CG  LEU A 333      18.384  -2.081   1.950  1.00 15.00      A    C  
ATOM    392  CD1 LEU A 333      17.841  -2.501   0.595  1.00 15.00      A    C  
ATOM    393  CD2 LEU A 333      17.636  -0.863   2.468  1.00 15.00      A    C  
ATOM    394  C   LEU A 333      18.681  -4.245   5.204  1.00 15.00      A    C  
ATOM    395  O   LEU A 333      17.604  -4.842   5.246  1.00 15.00      A    O  
ATOM    396  N   ALA A 334      19.758  -4.629   5.892  1.00 15.00      A    N  
ATOM    397  HN  ALA A 334      20.578  -4.099   5.819  1.00 15.00      A    H  
ATOM    398  CA  ALA A 334      19.754  -5.808   6.751  1.00 15.00      A    C  
ATOM    399  CB  ALA A 334      21.173  -6.323   6.944  1.00 15.00      A    C  
ATOM    400  C   ALA A 334      19.101  -5.522   8.101  1.00 15.00      A    C  
ATOM    401  O   ALA A 334      18.779  -6.446   8.849  1.00 15.00      A    O  
ATOM    402  N   ASP A 335      18.913  -4.238   8.407  1.00 15.00      A    N  
ATOM    403  HN  ASP A 335      19.199  -3.548   7.773  1.00 15.00      A    H  
ATOM    404  CA  ASP A 335      18.288  -3.831   9.663  1.00 15.00      A    C  
ATOM    405  CB  ASP A 335      18.497  -2.333   9.924  1.00 15.00      A    C  
ATOM    406  CG  ASP A 335      17.782  -1.436   8.929  1.00 15.00      A    C  
ATOM    407  OD1 ASP A 335      17.974  -1.623   7.708  1.00 15.00      A    O  
ATOM    408  OD2 ASP A 335      17.035  -0.539   9.372  1.00 15.00      A    O  
ATOM    409  C   ASP A 335      16.802  -4.191   9.671  1.00 15.00      A    C  
ATOM    410  O   ASP A 335      16.204  -4.396  10.729  1.00 15.00      A    O  
ATOM    411  N   HIS A 336      16.218  -4.268   8.478  1.00 15.00      A    N  
ATOM    412  HN  HIS A 336      16.748  -4.076   7.677  1.00 15.00      A    H  
ATOM    413  CA  HIS A 336      14.815  -4.629   8.325  1.00 15.00      A    C  
ATOM    414  CB  HIS A 336      14.128  -3.711   7.310  1.00 15.00      A    C  
ATOM    415  CG  HIS A 336      13.633  -2.419   7.885  1.00 15.00      A    C  
ATOM    416  ND1 HIS A 336      12.378  -2.251   8.428  1.00 15.00      A    N  
ATOM    417  HD1 HIS A 336      11.684  -2.939   8.501  1.00 15.00      A    H  
ATOM    418  CD2 HIS A 336      14.248  -1.215   7.991  1.00 15.00      A    C  
ATOM    419  CE1 HIS A 336      12.272  -0.977   8.833  1.00 15.00      A    C  
ATOM    420  NE2 HIS A 336      13.382  -0.307   8.592  1.00 15.00      A    N  
ATOM    421  C   HIS A 336      14.699  -6.082   7.879  1.00 15.00      A    C  
ATOM    422  O   HIS A 336      15.339  -6.496   6.911  1.00 15.00      A    O  
ATOM    423  N   LEU A 337      13.879  -6.854   8.587  1.00 15.00      A    N  
ATOM    424  HN  LEU A 337      13.389  -6.465   9.341  1.00 15.00      A    H  
ATOM    425  CA  LEU A 337      13.692  -8.267   8.269  1.00 15.00      A    C  
ATOM    426  CB  LEU A 337      13.313  -9.060   9.522  1.00 15.00      A    C  
ATOM    427  CG  LEU A 337      14.374  -9.119  10.626  1.00 15.00      A    C  
ATOM    428  CD1 LEU A 337      13.857  -9.898  11.825  1.00 15.00      A    C  
ATOM    429  CD2 LEU A 337      15.668  -9.729  10.102  1.00 15.00      A    C  
ATOM    430  C   LEU A 337      12.657  -8.481   7.165  1.00 15.00      A    C  
ATOM    431  O   LEU A 337      12.435  -9.609   6.723  1.00 15.00      A    O  
ATOM    432  N   ASN A 338      12.028  -7.396   6.721  1.00 15.00      A    N  
ATOM    433  HN  ASN A 338      12.244  -6.524   7.110  1.00 15.00      A    H  
ATOM    434  CA  ASN A 338      11.025  -7.477   5.664  1.00 15.00      A    C  
ATOM    435  CB  ASN A 338       9.841  -6.541   5.938  1.00 15.00      A    C  
ATOM    436  CG  ASN A 338      10.208  -5.067   5.936  1.00 15.00      A    C  
ATOM    437  OD1 ASN A 338      11.337  -4.688   6.245  1.00 15.00      A    O  
ATOM    438  ND2 ASN A 338       9.245  -4.225   5.591  1.00 15.00      A    N  
ATOM    439 HD21 ASN A 338       8.367  -4.594   5.362  1.00 15.00      A    H  
ATOM    440 HD22 ASN A 338       9.450  -3.266   5.579  1.00 15.00      A    H  
ATOM    441  C   ASN A 338      11.639  -7.215   4.289  1.00 15.00      A    C  
ATOM    442  O   ASN A 338      10.934  -7.159   3.280  1.00 15.00      A    O  
ATOM    443  N   SER A 339      12.961  -7.055   4.261  1.00 15.00      A    N  
ATOM    444  HN  SER A 339      13.464  -7.100   5.101  1.00 15.00      A    H  
ATOM    445  CA  SER A 339      13.681  -6.817   3.017  1.00 15.00      A    C  
ATOM    446  CB  SER A 339      14.871  -5.884   3.253  1.00 15.00      A    C  
ATOM    447  OG  SER A 339      14.436  -4.612   3.706  1.00 15.00      A    O  
ATOM    448  HG  SER A 339      15.183  -4.124   4.066  1.00 15.00      A    H  
ATOM    449  C   SER A 339      14.149  -8.140   2.414  1.00 15.00      A    C  
ATOM    450  O   SER A 339      14.183  -9.165   3.097  1.00 15.00      A    O  
ATOM    451  N   THR A 340      14.506  -8.117   1.136  1.00 15.00      A    N  
ATOM    452  HN  THR A 340      14.471  -7.271   0.644  1.00 15.00      A    H  
ATOM    453  CA  THR A 340      14.956  -9.325   0.449  1.00 15.00      A    C  
ATOM    454  CB  THR A 340      14.204  -9.526  -0.883  1.00 15.00      A    C  
ATOM    455  OG1 THR A 340      14.333  -8.350  -1.693  1.00 15.00      A    O  
ATOM    456  HG1 THR A 340      13.892  -7.614  -1.261  1.00 15.00      A    H  
ATOM    457  CG2 THR A 340      12.730  -9.807  -0.633  1.00 15.00      A    C  
ATOM    458  C   THR A 340      16.454  -9.284   0.166  1.00 15.00      A    C  
ATOM    459  O   THR A 340      17.100  -8.251   0.339  1.00 15.00      A    O  
ATOM    460  N   ASN A 341      17.000 -10.419  -0.271  1.00 15.00      A    N  
ATOM    461  HN  ASN A 341      16.435 -11.212  -0.376  1.00 15.00      A    H  
ATOM    462  CA  ASN A 341      18.419 -10.510  -0.597  1.00 15.00      A    C  
ATOM    463  CB  ASN A 341      18.864 -11.970  -0.708  1.00 15.00      A    C  
ATOM    464  CG  ASN A 341      19.176 -12.591   0.640  1.00 15.00      A    C  
ATOM    465  OD1 ASN A 341      19.567 -11.899   1.580  1.00 15.00      A    O  
ATOM    466  ND2 ASN A 341      19.009 -13.903   0.740  1.00 15.00      A    N  
ATOM    467 HD21 ASN A 341      18.698 -14.392  -0.051  1.00 15.00      A    H  
ATOM    468 HD22 ASN A 341      19.205 -14.331   1.600  1.00 15.00      A    H  
ATOM    469  C   ASN A 341      18.715  -9.769  -1.895  1.00 15.00      A    C  
ATOM    470  O   ASN A 341      19.794  -9.207  -2.065  1.00 15.00      A    O  
ATOM    471  N   HIS A 342      17.741  -9.772  -2.806  1.00 15.00      A    N  
ATOM    472  HN  HIS A 342      16.909 -10.250  -2.609  1.00 15.00      A    H  
ATOM    473  CA  HIS A 342      17.879  -9.088  -4.086  1.00 15.00      A    C  
ATOM    474  CB  HIS A 342      16.727  -9.464  -5.025  1.00 15.00      A    C  
ATOM    475  CG  HIS A 342      16.855  -8.891  -6.405  1.00 15.00      A    C  
ATOM    476  ND1 HIS A 342      16.083  -7.827  -6.814  1.00 15.00      A    N  
ATOM    477  CD2 HIS A 342      17.680  -9.260  -7.416  1.00 15.00      A    C  
ATOM    478  CE1 HIS A 342      16.451  -7.570  -8.054  1.00 15.00      A    C  
ATOM    479  NE2 HIS A 342      17.414  -8.411  -8.460  1.00 15.00      A    N  
ATOM    480  HE2 HIS A 342      17.848  -8.420  -9.339  1.00 15.00      A    H  
ATOM    481  C   HIS A 342      17.925  -7.574  -3.885  1.00 15.00      A    C  
ATOM    482  O   HIS A 342      18.560  -6.857  -4.657  1.00 15.00      A    O  
ATOM    483  N   ALA A 343      17.251  -7.098  -2.840  1.00 15.00      A    N  
ATOM    484  HN  ALA A 343      16.764  -7.723  -2.262  1.00 15.00      A    H  
ATOM    485  CA  ALA A 343      17.218  -5.673  -2.528  1.00 15.00      A    C  
ATOM    486  CB  ALA A 343      16.100  -5.367  -1.544  1.00 15.00      A    C  
ATOM    487  C   ALA A 343      18.560  -5.200  -1.979  1.00 15.00      A    C  
ATOM    488  O   ALA A 343      19.000  -4.090  -2.274  1.00 15.00      A    O  
ATOM    489  N   ILE A 344      19.208  -6.051  -1.184  1.00 15.00      A    N  
ATOM    490  HN  ILE A 344      18.805  -6.924  -0.988  1.00 15.00      A    H  
ATOM    491  CA  ILE A 344      20.505  -5.719  -0.601  1.00 15.00      A    C  
ATOM    492  CB  ILE A 344      20.884  -6.692   0.533  1.00 15.00      A    C  
ATOM    493  CG1 ILE A 344      19.763  -6.739   1.577  1.00 15.00      A    C  
ATOM    494  CG2 ILE A 344      22.195  -6.272   1.181  1.00 15.00      A    C  
ATOM    495  CD1 ILE A 344      19.924  -7.838   2.604  1.00 15.00      A    C  
ATOM    496  C   ILE A 344      21.587  -5.727  -1.676  1.00 15.00      A    C  
ATOM    497  O   ILE A 344      22.488  -4.886  -1.671  1.00 15.00      A    O  
ATOM    498  N   VAL A 345      21.487  -6.681  -2.600  1.00 15.00      A    N  
ATOM    499  HN  VAL A 345      20.758  -7.333  -2.535  1.00 15.00      A    H  
ATOM    500  CA  VAL A 345      22.440  -6.787  -3.699  1.00 15.00      A    C  
ATOM    501  CB  VAL A 345      22.312  -8.132  -4.450  1.00 15.00      A    C  
ATOM    502  CG1 VAL A 345      23.227  -8.163  -5.668  1.00 15.00      A    C  
ATOM    503  CG2 VAL A 345      22.631  -9.292  -3.521  1.00 15.00      A    C  
ATOM    504  C   VAL A 345      22.251  -5.631  -4.678  1.00 15.00      A    C  
ATOM    505  O   VAL A 345      23.222  -5.100  -5.213  1.00 15.00      A    O  
ATOM    506  N   GLN A 346      20.994  -5.239  -4.895  1.00 15.00      A    N  
ATOM    507  HN  GLN A 346      20.263  -5.706  -4.438  1.00 15.00      A    H  
ATOM    508  CA  GLN A 346      20.675  -4.134  -5.797  1.00 15.00      A    C  
ATOM    509  CB  GLN A 346      19.159  -4.002  -5.986  1.00 15.00      A    C  
ATOM    510  CG  GLN A 346      18.753  -2.953  -7.010  1.00 15.00      A    C  
ATOM    511  CD  GLN A 346      17.289  -3.034  -7.394  1.00 15.00      A    C  
ATOM    512  OE1 GLN A 346      16.688  -4.109  -7.388  1.00 15.00      A    O  
ATOM    513  NE2 GLN A 346      16.704  -1.890  -7.729  1.00 15.00      A    N  
ATOM    514 HE21 GLN A 346      17.243  -1.070  -7.708  1.00 15.00      A    H  
ATOM    515 HE22 GLN A 346      15.758  -1.910  -7.984  1.00 15.00      A    H  
ATOM    516  C   GLN A 346      21.262  -2.824  -5.277  1.00 15.00      A    C  
ATOM    517  O   GLN A 346      21.698  -1.977  -6.056  1.00 15.00      A    O  
ATOM    518  N   THR A 347      21.268  -2.669  -3.953  1.00 15.00      A    N  
ATOM    519  HN  THR A 347      20.886  -3.377  -3.391  1.00 15.00      A    H  
ATOM    520  CA  THR A 347      21.816  -1.476  -3.313  1.00 15.00      A    C  
ATOM    521  CB  THR A 347      21.365  -1.376  -1.840  1.00 15.00      A    C  
ATOM    522  OG1 THR A 347      19.933  -1.413  -1.783  1.00 15.00      A    O  
ATOM    523  HG1 THR A 347      19.599  -1.974  -2.489  1.00 15.00      A    H  
ATOM    524  CG2 THR A 347      21.853  -0.081  -1.208  1.00 15.00      A    C  
ATOM    525  C   THR A 347      23.346  -1.475  -3.393  1.00 15.00      A    C  
ATOM    526  O   THR A 347      23.977  -0.417  -3.458  1.00 15.00      A    O  
ATOM    527  N   LEU A 348      23.933  -2.672  -3.395  1.00 15.00      A    N  
ATOM    528  HN  LEU A 348      23.376  -3.475  -3.324  1.00 15.00      A    H  
ATOM    529  CA  LEU A 348      25.383  -2.822  -3.495  1.00 15.00      A    C  
ATOM    530  CB  LEU A 348      25.800  -4.243  -3.095  1.00 15.00      A    C  
ATOM    531  CG  LEU A 348      27.298  -4.560  -3.154  1.00 15.00      A    C  
ATOM    532  CD1 LEU A 348      27.763  -5.187  -1.848  1.00 15.00      A    C  
ATOM    533  CD2 LEU A 348      27.605  -5.478  -4.331  1.00 15.00      A    C  
ATOM    534  C   LEU A 348      25.837  -2.517  -4.921  1.00 15.00      A    C  
ATOM    535  O   LEU A 348      26.939  -2.021  -5.144  1.00 15.00      A    O  
ATOM    536  N   VAL A 349      24.966  -2.823  -5.879  1.00 15.00      A    N  
ATOM    537  HN  VAL A 349      24.112  -3.234  -5.628  1.00 15.00      A    H  
ATOM    538  CA  VAL A 349      25.239  -2.572  -7.290  1.00 15.00      A    C  
ATOM    539  CB  VAL A 349      24.398  -3.515  -8.193  1.00 15.00      A    C  
ATOM    540  CG1 VAL A 349      24.623  -3.230  -9.672  1.00 15.00      A    C  
ATOM    541  CG2 VAL A 349      24.722  -4.971  -7.886  1.00 15.00      A    C  
ATOM    542  C   VAL A 349      24.939  -1.108  -7.623  1.00 15.00      A    C  
ATOM    543  O   VAL A 349      25.374  -0.588  -8.646  1.00 15.00      A    O  
ATOM    544  N   ASN A 350      24.210  -0.444  -6.731  1.00 15.00      A    N  
ATOM    545  HN  ASN A 350      23.908  -0.908  -5.922  1.00 15.00      A    H  
ATOM    546  CA  ASN A 350      23.855   0.959  -6.917  1.00 15.00      A    C  
ATOM    547  CB  ASN A 350      22.600   1.309  -6.109  1.00 15.00      A    C  
ATOM    548  CG  ASN A 350      22.396   2.805  -5.954  1.00 15.00      A    C  
ATOM    549  OD1 ASN A 350      22.774   3.392  -4.940  1.00 15.00      A    O  
ATOM    550  ND2 ASN A 350      21.803   3.430  -6.962  1.00 15.00      A    N  
ATOM    551 HD21 ASN A 350      21.532   2.899  -7.741  1.00 15.00      A    H  
ATOM    552 HD22 ASN A 350      21.664   4.396  -6.889  1.00 15.00      A    H  
ATOM    553  C   ASN A 350      25.019   1.870  -6.533  1.00 15.00      A    C  
ATOM    554  O   ASN A 350      25.222   2.925  -7.138  1.00 15.00      A    O  
ATOM    555  N   SER A 351      25.785   1.450  -5.529  1.00 15.00      A    N  
ATOM    556  HN  SER A 351      25.568   0.603  -5.084  1.00 15.00      A    H  
ATOM    557  CA  SER A 351      26.932   2.222  -5.064  1.00 15.00      A    C  
ATOM    558  CB  SER A 351      27.398   1.716  -3.696  1.00 15.00      A    C  
ATOM    559  OG  SER A 351      27.551   0.308  -3.702  1.00 15.00      A    O  
ATOM    560  HG  SER A 351      27.430  -0.023  -4.597  1.00 15.00      A    H  
ATOM    561  C   SER A 351      28.078   2.172  -6.071  1.00 15.00      A    C  
ATOM    562  O   SER A 351      28.934   3.057  -6.098  1.00 15.00      A    O  
ATOM    563  N   VAL A 352      28.088   1.128  -6.899  1.00 15.00      A    N  
ATOM    564  HN  VAL A 352      27.382   0.450  -6.823  1.00 15.00      A    H  
ATOM    565  CA  VAL A 352      29.121   0.970  -7.918  1.00 15.00      A    C  
ATOM    566  CB  VAL A 352      29.552  -0.505  -8.072  1.00 15.00      A    C  
ATOM    567  CG1 VAL A 352      30.834  -0.610  -8.890  1.00 15.00      A    C  
ATOM    568  CG2 VAL A 352      29.725  -1.168  -6.713  1.00 15.00      A    C  
ATOM    569  C   VAL A 352      28.615   1.486  -9.262  1.00 15.00      A    C  
ATOM    570  O   VAL A 352      29.359   2.097 -10.028  1.00 15.00      A    O  
ATOM    571  N   ASN A 353      27.338   1.241  -9.531  1.00 15.00      A    N  
ATOM    572  HN  ASN A 353      26.797   0.756  -8.872  1.00 15.00      A    H  
ATOM    573  CA  ASN A 353      26.714   1.675 -10.772  1.00 15.00      A    C  
ATOM    574  CB  ASN A 353      26.363   0.459 -11.638  1.00 15.00      A    C  
ATOM    575  CG  ASN A 353      26.065   0.821 -13.082  1.00 15.00      A    C  
ATOM    576  OD1 ASN A 353      26.302   1.948 -13.517  1.00 15.00      A    O  
ATOM    577  ND2 ASN A 353      25.560  -0.146 -13.839  1.00 15.00      A    N  
ATOM    578 HD21 ASN A 353      25.412  -1.024 -13.430  1.00 15.00      A    H  
ATOM    579 HD22 ASN A 353      25.358   0.058 -14.776  1.00 15.00      A    H  
ATOM    580  C   ASN A 353      25.465   2.499 -10.469  1.00 15.00      A    C  
ATOM    581  O   ASN A 353      24.449   1.964 -10.023  1.00 15.00      A    O  
ATOM    582  N   SER A 354      25.556   3.805 -10.710  1.00 15.00      A    N  
ATOM    583  HN  SER A 354      26.393   4.164 -11.070  1.00 15.00      A    H  
ATOM    584  CA  SER A 354      24.443   4.718 -10.456  1.00 15.00      A    C  
ATOM    585  CB  SER A 354      24.922   6.169 -10.486  1.00 15.00      A    C  
ATOM    586  OG  SER A 354      25.659   6.440 -11.666  1.00 15.00      A    O  
ATOM    587  HG  SER A 354      26.316   7.118 -11.484  1.00 15.00      A    H  
ATOM    588  C   SER A 354      23.294   4.521 -11.442  1.00 15.00      A    C  
ATOM    589  O   SER A 354      22.173   4.967 -11.193  1.00 15.00      A    O  
ATOM    590  N   LYS A 355      23.578   3.848 -12.558  1.00 15.00      A    N  
ATOM    591  HN  LYS A 355      24.490   3.521 -12.699  1.00 15.00      A    H  
ATOM    592  CA  LYS A 355      22.564   3.583 -13.575  1.00 15.00      A    C  
ATOM    593  CB  LYS A 355      23.206   2.993 -14.830  1.00 15.00      A    C  
ATOM    594  CG  LYS A 355      24.346   3.832 -15.382  1.00 15.00      A    C  
ATOM    595  CD  LYS A 355      24.885   3.260 -16.682  1.00 15.00      A    C  
ATOM    596  CE  LYS A 355      23.905   3.466 -17.825  1.00 15.00      A    C  
ATOM    597  NZ  LYS A 355      24.523   3.159 -19.143  1.00 15.00      A    N  
ATOM    598  HZ1 LYS A 355      25.343   3.777 -19.305  1.00 15.00      A    H  
ATOM    599  HZ2 LYS A 355      23.833   3.311 -19.906  1.00 15.00      A    H  
ATOM    600  HZ3 LYS A 355      24.838   2.168 -19.168  1.00 15.00      A    H  
ATOM    601  C   LYS A 355      21.494   2.645 -13.028  1.00 15.00      A    C  
ATOM    602  O   LYS A 355      20.337   2.697 -13.444  1.00 15.00      A    O  
ATOM    603  N   ILE A 356      21.899   1.790 -12.092  1.00 15.00      A    N  
ATOM    604  HN  ILE A 356      22.840   1.793 -11.821  1.00 15.00      A    H  
ATOM    605  CA  ILE A 356      20.985   0.855 -11.454  1.00 15.00      A    C  
ATOM    606  CB  ILE A 356      21.717  -0.432 -11.014  1.00 15.00      A    C  
ATOM    607  CG1 ILE A 356      22.398  -1.103 -12.211  1.00 15.00      A    C  
ATOM    608  CG2 ILE A 356      20.762  -1.398 -10.324  1.00 15.00      A    C  
ATOM    609  CD1 ILE A 356      21.441  -1.566 -13.291  1.00 15.00      A    C  
ATOM    610  C   ILE A 356      20.367   1.525 -10.230  1.00 15.00      A    C  
ATOM    611  O   ILE A 356      21.074   1.855  -9.278  1.00 15.00      A    O  
ATOM    612  N   PRO A 357      19.039   1.745 -10.248  1.00 15.00      A    N  
ATOM    613  CA  PRO A 357      18.323   2.399  -9.142  1.00 15.00      A    C  
ATOM    614  CB  PRO A 357      16.881   2.496  -9.657  1.00 15.00      A    C  
ATOM    615  CG  PRO A 357      16.781   1.439 -10.702  1.00 15.00      A    C  
ATOM    616  CD  PRO A 357      18.133   1.372 -11.347  1.00 15.00      A    C  
ATOM    617  C   PRO A 357      18.364   1.598  -7.841  1.00 15.00      A    C  
ATOM    618  O   PRO A 357      18.714   0.418  -7.833  1.00 15.00      A    O  
ATOM    619  N   LYS A 358      17.996   2.259  -6.745  1.00 15.00      A    N  
ATOM    620  HN  LYS A 358      17.728   3.197  -6.825  1.00 15.00      A    H  
ATOM    621  CA  LYS A 358      17.974   1.628  -5.429  1.00 15.00      A    C  
ATOM    622  CB  LYS A 358      18.077   2.698  -4.337  1.00 15.00      A    C  
ATOM    623  CG  LYS A 358      19.474   3.245  -4.104  1.00 15.00      A    C  
ATOM    624  CD  LYS A 358      19.427   4.511  -3.263  1.00 15.00      A    C  
ATOM    625  CE  LYS A 358      20.799   4.876  -2.720  1.00 15.00      A    C  
ATOM    626  NZ  LYS A 358      21.238   3.943  -1.645  1.00 15.00      A    N  
ATOM    627  HZ1 LYS A 358      22.141   4.263  -1.239  1.00 15.00      A    H  
ATOM    628  HZ2 LYS A 358      21.365   2.986  -2.032  1.00 15.00      A    H  
ATOM    629  HZ3 LYS A 358      20.524   3.907  -0.890  1.00 15.00      A    H  
ATOM    630  C   LYS A 358      16.678   0.849  -5.231  1.00 15.00      A    C  
ATOM    631  O   LYS A 358      15.895   0.677  -6.167  1.00 15.00      A    O  
ATOM    632  N   ALA A 359      16.457   0.382  -4.006  1.00 15.00      A    N  
ATOM    633  HN  ALA A 359      17.124   0.540  -3.305  1.00 15.00      A    H  
ATOM    634  CA  ALA A 359      15.244  -0.354  -3.680  1.00 15.00      A    C  
ATOM    635  CB  ALA A 359      15.454  -1.185  -2.423  1.00 15.00      A    C  
ATOM    636  C   ALA A 359      14.084   0.620  -3.499  1.00 15.00      A    C  
ATOM    637  O   ALA A 359      14.282   1.760  -3.078  1.00 15.00      A    O  
ATOM    638  N   CYS A 360      12.878   0.176  -3.829  1.00 15.00      A    N  
ATOM    639  HN  CYS A 360      12.776  -0.742  -4.157  1.00 15.00      A    H  
ATOM    640  CA  CYS A 360      11.700   1.027  -3.709  1.00 15.00      A    C  
ATOM    641  CB  CYS A 360      10.817   0.907  -4.954  1.00 15.00      A    C  
ATOM    642  SG  CYS A 360       9.455   2.096  -5.017  1.00 15.00      A    S  
ATOM    643  HG  CYS A 360       9.751   3.099  -4.203  1.00 15.00      A    H  
ATOM    644  C   CYS A 360      10.897   0.696  -2.459  1.00 15.00      A    C  
ATOM    645  O   CYS A 360      10.758  -0.471  -2.092  1.00 15.00      A    O  
ATOM    646  N   CYS A 361      10.378   1.734  -1.805  1.00 15.00      A    N  
ATOM    647  HN  CYS A 361      10.540   2.639  -2.143  1.00 15.00      A    H  
ATOM    648  CA  CYS A 361       9.577   1.563  -0.600  1.00 15.00      A    C  
ATOM    649  C   CYS A 361       8.145   1.184  -0.968  1.00 15.00      A    C  
ATOM    650  O   CYS A 361       7.334   2.042  -1.312  1.00 15.00      A    O  
ATOM    651  CB  CYS A 361       9.592   2.848   0.234  1.00 15.00      A    C  
ATOM    652  SG  CYS A 361       8.724   2.726   1.831  1.00 15.00      A    S  
ATOM    653  N   VAL A 362       7.851  -0.113  -0.907  1.00 15.00      A    N  
ATOM    654  HN  VAL A 362       8.542  -0.745  -0.622  1.00 15.00      A    H  
ATOM    655  CA  VAL A 362       6.526  -0.619  -1.245  1.00 15.00      A    C  
ATOM    656  CB  VAL A 362       6.559  -1.488  -2.524  1.00 15.00      A    C  
ATOM    657  CG1 VAL A 362       6.777  -0.622  -3.757  1.00 15.00      A    C  
ATOM    658  CG2 VAL A 362       7.633  -2.558  -2.423  1.00 15.00      A    C  
ATOM    659  C   VAL A 362       5.934  -1.428  -0.091  1.00 15.00      A    C  
ATOM    660  O   VAL A 362       6.667  -1.907   0.777  1.00 15.00      A    O  
ATOM    661  N   PRO A 363       4.594  -1.574  -0.064  1.00 15.00      A    N  
ATOM    662  CA  PRO A 363       3.893  -2.328   0.987  1.00 15.00      A    C  
ATOM    663  CB  PRO A 363       2.416  -2.229   0.581  1.00 15.00      A    C  
ATOM    664  CG  PRO A 363       2.344  -1.038  -0.310  1.00 15.00      A    C  
ATOM    665  CD  PRO A 363       3.653  -0.997  -1.043  1.00 15.00      A    C  
ATOM    666  C   PRO A 363       4.322  -3.790   1.050  1.00 15.00      A    C  
ATOM    667  O   PRO A 363       4.208  -4.527   0.070  1.00 15.00      A    O  
ATOM    668  N   THR A 364       4.815  -4.200   2.215  1.00 15.00      A    N  
ATOM    669  HN  THR A 364       4.882  -3.560   2.955  1.00 15.00      A    H  
ATOM    670  CA  THR A 364       5.255  -5.573   2.425  1.00 15.00      A    C  
ATOM    671  CB  THR A 364       6.532  -5.636   3.287  1.00 15.00      A    C  
ATOM    672  OG1 THR A 364       6.337  -4.891   4.497  1.00 15.00      A    O  
ATOM    673  HG1 THR A 364       5.509  -5.155   4.906  1.00 15.00      A    H  
ATOM    674  CG2 THR A 364       7.720  -5.068   2.523  1.00 15.00      A    C  
ATOM    675  C   THR A 364       4.156  -6.398   3.089  1.00 15.00      A    C  
ATOM    676  O   THR A 364       4.188  -7.628   3.069  1.00 15.00      A    O  
ATOM    677  N   GLU A 365       3.187  -5.701   3.679  1.00 15.00      A    N  
ATOM    678  HN  GLU A 365       3.230  -4.722   3.665  1.00 15.00      A    H  
ATOM    679  CA  GLU A 365       2.066  -6.351   4.350  1.00 15.00      A    C  
ATOM    680  CB  GLU A 365       2.311  -6.393   5.860  1.00 15.00      A    C  
ATOM    681  CG  GLU A 365       1.480  -7.430   6.596  1.00 15.00      A    C  
ATOM    682  CD  GLU A 365       1.710  -7.406   8.093  1.00 15.00      A    C  
ATOM    683  OE1 GLU A 365       2.886  -7.421   8.514  1.00 15.00      A    O  
ATOM    684  OE2 GLU A 365       0.714  -7.379   8.845  1.00 15.00      A    O  
ATOM    685  C   GLU A 365       0.767  -5.608   4.050  1.00 15.00      A    C  
ATOM    686  O   GLU A 365       0.737  -4.378   4.054  1.00 15.00      A    O  
ATOM    687  N   LEU A 366      -0.302  -6.356   3.786  1.00 15.00      A    N  
ATOM    688  HN  LEU A 366      -0.219  -7.332   3.802  1.00 15.00      A    H  
ATOM    689  CA  LEU A 366      -1.597  -5.755   3.471  1.00 15.00      A    C  
ATOM    690  CB  LEU A 366      -1.820  -5.742   1.954  1.00 15.00      A    C  
ATOM    691  CG  LEU A 366      -0.907  -4.813   1.146  1.00 15.00      A    C  
ATOM    692  CD1 LEU A 366      -0.882  -5.218  -0.319  1.00 15.00      A    C  
ATOM    693  CD2 LEU A 366      -1.354  -3.367   1.294  1.00 15.00      A    C  
ATOM    694  C   LEU A 366      -2.745  -6.484   4.171  1.00 15.00      A    C  
ATOM    695  O   LEU A 366      -2.726  -7.706   4.298  1.00 15.00      A    O  
ATOM    696  N   SER A 367      -3.745  -5.725   4.620  1.00 15.00      A    N  
ATOM    697  HN  SER A 367      -3.706  -4.753   4.488  1.00 15.00      A    H  
ATOM    698  CA  SER A 367      -4.902  -6.303   5.306  1.00 15.00      A    C  
ATOM    699  CB  SER A 367      -5.102  -5.651   6.678  1.00 15.00      A    C  
ATOM    700  OG  SER A 367      -5.234  -4.245   6.571  1.00 15.00      A    O  
ATOM    701  HG  SER A 367      -4.694  -3.822   7.244  1.00 15.00      A    H  
ATOM    702  C   SER A 367      -6.169  -6.182   4.457  1.00 15.00      A    C  
ATOM    703  O   SER A 367      -6.189  -5.465   3.457  1.00 15.00      A    O  
ATOM    704  N   ALA A 368      -7.228  -6.883   4.862  1.00 15.00      A    N  
ATOM    705  HN  ALA A 368      -7.163  -7.426   5.677  1.00 15.00      A    H  
ATOM    706  CA  ALA A 368      -8.489  -6.857   4.122  1.00 15.00      A    C  
ATOM    707  CB  ALA A 368      -8.938  -8.276   3.803  1.00 15.00      A    C  
ATOM    708  C   ALA A 368      -9.581  -6.114   4.890  1.00 15.00      A    C  
ATOM    709  O   ALA A 368      -9.605  -6.125   6.120  1.00 15.00      A    O  
ATOM    710  N   ILE A 369     -10.488  -5.473   4.151  1.00 15.00      A    N  
ATOM    711  HN  ILE A 369     -10.416  -5.507   3.172  1.00 15.00      A    H  
ATOM    712  CA  ILE A 369     -11.592  -4.729   4.760  1.00 15.00      A    C  
ATOM    713  CB  ILE A 369     -11.448  -3.201   4.582  1.00 15.00      A    C  
ATOM    714  CG1 ILE A 369     -11.231  -2.834   3.109  1.00 15.00      A    C  
ATOM    715  CG2 ILE A 369     -10.320  -2.664   5.452  1.00 15.00      A    C  
ATOM    716  CD1 ILE A 369     -11.488  -1.375   2.797  1.00 15.00      A    C  
ATOM    717  C   ILE A 369     -12.937  -5.175   4.195  1.00 15.00      A    C  
ATOM    718  O   ILE A 369     -13.008  -5.754   3.111  1.00 15.00      A    O  
ATOM    719  N   SER A 370     -14.004  -4.895   4.937  1.00 15.00      A    N  
ATOM    720  HN  SER A 370     -13.885  -4.430   5.790  1.00 15.00      A    H  
ATOM    721  CA  SER A 370     -15.346  -5.266   4.514  1.00 15.00      A    C  
ATOM    722  CB  SER A 370     -16.087  -5.953   5.662  1.00 15.00      A    C  
ATOM    723  OG  SER A 370     -15.345  -7.055   6.158  1.00 15.00      A    O  
ATOM    724  HG  SER A 370     -15.945  -7.693   6.554  1.00 15.00      A    H  
ATOM    725  C   SER A 370     -16.129  -4.045   4.047  1.00 15.00      A    C  
ATOM    726  O   SER A 370     -16.272  -3.069   4.785  1.00 15.00      A    O  
ATOM    727  N   MET A 371     -16.628  -4.102   2.817  1.00 15.00      A    N  
ATOM    728  HN  MET A 371     -16.477  -4.904   2.276  1.00 15.00      A    H  
ATOM    729  CA  MET A 371     -17.403  -3.003   2.256  1.00 15.00      A    C  
ATOM    730  CB  MET A 371     -16.654  -2.323   1.105  1.00 15.00      A    C  
ATOM    731  CG  MET A 371     -15.361  -1.638   1.519  1.00 15.00      A    C  
ATOM    732  SD  MET A 371     -14.870  -0.324   0.386  1.00 15.00      A    S  
ATOM    733  CE  MET A 371     -14.607  -1.246  -1.128  1.00 15.00      A    C  
ATOM    734  C   MET A 371     -18.769  -3.487   1.784  1.00 15.00      A    C  
ATOM    735  O   MET A 371     -18.946  -4.661   1.458  1.00 15.00      A    O  
ATOM    736  N   LEU A 372     -19.729  -2.570   1.753  1.00 15.00      A    N  
ATOM    737  HN  LEU A 372     -19.519  -1.654   2.029  1.00 15.00      A    H  
ATOM    738  CA  LEU A 372     -21.084  -2.881   1.323  1.00 15.00      A    C  
ATOM    739  CB  LEU A 372     -22.087  -2.394   2.373  1.00 15.00      A    C  
ATOM    740  CG  LEU A 372     -21.961  -3.002   3.773  1.00 15.00      A    C  
ATOM    741  CD1 LEU A 372     -22.715  -2.156   4.786  1.00 15.00      A    C  
ATOM    742  CD2 LEU A 372     -22.475  -4.434   3.786  1.00 15.00      A    C  
ATOM    743  C   LEU A 372     -21.387  -2.211  -0.012  1.00 15.00      A    C  
ATOM    744  O   LEU A 372     -21.269  -0.994  -0.142  1.00 15.00      A    O  
ATOM    745  N   TYR A 373     -21.772  -3.007  -1.004  1.00 15.00      A    N  
ATOM    746  HN  TYR A 373     -21.842  -3.973  -0.848  1.00 15.00      A    H  
ATOM    747  CA  TYR A 373     -22.095  -2.471  -2.321  1.00 15.00      A    C  
ATOM    748  CB  TYR A 373     -21.106  -2.965  -3.384  1.00 15.00      A    C  
ATOM    749  CG  TYR A 373     -21.202  -4.441  -3.705  1.00 15.00      A    C  
ATOM    750  CD1 TYR A 373     -21.835  -4.877  -4.862  1.00 15.00      A    C  
ATOM    751  CD2 TYR A 373     -20.660  -5.397  -2.856  1.00 15.00      A    C  
ATOM    752  CE1 TYR A 373     -21.926  -6.222  -5.164  1.00 15.00      A    C  
ATOM    753  CE2 TYR A 373     -20.745  -6.744  -3.150  1.00 15.00      A    C  
ATOM    754  CZ  TYR A 373     -21.378  -7.151  -4.304  1.00 15.00      A    C  
ATOM    755  OH  TYR A 373     -21.466  -8.492  -4.598  1.00 15.00      A    O  
ATOM    756  HH  TYR A 373     -21.757  -8.971  -3.819  1.00 15.00      A    H  
ATOM    757  C   TYR A 373     -23.531  -2.801  -2.716  1.00 15.00      A    C  
ATOM    758  O   TYR A 373     -24.190  -3.621  -2.074  1.00 15.00      A    O  
ATOM    759  N   LEU A 374     -24.012  -2.154  -3.769  1.00 15.00      A    N  
ATOM    760  HN  LEU A 374     -23.440  -1.511  -4.239  1.00 15.00      A    H  
ATOM    761  CA  LEU A 374     -25.370  -2.380  -4.244  1.00 15.00      A    C  
ATOM    762  CB  LEU A 374     -26.012  -1.072  -4.709  1.00 15.00      A    C  
ATOM    763  CG  LEU A 374     -26.467  -0.112  -3.604  1.00 15.00      A    C  
ATOM    764  CD1 LEU A 374     -27.057   1.153  -4.207  1.00 15.00      A    C  
ATOM    765  CD2 LEU A 374     -27.474  -0.790  -2.682  1.00 15.00      A    C  
ATOM    766  C   LEU A 374     -25.412  -3.419  -5.359  1.00 15.00      A    C  
ATOM    767  O   LEU A 374     -24.696  -3.308  -6.354  1.00 15.00      A    O  
ATOM    768  N   ASP A 375     -26.253  -4.431  -5.177  1.00 15.00      A    N  
ATOM    769  HN  ASP A 375     -26.783  -4.466  -4.354  1.00 15.00      A    H  
ATOM    770  CA  ASP A 375     -26.410  -5.492  -6.166  1.00 15.00      A    C  
ATOM    771  CB  ASP A 375     -26.319  -6.862  -5.482  1.00 15.00      A    C  
ATOM    772  CG  ASP A 375     -25.846  -7.965  -6.411  1.00 15.00      A    C  
ATOM    773  OD1 ASP A 375     -24.690  -7.895  -6.876  1.00 15.00      A    O  
ATOM    774  OD2 ASP A 375     -26.632  -8.901  -6.669  1.00 15.00      A    O  
ATOM    775  C   ASP A 375     -27.755  -5.335  -6.872  1.00 15.00      A    C  
ATOM    776  O   ASP A 375     -28.362  -4.264  -6.818  1.00 15.00      A    O  
ATOM    777  N   GLU A 376     -28.217  -6.391  -7.537  1.00 15.00      A    N  
ATOM    778  HN  GLU A 376     -27.688  -7.216  -7.556  1.00 15.00      A    H  
ATOM    779  CA  GLU A 376     -29.498  -6.348  -8.233  1.00 15.00      A    C  
ATOM    780  CB  GLU A 376     -29.696  -7.593  -9.098  1.00 15.00      A    C  
ATOM    781  CG  GLU A 376     -28.947  -7.553 -10.421  1.00 15.00      A    C  
ATOM    782  CD  GLU A 376     -29.276  -8.733 -11.311  1.00 15.00      A    C  
ATOM    783  OE1 GLU A 376     -30.476  -9.029 -11.483  1.00 15.00      A    O  
ATOM    784  OE2 GLU A 376     -28.333  -9.356 -11.843  1.00 15.00      A    O  
ATOM    785  C   GLU A 376     -30.645  -6.197  -7.239  1.00 15.00      A    C  
ATOM    786  O   GLU A 376     -30.598  -6.759  -6.143  1.00 15.00      A    O  
ATOM    787  N   ASN A 377     -31.661  -5.419  -7.631  1.00 15.00      A    N  
ATOM    788  HN  ASN A 377     -31.622  -5.008  -8.521  1.00 15.00      A    H  
ATOM    789  CA  ASN A 377     -32.833  -5.157  -6.786  1.00 15.00      A    C  
ATOM    790  CB  ASN A 377     -33.492  -6.456  -6.299  1.00 15.00      A    C  
ATOM    791  CG  ASN A 377     -34.094  -7.282  -7.422  1.00 15.00      A    C  
ATOM    792  OD1 ASN A 377     -34.081  -8.511  -7.377  1.00 15.00      A    O  
ATOM    793  ND2 ASN A 377     -34.631  -6.610  -8.434  1.00 15.00      A    N  
ATOM    794 HD21 ASN A 377     -34.610  -5.631  -8.401  1.00 15.00      A    H  
ATOM    795 HD22 ASN A 377     -35.024  -7.120  -9.172  1.00 15.00      A    H  
ATOM    796  C   ASN A 377     -32.481  -4.251  -5.604  1.00 15.00      A    C  
ATOM    797  O   ASN A 377     -33.228  -4.176  -4.626  1.00 15.00      A    O  
ATOM    798  N   GLU A 378     -31.337  -3.564  -5.716  1.00 15.00      A    N  
ATOM    799  HN  GLU A 378     -30.800  -3.677  -6.526  1.00 15.00      A    H  
ATOM    800  CA  GLU A 378     -30.853  -2.654  -4.675  1.00 15.00      A    C  
ATOM    801  CB  GLU A 378     -31.781  -1.447  -4.500  1.00 15.00      A    C  
ATOM    802  CG  GLU A 378     -31.526  -0.320  -5.489  1.00 15.00      A    C  
ATOM    803  CD  GLU A 378     -32.367   0.909  -5.204  1.00 15.00      A    C  
ATOM    804  OE1 GLU A 378     -32.256   1.458  -4.087  1.00 15.00      A    O  
ATOM    805  OE2 GLU A 378     -33.133   1.325  -6.098  1.00 15.00      A    O  
ATOM    806  C   GLU A 378     -30.610  -3.368  -3.345  1.00 15.00      A    C  
ATOM    807  O   GLU A 378     -30.963  -2.860  -2.280  1.00 15.00      A    O  
ATOM    808  N   LYS A 379     -29.993  -4.546  -3.413  1.00 15.00      A    N  
ATOM    809  HN  LYS A 379     -29.732  -4.900  -4.290  1.00 15.00      A    H  
ATOM    810  CA  LYS A 379     -29.695  -5.325  -2.218  1.00 15.00      A    C  
ATOM    811  CB  LYS A 379     -29.890  -6.820  -2.491  1.00 15.00      A    C  
ATOM    812  CG  LYS A 379     -29.654  -7.710  -1.279  1.00 15.00      A    C  
ATOM    813  CD  LYS A 379     -29.528  -9.170  -1.681  1.00 15.00      A    C  
ATOM    814  CE  LYS A 379     -29.122 -10.036  -0.499  1.00 15.00      A    C  
ATOM    815  NZ  LYS A 379     -28.794 -11.429  -0.915  1.00 15.00      A    N  
ATOM    816  HZ1 LYS A 379     -28.515 -11.991  -0.085  1.00 15.00      A    H  
ATOM    817  HZ2 LYS A 379     -28.008 -11.425  -1.596  1.00 15.00      A    H  
ATOM    818  HZ3 LYS A 379     -29.622 -11.875  -1.360  1.00 15.00      A    H  
ATOM    819  C   LYS A 379     -28.269  -5.064  -1.746  1.00 15.00      A    C  
ATOM    820  O   LYS A 379     -27.322  -5.156  -2.527  1.00 15.00      A    O  
ATOM    821  N   VAL A 380     -28.124  -4.733  -0.466  1.00 15.00      A    N  
ATOM    822  HN  VAL A 380     -28.920  -4.661   0.101  1.00 15.00      A    H  
ATOM    823  CA  VAL A 380     -26.812  -4.471   0.114  1.00 15.00      A    C  
ATOM    824  CB  VAL A 380     -26.925  -3.652   1.416  1.00 15.00      A    C  
ATOM    825  CG1 VAL A 380     -25.555  -3.182   1.874  1.00 15.00      A    C  
ATOM    826  CG2 VAL A 380     -27.862  -2.467   1.227  1.00 15.00      A    C  
ATOM    827  C   VAL A 380     -26.088  -5.786   0.398  1.00 15.00      A    C  
ATOM    828  O   VAL A 380     -26.530  -6.582   1.229  1.00 15.00      A    O  
ATOM    829  N   VAL A 381     -24.981  -6.013  -0.304  1.00 15.00      A    N  
ATOM    830  HN  VAL A 381     -24.677  -5.337  -0.947  1.00 15.00      A    H  
ATOM    831  CA  VAL A 381     -24.208  -7.242  -0.143  1.00 15.00      A    C  
ATOM    832  CB  VAL A 381     -23.990  -7.948  -1.501  1.00 15.00      A    C  
ATOM    833  CG1 VAL A 381     -23.263  -9.273  -1.320  1.00 15.00      A    C  
ATOM    834  CG2 VAL A 381     -25.317  -8.162  -2.215  1.00 15.00      A    C  
ATOM    835  C   VAL A 381     -22.853  -6.980   0.517  1.00 15.00      A    C  
ATOM    836  O   VAL A 381     -22.135  -6.054   0.140  1.00 15.00      A    O  
ATOM    837  N   LEU A 382     -22.517  -7.805   1.507  1.00 15.00      A    N  
ATOM    838  HN  LEU A 382     -23.140  -8.515   1.767  1.00 15.00      A    H  
ATOM    839  CA  LEU A 382     -21.249  -7.680   2.218  1.00 15.00      A    C  
ATOM    840  CB  LEU A 382     -21.399  -8.195   3.653  1.00 15.00      A    C  
ATOM    841  CG  LEU A 382     -20.131  -8.194   4.510  1.00 15.00      A    C  
ATOM    842  CD1 LEU A 382     -19.690  -6.771   4.823  1.00 15.00      A    C  
ATOM    843  CD2 LEU A 382     -20.345  -8.988   5.788  1.00 15.00      A    C  
ATOM    844  C   LEU A 382     -20.145  -8.456   1.500  1.00 15.00      A    C  
ATOM    845  O   LEU A 382     -20.304  -9.639   1.200  1.00 15.00      A    O  
ATOM    846  N   LYS A 383     -19.028  -7.786   1.226  1.00 15.00      A    N  
ATOM    847  HN  LYS A 383     -18.955  -6.844   1.490  1.00 15.00      A    H  
ATOM    848  CA  LYS A 383     -17.909  -8.426   0.539  1.00 15.00      A    C  
ATOM    849  CB  LYS A 383     -17.922  -8.077  -0.953  1.00 15.00      A    C  
ATOM    850  CG  LYS A 383     -16.916  -8.857  -1.787  1.00 15.00      A    C  
ATOM    851  CD  LYS A 383     -16.769  -8.259  -3.176  1.00 15.00      A    C  
ATOM    852  CE  LYS A 383     -15.668  -8.950  -3.965  1.00 15.00      A    C  
ATOM    853  NZ  LYS A 383     -15.314  -8.194  -5.200  1.00 15.00      A    N  
ATOM    854  HZ1 LYS A 383     -14.882  -7.281  -4.949  1.00 15.00      A    H  
ATOM    855  HZ2 LYS A 383     -16.167  -8.015  -5.767  1.00 15.00      A    H  
ATOM    856  HZ3 LYS A 383     -14.639  -8.739  -5.774  1.00 15.00      A    H  
ATOM    857  C   LYS A 383     -16.569  -8.038   1.160  1.00 15.00      A    C  
ATOM    858  O   LYS A 383     -16.379  -6.903   1.596  1.00 15.00      A    O  
ATOM    859  N   ASN A 384     -15.645  -8.994   1.193  1.00 15.00      A    N  
ATOM    860  HN  ASN A 384     -15.864  -9.879   0.834  1.00 15.00      A    H  
ATOM    861  CA  ASN A 384     -14.315  -8.766   1.746  1.00 15.00      A    C  
ATOM    862  CB  ASN A 384     -13.859  -9.980   2.560  1.00 15.00      A    C  
ATOM    863  CG  ASN A 384     -14.286  -9.909   4.013  1.00 15.00      A    C  
ATOM    864  OD1 ASN A 384     -15.442 -10.169   4.348  1.00 15.00      A    O  
ATOM    865  ND2 ASN A 384     -13.346  -9.572   4.887  1.00 15.00      A    N  
ATOM    866 HD21 ASN A 384     -12.444  -9.391   4.550  1.00 15.00      A    H  
ATOM    867 HD22 ASN A 384     -13.592  -9.519   5.834  1.00 15.00      A    H  
ATOM    868  C   ASN A 384     -13.309  -8.472   0.638  1.00 15.00      A    C  
ATOM    869  O   ASN A 384     -13.117  -9.280  -0.271  1.00 15.00      A    O  
ATOM    870  N   TYR A 385     -12.672  -7.309   0.721  1.00 15.00      A    N  
ATOM    871  HN  TYR A 385     -12.870  -6.709   1.470  1.00 15.00      A    H  
ATOM    872  CA  TYR A 385     -11.682  -6.900  -0.270  1.00 15.00      A    C  
ATOM    873  CB  TYR A 385     -11.924  -5.453  -0.707  1.00 15.00      A    C  
ATOM    874  CG  TYR A 385     -13.246  -5.236  -1.410  1.00 15.00      A    C  
ATOM    875  CD1 TYR A 385     -14.418  -5.047  -0.689  1.00 15.00      A    C  
ATOM    876  CD2 TYR A 385     -13.323  -5.221  -2.797  1.00 15.00      A    C  
ATOM    877  CE1 TYR A 385     -15.627  -4.850  -1.327  1.00 15.00      A    C  
ATOM    878  CE2 TYR A 385     -14.528  -5.023  -3.445  1.00 15.00      A    C  
ATOM    879  CZ  TYR A 385     -15.677  -4.839  -2.705  1.00 15.00      A    C  
ATOM    880  OH  TYR A 385     -16.881  -4.646  -3.343  1.00 15.00      A    O  
ATOM    881  HH  TYR A 385     -17.404  -4.005  -2.855  1.00 15.00      A    H  
ATOM    882  C   TYR A 385     -10.272  -7.060   0.287  1.00 15.00      A    C  
ATOM    883  O   TYR A 385      -9.886  -6.368   1.228  1.00 15.00      A    O  
ATOM    884  N   GLN A 386      -9.512  -7.976  -0.305  1.00 15.00      A    N  
ATOM    885  HN  GLN A 386      -9.878  -8.482  -1.060  1.00 15.00      A    H  
ATOM    886  CA  GLN A 386      -8.146  -8.250   0.135  1.00 15.00      A    C  
ATOM    887  CB  GLN A 386      -7.715  -9.649  -0.318  1.00 15.00      A    C  
ATOM    888  CG  GLN A 386      -8.758 -10.732  -0.084  1.00 15.00      A    C  
ATOM    889  CD  GLN A 386      -8.961 -11.054   1.384  1.00 15.00      A    C  
ATOM    890  OE1 GLN A 386      -8.028 -10.982   2.184  1.00 15.00      A    O  
ATOM    891  NE2 GLN A 386     -10.190 -11.406   1.747  1.00 15.00      A    N  
ATOM    892 HE21 GLN A 386     -10.885 -11.438   1.057  1.00 15.00      A    H  
ATOM    893 HE22 GLN A 386     -10.350 -11.621   2.689  1.00 15.00      A    H  
ATOM    894  C   GLN A 386      -7.162  -7.211  -0.396  1.00 15.00      A    C  
ATOM    895  O   GLN A 386      -7.356  -6.660  -1.481  1.00 15.00      A    O  
ATOM    896  N   ASP A 387      -6.105  -6.961   0.385  1.00 15.00      A    N  
ATOM    897  HN  ASP A 387      -6.024  -7.442   1.235  1.00 15.00      A    H  
ATOM    898  CA  ASP A 387      -5.060  -5.998   0.024  1.00 15.00      A    C  
ATOM    899  CB  ASP A 387      -4.262  -6.470  -1.198  1.00 15.00      A    C  
ATOM    900  CG  ASP A 387      -3.695  -7.866  -1.022  1.00 15.00      A    C  
ATOM    901  OD1 ASP A 387      -2.825  -8.049  -0.146  1.00 15.00      A    O  
ATOM    902  OD2 ASP A 387      -4.123  -8.778  -1.761  1.00 15.00      A    O  
ATOM    903  C   ASP A 387      -5.619  -4.594  -0.198  1.00 15.00      A    C  
ATOM    904  O   ASP A 387      -5.694  -4.114  -1.330  1.00 15.00      A    O  
ATOM    905  N   MET A 388      -6.018  -3.943   0.892  1.00 15.00      A    N  
ATOM    906  HN  MET A 388      -5.942  -4.381   1.765  1.00 15.00      A    H  
ATOM    907  CA  MET A 388      -6.572  -2.595   0.816  1.00 15.00      A    C  
ATOM    908  CB  MET A 388      -8.065  -2.609   1.153  1.00 15.00      A    C  
ATOM    909  CG  MET A 388      -8.921  -3.387   0.166  1.00 15.00      A    C  
ATOM    910  SD  MET A 388      -9.092  -2.561  -1.428  1.00 15.00      A    S  
ATOM    911  CE  MET A 388     -10.341  -1.333  -1.046  1.00 15.00      A    C  
ATOM    912  C   MET A 388      -5.835  -1.630   1.744  1.00 15.00      A    C  
ATOM    913  O   MET A 388      -5.531  -0.499   1.362  1.00 15.00      A    O  
ATOM    914  N   VAL A 389      -5.548  -2.082   2.963  1.00 15.00      A    N  
ATOM    915  HN  VAL A 389      -5.805  -2.995   3.206  1.00 15.00      A    H  
ATOM    916  CA  VAL A 389      -4.858  -1.252   3.948  1.00 15.00      A    C  
ATOM    917  CB  VAL A 389      -5.572  -1.299   5.317  1.00 15.00      A    C  
ATOM    918  CG1 VAL A 389      -4.861  -0.418   6.338  1.00 15.00      A    C  
ATOM    919  CG2 VAL A 389      -7.028  -0.885   5.176  1.00 15.00      A    C  
ATOM    920  C   VAL A 389      -3.407  -1.693   4.125  1.00 15.00      A    C  
ATOM    921  O   VAL A 389      -3.124  -2.879   4.287  1.00 15.00      A    O  
ATOM    922  N   VAL A 390      -2.492  -0.729   4.095  1.00 15.00      A    N  
ATOM    923  HN  VAL A 390      -2.777   0.198   3.958  1.00 15.00      A    H  
ATOM    924  CA  VAL A 390      -1.073  -1.018   4.263  1.00 15.00      A    C  
ATOM    925  CB  VAL A 390      -0.188   0.087   3.649  1.00 15.00      A    C  
ATOM    926  CG1 VAL A 390       1.282  -0.292   3.749  1.00 15.00      A    C  
ATOM    927  CG2 VAL A 390      -0.577   0.346   2.200  1.00 15.00      A    C  
ATOM    928  C   VAL A 390      -0.730  -1.169   5.742  1.00 15.00      A    C  
ATOM    929  O   VAL A 390      -0.977  -0.266   6.539  1.00 15.00      A    O  
ATOM    930  N   GLU A 391      -0.165  -2.317   6.101  1.00 15.00      A    N  
ATOM    931  HN  GLU A 391      -0.002  -3.003   5.420  1.00 15.00      A    H  
ATOM    932  CA  GLU A 391       0.211  -2.584   7.483  1.00 15.00      A    C  
ATOM    933  CB  GLU A 391      -0.188  -4.006   7.888  1.00 15.00      A    C  
ATOM    934  CG  GLU A 391      -1.688  -4.224   8.011  1.00 15.00      A    C  
ATOM    935  CD  GLU A 391      -2.340  -3.256   8.978  1.00 15.00      A    C  
ATOM    936  OE1 GLU A 391      -1.956  -3.255  10.166  1.00 15.00      A    O  
ATOM    937  OE2 GLU A 391      -3.236  -2.500   8.548  1.00 15.00      A    O  
ATOM    938  C   GLU A 391       1.706  -2.368   7.712  1.00 15.00      A    C  
ATOM    939  O   GLU A 391       2.127  -2.029   8.818  1.00 15.00      A    O  
ATOM    940  N   GLY A 392       2.503  -2.557   6.661  1.00 15.00      A    N  
ATOM    941  HN  GLY A 392       2.111  -2.817   5.801  1.00 15.00      A    H  
ATOM    942  CA  GLY A 392       3.941  -2.383   6.784  1.00 15.00      A    C  
ATOM    943  C   GLY A 392       4.598  -1.942   5.491  1.00 15.00      A    C  
ATOM    944  O   GLY A 392       4.083  -2.202   4.406  1.00 15.00      A    O  
ATOM    945  N   CYS A 393       5.745  -1.277   5.615  1.00 15.00      A    N  
ATOM    946  HN  CYS A 393       6.102  -1.108   6.512  1.00 15.00      A    H  
ATOM    947  CA  CYS A 393       6.485  -0.792   4.453  1.00 15.00      A    C  
ATOM    948  C   CYS A 393       7.946  -1.236   4.499  1.00 15.00      A    C  
ATOM    949  O   CYS A 393       8.576  -1.221   5.557  1.00 15.00      A    O  
ATOM    950  CB  CYS A 393       6.407   0.732   4.371  1.00 15.00      A    C  
ATOM    951  SG  CYS A 393       4.718   1.383   4.181  1.00 15.00      A    S  
ATOM    952  N   GLY A 394       8.478  -1.629   3.343  1.00 15.00      A    N  
ATOM    953  HN  GLY A 394       7.928  -1.618   2.532  1.00 15.00      A    H  
ATOM    954  CA  GLY A 394       9.861  -2.072   3.273  1.00 15.00      A    C  
ATOM    955  C   GLY A 394      10.479  -1.873   1.904  1.00 15.00      A    C  
ATOM    956  O   GLY A 394       9.775  -1.620   0.925  1.00 15.00      A    O  
ATOM    957  N   CYS A 395      11.801  -1.993   1.839  1.00 15.00      A    N  
ATOM    958  HN  CYS A 395      12.300  -2.197   2.657  1.00 15.00      A    H  
ATOM    959  CA  CYS A 395      12.531  -1.824   0.589  1.00 15.00      A    C  
ATOM    960  C   CYS A 395      12.658  -3.146  -0.162  1.00 15.00      A    C  
ATOM    961  O   CYS A 395      13.262  -4.100   0.331  1.00 15.00      A    O  
ATOM    962  CB  CYS A 395      13.913  -1.232   0.862  1.00 15.00      A    C  
ATOM    963  SG  CYS A 395      13.873   0.433   1.598  1.00 15.00      A    S  
ATOM    964  N   ARG A 396      12.087  -3.194  -1.361  1.00 15.00      A    N  
ATOM    965  HN  ARG A 396      11.625  -2.400  -1.703  1.00 15.00      A    H  
ATOM    966  CA  ARG A 396      12.128  -4.398  -2.181  1.00 15.00      A    C  
ATOM    967  CB  ARG A 396      10.707  -4.885  -2.479  1.00 15.00      A    C  
ATOM    968  CG  ARG A 396       9.861  -5.115  -1.236  1.00 15.00      A    C  
ATOM    969  CD  ARG A 396      10.344  -6.318  -0.445  1.00 15.00      A    C  
ATOM    970  NE  ARG A 396       9.722  -7.554  -0.907  1.00 15.00      A    N  
ATOM    971  HE  ARG A 396       9.809  -7.778  -1.858  1.00 15.00      A    H  
ATOM    972  CZ  ARG A 396       9.050  -8.381  -0.112  1.00 15.00      A    C  
ATOM    973  NH1 ARG A 396       8.925  -8.107   1.179  1.00 15.00      A    N  
ATOM    974 HH11 ARG A 396       8.400  -8.754   1.801  1.00 15.00      A    H  
ATOM    975 HH12 ARG A 396       9.355  -7.243   1.571  1.00 15.00      A    H  
ATOM    976  NH2 ARG A 396       8.495  -9.478  -0.609  1.00 15.00      A    N  
ATOM    977 HH21 ARG A 396       8.582  -9.693  -1.624  1.00 15.00      A    H  
ATOM    978 HH22 ARG A 396       7.969 -10.123   0.015  1.00 15.00      A    H  
ATOM    979  C   ARG A 396      12.881  -4.150  -3.483  1.00 15.00      A    C  
ATOM    980  O   ARG A 396      13.504  -5.058  -4.034  1.00 15.00      A    O  
ATOM    981  C1  UNK B   1      14.707   2.816   5.115  1.00 15.00      B    C  
ATOM    982  C2  UNK B   1      15.661   1.641   5.327  1.00 15.00      B    C  
ATOM    983  C3  UNK B   1      16.931   1.860   5.842  1.00 15.00      B    C  
ATOM    984  C4  UNK B   1      15.215   0.220   4.972  1.00 15.00      B    C  
ATOM    985  O1  UNK B   1      14.092   0.011   4.518  1.00 15.00      B    O  
ATOM    986  O2  UNK B   1      16.069  -0.819   5.162  1.00 15.00      B    O  
ATOM    987  C5  UNK B   1      15.441  -2.041   4.761  1.00 15.00      B    C  
END
