# Supplementary material for: In silico assessment of biocompatibility and toxicity: molecular docking and dynamics simulation of PMMA-based dental materials for interim prosthetic restorations
Source: J Mater Sci Mater Med. 2024 Jun 4;35(1):28. doi: 10.1007/s10856-024-06799-7 (PMC11150300; doi:10.1007/s10856-024-06799-7)
Supplement: Supplementary file 3 — Supplementary Data 3 [file 10856_2024_6799_MOESM3_ESM.zip › Complexes/BMP2_PMMA.pdb]

REMARK FILENAME="complex_7w.pdb0"
REMARK ===============================================================
REMARK HADDOCK run for complex
REMARK initial structure: complex_7.pdb
REMARK ===============================================================
REMARK            total,bonds,angles,improper,dihe,vdw,elec,air,cdih,coup,rdcs,vean,dani,xpcs,rg
REMARK energies: 11.7616, 0, 0, 0, 0, -24.6777, 0.166981, 36.2723, 0, 0, 0, 0, 0, 0, 0
REMARK ===============================================================
REMARK            bonds,angles,impropers,dihe,air,cdih,coup,rdcs,vean,dani,xpcs
REMARK rms-dev.: 0,0,0,0,0.652054,0,0, 0, 0, 0, 0
REMARK ===============================================================
REMARK               air,cdih,coup,rdcs,vean,dani,xpcs
REMARK               >0.3,>5,>1,>0,>5,>0.2,>0.2
REMARK violations.: 1, 0, 0, 0, 0, 0, 0
REMARK ===============================================================
REMARK                        CVpartition#,violations,rms
REMARK AIRs cross-validation: 1, 10, 2.81142
REMARK ===============================================================
REMARK NCS energy: 0
REMARK ===============================================================
REMARK Symmetry energy: 0
REMARK ===============================================================
REMARK Membrane restraining energy: 0
REMARK ===============================================================
REMARK Local cross-correlation:  0.0000
REMARK ===============================================================
REMARK Desolvation energy: -6.25685
REMARK Internal energy free molecules: -3136.21
REMARK Internal energy complex: -3097.05
REMARK Binding energy: 8.39374
REMARK ===============================================================
REMARK buried surface area: 711.144
REMARK ===============================================================
REMARK water - chain_1: 0 0 0
REMARK water - chain_2: 0 0 0
REMARK ===============================================================
REMARK water - water: 0 0 0
REMARK ===============================================================
REMARK DATE:13-Feb-2024  23:52:20       created by user: enmr
REMARK VERSION:1.3U
ATOM      1  N   LYS A 293      15.795  12.558   3.001  1.00 15.00      A    N  
ATOM      2  HN  LYS A 293      16.235  12.038   3.705  1.00 15.00      A    H  
ATOM      3  CA  LYS A 293      14.411  12.256   2.653  1.00 15.00      A    C  
ATOM      4  CB  LYS A 293      14.324  11.693   1.233  1.00 15.00      A    C  
ATOM      5  CG  LYS A 293      14.827  12.638   0.155  1.00 15.00      A    C  
ATOM      6  CD  LYS A 293      14.604  12.059  -1.233  1.00 15.00      A    C  
ATOM      7  CE  LYS A 293      15.164  12.973  -2.311  1.00 15.00      A    C  
ATOM      8  NZ  LYS A 293      16.647  13.076  -2.235  1.00 15.00      A    N  
ATOM      9  HZ1 LYS A 293      17.079  12.147  -2.413  1.00 15.00      A    H  
ATOM     10  HZ2 LYS A 293      16.936  13.406  -1.292  1.00 15.00      A    H  
ATOM     11  HZ3 LYS A 293      16.995  13.750  -2.947  1.00 15.00      A    H  
ATOM     12  C   LYS A 293      13.792  11.275   3.643  1.00 15.00      A    C  
ATOM     13  O   LYS A 293      14.502  10.587   4.379  1.00 15.00      A    O  
ATOM     14  N   SER A 294      12.463  11.218   3.653  1.00 15.00      A    N  
ATOM     15  HN  SER A 294      11.957  11.794   3.043  1.00 15.00      A    H  
ATOM     16  CA  SER A 294      11.738  10.324   4.546  1.00 15.00      A    C  
ATOM     17  CB  SER A 294      10.274  10.759   4.660  1.00 15.00      A    C  
ATOM     18  OG  SER A 294       9.566   9.931   5.564  1.00 15.00      A    O  
ATOM     19  HG  SER A 294       9.812   9.013   5.418  1.00 15.00      A    H  
ATOM     20  C   SER A 294      11.821   8.881   4.059  1.00 15.00      A    C  
ATOM     21  O   SER A 294      11.730   8.616   2.860  1.00 15.00      A    O  
ATOM     22  N   SER A 295      11.994   7.953   4.998  1.00 15.00      A    N  
ATOM     23  HN  SER A 295      12.064   8.230   5.935  1.00 15.00      A    H  
ATOM     24  CA  SER A 295      12.091   6.535   4.669  1.00 15.00      A    C  
ATOM     25  CB  SER A 295      12.779   5.764   5.800  1.00 15.00      A    C  
ATOM     26  OG  SER A 295      12.036   5.848   7.002  1.00 15.00      A    O  
ATOM     27  HG  SER A 295      11.591   5.013   7.162  1.00 15.00      A    H  
ATOM     28  C   SER A 295      10.721   5.926   4.364  1.00 15.00      A    C  
ATOM     29  O   SER A 295       9.693   6.601   4.444  1.00 15.00      A    O  
ATOM     30  N   CYS A 296      10.725   4.642   4.012  1.00 15.00      A    N  
ATOM     31  HN  CYS A 296      11.580   4.165   3.972  1.00 15.00      A    H  
ATOM     32  CA  CYS A 296       9.501   3.919   3.681  1.00 15.00      A    C  
ATOM     33  C   CYS A 296       8.635   3.662   4.911  1.00 15.00      A    C  
ATOM     34  O   CYS A 296       9.089   3.070   5.891  1.00 15.00      A    O  
ATOM     35  CB  CYS A 296       9.842   2.595   2.992  1.00 15.00      A    C  
ATOM     36  SG  CYS A 296       8.433   1.456   2.787  1.00 15.00      A    S  
ATOM     37  N   LYS A 297       7.385   4.115   4.843  1.00 15.00      A    N  
ATOM     38  HN  LYS A 297       7.093   4.580   4.032  1.00 15.00      A    H  
ATOM     39  CA  LYS A 297       6.430   3.932   5.935  1.00 15.00      A    C  
ATOM     40  CB  LYS A 297       6.753   4.827   7.136  1.00 15.00      A    C  
ATOM     41  CG  LYS A 297       6.862   6.311   6.827  1.00 15.00      A    C  
ATOM     42  CD  LYS A 297       7.201   7.095   8.084  1.00 15.00      A    C  
ATOM     43  CE  LYS A 297       7.661   8.504   7.757  1.00 15.00      A    C  
ATOM     44  NZ  LYS A 297       8.873   8.876   8.537  1.00 15.00      A    N  
ATOM     45  HZ1 LYS A 297       8.648   8.912   9.553  1.00 15.00      A    H  
ATOM     46  HZ2 LYS A 297       9.221   9.808   8.237  1.00 15.00      A    H  
ATOM     47  HZ3 LYS A 297       9.623   8.172   8.384  1.00 15.00      A    H  
ATOM     48  C   LYS A 297       4.994   4.140   5.464  1.00 15.00      A    C  
ATOM     49  O   LYS A 297       4.750   4.410   4.288  1.00 15.00      A    O  
ATOM     50  N   ARG A 298       4.046   4.010   6.389  1.00 15.00      A    N  
ATOM     51  HN  ARG A 298       4.303   3.803   7.312  1.00 15.00      A    H  
ATOM     52  CA  ARG A 298       2.633   4.169   6.064  1.00 15.00      A    C  
ATOM     53  CB  ARG A 298       1.782   3.226   6.918  1.00 15.00      A    C  
ATOM     54  CG  ARG A 298       0.389   2.975   6.366  1.00 15.00      A    C  
ATOM     55  CD  ARG A 298      -0.402   2.041   7.266  1.00 15.00      A    C  
ATOM     56  NE  ARG A 298      -0.699   2.647   8.562  1.00 15.00      A    N  
ATOM     57  HE  ARG A 298      -0.223   3.472   8.794  1.00 15.00      A    H  
ATOM     58  CZ  ARG A 298      -1.572   2.146   9.434  1.00 15.00      A    C  
ATOM     59  NH1 ARG A 298      -2.234   1.031   9.152  1.00 15.00      A    N  
ATOM     60 HH11 ARG A 298      -2.915   0.643   9.836  1.00 15.00      A    H  
ATOM     61 HH12 ARG A 298      -2.073   0.544   8.247  1.00 15.00      A    H  
ATOM     62  NH2 ARG A 298      -1.783   2.762  10.589  1.00 15.00      A    N  
ATOM     63 HH21 ARG A 298      -1.266   3.636  10.815  1.00 15.00      A    H  
ATOM     64 HH22 ARG A 298      -2.465   2.371  11.270  1.00 15.00      A    H  
ATOM     65  C   ARG A 298       2.168   5.613   6.240  1.00 15.00      A    C  
ATOM     66  O   ARG A 298       2.520   6.279   7.214  1.00 15.00      A    O  
ATOM     67  N   HIS A 299       1.375   6.086   5.284  1.00 15.00      A    N  
ATOM     68  HN  HIS A 299       1.134   5.501   4.535  1.00 15.00      A    H  
ATOM     69  CA  HIS A 299       0.847   7.443   5.318  1.00 15.00      A    C  
ATOM     70  CB  HIS A 299       1.372   8.260   4.132  1.00 15.00      A    C  
ATOM     71  CG  HIS A 299       2.857   8.451   4.116  1.00 15.00      A    C  
ATOM     72  ND1 HIS A 299       3.443   9.563   4.671  1.00 15.00      A    N  
ATOM     73  CD2 HIS A 299       3.820   7.652   3.593  1.00 15.00      A    C  
ATOM     74  CE1 HIS A 299       4.741   9.421   4.477  1.00 15.00      A    C  
ATOM     75  NE2 HIS A 299       5.015   8.280   3.828  1.00 15.00      A    N  
ATOM     76  HE2 HIS A 299       5.902   7.955   3.566  1.00 15.00      A    H  
ATOM     77  C   HIS A 299      -0.678   7.410   5.294  1.00 15.00      A    C  
ATOM     78  O   HIS A 299      -1.271   6.509   4.700  1.00 15.00      A    O  
ATOM     79  N   PRO A 300      -1.331   8.391   5.944  1.00 15.00      A    N  
ATOM     80  CA  PRO A 300      -2.797   8.469   6.004  1.00 15.00      A    C  
ATOM     81  CB  PRO A 300      -3.063   9.645   6.957  1.00 15.00      A    C  
ATOM     82  CG  PRO A 300      -1.764   9.888   7.651  1.00 15.00      A    C  
ATOM     83  CD  PRO A 300      -0.697   9.495   6.676  1.00 15.00      A    C  
ATOM     84  C   PRO A 300      -3.424   8.746   4.640  1.00 15.00      A    C  
ATOM     85  O   PRO A 300      -2.897   9.532   3.854  1.00 15.00      A    O  
ATOM     86  N   LEU A 301      -4.553   8.093   4.370  1.00 15.00      A    N  
ATOM     87  HN  LEU A 301      -4.922   7.482   5.041  1.00 15.00      A    H  
ATOM     88  CA  LEU A 301      -5.261   8.264   3.105  1.00 15.00      A    C  
ATOM     89  CB  LEU A 301      -4.572   7.485   1.978  1.00 15.00      A    C  
ATOM     90  CG  LEU A 301      -5.261   7.530   0.609  1.00 15.00      A    C  
ATOM     91  CD1 LEU A 301      -5.165   8.921  -0.000  1.00 15.00      A    C  
ATOM     92  CD2 LEU A 301      -4.674   6.485  -0.326  1.00 15.00      A    C  
ATOM     93  C   LEU A 301      -6.715   7.823   3.229  1.00 15.00      A    C  
ATOM     94  O   LEU A 301      -7.021   6.630   3.167  1.00 15.00      A    O  
ATOM     95  N   TYR A 302      -7.607   8.791   3.409  1.00 15.00      A    N  
ATOM     96  HN  TYR A 302      -7.302   9.723   3.447  1.00 15.00      A    H  
ATOM     97  CA  TYR A 302      -9.030   8.502   3.536  1.00 15.00      A    C  
ATOM     98  CB  TYR A 302      -9.697   9.474   4.515  1.00 15.00      A    C  
ATOM     99  CG  TYR A 302     -11.171   9.211   4.759  1.00 15.00      A    C  
ATOM    100  CD1 TYR A 302     -11.587   8.194   5.611  1.00 15.00      A    C  
ATOM    101  CD2 TYR A 302     -12.146   9.986   4.142  1.00 15.00      A    C  
ATOM    102  CE1 TYR A 302     -12.931   7.959   5.841  1.00 15.00      A    C  
ATOM    103  CE2 TYR A 302     -13.490   9.758   4.366  1.00 15.00      A    C  
ATOM    104  CZ  TYR A 302     -13.878   8.744   5.216  1.00 15.00      A    C  
ATOM    105  OH  TYR A 302     -15.216   8.515   5.440  1.00 15.00      A    O  
ATOM    106  HH  TYR A 302     -15.367   8.394   6.381  1.00 15.00      A    H  
ATOM    107  C   TYR A 302      -9.696   8.573   2.168  1.00 15.00      A    C  
ATOM    108  O   TYR A 302      -9.678   9.613   1.509  1.00 15.00      A    O  
ATOM    109  N   VAL A 303     -10.275   7.460   1.740  1.00 15.00      A    N  
ATOM    110  HN  VAL A 303     -10.270   6.663   2.312  1.00 15.00      A    H  
ATOM    111  CA  VAL A 303     -10.930   7.404   0.443  1.00 15.00      A    C  
ATOM    112  CB  VAL A 303     -10.719   6.048  -0.259  1.00 15.00      A    C  
ATOM    113  CG1 VAL A 303     -11.293   6.082  -1.669  1.00 15.00      A    C  
ATOM    114  CG2 VAL A 303      -9.239   5.695  -0.295  1.00 15.00      A    C  
ATOM    115  C   VAL A 303     -12.419   7.707   0.555  1.00 15.00      A    C  
ATOM    116  O   VAL A 303     -13.214   6.848   0.942  1.00 15.00      A    O  
ATOM    117  N   ASP A 304     -12.782   8.940   0.220  1.00 15.00      A    N  
ATOM    118  HN  ASP A 304     -12.095   9.578  -0.070  1.00 15.00      A    H  
ATOM    119  CA  ASP A 304     -14.171   9.366   0.265  1.00 15.00      A    C  
ATOM    120  CB  ASP A 304     -14.262  10.889   0.400  1.00 15.00      A    C  
ATOM    121  CG  ASP A 304     -15.570  11.347   1.016  1.00 15.00      A    C  
ATOM    122  OD1 ASP A 304     -16.638  11.040   0.446  1.00 15.00      A    O  
ATOM    123  OD2 ASP A 304     -15.526  12.014   2.071  1.00 15.00      A    O  
ATOM    124  C   ASP A 304     -14.882   8.906  -1.000  1.00 15.00      A    C  
ATOM    125  O   ASP A 304     -14.469   9.241  -2.112  1.00 15.00      A    O  
ATOM    126  N   PHE A 305     -15.949   8.136  -0.825  1.00 15.00      A    N  
ATOM    127  HN  PHE A 305     -16.234   7.914   0.087  1.00 15.00      A    H  
ATOM    128  CA  PHE A 305     -16.705   7.612  -1.955  1.00 15.00      A    C  
ATOM    129  CB  PHE A 305     -17.576   6.428  -1.536  1.00 15.00      A    C  
ATOM    130  CG  PHE A 305     -16.785   5.261  -1.014  1.00 15.00      A    C  
ATOM    131  CD1 PHE A 305     -15.612   4.863  -1.638  1.00 15.00      A    C  
ATOM    132  CD2 PHE A 305     -17.212   4.564   0.100  1.00 15.00      A    C  
ATOM    133  CE1 PHE A 305     -14.883   3.791  -1.156  1.00 15.00      A    C  
ATOM    134  CE2 PHE A 305     -16.490   3.492   0.588  1.00 15.00      A    C  
ATOM    135  CZ  PHE A 305     -15.324   3.105  -0.041  1.00 15.00      A    C  
ATOM    136  C   PHE A 305     -17.528   8.681  -2.670  1.00 15.00      A    C  
ATOM    137  O   PHE A 305     -17.950   8.480  -3.804  1.00 15.00      A    O  
ATOM    138  N   SER A 306     -17.752   9.816  -2.018  1.00 15.00      A    N  
ATOM    139  HN  SER A 306     -17.400   9.928  -1.108  1.00 15.00      A    H  
ATOM    140  CA  SER A 306     -18.513  10.899  -2.630  1.00 15.00      A    C  
ATOM    141  CB  SER A 306     -19.156  11.786  -1.564  1.00 15.00      A    C  
ATOM    142  OG  SER A 306     -20.018  11.030  -0.733  1.00 15.00      A    O  
ATOM    143  HG  SER A 306     -19.502  10.593  -0.053  1.00 15.00      A    H  
ATOM    144  C   SER A 306     -17.627  11.729  -3.556  1.00 15.00      A    C  
ATOM    145  O   SER A 306     -18.120  12.422  -4.446  1.00 15.00      A    O  
ATOM    146  N   ASP A 307     -16.316  11.639  -3.346  1.00 15.00      A    N  
ATOM    147  HN  ASP A 307     -15.989  11.062  -2.622  1.00 15.00      A    H  
ATOM    148  CA  ASP A 307     -15.352  12.378  -4.155  1.00 15.00      A    C  
ATOM    149  CB  ASP A 307     -14.086  12.675  -3.344  1.00 15.00      A    C  
ATOM    150  CG  ASP A 307     -14.315  13.684  -2.235  1.00 15.00      A    C  
ATOM    151  OD1 ASP A 307     -15.392  14.319  -2.219  1.00 15.00      A    O  
ATOM    152  OD2 ASP A 307     -13.414  13.842  -1.383  1.00 15.00      A    O  
ATOM    153  C   ASP A 307     -14.982  11.619  -5.427  1.00 15.00      A    C  
ATOM    154  O   ASP A 307     -14.545  12.218  -6.410  1.00 15.00      A    O  
ATOM    155  N   VAL A 308     -15.162  10.300  -5.407  1.00 15.00      A    N  
ATOM    156  HN  VAL A 308     -15.528   9.879  -4.601  1.00 15.00      A    H  
ATOM    157  CA  VAL A 308     -14.830   9.468  -6.560  1.00 15.00      A    C  
ATOM    158  CB  VAL A 308     -13.976   8.244  -6.163  1.00 15.00      A    C  
ATOM    159  CG1 VAL A 308     -12.567   8.680  -5.789  1.00 15.00      A    C  
ATOM    160  CG2 VAL A 308     -14.624   7.480  -5.017  1.00 15.00      A    C  
ATOM    161  C   VAL A 308     -16.069   9.005  -7.322  1.00 15.00      A    C  
ATOM    162  O   VAL A 308     -15.957   8.343  -8.355  1.00 15.00      A    O  
ATOM    163  N   GLY A 309     -17.248   9.356  -6.813  1.00 15.00      A    N  
ATOM    164  HN  GLY A 309     -17.278   9.885  -5.988  1.00 15.00      A    H  
ATOM    165  CA  GLY A 309     -18.484   8.964  -7.466  1.00 15.00      A    C  
ATOM    166  C   GLY A 309     -18.821   7.501  -7.243  1.00 15.00      A    C  
ATOM    167  O   GLY A 309     -19.437   6.863  -8.094  1.00 15.00      A    O  
ATOM    168  N   TRP A 310     -18.401   6.973  -6.098  1.00 15.00      A    N  
ATOM    169  HN  TRP A 310     -17.901   7.537  -5.472  1.00 15.00      A    H  
ATOM    170  CA  TRP A 310     -18.657   5.584  -5.743  1.00 15.00      A    C  
ATOM    171  CB  TRP A 310     -17.390   4.942  -5.176  1.00 15.00      A    C  
ATOM    172  CG  TRP A 310     -16.493   4.332  -6.209  1.00 15.00      A    C  
ATOM    173  CD1 TRP A 310     -16.510   4.554  -7.556  1.00 15.00      A    C  
ATOM    174  CD2 TRP A 310     -15.440   3.393  -5.970  1.00 15.00      A    C  
ATOM    175  NE1 TRP A 310     -15.531   3.812  -8.169  1.00 15.00      A    N  
ATOM    176  HE1 TRP A 310     -15.343   3.802  -9.131  1.00 15.00      A    H  
ATOM    177  CE2 TRP A 310     -14.861   3.090  -7.217  1.00 15.00      A    C  
ATOM    178  CE3 TRP A 310     -14.931   2.780  -4.821  1.00 15.00      A    C  
ATOM    179  CZ2 TRP A 310     -13.797   2.200  -7.347  1.00 15.00      A    C  
ATOM    180  CZ3 TRP A 310     -13.877   1.899  -4.952  1.00 15.00      A    C  
ATOM    181  CH2 TRP A 310     -13.321   1.617  -6.205  1.00 15.00      A    C  
ATOM    182  C   TRP A 310     -19.779   5.484  -4.717  1.00 15.00      A    C  
ATOM    183  O   TRP A 310     -20.121   4.394  -4.263  1.00 15.00      A    O  
ATOM    184  N   ASN A 311     -20.354   6.631  -4.364  1.00 15.00      A    N  
ATOM    185  HN  ASN A 311     -20.042   7.467  -4.773  1.00 15.00      A    H  
ATOM    186  CA  ASN A 311     -21.439   6.683  -3.388  1.00 15.00      A    C  
ATOM    187  CB  ASN A 311     -21.553   8.082  -2.772  1.00 15.00      A    C  
ATOM    188  CG  ASN A 311     -21.930   9.157  -3.779  1.00 15.00      A    C  
ATOM    189  OD1 ASN A 311     -21.489   9.141  -4.928  1.00 15.00      A    O  
ATOM    190  ND2 ASN A 311     -22.756  10.099  -3.348  1.00 15.00      A    N  
ATOM    191 HD21 ASN A 311     -23.071  10.049  -2.421  1.00 15.00      A    H  
ATOM    192 HD22 ASN A 311     -23.016  10.807  -3.972  1.00 15.00      A    H  
ATOM    193  C   ASN A 311     -22.772   6.267  -4.006  1.00 15.00      A    C  
ATOM    194  O   ASN A 311     -23.789   6.180  -3.316  1.00 15.00      A    O  
ATOM    195  N   ASP A 312     -22.759   6.010  -5.308  1.00 15.00      A    N  
ATOM    196  HN  ASP A 312     -21.916   6.098  -5.804  1.00 15.00      A    H  
ATOM    197  CA  ASP A 312     -23.964   5.603  -6.022  1.00 15.00      A    C  
ATOM    198  CB  ASP A 312     -23.933   6.068  -7.484  1.00 15.00      A    C  
ATOM    199  CG  ASP A 312     -22.767   5.511  -8.288  1.00 15.00      A    C  
ATOM    200  OD1 ASP A 312     -21.744   5.123  -7.684  1.00 15.00      A    O  
ATOM    201  OD2 ASP A 312     -22.878   5.471  -9.532  1.00 15.00      A    O  
ATOM    202  C   ASP A 312     -24.212   4.096  -5.919  1.00 15.00      A    C  
ATOM    203  O   ASP A 312     -25.360   3.650  -5.914  1.00 15.00      A    O  
ATOM    204  N   TRP A 313     -23.140   3.315  -5.827  1.00 15.00      A    N  
ATOM    205  HN  TRP A 313     -22.247   3.719  -5.830  1.00 15.00      A    H  
ATOM    206  CA  TRP A 313     -23.271   1.868  -5.715  1.00 15.00      A    C  
ATOM    207  CB  TRP A 313     -22.475   1.126  -6.799  1.00 15.00      A    C  
ATOM    208  CG  TRP A 313     -20.985   1.237  -6.679  1.00 15.00      A    C  
ATOM    209  CD1 TRP A 313     -20.208   2.298  -7.041  1.00 15.00      A    C  
ATOM    210  CD2 TRP A 313     -20.089   0.238  -6.177  1.00 15.00      A    C  
ATOM    211  NE1 TRP A 313     -18.887   2.028  -6.784  1.00 15.00      A    N  
ATOM    212  HE1 TRP A 313     -18.139   2.638  -6.951  1.00 15.00      A    H  
ATOM    213  CE2 TRP A 313     -18.787   0.769  -6.254  1.00 15.00      A    C  
ATOM    214  CE3 TRP A 313     -20.263  -1.052  -5.664  1.00 15.00      A    C  
ATOM    215  CZ2 TRP A 313     -17.665   0.055  -5.839  1.00 15.00      A    C  
ATOM    216  CZ3 TRP A 313     -19.149  -1.758  -5.254  1.00 15.00      A    C  
ATOM    217  CH2 TRP A 313     -17.867  -1.204  -5.343  1.00 15.00      A    C  
ATOM    218  C   TRP A 313     -22.918   1.386  -4.312  1.00 15.00      A    C  
ATOM    219  O   TRP A 313     -23.298   0.288  -3.911  1.00 15.00      A    O  
ATOM    220  N   ILE A 314     -22.193   2.216  -3.564  1.00 15.00      A    N  
ATOM    221  HN  ILE A 314     -21.906   3.076  -3.939  1.00 15.00      A    H  
ATOM    222  CA  ILE A 314     -21.813   1.870  -2.196  1.00 15.00      A    C  
ATOM    223  CB  ILE A 314     -20.343   2.223  -1.885  1.00 15.00      A    C  
ATOM    224  CG1 ILE A 314     -19.403   1.479  -2.832  1.00 15.00      A    C  
ATOM    225  CG2 ILE A 314     -20.009   1.886  -0.438  1.00 15.00      A    C  
ATOM    226  CD1 ILE A 314     -17.956   1.904  -2.715  1.00 15.00      A    C  
ATOM    227  C   ILE A 314     -22.719   2.580  -1.195  1.00 15.00      A    C  
ATOM    228  O   ILE A 314     -22.661   3.800  -1.045  1.00 15.00      A    O  
ATOM    229  N   VAL A 315     -23.555   1.803  -0.514  1.00 15.00      A    N  
ATOM    230  HN  VAL A 315     -23.543   0.835  -0.674  1.00 15.00      A    H  
ATOM    231  CA  VAL A 315     -24.479   2.348   0.476  1.00 15.00      A    C  
ATOM    232  CB  VAL A 315     -25.591   1.337   0.822  1.00 15.00      A    C  
ATOM    233  CG1 VAL A 315     -26.697   2.009   1.623  1.00 15.00      A    C  
ATOM    234  CG2 VAL A 315     -26.151   0.701  -0.444  1.00 15.00      A    C  
ATOM    235  C   VAL A 315     -23.731   2.734   1.750  1.00 15.00      A    C  
ATOM    236  O   VAL A 315     -23.930   3.819   2.299  1.00 15.00      A    O  
ATOM    237  N   ALA A 316     -22.867   1.834   2.208  1.00 15.00      A    N  
ATOM    238  HN  ALA A 316     -22.760   0.990   1.721  1.00 15.00      A    H  
ATOM    239  CA  ALA A 316     -22.073   2.062   3.408  1.00 15.00      A    C  
ATOM    240  CB  ALA A 316     -22.863   1.671   4.650  1.00 15.00      A    C  
ATOM    241  C   ALA A 316     -20.769   1.274   3.332  1.00 15.00      A    C  
ATOM    242  O   ALA A 316     -20.734   0.181   2.772  1.00 15.00      A    O  
ATOM    243  N   PRO A 317     -19.670   1.826   3.874  1.00 15.00      A    N  
ATOM    244  CA  PRO A 317     -19.663   3.139   4.524  1.00 15.00      A    C  
ATOM    245  CB  PRO A 317     -18.457   3.014   5.458  1.00 15.00      A    C  
ATOM    246  CG  PRO A 317     -17.498   2.165   4.696  1.00 15.00      A    C  
ATOM    247  CD  PRO A 317     -18.335   1.196   3.901  1.00 15.00      A    C  
ATOM    248  C   PRO A 317     -19.428   4.262   3.513  1.00 15.00      A    C  
ATOM    249  O   PRO A 317     -19.149   3.998   2.345  1.00 15.00      A    O  
ATOM    250  N   PRO A 318     -19.558   5.533   3.943  1.00 15.00      A    N  
ATOM    251  CA  PRO A 318     -19.333   6.691   3.067  1.00 15.00      A    C  
ATOM    252  CB  PRO A 318     -19.848   7.868   3.900  1.00 15.00      A    C  
ATOM    253  CG  PRO A 318     -19.710   7.417   5.313  1.00 15.00      A    C  
ATOM    254  CD  PRO A 318     -19.969   5.939   5.301  1.00 15.00      A    C  
ATOM    255  C   PRO A 318     -17.851   6.886   2.733  1.00 15.00      A    C  
ATOM    256  O   PRO A 318     -17.496   7.727   1.907  1.00 15.00      A    O  
ATOM    257  N   GLY A 319     -16.994   6.101   3.384  1.00 15.00      A    N  
ATOM    258  HN  GLY A 319     -17.342   5.453   4.032  1.00 15.00      A    H  
ATOM    259  CA  GLY A 319     -15.564   6.189   3.154  1.00 15.00      A    C  
ATOM    260  C   GLY A 319     -14.778   5.320   4.120  1.00 15.00      A    C  
ATOM    261  O   GLY A 319     -15.308   4.894   5.149  1.00 15.00      A    O  
ATOM    262  N   TYR A 320     -13.514   5.056   3.796  1.00 15.00      A    N  
ATOM    263  HN  TYR A 320     -13.145   5.425   2.966  1.00 15.00      A    H  
ATOM    264  CA  TYR A 320     -12.667   4.229   4.652  1.00 15.00      A    C  
ATOM    265  CB  TYR A 320     -12.827   2.742   4.305  1.00 15.00      A    C  
ATOM    266  CG  TYR A 320     -12.008   2.281   3.117  1.00 15.00      A    C  
ATOM    267  CD1 TYR A 320     -12.329   2.679   1.826  1.00 15.00      A    C  
ATOM    268  CD2 TYR A 320     -10.910   1.447   3.291  1.00 15.00      A    C  
ATOM    269  CE1 TYR A 320     -11.581   2.260   0.742  1.00 15.00      A    C  
ATOM    270  CE2 TYR A 320     -10.158   1.023   2.214  1.00 15.00      A    C  
ATOM    271  CZ  TYR A 320     -10.497   1.433   0.942  1.00 15.00      A    C  
ATOM    272  OH  TYR A 320      -9.746   1.016  -0.132  1.00 15.00      A    O  
ATOM    273  HH  TYR A 320      -9.400   0.138   0.040  1.00 15.00      A    H  
ATOM    274  C   TYR A 320     -11.199   4.641   4.567  1.00 15.00      A    C  
ATOM    275  O   TYR A 320     -10.761   5.227   3.576  1.00 15.00      A    O  
ATOM    276  N   HIS A 321     -10.444   4.326   5.615  1.00 15.00      A    N  
ATOM    277  HN  HIS A 321     -10.854   3.862   6.376  1.00 15.00      A    H  
ATOM    278  CA  HIS A 321      -9.021   4.646   5.660  1.00 15.00      A    C  
ATOM    279  CB  HIS A 321      -8.547   4.794   7.109  1.00 15.00      A    C  
ATOM    280  CG  HIS A 321      -9.165   5.947   7.845  1.00 15.00      A    C  
ATOM    281  ND1 HIS A 321     -10.299   5.786   8.607  1.00 15.00      A    N  
ATOM    282  CD2 HIS A 321      -8.770   7.244   7.903  1.00 15.00      A    C  
ATOM    283  CE1 HIS A 321     -10.569   6.976   9.110  1.00 15.00      A    C  
ATOM    284  NE2 HIS A 321      -9.672   7.888   8.712  1.00 15.00      A    N  
ATOM    285  HE2 HIS A 321      -9.663   8.839   8.950  1.00 15.00      A    H  
ATOM    286  C   HIS A 321      -8.223   3.555   4.954  1.00 15.00      A    C  
ATOM    287  O   HIS A 321      -8.006   2.478   5.505  1.00 15.00      A    O  
ATOM    288  N   ALA A 322      -7.798   3.838   3.726  1.00 15.00      A    N  
ATOM    289  HN  ALA A 322      -7.988   4.723   3.347  1.00 15.00      A    H  
ATOM    290  CA  ALA A 322      -7.049   2.871   2.934  1.00 15.00      A    C  
ATOM    291  CB  ALA A 322      -7.318   3.078   1.453  1.00 15.00      A    C  
ATOM    292  C   ALA A 322      -5.554   2.931   3.206  1.00 15.00      A    C  
ATOM    293  O   ALA A 322      -4.893   1.894   3.245  1.00 15.00      A    O  
ATOM    294  N   PHE A 323      -5.029   4.151   3.378  1.00 15.00      A    N  
ATOM    295  HN  PHE A 323      -5.623   4.931   3.328  1.00 15.00      A    H  
ATOM    296  CA  PHE A 323      -3.599   4.366   3.631  1.00 15.00      A    C  
ATOM    297  CB  PHE A 323      -3.103   3.545   4.829  1.00 15.00      A    C  
ATOM    298  CG  PHE A 323      -3.745   3.896   6.141  1.00 15.00      A    C  
ATOM    299  CD1 PHE A 323      -3.400   5.060   6.804  1.00 15.00      A    C  
ATOM    300  CD2 PHE A 323      -4.686   3.057   6.715  1.00 15.00      A    C  
ATOM    301  CE1 PHE A 323      -3.979   5.384   8.016  1.00 15.00      A    C  
ATOM    302  CE2 PHE A 323      -5.270   3.373   7.927  1.00 15.00      A    C  
ATOM    303  CZ  PHE A 323      -4.915   4.539   8.579  1.00 15.00      A    C  
ATOM    304  C   PHE A 323      -2.759   4.046   2.394  1.00 15.00      A    C  
ATOM    305  O   PHE A 323      -3.242   3.433   1.443  1.00 15.00      A    O  
ATOM    306  N   TYR A 324      -1.497   4.463   2.413  1.00 15.00      A    N  
ATOM    307  HN  TYR A 324      -1.161   4.943   3.198  1.00 15.00      A    H  
ATOM    308  CA  TYR A 324      -0.597   4.208   1.292  1.00 15.00      A    C  
ATOM    309  CB  TYR A 324      -0.839   5.186   0.130  1.00 15.00      A    C  
ATOM    310  CG  TYR A 324      -0.300   6.587   0.334  1.00 15.00      A    C  
ATOM    311  CD1 TYR A 324      -1.020   7.536   1.051  1.00 15.00      A    C  
ATOM    312  CD2 TYR A 324       0.923   6.964  -0.205  1.00 15.00      A    C  
ATOM    313  CE1 TYR A 324      -0.535   8.820   1.223  1.00 15.00      A    C  
ATOM    314  CE2 TYR A 324       1.417   8.243  -0.036  1.00 15.00      A    C  
ATOM    315  CZ  TYR A 324       0.684   9.168   0.677  1.00 15.00      A    C  
ATOM    316  OH  TYR A 324       1.173  10.446   0.843  1.00 15.00      A    O  
ATOM    317  HH  TYR A 324       1.605  10.734   0.034  1.00 15.00      A    H  
ATOM    318  C   TYR A 324       0.864   4.210   1.726  1.00 15.00      A    C  
ATOM    319  O   TYR A 324       1.238   4.887   2.685  1.00 15.00      A    O  
ATOM    320  N   CYS A 325       1.684   3.444   1.014  1.00 15.00      A    N  
ATOM    321  HN  CYS A 325       1.325   2.932   0.259  1.00 15.00      A    H  
ATOM    322  CA  CYS A 325       3.102   3.348   1.323  1.00 15.00      A    C  
ATOM    323  C   CYS A 325       3.925   4.289   0.453  1.00 15.00      A    C  
ATOM    324  O   CYS A 325       3.743   4.348  -0.764  1.00 15.00      A    O  
ATOM    325  CB  CYS A 325       3.587   1.910   1.147  1.00 15.00      A    C  
ATOM    326  SG  CYS A 325       2.716   0.696   2.186  1.00 15.00      A    S  
ATOM    327  N   HIS A 326       4.831   5.026   1.090  1.00 15.00      A    N  
ATOM    328  HN  HIS A 326       4.925   4.931   2.061  1.00 15.00      A    H  
ATOM    329  CA  HIS A 326       5.692   5.968   0.385  1.00 15.00      A    C  
ATOM    330  CB  HIS A 326       4.949   7.283   0.120  1.00 15.00      A    C  
ATOM    331  CG  HIS A 326       5.592   8.152  -0.919  1.00 15.00      A    C  
ATOM    332  ND1 HIS A 326       5.429   7.902  -2.261  1.00 15.00      A    N  
ATOM    333  CD2 HIS A 326       6.385   9.242  -0.761  1.00 15.00      A    C  
ATOM    334  CE1 HIS A 326       6.119   8.836  -2.890  1.00 15.00      A    C  
ATOM    335  NE2 HIS A 326       6.714   9.668  -2.024  1.00 15.00      A    N  
ATOM    336  HE2 HIS A 326       7.278  10.438  -2.249  1.00 15.00      A    H  
ATOM    337  C   HIS A 326       6.961   6.229   1.187  1.00 15.00      A    C  
ATOM    338  O   HIS A 326       6.935   6.259   2.420  1.00 15.00      A    O  
ATOM    339  N   GLY A 327       8.072   6.411   0.485  1.00 15.00      A    N  
ATOM    340  HN  GLY A 327       8.036   6.373  -0.494  1.00 15.00      A    H  
ATOM    341  CA  GLY A 327       9.331   6.669   1.153  1.00 15.00      A    C  
ATOM    342  C   GLY A 327      10.520   6.062   0.438  1.00 15.00      A    C  
ATOM    343  O   GLY A 327      10.364   5.224  -0.451  1.00 15.00      A    O  
ATOM    344  N   GLU A 328      11.711   6.489   0.841  1.00 15.00      A    N  
ATOM    345  HN  GLU A 328      11.757   7.151   1.562  1.00 15.00      A    H  
ATOM    346  CA  GLU A 328      12.953   6.005   0.248  1.00 15.00      A    C  
ATOM    347  CB  GLU A 328      14.070   7.028   0.465  1.00 15.00      A    C  
ATOM    348  CG  GLU A 328      13.883   8.328  -0.298  1.00 15.00      A    C  
ATOM    349  CD  GLU A 328      14.141   8.172  -1.783  1.00 15.00      A    C  
ATOM    350  OE1 GLU A 328      15.324   8.218  -2.187  1.00 15.00      A    O  
ATOM    351  OE2 GLU A 328      13.163   8.008  -2.543  1.00 15.00      A    O  
ATOM    352  C   GLU A 328      13.371   4.665   0.838  1.00 15.00      A    C  
ATOM    353  O   GLU A 328      12.974   4.311   1.950  1.00 15.00      A    O  
ATOM    354  N   CYS A 329      14.179   3.924   0.087  1.00 15.00      A    N  
ATOM    355  HN  CYS A 329      14.453   4.259  -0.793  1.00 15.00      A    H  
ATOM    356  CA  CYS A 329      14.664   2.625   0.534  1.00 15.00      A    C  
ATOM    357  C   CYS A 329      16.184   2.523   0.413  1.00 15.00      A    C  
ATOM    358  O   CYS A 329      16.704   1.931  -0.535  1.00 15.00      A    O  
ATOM    359  CB  CYS A 329      13.989   1.500  -0.247  1.00 15.00      A    C  
ATOM    360  SG  CYS A 329      12.221   1.287   0.129  1.00 15.00      A    S  
ATOM    361  N   PRO A 330      16.919   3.118   1.370  1.00 15.00      A    N  
ATOM    362  CA  PRO A 330      18.375   3.095   1.378  1.00 15.00      A    C  
ATOM    363  CB  PRO A 330      18.707   4.427   2.045  1.00 15.00      A    C  
ATOM    364  CG  PRO A 330      17.575   4.685   2.991  1.00 15.00      A    C  
ATOM    365  CD  PRO A 330      16.389   3.880   2.513  1.00 15.00      A    C  
ATOM    366  C   PRO A 330      18.933   1.941   2.209  1.00 15.00      A    C  
ATOM    367  O   PRO A 330      18.217   1.320   2.995  1.00 15.00      A    O  
ATOM    368  N   PHE A 331      20.217   1.659   2.024  1.00 15.00      A    N  
ATOM    369  HN  PHE A 331      20.732   2.182   1.376  1.00 15.00      A    H  
ATOM    370  CA  PHE A 331      20.878   0.589   2.761  1.00 15.00      A    C  
ATOM    371  CB  PHE A 331      22.154   0.160   2.027  1.00 15.00      A    C  
ATOM    372  CG  PHE A 331      22.554  -1.272   2.264  1.00 15.00      A    C  
ATOM    373  CD1 PHE A 331      23.693  -1.577   2.992  1.00 15.00      A    C  
ATOM    374  CD2 PHE A 331      21.791  -2.313   1.759  1.00 15.00      A    C  
ATOM    375  CE1 PHE A 331      24.063  -2.891   3.212  1.00 15.00      A    C  
ATOM    376  CE2 PHE A 331      22.154  -3.628   1.975  1.00 15.00      A    C  
ATOM    377  CZ  PHE A 331      23.292  -3.918   2.702  1.00 15.00      A    C  
ATOM    378  C   PHE A 331      21.207   1.056   4.180  1.00 15.00      A    C  
ATOM    379  O   PHE A 331      21.550   2.220   4.391  1.00 15.00      A    O  
ATOM    380  N   PRO A 332      21.114   0.154   5.175  1.00 15.00      A    N  
ATOM    381  CA  PRO A 332      20.722  -1.236   4.965  1.00 15.00      A    C  
ATOM    382  CB  PRO A 332      21.478  -1.951   6.082  1.00 15.00      A    C  
ATOM    383  CG  PRO A 332      21.532  -0.959   7.202  1.00 15.00      A    C  
ATOM    384  CD  PRO A 332      21.420   0.419   6.591  1.00 15.00      A    C  
ATOM    385  C   PRO A 332      19.222  -1.484   5.111  1.00 15.00      A    C  
ATOM    386  O   PRO A 332      18.520  -0.767   5.825  1.00 15.00      A    O  
ATOM    387  N   LEU A 333      18.745  -2.511   4.414  1.00 15.00      A    N  
ATOM    388  HN  LEU A 333      19.356  -3.018   3.841  1.00 15.00      A    H  
ATOM    389  CA  LEU A 333      17.341  -2.904   4.473  1.00 15.00      A    C  
ATOM    390  CB  LEU A 333      16.798  -3.194   3.071  1.00 15.00      A    C  
ATOM    391  CG  LEU A 333      16.712  -2.007   2.112  1.00 15.00      A    C  
ATOM    392  CD1 LEU A 333      16.203  -2.464   0.754  1.00 15.00      A    C  
ATOM    393  CD2 LEU A 333      15.813  -0.920   2.683  1.00 15.00      A    C  
ATOM    394  C   LEU A 333      17.205  -4.148   5.342  1.00 15.00      A    C  
ATOM    395  O   LEU A 333      16.125  -4.727   5.465  1.00 15.00      A    O  
ATOM    396  N   ALA A 334      18.325  -4.549   5.944  1.00 15.00      A    N  
ATOM    397  HN  ALA A 334      19.147  -4.034   5.801  1.00 15.00      A    H  
ATOM    398  CA  ALA A 334      18.372  -5.723   6.807  1.00 15.00      A    C  
ATOM    399  CB  ALA A 334      19.789  -6.276   6.858  1.00 15.00      A    C  
ATOM    400  C   ALA A 334      17.872  -5.408   8.214  1.00 15.00      A    C  
ATOM    401  O   ALA A 334      17.629  -6.314   9.010  1.00 15.00      A    O  
ATOM    402  N   ASP A 335      17.710  -4.119   8.514  1.00 15.00      A    N  
ATOM    403  HN  ASP A 335      17.898  -3.438   7.832  1.00 15.00      A    H  
ATOM    404  CA  ASP A 335      17.238  -3.696   9.830  1.00 15.00      A    C  
ATOM    405  CB  ASP A 335      17.564  -2.219  10.088  1.00 15.00      A    C  
ATOM    406  CG  ASP A 335      16.710  -1.258   9.282  1.00 15.00      A    C  
ATOM    407  OD1 ASP A 335      16.716  -1.355   8.036  1.00 15.00      A    O  
ATOM    408  OD2 ASP A 335      16.040  -0.404   9.900  1.00 15.00      A    O  
ATOM    409  C   ASP A 335      15.743  -3.977   9.996  1.00 15.00      A    C  
ATOM    410  O   ASP A 335      15.204  -3.933  11.104  1.00 15.00      A    O  
ATOM    411  N   HIS A 336      15.088  -4.276   8.880  1.00 15.00      A    N  
ATOM    412  HN  HIS A 336      15.580  -4.289   8.031  1.00 15.00      A    H  
ATOM    413  CA  HIS A 336      13.669  -4.591   8.880  1.00 15.00      A    C  
ATOM    414  CB  HIS A 336      12.921  -3.718   7.868  1.00 15.00      A    C  
ATOM    415  CG  HIS A 336      12.612  -2.335   8.363  1.00 15.00      A    C  
ATOM    416  ND1 HIS A 336      11.407  -1.969   8.921  1.00 15.00      A    N  
ATOM    417  HD1 HIS A 336      10.634  -2.554   9.058  1.00 15.00      A    H  
ATOM    418  CD2 HIS A 336      13.380  -1.218   8.373  1.00 15.00      A    C  
ATOM    419  CE1 HIS A 336      11.481  -0.667   9.243  1.00 15.00      A    C  
ATOM    420  NE2 HIS A 336      12.660  -0.166   8.932  1.00 15.00      A    N  
ATOM    421  C   HIS A 336      13.471  -6.071   8.564  1.00 15.00      A    C  
ATOM    422  O   HIS A 336      14.170  -6.631   7.718  1.00 15.00      A    O  
ATOM    423  N   LEU A 337      12.518  -6.699   9.246  1.00 15.00      A    N  
ATOM    424  HN  LEU A 337      11.982  -6.195   9.892  1.00 15.00      A    H  
ATOM    425  CA  LEU A 337      12.250  -8.120   9.052  1.00 15.00      A    C  
ATOM    426  CB  LEU A 337      11.945  -8.804  10.386  1.00 15.00      A    C  
ATOM    427  CG  LEU A 337      13.108  -8.899  11.376  1.00 15.00      A    C  
ATOM    428  CD1 LEU A 337      12.676  -9.643  12.629  1.00 15.00      A    C  
ATOM    429  CD2 LEU A 337      14.305  -9.581  10.728  1.00 15.00      A    C  
ATOM    430  C   LEU A 337      11.130  -8.374   8.051  1.00 15.00      A    C  
ATOM    431  O   LEU A 337      10.764  -9.524   7.797  1.00 15.00      A    O  
ATOM    432  N   ASN A 338      10.594  -7.302   7.482  1.00 15.00      A    N  
ATOM    433  HN  ASN A 338      10.928  -6.413   7.729  1.00 15.00      A    H  
ATOM    434  CA  ASN A 338       9.524  -7.414   6.498  1.00 15.00      A    C  
ATOM    435  CB  ASN A 338       8.379  -6.444   6.808  1.00 15.00      A    C  
ATOM    436  CG  ASN A 338       8.782  -4.981   6.758  1.00 15.00      A    C  
ATOM    437  OD1 ASN A 338       9.951  -4.631   6.905  1.00 15.00      A    O  
ATOM    438  ND2 ASN A 338       7.802  -4.112   6.566  1.00 15.00      A    N  
ATOM    439 HD21 ASN A 338       6.891  -4.458   6.469  1.00 15.00      A    H  
ATOM    440 HD22 ASN A 338       8.028  -3.160   6.527  1.00 15.00      A    H  
ATOM    441  C   ASN A 338      10.054  -7.217   5.077  1.00 15.00      A    C  
ATOM    442  O   ASN A 338       9.284  -7.088   4.124  1.00 15.00      A    O  
ATOM    443  N   SER A 339      11.380  -7.212   4.946  1.00 15.00      A    N  
ATOM    444  HN  SER A 339      11.938  -7.329   5.742  1.00 15.00      A    H  
ATOM    445  CA  SER A 339      12.024  -7.045   3.650  1.00 15.00      A    C  
ATOM    446  CB  SER A 339      13.287  -6.189   3.794  1.00 15.00      A    C  
ATOM    447  OG  SER A 339      13.705  -5.676   2.540  1.00 15.00      A    O  
ATOM    448  HG  SER A 339      12.970  -5.227   2.115  1.00 15.00      A    H  
ATOM    449  C   SER A 339      12.366  -8.411   3.058  1.00 15.00      A    C  
ATOM    450  O   SER A 339      12.155  -9.443   3.696  1.00 15.00      A    O  
ATOM    451  N   THR A 340      12.894  -8.419   1.841  1.00 15.00      A    N  
ATOM    452  HN  THR A 340      13.056  -7.568   1.382  1.00 15.00      A    H  
ATOM    453  CA  THR A 340      13.248  -9.665   1.177  1.00 15.00      A    C  
ATOM    454  CB  THR A 340      12.405  -9.880  -0.097  1.00 15.00      A    C  
ATOM    455  OG1 THR A 340      12.373  -8.674  -0.871  1.00 15.00      A    O  
ATOM    456  HG1 THR A 340      13.178  -8.172  -0.719  1.00 15.00      A    H  
ATOM    457  CG2 THR A 340      10.984 -10.290   0.261  1.00 15.00      A    C  
ATOM    458  C   THR A 340      14.723  -9.700   0.803  1.00 15.00      A    C  
ATOM    459  O   THR A 340      15.415  -8.683   0.865  1.00 15.00      A    O  
ATOM    460  N   ASN A 341      15.200 -10.885   0.421  1.00 15.00      A    N  
ATOM    461  HN  ASN A 341      14.601 -11.662   0.412  1.00 15.00      A    H  
ATOM    462  CA  ASN A 341      16.592 -11.054   0.015  1.00 15.00      A    C  
ATOM    463  CB  ASN A 341      16.967 -12.536  -0.057  1.00 15.00      A    C  
ATOM    464  CG  ASN A 341      17.384 -13.100   1.285  1.00 15.00      A    C  
ATOM    465  OD1 ASN A 341      17.868 -12.376   2.154  1.00 15.00      A    O  
ATOM    466  ND2 ASN A 341      17.207 -14.402   1.457  1.00 15.00      A    N  
ATOM    467 HD21 ASN A 341      16.822 -14.919   0.719  1.00 15.00      A    H  
ATOM    468 HD22 ASN A 341      17.473 -14.795   2.314  1.00 15.00      A    H  
ATOM    469  C   ASN A 341      16.843 -10.380  -1.330  1.00 15.00      A    C  
ATOM    470  O   ASN A 341      17.933  -9.867  -1.582  1.00 15.00      A    O  
ATOM    471  N   HIS A 342      15.820 -10.383  -2.186  1.00 15.00      A    N  
ATOM    472  HN  HIS A 342      14.983 -10.819  -1.924  1.00 15.00      A    H  
ATOM    473  CA  HIS A 342      15.909  -9.761  -3.503  1.00 15.00      A    C  
ATOM    474  CB  HIS A 342      14.687 -10.140  -4.352  1.00 15.00      A    C  
ATOM    475  CG  HIS A 342      14.720  -9.608  -5.756  1.00 15.00      A    C  
ATOM    476  ND1 HIS A 342      13.989  -8.502  -6.120  1.00 15.00      A    N  
ATOM    477  CD2 HIS A 342      15.409 -10.060  -6.834  1.00 15.00      A    C  
ATOM    478  CE1 HIS A 342      14.245  -8.303  -7.399  1.00 15.00      A    C  
ATOM    479  NE2 HIS A 342      15.098  -9.221  -7.874  1.00 15.00      A    N  
ATOM    480  HE2 HIS A 342      15.441  -9.279  -8.790  1.00 15.00      A    H  
ATOM    481  C   HIS A 342      16.016  -8.242  -3.380  1.00 15.00      A    C  
ATOM    482  O   HIS A 342      16.650  -7.592  -4.207  1.00 15.00      A    O  
ATOM    483  N   ALA A 343      15.395  -7.687  -2.340  1.00 15.00      A    N  
ATOM    484  HN  ALA A 343      14.908  -8.261  -1.714  1.00 15.00      A    H  
ATOM    485  CA  ALA A 343      15.423  -6.245  -2.108  1.00 15.00      A    C  
ATOM    486  CB  ALA A 343      14.361  -5.851  -1.096  1.00 15.00      A    C  
ATOM    487  C   ALA A 343      16.803  -5.789  -1.641  1.00 15.00      A    C  
ATOM    488  O   ALA A 343      17.253  -4.699  -1.992  1.00 15.00      A    O  
ATOM    489  N   ILE A 344      17.467  -6.632  -0.850  1.00 15.00      A    N  
ATOM    490  HN  ILE A 344      17.047  -7.483  -0.603  1.00 15.00      A    H  
ATOM    491  CA  ILE A 344      18.804  -6.324  -0.342  1.00 15.00      A    C  
ATOM    492  CB  ILE A 344      19.220  -7.292   0.789  1.00 15.00      A    C  
ATOM    493  CG1 ILE A 344      18.197  -7.250   1.928  1.00 15.00      A    C  
ATOM    494  CG2 ILE A 344      20.608  -6.951   1.313  1.00 15.00      A    C  
ATOM    495  CD1 ILE A 344      18.376  -8.346   2.956  1.00 15.00      A    C  
ATOM    496  C   ILE A 344      19.824  -6.384  -1.475  1.00 15.00      A    C  
ATOM    497  O   ILE A 344      20.742  -5.565  -1.539  1.00 15.00      A    O  
ATOM    498  N   VAL A 345      19.643  -7.353  -2.373  1.00 15.00      A    N  
ATOM    499  HN  VAL A 345      18.897  -7.979  -2.255  1.00 15.00      A    H  
ATOM    500  CA  VAL A 345      20.526  -7.514  -3.523  1.00 15.00      A    C  
ATOM    501  CB  VAL A 345      20.329  -8.890  -4.205  1.00 15.00      A    C  
ATOM    502  CG1 VAL A 345      21.157  -8.999  -5.480  1.00 15.00      A    C  
ATOM    503  CG2 VAL A 345      20.690 -10.015  -3.247  1.00 15.00      A    C  
ATOM    504  C   VAL A 345      20.283  -6.393  -4.534  1.00 15.00      A    C  
ATOM    505  O   VAL A 345      21.218  -5.906  -5.162  1.00 15.00      A    O  
ATOM    506  N   GLN A 346      19.024  -5.971  -4.660  1.00 15.00      A    N  
ATOM    507  HN  GLN A 346      18.325  -6.391  -4.116  1.00 15.00      A    H  
ATOM    508  CA  GLN A 346      18.656  -4.900  -5.586  1.00 15.00      A    C  
ATOM    509  CB  GLN A 346      17.133  -4.749  -5.648  1.00 15.00      A    C  
ATOM    510  CG  GLN A 346      16.630  -3.951  -6.840  1.00 15.00      A    C  
ATOM    511  CD  GLN A 346      15.117  -3.868  -6.891  1.00 15.00      A    C  
ATOM    512  OE1 GLN A 346      14.417  -4.760  -6.411  1.00 15.00      A    O  
ATOM    513  NE2 GLN A 346      14.601  -2.795  -7.479  1.00 15.00      A    N  
ATOM    514 HE21 GLN A 346      15.217  -2.126  -7.843  1.00 15.00      A    H  
ATOM    515 HE22 GLN A 346      13.625  -2.716  -7.522  1.00 15.00      A    H  
ATOM    516  C   GLN A 346      19.302  -3.579  -5.173  1.00 15.00      A    C  
ATOM    517  O   GLN A 346      19.669  -2.764  -6.020  1.00 15.00      A    O  
ATOM    518  N   THR A 347      19.439  -3.381  -3.862  1.00 15.00      A    N  
ATOM    519  HN  THR A 347      19.115  -4.067  -3.242  1.00 15.00      A    H  
ATOM    520  CA  THR A 347      20.057  -2.174  -3.323  1.00 15.00      A    C  
ATOM    521  CB  THR A 347      19.668  -1.962  -1.845  1.00 15.00      A    C  
ATOM    522  OG1 THR A 347      18.241  -1.976  -1.726  1.00 15.00      A    O  
ATOM    523  HG1 THR A 347      17.919  -2.875  -1.828  1.00 15.00      A    H  
ATOM    524  CG2 THR A 347      20.191  -0.630  -1.329  1.00 15.00      A    C  
ATOM    525  C   THR A 347      21.579  -2.258  -3.453  1.00 15.00      A    C  
ATOM    526  O   THR A 347      22.267  -1.240  -3.549  1.00 15.00      A    O  
ATOM    527  N   LEU A 348      22.095  -3.488  -3.465  1.00 15.00      A    N  
ATOM    528  HN  LEU A 348      21.493  -4.256  -3.379  1.00 15.00      A    H  
ATOM    529  CA  LEU A 348      23.528  -3.724  -3.604  1.00 15.00      A    C  
ATOM    530  CB  LEU A 348      23.872  -5.152  -3.166  1.00 15.00      A    C  
ATOM    531  CG  LEU A 348      25.361  -5.483  -3.030  1.00 15.00      A    C  
ATOM    532  CD1 LEU A 348      26.004  -4.632  -1.946  1.00 15.00      A    C  
ATOM    533  CD2 LEU A 348      25.553  -6.964  -2.737  1.00 15.00      A    C  
ATOM    534  C   LEU A 348      23.954  -3.496  -5.052  1.00 15.00      A    C  
ATOM    535  O   LEU A 348      25.089  -3.108  -5.325  1.00 15.00      A    O  
ATOM    536  N   VAL A 349      23.025  -3.740  -5.975  1.00 15.00      A    N  
ATOM    537  HN  VAL A 349      22.145  -4.064  -5.689  1.00 15.00      A    H  
ATOM    538  CA  VAL A 349      23.275  -3.543  -7.399  1.00 15.00      A    C  
ATOM    539  CB  VAL A 349      22.371  -4.455  -8.269  1.00 15.00      A    C  
ATOM    540  CG1 VAL A 349      22.643  -4.260  -9.754  1.00 15.00      A    C  
ATOM    541  CG2 VAL A 349      22.575  -5.915  -7.894  1.00 15.00      A    C  
ATOM    542  C   VAL A 349      23.059  -2.070  -7.762  1.00 15.00      A    C  
ATOM    543  O   VAL A 349      23.461  -1.613  -8.827  1.00 15.00      A    O  
ATOM    544  N   ASN A 350      22.431  -1.329  -6.849  1.00 15.00      A    N  
ATOM    545  HN  ASN A 350      22.133  -1.752  -6.017  1.00 15.00      A    H  
ATOM    546  CA  ASN A 350      22.174   0.095  -7.052  1.00 15.00      A    C  
ATOM    547  CB  ASN A 350      21.155   0.604  -6.021  1.00 15.00      A    C  
ATOM    548  CG  ASN A 350      21.319   2.076  -5.674  1.00 15.00      A    C  
ATOM    549  OD1 ASN A 350      21.940   2.425  -4.665  1.00 15.00      A    O  
ATOM    550  ND2 ASN A 350      20.762   2.946  -6.509  1.00 15.00      A    N  
ATOM    551 HD21 ASN A 350      20.283   2.597  -7.290  1.00 15.00      A    H  
ATOM    552 HD22 ASN A 350      20.853   3.901  -6.311  1.00 15.00      A    H  
ATOM    553  C   ASN A 350      23.472   0.897  -6.970  1.00 15.00      A    C  
ATOM    554  O   ASN A 350      23.666   1.863  -7.709  1.00 15.00      A    O  
ATOM    555  N   SER A 351      24.361   0.480  -6.072  1.00 15.00      A    N  
ATOM    556  HN  SER A 351      24.150  -0.303  -5.520  1.00 15.00      A    H  
ATOM    557  CA  SER A 351      25.641   1.154  -5.888  1.00 15.00      A    C  
ATOM    558  CB  SER A 351      26.239   0.801  -4.526  1.00 15.00      A    C  
ATOM    559  OG  SER A 351      26.069  -0.576  -4.239  1.00 15.00      A    O  
ATOM    560  HG  SER A 351      25.941  -0.694  -3.295  1.00 15.00      A    H  
ATOM    561  C   SER A 351      26.620   0.819  -7.012  1.00 15.00      A    C  
ATOM    562  O   SER A 351      27.434   1.656  -7.404  1.00 15.00      A    O  
ATOM    563  N   VAL A 352      26.536  -0.406  -7.528  1.00 15.00      A    N  
ATOM    564  HN  VAL A 352      25.873  -1.032  -7.165  1.00 15.00      A    H  
ATOM    565  CA  VAL A 352      27.408  -0.844  -8.617  1.00 15.00      A    C  
ATOM    566  CB  VAL A 352      27.533  -2.384  -8.661  1.00 15.00      A    C  
ATOM    567  CG1 VAL A 352      28.599  -2.811  -9.659  1.00 15.00      A    C  
ATOM    568  CG2 VAL A 352      27.842  -2.938  -7.278  1.00 15.00      A    C  
ATOM    569  C   VAL A 352      26.873  -0.344  -9.960  1.00 15.00      A    C  
ATOM    570  O   VAL A 352      27.638   0.041 -10.846  1.00 15.00      A    O  
ATOM    571  N   ASN A 353      25.551  -0.349 -10.091  1.00 15.00      A    N  
ATOM    572  HN  ASN A 353      25.003  -0.670  -9.345  1.00 15.00      A    H  
ATOM    573  CA  ASN A 353      24.888   0.106 -11.306  1.00 15.00      A    C  
ATOM    574  CB  ASN A 353      24.365  -1.093 -12.105  1.00 15.00      A    C  
ATOM    575  CG  ASN A 353      24.040  -0.751 -13.547  1.00 15.00      A    C  
ATOM    576  OD1 ASN A 353      24.222   0.383 -13.989  1.00 15.00      A    O  
ATOM    577  ND2 ASN A 353      23.562  -1.739 -14.294  1.00 15.00      A    N  
ATOM    578 HD21 ASN A 353      23.447  -2.618 -13.878  1.00 15.00      A    H  
ATOM    579 HD22 ASN A 353      23.350  -1.550 -15.231  1.00 15.00      A    H  
ATOM    580  C   ASN A 353      23.741   1.052 -10.956  1.00 15.00      A    C  
ATOM    581  O   ASN A 353      22.683   0.619 -10.497  1.00 15.00      A    O  
ATOM    582  N   SER A 354      23.963   2.346 -11.172  1.00 15.00      A    N  
ATOM    583  HN  SER A 354      24.829   2.626 -11.536  1.00 15.00      A    H  
ATOM    584  CA  SER A 354      22.958   3.365 -10.876  1.00 15.00      A    C  
ATOM    585  CB  SER A 354      23.577   4.762 -10.956  1.00 15.00      A    C  
ATOM    586  OG  SER A 354      24.123   5.001 -12.241  1.00 15.00      A    O  
ATOM    587  HG  SER A 354      23.412   5.067 -12.882  1.00 15.00      A    H  
ATOM    588  C   SER A 354      21.746   3.271 -11.803  1.00 15.00      A    C  
ATOM    589  O   SER A 354      20.689   3.831 -11.510  1.00 15.00      A    O  
ATOM    590  N   LYS A 355      21.902   2.561 -12.920  1.00 15.00      A    N  
ATOM    591  HN  LYS A 355      22.769   2.140 -13.101  1.00 15.00      A    H  
ATOM    592  CA  LYS A 355      20.815   2.393 -13.883  1.00 15.00      A    C  
ATOM    593  CB  LYS A 355      21.345   1.814 -15.193  1.00 15.00      A    C  
ATOM    594  CG  LYS A 355      22.481   2.624 -15.797  1.00 15.00      A    C  
ATOM    595  CD  LYS A 355      22.974   2.014 -17.097  1.00 15.00      A    C  
ATOM    596  CE  LYS A 355      21.986   2.245 -18.228  1.00 15.00      A    C  
ATOM    597  NZ  LYS A 355      22.558   1.858 -19.544  1.00 15.00      A    N  
ATOM    598  HZ1 LYS A 355      23.432   2.393 -19.724  1.00 15.00      A    H  
ATOM    599  HZ2 LYS A 355      21.878   2.062 -20.302  1.00 15.00      A    H  
ATOM    600  HZ3 LYS A 355      22.778   0.842 -19.553  1.00 15.00      A    H  
ATOM    601  C   LYS A 355      19.712   1.509 -13.309  1.00 15.00      A    C  
ATOM    602  O   LYS A 355      18.553   1.593 -13.718  1.00 15.00      A    O  
ATOM    603  N   ILE A 356      20.090   0.660 -12.357  1.00 15.00      A    N  
ATOM    604  HN  ILE A 356      21.034   0.633 -12.094  1.00 15.00      A    H  
ATOM    605  CA  ILE A 356      19.146  -0.227 -11.693  1.00 15.00      A    C  
ATOM    606  CB  ILE A 356      19.816  -1.555 -11.278  1.00 15.00      A    C  
ATOM    607  CG1 ILE A 356      20.392  -2.278 -12.500  1.00 15.00      A    C  
ATOM    608  CG2 ILE A 356      18.836  -2.451 -10.531  1.00 15.00      A    C  
ATOM    609  CD1 ILE A 356      19.358  -2.669 -13.535  1.00 15.00      A    C  
ATOM    610  C   ILE A 356      18.587   0.468 -10.454  1.00 15.00      A    C  
ATOM    611  O   ILE A 356      19.330   0.784  -9.521  1.00 15.00      A    O  
ATOM    612  N   PRO A 357      17.266   0.721 -10.435  1.00 15.00      A    N  
ATOM    613  CA  PRO A 357      16.601   1.404  -9.317  1.00 15.00      A    C  
ATOM    614  CB  PRO A 357      15.159   1.575  -9.806  1.00 15.00      A    C  
ATOM    615  CG  PRO A 357      14.981   0.513 -10.835  1.00 15.00      A    C  
ATOM    616  CD  PRO A 357      16.316   0.359 -11.502  1.00 15.00      A    C  
ATOM    617  C   PRO A 357      16.628   0.606  -8.014  1.00 15.00      A    C  
ATOM    618  O   PRO A 357      16.868  -0.602  -8.009  1.00 15.00      A    O  
ATOM    619  N   LYS A 358      16.377   1.306  -6.910  1.00 15.00      A    N  
ATOM    620  HN  LYS A 358      16.200   2.267  -6.991  1.00 15.00      A    H  
ATOM    621  CA  LYS A 358      16.356   0.694  -5.585  1.00 15.00      A    C  
ATOM    622  CB  LYS A 358      16.568   1.768  -4.513  1.00 15.00      A    C  
ATOM    623  CG  LYS A 358      17.985   2.299  -4.405  1.00 15.00      A    C  
ATOM    624  CD  LYS A 358      18.028   3.545  -3.535  1.00 15.00      A    C  
ATOM    625  CE  LYS A 358      19.419   3.790  -2.975  1.00 15.00      A    C  
ATOM    626  NZ  LYS A 358      19.825   2.724  -2.018  1.00 15.00      A    N  
ATOM    627  HZ1 LYS A 358      19.928   1.817  -2.517  1.00 15.00      A    H  
ATOM    628  HZ2 LYS A 358      19.105   2.617  -1.275  1.00 15.00      A    H  
ATOM    629  HZ3 LYS A 358      20.732   2.969  -1.575  1.00 15.00      A    H  
ATOM    630  C   LYS A 358      15.020   0.005  -5.327  1.00 15.00      A    C  
ATOM    631  O   LYS A 358      14.168  -0.077  -6.213  1.00 15.00      A    O  
ATOM    632  N   ALA A 359      14.844  -0.491  -4.105  1.00 15.00      A    N  
ATOM    633  HN  ALA A 359      15.566  -0.411  -3.449  1.00 15.00      A    H  
ATOM    634  CA  ALA A 359      13.604  -1.152  -3.720  1.00 15.00      A    C  
ATOM    635  CB  ALA A 359      13.800  -1.926  -2.427  1.00 15.00      A    C  
ATOM    636  C   ALA A 359      12.492  -0.119  -3.564  1.00 15.00      A    C  
ATOM    637  O   ALA A 359      12.738   1.004  -3.124  1.00 15.00      A    O  
ATOM    638  N   CYS A 360      11.273  -0.491  -3.937  1.00 15.00      A    N  
ATOM    639  HN  CYS A 360      11.130  -1.396  -4.283  1.00 15.00      A    H  
ATOM    640  CA  CYS A 360      10.145   0.424  -3.840  1.00 15.00      A    C  
ATOM    641  CB  CYS A 360       9.263   0.321  -5.085  1.00 15.00      A    C  
ATOM    642  SG  CYS A 360       8.024   1.629  -5.226  1.00 15.00      A    S  
ATOM    643  HG  CYS A 360       6.952   1.114  -5.807  1.00 15.00      A    H  
ATOM    644  C   CYS A 360       9.320   0.172  -2.583  1.00 15.00      A    C  
ATOM    645  O   CYS A 360       9.150  -0.971  -2.156  1.00 15.00      A    O  
ATOM    646  N   CYS A 361       8.814   1.253  -1.994  1.00 15.00      A    N  
ATOM    647  HN  CYS A 361       8.999   2.135  -2.379  1.00 15.00      A    H  
ATOM    648  CA  CYS A 361       7.996   1.163  -0.790  1.00 15.00      A    C  
ATOM    649  C   CYS A 361       6.562   0.781  -1.146  1.00 15.00      A    C  
ATOM    650  O   CYS A 361       5.768   1.625  -1.565  1.00 15.00      A    O  
ATOM    651  CB  CYS A 361       8.019   2.492  -0.032  1.00 15.00      A    C  
ATOM    652  SG  CYS A 361       7.156   2.462   1.572  1.00 15.00      A    S  
ATOM    653  N   VAL A 362       6.242  -0.500  -0.984  1.00 15.00      A    N  
ATOM    654  HN  VAL A 362       6.919  -1.121  -0.641  1.00 15.00      A    H  
ATOM    655  CA  VAL A 362       4.911  -1.006  -1.293  1.00 15.00      A    C  
ATOM    656  CB  VAL A 362       4.930  -1.936  -2.528  1.00 15.00      A    C  
ATOM    657  CG1 VAL A 362       5.178  -1.139  -3.799  1.00 15.00      A    C  
ATOM    658  CG2 VAL A 362       5.974  -3.029  -2.368  1.00 15.00      A    C  
ATOM    659  C   VAL A 362       4.312  -1.752  -0.100  1.00 15.00      A    C  
ATOM    660  O   VAL A 362       5.039  -2.198   0.790  1.00 15.00      A    O  
ATOM    661  N   PRO A 363       2.971  -1.887  -0.066  1.00 15.00      A    N  
ATOM    662  CA  PRO A 363       2.264  -2.582   1.022  1.00 15.00      A    C  
ATOM    663  CB  PRO A 363       0.786  -2.470   0.626  1.00 15.00      A    C  
ATOM    664  CG  PRO A 363       0.733  -1.328  -0.330  1.00 15.00      A    C  
ATOM    665  CD  PRO A 363       2.036  -1.353  -1.070  1.00 15.00      A    C  
ATOM    666  C   PRO A 363       2.666  -4.051   1.145  1.00 15.00      A    C  
ATOM    667  O   PRO A 363       2.529  -4.827   0.198  1.00 15.00      A    O  
ATOM    668  N   THR A 364       3.165  -4.421   2.322  1.00 15.00      A    N  
ATOM    669  HN  THR A 364       3.252  -3.753   3.033  1.00 15.00      A    H  
ATOM    670  CA  THR A 364       3.585  -5.793   2.587  1.00 15.00      A    C  
ATOM    671  CB  THR A 364       4.863  -5.838   3.451  1.00 15.00      A    C  
ATOM    672  OG1 THR A 364       4.696  -5.004   4.606  1.00 15.00      A    O  
ATOM    673  HG1 THR A 364       4.051  -5.400   5.197  1.00 15.00      A    H  
ATOM    674  CG2 THR A 364       6.067  -5.361   2.653  1.00 15.00      A    C  
ATOM    675  C   THR A 364       2.476  -6.573   3.289  1.00 15.00      A    C  
ATOM    676  O   THR A 364       2.504  -7.803   3.342  1.00 15.00      A    O  
ATOM    677  N   GLU A 365       1.501  -5.841   3.825  1.00 15.00      A    N  
ATOM    678  HN  GLU A 365       1.547  -4.866   3.749  1.00 15.00      A    H  
ATOM    679  CA  GLU A 365       0.371  -6.442   4.521  1.00 15.00      A    C  
ATOM    680  CB  GLU A 365       0.629  -6.447   6.029  1.00 15.00      A    C  
ATOM    681  CG  GLU A 365      -0.235  -7.422   6.810  1.00 15.00      A    C  
ATOM    682  CD  GLU A 365      -0.013  -7.318   8.306  1.00 15.00      A    C  
ATOM    683  OE1 GLU A 365       1.162  -7.272   8.731  1.00 15.00      A    O  
ATOM    684  OE2 GLU A 365      -1.013  -7.281   9.054  1.00 15.00      A    O  
ATOM    685  C   GLU A 365      -0.910  -5.670   4.207  1.00 15.00      A    C  
ATOM    686  O   GLU A 365      -0.910  -4.437   4.199  1.00 15.00      A    O  
ATOM    687  N   LEU A 366      -1.997  -6.399   3.946  1.00 15.00      A    N  
ATOM    688  HN  LEU A 366      -1.934  -7.376   3.974  1.00 15.00      A    H  
ATOM    689  CA  LEU A 366      -3.281  -5.778   3.620  1.00 15.00      A    C  
ATOM    690  CB  LEU A 366      -3.509  -5.800   2.106  1.00 15.00      A    C  
ATOM    691  CG  LEU A 366      -2.557  -4.938   1.271  1.00 15.00      A    C  
ATOM    692  CD1 LEU A 366      -2.544  -5.395  -0.179  1.00 15.00      A    C  
ATOM    693  CD2 LEU A 366      -2.944  -3.471   1.364  1.00 15.00      A    C  
ATOM    694  C   LEU A 366      -4.441  -6.460   4.347  1.00 15.00      A    C  
ATOM    695  O   LEU A 366      -4.446  -7.681   4.523  1.00 15.00      A    O  
ATOM    696  N   SER A 367      -5.426  -5.663   4.760  1.00 15.00      A    N  
ATOM    697  HN  SER A 367      -5.375  -4.702   4.570  1.00 15.00      A    H  
ATOM    698  CA  SER A 367      -6.591  -6.182   5.475  1.00 15.00      A    C  
ATOM    699  CB  SER A 367      -6.765  -5.474   6.825  1.00 15.00      A    C  
ATOM    700  OG  SER A 367      -6.975  -4.082   6.662  1.00 15.00      A    O  
ATOM    701  HG  SER A 367      -7.625  -3.773   7.300  1.00 15.00      A    H  
ATOM    702  C   SER A 367      -7.859  -6.052   4.631  1.00 15.00      A    C  
ATOM    703  O   SER A 367      -7.865  -5.368   3.609  1.00 15.00      A    O  
ATOM    704  N   ALA A 368      -8.929  -6.720   5.057  1.00 15.00      A    N  
ATOM    705  HN  ALA A 368      -8.865  -7.254   5.876  1.00 15.00      A    H  
ATOM    706  CA  ALA A 368     -10.193  -6.679   4.327  1.00 15.00      A    C  
ATOM    707  CB  ALA A 368     -10.694  -8.089   4.060  1.00 15.00      A    C  
ATOM    708  C   ALA A 368     -11.256  -5.872   5.066  1.00 15.00      A    C  
ATOM    709  O   ALA A 368     -11.252  -5.797   6.294  1.00 15.00      A    O  
ATOM    710  N   ILE A 369     -12.172  -5.271   4.304  1.00 15.00      A    N  
ATOM    711  HN  ILE A 369     -12.124  -5.371   3.328  1.00 15.00      A    H  
ATOM    712  CA  ILE A 369     -13.253  -4.472   4.883  1.00 15.00      A    C  
ATOM    713  CB  ILE A 369     -13.085  -2.956   4.623  1.00 15.00      A    C  
ATOM    714  CG1 ILE A 369     -12.909  -2.668   3.129  1.00 15.00      A    C  
ATOM    715  CG2 ILE A 369     -11.928  -2.387   5.432  1.00 15.00      A    C  
ATOM    716  CD1 ILE A 369     -13.259  -1.252   2.732  1.00 15.00      A    C  
ATOM    717  C   ILE A 369     -14.611  -4.912   4.347  1.00 15.00      A    C  
ATOM    718  O   ILE A 369     -14.708  -5.492   3.267  1.00 15.00      A    O  
ATOM    719  N   SER A 370     -15.657  -4.630   5.111  1.00 15.00      A    N  
ATOM    720  HN  SER A 370     -15.516  -4.168   5.963  1.00 15.00      A    H  
ATOM    721  CA  SER A 370     -17.011  -4.990   4.712  1.00 15.00      A    C  
ATOM    722  CB  SER A 370     -17.778  -5.589   5.890  1.00 15.00      A    C  
ATOM    723  OG  SER A 370     -17.163  -6.780   6.346  1.00 15.00      A    O  
ATOM    724  HG  SER A 370     -17.561  -7.535   5.907  1.00 15.00      A    H  
ATOM    725  C   SER A 370     -17.754  -3.781   4.159  1.00 15.00      A    C  
ATOM    726  O   SER A 370     -17.836  -2.739   4.811  1.00 15.00      A    O  
ATOM    727  N   MET A 371     -18.286  -3.923   2.949  1.00 15.00      A    N  
ATOM    728  HN  MET A 371     -18.181  -4.777   2.477  1.00 15.00      A    H  
ATOM    729  CA  MET A 371     -19.025  -2.840   2.311  1.00 15.00      A    C  
ATOM    730  CB  MET A 371     -18.229  -2.224   1.156  1.00 15.00      A    C  
ATOM    731  CG  MET A 371     -16.941  -1.529   1.573  1.00 15.00      A    C  
ATOM    732  SD  MET A 371     -16.403  -0.279   0.388  1.00 15.00      A    S  
ATOM    733  CE  MET A 371     -16.182  -1.270  -1.089  1.00 15.00      A    C  
ATOM    734  C   MET A 371     -20.382  -3.313   1.809  1.00 15.00      A    C  
ATOM    735  O   MET A 371     -20.535  -4.454   1.372  1.00 15.00      A    O  
ATOM    736  N   LEU A 372     -21.364  -2.425   1.879  1.00 15.00      A    N  
ATOM    737  HN  LEU A 372     -21.174  -1.534   2.245  1.00 15.00      A    H  
ATOM    738  CA  LEU A 372     -22.714  -2.730   1.429  1.00 15.00      A    C  
ATOM    739  CB  LEU A 372     -23.733  -2.176   2.428  1.00 15.00      A    C  
ATOM    740  CG  LEU A 372     -23.621  -2.673   3.870  1.00 15.00      A    C  
ATOM    741  CD1 LEU A 372     -24.398  -1.761   4.806  1.00 15.00      A    C  
ATOM    742  CD2 LEU A 372     -24.125  -4.103   3.983  1.00 15.00      A    C  
ATOM    743  C   LEU A 372     -22.959  -2.107   0.061  1.00 15.00      A    C  
ATOM    744  O   LEU A 372     -22.651  -0.937  -0.152  1.00 15.00      A    O  
ATOM    745  N   TYR A 373     -23.502  -2.886  -0.867  1.00 15.00      A    N  
ATOM    746  HN  TYR A 373     -23.715  -3.820  -0.652  1.00 15.00      A    H  
ATOM    747  CA  TYR A 373     -23.781  -2.377  -2.207  1.00 15.00      A    C  
ATOM    748  CB  TYR A 373     -22.777  -2.919  -3.234  1.00 15.00      A    C  
ATOM    749  CG  TYR A 373     -22.900  -4.397  -3.534  1.00 15.00      A    C  
ATOM    750  CD1 TYR A 373     -23.570  -4.841  -4.667  1.00 15.00      A    C  
ATOM    751  CD2 TYR A 373     -22.339  -5.348  -2.691  1.00 15.00      A    C  
ATOM    752  CE1 TYR A 373     -23.679  -6.187  -4.950  1.00 15.00      A    C  
ATOM    753  CE2 TYR A 373     -22.445  -6.697  -2.965  1.00 15.00      A    C  
ATOM    754  CZ  TYR A 373     -23.116  -7.111  -4.097  1.00 15.00      A    C  
ATOM    755  OH  TYR A 373     -23.220  -8.453  -4.381  1.00 15.00      A    O  
ATOM    756  HH  TYR A 373     -23.507  -8.926  -3.597  1.00 15.00      A    H  
ATOM    757  C   TYR A 373     -25.219  -2.656  -2.633  1.00 15.00      A    C  
ATOM    758  O   TYR A 373     -25.909  -3.475  -2.025  1.00 15.00      A    O  
ATOM    759  N   LEU A 374     -25.667  -1.964  -3.679  1.00 15.00      A    N  
ATOM    760  HN  LEU A 374     -25.069  -1.326  -4.123  1.00 15.00      A    H  
ATOM    761  CA  LEU A 374     -27.025  -2.133  -4.183  1.00 15.00      A    C  
ATOM    762  CB  LEU A 374     -27.582  -0.806  -4.710  1.00 15.00      A    C  
ATOM    763  CG  LEU A 374     -28.060   0.193  -3.652  1.00 15.00      A    C  
ATOM    764  CD1 LEU A 374     -28.597   1.458  -4.306  1.00 15.00      A    C  
ATOM    765  CD2 LEU A 374     -29.115  -0.440  -2.758  1.00 15.00      A    C  
ATOM    766  C   LEU A 374     -27.098  -3.210  -5.262  1.00 15.00      A    C  
ATOM    767  O   LEU A 374     -26.414  -3.131  -6.284  1.00 15.00      A    O  
ATOM    768  N   ASP A 375     -27.931  -4.218  -5.018  1.00 15.00      A    N  
ATOM    769  HN  ASP A 375     -28.437  -4.224  -4.178  1.00 15.00      A    H  
ATOM    770  CA  ASP A 375     -28.117  -5.316  -5.963  1.00 15.00      A    C  
ATOM    771  CB  ASP A 375     -28.070  -6.655  -5.214  1.00 15.00      A    C  
ATOM    772  CG  ASP A 375     -27.663  -7.821  -6.098  1.00 15.00      A    C  
ATOM    773  OD1 ASP A 375     -26.519  -7.816  -6.597  1.00 15.00      A    O  
ATOM    774  OD2 ASP A 375     -28.491  -8.740  -6.289  1.00 15.00      A    O  
ATOM    775  C   ASP A 375     -29.458  -5.147  -6.680  1.00 15.00      A    C  
ATOM    776  O   ASP A 375     -30.027  -4.054  -6.679  1.00 15.00      A    O  
ATOM    777  N   GLU A 376     -29.956  -6.216  -7.299  1.00 15.00      A    N  
ATOM    778  HN  GLU A 376     -29.451  -7.057  -7.288  1.00 15.00      A    H  
ATOM    779  CA  GLU A 376     -31.237  -6.162  -7.994  1.00 15.00      A    C  
ATOM    780  CB  GLU A 376     -31.475  -7.430  -8.813  1.00 15.00      A    C  
ATOM    781  CG  GLU A 376     -30.705  -7.478 -10.123  1.00 15.00      A    C  
ATOM    782  CD  GLU A 376     -31.078  -8.675 -10.976  1.00 15.00      A    C  
ATOM    783  OE1 GLU A 376     -32.287  -8.978 -11.079  1.00 15.00      A    O  
ATOM    784  OE2 GLU A 376     -30.163  -9.305 -11.548  1.00 15.00      A    O  
ATOM    785  C   GLU A 376     -32.374  -5.944  -7.002  1.00 15.00      A    C  
ATOM    786  O   GLU A 376     -32.332  -6.458  -5.884  1.00 15.00      A    O  
ATOM    787  N   ASN A 377     -33.380  -5.167  -7.424  1.00 15.00      A    N  
ATOM    788  HN  ASN A 377     -33.344  -4.804  -8.334  1.00 15.00      A    H  
ATOM    789  CA  ASN A 377     -34.538  -4.842  -6.582  1.00 15.00      A    C  
ATOM    790  CB  ASN A 377     -35.226  -6.104  -6.040  1.00 15.00      A    C  
ATOM    791  CG  ASN A 377     -35.828  -6.971  -7.131  1.00 15.00      A    C  
ATOM    792  OD1 ASN A 377     -35.802  -8.198  -7.047  1.00 15.00      A    O  
ATOM    793  ND2 ASN A 377     -36.386  -6.339  -8.156  1.00 15.00      A    N  
ATOM    794 HD21 ASN A 377     -36.383  -5.360  -8.156  1.00 15.00      A    H  
ATOM    795 HD22 ASN A 377     -36.779  -6.880  -8.871  1.00 15.00      A    H  
ATOM    796  C   ASN A 377     -34.151  -3.901  -5.439  1.00 15.00      A    C  
ATOM    797  O   ASN A 377     -34.888  -3.767  -4.461  1.00 15.00      A    O  
ATOM    798  N   GLU A 378     -32.990  -3.250  -5.585  1.00 15.00      A    N  
ATOM    799  HN  GLU A 378     -32.462  -3.412  -6.395  1.00 15.00      A    H  
ATOM    800  CA  GLU A 378     -32.470  -2.313  -4.584  1.00 15.00      A    C  
ATOM    801  CB  GLU A 378     -33.365  -1.078  -4.443  1.00 15.00      A    C  
ATOM    802  CG  GLU A 378     -33.109  -0.008  -5.490  1.00 15.00      A    C  
ATOM    803  CD  GLU A 378     -33.893   1.266  -5.232  1.00 15.00      A    C  
ATOM    804  OE1 GLU A 378     -33.801   1.806  -4.108  1.00 15.00      A    O  
ATOM    805  OE2 GLU A 378     -34.595   1.728  -6.157  1.00 15.00      A    O  
ATOM    806  C   GLU A 378     -32.229  -2.978  -3.229  1.00 15.00      A    C  
ATOM    807  O   GLU A 378     -32.539  -2.409  -2.181  1.00 15.00      A    O  
ATOM    808  N   LYS A 379     -31.665  -4.180  -3.260  1.00 15.00      A    N  
ATOM    809  HN  LYS A 379     -31.447  -4.583  -4.127  1.00 15.00      A    H  
ATOM    810  CA  LYS A 379     -31.374  -4.919  -2.036  1.00 15.00      A    C  
ATOM    811  CB  LYS A 379     -31.611  -6.420  -2.239  1.00 15.00      A    C  
ATOM    812  CG  LYS A 379     -31.389  -7.257  -0.987  1.00 15.00      A    C  
ATOM    813  CD  LYS A 379     -31.278  -8.738  -1.314  1.00 15.00      A    C  
ATOM    814  CE  LYS A 379     -30.881  -9.550  -0.091  1.00 15.00      A    C  
ATOM    815  NZ  LYS A 379     -30.608 -10.974  -0.435  1.00 15.00      A    N  
ATOM    816  HZ1 LYS A 379     -29.821 -11.032  -1.113  1.00 15.00      A    H  
ATOM    817  HZ2 LYS A 379     -31.451 -11.408  -0.860  1.00 15.00      A    H  
ATOM    818  HZ3 LYS A 379     -30.353 -11.507   0.422  1.00 15.00      A    H  
ATOM    819  C   LYS A 379     -29.941  -4.674  -1.571  1.00 15.00      A    C  
ATOM    820  O   LYS A 379     -28.993  -4.832  -2.339  1.00 15.00      A    O  
ATOM    821  N   VAL A 380     -29.795  -4.287  -0.307  1.00 15.00      A    N  
ATOM    822  HN  VAL A 380     -30.592  -4.170   0.250  1.00 15.00      A    H  
ATOM    823  CA  VAL A 380     -28.480  -4.032   0.270  1.00 15.00      A    C  
ATOM    824  CB  VAL A 380     -28.581  -3.169   1.545  1.00 15.00      A    C  
ATOM    825  CG1 VAL A 380     -27.200  -2.736   2.011  1.00 15.00      A    C  
ATOM    826  CG2 VAL A 380     -29.469  -1.957   1.302  1.00 15.00      A    C  
ATOM    827  C   VAL A 380     -27.786  -5.354   0.597  1.00 15.00      A    C  
ATOM    828  O   VAL A 380     -28.251  -6.114   1.445  1.00 15.00      A    O  
ATOM    829  N   VAL A 381     -26.674  -5.623  -0.086  1.00 15.00      A    N  
ATOM    830  HN  VAL A 381     -26.343  -4.969  -0.737  1.00 15.00      A    H  
ATOM    831  CA  VAL A 381     -25.932  -6.865   0.116  1.00 15.00      A    C  
ATOM    832  CB  VAL A 381     -25.732  -7.623  -1.215  1.00 15.00      A    C  
ATOM    833  CG1 VAL A 381     -25.021  -8.948  -0.986  1.00 15.00      A    C  
ATOM    834  CG2 VAL A 381     -27.066  -7.848  -1.910  1.00 15.00      A    C  
ATOM    835  C   VAL A 381     -24.571  -6.613   0.762  1.00 15.00      A    C  
ATOM    836  O   VAL A 381     -23.825  -5.730   0.339  1.00 15.00      A    O  
ATOM    837  N   LEU A 382     -24.258  -7.400   1.792  1.00 15.00      A    N  
ATOM    838  HN  LEU A 382     -24.905  -8.074   2.089  1.00 15.00      A    H  
ATOM    839  CA  LEU A 382     -22.983  -7.286   2.496  1.00 15.00      A    C  
ATOM    840  CB  LEU A 382     -23.143  -7.752   3.947  1.00 15.00      A    C  
ATOM    841  CG  LEU A 382     -21.867  -7.788   4.794  1.00 15.00      A    C  
ATOM    842  CD1 LEU A 382     -21.374  -6.380   5.092  1.00 15.00      A    C  
ATOM    843  CD2 LEU A 382     -22.098  -8.566   6.080  1.00 15.00      A    C  
ATOM    844  C   LEU A 382     -21.903  -8.114   1.800  1.00 15.00      A    C  
ATOM    845  O   LEU A 382     -22.097  -9.301   1.537  1.00 15.00      A    O  
ATOM    846  N   LYS A 383     -20.763  -7.489   1.512  1.00 15.00      A    N  
ATOM    847  HN  LYS A 383     -20.656  -6.545   1.756  1.00 15.00      A    H  
ATOM    848  CA  LYS A 383     -19.665  -8.183   0.843  1.00 15.00      A    C  
ATOM    849  CB  LYS A 383     -19.691  -7.908  -0.665  1.00 15.00      A    C  
ATOM    850  CG  LYS A 383     -18.719  -8.752  -1.476  1.00 15.00      A    C  
ATOM    851  CD  LYS A 383     -18.562  -8.209  -2.885  1.00 15.00      A    C  
ATOM    852  CE  LYS A 383     -17.475  -8.948  -3.647  1.00 15.00      A    C  
ATOM    853  NZ  LYS A 383     -17.080  -8.220  -4.884  1.00 15.00      A    N  
ATOM    854  HZ1 LYS A 383     -16.611  -7.325  -4.637  1.00 15.00      A    H  
ATOM    855  HZ2 LYS A 383     -17.920  -8.011  -5.460  1.00 15.00      A    H  
ATOM    856  HZ3 LYS A 383     -16.424  -8.799  -5.446  1.00 15.00      A    H  
ATOM    857  C   LYS A 383     -18.310  -7.797   1.433  1.00 15.00      A    C  
ATOM    858  O   LYS A 383     -18.086  -6.646   1.808  1.00 15.00      A    O  
ATOM    859  N   ASN A 384     -17.411  -8.776   1.513  1.00 15.00      A    N  
ATOM    860  HN  ASN A 384     -17.658  -9.672   1.202  1.00 15.00      A    H  
ATOM    861  CA  ASN A 384     -16.072  -8.556   2.046  1.00 15.00      A    C  
ATOM    862  CB  ASN A 384     -15.636  -9.744   2.907  1.00 15.00      A    C  
ATOM    863  CG  ASN A 384     -16.056  -9.606   4.358  1.00 15.00      A    C  
ATOM    864  OD1 ASN A 384     -17.221  -9.798   4.698  1.00 15.00      A    O  
ATOM    865  ND2 ASN A 384     -15.099  -9.291   5.224  1.00 15.00      A    N  
ATOM    866 HD21 ASN A 384     -14.190  -9.168   4.884  1.00 15.00      A    H  
ATOM    867 HD22 ASN A 384     -15.343  -9.194   6.169  1.00 15.00      A    H  
ATOM    868  C   ASN A 384     -15.068  -8.325   0.920  1.00 15.00      A    C  
ATOM    869  O   ASN A 384     -14.920  -9.157   0.023  1.00 15.00      A    O  
ATOM    870  N   TYR A 385     -14.392  -7.182   0.968  1.00 15.00      A    N  
ATOM    871  HN  TYR A 385     -14.568  -6.556   1.701  1.00 15.00      A    H  
ATOM    872  CA  TYR A 385     -13.398  -6.830  -0.039  1.00 15.00      A    C  
ATOM    873  CB  TYR A 385     -13.617  -5.396  -0.535  1.00 15.00      A    C  
ATOM    874  CG  TYR A 385     -14.939  -5.186  -1.244  1.00 15.00      A    C  
ATOM    875  CD1 TYR A 385     -16.113  -4.994  -0.525  1.00 15.00      A    C  
ATOM    876  CD2 TYR A 385     -15.013  -5.181  -2.630  1.00 15.00      A    C  
ATOM    877  CE1 TYR A 385     -17.322  -4.805  -1.166  1.00 15.00      A    C  
ATOM    878  CE2 TYR A 385     -16.218  -4.991  -3.281  1.00 15.00      A    C  
ATOM    879  CZ  TYR A 385     -17.369  -4.804  -2.543  1.00 15.00      A    C  
ATOM    880  OH  TYR A 385     -18.571  -4.617  -3.185  1.00 15.00      A    O  
ATOM    881  HH  TYR A 385     -19.089  -3.961  -2.712  1.00 15.00      A    H  
ATOM    882  C   TYR A 385     -11.990  -6.997   0.524  1.00 15.00      A    C  
ATOM    883  O   TYR A 385     -11.594  -6.286   1.445  1.00 15.00      A    O  
ATOM    884  N   GLN A 386     -11.242  -7.945  -0.039  1.00 15.00      A    N  
ATOM    885  HN  GLN A 386     -11.616  -8.469  -0.777  1.00 15.00      A    H  
ATOM    886  CA  GLN A 386      -9.883  -8.229   0.412  1.00 15.00      A    C  
ATOM    887  CB  GLN A 386      -9.485  -9.655   0.022  1.00 15.00      A    C  
ATOM    888  CG  GLN A 386     -10.559 -10.699   0.293  1.00 15.00      A    C  
ATOM    889  CD  GLN A 386     -10.778 -10.955   1.770  1.00 15.00      A    C  
ATOM    890  OE1 GLN A 386      -9.849 -10.871   2.573  1.00 15.00      A    O  
ATOM    891  NE2 GLN A 386     -12.013 -11.267   2.138  1.00 15.00      A    N  
ATOM    892 HE21 GLN A 386     -12.705 -11.314   1.445  1.00 15.00      A    H  
ATOM    893 HE22 GLN A 386     -12.184 -11.441   3.087  1.00 15.00      A    H  
ATOM    894  C   GLN A 386      -8.874  -7.240  -0.159  1.00 15.00      A    C  
ATOM    895  O   GLN A 386      -9.064  -6.711  -1.256  1.00 15.00      A    O  
ATOM    896  N   ASP A 387      -7.800  -7.012   0.602  1.00 15.00      A    N  
ATOM    897  HN  ASP A 387      -7.725  -7.478   1.460  1.00 15.00      A    H  
ATOM    898  CA  ASP A 387      -6.724  -6.100   0.207  1.00 15.00      A    C  
ATOM    899  CB  ASP A 387      -5.952  -6.645  -0.999  1.00 15.00      A    C  
ATOM    900  CG  ASP A 387      -5.462  -8.064  -0.787  1.00 15.00      A    C  
ATOM    901  OD1 ASP A 387      -4.639  -8.279   0.131  1.00 15.00      A    O  
ATOM    902  OD2 ASP A 387      -5.901  -8.962  -1.535  1.00 15.00      A    O  
ATOM    903  C   ASP A 387      -7.234  -4.686  -0.065  1.00 15.00      A    C  
ATOM    904  O   ASP A 387      -7.222  -4.217  -1.204  1.00 15.00      A    O  
ATOM    905  N   MET A 388      -7.687  -4.013   0.988  1.00 15.00      A    N  
ATOM    906  HN  MET A 388      -7.681  -4.442   1.869  1.00 15.00      A    H  
ATOM    907  CA  MET A 388      -8.203  -2.655   0.860  1.00 15.00      A    C  
ATOM    908  CB  MET A 388      -9.700  -2.618   1.180  1.00 15.00      A    C  
ATOM    909  CG  MET A 388     -10.562  -3.420   0.218  1.00 15.00      A    C  
ATOM    910  SD  MET A 388     -10.748  -2.627  -1.390  1.00 15.00      A    S  
ATOM    911  CE  MET A 388     -12.019  -1.417  -1.027  1.00 15.00      A    C  
ATOM    912  C   MET A 388      -7.450  -1.673   1.754  1.00 15.00      A    C  
ATOM    913  O   MET A 388      -7.154  -0.550   1.343  1.00 15.00      A    O  
ATOM    914  N   VAL A 389      -7.135  -2.103   2.973  1.00 15.00      A    N  
ATOM    915  HN  VAL A 389      -7.373  -3.018   3.233  1.00 15.00      A    H  
ATOM    916  CA  VAL A 389      -6.433  -1.251   3.929  1.00 15.00      A    C  
ATOM    917  CB  VAL A 389      -7.142  -1.250   5.302  1.00 15.00      A    C  
ATOM    918  CG1 VAL A 389      -6.414  -0.356   6.296  1.00 15.00      A    C  
ATOM    919  CG2 VAL A 389      -8.594  -0.819   5.160  1.00 15.00      A    C  
ATOM    920  C   VAL A 389      -4.988  -1.702   4.119  1.00 15.00      A    C  
ATOM    921  O   VAL A 389      -4.720  -2.887   4.302  1.00 15.00      A    O  
ATOM    922  N   VAL A 390      -4.063  -0.748   4.071  1.00 15.00      A    N  
ATOM    923  HN  VAL A 390      -4.341   0.180   3.912  1.00 15.00      A    H  
ATOM    924  CA  VAL A 390      -2.647  -1.044   4.250  1.00 15.00      A    C  
ATOM    925  CB  VAL A 390      -1.753   0.035   3.604  1.00 15.00      A    C  
ATOM    926  CG1 VAL A 390      -0.283  -0.336   3.730  1.00 15.00      A    C  
ATOM    927  CG2 VAL A 390      -2.130   0.242   2.146  1.00 15.00      A    C  
ATOM    928  C   VAL A 390      -2.309  -1.147   5.732  1.00 15.00      A    C  
ATOM    929  O   VAL A 390      -2.529  -0.206   6.493  1.00 15.00      A    O  
ATOM    930  N   GLU A 391      -1.785  -2.299   6.135  1.00 15.00      A    N  
ATOM    931  HN  GLU A 391      -1.646  -3.017   5.481  1.00 15.00      A    H  
ATOM    932  CA  GLU A 391      -1.417  -2.523   7.525  1.00 15.00      A    C  
ATOM    933  CB  GLU A 391      -1.862  -3.911   7.988  1.00 15.00      A    C  
ATOM    934  CG  GLU A 391      -3.368  -4.065   8.127  1.00 15.00      A    C  
ATOM    935  CD  GLU A 391      -3.976  -3.049   9.079  1.00 15.00      A    C  
ATOM    936  OE1 GLU A 391      -3.516  -2.968  10.238  1.00 15.00      A    O  
ATOM    937  OE2 GLU A 391      -4.914  -2.335   8.665  1.00 15.00      A    O  
ATOM    938  C   GLU A 391       0.080  -2.352   7.744  1.00 15.00      A    C  
ATOM    939  O   GLU A 391       0.514  -2.013   8.844  1.00 15.00      A    O  
ATOM    940  N   GLY A 392       0.866  -2.577   6.692  1.00 15.00      A    N  
ATOM    941  HN  GLY A 392       0.463  -2.827   5.834  1.00 15.00      A    H  
ATOM    942  CA  GLY A 392       2.310  -2.449   6.810  1.00 15.00      A    C  
ATOM    943  C   GLY A 392       2.985  -2.079   5.504  1.00 15.00      A    C  
ATOM    944  O   GLY A 392       2.482  -2.392   4.426  1.00 15.00      A    O  
ATOM    945  N   CYS A 393       4.134  -1.412   5.604  1.00 15.00      A    N  
ATOM    946  HN  CYS A 393       4.483  -1.193   6.495  1.00 15.00      A    H  
ATOM    947  CA  CYS A 393       4.887  -0.993   4.425  1.00 15.00      A    C  
ATOM    948  C   CYS A 393       6.327  -1.490   4.483  1.00 15.00      A    C  
ATOM    949  O   CYS A 393       6.965  -1.443   5.536  1.00 15.00      A    O  
ATOM    950  CB  CYS A 393       4.869   0.530   4.302  1.00 15.00      A    C  
ATOM    951  SG  CYS A 393       3.208   1.240   4.076  1.00 15.00      A    S  
ATOM    952  N   GLY A 394       6.835  -1.964   3.347  1.00 15.00      A    N  
ATOM    953  HN  GLY A 394       6.277  -1.980   2.540  1.00 15.00      A    H  
ATOM    954  CA  GLY A 394       8.197  -2.460   3.291  1.00 15.00      A    C  
ATOM    955  C   GLY A 394       8.843  -2.245   1.936  1.00 15.00      A    C  
ATOM    956  O   GLY A 394       8.164  -1.946   0.952  1.00 15.00      A    O  
ATOM    957  N   CYS A 395      10.161  -2.401   1.886  1.00 15.00      A    N  
ATOM    958  HN  CYS A 395      10.644  -2.644   2.703  1.00 15.00      A    H  
ATOM    959  CA  CYS A 395      10.907  -2.223   0.647  1.00 15.00      A    C  
ATOM    960  C   CYS A 395      11.039  -3.543  -0.098  1.00 15.00      A    C  
ATOM    961  O   CYS A 395      11.632  -4.497   0.406  1.00 15.00      A    O  
ATOM    962  CB  CYS A 395      12.285  -1.629   0.934  1.00 15.00      A    C  
ATOM    963  SG  CYS A 395      12.232   0.017   1.709  1.00 15.00      A    S  
ATOM    964  N   ARG A 396      10.474  -3.591  -1.301  1.00 15.00      A    N  
ATOM    965  HN  ARG A 396      10.017  -2.795  -1.644  1.00 15.00      A    H  
ATOM    966  CA  ARG A 396      10.513  -4.797  -2.123  1.00 15.00      A    C  
ATOM    967  CB  ARG A 396       9.095  -5.332  -2.344  1.00 15.00      A    C  
ATOM    968  CG  ARG A 396       8.292  -5.510  -1.065  1.00 15.00      A    C  
ATOM    969  CD  ARG A 396       8.806  -6.674  -0.235  1.00 15.00      A    C  
ATOM    970  NE  ARG A 396       8.123  -7.920  -0.569  1.00 15.00      A    N  
ATOM    971  HE  ARG A 396       8.119  -8.199  -1.510  1.00 15.00      A    H  
ATOM    972  CZ  ARG A 396       7.517  -8.692   0.330  1.00 15.00      A    C  
ATOM    973  NH1 ARG A 396       7.512  -8.350   1.611  1.00 15.00      A    N  
ATOM    974 HH11 ARG A 396       7.040  -8.958   2.309  1.00 15.00      A    H  
ATOM    975 HH12 ARG A 396       7.979  -7.472   1.918  1.00 15.00      A    H  
ATOM    976  NH2 ARG A 396       6.901  -9.798  -0.056  1.00 15.00      A    N  
ATOM    977 HH21 ARG A 396       6.888 -10.063  -1.061  1.00 15.00      A    H  
ATOM    978 HH22 ARG A 396       6.431 -10.403   0.647  1.00 15.00      A    H  
ATOM    979  C   ARG A 396      11.179  -4.525  -3.467  1.00 15.00      A    C  
ATOM    980  O   ARG A 396      11.744  -5.427  -4.082  1.00 15.00      A    O  
ATOM    981  C38 GRP B   0      28.529  -6.875   0.062  1.00 15.00      B    C  
ATOM    982  O8  GRP B   0      28.976  -6.166   1.220  1.00 15.00      B    O  
ATOM    983  C32 GRP B   0      28.202  -4.968   1.378  1.00 15.00      B    C  
ATOM    984  O1  GRP B   0      26.819  -5.312   1.508  1.00 15.00      B    O  
ATOM    985  HAA GRP B   0      26.278  -4.481   1.635  1.00 15.00      B    H  
ATOM    986  C40 GRP B   0      28.657  -4.219   2.633  1.00 15.00      B    C  
ATOM    987  C22 GRP B   0      30.123  -3.812   2.473  1.00 15.00      B    C  
ATOM    988  C6  GRP B   0      31.028  -5.036   2.328  1.00 15.00      B    C  
ATOM    989  C35 GRP B   0      28.500  -5.151   3.835  1.00 15.00      B    C  
ATOM    990  C37 GRP B   0      27.793  -2.970   2.827  1.00 15.00      B    C  
ATOM    991  C39 GRP B   0      27.974  -1.943   1.705  1.00 15.00      B    C  
ATOM    992  C17 GRP B   0      29.391  -1.373   1.798  1.00 15.00      B    C  
ATOM    993  O10 GRP B   0      29.505  -0.563   2.977  1.00 15.00      B    O  
ATOM    994  C42 GRP B   0      30.834  -0.046   3.077  1.00 15.00      B    C  
ATOM    995  O7  GRP B   0      29.693  -0.577   0.649  1.00 15.00      B    O  
ATOM    996  HAF GRP B   0      30.637  -0.253   0.705  1.00 15.00      B    H  
ATOM    997  C12 GRP B   0      27.761  -2.596   0.338  1.00 15.00      B    C  
ATOM    998  C9  GRP B   0      26.933  -0.852   1.970  1.00 15.00      B    C  
ATOM    999  C28 GRP B   0      26.958   0.355   1.025  1.00 15.00      B    C  
ATOM   1000  C23 GRP B   0      26.885  -0.071  -0.444  1.00 15.00      B    C  
ATOM   1001  O15 GRP B   0      28.139  -0.617  -0.872  1.00 15.00      B    O  
ATOM   1002  C19 GRP B   0      28.057  -1.009  -2.244  1.00 15.00      B    C  
ATOM   1003  O4  GRP B   0      25.828  -1.013  -0.641  1.00 15.00      B    O  
ATOM   1004  HAD GRP B   0      24.957  -0.603  -0.369  1.00 15.00      B    H  
ATOM   1005  C11 GRP B   0      28.236   1.164   1.257  1.00 15.00      B    C  
ATOM   1006  C24 GRP B   0      25.734   1.199   1.392  1.00 15.00      B    C  
ATOM   1007  C30 GRP B   0      25.424   2.348   0.427  1.00 15.00      B    C  
ATOM   1008  C26 GRP B   0      26.630   3.275   0.256  1.00 15.00      B    C  
ATOM   1009  O12 GRP B   0      27.135   3.646   1.548  1.00 15.00      B    O  
ATOM   1010  C21 GRP B   0      28.243   4.537   1.389  1.00 15.00      B    C  
ATOM   1011  O3  GRP B   0      27.660   2.622  -0.491  1.00 15.00      B    O  
ATOM   1012  HAC GRP B   0      27.328   2.422  -1.413  1.00 15.00      B    H  
ATOM   1013  C13 GRP B   0      25.029   1.787  -0.940  1.00 15.00      B    C  
ATOM   1014  C14 GRP B   0      24.253   3.115   1.049  1.00 15.00      B    C  
ATOM   1015  C29 GRP B   0      23.898   4.433   0.353  1.00 15.00      B    C  
ATOM   1016  C27 GRP B   0      23.565   4.215  -1.125  1.00 15.00      B    C  
ATOM   1017  O13 GRP B   0      24.760   3.953  -1.875  1.00 15.00      B    O  
ATOM   1018  C10 GRP B   0      24.433   3.816  -3.261  1.00 15.00      B    C  
ATOM   1019  O2  GRP B   0      22.628   3.146  -1.281  1.00 15.00      B    O  
ATOM   1020  HAB GRP B   0      22.438   3.006  -2.253  1.00 15.00      B    H  
ATOM   1021  C41 GRP B   0      25.074   5.406   0.462  1.00 15.00      B    C  
ATOM   1022  C34 GRP B   0      22.681   4.988   1.098  1.00 15.00      B    C  
ATOM   1023  C31 GRP B   0      21.993   6.174   0.417  1.00 15.00      B    C  
ATOM   1024  C2  GRP B   0      22.986   7.306   0.139  1.00 15.00      B    C  
ATOM   1025  O6  GRP B   0      23.722   7.597   1.336  1.00 15.00      B    O  
ATOM   1026  C25 GRP B   0      24.654   8.650   1.080  1.00 15.00      B    C  
ATOM   1027  O11 GRP B   0      23.894   6.932  -0.900  1.00 15.00      B    O  
ATOM   1028  HAG GRP B   0      23.391   6.809  -1.756  1.00 15.00      B    H  
ATOM   1029  C4  GRP B   0      21.373   5.717  -0.905  1.00 15.00      B    C  
ATOM   1030  C36 GRP B   0      20.907   6.651   1.386  1.00 15.00      B    C  
ATOM   1031  C16 GRP B   0      20.196   7.944   0.973  1.00 15.00      B    C  
ATOM   1032  C15 GRP B   0      19.509   7.754  -0.381  1.00 15.00      B    C  
ATOM   1033  O14 GRP B   0      20.472   7.799  -1.445  1.00 15.00      B    O  
ATOM   1034  C7  GRP B   0      19.805   7.652  -2.702  1.00 15.00      B    C  
ATOM   1035  O5  GRP B   0      18.775   6.528  -0.408  1.00 15.00      B    O  
ATOM   1036  HAE GRP B   0      18.109   6.521   0.338  1.00 15.00      B    H  
ATOM   1037  C5  GRP B   0      21.192   9.100   0.869  1.00 15.00      B    C  
ATOM   1038  C3  GRP B   0      19.138   8.223   2.044  1.00 15.00      B    C  
ATOM   1039  C18 GRP B   0      18.474   9.598   1.927  1.00 15.00      B    C  
ATOM   1040  C8  GRP B   0      19.523  10.693   2.132  1.00 15.00      B    C  
ATOM   1041  C33 GRP B   0      18.891  12.084   2.036  1.00 15.00      B    C  
ATOM   1042  C20 GRP B   0      17.380   9.729   2.989  1.00 15.00      B    C  
ATOM   1043  C1  GRP B   0      17.824   9.785   0.554  1.00 15.00      B    C  
ATOM   1044  O9  GRP B   0      18.825   9.995  -0.451  1.00 15.00      B    O  
ATOM   1045  C43 GRP B   0      18.194  10.219  -1.715  1.00 15.00      B    C  
ATOM   1046  O16 GRP B   0      17.012   8.652   0.236  1.00 15.00      B    O  
ATOM   1047  HAH GRP B   0      16.356   8.494   0.974  1.00 15.00      B    H  
END
