# Supplementary material for: In silico assessment of biocompatibility and toxicity: molecular docking and dynamics simulation of PMMA-based dental materials for interim prosthetic restorations
Source: J Mater Sci Mater Med. 2024 Jun 4;35(1):28. doi: 10.1007/s10856-024-06799-7 (PMC11150300; doi:10.1007/s10856-024-06799-7)
Supplement: Supplementary file 3 — Supplementary Data 3 [file 10856_2024_6799_MOESM3_ESM.zip › Complexes/BMP3_MMA.pdb]

REMARK FILENAME="complex_1w.pdb0"
REMARK ===============================================================
REMARK HADDOCK run for complex
REMARK initial structure: complex_1.pdb
REMARK ===============================================================
REMARK            total,bonds,angles,improper,dihe,vdw,elec,air,cdih,coup,rdcs,vean,dani,xpcs,rg
REMARK energies: 1.17902, 0, 0, 0, 0, -5.71577, -8.05702, 14.9518, 0, 0, 0, 0, 0, 0, 0
REMARK ===============================================================
REMARK            bonds,angles,impropers,dihe,air,cdih,coup,rdcs,vean,dani,xpcs
REMARK rms-dev.: 0,0,0,0,0.223247,0,0, 0, 0, 0, 0
REMARK ===============================================================
REMARK               air,cdih,coup,rdcs,vean,dani,xpcs
REMARK               >0.3,>5,>1,>0,>5,>0.2,>0.2
REMARK violations.: 2, 0, 0, 0, 0, 0, 0
REMARK ===============================================================
REMARK                        CVpartition#,violations,rms
REMARK AIRs cross-validation: 1, 11, 2.64503
REMARK ===============================================================
REMARK NCS energy: 0
REMARK ===============================================================
REMARK Symmetry energy: 0
REMARK ===============================================================
REMARK Membrane restraining energy: 0
REMARK ===============================================================
REMARK Local cross-correlation:  0.0000
REMARK ===============================================================
REMARK Desolvation energy: -2.08149
REMARK Internal energy free molecules: -3415.43
REMARK Internal energy complex: -3364.58
REMARK Binding energy: 34.9908
REMARK ===============================================================
REMARK buried surface area: 269.722
REMARK ===============================================================
REMARK water - chain_1: 0 0 0
REMARK water - chain_2: 0 0 0
REMARK ===============================================================
REMARK water - water: 0 0 0
REMARK ===============================================================
REMARK DATE:13-Feb-2024  23:58:27       created by user: enmr
REMARK VERSION:1.3U
ATOM      1  N   GLU A   4     -10.754   8.770   8.500  1.00 15.00      A    N  
ATOM      2  HN  GLU A   4     -10.311   7.951   8.803  1.00 15.00      A    H  
ATOM      3  CA  GLU A   4     -10.813   9.061   7.073  1.00 15.00      A    C  
ATOM      4  CB  GLU A   4      -9.887   8.116   6.302  1.00 15.00      A    C  
ATOM      5  CG  GLU A   4      -9.661   8.505   4.851  1.00 15.00      A    C  
ATOM      6  CD  GLU A   4      -8.901   9.806   4.706  1.00 15.00      A    C  
ATOM      7  OE1 GLU A   4      -7.669   9.799   4.907  1.00 15.00      A    O  
ATOM      8  OE2 GLU A   4      -9.537  10.832   4.387  1.00 15.00      A    O  
ATOM      9  C   GLU A   4     -12.246   8.951   6.550  1.00 15.00      A    C  
ATOM     10  O   GLU A   4     -12.732   7.854   6.268  1.00 15.00      A    O  
ATOM     11  N   PRO A   5     -12.943  10.097   6.423  1.00 15.00      A    N  
ATOM     12  CA  PRO A   5     -14.323  10.149   5.940  1.00 15.00      A    C  
ATOM     13  CB  PRO A   5     -14.848  11.488   6.483  1.00 15.00      A    C  
ATOM     14  CG  PRO A   5     -13.697  12.141   7.190  1.00 15.00      A    C  
ATOM     15  CD  PRO A   5     -12.447  11.434   6.752  1.00 15.00      A    C  
ATOM     16  C   PRO A   5     -14.424  10.128   4.415  1.00 15.00      A    C  
ATOM     17  O   PRO A   5     -15.481   9.824   3.862  1.00 15.00      A    O  
ATOM     18  N   ARG A   6     -13.324  10.456   3.738  1.00 15.00      A    N  
ATOM     19  HN  ARG A   6     -12.513  10.695   4.233  1.00 15.00      A    H  
ATOM     20  CA  ARG A   6     -13.297  10.467   2.280  1.00 15.00      A    C  
ATOM     21  CB  ARG A   6     -12.099  11.275   1.774  1.00 15.00      A    C  
ATOM     22  CG  ARG A   6     -12.134  12.746   2.159  1.00 15.00      A    C  
ATOM     23  CD  ARG A   6     -10.855  13.457   1.747  1.00 15.00      A    C  
ATOM     24  NE  ARG A   6      -9.693  12.962   2.482  1.00 15.00      A    N  
ATOM     25  HE  ARG A   6      -9.841  12.237   3.128  1.00 15.00      A    H  
ATOM     26  CZ  ARG A   6      -8.461  13.439   2.331  1.00 15.00      A    C  
ATOM     27  NH1 ARG A   6      -8.223  14.415   1.464  1.00 15.00      A    N  
ATOM     28 HH11 ARG A   6      -7.258  14.785   1.348  1.00 15.00      A    H  
ATOM     29 HH12 ARG A   6      -9.003  14.813   0.902  1.00 15.00      A    H  
ATOM     30  NH2 ARG A   6      -7.462  12.936   3.044  1.00 15.00      A    N  
ATOM     31 HH21 ARG A   6      -6.498  13.308   2.926  1.00 15.00      A    H  
ATOM     32 HH22 ARG A   6      -7.643  12.170   3.726  1.00 15.00      A    H  
ATOM     33  C   ARG A   6     -13.246   9.046   1.729  1.00 15.00      A    C  
ATOM     34  O   ARG A   6     -13.010   8.095   2.474  1.00 15.00      A    O  
ATOM     35  N   ASN A   7     -13.467   8.907   0.423  1.00 15.00      A    N  
ATOM     36  HN  ASN A   7     -13.647   9.703  -0.118  1.00 15.00      A    H  
ATOM     37  CA  ASN A   7     -13.450   7.595  -0.223  1.00 15.00      A    C  
ATOM     38  CB  ASN A   7     -14.050   7.668  -1.630  1.00 15.00      A    C  
ATOM     39  CG  ASN A   7     -15.562   7.789  -1.624  1.00 15.00      A    C  
ATOM     40  OD1 ASN A   7     -16.155   8.330  -2.557  1.00 15.00      A    O  
ATOM     41  ND2 ASN A   7     -16.194   7.286  -0.571  1.00 15.00      A    N  
ATOM     42 HD21 ASN A   7     -15.656   6.871   0.135  1.00 15.00      A    H  
ATOM     43 HD22 ASN A   7     -17.172   7.349  -0.543  1.00 15.00      A    H  
ATOM     44  C   ASN A   7     -12.046   7.005  -0.285  1.00 15.00      A    C  
ATOM     45  O   ASN A   7     -11.063   7.673   0.033  1.00 15.00      A    O  
ATOM     46  N   CYS A   8     -11.970   5.741  -0.696  1.00 15.00      A    N  
ATOM     47  HN  CYS A   8     -12.796   5.270  -0.929  1.00 15.00      A    H  
ATOM     48  CA  CYS A   8     -10.699   5.035  -0.816  1.00 15.00      A    C  
ATOM     49  C   CYS A   8      -9.833   5.639  -1.922  1.00 15.00      A    C  
ATOM     50  O   CYS A   8     -10.180   5.580  -3.102  1.00 15.00      A    O  
ATOM     51  CB  CYS A   8     -10.951   3.545  -1.079  1.00 15.00      A    C  
ATOM     52  SG  CYS A   8      -9.573   2.653  -1.872  1.00 15.00      A    S  
ATOM     53  N   ALA A   9      -8.707   6.225  -1.526  1.00 15.00      A    N  
ATOM     54  HN  ALA A   9      -8.485   6.235  -0.572  1.00 15.00      A    H  
ATOM     55  CA  ALA A   9      -7.788   6.847  -2.474  1.00 15.00      A    C  
ATOM     56  CB  ALA A   9      -8.149   8.312  -2.677  1.00 15.00      A    C  
ATOM     57  C   ALA A   9      -6.340   6.711  -2.004  1.00 15.00      A    C  
ATOM     58  O   ALA A   9      -6.082   6.226  -0.901  1.00 15.00      A    O  
ATOM     59  N   ARG A  10      -5.400   7.136  -2.848  1.00 15.00      A    N  
ATOM     60  HN  ARG A  10      -5.666   7.512  -3.713  1.00 15.00      A    H  
ATOM     61  CA  ARG A  10      -3.982   7.053  -2.516  1.00 15.00      A    C  
ATOM     62  CB  ARG A  10      -3.136   6.819  -3.770  1.00 15.00      A    C  
ATOM     63  CG  ARG A  10      -1.672   6.531  -3.475  1.00 15.00      A    C  
ATOM     64  CD  ARG A  10      -0.855   6.401  -4.748  1.00 15.00      A    C  
ATOM     65  NE  ARG A  10      -0.772   7.659  -5.483  1.00 15.00      A    N  
ATOM     66  HE  ARG A  10      -1.493   8.310  -5.348  1.00 15.00      A    H  
ATOM     67  CZ  ARG A  10       0.222   7.969  -6.314  1.00 15.00      A    C  
ATOM     68  NH1 ARG A  10       1.218   7.115  -6.518  1.00 15.00      A    N  
ATOM     69 HH11 ARG A  10       1.228   6.198  -6.026  1.00 15.00      A    H  
ATOM     70 HH12 ARG A  10       1.990   7.362  -7.170  1.00 15.00      A    H  
ATOM     71  NH2 ARG A  10       0.218   9.133  -6.947  1.00 15.00      A    N  
ATOM     72 HH21 ARG A  10      -0.559   9.807  -6.792  1.00 15.00      A    H  
ATOM     73 HH22 ARG A  10       0.993   9.375  -7.597  1.00 15.00      A    H  
ATOM     74  C   ARG A  10      -3.504   8.302  -1.782  1.00 15.00      A    C  
ATOM     75  O   ARG A  10      -3.765   9.428  -2.207  1.00 15.00      A    O  
ATOM     76  N   ARG A  11      -2.802   8.088  -0.676  1.00 15.00      A    N  
ATOM     77  HN  ARG A  11      -2.629   7.166  -0.392  1.00 15.00      A    H  
ATOM     78  CA  ARG A  11      -2.279   9.186   0.128  1.00 15.00      A    C  
ATOM     79  CB  ARG A  11      -2.732   9.042   1.584  1.00 15.00      A    C  
ATOM     80  CG  ARG A  11      -4.169   8.578   1.761  1.00 15.00      A    C  
ATOM     81  CD  ARG A  11      -5.161   9.619   1.277  1.00 15.00      A    C  
ATOM     82  NE  ARG A  11      -6.539   9.164   1.440  1.00 15.00      A    N  
ATOM     83  HE  ARG A  11      -6.694   8.406   2.041  1.00 15.00      A    H  
ATOM     84  CZ  ARG A  11      -7.578   9.708   0.815  1.00 15.00      A    C  
ATOM     85  NH1 ARG A  11      -7.400  10.730  -0.011  1.00 15.00      A    N  
ATOM     86 HH11 ARG A  11      -8.215  11.153  -0.498  1.00 15.00      A    H  
ATOM     87 HH12 ARG A  11      -6.444  11.104  -0.176  1.00 15.00      A    H  
ATOM     88  NH2 ARG A  11      -8.799   9.233   1.017  1.00 15.00      A    N  
ATOM     89 HH21 ARG A  11      -9.611   9.661   0.528  1.00 15.00      A    H  
ATOM     90 HH22 ARG A  11      -8.946   8.431   1.663  1.00 15.00      A    H  
ATOM     91  C   ARG A  11      -0.756   9.201   0.069  1.00 15.00      A    C  
ATOM     92  O   ARG A  11      -0.129   8.153  -0.075  1.00 15.00      A    O  
ATOM     93  N   TYR A  12      -0.168  10.390   0.183  1.00 15.00      A    N  
ATOM     94  HN  TYR A  12      -0.723  11.188   0.302  1.00 15.00      A    H  
ATOM     95  CA  TYR A  12       1.285  10.541   0.138  1.00 15.00      A    C  
ATOM     96  CB  TYR A  12       1.665  12.005  -0.115  1.00 15.00      A    C  
ATOM     97  CG  TYR A  12       3.158  12.258  -0.148  1.00 15.00      A    C  
ATOM     98  CD1 TYR A  12       3.938  11.792  -1.198  1.00 15.00      A    C  
ATOM     99  CD2 TYR A  12       3.788  12.959   0.874  1.00 15.00      A    C  
ATOM    100  CE1 TYR A  12       5.300  12.015  -1.230  1.00 15.00      A    C  
ATOM    101  CE2 TYR A  12       5.150  13.189   0.849  1.00 15.00      A    C  
ATOM    102  CZ  TYR A  12       5.901  12.713  -0.205  1.00 15.00      A    C  
ATOM    103  OH  TYR A  12       7.258  12.936  -0.234  1.00 15.00      A    O  
ATOM    104  HH  TYR A  12       7.544  13.059  -1.143  1.00 15.00      A    H  
ATOM    105  C   TYR A  12       1.939  10.035   1.422  1.00 15.00      A    C  
ATOM    106  O   TYR A  12       1.448  10.292   2.522  1.00 15.00      A    O  
ATOM    107  N   LEU A  13       3.049   9.317   1.267  1.00 15.00      A    N  
ATOM    108  HN  LEU A  13       3.385   9.149   0.363  1.00 15.00      A    H  
ATOM    109  CA  LEU A  13       3.780   8.775   2.406  1.00 15.00      A    C  
ATOM    110  CB  LEU A  13       3.175   7.442   2.858  1.00 15.00      A    C  
ATOM    111  CG  LEU A  13       3.880   6.754   4.031  1.00 15.00      A    C  
ATOM    112  CD1 LEU A  13       3.722   7.570   5.309  1.00 15.00      A    C  
ATOM    113  CD2 LEU A  13       3.361   5.337   4.222  1.00 15.00      A    C  
ATOM    114  C   LEU A  13       5.260   8.589   2.081  1.00 15.00      A    C  
ATOM    115  O   LEU A  13       5.625   7.736   1.274  1.00 15.00      A    O  
ATOM    116  N   LYS A  14       6.105   9.399   2.711  1.00 15.00      A    N  
ATOM    117  HN  LYS A  14       5.751  10.071   3.331  1.00 15.00      A    H  
ATOM    118  CA  LYS A  14       7.545   9.307   2.507  1.00 15.00      A    C  
ATOM    119  CB  LYS A  14       8.197  10.691   2.545  1.00 15.00      A    C  
ATOM    120  CG  LYS A  14       9.701  10.666   2.321  1.00 15.00      A    C  
ATOM    121  CD  LYS A  14      10.308  12.053   2.450  1.00 15.00      A    C  
ATOM    122  CE  LYS A  14      11.820  12.000   2.319  1.00 15.00      A    C  
ATOM    123  NZ  LYS A  14      12.443  13.336   2.520  1.00 15.00      A    N  
ATOM    124  HZ1 LYS A  14      11.952  13.847   3.281  1.00 15.00      A    H  
ATOM    125  HZ2 LYS A  14      12.383  13.896   1.645  1.00 15.00      A    H  
ATOM    126  HZ3 LYS A  14      13.444  13.226   2.780  1.00 15.00      A    H  
ATOM    127  C   LYS A  14       8.159   8.414   3.576  1.00 15.00      A    C  
ATOM    128  O   LYS A  14       8.111   8.732   4.764  1.00 15.00      A    O  
ATOM    129  N   VAL A  15       8.727   7.293   3.149  1.00 15.00      A    N  
ATOM    130  HN  VAL A  15       8.741   7.099   2.189  1.00 15.00      A    H  
ATOM    131  CA  VAL A  15       9.333   6.347   4.075  1.00 15.00      A    C  
ATOM    132  CB  VAL A  15       8.936   4.895   3.735  1.00 15.00      A    C  
ATOM    133  CG1 VAL A  15       9.686   3.905   4.613  1.00 15.00      A    C  
ATOM    134  CG2 VAL A  15       7.434   4.706   3.886  1.00 15.00      A    C  
ATOM    135  C   VAL A  15      10.854   6.476   4.104  1.00 15.00      A    C  
ATOM    136  O   VAL A  15      11.529   6.252   3.097  1.00 15.00      A    O  
ATOM    137  N   ASP A  16      11.380   6.843   5.271  1.00 15.00      A    N  
ATOM    138  HN  ASP A  16      10.784   7.017   6.028  1.00 15.00      A    H  
ATOM    139  CA  ASP A  16      12.816   6.990   5.458  1.00 15.00      A    C  
ATOM    140  CB  ASP A  16      13.109   8.161   6.403  1.00 15.00      A    C  
ATOM    141  CG  ASP A  16      14.482   8.768   6.180  1.00 15.00      A    C  
ATOM    142  OD1 ASP A  16      15.484   8.041   6.337  1.00 15.00      A    O  
ATOM    143  OD2 ASP A  16      14.555   9.971   5.847  1.00 15.00      A    O  
ATOM    144  C   ASP A  16      13.390   5.697   6.031  1.00 15.00      A    C  
ATOM    145  O   ASP A  16      12.881   5.169   7.021  1.00 15.00      A    O  
ATOM    146  N   PHE A  17      14.442   5.185   5.398  1.00 15.00      A    N  
ATOM    147  HN  PHE A  17      14.799   5.649   4.612  1.00 15.00      A    H  
ATOM    148  CA  PHE A  17      15.074   3.946   5.842  1.00 15.00      A    C  
ATOM    149  CB  PHE A  17      16.002   3.382   4.763  1.00 15.00      A    C  
ATOM    150  CG  PHE A  17      15.277   2.896   3.539  1.00 15.00      A    C  
ATOM    151  CD1 PHE A  17      14.243   1.980   3.647  1.00 15.00      A    C  
ATOM    152  CD2 PHE A  17      15.632   3.353   2.281  1.00 15.00      A    C  
ATOM    153  CE1 PHE A  17      13.577   1.528   2.524  1.00 15.00      A    C  
ATOM    154  CE2 PHE A  17      14.970   2.907   1.153  1.00 15.00      A    C  
ATOM    155  CZ  PHE A  17      13.942   1.993   1.275  1.00 15.00      A    C  
ATOM    156  C   PHE A  17      15.822   4.118   7.163  1.00 15.00      A    C  
ATOM    157  O   PHE A  17      16.050   3.145   7.882  1.00 15.00      A    O  
ATOM    158  N   ALA A  18      16.195   5.354   7.481  1.00 15.00      A    N  
ATOM    159  HN  ALA A  18      15.983   6.091   6.869  1.00 15.00      A    H  
ATOM    160  CA  ALA A  18      16.908   5.638   8.722  1.00 15.00      A    C  
ATOM    161  CB  ALA A  18      17.622   6.979   8.634  1.00 15.00      A    C  
ATOM    162  C   ALA A  18      15.958   5.612   9.915  1.00 15.00      A    C  
ATOM    163  O   ALA A  18      16.343   5.216  11.016  1.00 15.00      A    O  
ATOM    164  N   ASP A  19      14.711   6.024   9.683  1.00 15.00      A    N  
ATOM    165  HN  ASP A  19      14.468   6.322   8.782  1.00 15.00      A    H  
ATOM    166  CA  ASP A  19      13.698   6.048  10.735  1.00 15.00      A    C  
ATOM    167  CB  ASP A  19      12.589   7.052  10.400  1.00 15.00      A    C  
ATOM    168  CG  ASP A  19      13.061   8.494  10.452  1.00 15.00      A    C  
ATOM    169  OD1 ASP A  19      14.082   8.764  11.122  1.00 15.00      A    O  
ATOM    170  OD2 ASP A  19      12.406   9.353   9.827  1.00 15.00      A    O  
ATOM    171  C   ASP A  19      13.100   4.663  10.974  1.00 15.00      A    C  
ATOM    172  O   ASP A  19      12.506   4.410  12.022  1.00 15.00      A    O  
ATOM    173  N   ILE A  20      13.252   3.770   9.999  1.00 15.00      A    N  
ATOM    174  HN  ILE A  20      13.726   4.030   9.180  1.00 15.00      A    H  
ATOM    175  CA  ILE A  20      12.731   2.413  10.123  1.00 15.00      A    C  
ATOM    176  CB  ILE A  20      12.300   1.832   8.751  1.00 15.00      A    C  
ATOM    177  CG1 ILE A  20      10.896   2.330   8.389  1.00 15.00      A    C  
ATOM    178  CG2 ILE A  20      12.355   0.309   8.738  1.00 15.00      A    C  
ATOM    179  CD1 ILE A  20      10.279   1.634   7.193  1.00 15.00      A    C  
ATOM    180  C   ILE A  20      13.744   1.495  10.810  1.00 15.00      A    C  
ATOM    181  O   ILE A  20      13.371   0.617  11.593  1.00 15.00      A    O  
ATOM    182  N   GLY A  21      15.024   1.720  10.531  1.00 15.00      A    N  
ATOM    183  HN  GLY A  21      15.261   2.452   9.923  1.00 15.00      A    H  
ATOM    184  CA  GLY A  21      16.069   0.904  11.120  1.00 15.00      A    C  
ATOM    185  C   GLY A  21      16.770   0.052  10.085  1.00 15.00      A    C  
ATOM    186  O   GLY A  21      17.351  -0.984  10.409  1.00 15.00      A    O  
ATOM    187  N   TRP A  22      16.703   0.487   8.830  1.00 15.00      A    N  
ATOM    188  HN  TRP A  22      16.210   1.309   8.641  1.00 15.00      A    H  
ATOM    189  CA  TRP A  22      17.333  -0.227   7.726  1.00 15.00      A    C  
ATOM    190  CB  TRP A  22      16.300  -0.534   6.635  1.00 15.00      A    C  
ATOM    191  CG  TRP A  22      15.273  -1.558   7.033  1.00 15.00      A    C  
ATOM    192  CD1 TRP A  22      15.237  -2.277   8.194  1.00 15.00      A    C  
ATOM    193  CD2 TRP A  22      14.138  -1.986   6.265  1.00 15.00      A    C  
ATOM    194  NE1 TRP A  22      14.151  -3.113   8.204  1.00 15.00      A    N  
ATOM    195  HE1 TRP A  22      13.911  -3.723   8.931  1.00 15.00      A    H  
ATOM    196  CE2 TRP A  22      13.460  -2.957   7.031  1.00 15.00      A    C  
ATOM    197  CE3 TRP A  22      13.625  -1.641   5.010  1.00 15.00      A    C  
ATOM    198  CZ2 TRP A  22      12.302  -3.588   6.583  1.00 15.00      A    C  
ATOM    199  CZ3 TRP A  22      12.476  -2.269   4.568  1.00 15.00      A    C  
ATOM    200  CH2 TRP A  22      11.826  -3.229   5.351  1.00 15.00      A    C  
ATOM    201  C   TRP A  22      18.493   0.582   7.148  1.00 15.00      A    C  
ATOM    202  O   TRP A  22      18.958   0.316   6.041  1.00 15.00      A    O  
ATOM    203  N   SER A  23      18.964   1.561   7.918  1.00 15.00      A    N  
ATOM    204  HN  SER A  23      18.558   1.709   8.794  1.00 15.00      A    H  
ATOM    205  CA  SER A  23      20.059   2.428   7.493  1.00 15.00      A    C  
ATOM    206  CB  SER A  23      20.052   3.712   8.327  1.00 15.00      A    C  
ATOM    207  OG  SER A  23      20.182   3.418   9.712  1.00 15.00      A    O  
ATOM    208  HG  SER A  23      20.996   2.936   9.866  1.00 15.00      A    H  
ATOM    209  C   SER A  23      21.428   1.749   7.602  1.00 15.00      A    C  
ATOM    210  O   SER A  23      22.423   2.277   7.108  1.00 15.00      A    O  
ATOM    211  N   GLU A  24      21.476   0.594   8.258  1.00 15.00      A    N  
ATOM    212  HN  GLU A  24      20.651   0.224   8.636  1.00 15.00      A    H  
ATOM    213  CA  GLU A  24      22.730  -0.130   8.438  1.00 15.00      A    C  
ATOM    214  CB  GLU A  24      22.661  -1.039   9.668  1.00 15.00      A    C  
ATOM    215  CG  GLU A  24      22.346  -0.311  10.965  1.00 15.00      A    C  
ATOM    216  CD  GLU A  24      22.493  -1.200  12.183  1.00 15.00      A    C  
ATOM    217  OE1 GLU A  24      21.466  -1.726  12.663  1.00 15.00      A    O  
ATOM    218  OE2 GLU A  24      23.635  -1.373  12.656  1.00 15.00      A    O  
ATOM    219  C   GLU A  24      23.124  -0.941   7.204  1.00 15.00      A    C  
ATOM    220  O   GLU A  24      24.298  -0.997   6.840  1.00 15.00      A    O  
ATOM    221  N   TRP A  25      22.147  -1.571   6.561  1.00 15.00      A    N  
ATOM    222  HN  TRP A  25      21.227  -1.491   6.886  1.00 15.00      A    H  
ATOM    223  CA  TRP A  25      22.423  -2.389   5.383  1.00 15.00      A    C  
ATOM    224  CB  TRP A  25      21.748  -3.766   5.483  1.00 15.00      A    C  
ATOM    225  CG  TRP A  25      20.262  -3.726   5.707  1.00 15.00      A    C  
ATOM    226  CD1 TRP A  25      19.616  -3.460   6.882  1.00 15.00      A    C  
ATOM    227  CD2 TRP A  25      19.235  -3.980   4.737  1.00 15.00      A    C  
ATOM    228  NE1 TRP A  25      18.256  -3.523   6.701  1.00 15.00      A    N  
ATOM    229  HE1 TRP A  25      17.582  -3.367   7.396  1.00 15.00      A    H  
ATOM    230  CE2 TRP A  25      17.996  -3.841   5.394  1.00 15.00      A    C  
ATOM    231  CE3 TRP A  25      19.241  -4.307   3.376  1.00 15.00      A    C  
ATOM    232  CZ2 TRP A  25      16.779  -4.019   4.738  1.00 15.00      A    C  
ATOM    233  CZ3 TRP A  25      18.031  -4.482   2.728  1.00 15.00      A    C  
ATOM    234  CH2 TRP A  25      16.819  -4.338   3.409  1.00 15.00      A    C  
ATOM    235  C   TRP A  25      22.081  -1.693   4.067  1.00 15.00      A    C  
ATOM    236  O   TRP A  25      22.655  -2.012   3.029  1.00 15.00      A    O  
ATOM    237  N   ILE A  26      21.161  -0.737   4.109  1.00 15.00      A    N  
ATOM    238  HN  ILE A  26      20.748  -0.504   4.967  1.00 15.00      A    H  
ATOM    239  CA  ILE A  26      20.756  -0.022   2.900  1.00 15.00      A    C  
ATOM    240  CB  ILE A  26      19.278   0.426   2.955  1.00 15.00      A    C  
ATOM    241  CG1 ILE A  26      18.357  -0.796   2.947  1.00 15.00      A    C  
ATOM    242  CG2 ILE A  26      18.945   1.352   1.793  1.00 15.00      A    C  
ATOM    243  CD1 ILE A  26      16.890  -0.467   3.089  1.00 15.00      A    C  
ATOM    244  C   ILE A  26      21.664   1.174   2.601  1.00 15.00      A    C  
ATOM    245  O   ILE A  26      21.837   2.066   3.436  1.00 15.00      A    O  
ATOM    246  N   ILE A  27      22.237   1.176   1.397  1.00 15.00      A    N  
ATOM    247  HN  ILE A  27      22.061   0.428   0.788  1.00 15.00      A    H  
ATOM    248  CA  ILE A  27      23.125   2.250   0.957  1.00 15.00      A    C  
ATOM    249  CB  ILE A  27      24.248   1.712   0.040  1.00 15.00      A    C  
ATOM    250  CG1 ILE A  27      24.855   0.433   0.625  1.00 15.00      A    C  
ATOM    251  CG2 ILE A  27      25.324   2.772  -0.161  1.00 15.00      A    C  
ATOM    252  CD1 ILE A  27      25.722  -0.335  -0.348  1.00 15.00      A    C  
ATOM    253  C   ILE A  27      22.344   3.322   0.197  1.00 15.00      A    C  
ATOM    254  O   ILE A  27      22.391   4.503   0.545  1.00 15.00      A    O  
ATOM    255  N   SER A  28      21.621   2.896  -0.838  1.00 15.00      A    N  
ATOM    256  HN  SER A  28      21.617   1.940  -1.055  1.00 15.00      A    H  
ATOM    257  CA  SER A  28      20.831   3.811  -1.657  1.00 15.00      A    C  
ATOM    258  CB  SER A  28      21.642   4.261  -2.876  1.00 15.00      A    C  
ATOM    259  OG  SER A  28      20.992   5.317  -3.560  1.00 15.00      A    O  
ATOM    260  HG  SER A  28      21.337   6.157  -3.252  1.00 15.00      A    H  
ATOM    261  C   SER A  28      19.527   3.150  -2.108  1.00 15.00      A    C  
ATOM    262  O   SER A  28      19.516   1.972  -2.459  1.00 15.00      A    O  
ATOM    263  N   PRO A  29      18.405   3.897  -2.100  1.00 15.00      A    N  
ATOM    264  CA  PRO A  29      18.372   5.302  -1.685  1.00 15.00      A    C  
ATOM    265  CB  PRO A  29      17.134   5.825  -2.412  1.00 15.00      A    C  
ATOM    266  CG  PRO A  29      16.207   4.655  -2.451  1.00 15.00      A    C  
ATOM    267  CD  PRO A  29      17.069   3.418  -2.508  1.00 15.00      A    C  
ATOM    268  C   PRO A  29      18.195   5.459  -0.176  1.00 15.00      A    C  
ATOM    269  O   PRO A  29      18.121   4.474   0.557  1.00 15.00      A    O  
ATOM    270  N   LYS A  30      18.127   6.708   0.279  1.00 15.00      A    N  
ATOM    271  HN  LYS A  30      18.192   7.450  -0.357  1.00 15.00      A    H  
ATOM    272  CA  LYS A  30      17.955   7.002   1.697  1.00 15.00      A    C  
ATOM    273  CB  LYS A  30      18.526   8.384   2.025  1.00 15.00      A    C  
ATOM    274  CG  LYS A  30      19.978   8.577   1.617  1.00 15.00      A    C  
ATOM    275  CD  LYS A  30      20.429  10.008   1.860  1.00 15.00      A    C  
ATOM    276  CE  LYS A  30      19.692  10.981   0.954  1.00 15.00      A    C  
ATOM    277  NZ  LYS A  30      19.970  12.396   1.316  1.00 15.00      A    N  
ATOM    278  HZ1 LYS A  30      19.562  13.034   0.604  1.00 15.00      A    H  
ATOM    279  HZ2 LYS A  30      20.996  12.559   1.365  1.00 15.00      A    H  
ATOM    280  HZ3 LYS A  30      19.551  12.616   2.243  1.00 15.00      A    H  
ATOM    281  C   LYS A  30      16.479   6.956   2.077  1.00 15.00      A    C  
ATOM    282  O   LYS A  30      16.125   6.578   3.194  1.00 15.00      A    O  
ATOM    283  N   SER A  31      15.625   7.343   1.133  1.00 15.00      A    N  
ATOM    284  HN  SER A  31      15.975   7.630   0.263  1.00 15.00      A    H  
ATOM    285  CA  SER A  31      14.183   7.353   1.350  1.00 15.00      A    C  
ATOM    286  CB  SER A  31      13.760   8.658   2.026  1.00 15.00      A    C  
ATOM    287  OG  SER A  31      14.175   9.780   1.265  1.00 15.00      A    O  
ATOM    288  HG  SER A  31      14.067   9.589   0.330  1.00 15.00      A    H  
ATOM    289  C   SER A  31      13.440   7.191   0.028  1.00 15.00      A    C  
ATOM    290  O   SER A  31      14.020   7.367  -1.044  1.00 15.00      A    O  
ATOM    291  N   PHE A  32      12.156   6.859   0.111  1.00 15.00      A    N  
ATOM    292  HN  PHE A  32      11.751   6.734   0.995  1.00 15.00      A    H  
ATOM    293  CA  PHE A  32      11.334   6.679  -1.080  1.00 15.00      A    C  
ATOM    294  CB  PHE A  32      11.551   5.287  -1.696  1.00 15.00      A    C  
ATOM    295  CG  PHE A  32      10.801   4.167  -1.021  1.00 15.00      A    C  
ATOM    296  CD1 PHE A  32      11.118   3.775   0.272  1.00 15.00      A    C  
ATOM    297  CD2 PHE A  32       9.780   3.503  -1.685  1.00 15.00      A    C  
ATOM    298  CE1 PHE A  32      10.432   2.746   0.887  1.00 15.00      A    C  
ATOM    299  CE2 PHE A  32       9.090   2.473  -1.075  1.00 15.00      A    C  
ATOM    300  CZ  PHE A  32       9.417   2.094   0.213  1.00 15.00      A    C  
ATOM    301  C   PHE A  32       9.859   6.903  -0.764  1.00 15.00      A    C  
ATOM    302  O   PHE A  32       9.427   6.724   0.374  1.00 15.00      A    O  
ATOM    303  N   ASP A  33       9.094   7.304  -1.773  1.00 15.00      A    N  
ATOM    304  HN  ASP A  33       9.498   7.444  -2.655  1.00 15.00      A    H  
ATOM    305  CA  ASP A  33       7.667   7.542  -1.599  1.00 15.00      A    C  
ATOM    306  CB  ASP A  33       7.165   8.568  -2.616  1.00 15.00      A    C  
ATOM    307  CG  ASP A  33       7.944   9.868  -2.565  1.00 15.00      A    C  
ATOM    308  OD1 ASP A  33       8.232  10.346  -1.447  1.00 15.00      A    O  
ATOM    309  OD2 ASP A  33       8.269  10.408  -3.643  1.00 15.00      A    O  
ATOM    310  C   ASP A  33       6.900   6.232  -1.736  1.00 15.00      A    C  
ATOM    311  O   ASP A  33       6.652   5.761  -2.845  1.00 15.00      A    O  
ATOM    312  N   ALA A  34       6.532   5.647  -0.600  1.00 15.00      A    N  
ATOM    313  HN  ALA A  34       6.746   6.081   0.251  1.00 15.00      A    H  
ATOM    314  CA  ALA A  34       5.817   4.376  -0.586  1.00 15.00      A    C  
ATOM    315  CB  ALA A  34       6.118   3.614   0.693  1.00 15.00      A    C  
ATOM    316  C   ALA A  34       4.313   4.543  -0.755  1.00 15.00      A    C  
ATOM    317  O   ALA A  34       3.669   3.704  -1.379  1.00 15.00      A    O  
ATOM    318  N   TYR A  35       3.758   5.619  -0.183  1.00 15.00      A    N  
ATOM    319  HN  TYR A  35       4.334   6.243   0.306  1.00 15.00      A    H  
ATOM    320  CA  TYR A  35       2.315   5.893  -0.259  1.00 15.00      A    C  
ATOM    321  CB  TYR A  35       1.824   5.933  -1.715  1.00 15.00      A    C  
ATOM    322  CG  TYR A  35       2.347   7.091  -2.537  1.00 15.00      A    C  
ATOM    323  CD1 TYR A  35       3.492   6.960  -3.311  1.00 15.00      A    C  
ATOM    324  CD2 TYR A  35       1.688   8.312  -2.546  1.00 15.00      A    C  
ATOM    325  CE1 TYR A  35       3.963   8.014  -4.070  1.00 15.00      A    C  
ATOM    326  CE2 TYR A  35       2.153   9.372  -3.298  1.00 15.00      A    C  
ATOM    327  CZ  TYR A  35       3.291   9.218  -4.059  1.00 15.00      A    C  
ATOM    328  OH  TYR A  35       3.757  10.268  -4.815  1.00 15.00      A    O  
ATOM    329  HH  TYR A  35       4.026   9.946  -5.679  1.00 15.00      A    H  
ATOM    330  C   TYR A  35       1.501   4.869   0.544  1.00 15.00      A    C  
ATOM    331  O   TYR A  35       2.017   3.827   0.952  1.00 15.00      A    O  
ATOM    332  N   TYR A  36       0.228   5.176   0.781  1.00 15.00      A    N  
ATOM    333  HN  TYR A  36      -0.130   6.028   0.453  1.00 15.00      A    H  
ATOM    334  CA  TYR A  36      -0.649   4.268   1.517  1.00 15.00      A    C  
ATOM    335  CB  TYR A  36      -0.482   4.398   3.040  1.00 15.00      A    C  
ATOM    336  CG  TYR A  36      -0.951   5.706   3.645  1.00 15.00      A    C  
ATOM    337  CD1 TYR A  36      -2.189   5.801   4.270  1.00 15.00      A    C  
ATOM    338  CD2 TYR A  36      -0.149   6.839   3.611  1.00 15.00      A    C  
ATOM    339  CE1 TYR A  36      -2.614   6.987   4.841  1.00 15.00      A    C  
ATOM    340  CE2 TYR A  36      -0.566   8.030   4.177  1.00 15.00      A    C  
ATOM    341  CZ  TYR A  36      -1.799   8.098   4.791  1.00 15.00      A    C  
ATOM    342  OH  TYR A  36      -2.217   9.280   5.359  1.00 15.00      A    O  
ATOM    343  HH  TYR A  36      -1.996  10.011   4.778  1.00 15.00      A    H  
ATOM    344  C   TYR A  36      -2.107   4.425   1.094  1.00 15.00      A    C  
ATOM    345  O   TYR A  36      -2.539   5.513   0.716  1.00 15.00      A    O  
ATOM    346  N   CYS A  37      -2.857   3.328   1.156  1.00 15.00      A    N  
ATOM    347  HN  CYS A  37      -2.456   2.493   1.477  1.00 15.00      A    H  
ATOM    348  CA  CYS A  37      -4.261   3.339   0.765  1.00 15.00      A    C  
ATOM    349  C   CYS A  37      -5.187   3.372   1.975  1.00 15.00      A    C  
ATOM    350  O   CYS A  37      -5.075   2.545   2.881  1.00 15.00      A    O  
ATOM    351  CB  CYS A  37      -4.580   2.122  -0.105  1.00 15.00      A    C  
ATOM    352  SG  CYS A  37      -3.766   2.126  -1.731  1.00 15.00      A    S  
ATOM    353  N   SER A  38      -6.105   4.336   1.976  1.00 15.00      A    N  
ATOM    354  HN  SER A  38      -6.138   4.961   1.222  1.00 15.00      A    H  
ATOM    355  CA  SER A  38      -7.065   4.490   3.063  1.00 15.00      A    C  
ATOM    356  CB  SER A  38      -6.439   5.258   4.231  1.00 15.00      A    C  
ATOM    357  OG  SER A  38      -6.053   6.564   3.836  1.00 15.00      A    O  
ATOM    358  HG  SER A  38      -6.377   7.202   4.477  1.00 15.00      A    H  
ATOM    359  C   SER A  38      -8.316   5.211   2.575  1.00 15.00      A    C  
ATOM    360  O   SER A  38      -8.317   5.814   1.501  1.00 15.00      A    O  
ATOM    361  N   GLY A  39      -9.377   5.151   3.369  1.00 15.00      A    N  
ATOM    362  HN  GLY A  39      -9.319   4.658   4.213  1.00 15.00      A    H  
ATOM    363  CA  GLY A  39     -10.616   5.802   3.000  1.00 15.00      A    C  
ATOM    364  C   GLY A  39     -11.823   5.104   3.582  1.00 15.00      A    C  
ATOM    365  O   GLY A  39     -11.761   4.553   4.681  1.00 15.00      A    O  
ATOM    366  N   ALA A  40     -12.923   5.127   2.840  1.00 15.00      A    N  
ATOM    367  HN  ALA A  40     -12.905   5.585   1.975  1.00 15.00      A    H  
ATOM    368  CA  ALA A  40     -14.156   4.494   3.280  1.00 15.00      A    C  
ATOM    369  CB  ALA A  40     -14.988   5.467   4.104  1.00 15.00      A    C  
ATOM    370  C   ALA A  40     -14.960   3.986   2.092  1.00 15.00      A    C  
ATOM    371  O   ALA A  40     -15.568   4.770   1.361  1.00 15.00      A    O  
ATOM    372  N   CYS A  41     -14.946   2.672   1.896  1.00 15.00      A    N  
ATOM    373  HN  CYS A  41     -14.428   2.102   2.502  1.00 15.00      A    H  
ATOM    374  CA  CYS A  41     -15.688   2.059   0.803  1.00 15.00      A    C  
ATOM    375  C   CYS A  41     -17.143   1.868   1.217  1.00 15.00      A    C  
ATOM    376  O   CYS A  41     -17.524   0.819   1.738  1.00 15.00      A    O  
ATOM    377  CB  CYS A  41     -15.054   0.724   0.415  1.00 15.00      A    C  
ATOM    378  SG  CYS A  41     -13.293   0.841  -0.043  1.00 15.00      A    S  
ATOM    379  N   GLN A  42     -17.948   2.901   0.986  1.00 15.00      A    N  
ATOM    380  HN  GLN A  42     -17.584   3.698   0.546  1.00 15.00      A    H  
ATOM    381  CA  GLN A  42     -19.354   2.884   1.363  1.00 15.00      A    C  
ATOM    382  CB  GLN A  42     -19.700   4.191   2.078  1.00 15.00      A    C  
ATOM    383  CG  GLN A  42     -20.770   4.064   3.148  1.00 15.00      A    C  
ATOM    384  CD  GLN A  42     -20.885   5.315   4.001  1.00 15.00      A    C  
ATOM    385  OE1 GLN A  42     -21.966   5.652   4.481  1.00 15.00      A    O  
ATOM    386  NE2 GLN A  42     -19.767   6.013   4.191  1.00 15.00      A    N  
ATOM    387 HE21 GLN A  42     -18.941   5.687   3.775  1.00 15.00      A    H  
ATOM    388 HE22 GLN A  42     -19.814   6.822   4.743  1.00 15.00      A    H  
ATOM    389  C   GLN A  42     -20.265   2.699   0.158  1.00 15.00      A    C  
ATOM    390  O   GLN A  42     -19.987   3.207  -0.927  1.00 15.00      A    O  
ATOM    391  N   PHE A  43     -21.359   1.975   0.371  1.00 15.00      A    N  
ATOM    392  HN  PHE A  43     -21.514   1.607   1.266  1.00 15.00      A    H  
ATOM    393  CA  PHE A  43     -22.340   1.710  -0.675  1.00 15.00      A    C  
ATOM    394  CB  PHE A  43     -23.204   0.507  -0.263  1.00 15.00      A    C  
ATOM    395  CG  PHE A  43     -24.363   0.211  -1.175  1.00 15.00      A    C  
ATOM    396  CD1 PHE A  43     -24.163  -0.426  -2.389  1.00 15.00      A    C  
ATOM    397  CD2 PHE A  43     -25.653   0.563  -0.811  1.00 15.00      A    C  
ATOM    398  CE1 PHE A  43     -25.228  -0.706  -3.224  1.00 15.00      A    C  
ATOM    399  CE2 PHE A  43     -26.723   0.288  -1.640  1.00 15.00      A    C  
ATOM    400  CZ  PHE A  43     -26.510  -0.348  -2.849  1.00 15.00      A    C  
ATOM    401  C   PHE A  43     -23.216   2.942  -0.908  1.00 15.00      A    C  
ATOM    402  O   PHE A  43     -23.721   3.538   0.045  1.00 15.00      A    O  
ATOM    403  N   PRO A  44     -23.414   3.342  -2.182  1.00 15.00      A    N  
ATOM    404  CA  PRO A  44     -22.839   2.668  -3.346  1.00 15.00      A    C  
ATOM    405  CB  PRO A  44     -23.801   3.046  -4.487  1.00 15.00      A    C  
ATOM    406  CG  PRO A  44     -24.798   4.003  -3.901  1.00 15.00      A    C  
ATOM    407  CD  PRO A  44     -24.237   4.480  -2.590  1.00 15.00      A    C  
ATOM    408  C   PRO A  44     -21.430   3.156  -3.672  1.00 15.00      A    C  
ATOM    409  O   PRO A  44     -21.174   4.359  -3.733  1.00 15.00      A    O  
ATOM    410  N   MET A  45     -20.520   2.210  -3.884  1.00 15.00      A    N  
ATOM    411  HN  MET A  45     -20.787   1.269  -3.819  1.00 15.00      A    H  
ATOM    412  CA  MET A  45     -19.136   2.533  -4.210  1.00 15.00      A    C  
ATOM    413  CB  MET A  45     -18.217   1.359  -3.867  1.00 15.00      A    C  
ATOM    414  CG  MET A  45     -18.105   1.064  -2.382  1.00 15.00      A    C  
ATOM    415  SD  MET A  45     -17.169  -0.438  -2.042  1.00 15.00      A    S  
ATOM    416  CE  MET A  45     -18.216  -1.667  -2.815  1.00 15.00      A    C  
ATOM    417  C   MET A  45     -18.994   2.877  -5.689  1.00 15.00      A    C  
ATOM    418  O   MET A  45     -19.456   2.127  -6.551  1.00 15.00      A    O  
ATOM    419  N   PRO A  46     -18.366   4.028  -5.997  1.00 15.00      A    N  
ATOM    420  CA  PRO A  46     -18.148   4.471  -7.382  1.00 15.00      A    C  
ATOM    421  CB  PRO A  46     -17.331   5.759  -7.224  1.00 15.00      A    C  
ATOM    422  CG  PRO A  46     -17.629   6.232  -5.844  1.00 15.00      A    C  
ATOM    423  CD  PRO A  46     -17.839   4.995  -5.019  1.00 15.00      A    C  
ATOM    424  C   PRO A  46     -17.354   3.450  -8.195  1.00 15.00      A    C  
ATOM    425  O   PRO A  46     -16.656   2.599  -7.638  1.00 15.00      A    O  
ATOM    426  N   LYS A  47     -17.456   3.547  -9.516  1.00 15.00      A    N  
ATOM    427  HN  LYS A  47     -18.019   4.249  -9.903  1.00 15.00      A    H  
ATOM    428  CA  LYS A  47     -16.751   2.632 -10.407  1.00 15.00      A    C  
ATOM    429  CB  LYS A  47     -17.393   2.633 -11.795  1.00 15.00      A    C  
ATOM    430  CG  LYS A  47     -18.904   2.470 -11.762  1.00 15.00      A    C  
ATOM    431  CD  LYS A  47     -19.409   1.687 -12.961  1.00 15.00      A    C  
ATOM    432  CE  LYS A  47     -20.911   1.467 -12.874  1.00 15.00      A    C  
ATOM    433  NZ  LYS A  47     -21.395   0.495 -13.891  1.00 15.00      A    N  
ATOM    434  HZ1 LYS A  47     -20.966  -0.438 -13.726  1.00 15.00      A    H  
ATOM    435  HZ2 LYS A  47     -21.138   0.818 -14.846  1.00 15.00      A    H  
ATOM    436  HZ3 LYS A  47     -22.430   0.405 -13.836  1.00 15.00      A    H  
ATOM    437  C   LYS A  47     -15.268   2.981 -10.498  1.00 15.00      A    C  
ATOM    438  O   LYS A  47     -14.475   2.226 -11.061  1.00 15.00      A    O  
ATOM    439  N   SER A  48     -14.907   4.132  -9.934  1.00 15.00      A    N  
ATOM    440  HN  SER A  48     -15.593   4.689  -9.510  1.00 15.00      A    H  
ATOM    441  CA  SER A  48     -13.526   4.589  -9.928  1.00 15.00      A    C  
ATOM    442  CB  SER A  48     -13.473   6.108  -9.749  1.00 15.00      A    C  
ATOM    443  OG  SER A  48     -14.239   6.515  -8.627  1.00 15.00      A    O  
ATOM    444  HG  SER A  48     -14.935   7.112  -8.914  1.00 15.00      A    H  
ATOM    445  C   SER A  48     -12.730   3.904  -8.820  1.00 15.00      A    C  
ATOM    446  O   SER A  48     -11.502   3.834  -8.882  1.00 15.00      A    O  
ATOM    447  N   LEU A  49     -13.439   3.397  -7.809  1.00 15.00      A    N  
ATOM    448  HN  LEU A  49     -14.415   3.483  -7.820  1.00 15.00      A    H  
ATOM    449  CA  LEU A  49     -12.798   2.714  -6.688  1.00 15.00      A    C  
ATOM    450  CB  LEU A  49     -13.723   2.682  -5.466  1.00 15.00      A    C  
ATOM    451  CG  LEU A  49     -14.140   4.035  -4.889  1.00 15.00      A    C  
ATOM    452  CD1 LEU A  49     -14.852   3.852  -3.558  1.00 15.00      A    C  
ATOM    453  CD2 LEU A  49     -12.938   4.953  -4.732  1.00 15.00      A    C  
ATOM    454  C   LEU A  49     -12.404   1.292  -7.068  1.00 15.00      A    C  
ATOM    455  O   LEU A  49     -11.563   0.683  -6.412  1.00 15.00      A    O  
ATOM    456  N   LYS A  50     -13.028   0.780  -8.133  1.00 15.00      A    N  
ATOM    457  HN  LYS A  50     -13.687   1.332  -8.602  1.00 15.00      A    H  
ATOM    458  CA  LYS A  50     -12.766  -0.575  -8.630  1.00 15.00      A    C  
ATOM    459  CB  LYS A  50     -11.360  -0.693  -9.226  1.00 15.00      A    C  
ATOM    460  CG  LYS A  50     -11.099   0.236 -10.401  1.00 15.00      A    C  
ATOM    461  CD  LYS A  50      -9.705   0.023 -10.965  1.00 15.00      A    C  
ATOM    462  CE  LYS A  50      -9.447   0.909 -12.172  1.00 15.00      A    C  
ATOM    463  NZ  LYS A  50      -8.074   0.717 -12.715  1.00 15.00      A    N  
ATOM    464  HZ1 LYS A  50      -7.888   1.409 -13.468  1.00 15.00      A    H  
ATOM    465  HZ2 LYS A  50      -7.974  -0.241 -13.109  1.00 15.00      A    H  
ATOM    466  HZ3 LYS A  50      -7.369   0.843 -11.960  1.00 15.00      A    H  
ATOM    467  C   LYS A  50     -13.004  -1.650  -7.564  1.00 15.00      A    C  
ATOM    468  O   LYS A  50     -12.063  -2.304  -7.108  1.00 15.00      A    O  
ATOM    469  N   PRO A  51     -14.268  -1.841  -7.147  1.00 15.00      A    N  
ATOM    470  CA  PRO A  51     -14.622  -2.837  -6.143  1.00 15.00      A    C  
ATOM    471  CB  PRO A  51     -15.894  -2.257  -5.528  1.00 15.00      A    C  
ATOM    472  CG  PRO A  51     -16.527  -1.444  -6.614  1.00 15.00      A    C  
ATOM    473  CD  PRO A  51     -15.449  -1.091  -7.611  1.00 15.00      A    C  
ATOM    474  C   PRO A  51     -14.895  -4.208  -6.763  1.00 15.00      A    C  
ATOM    475  O   PRO A  51     -15.554  -4.316  -7.799  1.00 15.00      A    O  
ATOM    476  N   SER A  52     -14.378  -5.254  -6.121  1.00 15.00      A    N  
ATOM    477  HN  SER A  52     -13.860  -5.105  -5.303  1.00 15.00      A    H  
ATOM    478  CA  SER A  52     -14.565  -6.620  -6.601  1.00 15.00      A    C  
ATOM    479  CB  SER A  52     -13.573  -7.563  -5.912  1.00 15.00      A    C  
ATOM    480  OG  SER A  52     -13.769  -7.573  -4.506  1.00 15.00      A    O  
ATOM    481  HG  SER A  52     -13.281  -6.848  -4.107  1.00 15.00      A    H  
ATOM    482  C   SER A  52     -15.995  -7.088  -6.348  1.00 15.00      A    C  
ATOM    483  O   SER A  52     -16.772  -6.393  -5.694  1.00 15.00      A    O  
ATOM    484  N   ASN A  53     -16.337  -8.268  -6.862  1.00 15.00      A    N  
ATOM    485  HN  ASN A  53     -15.674  -8.778  -7.370  1.00 15.00      A    H  
ATOM    486  CA  ASN A  53     -17.679  -8.820  -6.685  1.00 15.00      A    C  
ATOM    487  CB  ASN A  53     -17.877 -10.077  -7.537  1.00 15.00      A    C  
ATOM    488  CG  ASN A  53     -18.090  -9.756  -9.005  1.00 15.00      A    C  
ATOM    489  OD1 ASN A  53     -18.598  -8.691  -9.353  1.00 15.00      A    O  
ATOM    490  ND2 ASN A  53     -17.706 -10.682  -9.876  1.00 15.00      A    N  
ATOM    491 HD21 ASN A  53     -17.314 -11.510  -9.529  1.00 15.00      A    H  
ATOM    492 HD22 ASN A  53     -17.829 -10.498 -10.831  1.00 15.00      A    H  
ATOM    493  C   ASN A  53     -17.977  -9.110  -5.218  1.00 15.00      A    C  
ATOM    494  O   ASN A  53     -19.124  -9.028  -4.784  1.00 15.00      A    O  
ATOM    495  N   HIS A  54     -16.937  -9.441  -4.457  1.00 15.00      A    N  
ATOM    496  HN  HIS A  54     -16.047  -9.492  -4.863  1.00 15.00      A    H  
ATOM    497  CA  HIS A  54     -17.088  -9.726  -3.035  1.00 15.00      A    C  
ATOM    498  CB  HIS A  54     -15.920 -10.584  -2.534  1.00 15.00      A    C  
ATOM    499  CG  HIS A  54     -16.016 -10.963  -1.085  1.00 15.00      A    C  
ATOM    500  ND1 HIS A  54     -15.324 -10.272  -0.119  1.00 15.00      A    N  
ATOM    501  CD2 HIS A  54     -16.740 -11.951  -0.499  1.00 15.00      A    C  
ATOM    502  CE1 HIS A  54     -15.636 -10.846   1.028  1.00 15.00      A    C  
ATOM    503  NE2 HIS A  54     -16.490 -11.864   0.849  1.00 15.00      A    N  
ATOM    504  HE2 HIS A  54     -16.870 -12.437   1.547  1.00 15.00      A    H  
ATOM    505  C   HIS A  54     -17.182  -8.429  -2.232  1.00 15.00      A    C  
ATOM    506  O   HIS A  54     -17.905  -8.358  -1.239  1.00 15.00      A    O  
ATOM    507  N   ALA A  55     -16.453  -7.407  -2.677  1.00 15.00      A    N  
ATOM    508  HN  ALA A  55     -15.902  -7.528  -3.480  1.00 15.00      A    H  
ATOM    509  CA  ALA A  55     -16.453  -6.113  -2.004  1.00 15.00      A    C  
ATOM    510  CB  ALA A  55     -15.321  -5.244  -2.525  1.00 15.00      A    C  
ATOM    511  C   ALA A  55     -17.793  -5.404  -2.172  1.00 15.00      A    C  
ATOM    512  O   ALA A  55     -18.243  -4.695  -1.273  1.00 15.00      A    O  
ATOM    513  N   THR A  56     -18.425  -5.604  -3.329  1.00 15.00      A    N  
ATOM    514  HN  THR A  56     -18.010  -6.178  -4.007  1.00 15.00      A    H  
ATOM    515  CA  THR A  56     -19.719  -4.993  -3.614  1.00 15.00      A    C  
ATOM    516  CB  THR A  56     -20.101  -5.128  -5.102  1.00 15.00      A    C  
ATOM    517  OG1 THR A  56     -19.031  -4.630  -5.913  1.00 15.00      A    O  
ATOM    518  HG1 THR A  56     -19.376  -4.000  -6.549  1.00 15.00      A    H  
ATOM    519  CG2 THR A  56     -21.362  -4.333  -5.406  1.00 15.00      A    C  
ATOM    520  C   THR A  56     -20.807  -5.616  -2.743  1.00 15.00      A    C  
ATOM    521  O   THR A  56     -21.649  -4.910  -2.190  1.00 15.00      A    O  
ATOM    522  N   ILE A  57     -20.774  -6.941  -2.616  1.00 15.00      A    N  
ATOM    523  HN  ILE A  57     -20.080  -7.449  -3.084  1.00 15.00      A    H  
ATOM    524  CA  ILE A  57     -21.748  -7.658  -1.800  1.00 15.00      A    C  
ATOM    525  CB  ILE A  57     -21.659  -9.187  -2.021  1.00 15.00      A    C  
ATOM    526  CG1 ILE A  57     -21.954  -9.538  -3.484  1.00 15.00      A    C  
ATOM    527  CG2 ILE A  57     -22.613  -9.928  -1.092  1.00 15.00      A    C  
ATOM    528  CD1 ILE A  57     -21.703 -10.992  -3.830  1.00 15.00      A    C  
ATOM    529  C   ILE A  57     -21.544  -7.338  -0.318  1.00 15.00      A    C  
ATOM    530  O   ILE A  57     -22.509  -7.181   0.429  1.00 15.00      A    O  
ATOM    531  N   GLN A  58     -20.279  -7.216   0.090  1.00 15.00      A    N  
ATOM    532  HN  GLN A  58     -19.555  -7.330  -0.563  1.00 15.00      A    H  
ATOM    533  CA  GLN A  58     -19.941  -6.915   1.479  1.00 15.00      A    C  
ATOM    534  CB  GLN A  58     -18.436  -7.051   1.717  1.00 15.00      A    C  
ATOM    535  CG  GLN A  58     -18.023  -6.890   3.171  1.00 15.00      A    C  
ATOM    536  CD  GLN A  58     -16.526  -7.001   3.375  1.00 15.00      A    C  
ATOM    537  OE1 GLN A  58     -15.834  -7.707   2.640  1.00 15.00      A    O  
ATOM    538  NE2 GLN A  58     -16.016  -6.300   4.380  1.00 15.00      A    N  
ATOM    539 HE21 GLN A  58     -16.626  -5.757   4.921  1.00 15.00      A    H  
ATOM    540 HE22 GLN A  58     -15.051  -6.355   4.540  1.00 15.00      A    H  
ATOM    541  C   GLN A  58     -20.427  -5.525   1.890  1.00 15.00      A    C  
ATOM    542  O   GLN A  58     -20.923  -5.340   3.002  1.00 15.00      A    O  
ATOM    543  N   SER A  59     -20.280  -4.550   0.990  1.00 15.00      A    N  
ATOM    544  HN  SER A  59     -19.844  -4.749   0.132  1.00 15.00      A    H  
ATOM    545  CA  SER A  59     -20.730  -3.188   1.264  1.00 15.00      A    C  
ATOM    546  CB  SER A  59     -20.236  -2.210   0.190  1.00 15.00      A    C  
ATOM    547  OG  SER A  59     -20.845  -2.462  -1.065  1.00 15.00      A    O  
ATOM    548  HG  SER A  59     -20.934  -3.409  -1.198  1.00 15.00      A    H  
ATOM    549  C   SER A  59     -22.258  -3.128   1.396  1.00 15.00      A    C  
ATOM    550  O   SER A  59     -22.789  -2.287   2.121  1.00 15.00      A    O  
ATOM    551  N   ILE A  60     -22.950  -4.040   0.698  1.00 15.00      A    N  
ATOM    552  HN  ILE A  60     -22.457  -4.679   0.142  1.00 15.00      A    H  
ATOM    553  CA  ILE A  60     -24.417  -4.116   0.725  1.00 15.00      A    C  
ATOM    554  CB  ILE A  60     -24.953  -4.952  -0.464  1.00 15.00      A    C  
ATOM    555  CG1 ILE A  60     -24.671  -4.242  -1.790  1.00 15.00      A    C  
ATOM    556  CG2 ILE A  60     -26.444  -5.238  -0.315  1.00 15.00      A    C  
ATOM    557  CD1 ILE A  60     -24.975  -5.086  -3.010  1.00 15.00      A    C  
ATOM    558  C   ILE A  60     -24.921  -4.735   2.030  1.00 15.00      A    C  
ATOM    559  O   ILE A  60     -25.840  -4.212   2.658  1.00 15.00      A    O  
ATOM    560  N   VAL A  61     -24.320  -5.861   2.415  1.00 15.00      A    N  
ATOM    561  HN  VAL A  61     -23.618  -6.237   1.847  1.00 15.00      A    H  
ATOM    562  CA  VAL A  61     -24.684  -6.567   3.648  1.00 15.00      A    C  
ATOM    563  CB  VAL A  61     -23.750  -7.779   3.888  1.00 15.00      A    C  
ATOM    564  CG1 VAL A  61     -24.039  -8.447   5.226  1.00 15.00      A    C  
ATOM    565  CG2 VAL A  61     -23.871  -8.785   2.754  1.00 15.00      A    C  
ATOM    566  C   VAL A  61     -24.623  -5.630   4.858  1.00 15.00      A    C  
ATOM    567  O   VAL A  61     -25.494  -5.665   5.731  1.00 15.00      A    O  
ATOM    568  N   ARG A  62     -23.593  -4.786   4.889  1.00 15.00      A    N  
ATOM    569  HN  ARG A  62     -22.936  -4.814   4.162  1.00 15.00      A    H  
ATOM    570  CA  ARG A  62     -23.408  -3.829   5.978  1.00 15.00      A    C  
ATOM    571  CB  ARG A  62     -21.974  -3.267   5.948  1.00 15.00      A    C  
ATOM    572  CG  ARG A  62     -21.714  -2.120   6.921  1.00 15.00      A    C  
ATOM    573  CD  ARG A  62     -20.290  -1.594   6.803  1.00 15.00      A    C  
ATOM    574  NE  ARG A  62     -20.081  -0.345   7.546  1.00 15.00      A    N  
ATOM    575  HE  ARG A  62     -20.362   0.488   7.113  1.00 15.00      A    H  
ATOM    576  CZ  ARG A  62     -19.530  -0.280   8.760  1.00 15.00      A    C  
ATOM    577  NH1 ARG A  62     -19.144  -1.390   9.377  1.00 15.00      A    N  
ATOM    578 HH11 ARG A  62     -18.715  -1.339  10.322  1.00 15.00      A    H  
ATOM    579 HH12 ARG A  62     -19.270  -2.313   8.912  1.00 15.00      A    H  
ATOM    580  NH2 ARG A  62     -19.348   0.896   9.352  1.00 15.00      A    N  
ATOM    581 HH21 ARG A  62     -19.632   1.772   8.867  1.00 15.00      A    H  
ATOM    582 HH22 ARG A  62     -18.918   0.943  10.299  1.00 15.00      A    H  
ATOM    583  C   ARG A  62     -24.425  -2.680   5.912  1.00 15.00      A    C  
ATOM    584  O   ARG A  62     -24.845  -2.161   6.945  1.00 15.00      A    O  
ATOM    585  N   ALA A  63     -24.833  -2.310   4.698  1.00 15.00      A    N  
ATOM    586  HN  ALA A  63     -24.507  -2.806   3.917  1.00 15.00      A    H  
ATOM    587  CA  ALA A  63     -25.760  -1.191   4.491  1.00 15.00      A    C  
ATOM    588  CB  ALA A  63     -25.591  -0.624   3.093  1.00 15.00      A    C  
ATOM    589  C   ALA A  63     -27.229  -1.529   4.751  1.00 15.00      A    C  
ATOM    590  O   ALA A  63     -28.041  -0.630   4.980  1.00 15.00      A    O  
ATOM    591  N   VAL A  64     -27.571  -2.817   4.718  1.00 15.00      A    N  
ATOM    592  HN  VAL A  64     -26.882  -3.499   4.551  1.00 15.00      A    H  
ATOM    593  CA  VAL A  64     -28.951  -3.238   4.933  1.00 15.00      A    C  
ATOM    594  CB  VAL A  64     -29.331  -4.457   4.052  1.00 15.00      A    C  
ATOM    595  CG1 VAL A  64     -30.824  -4.761   4.113  1.00 15.00      A    C  
ATOM    596  CG2 VAL A  64     -28.904  -4.227   2.608  1.00 15.00      A    C  
ATOM    597  C   VAL A  64     -29.219  -3.498   6.417  1.00 15.00      A    C  
ATOM    598  O   VAL A  64     -30.349  -3.789   6.819  1.00 15.00      A    O  
ATOM    599  N   GLY A  65     -28.169  -3.360   7.230  1.00 15.00      A    N  
ATOM    600  HN  GLY A  65     -27.298  -3.107   6.850  1.00 15.00      A    H  
ATOM    601  CA  GLY A  65     -28.298  -3.560   8.664  1.00 15.00      A    C  
ATOM    602  C   GLY A  65     -28.026  -4.986   9.110  1.00 15.00      A    C  
ATOM    603  O   GLY A  65     -27.098  -5.227   9.887  1.00 15.00      A    O  
ATOM    604  N   VAL A  66     -28.860  -5.920   8.636  1.00 15.00      A    N  
ATOM    605  HN  VAL A  66     -29.596  -5.640   8.055  1.00 15.00      A    H  
ATOM    606  CA  VAL A  66     -28.743  -7.342   8.970  1.00 15.00      A    C  
ATOM    607  CB  VAL A  66     -29.580  -8.206   8.007  1.00 15.00      A    C  
ATOM    608  CG1 VAL A  66     -29.796  -9.600   8.574  1.00 15.00      A    C  
ATOM    609  CG2 VAL A  66     -30.915  -7.542   7.706  1.00 15.00      A    C  
ATOM    610  C   VAL A  66     -27.293  -7.844   8.977  1.00 15.00      A    C  
ATOM    611  O   VAL A  66     -26.484  -7.464   8.126  1.00 15.00      A    O  
ATOM    612  N   VAL A  67     -26.987  -8.705   9.956  1.00 15.00      A    N  
ATOM    613  HN  VAL A  67     -27.688  -8.956  10.590  1.00 15.00      A    H  
ATOM    614  CA  VAL A  67     -25.650  -9.286  10.128  1.00 15.00      A    C  
ATOM    615  CB  VAL A  67     -25.073  -9.898   8.829  1.00 15.00      A    C  
ATOM    616  CG1 VAL A  67     -23.783 -10.651   9.120  1.00 15.00      A    C  
ATOM    617  CG2 VAL A  67     -26.084 -10.816   8.163  1.00 15.00      A    C  
ATOM    618  C   VAL A  67     -24.663  -8.277  10.723  1.00 15.00      A    C  
ATOM    619  O   VAL A  67     -24.052  -7.488   9.998  1.00 15.00      A    O  
ATOM    620  N   PRO A  68     -24.506  -8.292  12.061  1.00 15.00      A    N  
ATOM    621  CA  PRO A  68     -23.595  -7.388  12.765  1.00 15.00      A    C  
ATOM    622  CB  PRO A  68     -24.157  -7.387  14.186  1.00 15.00      A    C  
ATOM    623  CG  PRO A  68     -24.761  -8.739  14.355  1.00 15.00      A    C  
ATOM    624  CD  PRO A  68     -25.217  -9.189  12.990  1.00 15.00      A    C  
ATOM    625  C   PRO A  68     -22.160  -7.914  12.765  1.00 15.00      A    C  
ATOM    626  O   PRO A  68     -21.929  -9.122  12.700  1.00 15.00      A    O  
ATOM    627  N   GLY A  69     -21.201  -7.000  12.844  1.00 15.00      A    N  
ATOM    628  HN  GLY A  69     -21.443  -6.052  12.909  1.00 15.00      A    H  
ATOM    629  CA  GLY A  69     -19.806  -7.389  12.839  1.00 15.00      A    C  
ATOM    630  C   GLY A  69     -19.183  -7.255  11.461  1.00 15.00      A    C  
ATOM    631  O   GLY A  69     -17.996  -7.524  11.286  1.00 15.00      A    O  
ATOM    632  N   ILE A  70     -19.991  -6.836  10.485  1.00 15.00      A    N  
ATOM    633  HN  ILE A  70     -20.928  -6.641  10.695  1.00 15.00      A    H  
ATOM    634  CA  ILE A  70     -19.527  -6.661   9.110  1.00 15.00      A    C  
ATOM    635  CB  ILE A  70     -20.687  -6.831   8.103  1.00 15.00      A    C  
ATOM    636  CG1 ILE A  70     -21.327  -8.214   8.246  1.00 15.00      A    C  
ATOM    637  CG2 ILE A  70     -20.218  -6.601   6.671  1.00 15.00      A    C  
ATOM    638  CD1 ILE A  70     -20.358  -9.367   8.074  1.00 15.00      A    C  
ATOM    639  C   ILE A  70     -18.900  -5.283   8.923  1.00 15.00      A    C  
ATOM    640  O   ILE A  70     -19.564  -4.264   9.107  1.00 15.00      A    O  
ATOM    641  N   PRO A  71     -17.606  -5.238   8.564  1.00 15.00      A    N  
ATOM    642  CA  PRO A  71     -16.884  -3.987   8.349  1.00 15.00      A    C  
ATOM    643  CB  PRO A  71     -15.454  -4.388   8.708  1.00 15.00      A    C  
ATOM    644  CG  PRO A  71     -15.346  -5.815   8.276  1.00 15.00      A    C  
ATOM    645  CD  PRO A  71     -16.733  -6.409   8.355  1.00 15.00      A    C  
ATOM    646  C   PRO A  71     -16.950  -3.524   6.894  1.00 15.00      A    C  
ATOM    647  O   PRO A  71     -17.626  -4.136   6.064  1.00 15.00      A    O  
ATOM    648  N   GLU A  72     -16.248  -2.435   6.596  1.00 15.00      A    N  
ATOM    649  HN  GLU A  72     -15.739  -1.988   7.304  1.00 15.00      A    H  
ATOM    650  CA  GLU A  72     -16.209  -1.890   5.244  1.00 15.00      A    C  
ATOM    651  CB  GLU A  72     -16.081  -0.364   5.289  1.00 15.00      A    C  
ATOM    652  CG  GLU A  72     -17.355   0.360   5.683  1.00 15.00      A    C  
ATOM    653  CD  GLU A  72     -17.163   1.859   5.783  1.00 15.00      A    C  
ATOM    654  OE1 GLU A  72     -17.167   2.530   4.729  1.00 15.00      A    O  
ATOM    655  OE2 GLU A  72     -17.011   2.363   6.915  1.00 15.00      A    O  
ATOM    656  C   GLU A  72     -15.032  -2.470   4.471  1.00 15.00      A    C  
ATOM    657  O   GLU A  72     -13.994  -2.775   5.062  1.00 15.00      A    O  
ATOM    658  N   PRO A  73     -15.187  -2.650   3.143  1.00 15.00      A    N  
ATOM    659  CA  PRO A  73     -14.116  -3.178   2.287  1.00 15.00      A    C  
ATOM    660  CB  PRO A  73     -14.676  -3.006   0.873  1.00 15.00      A    C  
ATOM    661  CG  PRO A  73     -16.154  -3.029   1.054  1.00 15.00      A    C  
ATOM    662  CD  PRO A  73     -16.416  -2.369   2.378  1.00 15.00      A    C  
ATOM    663  C   PRO A  73     -12.837  -2.363   2.456  1.00 15.00      A    C  
ATOM    664  O   PRO A  73     -12.842  -1.142   2.296  1.00 15.00      A    O  
ATOM    665  N   CYS A  74     -11.750  -3.044   2.798  1.00 15.00      A    N  
ATOM    666  HN  CYS A  74     -11.808  -4.017   2.901  1.00 15.00      A    H  
ATOM    667  CA  CYS A  74     -10.471  -2.382   3.021  1.00 15.00      A    C  
ATOM    668  CB  CYS A  74      -9.484  -3.329   3.701  1.00 15.00      A    C  
ATOM    669  SG  CYS A  74      -9.984  -3.832   5.363  1.00 15.00      A    S  
ATOM    670  HG  CYS A  74     -10.740  -2.866   5.867  1.00 15.00      A    H  
ATOM    671  C   CYS A  74      -9.876  -1.817   1.739  1.00 15.00      A    C  
ATOM    672  O   CYS A  74      -9.851  -2.482   0.702  1.00 15.00      A    O  
ATOM    673  N   CYS A  75      -9.407  -0.575   1.826  1.00 15.00      A    N  
ATOM    674  HN  CYS A  75      -9.477  -0.100   2.681  1.00 15.00      A    H  
ATOM    675  CA  CYS A  75      -8.789   0.099   0.692  1.00 15.00      A    C  
ATOM    676  C   CYS A  75      -7.342  -0.364   0.559  1.00 15.00      A    C  
ATOM    677  O   CYS A  75      -6.463   0.110   1.278  1.00 15.00      A    O  
ATOM    678  CB  CYS A  75      -8.851   1.618   0.893  1.00 15.00      A    C  
ATOM    679  SG  CYS A  75      -8.124   2.608  -0.453  1.00 15.00      A    S  
ATOM    680  N   VAL A  76      -7.111  -1.312  -0.346  1.00 15.00      A    N  
ATOM    681  HN  VAL A  76      -7.857  -1.647  -0.886  1.00 15.00      A    H  
ATOM    682  CA  VAL A  76      -5.778  -1.865  -0.564  1.00 15.00      A    C  
ATOM    683  CB  VAL A  76      -5.796  -3.410  -0.521  1.00 15.00      A    C  
ATOM    684  CG1 VAL A  76      -6.140  -3.900   0.878  1.00 15.00      A    C  
ATOM    685  CG2 VAL A  76      -6.774  -3.973  -1.544  1.00 15.00      A    C  
ATOM    686  C   VAL A  76      -5.188  -1.400  -1.894  1.00 15.00      A    C  
ATOM    687  O   VAL A  76      -5.921  -0.982  -2.790  1.00 15.00      A    O  
ATOM    688  N   PRO A  77      -3.848  -1.458  -2.029  1.00 15.00      A    N  
ATOM    689  CA  PRO A  77      -3.145  -1.047  -3.252  1.00 15.00      A    C  
ATOM    690  CB  PRO A  77      -1.660  -1.078  -2.852  1.00 15.00      A    C  
ATOM    691  CG  PRO A  77      -1.650  -1.181  -1.364  1.00 15.00      A    C  
ATOM    692  CD  PRO A  77      -2.906  -1.909  -0.993  1.00 15.00      A    C  
ATOM    693  C   PRO A  77      -3.387  -2.007  -4.415  1.00 15.00      A    C  
ATOM    694  O   PRO A  77      -3.184  -3.216  -4.290  1.00 15.00      A    O  
ATOM    695  N   GLU A  78      -3.824  -1.453  -5.544  1.00 15.00      A    N  
ATOM    696  HN  GLU A  78      -3.973  -0.484  -5.569  1.00 15.00      A    H  
ATOM    697  CA  GLU A  78      -4.084  -2.241  -6.745  1.00 15.00      A    C  
ATOM    698  CB  GLU A  78      -5.249  -1.633  -7.536  1.00 15.00      A    C  
ATOM    699  CG  GLU A  78      -5.470  -2.248  -8.911  1.00 15.00      A    C  
ATOM    700  CD  GLU A  78      -6.553  -1.537  -9.699  1.00 15.00      A    C  
ATOM    701  OE1 GLU A  78      -7.506  -2.213 -10.142  1.00 15.00      A    O  
ATOM    702  OE2 GLU A  78      -6.449  -0.303  -9.873  1.00 15.00      A    O  
ATOM    703  C   GLU A  78      -2.830  -2.301  -7.613  1.00 15.00      A    C  
ATOM    704  O   GLU A  78      -2.219  -3.358  -7.771  1.00 15.00      A    O  
ATOM    705  N   LYS A  79      -2.456  -1.154  -8.171  1.00 15.00      A    N  
ATOM    706  HN  LYS A  79      -2.994  -0.349  -8.009  1.00 15.00      A    H  
ATOM    707  CA  LYS A  79      -1.272  -1.056  -9.010  1.00 15.00      A    C  
ATOM    708  CB  LYS A  79      -1.515  -0.066 -10.155  1.00 15.00      A    C  
ATOM    709  CG  LYS A  79      -0.279   0.289 -10.968  1.00 15.00      A    C  
ATOM    710  CD  LYS A  79       0.093  -0.810 -11.951  1.00 15.00      A    C  
ATOM    711  CE  LYS A  79       1.370  -0.452 -12.697  1.00 15.00      A    C  
ATOM    712  NZ  LYS A  79       1.666  -1.398 -13.810  1.00 15.00      A    N  
ATOM    713  HZ1 LYS A  79       2.598  -1.184 -14.220  1.00 15.00      A    H  
ATOM    714  HZ2 LYS A  79       0.945  -1.312 -14.554  1.00 15.00      A    H  
ATOM    715  HZ3 LYS A  79       1.669  -2.376 -13.458  1.00 15.00      A    H  
ATOM    716  C   LYS A  79      -0.085  -0.611  -8.168  1.00 15.00      A    C  
ATOM    717  O   LYS A  79      -0.174   0.366  -7.427  1.00 15.00      A    O  
ATOM    718  N   MET A  80       1.019  -1.340  -8.275  1.00 15.00      A    N  
ATOM    719  HN  MET A  80       1.028  -2.108  -8.886  1.00 15.00      A    H  
ATOM    720  CA  MET A  80       2.225  -1.019  -7.515  1.00 15.00      A    C  
ATOM    721  CB  MET A  80       2.428  -2.006  -6.357  1.00 15.00      A    C  
ATOM    722  CG  MET A  80       1.293  -2.034  -5.345  1.00 15.00      A    C  
ATOM    723  SD  MET A  80       1.694  -2.980  -3.864  1.00 15.00      A    S  
ATOM    724  CE  MET A  80       2.820  -1.858  -3.041  1.00 15.00      A    C  
ATOM    725  C   MET A  80       3.455  -1.010  -8.418  1.00 15.00      A    C  
ATOM    726  O   MET A  80       3.442  -1.590  -9.504  1.00 15.00      A    O  
ATOM    727  N   SER A  81       4.514  -0.344  -7.962  1.00 15.00      A    N  
ATOM    728  HN  SER A  81       4.459   0.098  -7.089  1.00 15.00      A    H  
ATOM    729  CA  SER A  81       5.755  -0.261  -8.726  1.00 15.00      A    C  
ATOM    730  CB  SER A  81       6.073   1.195  -9.083  1.00 15.00      A    C  
ATOM    731  OG  SER A  81       6.344   1.955  -7.917  1.00 15.00      A    O  
ATOM    732  HG  SER A  81       6.922   2.691  -8.143  1.00 15.00      A    H  
ATOM    733  C   SER A  81       6.912  -0.882  -7.951  1.00 15.00      A    C  
ATOM    734  O   SER A  81       6.776  -1.204  -6.772  1.00 15.00      A    O  
ATOM    735  N   SER A  82       8.049  -1.049  -8.621  1.00 15.00      A    N  
ATOM    736  HN  SER A  82       8.096  -0.777  -9.560  1.00 15.00      A    H  
ATOM    737  CA  SER A  82       9.231  -1.629  -7.994  1.00 15.00      A    C  
ATOM    738  CB  SER A  82       9.912  -2.604  -8.950  1.00 15.00      A    C  
ATOM    739  OG  SER A  82       9.106  -3.747  -9.167  1.00 15.00      A    O  
ATOM    740  HG  SER A  82       9.251  -4.076 -10.055  1.00 15.00      A    H  
ATOM    741  C   SER A  82      10.213  -0.548  -7.553  1.00 15.00      A    C  
ATOM    742  O   SER A  82      10.057   0.621  -7.903  1.00 15.00      A    O  
ATOM    743  N   LEU A  83      11.224  -0.948  -6.783  1.00 15.00      A    N  
ATOM    744  HN  LEU A  83      11.294  -1.897  -6.542  1.00 15.00      A    H  
ATOM    745  CA  LEU A  83      12.230  -0.011  -6.292  1.00 15.00      A    C  
ATOM    746  CB  LEU A  83      11.845   0.511  -4.903  1.00 15.00      A    C  
ATOM    747  CG  LEU A  83      12.858   1.444  -4.229  1.00 15.00      A    C  
ATOM    748  CD1 LEU A  83      12.782   2.847  -4.817  1.00 15.00      A    C  
ATOM    749  CD2 LEU A  83      12.653   1.474  -2.724  1.00 15.00      A    C  
ATOM    750  C   LEU A  83      13.612  -0.654  -6.234  1.00 15.00      A    C  
ATOM    751  O   LEU A  83      13.821  -1.637  -5.521  1.00 15.00      A    O  
ATOM    752  N   SER A  84      14.551  -0.094  -6.997  1.00 15.00      A    N  
ATOM    753  HN  SER A  84      14.313   0.672  -7.558  1.00 15.00      A    H  
ATOM    754  CA  SER A  84      15.922  -0.592  -7.019  1.00 15.00      A    C  
ATOM    755  CB  SER A  84      16.664  -0.071  -8.255  1.00 15.00      A    C  
ATOM    756  OG  SER A  84      16.010  -0.466  -9.447  1.00 15.00      A    O  
ATOM    757  HG  SER A  84      15.148  -0.828  -9.234  1.00 15.00      A    H  
ATOM    758  C   SER A  84      16.650  -0.158  -5.751  1.00 15.00      A    C  
ATOM    759  O   SER A  84      16.759   1.035  -5.467  1.00 15.00      A    O  
ATOM    760  N   ILE A  85      17.134  -1.129  -4.984  1.00 15.00      A    N  
ATOM    761  HN  ILE A  85      17.024  -2.062  -5.266  1.00 15.00      A    H  
ATOM    762  CA  ILE A  85      17.837  -0.840  -3.740  1.00 15.00      A    C  
ATOM    763  CB  ILE A  85      17.066  -1.372  -2.506  1.00 15.00      A    C  
ATOM    764  CG1 ILE A  85      15.667  -0.753  -2.428  1.00 15.00      A    C  
ATOM    765  CG2 ILE A  85      17.843  -1.099  -1.222  1.00 15.00      A    C  
ATOM    766  CD1 ILE A  85      14.793  -1.343  -1.337  1.00 15.00      A    C  
ATOM    767  C   ILE A  85      19.245  -1.426  -3.733  1.00 15.00      A    C  
ATOM    768  O   ILE A  85      19.432  -2.625  -3.946  1.00 15.00      A    O  
ATOM    769  N   LEU A  86      20.227  -0.564  -3.493  1.00 15.00      A    N  
ATOM    770  HN  LEU A  86      20.007   0.382  -3.359  1.00 15.00      A    H  
ATOM    771  CA  LEU A  86      21.619  -0.983  -3.410  1.00 15.00      A    C  
ATOM    772  CB  LEU A  86      22.537   0.082  -4.019  1.00 15.00      A    C  
ATOM    773  CG  LEU A  86      24.022  -0.275  -4.092  1.00 15.00      A    C  
ATOM    774  CD1 LEU A  86      24.268  -1.335  -5.155  1.00 15.00      A    C  
ATOM    775  CD2 LEU A  86      24.868   0.961  -4.350  1.00 15.00      A    C  
ATOM    776  C   LEU A  86      21.959  -1.180  -1.941  1.00 15.00      A    C  
ATOM    777  O   LEU A  86      21.990  -0.219  -1.175  1.00 15.00      A    O  
ATOM    778  N   PHE A  87      22.202  -2.422  -1.544  1.00 15.00      A    N  
ATOM    779  HN  PHE A  87      22.199  -3.150  -2.203  1.00 15.00      A    H  
ATOM    780  CA  PHE A  87      22.480  -2.724  -0.143  1.00 15.00      A    C  
ATOM    781  CB  PHE A  87      21.224  -3.314   0.517  1.00 15.00      A    C  
ATOM    782  CG  PHE A  87      20.751  -4.596  -0.117  1.00 15.00      A    C  
ATOM    783  CD1 PHE A  87      19.990  -4.573  -1.275  1.00 15.00      A    C  
ATOM    784  CD2 PHE A  87      21.075  -5.824   0.439  1.00 15.00      A    C  
ATOM    785  CE1 PHE A  87      19.563  -5.745  -1.865  1.00 15.00      A    C  
ATOM    786  CE2 PHE A  87      20.650  -7.001  -0.145  1.00 15.00      A    C  
ATOM    787  CZ  PHE A  87      19.894  -6.961  -1.299  1.00 15.00      A    C  
ATOM    788  C   PHE A  87      23.657  -3.680   0.044  1.00 15.00      A    C  
ATOM    789  O   PHE A  87      24.295  -4.101  -0.920  1.00 15.00      A    O  
ATOM    790  N   PHE A  88      23.927  -4.000   1.313  1.00 15.00      A    N  
ATOM    791  HN  PHE A  88      23.381  -3.599   2.021  1.00 15.00      A    H  
ATOM    792  CA  PHE A  88      24.995  -4.920   1.691  1.00 15.00      A    C  
ATOM    793  CB  PHE A  88      25.772  -4.375   2.899  1.00 15.00      A    C  
ATOM    794  CG  PHE A  88      26.822  -3.351   2.561  1.00 15.00      A    C  
ATOM    795  CD1 PHE A  88      27.885  -3.677   1.735  1.00 15.00      A    C  
ATOM    796  CD2 PHE A  88      26.753  -2.066   3.080  1.00 15.00      A    C  
ATOM    797  CE1 PHE A  88      28.859  -2.743   1.430  1.00 15.00      A    C  
ATOM    798  CE2 PHE A  88      27.723  -1.125   2.778  1.00 15.00      A    C  
ATOM    799  CZ  PHE A  88      28.779  -1.465   1.951  1.00 15.00      A    C  
ATOM    800  C   PHE A  88      24.387  -6.271   2.063  1.00 15.00      A    C  
ATOM    801  O   PHE A  88      23.334  -6.326   2.698  1.00 15.00      A    O  
ATOM    802  N   ASP A  89      25.048  -7.352   1.666  1.00 15.00      A    N  
ATOM    803  HN  ASP A  89      25.878  -7.243   1.158  1.00 15.00      A    H  
ATOM    804  CA  ASP A  89      24.566  -8.699   1.966  1.00 15.00      A    C  
ATOM    805  CB  ASP A  89      25.148  -9.710   0.972  1.00 15.00      A    C  
ATOM    806  CG  ASP A  89      24.083 -10.473   0.208  1.00 15.00      A    C  
ATOM    807  OD1 ASP A  89      22.907 -10.055   0.246  1.00 15.00      A    O  
ATOM    808  OD2 ASP A  89      24.428 -11.490  -0.431  1.00 15.00      A    O  
ATOM    809  C   ASP A  89      24.935  -9.105   3.389  1.00 15.00      A    C  
ATOM    810  O   ASP A  89      25.506  -8.314   4.141  1.00 15.00      A    O  
ATOM    811  N   GLU A  90      24.608 -10.343   3.755  1.00 15.00      A    N  
ATOM    812  HN  GLU A  90      24.147 -10.926   3.117  1.00 15.00      A    H  
ATOM    813  CA  GLU A  90      24.919 -10.851   5.089  1.00 15.00      A    C  
ATOM    814  CB  GLU A  90      24.108 -12.112   5.391  1.00 15.00      A    C  
ATOM    815  CG  GLU A  90      22.612 -11.936   5.177  1.00 15.00      A    C  
ATOM    816  CD  GLU A  90      21.792 -13.097   5.703  1.00 15.00      A    C  
ATOM    817  OE1 GLU A  90      22.238 -14.256   5.559  1.00 15.00      A    O  
ATOM    818  OE2 GLU A  90      20.699 -12.848   6.256  1.00 15.00      A    O  
ATOM    819  C   GLU A  90      26.419 -11.107   5.229  1.00 15.00      A    C  
ATOM    820  O   GLU A  90      26.935 -11.264   6.336  1.00 15.00      A    O  
ATOM    821  N   ASN A  91      27.111 -11.139   4.090  1.00 15.00      A    N  
ATOM    822  HN  ASN A  91      26.633 -11.032   3.242  1.00 15.00      A    H  
ATOM    823  CA  ASN A  91      28.555 -11.337   4.063  1.00 15.00      A    C  
ATOM    824  CB  ASN A  91      28.928 -12.532   3.179  1.00 15.00      A    C  
ATOM    825  CG  ASN A  91      28.222 -13.812   3.591  1.00 15.00      A    C  
ATOM    826  OD1 ASN A  91      27.112 -14.095   3.139  1.00 15.00      A    O  
ATOM    827  ND2 ASN A  91      28.864 -14.598   4.449  1.00 15.00      A    N  
ATOM    828 HD21 ASN A  91      29.748 -14.316   4.766  1.00 15.00      A    H  
ATOM    829 HD22 ASN A  91      28.428 -15.430   4.728  1.00 15.00      A    H  
ATOM    830  C   ASN A  91      29.244 -10.065   3.567  1.00 15.00      A    C  
ATOM    831  O   ASN A  91      30.401 -10.096   3.145  1.00 15.00      A    O  
ATOM    832  N   LYS A  92      28.496  -8.952   3.613  1.00 15.00      A    N  
ATOM    833  HN  LYS A  92      27.576  -9.023   3.942  1.00 15.00      A    H  
ATOM    834  CA  LYS A  92      28.988  -7.631   3.199  1.00 15.00      A    C  
ATOM    835  CB  LYS A  92      30.274  -7.258   3.944  1.00 15.00      A    C  
ATOM    836  CG  LYS A  92      30.098  -7.076   5.444  1.00 15.00      A    C  
ATOM    837  CD  LYS A  92      29.399  -5.764   5.769  1.00 15.00      A    C  
ATOM    838  CE  LYS A  92      30.261  -4.567   5.398  1.00 15.00      A    C  
ATOM    839  NZ  LYS A  92      29.628  -3.279   5.799  1.00 15.00      A    N  
ATOM    840  HZ1 LYS A  92      30.273  -2.487   5.603  1.00 15.00      A    H  
ATOM    841  HZ2 LYS A  92      29.408  -3.290   6.814  1.00 15.00      A    H  
ATOM    842  HZ3 LYS A  92      28.745  -3.133   5.266  1.00 15.00      A    H  
ATOM    843  C   LYS A  92      29.176  -7.498   1.684  1.00 15.00      A    C  
ATOM    844  O   LYS A  92      30.043  -6.750   1.224  1.00 15.00      A    O  
ATOM    845  N   ASN A  93      28.348  -8.199   0.913  1.00 15.00      A    N  
ATOM    846  HN  ASN A  93      27.659  -8.756   1.331  1.00 15.00      A    H  
ATOM    847  CA  ASN A  93      28.440  -8.152  -0.546  1.00 15.00      A    C  
ATOM    848  CB  ASN A  93      28.119  -9.524  -1.145  1.00 15.00      A    C  
ATOM    849  CG  ASN A  93      29.135 -10.577  -0.751  1.00 15.00      A    C  
ATOM    850  OD1 ASN A  93      30.338 -10.321  -0.731  1.00 15.00      A    O  
ATOM    851  ND2 ASN A  93      28.652 -11.767  -0.420  1.00 15.00      A    N  
ATOM    852 HD21 ASN A  93      27.681 -11.894  -0.447  1.00 15.00      A    H  
ATOM    853 HD22 ASN A  93      29.285 -12.469  -0.162  1.00 15.00      A    H  
ATOM    854  C   ASN A  93      27.517  -7.087  -1.137  1.00 15.00      A    C  
ATOM    855  O   ASN A  93      26.331  -7.031  -0.812  1.00 15.00      A    O  
ATOM    856  N   VAL A  94      28.075  -6.238  -1.998  1.00 15.00      A    N  
ATOM    857  HN  VAL A  94      29.028  -6.329  -2.203  1.00 15.00      A    H  
ATOM    858  CA  VAL A  94      27.308  -5.169  -2.642  1.00 15.00      A    C  
ATOM    859  CB  VAL A  94      28.243  -4.151  -3.334  1.00 15.00      A    C  
ATOM    860  CG1 VAL A  94      27.468  -2.920  -3.790  1.00 15.00      A    C  
ATOM    861  CG2 VAL A  94      29.385  -3.755  -2.409  1.00 15.00      A    C  
ATOM    862  C   VAL A  94      26.346  -5.754  -3.676  1.00 15.00      A    C  
ATOM    863  O   VAL A  94      26.768  -6.214  -4.737  1.00 15.00      A    O  
ATOM    864  N   VAL A  95      25.051  -5.736  -3.358  1.00 15.00      A    N  
ATOM    865  HN  VAL A  95      24.772  -5.343  -2.502  1.00 15.00      A    H  
ATOM    866  CA  VAL A  95      24.038  -6.291  -4.255  1.00 15.00      A    C  
ATOM    867  CB  VAL A  95      23.333  -7.517  -3.626  1.00 15.00      A    C  
ATOM    868  CG1 VAL A  95      22.374  -8.166  -4.617  1.00 15.00      A    C  
ATOM    869  CG2 VAL A  95      24.353  -8.531  -3.134  1.00 15.00      A    C  
ATOM    870  C   VAL A  95      22.985  -5.261  -4.663  1.00 15.00      A    C  
ATOM    871  O   VAL A  95      22.474  -4.506  -3.833  1.00 15.00      A    O  
ATOM    872  N   LEU A  96      22.673  -5.241  -5.957  1.00 15.00      A    N  
ATOM    873  HN  LEU A  96      23.135  -5.855  -6.564  1.00 15.00      A    H  
ATOM    874  CA  LEU A  96      21.665  -4.341  -6.503  1.00 15.00      A    C  
ATOM    875  CB  LEU A  96      22.228  -3.583  -7.709  1.00 15.00      A    C  
ATOM    876  CG  LEU A  96      21.269  -2.623  -8.418  1.00 15.00      A    C  
ATOM    877  CD1 LEU A  96      20.922  -1.444  -7.522  1.00 15.00      A    C  
ATOM    878  CD2 LEU A  96      21.864  -2.147  -9.735  1.00 15.00      A    C  
ATOM    879  C   LEU A  96      20.445  -5.160  -6.916  1.00 15.00      A    C  
ATOM    880  O   LEU A  96      20.474  -5.866  -7.925  1.00 15.00      A    O  
ATOM    881  N   LYS A  97      19.375  -5.070  -6.133  1.00 15.00      A    N  
ATOM    882  HN  LYS A  97      19.396  -4.473  -5.354  1.00 15.00      A    H  
ATOM    883  CA  LYS A  97      18.166  -5.837  -6.412  1.00 15.00      A    C  
ATOM    884  CB  LYS A  97      17.949  -6.876  -5.307  1.00 15.00      A    C  
ATOM    885  CG  LYS A  97      16.752  -7.791  -5.510  1.00 15.00      A    C  
ATOM    886  CD  LYS A  97      16.691  -8.859  -4.430  1.00 15.00      A    C  
ATOM    887  CE  LYS A  97      15.401  -9.659  -4.512  1.00 15.00      A    C  
ATOM    888  NZ  LYS A  97      15.361 -10.743  -3.491  1.00 15.00      A    N  
ATOM    889  HZ1 LYS A  97      16.033 -11.496  -3.743  1.00 15.00      A    H  
ATOM    890  HZ2 LYS A  97      14.406 -11.149  -3.435  1.00 15.00      A    H  
ATOM    891  HZ3 LYS A  97      15.619 -10.363  -2.557  1.00 15.00      A    H  
ATOM    892  C   LYS A  97      16.934  -4.948  -6.560  1.00 15.00      A    C  
ATOM    893  O   LYS A  97      16.786  -3.948  -5.858  1.00 15.00      A    O  
ATOM    894  N   VAL A  98      16.057  -5.324  -7.487  1.00 15.00      A    N  
ATOM    895  HN  VAL A  98      16.245  -6.121  -8.024  1.00 15.00      A    H  
ATOM    896  CA  VAL A  98      14.825  -4.586  -7.726  1.00 15.00      A    C  
ATOM    897  CB  VAL A  98      14.466  -4.548  -9.227  1.00 15.00      A    C  
ATOM    898  CG1 VAL A  98      13.305  -3.596  -9.478  1.00 15.00      A    C  
ATOM    899  CG2 VAL A  98      15.677  -4.149 -10.058  1.00 15.00      A    C  
ATOM    900  C   VAL A  98      13.687  -5.238  -6.952  1.00 15.00      A    C  
ATOM    901  O   VAL A  98      13.201  -6.304  -7.328  1.00 15.00      A    O  
ATOM    902  N   TYR A  99      13.276  -4.599  -5.864  1.00 15.00      A    N  
ATOM    903  HN  TYR A  99      13.697  -3.748  -5.622  1.00 15.00      A    H  
ATOM    904  CA  TYR A  99      12.207  -5.125  -5.028  1.00 15.00      A    C  
ATOM    905  CB  TYR A  99      12.357  -4.627  -3.590  1.00 15.00      A    C  
ATOM    906  CG  TYR A  99      13.488  -5.279  -2.826  1.00 15.00      A    C  
ATOM    907  CD1 TYR A  99      14.794  -4.826  -2.959  1.00 15.00      A    C  
ATOM    908  CD2 TYR A  99      13.248  -6.344  -1.967  1.00 15.00      A    C  
ATOM    909  CE1 TYR A  99      15.830  -5.415  -2.260  1.00 15.00      A    C  
ATOM    910  CE2 TYR A  99      14.279  -6.938  -1.263  1.00 15.00      A    C  
ATOM    911  CZ  TYR A  99      15.567  -6.470  -1.413  1.00 15.00      A    C  
ATOM    912  OH  TYR A  99      16.593  -7.058  -0.710  1.00 15.00      A    O  
ATOM    913  HH  TYR A  99      16.484  -8.011  -0.720  1.00 15.00      A    H  
ATOM    914  C   TYR A  99      10.836  -4.742  -5.570  1.00 15.00      A    C  
ATOM    915  O   TYR A  99      10.545  -3.564  -5.757  1.00 15.00      A    O  
ATOM    916  N   PRO A 100       9.978  -5.740  -5.837  1.00 15.00      A    N  
ATOM    917  CA  PRO A 100       8.630  -5.503  -6.355  1.00 15.00      A    C  
ATOM    918  CB  PRO A 100       8.281  -6.847  -6.994  1.00 15.00      A    C  
ATOM    919  CG  PRO A 100       9.004  -7.852  -6.161  1.00 15.00      A    C  
ATOM    920  CD  PRO A 100      10.257  -7.179  -5.664  1.00 15.00      A    C  
ATOM    921  C   PRO A 100       7.640  -5.174  -5.239  1.00 15.00      A    C  
ATOM    922  O   PRO A 100       7.843  -5.562  -4.084  1.00 15.00      A    O  
ATOM    923  N   ASN A 101       6.576  -4.452  -5.596  1.00 15.00      A    N  
ATOM    924  HN  ASN A 101       6.489  -4.169  -6.530  1.00 15.00      A    H  
ATOM    925  CA  ASN A 101       5.532  -4.065  -4.642  1.00 15.00      A    C  
ATOM    926  CB  ASN A 101       4.801  -5.301  -4.099  1.00 15.00      A    C  
ATOM    927  CG  ASN A 101       4.234  -6.180  -5.200  1.00 15.00      A    C  
ATOM    928  OD1 ASN A 101       3.768  -5.688  -6.229  1.00 15.00      A    O  
ATOM    929  ND2 ASN A 101       4.288  -7.493  -4.996  1.00 15.00      A    N  
ATOM    930 HD21 ASN A 101       4.685  -7.817  -4.161  1.00 15.00      A    H  
ATOM    931 HD22 ASN A 101       3.927  -8.084  -5.690  1.00 15.00      A    H  
ATOM    932  C   ASN A 101       6.090  -3.222  -3.495  1.00 15.00      A    C  
ATOM    933  O   ASN A 101       5.972  -3.590  -2.324  1.00 15.00      A    O  
ATOM    934  N   MET A 102       6.701  -2.092  -3.837  1.00 15.00      A    N  
ATOM    935  HN  MET A 102       6.771  -1.852  -4.785  1.00 15.00      A    H  
ATOM    936  CA  MET A 102       7.274  -1.200  -2.833  1.00 15.00      A    C  
ATOM    937  CB  MET A 102       8.718  -0.836  -3.185  1.00 15.00      A    C  
ATOM    938  CG  MET A 102       9.690  -2.003  -3.103  1.00 15.00      A    C  
ATOM    939  SD  MET A 102       9.815  -2.703  -1.445  1.00 15.00      A    S  
ATOM    940  CE  MET A 102      10.608  -1.361  -0.564  1.00 15.00      A    C  
ATOM    941  C   MET A 102       6.434   0.063  -2.665  1.00 15.00      A    C  
ATOM    942  O   MET A 102       6.062   0.426  -1.549  1.00 15.00      A    O  
ATOM    943  N   THR A 103       6.139   0.730  -3.779  1.00 15.00      A    N  
ATOM    944  HN  THR A 103       6.461   0.391  -4.641  1.00 15.00      A    H  
ATOM    945  CA  THR A 103       5.343   1.953  -3.744  1.00 15.00      A    C  
ATOM    946  CB  THR A 103       6.033   3.143  -4.456  1.00 15.00      A    C  
ATOM    947  OG1 THR A 103       5.341   3.464  -5.667  1.00 15.00      A    O  
ATOM    948  HG1 THR A 103       5.360   2.707  -6.257  1.00 15.00      A    H  
ATOM    949  CG2 THR A 103       7.490   2.838  -4.776  1.00 15.00      A    C  
ATOM    950  C   THR A 103       3.949   1.729  -4.331  1.00 15.00      A    C  
ATOM    951  O   THR A 103       3.765   0.912  -5.234  1.00 15.00      A    O  
ATOM    952  N   VAL A 104       2.976   2.459  -3.802  1.00 15.00      A    N  
ATOM    953  HN  VAL A 104       3.192   3.083  -3.079  1.00 15.00      A    H  
ATOM    954  CA  VAL A 104       1.599   2.361  -4.259  1.00 15.00      A    C  
ATOM    955  CB  VAL A 104       0.615   2.590  -3.092  1.00 15.00      A    C  
ATOM    956  CG1 VAL A 104      -0.823   2.405  -3.549  1.00 15.00      A    C  
ATOM    957  CG2 VAL A 104       0.939   1.665  -1.929  1.00 15.00      A    C  
ATOM    958  C   VAL A 104       1.324   3.391  -5.345  1.00 15.00      A    C  
ATOM    959  O   VAL A 104       1.710   4.551  -5.220  1.00 15.00      A    O  
ATOM    960  N   GLU A 105       0.666   2.957  -6.413  1.00 15.00      A    N  
ATOM    961  HN  GLU A 105       0.409   2.011  -6.466  1.00 15.00      A    H  
ATOM    962  CA  GLU A 105       0.322   3.848  -7.514  1.00 15.00      A    C  
ATOM    963  CB  GLU A 105       0.753   3.251  -8.854  1.00 15.00      A    C  
ATOM    964  CG  GLU A 105       2.258   3.093  -9.015  1.00 15.00      A    C  
ATOM    965  CD  GLU A 105       3.001   4.418  -8.979  1.00 15.00      A    C  
ATOM    966  OE1 GLU A 105       2.550   5.376  -9.645  1.00 15.00      A    O  
ATOM    967  OE2 GLU A 105       4.041   4.494  -8.293  1.00 15.00      A    O  
ATOM    968  C   GLU A 105      -1.174   4.149  -7.523  1.00 15.00      A    C  
ATOM    969  O   GLU A 105      -1.589   5.259  -7.853  1.00 15.00      A    O  
ATOM    970  N   SER A 106      -1.977   3.151  -7.156  1.00 15.00      A    N  
ATOM    971  HN  SER A 106      -1.583   2.288  -6.911  1.00 15.00      A    H  
ATOM    972  CA  SER A 106      -3.429   3.308  -7.113  1.00 15.00      A    C  
ATOM    973  CB  SER A 106      -4.056   2.963  -8.465  1.00 15.00      A    C  
ATOM    974  OG  SER A 106      -3.840   1.603  -8.797  1.00 15.00      A    O  
ATOM    975  HG  SER A 106      -4.670   1.201  -9.069  1.00 15.00      A    H  
ATOM    976  C   SER A 106      -4.042   2.449  -6.011  1.00 15.00      A    C  
ATOM    977  O   SER A 106      -3.407   1.524  -5.509  1.00 15.00      A    O  
ATOM    978  N   CYS A 107      -5.281   2.765  -5.641  1.00 15.00      A    N  
ATOM    979  HN  CYS A 107      -5.732   3.516  -6.080  1.00 15.00      A    H  
ATOM    980  CA  CYS A 107      -5.983   2.029  -4.595  1.00 15.00      A    C  
ATOM    981  C   CYS A 107      -7.326   1.505  -5.092  1.00 15.00      A    C  
ATOM    982  O   CYS A 107      -7.897   2.039  -6.044  1.00 15.00      A    O  
ATOM    983  CB  CYS A 107      -6.190   2.919  -3.369  1.00 15.00      A    C  
ATOM    984  SG  CYS A 107      -4.663   3.659  -2.709  1.00 15.00      A    S  
ATOM    985  N   ALA A 108      -7.825   0.459  -4.437  1.00 15.00      A    N  
ATOM    986  HN  ALA A 108      -7.324   0.087  -3.681  1.00 15.00      A    H  
ATOM    987  CA  ALA A 108      -9.098  -0.145  -4.809  1.00 15.00      A    C  
ATOM    988  CB  ALA A 108      -8.887  -1.190  -5.898  1.00 15.00      A    C  
ATOM    989  C   ALA A 108      -9.789  -0.771  -3.599  1.00 15.00      A    C  
ATOM    990  O   ALA A 108      -9.140  -1.125  -2.615  1.00 15.00      A    O  
ATOM    991  N   CYS A 109     -11.111  -0.905  -3.683  1.00 15.00      A    N  
ATOM    992  HN  CYS A 109     -11.570  -0.600  -4.493  1.00 15.00      A    H  
ATOM    993  CA  CYS A 109     -11.893  -1.498  -2.604  1.00 15.00      A    C  
ATOM    994  C   CYS A 109     -11.998  -3.009  -2.789  1.00 15.00      A    C  
ATOM    995  O   CYS A 109     -12.651  -3.487  -3.719  1.00 15.00      A    O  
ATOM    996  CB  CYS A 109     -13.293  -0.875  -2.546  1.00 15.00      A    C  
ATOM    997  SG  CYS A 109     -13.318   0.884  -2.072  1.00 15.00      A    S  
ATOM    998  N   ARG A 110     -11.344  -3.760  -1.908  1.00 15.00      A    N  
ATOM    999  HN  ARG A 110     -10.836  -3.328  -1.188  1.00 15.00      A    H  
ATOM   1000  CA  ARG A 110     -11.366  -5.215  -1.987  1.00 15.00      A    C  
ATOM   1001  CB  ARG A 110      -9.991  -5.751  -2.394  1.00 15.00      A    C  
ATOM   1002  CG  ARG A 110      -9.495  -5.234  -3.737  1.00 15.00      A    C  
ATOM   1003  CD  ARG A 110     -10.355  -5.744  -4.883  1.00 15.00      A    C  
ATOM   1004  NE  ARG A 110     -10.324  -4.848  -6.040  1.00 15.00      A    N  
ATOM   1005  HE  ARG A 110     -11.051  -4.194  -6.125  1.00 15.00      A    H  
ATOM   1006  CZ  ARG A 110      -9.369  -4.862  -6.971  1.00 15.00      A    C  
ATOM   1007  NH1 ARG A 110      -8.362  -5.725  -6.885  1.00 15.00      A    N  
ATOM   1008 HH11 ARG A 110      -8.315  -6.392  -6.088  1.00 15.00      A    H  
ATOM   1009 HH12 ARG A 110      -7.619  -5.733  -7.612  1.00 15.00      A    H  
ATOM   1010  NH2 ARG A 110      -9.421  -4.011  -7.988  1.00 15.00      A    N  
ATOM   1011 HH21 ARG A 110      -8.677  -4.019  -8.716  1.00 15.00      A    H  
ATOM   1012 HH22 ARG A 110     -10.207  -3.331  -8.058  1.00 15.00      A    H  
ATOM   1013  C   ARG A 110     -11.796  -5.831  -0.662  1.00 15.00      A    C  
ATOM   1014  O   ARG A 110     -12.507  -6.834  -0.638  1.00 15.00      A    O  
ATOM   1015  C1  UNK B   1     -12.146  -0.859   5.536  1.00 15.00      B    C  
ATOM   1016  C2  UNK B   1     -11.823   0.537   4.999  1.00 15.00      B    C  
ATOM   1017  C3  UNK B   1     -12.852   1.425   4.709  1.00 15.00      B    C  
ATOM   1018  C4  UNK B   1     -10.366   0.954   4.780  1.00 15.00      B    C  
ATOM   1019  O1  UNK B   1      -9.448   0.167   5.010  1.00 15.00      B    O  
ATOM   1020  O2  UNK B   1     -10.083   2.204   4.325  1.00 15.00      B    O  
ATOM   1021  C5  UNK B   1      -8.666   2.363   4.203  1.00 15.00      B    C  
END
