# Supplementary material for: In silico assessment of biocompatibility and toxicity: molecular docking and dynamics simulation of PMMA-based dental materials for interim prosthetic restorations
Source: J Mater Sci Mater Med. 2024 Jun 4;35(1):28. doi: 10.1007/s10856-024-06799-7 (PMC11150300; doi:10.1007/s10856-024-06799-7)
Supplement: Supplementary file 3 — Supplementary Data 3 [file 10856_2024_6799_MOESM3_ESM.zip › Complexes/BMP3_PMMA.pdb]

REMARK FILENAME="complex_94w.pdb0"
REMARK ===============================================================
REMARK HADDOCK run for complex
REMARK initial structure: complex_94.pdb
REMARK ===============================================================
REMARK            total,bonds,angles,improper,dihe,vdw,elec,air,cdih,coup,rdcs,vean,dani,xpcs,rg
REMARK energies: -33.176, 0, 0, 0, 0, -32.9373, -11.7108, 11.4721, 0, 0, 0, 0, 0, 0, 0
REMARK ===============================================================
REMARK            bonds,angles,impropers,dihe,air,cdih,coup,rdcs,vean,dani,xpcs
REMARK rms-dev.: 0,0,0,0,0.159667,0,0, 0, 0, 0, 0
REMARK ===============================================================
REMARK               air,cdih,coup,rdcs,vean,dani,xpcs
REMARK               >0.3,>5,>1,>0,>5,>0.2,>0.2
REMARK violations.: 1, 0, 0, 0, 0, 0, 0
REMARK ===============================================================
REMARK                        CVpartition#,violations,rms
REMARK AIRs cross-validation: 1, 6, 1.51911
REMARK ===============================================================
REMARK NCS energy: 0
REMARK ===============================================================
REMARK Symmetry energy: 0
REMARK ===============================================================
REMARK Membrane restraining energy: 0
REMARK ===============================================================
REMARK Local cross-correlation:  0.0000
REMARK ===============================================================
REMARK Desolvation energy: -1.19165
REMARK Internal energy free molecules: -3260.7
REMARK Internal energy complex: -3206.64
REMARK Binding energy: 8.22595
REMARK ===============================================================
REMARK buried surface area: 858.479
REMARK ===============================================================
REMARK water - chain_1: 0 0 0
REMARK water - chain_2: 0 0 0
REMARK ===============================================================
REMARK water - water: 0 0 0
REMARK ===============================================================
REMARK DATE:14-Feb-2024  00:20:23       created by user: enmr
REMARK VERSION:1.3U
ATOM      1  N   GLU A   4      -9.599  10.044   3.459  1.00 15.00      A    N  
ATOM      2  HN  GLU A   4     -10.303   9.655   4.020  1.00 15.00      A    H  
ATOM      3  CA  GLU A   4      -9.827  10.187   2.026  1.00 15.00      A    C  
ATOM      4  CB  GLU A   4      -8.941   9.211   1.245  1.00 15.00      A    C  
ATOM      5  CG  GLU A   4      -8.988   9.384  -0.266  1.00 15.00      A    C  
ATOM      6  CD  GLU A   4      -8.406  10.706  -0.731  1.00 15.00      A    C  
ATOM      7  OE1 GLU A   4      -7.163  10.816  -0.806  1.00 15.00      A    O  
ATOM      8  OE2 GLU A   4      -9.193  11.629  -1.030  1.00 15.00      A    O  
ATOM      9  C   GLU A   4     -11.302   9.967   1.685  1.00 15.00      A    C  
ATOM     10  O   GLU A   4     -11.809   8.848   1.771  1.00 15.00      A    O  
ATOM     11  N   PRO A   5     -12.010  11.048   1.303  1.00 15.00      A    N  
ATOM     12  CA  PRO A   5     -13.434  10.996   0.950  1.00 15.00      A    C  
ATOM     13  CB  PRO A   5     -13.873  12.471   0.975  1.00 15.00      A    C  
ATOM     14  CG  PRO A   5     -12.703  13.239   1.503  1.00 15.00      A    C  
ATOM     15  CD  PRO A   5     -11.486  12.414   1.207  1.00 15.00      A    C  
ATOM     16  C   PRO A   5     -13.686  10.400  -0.437  1.00 15.00      A    C  
ATOM     17  O   PRO A   5     -14.784   9.920  -0.721  1.00 15.00      A    O  
ATOM     18  N   ARG A   6     -12.668  10.437  -1.296  1.00 15.00      A    N  
ATOM     19  HN  ARG A   6     -11.818  10.834  -1.012  1.00 15.00      A    H  
ATOM     20  CA  ARG A   6     -12.783   9.898  -2.651  1.00 15.00      A    C  
ATOM     21  CB  ARG A   6     -11.697  10.485  -3.554  1.00 15.00      A    C  
ATOM     22  CG  ARG A   6     -11.833  11.980  -3.796  1.00 15.00      A    C  
ATOM     23  CD  ARG A   6     -10.671  12.513  -4.618  1.00 15.00      A    C  
ATOM     24  NE  ARG A   6      -9.404  12.426  -3.896  1.00 15.00      A    N  
ATOM     25  HE  ARG A   6      -9.414  11.990  -3.016  1.00 15.00      A    H  
ATOM     26  CZ  ARG A   6      -8.251  12.902  -4.359  1.00 15.00      A    C  
ATOM     27  NH1 ARG A   6      -8.201  13.498  -5.544  1.00 15.00      A    N  
ATOM     28 HH11 ARG A   6      -9.065  13.595  -6.115  1.00 15.00      A    H  
ATOM     29 HH12 ARG A   6      -7.297  13.869  -5.902  1.00 15.00      A    H  
ATOM     30  NH2 ARG A   6      -7.148  12.786  -3.633  1.00 15.00      A    N  
ATOM     31 HH21 ARG A   6      -7.184  12.323  -2.701  1.00 15.00      A    H  
ATOM     32 HH22 ARG A   6      -6.246  13.158  -3.994  1.00 15.00      A    H  
ATOM     33  C   ARG A   6     -12.696   8.374  -2.644  1.00 15.00      A    C  
ATOM     34  O   ARG A   6     -12.445   7.769  -1.605  1.00 15.00      A    O  
ATOM     35  N   ASN A   7     -12.897   7.761  -3.812  1.00 15.00      A    N  
ATOM     36  HN  ASN A   7     -13.082   8.301  -4.608  1.00 15.00      A    H  
ATOM     37  CA  ASN A   7     -12.849   6.303  -3.938  1.00 15.00      A    C  
ATOM     38  CB  ASN A   7     -13.412   5.849  -5.288  1.00 15.00      A    C  
ATOM     39  CG  ASN A   7     -14.927   5.883  -5.348  1.00 15.00      A    C  
ATOM     40  OD1 ASN A   7     -15.510   6.002  -6.425  1.00 15.00      A    O  
ATOM     41  ND2 ASN A   7     -15.574   5.779  -4.192  1.00 15.00      A    N  
ATOM     42 HD21 ASN A   7     -15.045   5.688  -3.371  1.00 15.00      A    H  
ATOM     43 HD22 ASN A   7     -16.553   5.795  -4.208  1.00 15.00      A    H  
ATOM     44  C   ASN A   7     -11.438   5.749  -3.757  1.00 15.00      A    C  
ATOM     45  O   ASN A   7     -10.457   6.492  -3.786  1.00 15.00      A    O  
ATOM     46  N   CYS A   8     -11.358   4.431  -3.571  1.00 15.00      A    N  
ATOM     47  HN  CYS A   8     -12.186   3.907  -3.555  1.00 15.00      A    H  
ATOM     48  CA  CYS A   8     -10.085   3.736  -3.387  1.00 15.00      A    C  
ATOM     49  C   CYS A   8      -9.189   3.876  -4.618  1.00 15.00      A    C  
ATOM     50  O   CYS A   8      -9.490   3.337  -5.684  1.00 15.00      A    O  
ATOM     51  CB  CYS A   8     -10.346   2.257  -3.073  1.00 15.00      A    C  
ATOM     52  SG  CYS A   8      -8.913   1.148  -3.281  1.00 15.00      A    S  
ATOM     53  N   ALA A   9      -8.089   4.610  -4.459  1.00 15.00      A    N  
ATOM     54  HN  ALA A   9      -7.906   5.007  -3.583  1.00 15.00      A    H  
ATOM     55  CA  ALA A   9      -7.144   4.835  -5.550  1.00 15.00      A    C  
ATOM     56  CB  ALA A   9      -7.505   6.104  -6.309  1.00 15.00      A    C  
ATOM     57  C   ALA A   9      -5.712   4.916  -5.026  1.00 15.00      A    C  
ATOM     58  O   ALA A   9      -5.483   4.865  -3.816  1.00 15.00      A    O  
ATOM     59  N   ARG A  10      -4.752   5.044  -5.943  1.00 15.00      A    N  
ATOM     60  HN  ARG A  10      -4.999   5.081  -6.890  1.00 15.00      A    H  
ATOM     61  CA  ARG A  10      -3.342   5.129  -5.573  1.00 15.00      A    C  
ATOM     62  CB  ARG A  10      -2.460   4.480  -6.643  1.00 15.00      A    C  
ATOM     63  CG  ARG A  10      -0.995   4.367  -6.250  1.00 15.00      A    C  
ATOM     64  CD  ARG A  10      -0.153   3.794  -7.378  1.00 15.00      A    C  
ATOM     65  NE  ARG A  10      -0.043   4.711  -8.511  1.00 15.00      A    N  
ATOM     66  HE  ARG A  10      -0.775   5.346  -8.651  1.00 15.00      A    H  
ATOM     67  CZ  ARG A  10       0.988   4.728  -9.355  1.00 15.00      A    C  
ATOM     68  NH1 ARG A  10       1.999   3.882  -9.195  1.00 15.00      A    N  
ATOM     69 HH11 ARG A  10       1.988   3.200  -8.407  1.00 15.00      A    H  
ATOM     70 HH12 ARG A  10       2.801   3.897  -9.857  1.00 15.00      A    H  
ATOM     71  NH2 ARG A  10       1.009   5.592 -10.360  1.00 15.00      A    N  
ATOM     72 HH21 ARG A  10       1.814   5.605 -11.019  1.00 15.00      A    H  
ATOM     73 HH22 ARG A  10       0.219   6.257 -10.491  1.00 15.00      A    H  
ATOM     74  C   ARG A  10      -2.909   6.575  -5.341  1.00 15.00      A    C  
ATOM     75  O   ARG A  10      -3.216   7.463  -6.137  1.00 15.00      A    O  
ATOM     76  N   ARG A  11      -2.196   6.797  -4.243  1.00 15.00      A    N  
ATOM     77  HN  ARG A  11      -1.984   6.044  -3.652  1.00 15.00      A    H  
ATOM     78  CA  ARG A  11      -1.715   8.128  -3.895  1.00 15.00      A    C  
ATOM     79  CB  ARG A  11      -2.203   8.526  -2.497  1.00 15.00      A    C  
ATOM     80  CG  ARG A  11      -3.641   8.134  -2.186  1.00 15.00      A    C  
ATOM     81  CD  ARG A  11      -4.631   8.910  -3.038  1.00 15.00      A    C  
ATOM     82  NE  ARG A  11      -6.003   8.460  -2.815  1.00 15.00      A    N  
ATOM     83  HE  ARG A  11      -6.181   7.940  -2.003  1.00 15.00      A    H  
ATOM     84  CZ  ARG A  11      -7.011   8.714  -3.645  1.00 15.00      A    C  
ATOM     85  NH1 ARG A  11      -6.808   9.413  -4.754  1.00 15.00      A    N  
ATOM     86 HH11 ARG A  11      -7.602   9.609  -5.398  1.00 15.00      A    H  
ATOM     87 HH12 ARG A  11      -5.857   9.764  -4.980  1.00 15.00      A    H  
ATOM     88  NH2 ARG A  11      -8.227   8.266  -3.365  1.00 15.00      A    N  
ATOM     89 HH21 ARG A  11      -8.392   7.717  -2.496  1.00 15.00      A    H  
ATOM     90 HH22 ARG A  11      -9.017   8.463  -4.012  1.00 15.00      A    H  
ATOM     91  C   ARG A  11      -0.193   8.168  -3.935  1.00 15.00      A    C  
ATOM     92  O   ARG A  11       0.466   7.153  -3.713  1.00 15.00      A    O  
ATOM     93  N   TYR A  12       0.362   9.346  -4.209  1.00 15.00      A    N  
ATOM     94  HN  TYR A  12      -0.215  10.122  -4.365  1.00 15.00      A    H  
ATOM     95  CA  TYR A  12       1.813   9.510  -4.277  1.00 15.00      A    C  
ATOM     96  CB  TYR A  12       2.180  10.792  -5.034  1.00 15.00      A    C  
ATOM     97  CG  TYR A  12       3.672  11.052  -5.130  1.00 15.00      A    C  
ATOM     98  CD1 TYR A  12       4.483  10.266  -5.941  1.00 15.00      A    C  
ATOM     99  CD2 TYR A  12       4.269  12.080  -4.406  1.00 15.00      A    C  
ATOM    100  CE1 TYR A  12       5.842  10.494  -6.029  1.00 15.00      A    C  
ATOM    101  CE2 TYR A  12       5.628  12.316  -4.488  1.00 15.00      A    C  
ATOM    102  CZ  TYR A  12       6.410  11.520  -5.300  1.00 15.00      A    C  
ATOM    103  OH  TYR A  12       7.764  11.751  -5.383  1.00 15.00      A    O  
ATOM    104  HH  TYR A  12       8.069  11.544  -6.271  1.00 15.00      A    H  
ATOM    105  C   TYR A  12       2.439   9.522  -2.886  1.00 15.00      A    C  
ATOM    106  O   TYR A  12       1.913  10.148  -1.963  1.00 15.00      A    O  
ATOM    107  N   LEU A  13       3.566   8.824  -2.746  1.00 15.00      A    N  
ATOM    108  HN  LEU A  13       3.931   8.347  -3.518  1.00 15.00      A    H  
ATOM    109  CA  LEU A  13       4.278   8.755  -1.477  1.00 15.00      A    C  
ATOM    110  CB  LEU A  13       3.690   7.668  -0.574  1.00 15.00      A    C  
ATOM    111  CG  LEU A  13       4.401   7.463   0.766  1.00 15.00      A    C  
ATOM    112  CD1 LEU A  13       4.214   8.674   1.667  1.00 15.00      A    C  
ATOM    113  CD2 LEU A  13       3.922   6.192   1.449  1.00 15.00      A    C  
ATOM    114  C   LEU A  13       5.768   8.499  -1.691  1.00 15.00      A    C  
ATOM    115  O   LEU A  13       6.169   7.426  -2.142  1.00 15.00      A    O  
ATOM    116  N   LYS A  14       6.585   9.497  -1.382  1.00 15.00      A    N  
ATOM    117  HN  LYS A  14       6.210  10.344  -1.062  1.00 15.00      A    H  
ATOM    118  CA  LYS A  14       8.028   9.360  -1.518  1.00 15.00      A    C  
ATOM    119  CB  LYS A  14       8.659  10.665  -2.006  1.00 15.00      A    C  
ATOM    120  CG  LYS A  14      10.172  10.602  -2.147  1.00 15.00      A    C  
ATOM    121  CD  LYS A  14      10.746  11.946  -2.560  1.00 15.00      A    C  
ATOM    122  CE  LYS A  14      12.264  11.912  -2.574  1.00 15.00      A    C  
ATOM    123  NZ  LYS A  14      12.851  13.251  -2.864  1.00 15.00      A    N  
ATOM    124  HZ1 LYS A  14      12.819  13.443  -3.887  1.00 15.00      A    H  
ATOM    125  HZ2 LYS A  14      13.839  13.281  -2.548  1.00 15.00      A    H  
ATOM    126  HZ3 LYS A  14      12.316  13.992  -2.365  1.00 15.00      A    H  
ATOM    127  C   LYS A  14       8.629   8.951  -0.182  1.00 15.00      A    C  
ATOM    128  O   LYS A  14       8.532   9.682   0.804  1.00 15.00      A    O  
ATOM    129  N   VAL A  15       9.239   7.776  -0.153  1.00 15.00      A    N  
ATOM    130  HN  VAL A  15       9.290   7.242  -0.974  1.00 15.00      A    H  
ATOM    131  CA  VAL A  15       9.838   7.261   1.068  1.00 15.00      A    C  
ATOM    132  CB  VAL A  15       9.481   5.776   1.278  1.00 15.00      A    C  
ATOM    133  CG1 VAL A  15      10.257   5.191   2.445  1.00 15.00      A    C  
ATOM    134  CG2 VAL A  15       7.984   5.617   1.501  1.00 15.00      A    C  
ATOM    135  C   VAL A  15      11.353   7.437   1.074  1.00 15.00      A    C  
ATOM    136  O   VAL A  15      12.056   6.887   0.224  1.00 15.00      A    O  
ATOM    137  N   ASP A  16      11.841   8.211   2.039  1.00 15.00      A    N  
ATOM    138  HN  ASP A  16      11.221   8.629   2.672  1.00 15.00      A    H  
ATOM    139  CA  ASP A  16      13.269   8.457   2.187  1.00 15.00      A    C  
ATOM    140  CB  ASP A  16      13.511   9.900   2.646  1.00 15.00      A    C  
ATOM    141  CG  ASP A  16      14.883  10.423   2.260  1.00 15.00      A    C  
ATOM    142  OD1 ASP A  16      15.893   9.799   2.652  1.00 15.00      A    O  
ATOM    143  OD2 ASP A  16      14.947  11.459   1.564  1.00 15.00      A    O  
ATOM    144  C   ASP A  16      13.845   7.480   3.206  1.00 15.00      A    C  
ATOM    145  O   ASP A  16      13.333   7.364   4.318  1.00 15.00      A    O  
ATOM    146  N   PHE A  17      14.905   6.774   2.820  1.00 15.00      A    N  
ATOM    147  HN  PHE A  17      15.272   6.913   1.921  1.00 15.00      A    H  
ATOM    148  CA  PHE A  17      15.535   5.796   3.704  1.00 15.00      A    C  
ATOM    149  CB  PHE A  17      16.497   4.892   2.930  1.00 15.00      A    C  
ATOM    150  CG  PHE A  17      15.809   3.984   1.950  1.00 15.00      A    C  
ATOM    151  CD1 PHE A  17      14.782   3.147   2.361  1.00 15.00      A    C  
ATOM    152  CD2 PHE A  17      16.193   3.962   0.619  1.00 15.00      A    C  
ATOM    153  CE1 PHE A  17      14.151   2.308   1.461  1.00 15.00      A    C  
ATOM    154  CE2 PHE A  17      15.568   3.126  -0.286  1.00 15.00      A    C  
ATOM    155  CZ  PHE A  17      14.545   2.298   0.136  1.00 15.00      A    C  
ATOM    156  C   PHE A  17      16.240   6.450   4.889  1.00 15.00      A    C  
ATOM    157  O   PHE A  17      16.448   5.813   5.919  1.00 15.00      A    O  
ATOM    158  N   ALA A  18      16.604   7.721   4.746  1.00 15.00      A    N  
ATOM    159  HN  ALA A  18      16.419   8.183   3.900  1.00 15.00      A    H  
ATOM    160  CA  ALA A  18      17.273   8.446   5.822  1.00 15.00      A    C  
ATOM    161  CB  ALA A  18      17.972   9.681   5.277  1.00 15.00      A    C  
ATOM    162  C   ALA A  18      16.284   8.832   6.920  1.00 15.00      A    C  
ATOM    163  O   ALA A  18      16.639   8.875   8.100  1.00 15.00      A    O  
ATOM    164  N   ASP A  19      15.041   9.103   6.520  1.00 15.00      A    N  
ATOM    165  HN  ASP A  19      14.828   9.048   5.566  1.00 15.00      A    H  
ATOM    166  CA  ASP A  19      13.991   9.484   7.462  1.00 15.00      A    C  
ATOM    167  CB  ASP A  19      12.890  10.281   6.754  1.00 15.00      A    C  
ATOM    168  CG  ASP A  19      13.351  11.653   6.297  1.00 15.00      A    C  
ATOM    169  OD1 ASP A  19      14.370  12.145   6.827  1.00 15.00      A    O  
ATOM    170  OD2 ASP A  19      12.689  12.239   5.414  1.00 15.00      A    O  
ATOM    171  C   ASP A  19      13.389   8.267   8.159  1.00 15.00      A    C  
ATOM    172  O   ASP A  19      12.739   8.397   9.197  1.00 15.00      A    O  
ATOM    173  N   ILE A  20      13.603   7.087   7.587  1.00 15.00      A    N  
ATOM    174  HN  ILE A  20      14.125   7.045   6.756  1.00 15.00      A    H  
ATOM    175  CA  ILE A  20      13.082   5.852   8.167  1.00 15.00      A    C  
ATOM    176  CB  ILE A  20      12.692   4.821   7.074  1.00 15.00      A    C  
ATOM    177  CG1 ILE A  20      11.267   5.099   6.574  1.00 15.00      A    C  
ATOM    178  CG2 ILE A  20      12.822   3.387   7.575  1.00 15.00      A    C  
ATOM    179  CD1 ILE A  20      10.703   4.026   5.664  1.00 15.00      A    C  
ATOM    180  C   ILE A  20      14.075   5.248   9.166  1.00 15.00      A    C  
ATOM    181  O   ILE A  20      13.681   4.640  10.165  1.00 15.00      A    O  
ATOM    182  N   GLY A  21      15.363   5.451   8.904  1.00 15.00      A    N  
ATOM    183  HN  GLY A  21      15.617   5.970   8.113  1.00 15.00      A    H  
ATOM    184  CA  GLY A  21      16.394   4.921   9.779  1.00 15.00      A    C  
ATOM    185  C   GLY A  21      17.168   3.792   9.130  1.00 15.00      A    C  
ATOM    186  O   GLY A  21      17.802   2.988   9.813  1.00 15.00      A    O  
ATOM    187  N   TRP A  22      17.113   3.733   7.803  1.00 15.00      A    N  
ATOM    188  HN  TRP A  22      16.588   4.404   7.316  1.00 15.00      A    H  
ATOM    189  CA  TRP A  22      17.803   2.694   7.049  1.00 15.00      A    C  
ATOM    190  CB  TRP A  22      16.816   1.976   6.119  1.00 15.00      A    C  
ATOM    191  CG  TRP A  22      15.788   1.147   6.838  1.00 15.00      A    C  
ATOM    192  CD1 TRP A  22      15.715   0.911   8.181  1.00 15.00      A    C  
ATOM    193  CD2 TRP A  22      14.689   0.437   6.250  1.00 15.00      A    C  
ATOM    194  NE1 TRP A  22      14.640   0.111   8.467  1.00 15.00      A    N  
ATOM    195  HE1 TRP A  22      14.379  -0.193   9.361  1.00 15.00      A    H  
ATOM    196  CE2 TRP A  22      13.995  -0.198   7.300  1.00 15.00      A    C  
ATOM    197  CE3 TRP A  22      14.222   0.277   4.942  1.00 15.00      A    C  
ATOM    198  CZ2 TRP A  22      12.863  -0.978   7.082  1.00 15.00      A    C  
ATOM    199  CZ3 TRP A  22      13.098  -0.499   4.729  1.00 15.00      A    C  
ATOM    200  CH2 TRP A  22      12.431  -1.117   5.793  1.00 15.00      A    C  
ATOM    201  C   TRP A  22      18.968   3.267   6.240  1.00 15.00      A    C  
ATOM    202  O   TRP A  22      19.466   2.620   5.322  1.00 15.00      A    O  
ATOM    203  N   SER A  23      19.413   4.472   6.598  1.00 15.00      A    N  
ATOM    204  HN  SER A  23      18.988   4.935   7.349  1.00 15.00      A    H  
ATOM    205  CA  SER A  23      20.516   5.126   5.888  1.00 15.00      A    C  
ATOM    206  CB  SER A  23      20.495   6.636   6.137  1.00 15.00      A    C  
ATOM    207  OG  SER A  23      20.746   6.932   7.500  1.00 15.00      A    O  
ATOM    208  HG  SER A  23      21.691   6.878   7.670  1.00 15.00      A    H  
ATOM    209  C   SER A  23      21.885   4.553   6.267  1.00 15.00      A    C  
ATOM    210  O   SER A  23      22.879   4.818   5.588  1.00 15.00      A    O  
ATOM    211  N   GLU A  24      21.937   3.777   7.349  1.00 15.00      A    N  
ATOM    212  HN  GLU A  24      21.114   3.607   7.855  1.00 15.00      A    H  
ATOM    213  CA  GLU A  24      23.193   3.183   7.806  1.00 15.00      A    C  
ATOM    214  CB  GLU A  24      23.095   2.760   9.275  1.00 15.00      A    C  
ATOM    215  CG  GLU A  24      22.805   3.903  10.234  1.00 15.00      A    C  
ATOM    216  CD  GLU A  24      22.884   3.476  11.687  1.00 15.00      A    C  
ATOM    217  OE1 GLU A  24      21.833   3.109  12.259  1.00 15.00      A    O  
ATOM    218  OE2 GLU A  24      23.998   3.507  12.255  1.00 15.00      A    O  
ATOM    219  C   GLU A  24      23.626   1.996   6.943  1.00 15.00      A    C  
ATOM    220  O   GLU A  24      24.807   1.854   6.617  1.00 15.00      A    O  
ATOM    221  N   TRP A  25      22.670   1.147   6.569  1.00 15.00      A    N  
ATOM    222  HN  TRP A  25      21.746   1.315   6.845  1.00 15.00      A    H  
ATOM    223  CA  TRP A  25      22.975  -0.029   5.755  1.00 15.00      A    C  
ATOM    224  CB  TRP A  25      22.299  -1.304   6.289  1.00 15.00      A    C  
ATOM    225  CG  TRP A  25      20.813  -1.216   6.496  1.00 15.00      A    C  
ATOM    226  CD1 TRP A  25      20.160  -0.569   7.507  1.00 15.00      A    C  
ATOM    227  CD2 TRP A  25      19.794  -1.825   5.691  1.00 15.00      A    C  
ATOM    228  NE1 TRP A  25      18.802  -0.730   7.374  1.00 15.00      A    N  
ATOM    229  HE1 TRP A  25      18.122  -0.358   7.974  1.00 15.00      A    H  
ATOM    230  CE2 TRP A  25      18.552  -1.495   6.268  1.00 15.00      A    C  
ATOM    231  CE3 TRP A  25      19.812  -2.609   4.537  1.00 15.00      A    C  
ATOM    232  CZ2 TRP A  25      17.340  -1.925   5.734  1.00 15.00      A    C  
ATOM    233  CZ3 TRP A  25      18.607  -3.037   4.007  1.00 15.00      A    C  
ATOM    234  CH2 TRP A  25      17.388  -2.693   4.605  1.00 15.00      A    C  
ATOM    235  C   TRP A  25      22.701   0.169   4.266  1.00 15.00      A    C  
ATOM    236  O   TRP A  25      23.420  -0.372   3.428  1.00 15.00      A    O  
ATOM    237  N   ILE A  26      21.683   0.957   3.935  1.00 15.00      A    N  
ATOM    238  HN  ILE A  26      21.165   1.393   4.643  1.00 15.00      A    H  
ATOM    239  CA  ILE A  26      21.324   1.192   2.536  1.00 15.00      A    C  
ATOM    240  CB  ILE A  26      19.842   1.603   2.379  1.00 15.00      A    C  
ATOM    241  CG1 ILE A  26      18.932   0.448   2.818  1.00 15.00      A    C  
ATOM    242  CG2 ILE A  26      19.538   2.009   0.942  1.00 15.00      A    C  
ATOM    243  CD1 ILE A  26      17.451   0.753   2.735  1.00 15.00      A    C  
ATOM    244  C   ILE A  26      22.239   2.209   1.850  1.00 15.00      A    C  
ATOM    245  O   ILE A  26      22.393   3.340   2.312  1.00 15.00      A    O  
ATOM    246  N   ILE A  27      22.841   1.780   0.739  1.00 15.00      A    N  
ATOM    247  HN  ILE A  27      22.674   0.862   0.435  1.00 15.00      A    H  
ATOM    248  CA  ILE A  27      23.738   2.626  -0.041  1.00 15.00      A    C  
ATOM    249  CB  ILE A  27      24.885   1.798  -0.662  1.00 15.00      A    C  
ATOM    250  CG1 ILE A  27      25.517   0.875   0.386  1.00 15.00      A    C  
ATOM    251  CG2 ILE A  27      25.937   2.715  -1.270  1.00 15.00      A    C  
ATOM    252  CD1 ILE A  27      26.422  -0.190  -0.198  1.00 15.00      A    C  
ATOM    253  C   ILE A  27      22.974   3.327  -1.167  1.00 15.00      A    C  
ATOM    254  O   ILE A  27      23.024   4.551  -1.295  1.00 15.00      A    O  
ATOM    255  N   SER A  28      22.272   2.539  -1.983  1.00 15.00      A    N  
ATOM    256  HN  SER A  28      22.275   1.571  -1.827  1.00 15.00      A    H  
ATOM    257  CA  SER A  28      21.496   3.071  -3.102  1.00 15.00      A    C  
ATOM    258  CB  SER A  28      22.345   3.056  -4.381  1.00 15.00      A    C  
ATOM    259  OG  SER A  28      21.686   3.702  -5.459  1.00 15.00      A    O  
ATOM    260  HG  SER A  28      22.292   3.785  -6.201  1.00 15.00      A    H  
ATOM    261  C   SER A  28      20.223   2.252  -3.310  1.00 15.00      A    C  
ATOM    262  O   SER A  28      20.248   1.025  -3.212  1.00 15.00      A    O  
ATOM    263  N   PRO A  29      19.088   2.919  -3.602  1.00 15.00      A    N  
ATOM    264  CA  PRO A  29      19.022   4.379  -3.735  1.00 15.00      A    C  
ATOM    265  CB  PRO A  29      17.797   4.568  -4.626  1.00 15.00      A    C  
ATOM    266  CG  PRO A  29      16.891   3.440  -4.260  1.00 15.00      A    C  
ATOM    267  CD  PRO A  29      17.775   2.289  -3.846  1.00 15.00      A    C  
ATOM    268  C   PRO A  29      18.798   5.078  -2.394  1.00 15.00      A    C  
ATOM    269  O   PRO A  29      18.701   4.430  -1.355  1.00 15.00      A    O  
ATOM    270  N   LYS A  30      18.712   6.406  -2.434  1.00 15.00      A    N  
ATOM    271  HN  LYS A  30      18.793   6.866  -3.296  1.00 15.00      A    H  
ATOM    272  CA  LYS A  30      18.495   7.196  -1.223  1.00 15.00      A    C  
ATOM    273  CB  LYS A  30      19.031   8.617  -1.408  1.00 15.00      A    C  
ATOM    274  CG  LYS A  30      20.493   8.689  -1.818  1.00 15.00      A    C  
ATOM    275  CD  LYS A  30      20.911  10.122  -2.105  1.00 15.00      A    C  
ATOM    276  CE  LYS A  30      20.193  10.669  -3.326  1.00 15.00      A    C  
ATOM    277  NZ  LYS A  30      20.423  12.127  -3.499  1.00 15.00      A    N  
ATOM    278  HZ1 LYS A  30      20.028  12.444  -4.407  1.00 15.00      A    H  
ATOM    279  HZ2 LYS A  30      21.442  12.333  -3.485  1.00 15.00      A    H  
ATOM    280  HZ3 LYS A  30      19.963  12.655  -2.730  1.00 15.00      A    H  
ATOM    281  C   LYS A  30      17.011   7.251  -0.876  1.00 15.00      A    C  
ATOM    282  O   LYS A  30      16.636   7.298   0.296  1.00 15.00      A    O  
ATOM    283  N   SER A  31      16.177   7.246  -1.910  1.00 15.00      A    N  
ATOM    284  HN  SER A  31      16.546   7.211  -2.816  1.00 15.00      A    H  
ATOM    285  CA  SER A  31      14.732   7.294  -1.739  1.00 15.00      A    C  
ATOM    286  CB  SER A  31      14.265   8.744  -1.598  1.00 15.00      A    C  
ATOM    287  OG  SER A  31      14.680   9.522  -2.711  1.00 15.00      A    O  
ATOM    288  HG  SER A  31      14.688   8.975  -3.501  1.00 15.00      A    H  
ATOM    289  C   SER A  31      14.029   6.637  -2.920  1.00 15.00      A    C  
ATOM    290  O   SER A  31      14.639   6.408  -3.965  1.00 15.00      A    O  
ATOM    291  N   PHE A  32      12.745   6.342  -2.750  1.00 15.00      A    N  
ATOM    292  HN  PHE A  32      12.314   6.556  -1.895  1.00 15.00      A    H  
ATOM    293  CA  PHE A  32      11.958   5.716  -3.802  1.00 15.00      A    C  
ATOM    294  CB  PHE A  32      12.204   4.198  -3.844  1.00 15.00      A    C  
ATOM    295  CG  PHE A  32      11.428   3.396  -2.828  1.00 15.00      A    C  
ATOM    296  CD1 PHE A  32      11.714   3.491  -1.474  1.00 15.00      A    C  
ATOM    297  CD2 PHE A  32      10.415   2.538  -3.235  1.00 15.00      A    C  
ATOM    298  CE1 PHE A  32      11.004   2.752  -0.545  1.00 15.00      A    C  
ATOM    299  CE2 PHE A  32       9.702   1.796  -2.312  1.00 15.00      A    C  
ATOM    300  CZ  PHE A  32       9.997   1.903  -0.966  1.00 15.00      A    C  
ATOM    301  C   PHE A  32      10.476   6.014  -3.622  1.00 15.00      A    C  
ATOM    302  O   PHE A  32      10.016   6.264  -2.507  1.00 15.00      A    O  
ATOM    303  N   ASP A  33       9.735   5.998  -4.723  1.00 15.00      A    N  
ATOM    304  HN  ASP A  33      10.161   5.813  -5.585  1.00 15.00      A    H  
ATOM    305  CA  ASP A  33       8.301   6.249  -4.676  1.00 15.00      A    C  
ATOM    306  CB  ASP A  33       7.806   6.809  -6.013  1.00 15.00      A    C  
ATOM    307  CG  ASP A  33       8.553   8.060  -6.438  1.00 15.00      A    C  
ATOM    308  OD1 ASP A  33       8.807   8.924  -5.572  1.00 15.00      A    O  
ATOM    309  OD2 ASP A  33       8.882   8.176  -7.638  1.00 15.00      A    O  
ATOM    310  C   ASP A  33       7.565   4.958  -4.334  1.00 15.00      A    C  
ATOM    311  O   ASP A  33       7.383   4.090  -5.188  1.00 15.00      A    O  
ATOM    312  N   ALA A  34       7.152   4.837  -3.078  1.00 15.00      A    N  
ATOM    313  HN  ALA A  34       7.313   5.573  -2.450  1.00 15.00      A    H  
ATOM    314  CA  ALA A  34       6.463   3.642  -2.607  1.00 15.00      A    C  
ATOM    315  CB  ALA A  34       6.715   3.438  -1.122  1.00 15.00      A    C  
ATOM    316  C   ALA A  34       4.967   3.672  -2.890  1.00 15.00      A    C  
ATOM    317  O   ALA A  34       4.380   2.637  -3.197  1.00 15.00      A    O  
ATOM    318  N   TYR A  35       4.356   4.856  -2.775  1.00 15.00      A    N  
ATOM    319  HN  TYR A  35       4.890   5.641  -2.532  1.00 15.00      A    H  
ATOM    320  CA  TYR A  35       2.913   5.021  -2.998  1.00 15.00      A    C  
ATOM    321  CB  TYR A  35       2.490   4.525  -4.391  1.00 15.00      A    C  
ATOM    322  CG  TYR A  35       3.080   5.293  -5.555  1.00 15.00      A    C  
ATOM    323  CD1 TYR A  35       4.205   4.828  -6.223  1.00 15.00      A    C  
ATOM    324  CD2 TYR A  35       2.504   6.478  -5.993  1.00 15.00      A    C  
ATOM    325  CE1 TYR A  35       4.739   5.521  -7.294  1.00 15.00      A    C  
ATOM    326  CE2 TYR A  35       3.031   7.178  -7.061  1.00 15.00      A    C  
ATOM    327  CZ  TYR A  35       4.147   6.696  -7.707  1.00 15.00      A    C  
ATOM    328  OH  TYR A  35       4.673   7.389  -8.773  1.00 15.00      A    O  
ATOM    329  HH  TYR A  35       4.982   6.769  -9.437  1.00 15.00      A    H  
ATOM    330  C   TYR A  35       2.100   4.304  -1.913  1.00 15.00      A    C  
ATOM    331  O   TYR A  35       2.649   3.554  -1.104  1.00 15.00      A    O  
ATOM    332  N   TYR A  36       0.793   4.547  -1.889  1.00 15.00      A    N  
ATOM    333  HN  TYR A  36       0.408   5.168  -2.542  1.00 15.00      A    H  
ATOM    334  CA  TYR A  36      -0.082   3.905  -0.910  1.00 15.00      A    C  
ATOM    335  CB  TYR A  36       0.051   4.529   0.489  1.00 15.00      A    C  
ATOM    336  CG  TYR A  36      -0.427   5.961   0.616  1.00 15.00      A    C  
ATOM    337  CD1 TYR A  36      -1.676   6.251   1.153  1.00 15.00      A    C  
ATOM    338  CD2 TYR A  36       0.374   7.022   0.217  1.00 15.00      A    C  
ATOM    339  CE1 TYR A  36      -2.111   7.555   1.287  1.00 15.00      A    C  
ATOM    340  CE2 TYR A  36      -0.053   8.329   0.346  1.00 15.00      A    C  
ATOM    341  CZ  TYR A  36      -1.295   8.590   0.882  1.00 15.00      A    C  
ATOM    342  OH  TYR A  36      -1.724   9.890   1.014  1.00 15.00      A    O  
ATOM    343  HH  TYR A  36      -2.112  10.012   1.883  1.00 15.00      A    H  
ATOM    344  C   TYR A  36      -1.533   3.879  -1.377  1.00 15.00      A    C  
ATOM    345  O   TYR A  36      -1.910   4.591  -2.307  1.00 15.00      A    O  
ATOM    346  N   CYS A  37      -2.340   3.049  -0.726  1.00 15.00      A    N  
ATOM    347  HN  CYS A  37      -1.981   2.512   0.012  1.00 15.00      A    H  
ATOM    348  CA  CYS A  37      -3.747   2.920  -1.080  1.00 15.00      A    C  
ATOM    349  C   CYS A  37      -4.659   3.362   0.058  1.00 15.00      A    C  
ATOM    350  O   CYS A  37      -4.441   3.010   1.215  1.00 15.00      A    O  
ATOM    351  CB  CYS A  37      -4.072   1.477  -1.478  1.00 15.00      A    C  
ATOM    352  SG  CYS A  37      -3.156   0.863  -2.925  1.00 15.00      A    S  
ATOM    353  N   SER A  38      -5.677   4.142  -0.289  1.00 15.00      A    N  
ATOM    354  HN  SER A  38      -5.777   4.392  -1.232  1.00 15.00      A    H  
ATOM    355  CA  SER A  38      -6.654   4.641   0.675  1.00 15.00      A    C  
ATOM    356  CB  SER A  38      -6.004   5.569   1.709  1.00 15.00      A    C  
ATOM    357  OG  SER A  38      -5.415   6.698   1.088  1.00 15.00      A    O  
ATOM    358  HG  SER A  38      -5.698   7.497   1.540  1.00 15.00      A    H  
ATOM    359  C   SER A  38      -7.775   5.367  -0.057  1.00 15.00      A    C  
ATOM    360  O   SER A  38      -7.552   5.970  -1.109  1.00 15.00      A    O  
ATOM    361  N   GLY A  39      -8.978   5.302   0.493  1.00 15.00      A    N  
ATOM    362  HN  GLY A  39      -9.100   4.810   1.332  1.00 15.00      A    H  
ATOM    363  CA  GLY A  39     -10.107   5.954  -0.134  1.00 15.00      A    C  
ATOM    364  C   GLY A  39     -11.419   5.533   0.480  1.00 15.00      A    C  
ATOM    365  O   GLY A  39     -11.580   5.583   1.692  1.00 15.00      A    O  
ATOM    366  N   ALA A  40     -12.359   5.118  -0.358  1.00 15.00      A    N  
ATOM    367  HN  ALA A  40     -12.172   5.106  -1.319  1.00 15.00      A    H  
ATOM    368  CA  ALA A  40     -13.665   4.688   0.118  1.00 15.00      A    C  
ATOM    369  CB  ALA A  40     -14.626   5.864   0.179  1.00 15.00      A    C  
ATOM    370  C   ALA A  40     -14.239   3.586  -0.759  1.00 15.00      A    C  
ATOM    371  O   ALA A  40     -14.274   3.702  -1.985  1.00 15.00      A    O  
ATOM    372  N   CYS A  41     -14.685   2.517  -0.118  1.00 15.00      A    N  
ATOM    373  HN  CYS A  41     -14.620   2.486   0.859  1.00 15.00      A    H  
ATOM    374  CA  CYS A  41     -15.280   1.393  -0.821  1.00 15.00      A    C  
ATOM    375  C   CYS A  41     -16.742   1.266  -0.409  1.00 15.00      A    C  
ATOM    376  O   CYS A  41     -17.187   0.220   0.065  1.00 15.00      A    O  
ATOM    377  CB  CYS A  41     -14.512   0.106  -0.512  1.00 15.00      A    C  
ATOM    378  SG  CYS A  41     -12.746   0.160  -0.960  1.00 15.00      A    S  
ATOM    379  N   GLN A  42     -17.479   2.357  -0.602  1.00 15.00      A    N  
ATOM    380  HN  GLN A  42     -17.057   3.145  -1.005  1.00 15.00      A    H  
ATOM    381  CA  GLN A  42     -18.889   2.425  -0.238  1.00 15.00      A    C  
ATOM    382  CB  GLN A  42     -19.297   3.890  -0.065  1.00 15.00      A    C  
ATOM    383  CG  GLN A  42     -20.688   4.096   0.512  1.00 15.00      A    C  
ATOM    384  CD  GLN A  42     -21.175   5.525   0.364  1.00 15.00      A    C  
ATOM    385  OE1 GLN A  42     -22.372   5.772   0.229  1.00 15.00      A    O  
ATOM    386  NE2 GLN A  42     -20.246   6.475   0.387  1.00 15.00      A    N  
ATOM    387 HE21 GLN A  42     -19.310   6.204   0.496  1.00 15.00      A    H  
ATOM    388 HE22 GLN A  42     -20.534   7.406   0.294  1.00 15.00      A    H  
ATOM    389  C   GLN A  42     -19.785   1.764  -1.282  1.00 15.00      A    C  
ATOM    390  O   GLN A  42     -19.497   1.806  -2.478  1.00 15.00      A    O  
ATOM    391  N   PHE A  43     -20.876   1.159  -0.811  1.00 15.00      A    N  
ATOM    392  HN  PHE A  43     -21.038   1.160   0.155  1.00 15.00      A    H  
ATOM    393  CA  PHE A  43     -21.838   0.497  -1.681  1.00 15.00      A    C  
ATOM    394  CB  PHE A  43     -22.696  -0.465  -0.848  1.00 15.00      A    C  
ATOM    395  CG  PHE A  43     -23.846  -1.087  -1.588  1.00 15.00      A    C  
ATOM    396  CD1 PHE A  43     -23.642  -2.168  -2.429  1.00 15.00      A    C  
ATOM    397  CD2 PHE A  43     -25.133  -0.594  -1.437  1.00 15.00      A    C  
ATOM    398  CE1 PHE A  43     -24.698  -2.745  -3.106  1.00 15.00      A    C  
ATOM    399  CE2 PHE A  43     -26.193  -1.165  -2.111  1.00 15.00      A    C  
ATOM    400  CZ  PHE A  43     -25.976  -2.243  -2.947  1.00 15.00      A    C  
ATOM    401  C   PHE A  43     -22.727   1.532  -2.371  1.00 15.00      A    C  
ATOM    402  O   PHE A  43     -23.221   2.458  -1.726  1.00 15.00      A    O  
ATOM    403  N   PRO A  44     -22.944   1.390  -3.693  1.00 15.00      A    N  
ATOM    404  CA  PRO A  44     -22.380   0.306  -4.495  1.00 15.00      A    C  
ATOM    405  CB  PRO A  44     -23.398   0.145  -5.636  1.00 15.00      A    C  
ATOM    406  CG  PRO A  44     -24.332   1.319  -5.545  1.00 15.00      A    C  
ATOM    407  CD  PRO A  44     -23.778   2.265  -4.513  1.00 15.00      A    C  
ATOM    408  C   PRO A  44     -21.006   0.651  -5.067  1.00 15.00      A    C  
ATOM    409  O   PRO A  44     -20.794   1.742  -5.598  1.00 15.00      A    O  
ATOM    410  N   MET A  45     -20.077  -0.294  -4.956  1.00 15.00      A    N  
ATOM    411  HN  MET A  45     -20.309  -1.141  -4.522  1.00 15.00      A    H  
ATOM    412  CA  MET A  45     -18.723  -0.104  -5.461  1.00 15.00      A    C  
ATOM    413  CB  MET A  45     -17.749  -1.024  -4.723  1.00 15.00      A    C  
ATOM    414  CG  MET A  45     -17.584  -0.712  -3.248  1.00 15.00      A    C  
ATOM    415  SD  MET A  45     -16.630  -1.971  -2.380  1.00 15.00      A    S  
ATOM    416  CE  MET A  45     -17.726  -3.377  -2.524  1.00 15.00      A    C  
ATOM    417  C   MET A  45     -18.651  -0.400  -6.952  1.00 15.00      A    C  
ATOM    418  O   MET A  45     -19.155  -1.429  -7.407  1.00 15.00      A    O  
ATOM    419  N   PRO A  46     -18.035   0.507  -7.733  1.00 15.00      A    N  
ATOM    420  CA  PRO A  46     -17.876   0.326  -9.182  1.00 15.00      A    C  
ATOM    421  CB  PRO A  46     -17.119   1.586  -9.625  1.00 15.00      A    C  
ATOM    422  CG  PRO A  46     -17.355   2.579  -8.540  1.00 15.00      A    C  
ATOM    423  CD  PRO A  46     -17.470   1.785  -7.272  1.00 15.00      A    C  
ATOM    424  C   PRO A  46     -17.052  -0.918  -9.503  1.00 15.00      A    C  
ATOM    425  O   PRO A  46     -16.301  -1.415  -8.660  1.00 15.00      A    O  
ATOM    426  N   LYS A  47     -17.192  -1.417 -10.726  1.00 15.00      A    N  
ATOM    427  HN  LYS A  47     -17.799  -0.975 -11.356  1.00 15.00      A    H  
ATOM    428  CA  LYS A  47     -16.465  -2.608 -11.155  1.00 15.00      A    C  
ATOM    429  CB  LYS A  47     -17.121  -3.222 -12.393  1.00 15.00      A    C  
ATOM    430  CG  LYS A  47     -18.628  -3.371 -12.267  1.00 15.00      A    C  
ATOM    431  CD  LYS A  47     -19.132  -4.611 -12.984  1.00 15.00      A    C  
ATOM    432  CE  LYS A  47     -20.627  -4.790 -12.773  1.00 15.00      A    C  
ATOM    433  NZ  LYS A  47     -21.100  -6.119 -13.244  1.00 15.00      A    N  
ATOM    434  HZ1 LYS A  47     -20.880  -6.240 -14.253  1.00 15.00      A    H  
ATOM    435  HZ2 LYS A  47     -22.128  -6.199 -13.111  1.00 15.00      A    H  
ATOM    436  HZ3 LYS A  47     -20.632  -6.876 -12.704  1.00 15.00      A    H  
ATOM    437  C   LYS A  47     -14.991  -2.303 -11.419  1.00 15.00      A    C  
ATOM    438  O   LYS A  47     -14.184  -3.212 -11.614  1.00 15.00      A    O  
ATOM    439  N   SER A  48     -14.651  -1.016 -11.414  1.00 15.00      A    N  
ATOM    440  HN  SER A  48     -15.345  -0.342 -11.254  1.00 15.00      A    H  
ATOM    441  CA  SER A  48     -13.280  -0.580 -11.640  1.00 15.00      A    C  
ATOM    442  CB  SER A  48     -13.259   0.864 -12.145  1.00 15.00      A    C  
ATOM    443  OG  SER A  48     -14.020   1.709 -11.299  1.00 15.00      A    O  
ATOM    444  HG  SER A  48     -14.786   2.034 -11.776  1.00 15.00      A    H  
ATOM    445  C   SER A  48     -12.437  -0.709 -10.371  1.00 15.00      A    C  
ATOM    446  O   SER A  48     -11.210  -0.788 -10.441  1.00 15.00      A    O  
ATOM    447  N   LEU A  49     -13.101  -0.737  -9.214  1.00 15.00      A    N  
ATOM    448  HN  LEU A  49     -14.079  -0.676  -9.223  1.00 15.00      A    H  
ATOM    449  CA  LEU A  49     -12.408  -0.859  -7.931  1.00 15.00      A    C  
ATOM    450  CB  LEU A  49     -13.301  -0.382  -6.781  1.00 15.00      A    C  
ATOM    451  CG  LEU A  49     -13.642   1.108  -6.754  1.00 15.00      A    C  
ATOM    452  CD1 LEU A  49     -14.411   1.460  -5.491  1.00 15.00      A    C  
ATOM    453  CD2 LEU A  49     -12.381   1.952  -6.866  1.00 15.00      A    C  
ATOM    454  C   LEU A  49     -11.966  -2.297  -7.674  1.00 15.00      A    C  
ATOM    455  O   LEU A  49     -11.102  -2.545  -6.833  1.00 15.00      A    O  
ATOM    456  N   LYS A  50     -12.574  -3.233  -8.407  1.00 15.00      A    N  
ATOM    457  HN  LYS A  50     -13.252  -2.951  -9.056  1.00 15.00      A    H  
ATOM    458  CA  LYS A  50     -12.271  -4.663  -8.286  1.00 15.00      A    C  
ATOM    459  CB  LYS A  50     -10.865  -4.987  -8.806  1.00 15.00      A    C  
ATOM    460  CG  LYS A  50     -10.650  -4.640 -10.269  1.00 15.00      A    C  
ATOM    461  CD  LYS A  50      -9.274  -5.072 -10.737  1.00 15.00      A    C  
ATOM    462  CE  LYS A  50      -9.092  -4.819 -12.223  1.00 15.00      A    C  
ATOM    463  NZ  LYS A  50      -7.715  -5.157 -12.676  1.00 15.00      A    N  
ATOM    464  HZ1 LYS A  50      -7.554  -6.182 -12.600  1.00 15.00      A    H  
ATOM    465  HZ2 LYS A  50      -7.014  -4.664 -12.085  1.00 15.00      A    H  
ATOM    466  HZ3 LYS A  50      -7.582  -4.867 -13.665  1.00 15.00      A    H  
ATOM    467  C   LYS A  50     -12.467  -5.191  -6.863  1.00 15.00      A    C  
ATOM    468  O   LYS A  50     -11.503  -5.572  -6.191  1.00 15.00      A    O  
ATOM    469  N   PRO A  51     -13.722  -5.215  -6.379  1.00 15.00      A    N  
ATOM    470  CA  PRO A  51     -14.042  -5.704  -5.044  1.00 15.00      A    C  
ATOM    471  CB  PRO A  51     -15.331  -4.955  -4.709  1.00 15.00      A    C  
ATOM    472  CG  PRO A  51     -15.994  -4.697  -6.025  1.00 15.00      A    C  
ATOM    473  CD  PRO A  51     -14.928  -4.753  -7.093  1.00 15.00      A    C  
ATOM    474  C   PRO A  51     -14.278  -7.213  -5.021  1.00 15.00      A    C  
ATOM    475  O   PRO A  51     -14.946  -7.767  -5.896  1.00 15.00      A    O  
ATOM    476  N   SER A  52     -13.717  -7.873  -4.014  1.00 15.00      A    N  
ATOM    477  HN  SER A  52     -13.184  -7.379  -3.356  1.00 15.00      A    H  
ATOM    478  CA  SER A  52     -13.871  -9.317  -3.863  1.00 15.00      A    C  
ATOM    479  CB  SER A  52     -12.846  -9.855  -2.862  1.00 15.00      A    C  
ATOM    480  OG  SER A  52     -12.994  -9.233  -1.598  1.00 15.00      A    O  
ATOM    481  HG  SER A  52     -13.105  -9.907  -0.923  1.00 15.00      A    H  
ATOM    482  C   SER A  52     -15.285  -9.662  -3.402  1.00 15.00      A    C  
ATOM    483  O   SER A  52     -16.076  -8.770  -3.090  1.00 15.00      A    O  
ATOM    484  N   ASN A  53     -15.600 -10.954  -3.355  1.00 15.00      A    N  
ATOM    485  HN  ASN A  53     -14.932 -11.621  -3.616  1.00 15.00      A    H  
ATOM    486  CA  ASN A  53     -16.923 -11.397  -2.924  1.00 15.00      A    C  
ATOM    487  CB  ASN A  53     -17.105 -12.900  -3.146  1.00 15.00      A    C  
ATOM    488  CG  ASN A  53     -17.356 -13.245  -4.601  1.00 15.00      A    C  
ATOM    489  OD1 ASN A  53     -17.908 -12.443  -5.355  1.00 15.00      A    O  
ATOM    490  ND2 ASN A  53     -16.957 -14.446  -5.002  1.00 15.00      A    N  
ATOM    491 HD21 ASN A  53     -16.530 -15.035  -4.346  1.00 15.00      A    H  
ATOM    492 HD22 ASN A  53     -17.106 -14.696  -5.939  1.00 15.00      A    H  
ATOM    493  C   ASN A  53     -17.182 -11.032  -1.465  1.00 15.00      A    C  
ATOM    494  O   ASN A  53     -18.318 -10.766  -1.078  1.00 15.00      A    O  
ATOM    495  N   HIS A  54     -16.117 -11.004  -0.667  1.00 15.00      A    N  
ATOM    496  HN  HIS A  54     -15.238 -11.225  -1.036  1.00 15.00      A    H  
ATOM    497  CA  HIS A  54     -16.227 -10.657   0.743  1.00 15.00      A    C  
ATOM    498  CB  HIS A  54     -15.018 -11.187   1.523  1.00 15.00      A    C  
ATOM    499  CG  HIS A  54     -15.081 -10.913   2.996  1.00 15.00      A    C  
ATOM    500  ND1 HIS A  54     -14.418  -9.846   3.558  1.00 15.00      A    N  
ATOM    501  CD2 HIS A  54     -15.746 -11.583   3.971  1.00 15.00      A    C  
ATOM    502  CE1 HIS A  54     -14.689  -9.885   4.848  1.00 15.00      A    C  
ATOM    503  NE2 HIS A  54     -15.489 -10.918   5.145  1.00 15.00      A    N  
ATOM    504  HE2 HIS A  54     -15.831 -11.152   6.032  1.00 15.00      A    H  
ATOM    505  C   HIS A  54     -16.357  -9.144   0.923  1.00 15.00      A    C  
ATOM    506  O   HIS A  54     -17.073  -8.677   1.808  1.00 15.00      A    O  
ATOM    507  N   ALA A  55     -15.665  -8.388   0.073  1.00 15.00      A    N  
ATOM    508  HN  ALA A  55     -15.115  -8.822  -0.613  1.00 15.00      A    H  
ATOM    509  CA  ALA A  55     -15.704  -6.929   0.133  1.00 15.00      A    C  
ATOM    510  CB  ALA A  55     -14.617  -6.331  -0.744  1.00 15.00      A    C  
ATOM    511  C   ALA A  55     -17.071  -6.395  -0.278  1.00 15.00      A    C  
ATOM    512  O   ALA A  55     -17.535  -5.386   0.253  1.00 15.00      A    O  
ATOM    513  N   THR A  56     -17.711  -7.085  -1.221  1.00 15.00      A    N  
ATOM    514  HN  THR A  56     -17.284  -7.880  -1.604  1.00 15.00      A    H  
ATOM    515  CA  THR A  56     -19.030  -6.687  -1.699  1.00 15.00      A    C  
ATOM    516  CB  THR A  56     -19.426  -7.452  -2.978  1.00 15.00      A    C  
ATOM    517  OG1 THR A  56     -18.408  -7.277  -3.971  1.00 15.00      A    O  
ATOM    518  HG1 THR A  56     -17.556  -7.540  -3.611  1.00 15.00      A    H  
ATOM    519  CG2 THR A  56     -20.746  -6.933  -3.532  1.00 15.00      A    C  
ATOM    520  C   THR A  56     -20.084  -6.912  -0.618  1.00 15.00      A    C  
ATOM    521  O   THR A  56     -20.958  -6.074  -0.410  1.00 15.00      A    O  
ATOM    522  N   ILE A  57     -19.984  -8.045   0.075  1.00 15.00      A    N  
ATOM    523  HN  ILE A  57     -19.264  -8.673  -0.141  1.00 15.00      A    H  
ATOM    524  CA  ILE A  57     -20.917  -8.377   1.146  1.00 15.00      A    C  
ATOM    525  CB  ILE A  57     -20.779  -9.856   1.582  1.00 15.00      A    C  
ATOM    526  CG1 ILE A  57     -21.103 -10.790   0.410  1.00 15.00      A    C  
ATOM    527  CG2 ILE A  57     -21.685 -10.156   2.771  1.00 15.00      A    C  
ATOM    528  CD1 ILE A  57     -20.807 -12.251   0.685  1.00 15.00      A    C  
ATOM    529  C   ILE A  57     -20.701  -7.459   2.351  1.00 15.00      A    C  
ATOM    530  O   ILE A  57     -21.659  -7.025   2.990  1.00 15.00      A    O  
ATOM    531  N   GLN A  58     -19.435  -7.151   2.640  1.00 15.00      A    N  
ATOM    532  HN  GLN A  58     -18.718  -7.512   2.078  1.00 15.00      A    H  
ATOM    533  CA  GLN A  58     -19.085  -6.289   3.766  1.00 15.00      A    C  
ATOM    534  CB  GLN A  58     -17.572  -6.277   3.994  1.00 15.00      A    C  
ATOM    535  CG  GLN A  58     -17.138  -5.497   5.224  1.00 15.00      A    C  
ATOM    536  CD  GLN A  58     -15.634  -5.468   5.404  1.00 15.00      A    C  
ATOM    537  OE1 GLN A  58     -14.931  -6.402   5.022  1.00 15.00      A    O  
ATOM    538  NE2 GLN A  58     -15.133  -4.390   5.992  1.00 15.00      A    N  
ATOM    539 HE21 GLN A  58     -15.754  -3.683   6.270  1.00 15.00      A    H  
ATOM    540 HE22 GLN A  58     -14.165  -4.345   6.129  1.00 15.00      A    H  
ATOM    541  C   GLN A  58     -19.610  -4.867   3.572  1.00 15.00      A    C  
ATOM    542  O   GLN A  58     -20.106  -4.248   4.515  1.00 15.00      A    O  
ATOM    543  N   SER A  59     -19.499  -4.352   2.346  1.00 15.00      A    N  
ATOM    544  HN  SER A  59     -19.071  -4.880   1.639  1.00 15.00      A    H  
ATOM    545  CA  SER A  59     -19.987  -3.010   2.040  1.00 15.00      A    C  
ATOM    546  CB  SER A  59     -19.538  -2.559   0.644  1.00 15.00      A    C  
ATOM    547  OG  SER A  59     -20.159  -3.328  -0.372  1.00 15.00      A    O  
ATOM    548  HG  SER A  59     -20.557  -2.742  -1.022  1.00 15.00      A    H  
ATOM    549  C   SER A  59     -21.513  -2.931   2.176  1.00 15.00      A    C  
ATOM    550  O   SER A  59     -22.054  -1.876   2.504  1.00 15.00      A    O  
ATOM    551  N   ILE A  60     -22.192  -4.062   1.930  1.00 15.00      A    N  
ATOM    552  HN  ILE A  60     -21.690  -4.862   1.663  1.00 15.00      A    H  
ATOM    553  CA  ILE A  60     -23.657  -4.149   2.033  1.00 15.00      A    C  
ATOM    554  CB  ILE A  60     -24.196  -5.405   1.306  1.00 15.00      A    C  
ATOM    555  CG1 ILE A  60     -23.972  -5.294  -0.203  1.00 15.00      A    C  
ATOM    556  CG2 ILE A  60     -25.671  -5.629   1.611  1.00 15.00      A    C  
ATOM    557  CD1 ILE A  60     -24.278  -6.568  -0.964  1.00 15.00      A    C  
ATOM    558  C   ILE A  60     -24.113  -4.179   3.496  1.00 15.00      A    C  
ATOM    559  O   ILE A  60     -25.056  -3.486   3.872  1.00 15.00      A    O  
ATOM    560  N   VAL A  61     -23.449  -5.011   4.304  1.00 15.00      A    N  
ATOM    561  HN  VAL A  61     -22.747  -5.578   3.922  1.00 15.00      A    H  
ATOM    562  CA  VAL A  61     -23.755  -5.132   5.736  1.00 15.00      A    C  
ATOM    563  CB  VAL A  61     -22.759  -6.085   6.442  1.00 15.00      A    C  
ATOM    564  CG1 VAL A  61     -22.994  -6.118   7.947  1.00 15.00      A    C  
ATOM    565  CG2 VAL A  61     -22.857  -7.486   5.859  1.00 15.00      A    C  
ATOM    566  C   VAL A  61     -23.723  -3.765   6.426  1.00 15.00      A    C  
ATOM    567  O   VAL A  61     -24.576  -3.460   7.261  1.00 15.00      A    O  
ATOM    568  N   ARG A  62     -22.736  -2.947   6.062  1.00 15.00      A    N  
ATOM    569  HN  ARG A  62     -22.085  -3.254   5.399  1.00 15.00      A    H  
ATOM    570  CA  ARG A  62     -22.591  -1.611   6.633  1.00 15.00      A    C  
ATOM    571  CB  ARG A  62     -21.172  -1.075   6.373  1.00 15.00      A    C  
ATOM    572  CG  ARG A  62     -20.954   0.382   6.777  1.00 15.00      A    C  
ATOM    573  CD  ARG A  62     -19.531   0.830   6.480  1.00 15.00      A    C  
ATOM    574  NE  ARG A  62     -19.375   2.286   6.546  1.00 15.00      A    N  
ATOM    575  HE  ARG A  62     -19.941   2.829   5.958  1.00 15.00      A    H  
ATOM    576  CZ  ARG A  62     -18.512   2.906   7.351  1.00 15.00      A    C  
ATOM    577  NH1 ARG A  62     -17.736   2.203   8.164  1.00 15.00      A    N  
ATOM    578 HH11 ARG A  62     -17.063   2.688   8.792  1.00 15.00      A    H  
ATOM    579 HH12 ARG A  62     -17.800   1.165   8.173  1.00 15.00      A    H  
ATOM    580  NH2 ARG A  62     -18.416   4.230   7.335  1.00 15.00      A    N  
ATOM    581 HH21 ARG A  62     -17.741   4.712   7.965  1.00 15.00      A    H  
ATOM    582 HH22 ARG A  62     -19.012   4.788   6.691  1.00 15.00      A    H  
ATOM    583  C   ARG A  62     -23.641  -0.636   6.082  1.00 15.00      A    C  
ATOM    584  O   ARG A  62     -24.065   0.288   6.777  1.00 15.00      A    O  
ATOM    585  N   ALA A  63     -24.082  -0.870   4.844  1.00 15.00      A    N  
ATOM    586  HN  ALA A  63     -23.752  -1.660   4.368  1.00 15.00      A    H  
ATOM    587  CA  ALA A  63     -25.047   0.005   4.177  1.00 15.00      A    C  
ATOM    588  CB  ALA A  63     -24.924  -0.126   2.672  1.00 15.00      A    C  
ATOM    589  C   ALA A  63     -26.498  -0.223   4.608  1.00 15.00      A    C  
ATOM    590  O   ALA A  63     -27.337   0.675   4.457  1.00 15.00      A    O  
ATOM    591  N   VAL A  64     -26.802  -1.405   5.138  1.00 15.00      A    N  
ATOM    592  HN  VAL A  64     -26.100  -2.086   5.240  1.00 15.00      A    H  
ATOM    593  CA  VAL A  64     -28.165  -1.716   5.569  1.00 15.00      A    C  
ATOM    594  CB  VAL A  64     -28.498  -3.210   5.366  1.00 15.00      A    C  
ATOM    595  CG1 VAL A  64     -29.975  -3.493   5.621  1.00 15.00      A    C  
ATOM    596  CG2 VAL A  64     -28.121  -3.630   3.953  1.00 15.00      A    C  
ATOM    597  C   VAL A  64     -28.420  -1.248   7.011  1.00 15.00      A    C  
ATOM    598  O   VAL A  64     -29.520  -1.385   7.544  1.00 15.00      A    O  
ATOM    599  N   GLY A  65     -27.387  -0.664   7.616  1.00 15.00      A    N  
ATOM    600  HN  GLY A  65     -26.541  -0.575   7.125  1.00 15.00      A    H  
ATOM    601  CA  GLY A  65     -27.499  -0.144   8.973  1.00 15.00      A    C  
ATOM    602  C   GLY A  65     -27.206  -1.159  10.070  1.00 15.00      A    C  
ATOM    603  O   GLY A  65     -26.272  -0.968  10.849  1.00 15.00      A    O  
ATOM    604  N   VAL A  66     -28.022  -2.211  10.130  1.00 15.00      A    N  
ATOM    605  HN  VAL A  66     -28.759  -2.264   9.488  1.00 15.00      A    H  
ATOM    606  CA  VAL A  66     -27.884  -3.283  11.127  1.00 15.00      A    C  
ATOM    607  CB  VAL A  66     -28.738  -4.514  10.755  1.00 15.00      A    C  
ATOM    608  CG1 VAL A  66     -28.956  -5.403  11.971  1.00 15.00      A    C  
ATOM    609  CG2 VAL A  66     -30.071  -4.082  10.160  1.00 15.00      A    C  
ATOM    610  C   VAL A  66     -26.424  -3.712  11.344  1.00 15.00      A    C  
ATOM    611  O   VAL A  66     -25.630  -3.776  10.399  1.00 15.00      A    O  
ATOM    612  N   VAL A  67     -26.095  -4.008  12.608  1.00 15.00      A    N  
ATOM    613  HN  VAL A  67     -26.788  -3.947  13.294  1.00 15.00      A    H  
ATOM    614  CA  VAL A  67     -24.746  -4.420  13.012  1.00 15.00      A    C  
ATOM    615  CB  VAL A  67     -24.164  -5.565  12.149  1.00 15.00      A    C  
ATOM    616  CG1 VAL A  67     -22.869  -6.084  12.757  1.00 15.00      A    C  
ATOM    617  CG2 VAL A  67     -25.167  -6.698  12.002  1.00 15.00      A    C  
ATOM    618  C   VAL A  67     -23.780  -3.232  13.036  1.00 15.00      A    C  
ATOM    619  O   VAL A  67     -23.196  -2.869  12.010  1.00 15.00      A    O  
ATOM    620  N   PRO A  68     -23.611  -2.608  14.217  1.00 15.00      A    N  
ATOM    621  CA  PRO A  68     -22.725  -1.456  14.388  1.00 15.00      A    C  
ATOM    622  CB  PRO A  68     -23.262  -0.813  15.666  1.00 15.00      A    C  
ATOM    623  CG  PRO A  68     -23.783  -1.957  16.468  1.00 15.00      A    C  
ATOM    624  CD  PRO A  68     -24.275  -2.984  15.480  1.00 15.00      A    C  
ATOM    625  C   PRO A  68     -21.268  -1.878  14.581  1.00 15.00      A    C  
ATOM    626  O   PRO A  68     -20.984  -2.987  15.041  1.00 15.00      A    O  
ATOM    627  N   GLY A  69     -20.347  -0.987  14.225  1.00 15.00      A    N  
ATOM    628  HN  GLY A  69     -20.629  -0.119  13.868  1.00 15.00      A    H  
ATOM    629  CA  GLY A  69     -18.933  -1.285  14.362  1.00 15.00      A    C  
ATOM    630  C   GLY A  69     -18.334  -1.879  13.100  1.00 15.00      A    C  
ATOM    631  O   GLY A  69     -17.161  -2.251  13.080  1.00 15.00      A    O  
ATOM    632  N   ILE A  70     -19.143  -1.973  12.046  1.00 15.00      A    N  
ATOM    633  HN  ILE A  70     -20.069  -1.666  12.127  1.00 15.00      A    H  
ATOM    634  CA  ILE A  70     -18.688  -2.523  10.775  1.00 15.00      A    C  
ATOM    635  CB  ILE A  70     -19.849  -3.196  10.010  1.00 15.00      A    C  
ATOM    636  CG1 ILE A  70     -20.450  -4.340  10.833  1.00 15.00      A    C  
ATOM    637  CG2 ILE A  70     -19.394  -3.692   8.642  1.00 15.00      A    C  
ATOM    638  CD1 ILE A  70     -19.452  -5.400  11.253  1.00 15.00      A    C  
ATOM    639  C   ILE A  70     -18.080  -1.429   9.901  1.00 15.00      A    C  
ATOM    640  O   ILE A  70     -18.757  -0.466   9.542  1.00 15.00      A    O  
ATOM    641  N   PRO A  71     -16.788  -1.560   9.555  1.00 15.00      A    N  
ATOM    642  CA  PRO A  71     -16.093  -0.586   8.720  1.00 15.00      A    C  
ATOM    643  CB  PRO A  71     -14.643  -0.758   9.165  1.00 15.00      A    C  
ATOM    644  CG  PRO A  71     -14.528  -2.207   9.512  1.00 15.00      A    C  
ATOM    645  CD  PRO A  71     -15.895  -2.662   9.964  1.00 15.00      A    C  
ATOM    646  C   PRO A  71     -16.228  -0.906   7.232  1.00 15.00      A    C  
ATOM    647  O   PRO A  71     -16.818  -1.918   6.849  1.00 15.00      A    O  
ATOM    648  N   GLU A  72     -15.684  -0.028   6.399  1.00 15.00      A    N  
ATOM    649  HN  GLU A  72     -15.243   0.767   6.765  1.00 15.00      A    H  
ATOM    650  CA  GLU A  72     -15.721  -0.214   4.954  1.00 15.00      A    C  
ATOM    651  CB  GLU A  72     -15.699   1.145   4.247  1.00 15.00      A    C  
ATOM    652  CG  GLU A  72     -17.075   1.709   3.938  1.00 15.00      A    C  
ATOM    653  CD  GLU A  72     -17.019   3.138   3.434  1.00 15.00      A    C  
ATOM    654  OE1 GLU A  72     -16.461   3.361   2.338  1.00 15.00      A    O  
ATOM    655  OE2 GLU A  72     -17.535   4.035   4.134  1.00 15.00      A    O  
ATOM    656  C   GLU A  72     -14.526  -1.046   4.505  1.00 15.00      A    C  
ATOM    657  O   GLU A  72     -13.500  -1.071   5.189  1.00 15.00      A    O  
ATOM    658  N   PRO A  73     -14.650  -1.762   3.367  1.00 15.00      A    N  
ATOM    659  CA  PRO A  73     -13.557  -2.583   2.827  1.00 15.00      A    C  
ATOM    660  CB  PRO A  73     -14.081  -3.010   1.454  1.00 15.00      A    C  
ATOM    661  CG  PRO A  73     -15.563  -2.981   1.600  1.00 15.00      A    C  
ATOM    662  CD  PRO A  73     -15.864  -1.843   2.534  1.00 15.00      A    C  
ATOM    663  C   PRO A  73     -12.277  -1.765   2.678  1.00 15.00      A    C  
ATOM    664  O   PRO A  73     -12.271  -0.714   2.037  1.00 15.00      A    O  
ATOM    665  N   CYS A  74     -11.202  -2.251   3.287  1.00 15.00      A    N  
ATOM    666  HN  CYS A  74     -11.273  -3.098   3.775  1.00 15.00      A    H  
ATOM    667  CA  CYS A  74      -9.919  -1.560   3.251  1.00 15.00      A    C  
ATOM    668  CB  CYS A  74      -8.942  -2.192   4.243  1.00 15.00      A    C  
ATOM    669  SG  CYS A  74      -9.502  -2.151   5.961  1.00 15.00      A    S  
ATOM    670  HG  CYS A  74     -10.468  -3.047   6.097  1.00 15.00      A    H  
ATOM    671  C   CYS A  74      -9.310  -1.530   1.855  1.00 15.00      A    C  
ATOM    672  O   CYS A  74      -9.202  -2.559   1.186  1.00 15.00      A    O  
ATOM    673  N   CYS A  75      -8.926  -0.331   1.423  1.00 15.00      A    N  
ATOM    674  HN  CYS A  75      -9.066   0.448   2.001  1.00 15.00      A    H  
ATOM    675  CA  CYS A  75      -8.305  -0.140   0.119  1.00 15.00      A    C  
ATOM    676  C   CYS A  75      -6.849  -0.597   0.181  1.00 15.00      A    C  
ATOM    677  O   CYS A  75      -5.973   0.144   0.627  1.00 15.00      A    O  
ATOM    678  CB  CYS A  75      -8.396   1.336  -0.287  1.00 15.00      A    C  
ATOM    679  SG  CYS A  75      -7.592   1.760  -1.866  1.00 15.00      A    S  
ATOM    680  N   VAL A  76      -6.605  -1.834  -0.248  1.00 15.00      A    N  
ATOM    681  HN  VAL A  76      -7.347  -2.373  -0.594  1.00 15.00      A    H  
ATOM    682  CA  VAL A  76      -5.264  -2.410  -0.221  1.00 15.00      A    C  
ATOM    683  CB  VAL A  76      -5.271  -3.830   0.394  1.00 15.00      A    C  
ATOM    684  CG1 VAL A  76      -5.662  -3.781   1.863  1.00 15.00      A    C  
ATOM    685  CG2 VAL A  76      -6.203  -4.750  -0.379  1.00 15.00      A    C  
ATOM    686  C   VAL A  76      -4.642  -2.470  -1.615  1.00 15.00      A    C  
ATOM    687  O   VAL A  76      -5.350  -2.447  -2.623  1.00 15.00      A    O  
ATOM    688  N   PRO A  77      -3.300  -2.534  -1.683  1.00 15.00      A    N  
ATOM    689  CA  PRO A  77      -2.564  -2.610  -2.954  1.00 15.00      A    C  
ATOM    690  CB  PRO A  77      -1.091  -2.495  -2.531  1.00 15.00      A    C  
ATOM    691  CG  PRO A  77      -1.119  -1.992  -1.127  1.00 15.00      A    C  
ATOM    692  CD  PRO A  77      -2.389  -2.515  -0.527  1.00 15.00      A    C  
ATOM    693  C   PRO A  77      -2.797  -3.936  -3.681  1.00 15.00      A    C  
ATOM    694  O   PRO A  77      -2.721  -5.007  -3.080  1.00 15.00      A    O  
ATOM    695  N   GLU A  78      -3.085  -3.850  -4.978  1.00 15.00      A    N  
ATOM    696  HN  GLU A  78      -3.138  -2.964  -5.394  1.00 15.00      A    H  
ATOM    697  CA  GLU A  78      -3.323  -5.037  -5.799  1.00 15.00      A    C  
ATOM    698  CB  GLU A  78      -4.464  -4.771  -6.789  1.00 15.00      A    C  
ATOM    699  CG  GLU A  78      -4.732  -5.907  -7.768  1.00 15.00      A    C  
ATOM    700  CD  GLU A  78      -5.756  -5.539  -8.826  1.00 15.00      A    C  
ATOM    701  OE1 GLU A  78      -6.749  -6.286  -8.976  1.00 15.00      A    O  
ATOM    702  OE2 GLU A  78      -5.569  -4.501  -9.503  1.00 15.00      A    O  
ATOM    703  C   GLU A  78      -2.049  -5.429  -6.544  1.00 15.00      A    C  
ATOM    704  O   GLU A  78      -1.416  -6.436  -6.229  1.00 15.00      A    O  
ATOM    705  N   LYS A  79      -1.682  -4.622  -7.533  1.00 15.00      A    N  
ATOM    706  HN  LYS A  79      -2.241  -3.843  -7.742  1.00 15.00      A    H  
ATOM    707  CA  LYS A  79      -0.474  -4.862  -8.318  1.00 15.00      A    C  
ATOM    708  CB  LYS A  79      -0.691  -4.442  -9.776  1.00 15.00      A    C  
ATOM    709  CG  LYS A  79       0.572  -4.419 -10.630  1.00 15.00      A    C  
ATOM    710  CD  LYS A  79       0.985  -5.810 -11.086  1.00 15.00      A    C  
ATOM    711  CE  LYS A  79       2.290  -5.752 -11.866  1.00 15.00      A    C  
ATOM    712  NZ  LYS A  79       2.624  -7.047 -12.521  1.00 15.00      A    N  
ATOM    713  HZ1 LYS A  79       1.930  -7.264 -13.263  1.00 15.00      A    H  
ATOM    714  HZ2 LYS A  79       2.618  -7.816 -11.820  1.00 15.00      A    H  
ATOM    715  HZ3 LYS A  79       3.570  -6.994 -12.952  1.00 15.00      A    H  
ATOM    716  C   LYS A  79       0.691  -4.090  -7.709  1.00 15.00      A    C  
ATOM    717  O   LYS A  79       0.563  -2.905  -7.408  1.00 15.00      A    O  
ATOM    718  N   MET A  80       1.817  -4.770  -7.505  1.00 15.00      A    N  
ATOM    719  HN  MET A  80       1.855  -5.719  -7.753  1.00 15.00      A    H  
ATOM    720  CA  MET A  80       2.997  -4.138  -6.921  1.00 15.00      A    C  
ATOM    721  CB  MET A  80       3.168  -4.572  -5.457  1.00 15.00      A    C  
ATOM    722  CG  MET A  80       1.991  -4.233  -4.549  1.00 15.00      A    C  
ATOM    723  SD  MET A  80       2.354  -4.484  -2.797  1.00 15.00      A    S  
ATOM    724  CE  MET A  80       3.400  -3.069  -2.447  1.00 15.00      A    C  
ATOM    725  C   MET A  80       4.251  -4.496  -7.713  1.00 15.00      A    C  
ATOM    726  O   MET A  80       4.269  -5.483  -8.448  1.00 15.00      A    O  
ATOM    727  N   SER A  81       5.301  -3.692  -7.556  1.00 15.00      A    N  
ATOM    728  HN  SER A  81       5.228  -2.921  -6.955  1.00 15.00      A    H  
ATOM    729  CA  SER A  81       6.561  -3.934  -8.251  1.00 15.00      A    C  
ATOM    730  CB  SER A  81       6.855  -2.830  -9.268  1.00 15.00      A    C  
ATOM    731  OG  SER A  81       6.930  -1.561  -8.643  1.00 15.00      A    O  
ATOM    732  HG  SER A  81       6.274  -0.974  -9.029  1.00 15.00      A    H  
ATOM    733  C   SER A  81       7.715  -4.091  -7.265  1.00 15.00      A    C  
ATOM    734  O   SER A  81       7.570  -3.810  -6.075  1.00 15.00      A    O  
ATOM    735  N   SER A  82       8.857  -4.548  -7.767  1.00 15.00      A    N  
ATOM    736  HN  SER A  82       8.909  -4.749  -8.723  1.00 15.00      A    H  
ATOM    737  CA  SER A  82      10.034  -4.763  -6.933  1.00 15.00      A    C  
ATOM    738  CB  SER A  82      10.785  -6.010  -7.395  1.00 15.00      A    C  
ATOM    739  OG  SER A  82      10.005  -7.172  -7.191  1.00 15.00      A    O  
ATOM    740  HG  SER A  82      10.103  -7.758  -7.943  1.00 15.00      A    H  
ATOM    741  C   SER A  82      10.975  -3.562  -6.939  1.00 15.00      A    C  
ATOM    742  O   SER A  82      10.810  -2.627  -7.726  1.00 15.00      A    O  
ATOM    743  N   LEU A  83      11.968  -3.601  -6.053  1.00 15.00      A    N  
ATOM    744  HN  LEU A  83      12.043  -4.375  -5.455  1.00 15.00      A    H  
ATOM    745  CA  LEU A  83      12.951  -2.529  -5.947  1.00 15.00      A    C  
ATOM    746  CB  LEU A  83      12.542  -1.511  -4.876  1.00 15.00      A    C  
ATOM    747  CG  LEU A  83      13.535  -0.367  -4.627  1.00 15.00      A    C  
ATOM    748  CD1 LEU A  83      13.445   0.681  -5.727  1.00 15.00      A    C  
ATOM    749  CD2 LEU A  83      13.314   0.259  -3.259  1.00 15.00      A    C  
ATOM    750  C   LEU A  83      14.336  -3.082  -5.622  1.00 15.00      A    C  
ATOM    751  O   LEU A  83      14.534  -3.721  -4.584  1.00 15.00      A    O  
ATOM    752  N   SER A  84      15.290  -2.839  -6.518  1.00 15.00      A    N  
ATOM    753  HN  SER A  84      15.064  -2.343  -7.334  1.00 15.00      A    H  
ATOM    754  CA  SER A  84      16.663  -3.294  -6.314  1.00 15.00      A    C  
ATOM    755  CB  SER A  84      17.427  -3.299  -7.641  1.00 15.00      A    C  
ATOM    756  OG  SER A  84      16.766  -4.104  -8.604  1.00 15.00      A    O  
ATOM    757  HG  SER A  84      16.106  -3.579  -9.066  1.00 15.00      A    H  
ATOM    758  C   SER A  84      17.360  -2.383  -5.310  1.00 15.00      A    C  
ATOM    759  O   SER A  84      17.450  -1.173  -5.519  1.00 15.00      A    O  
ATOM    760  N   ILE A  85      17.839  -2.965  -4.214  1.00 15.00      A    N  
ATOM    761  HN  ILE A  85      17.742  -3.933  -4.102  1.00 15.00      A    H  
ATOM    762  CA  ILE A  85      18.509  -2.192  -3.176  1.00 15.00      A    C  
ATOM    763  CB  ILE A  85      17.717  -2.215  -1.841  1.00 15.00      A    C  
ATOM    764  CG1 ILE A  85      16.309  -1.645  -2.037  1.00 15.00      A    C  
ATOM    765  CG2 ILE A  85      18.460  -1.446  -0.749  1.00 15.00      A    C  
ATOM    766  CD1 ILE A  85      15.414  -1.779  -0.824  1.00 15.00      A    C  
ATOM    767  C   ILE A  85      19.927  -2.693  -2.917  1.00 15.00      A    C  
ATOM    768  O   ILE A  85      20.140  -3.874  -2.634  1.00 15.00      A    O  
ATOM    769  N   LEU A  86      20.889  -1.789  -3.030  1.00 15.00      A    N  
ATOM    770  HN  LEU A  86      20.654  -0.872  -3.290  1.00 15.00      A    H  
ATOM    771  CA  LEU A  86      22.284  -2.112  -2.764  1.00 15.00      A    C  
ATOM    772  CB  LEU A  86      23.202  -1.340  -3.715  1.00 15.00      A    C  
ATOM    773  CG  LEU A  86      24.694  -1.656  -3.600  1.00 15.00      A    C  
ATOM    774  CD1 LEU A  86      24.991  -3.047  -4.141  1.00 15.00      A    C  
ATOM    775  CD2 LEU A  86      25.527  -0.606  -4.318  1.00 15.00      A    C  
ATOM    776  C   LEU A  86      22.582  -1.709  -1.328  1.00 15.00      A    C  
ATOM    777  O   LEU A  86      22.528  -0.528  -0.996  1.00 15.00      A    O  
ATOM    778  N   PHE A  87      22.883  -2.684  -0.473  1.00 15.00      A    N  
ATOM    779  HN  PHE A  87      22.937  -3.609  -0.794  1.00 15.00      A    H  
ATOM    780  CA  PHE A  87      23.126  -2.396   0.937  1.00 15.00      A    C  
ATOM    781  CB  PHE A  87      21.855  -2.704   1.735  1.00 15.00      A    C  
ATOM    782  CG  PHE A  87      21.411  -4.145   1.658  1.00 15.00      A    C  
ATOM    783  CD1 PHE A  87      20.657  -4.599   0.587  1.00 15.00      A    C  
ATOM    784  CD2 PHE A  87      21.748  -5.046   2.657  1.00 15.00      A    C  
ATOM    785  CE1 PHE A  87      20.251  -5.917   0.512  1.00 15.00      A    C  
ATOM    786  CE2 PHE A  87      21.345  -6.366   2.589  1.00 15.00      A    C  
ATOM    787  CZ  PHE A  87      20.595  -6.803   1.514  1.00 15.00      A    C  
ATOM    788  C   PHE A  87      24.292  -3.179   1.535  1.00 15.00      A    C  
ATOM    789  O   PHE A  87      24.967  -3.944   0.848  1.00 15.00      A    O  
ATOM    790  N   PHE A  88      24.506  -2.963   2.834  1.00 15.00      A    N  
ATOM    791  HN  PHE A  88      23.931  -2.323   3.303  1.00 15.00      A    H  
ATOM    792  CA  PHE A  88      25.557  -3.635   3.586  1.00 15.00      A    C  
ATOM    793  CB  PHE A  88      26.292  -2.632   4.487  1.00 15.00      A    C  
ATOM    794  CG  PHE A  88      27.323  -1.781   3.797  1.00 15.00      A    C  
ATOM    795  CD1 PHE A  88      28.442  -2.356   3.218  1.00 15.00      A    C  
ATOM    796  CD2 PHE A  88      27.183  -0.401   3.749  1.00 15.00      A    C  
ATOM    797  CE1 PHE A  88      29.401  -1.574   2.604  1.00 15.00      A    C  
ATOM    798  CE2 PHE A  88      28.137   0.388   3.134  1.00 15.00      A    C  
ATOM    799  CZ  PHE A  88      29.248  -0.201   2.562  1.00 15.00      A    C  
ATOM    800  C   PHE A  88      24.936  -4.714   4.468  1.00 15.00      A    C  
ATOM    801  O   PHE A  88      23.867  -4.508   5.043  1.00 15.00      A    O  
ATOM    802  N   ASP A  89      25.608  -5.855   4.581  1.00 15.00      A    N  
ATOM    803  HN  ASP A  89      26.456  -5.959   4.103  1.00 15.00      A    H  
ATOM    804  CA  ASP A  89      25.121  -6.959   5.402  1.00 15.00      A    C  
ATOM    805  CB  ASP A  89      25.782  -8.267   4.955  1.00 15.00      A    C  
ATOM    806  CG  ASP A  89      24.788  -9.302   4.473  1.00 15.00      A    C  
ATOM    807  OD1 ASP A  89      23.604  -8.949   4.280  1.00 15.00      A    O  
ATOM    808  OD2 ASP A  89      25.195 -10.467   4.291  1.00 15.00      A    O  
ATOM    809  C   ASP A  89      25.448  -6.721   6.871  1.00 15.00      A    C  
ATOM    810  O   ASP A  89      26.008  -5.678   7.237  1.00 15.00      A    O  
ATOM    811  N   GLU A  90      25.102  -7.692   7.717  1.00 15.00      A    N  
ATOM    812  HN  GLU A  90      24.644  -8.486   7.375  1.00 15.00      A    H  
ATOM    813  CA  GLU A  90      25.384  -7.595   9.144  1.00 15.00      A    C  
ATOM    814  CB  GLU A  90      24.581  -8.640   9.925  1.00 15.00      A    C  
ATOM    815  CG  GLU A  90      23.089  -8.592   9.633  1.00 15.00      A    C  
ATOM    816  CD  GLU A  90      22.271  -9.504  10.525  1.00 15.00      A    C  
ATOM    817  OE1 GLU A  90      22.764 -10.602  10.869  1.00 15.00      A    O  
ATOM    818  OE2 GLU A  90      21.132  -9.124  10.879  1.00 15.00      A    O  
ATOM    819  C   GLU A  90      26.887  -7.745   9.400  1.00 15.00      A    C  
ATOM    820  O   GLU A  90      27.381  -7.428  10.483  1.00 15.00      A    O  
ATOM    821  N   ASN A  91      27.602  -8.239   8.386  1.00 15.00      A    N  
ATOM    822  HN  ASN A  91      27.140  -8.504   7.564  1.00 15.00      A    H  
ATOM    823  CA  ASN A  91      29.049  -8.409   8.464  1.00 15.00      A    C  
ATOM    824  CB  ASN A  91      29.452  -9.854   8.145  1.00 15.00      A    C  
ATOM    825  CG  ASN A  91      28.759 -10.869   9.032  1.00 15.00      A    C  
ATOM    826  OD1 ASN A  91      27.662 -11.328   8.722  1.00 15.00      A    O  
ATOM    827  ND2 ASN A  91      29.397 -11.231  10.140  1.00 15.00      A    N  
ATOM    828 HD21 ASN A  91      30.272 -10.830  10.325  1.00 15.00      A    H  
ATOM    829 HD22 ASN A  91      28.964 -11.884  10.730  1.00 15.00      A    H  
ATOM    830  C   ASN A  91      29.746  -7.437   7.507  1.00 15.00      A    C  
ATOM    831  O   ASN A  91      30.922  -7.614   7.173  1.00 15.00      A    O  
ATOM    832  N   LYS A  92      28.992  -6.417   7.070  1.00 15.00      A    N  
ATOM    833  HN  LYS A  92      28.058  -6.372   7.362  1.00 15.00      A    H  
ATOM    834  CA  LYS A  92      29.494  -5.372   6.168  1.00 15.00      A    C  
ATOM    835  CB  LYS A  92      30.747  -4.695   6.737  1.00 15.00      A    C  
ATOM    836  CG  LYS A  92      30.505  -3.925   8.026  1.00 15.00      A    C  
ATOM    837  CD  LYS A  92      29.789  -2.609   7.767  1.00 15.00      A    C  
ATOM    838  CE  LYS A  92      30.667  -1.645   6.984  1.00 15.00      A    C  
ATOM    839  NZ  LYS A  92      30.029  -0.308   6.841  1.00 15.00      A    N  
ATOM    840  HZ1 LYS A  92      29.161  -0.385   6.273  1.00 15.00      A    H  
ATOM    841  HZ2 LYS A  92      30.681   0.352   6.371  1.00 15.00      A    H  
ATOM    842  HZ3 LYS A  92      29.785   0.072   7.778  1.00 15.00      A    H  
ATOM    843  C   LYS A  92      29.731  -5.859   4.735  1.00 15.00      A    C  
ATOM    844  O   LYS A  92      30.594  -5.335   4.031  1.00 15.00      A    O  
ATOM    845  N   ASN A  93      28.952  -6.843   4.299  1.00 15.00      A    N  
ATOM    846  HN  ASN A  93      28.274  -7.221   4.899  1.00 15.00      A    H  
ATOM    847  CA  ASN A  93      29.088  -7.379   2.949  1.00 15.00      A    C  
ATOM    848  CB  ASN A  93      28.782  -8.877   2.936  1.00 15.00      A    C  
ATOM    849  CG  ASN A  93      29.789  -9.688   3.730  1.00 15.00      A    C  
ATOM    850  OD1 ASN A  93      30.997  -9.476   3.629  1.00 15.00      A    O  
ATOM    851  ND2 ASN A  93      29.292 -10.620   4.531  1.00 15.00      A    N  
ATOM    852 HD21 ASN A  93      28.318 -10.729   4.566  1.00 15.00      A    H  
ATOM    853 HD22 ASN A  93      29.918 -11.162   5.054  1.00 15.00      A    H  
ATOM    854  C   ASN A  93      28.174  -6.649   1.967  1.00 15.00      A    C  
ATOM    855  O   ASN A  93      26.982  -6.488   2.219  1.00 15.00      A    O  
ATOM    856  N   VAL A  94      28.743  -6.209   0.851  1.00 15.00      A    N  
ATOM    857  HN  VAL A  94      29.700  -6.363   0.710  1.00 15.00      A    H  
ATOM    858  CA  VAL A  94      27.980  -5.499  -0.175  1.00 15.00      A    C  
ATOM    859  CB  VAL A  94      28.923  -4.816  -1.189  1.00 15.00      A    C  
ATOM    860  CG1 VAL A  94      28.143  -3.911  -2.129  1.00 15.00      A    C  
ATOM    861  CG2 VAL A  94      30.007  -4.034  -0.462  1.00 15.00      A    C  
ATOM    862  C   VAL A  94      27.051  -6.468  -0.909  1.00 15.00      A    C  
ATOM    863  O   VAL A  94      27.506  -7.318  -1.675  1.00 15.00      A    O  
ATOM    864  N   VAL A  95      25.744  -6.338  -0.670  1.00 15.00      A    N  
ATOM    865  HN  VAL A  95      25.435  -5.632  -0.063  1.00 15.00      A    H  
ATOM    866  CA  VAL A  95      24.765  -7.227  -1.292  1.00 15.00      A    C  
ATOM    867  CB  VAL A  95      24.039  -8.097  -0.238  1.00 15.00      A    C  
ATOM    868  CG1 VAL A  95      23.115  -9.108  -0.903  1.00 15.00      A    C  
ATOM    869  CG2 VAL A  95      25.043  -8.808   0.660  1.00 15.00      A    C  
ATOM    870  C   VAL A  95      23.722  -6.471  -2.117  1.00 15.00      A    C  
ATOM    871  O   VAL A  95      23.196  -5.445  -1.687  1.00 15.00      A    O  
ATOM    872  N   LEU A  96      23.436  -6.997  -3.306  1.00 15.00      A    N  
ATOM    873  HN  LEU A  96      23.912  -7.806  -3.592  1.00 15.00      A    H  
ATOM    874  CA  LEU A  96      22.437  -6.418  -4.197  1.00 15.00      A    C  
ATOM    875  CB  LEU A  96      23.027  -6.213  -5.597  1.00 15.00      A    C  
ATOM    876  CG  LEU A  96      22.079  -5.642  -6.656  1.00 15.00      A    C  
ATOM    877  CD1 LEU A  96      21.678  -4.216  -6.309  1.00 15.00      A    C  
ATOM    878  CD2 LEU A  96      22.713  -5.705  -8.037  1.00 15.00      A    C  
ATOM    879  C   LEU A  96      21.238  -7.358  -4.267  1.00 15.00      A    C  
ATOM    880  O   LEU A  96      21.313  -8.424  -4.875  1.00 15.00      A    O  
ATOM    881  N   LYS A  97      20.136  -6.965  -3.636  1.00 15.00      A    N  
ATOM    882  HN  LYS A  97      20.124  -6.097  -3.180  1.00 15.00      A    H  
ATOM    883  CA  LYS A  97      18.945  -7.806  -3.607  1.00 15.00      A    C  
ATOM    884  CB  LYS A  97      18.703  -8.298  -2.175  1.00 15.00      A    C  
ATOM    885  CG  LYS A  97      17.516  -9.233  -2.009  1.00 15.00      A    C  
ATOM    886  CD  LYS A  97      17.451  -9.782  -0.594  1.00 15.00      A    C  
ATOM    887  CE  LYS A  97      16.160 -10.548  -0.355  1.00 15.00      A    C  
ATOM    888  NZ  LYS A  97      16.124 -11.171   0.999  1.00 15.00      A    N  
ATOM    889  HZ1 LYS A  97      16.805 -11.957   1.048  1.00 15.00      A    H  
ATOM    890  HZ2 LYS A  97      15.173 -11.539   1.198  1.00 15.00      A    H  
ATOM    891  HZ3 LYS A  97      16.370 -10.467   1.725  1.00 15.00      A    H  
ATOM    892  C   LYS A  97      17.711  -7.082  -4.130  1.00 15.00      A    C  
ATOM    893  O   LYS A  97      17.530  -5.886  -3.902  1.00 15.00      A    O  
ATOM    894  N   VAL A  98      16.865  -7.823  -4.836  1.00 15.00      A    N  
ATOM    895  HN  VAL A  98      17.075  -8.767  -4.996  1.00 15.00      A    H  
ATOM    896  CA  VAL A  98      15.632  -7.275  -5.374  1.00 15.00      A    C  
ATOM    897  CB  VAL A  98      15.306  -7.865  -6.760  1.00 15.00      A    C  
ATOM    898  CG1 VAL A  98      14.126  -7.138  -7.388  1.00 15.00      A    C  
ATOM    899  CG2 VAL A  98      16.523  -7.804  -7.671  1.00 15.00      A    C  
ATOM    900  C   VAL A  98      14.488  -7.584  -4.418  1.00 15.00      A    C  
ATOM    901  O   VAL A  98      14.042  -8.729  -4.322  1.00 15.00      A    O  
ATOM    902  N   TYR A  99      14.027  -6.564  -3.705  1.00 15.00      A    N  
ATOM    903  HN  TYR A  99      14.419  -5.673  -3.835  1.00 15.00      A    H  
ATOM    904  CA  TYR A  99      12.944  -6.732  -2.745  1.00 15.00      A    C  
ATOM    905  CB  TYR A  99      13.052  -5.693  -1.625  1.00 15.00      A    C  
ATOM    906  CG  TYR A  99      14.167  -5.956  -0.637  1.00 15.00      A    C  
ATOM    907  CD1 TYR A  99      15.473  -5.565  -0.908  1.00 15.00      A    C  
ATOM    908  CD2 TYR A  99      13.910  -6.591   0.573  1.00 15.00      A    C  
ATOM    909  CE1 TYR A  99      16.490  -5.799  -0.001  1.00 15.00      A    C  
ATOM    910  CE2 TYR A  99      14.920  -6.830   1.484  1.00 15.00      A    C  
ATOM    911  CZ  TYR A  99      16.207  -6.432   1.193  1.00 15.00      A    C  
ATOM    912  OH  TYR A  99      17.215  -6.664   2.097  1.00 15.00      A    O  
ATOM    913  HH  TYR A  99      17.117  -7.543   2.467  1.00 15.00      A    H  
ATOM    914  C   TYR A  99      11.587  -6.628  -3.427  1.00 15.00      A    C  
ATOM    915  O   TYR A  99      11.293  -5.636  -4.090  1.00 15.00      A    O  
ATOM    916  N   PRO A 100      10.743  -7.661  -3.277  1.00 15.00      A    N  
ATOM    917  CA  PRO A 100       9.410  -7.685  -3.876  1.00 15.00      A    C  
ATOM    918  CB  PRO A 100       9.084  -9.179  -3.900  1.00 15.00      A    C  
ATOM    919  CG  PRO A 100       9.785  -9.730  -2.705  1.00 15.00      A    C  
ATOM    920  CD  PRO A 100      11.026  -8.894  -2.514  1.00 15.00      A    C  
ATOM    921  C   PRO A 100       8.389  -6.939  -3.022  1.00 15.00      A    C  
ATOM    922  O   PRO A 100       8.568  -6.799  -1.810  1.00 15.00      A    O  
ATOM    923  N   ASN A 101       7.326  -6.457  -3.671  1.00 15.00      A    N  
ATOM    924  HN  ASN A 101       7.262  -6.593  -4.640  1.00 15.00      A    H  
ATOM    925  CA  ASN A 101       6.251  -5.731  -2.990  1.00 15.00      A    C  
ATOM    926  CB  ASN A 101       5.511  -6.654  -2.011  1.00 15.00      A    C  
ATOM    927  CG  ASN A 101       5.006  -7.927  -2.667  1.00 15.00      A    C  
ATOM    928  OD1 ASN A 101       4.559  -7.914  -3.814  1.00 15.00      A    O  
ATOM    929  ND2 ASN A 101       5.091  -9.038  -1.943  1.00 15.00      A    N  
ATOM    930 HD21 ASN A 101       5.471  -8.976  -1.042  1.00 15.00      A    H  
ATOM    931 HD22 ASN A 101       4.767  -9.874  -2.340  1.00 15.00      A    H  
ATOM    932  C   ASN A 101       6.768  -4.484  -2.268  1.00 15.00      A    C  
ATOM    933  O   ASN A 101       6.604  -4.347  -1.056  1.00 15.00      A    O  
ATOM    934  N   MET A 102       7.386  -3.577  -3.020  1.00 15.00      A    N  
ATOM    935  HN  MET A 102       7.485  -3.739  -3.981  1.00 15.00      A    H  
ATOM    936  CA  MET A 102       7.923  -2.348  -2.444  1.00 15.00      A    C  
ATOM    937  CB  MET A 102       9.378  -2.136  -2.867  1.00 15.00      A    C  
ATOM    938  CG  MET A 102      10.346  -3.160  -2.295  1.00 15.00      A    C  
ATOM    939  SD  MET A 102      10.438  -3.112  -0.494  1.00 15.00      A    S  
ATOM    940  CE  MET A 102      11.244  -1.533  -0.233  1.00 15.00      A    C  
ATOM    941  C   MET A 102       7.073  -1.135  -2.811  1.00 15.00      A    C  
ATOM    942  O   MET A 102       6.701  -0.347  -1.941  1.00 15.00      A    O  
ATOM    943  N   THR A 103       6.770  -0.986  -4.098  1.00 15.00      A    N  
ATOM    944  HN  THR A 103       7.094  -1.644  -4.749  1.00 15.00      A    H  
ATOM    945  CA  THR A 103       5.963   0.141  -4.559  1.00 15.00      A    C  
ATOM    946  CB  THR A 103       6.660   0.971  -5.664  1.00 15.00      A    C  
ATOM    947  OG1 THR A 103       6.077   0.682  -6.941  1.00 15.00      A    O  
ATOM    948  HG1 THR A 103       6.753   0.356  -7.539  1.00 15.00      A    H  
ATOM    949  CG2 THR A 103       8.155   0.687  -5.712  1.00 15.00      A    C  
ATOM    950  C   THR A 103       4.596  -0.322  -5.050  1.00 15.00      A    C  
ATOM    951  O   THR A 103       4.455  -1.425  -5.582  1.00 15.00      A    O  
ATOM    952  N   VAL A 104       3.595   0.529  -4.867  1.00 15.00      A    N  
ATOM    953  HN  VAL A 104       3.775   1.390  -4.433  1.00 15.00      A    H  
ATOM    954  CA  VAL A 104       2.235   0.223  -5.284  1.00 15.00      A    C  
ATOM    955  CB  VAL A 104       1.209   0.880  -4.335  1.00 15.00      A    C  
ATOM    956  CG1 VAL A 104      -0.213   0.490  -4.717  1.00 15.00      A    C  
ATOM    957  CG2 VAL A 104       1.498   0.504  -2.890  1.00 15.00      A    C  
ATOM    958  C   VAL A 104       1.979   0.727  -6.699  1.00 15.00      A    C  
ATOM    959  O   VAL A 104       2.327   1.860  -7.034  1.00 15.00      A    O  
ATOM    960  N   GLU A 105       1.388  -0.126  -7.529  1.00 15.00      A    N  
ATOM    961  HN  GLU A 105       1.172  -1.028  -7.214  1.00 15.00      A    H  
ATOM    962  CA  GLU A 105       1.064   0.243  -8.901  1.00 15.00      A    C  
ATOM    963  CB  GLU A 105       1.530  -0.835  -9.884  1.00 15.00      A    C  
ATOM    964  CG  GLU A 105       3.039  -1.035  -9.925  1.00 15.00      A    C  
ATOM    965  CD  GLU A 105       3.789   0.189 -10.420  1.00 15.00      A    C  
ATOM    966  OE1 GLU A 105       3.320   0.831 -11.386  1.00 15.00      A    O  
ATOM    967  OE2 GLU A 105       4.854   0.503  -9.846  1.00 15.00      A    O  
ATOM    968  C   GLU A 105      -0.435   0.489  -9.046  1.00 15.00      A    C  
ATOM    969  O   GLU A 105      -0.857   1.400  -9.758  1.00 15.00      A    O  
ATOM    970  N   SER A 106      -1.234  -0.326  -8.355  1.00 15.00      A    N  
ATOM    971  HN  SER A 106      -0.834  -1.037  -7.811  1.00 15.00      A    H  
ATOM    972  CA  SER A 106      -2.692  -0.192  -8.393  1.00 15.00      A    C  
ATOM    973  CB  SER A 106      -3.290  -1.046  -9.514  1.00 15.00      A    C  
ATOM    974  OG  SER A 106      -3.078  -2.425  -9.274  1.00 15.00      A    O  
ATOM    975  HG  SER A 106      -3.909  -2.899  -9.366  1.00 15.00      A    H  
ATOM    976  C   SER A 106      -3.325  -0.563  -7.051  1.00 15.00      A    C  
ATOM    977  O   SER A 106      -2.697  -1.213  -6.215  1.00 15.00      A    O  
ATOM    978  N   CYS A 107      -4.574  -0.143  -6.853  1.00 15.00      A    N  
ATOM    979  HN  CYS A 107      -5.021   0.372  -7.556  1.00 15.00      A    H  
ATOM    980  CA  CYS A 107      -5.295  -0.426  -5.614  1.00 15.00      A    C  
ATOM    981  C   CYS A 107      -6.634  -1.100  -5.896  1.00 15.00      A    C  
ATOM    982  O   CYS A 107      -7.179  -0.979  -6.993  1.00 15.00      A    O  
ATOM    983  CB  CYS A 107      -5.524   0.863  -4.822  1.00 15.00      A    C  
ATOM    984  SG  CYS A 107      -4.014   1.826  -4.489  1.00 15.00      A    S  
ATOM    985  N   ALA A 108      -7.158  -1.805  -4.896  1.00 15.00      A    N  
ATOM    986  HN  ALA A 108      -6.671  -1.865  -4.047  1.00 15.00      A    H  
ATOM    987  CA  ALA A 108      -8.434  -2.496  -5.027  1.00 15.00      A    C  
ATOM    988  CB  ALA A 108      -8.224  -3.878  -5.628  1.00 15.00      A    C  
ATOM    989  C   ALA A 108      -9.139  -2.608  -3.678  1.00 15.00      A    C  
ATOM    990  O   ALA A 108      -8.501  -2.540  -2.627  1.00 15.00      A    O  
ATOM    991  N   CYS A 109     -10.458  -2.776  -3.714  1.00 15.00      A    N  
ATOM    992  HN  CYS A 109     -10.912  -2.817  -4.582  1.00 15.00      A    H  
ATOM    993  CA  CYS A 109     -11.248  -2.906  -2.492  1.00 15.00      A    C  
ATOM    994  C   CYS A 109     -11.338  -4.367  -2.068  1.00 15.00      A    C  
ATOM    995  O   CYS A 109     -11.957  -5.183  -2.751  1.00 15.00      A    O  
ATOM    996  CB  CYS A 109     -12.653  -2.330  -2.690  1.00 15.00      A    C  
ATOM    997  SG  CYS A 109     -12.707  -0.518  -2.872  1.00 15.00      A    S  
ATOM    998  N   ARG A 110     -10.704  -4.696  -0.946  1.00 15.00      A    N  
ATOM    999  HN  ARG A 110     -10.224  -4.003  -0.444  1.00 15.00      A    H  
ATOM   1000  CA  ARG A 110     -10.706  -6.067  -0.442  1.00 15.00      A    C  
ATOM   1001  CB  ARG A 110      -9.322  -6.701  -0.604  1.00 15.00      A    C  
ATOM   1002  CG  ARG A 110      -8.817  -6.739  -2.039  1.00 15.00      A    C  
ATOM   1003  CD  ARG A 110      -9.642  -7.685  -2.898  1.00 15.00      A    C  
ATOM   1004  NE  ARG A 110      -9.581  -7.334  -4.318  1.00 15.00      A    N  
ATOM   1005  HE  ARG A 110     -10.318  -6.799  -4.682  1.00 15.00      A    H  
ATOM   1006  CZ  ARG A 110      -8.589  -7.694  -5.135  1.00 15.00      A    C  
ATOM   1007  NH1 ARG A 110      -7.571  -8.414  -4.677  1.00 15.00      A    N  
ATOM   1008 HH11 ARG A 110      -7.543  -8.699  -3.677  1.00 15.00      A    H  
ATOM   1009 HH12 ARG A 110      -6.800  -8.692  -5.318  1.00 15.00      A    H  
ATOM   1010  NH2 ARG A 110      -8.619  -7.330  -6.412  1.00 15.00      A    N  
ATOM   1011 HH21 ARG A 110      -7.847  -7.610  -7.053  1.00 15.00      A    H  
ATOM   1012 HH22 ARG A 110      -9.414  -6.764  -6.774  1.00 15.00      A    H  
ATOM   1013  C   ARG A 110     -11.138  -6.117   1.018  1.00 15.00      A    C  
ATOM   1014  O   ARG A 110     -11.842  -7.037   1.433  1.00 15.00      A    O  
ATOM   1015  C38 GRP B   0     -20.396   7.571   3.841  1.00 15.00      B    C  
ATOM   1016  O8  GRP B   0     -19.410   8.487   3.356  1.00 15.00      B    O  
ATOM   1017  C32 GRP B   0     -18.132   7.837   3.308  1.00 15.00      B    C  
ATOM   1018  O1  GRP B   0     -18.208   6.696   2.450  1.00 15.00      B    O  
ATOM   1019  HAA GRP B   0     -18.838   6.024   2.840  1.00 15.00      B    H  
ATOM   1020  C40 GRP B   0     -17.080   8.805   2.762  1.00 15.00      B    C  
ATOM   1021  C22 GRP B   0     -16.949  10.000   3.708  1.00 15.00      B    C  
ATOM   1022  C6  GRP B   0     -18.262  10.780   3.804  1.00 15.00      B    C  
ATOM   1023  C35 GRP B   0     -17.532   9.277   1.379  1.00 15.00      B    C  
ATOM   1024  C37 GRP B   0     -15.733   8.086   2.650  1.00 15.00      B    C  
ATOM   1025  C39 GRP B   0     -15.169   7.656   4.007  1.00 15.00      B    C  
ATOM   1026  C17 GRP B   0     -14.808   8.913   4.802  1.00 15.00      B    C  
ATOM   1027  O10 GRP B   0     -13.669   9.546   4.199  1.00 15.00      B    O  
ATOM   1028  C42 GRP B   0     -13.335  10.730   4.927  1.00 15.00      B    C  
ATOM   1029  O7  GRP B   0     -14.501   8.577   6.158  1.00 15.00      B    O  
ATOM   1030  HAF GRP B   0     -14.296   9.410   6.671  1.00 15.00      B    H  
ATOM   1031  C12 GRP B   0     -16.193   6.824   4.781  1.00 15.00      B    C  
ATOM   1032  C9  GRP B   0     -13.914   6.839   3.686  1.00 15.00      B    C  
ATOM   1033  C28 GRP B   0     -13.075   6.370   4.879  1.00 15.00      B    C  
ATOM   1034  C23 GRP B   0     -13.901   5.549   5.873  1.00 15.00      B    C  
ATOM   1035  O15 GRP B   0     -14.784   6.395   6.624  1.00 15.00      B    O  
ATOM   1036  C19 GRP B   0     -15.517   5.605   7.565  1.00 15.00      B    C  
ATOM   1037  O4  GRP B   0     -14.639   4.534   5.188  1.00 15.00      B    O  
ATOM   1038  HAD GRP B   0     -14.004   3.883   4.771  1.00 15.00      B    H  
ATOM   1039  C11 GRP B   0     -12.463   7.577   5.592  1.00 15.00      B    C  
ATOM   1040  C24 GRP B   0     -11.969   5.499   4.276  1.00 15.00      B    C  
ATOM   1041  C30 GRP B   0     -11.089   4.747   5.279  1.00 15.00      B    C  
ATOM   1042  C26 GRP B   0     -10.471   5.704   6.301  1.00 15.00      B    C  
ATOM   1043  O12 GRP B   0      -9.868   6.811   5.614  1.00 15.00      B    O  
ATOM   1044  C21 GRP B   0      -9.277   7.699   6.565  1.00 15.00      B    C  
ATOM   1045  O3  GRP B   0     -11.472   6.189   7.200  1.00 15.00      B    O  
ATOM   1046  HAC GRP B   0     -11.861   5.422   7.711  1.00 15.00      B    H  
ATOM   1047  C13 GRP B   0     -11.922   3.696   6.017  1.00 15.00      B    C  
ATOM   1048  C14 GRP B   0      -9.995   4.084   4.439  1.00 15.00      B    C  
ATOM   1049  C29 GRP B   0      -8.861   3.422   5.230  1.00 15.00      B    C  
ATOM   1050  C27 GRP B   0      -9.379   2.266   6.090  1.00 15.00      B    C  
ATOM   1051  O13 GRP B   0     -10.122   2.763   7.213  1.00 15.00      B    O  
ATOM   1052  C10 GRP B   0     -10.564   1.664   8.015  1.00 15.00      B    C  
ATOM   1053  O2  GRP B   0     -10.181   1.377   5.308  1.00 15.00      B    O  
ATOM   1054  HAB GRP B   0     -11.011   1.850   5.011  1.00 15.00      B    H  
ATOM   1055  C41 GRP B   0      -8.182   4.455   6.131  1.00 15.00      B    C  
ATOM   1056  C34 GRP B   0      -7.877   2.896   4.182  1.00 15.00      B    C  
ATOM   1057  C31 GRP B   0      -6.777   1.980   4.728  1.00 15.00      B    C  
ATOM   1058  C2  GRP B   0      -6.021   2.652   5.877  1.00 15.00      B    C  
ATOM   1059  O6  GRP B   0      -5.622   3.971   5.474  1.00 15.00      B    O  
ATOM   1060  C25 GRP B   0      -4.902   4.599   6.539  1.00 15.00      B    C  
ATOM   1061  O11 GRP B   0      -6.852   2.738   7.037  1.00 15.00      B    O  
ATOM   1062  HAG GRP B   0      -6.327   3.121   7.797  1.00 15.00      B    H  
ATOM   1063  C4  GRP B   0      -7.401   0.679   5.238  1.00 15.00      B    C  
ATOM   1064  C36 GRP B   0      -5.830   1.702   3.558  1.00 15.00      B    C  
ATOM   1065  C16 GRP B   0      -4.554   0.939   3.926  1.00 15.00      B    C  
ATOM   1066  C15 GRP B   0      -4.914  -0.444   4.474  1.00 15.00      B    C  
ATOM   1067  O14 GRP B   0      -5.385  -0.344   5.826  1.00 15.00      B    O  
ATOM   1068  C7  GRP B   0      -5.695  -1.649   6.321  1.00 15.00      B    C  
ATOM   1069  O5  GRP B   0      -5.890  -1.074   3.640  1.00 15.00      B    O  
ATOM   1070  HAE GRP B   0      -5.556  -1.104   2.698  1.00 15.00      B    H  
ATOM   1071  C5  GRP B   0      -3.751   1.700   4.983  1.00 15.00      B    C  
ATOM   1072  C3  GRP B   0      -3.750   0.775   2.633  1.00 15.00      B    C  
ATOM   1073  C18 GRP B   0      -2.318   0.269   2.833  1.00 15.00      B    C  
ATOM   1074  C8  GRP B   0      -1.537   1.261   3.697  1.00 15.00      B    C  
ATOM   1075  C33 GRP B   0      -0.097   0.791   3.909  1.00 15.00      B    C  
ATOM   1076  C20 GRP B   0      -1.633   0.127   1.473  1.00 15.00      B    C  
ATOM   1077  C1  GRP B   0      -2.302  -1.103   3.513  1.00 15.00      B    C  
ATOM   1078  O9  GRP B   0      -2.664  -0.987   4.897  1.00 15.00      B    O  
ATOM   1079  C43 GRP B   0      -2.578  -2.271   5.520  1.00 15.00      B    C  
ATOM   1080  O16 GRP B   0      -3.183  -1.999   2.830  1.00 15.00      B    O  
ATOM   1081  HAH GRP B   0      -2.921  -2.056   1.867  1.00 15.00      B    H  
END
