# Supplementary material for: In silico assessment of biocompatibility and toxicity: molecular docking and dynamics simulation of PMMA-based dental materials for interim prosthetic restorations
Source: J Mater Sci Mater Med. 2024 Jun 4;35(1):28. doi: 10.1007/s10856-024-06799-7 (PMC11150300; doi:10.1007/s10856-024-06799-7)
Supplement: Supplementary file 3 — Supplementary Data 3 [file 10856_2024_6799_MOESM3_ESM.zip › Complexes/BMP7_MMA.pdb]

REMARK FILENAME="complex_10w.pdb0"
REMARK ===============================================================
REMARK HADDOCK run for complex
REMARK initial structure: complex_10.pdb
REMARK ===============================================================
REMARK            total,bonds,angles,improper,dihe,vdw,elec,air,cdih,coup,rdcs,vean,dani,xpcs,rg
REMARK energies: -12.2464, 0, 0, 0, 0, -11.271, -1.98534, 1.00991, 0, 0, 0, 0, 0, 0, 0
REMARK ===============================================================
REMARK            bonds,angles,impropers,dihe,air,cdih,coup,rdcs,vean,dani,xpcs
REMARK rms-dev.: 0,0,0,0,0.100494,0,0, 0, 0, 0, 0
REMARK ===============================================================
REMARK               air,cdih,coup,rdcs,vean,dani,xpcs
REMARK               >0.3,>5,>1,>0,>5,>0.2,>0.2
REMARK violations.: 0, 0, 0, 0, 0, 0, 0
REMARK ===============================================================
REMARK                        CVpartition#,violations,rms
REMARK AIRs cross-validation: 2, 7, 1.2168
REMARK ===============================================================
REMARK NCS energy: 0
REMARK ===============================================================
REMARK Symmetry energy: 0
REMARK ===============================================================
REMARK Membrane restraining energy: 0
REMARK ===============================================================
REMARK Local cross-correlation:  0.0000
REMARK ===============================================================
REMARK Desolvation energy: -2.16441
REMARK Internal energy free molecules: -3345.72
REMARK Internal energy complex: -3312.61
REMARK Binding energy: 17.6946
REMARK ===============================================================
REMARK buried surface area: 265.813
REMARK ===============================================================
REMARK water - chain_1: 0 0 0
REMARK water - chain_2: 0 0 0
REMARK ===============================================================
REMARK water - water: 0 0 0
REMARK ===============================================================
REMARK DATE:14-Feb-2024  00:15:22       created by user: enmr
REMARK VERSION:1.3U
ATOM      1  N   GLN A  36     -12.642 -12.273   0.959  1.00 15.00      A    N  
ATOM      2  HN  GLN A  36     -11.681 -12.254   0.768  1.00 15.00      A    H  
ATOM      3  CA  GLN A  36     -13.558 -11.559   0.075  1.00 15.00      A    C  
ATOM      4  CB  GLN A  36     -14.958 -12.175   0.143  1.00 15.00      A    C  
ATOM      5  CG  GLN A  36     -15.391 -12.938  -1.103  1.00 15.00      A    C  
ATOM      6  CD  GLN A  36     -15.585 -12.047  -2.321  1.00 15.00      A    C  
ATOM      7  OE1 GLN A  36     -14.786 -11.151  -2.592  1.00 15.00      A    O  
ATOM      8  NE2 GLN A  36     -16.667 -12.280  -3.054  1.00 15.00      A    N  
ATOM      9 HE21 GLN A  36     -17.269 -13.000  -2.773  1.00 15.00      A    H  
ATOM     10 HE22 GLN A  36     -16.821 -11.720  -3.844  1.00 15.00      A    H  
ATOM     11  C   GLN A  36     -13.637 -10.080   0.437  1.00 15.00      A    C  
ATOM     12  O   GLN A  36     -13.754  -9.228  -0.440  1.00 15.00      A    O  
ATOM     13  N   ALA A  37     -13.569  -9.787   1.731  1.00 15.00      A    N  
ATOM     14  HN  ALA A  37     -13.464 -10.513   2.378  1.00 15.00      A    H  
ATOM     15  CA  ALA A  37     -13.644  -8.410   2.214  1.00 15.00      A    C  
ATOM     16  CB  ALA A  37     -14.136  -8.383   3.652  1.00 15.00      A    C  
ATOM     17  C   ALA A  37     -12.303  -7.689   2.102  1.00 15.00      A    C  
ATOM     18  O   ALA A  37     -11.252  -8.322   1.952  1.00 15.00      A    O  
ATOM     19  N   CYS A  38     -12.354  -6.358   2.175  1.00 15.00      A    N  
ATOM     20  HN  CYS A  38     -13.224  -5.924   2.281  1.00 15.00      A    H  
ATOM     21  CA  CYS A  38     -11.154  -5.527   2.094  1.00 15.00      A    C  
ATOM     22  C   CYS A  38     -10.290  -5.689   3.338  1.00 15.00      A    C  
ATOM     23  O   CYS A  38     -10.642  -5.219   4.422  1.00 15.00      A    O  
ATOM     24  CB  CYS A  38     -11.535  -4.056   1.891  1.00 15.00      A    C  
ATOM     25  SG  CYS A  38     -10.227  -2.850   2.306  1.00 15.00      A    S  
ATOM     26  N   LYS A  39      -9.161  -6.373   3.172  1.00 15.00      A    N  
ATOM     27  HN  LYS A  39      -8.939  -6.714   2.278  1.00 15.00      A    H  
ATOM     28  CA  LYS A  39      -8.235  -6.614   4.276  1.00 15.00      A    C  
ATOM     29  CB  LYS A  39      -8.446  -8.020   4.855  1.00 15.00      A    C  
ATOM     30  CG  LYS A  39      -9.797  -8.220   5.528  1.00 15.00      A    C  
ATOM     31  CD  LYS A  39      -9.988  -9.651   6.008  1.00 15.00      A    C  
ATOM     32  CE  LYS A  39     -11.394  -9.850   6.562  1.00 15.00      A    C  
ATOM     33  NZ  LYS A  39     -11.603 -11.214   7.129  1.00 15.00      A    N  
ATOM     34  HZ1 LYS A  39     -10.967 -11.368   7.936  1.00 15.00      A    H  
ATOM     35  HZ2 LYS A  39     -11.409 -11.936   6.406  1.00 15.00      A    H  
ATOM     36  HZ3 LYS A  39     -12.588 -11.321   7.453  1.00 15.00      A    H  
ATOM     37  C   LYS A  39      -6.782  -6.432   3.837  1.00 15.00      A    C  
ATOM     38  O   LYS A  39      -6.503  -6.188   2.662  1.00 15.00      A    O  
ATOM     39  N   LYS A  40      -5.862  -6.555   4.792  1.00 15.00      A    N  
ATOM     40  HN  LYS A  40      -6.149  -6.751   5.708  1.00 15.00      A    H  
ATOM     41  CA  LYS A  40      -4.437  -6.403   4.517  1.00 15.00      A    C  
ATOM     42  CB  LYS A  40      -3.740  -5.748   5.716  1.00 15.00      A    C  
ATOM     43  CG  LYS A  40      -2.243  -5.525   5.537  1.00 15.00      A    C  
ATOM     44  CD  LYS A  40      -1.642  -4.836   6.752  1.00 15.00      A    C  
ATOM     45  CE  LYS A  40      -0.642  -5.731   7.464  1.00 15.00      A    C  
ATOM     46  NZ  LYS A  40      -0.033  -5.056   8.643  1.00 15.00      A    N  
ATOM     47  HZ1 LYS A  40      -0.767  -4.839   9.348  1.00 15.00      A    H  
ATOM     48  HZ2 LYS A  40       0.424  -4.168   8.351  1.00 15.00      A    H  
ATOM     49  HZ3 LYS A  40       0.680  -5.673   9.081  1.00 15.00      A    H  
ATOM     50  C   LYS A  40      -3.788  -7.750   4.202  1.00 15.00      A    C  
ATOM     51  O   LYS A  40      -3.906  -8.706   4.972  1.00 15.00      A    O  
ATOM     52  N   HIS A  41      -3.107  -7.823   3.061  1.00 15.00      A    N  
ATOM     53  HN  HIS A  41      -3.057  -7.032   2.482  1.00 15.00      A    H  
ATOM     54  CA  HIS A  41      -2.433  -9.049   2.645  1.00 15.00      A    C  
ATOM     55  CB  HIS A  41      -2.846  -9.439   1.222  1.00 15.00      A    C  
ATOM     56  CG  HIS A  41      -4.293  -9.803   1.067  1.00 15.00      A    C  
ATOM     57  ND1 HIS A  41      -5.326  -8.893   1.117  1.00 15.00      A    N  
ATOM     58  HD1 HIS A  41      -5.239  -7.931   1.277  1.00 15.00      A    H  
ATOM     59  CD2 HIS A  41      -4.872 -11.009   0.842  1.00 15.00      A    C  
ATOM     60  CE1 HIS A  41      -6.475  -9.562   0.923  1.00 15.00      A    C  
ATOM     61  NE2 HIS A  41      -6.252 -10.850   0.751  1.00 15.00      A    N  
ATOM     62  C   HIS A  41      -0.918  -8.875   2.725  1.00 15.00      A    C  
ATOM     63  O   HIS A  41      -0.414  -7.752   2.697  1.00 15.00      A    O  
ATOM     64  N   GLU A  42      -0.196  -9.988   2.816  1.00 15.00      A    N  
ATOM     65  HN  GLU A  42      -0.651 -10.855   2.818  1.00 15.00      A    H  
ATOM     66  CA  GLU A  42       1.259  -9.948   2.916  1.00 15.00      A    C  
ATOM     67  CB  GLU A  42       1.782 -11.160   3.687  1.00 15.00      A    C  
ATOM     68  CG  GLU A  42       1.230 -11.299   5.097  1.00 15.00      A    C  
ATOM     69  CD  GLU A  42       1.944 -12.371   5.893  1.00 15.00      A    C  
ATOM     70  OE1 GLU A  42       2.333 -13.394   5.293  1.00 15.00      A    O  
ATOM     71  OE2 GLU A  42       2.115 -12.186   7.117  1.00 15.00      A    O  
ATOM     72  C   GLU A  42       1.936  -9.873   1.550  1.00 15.00      A    C  
ATOM     73  O   GLU A  42       1.478 -10.476   0.578  1.00 15.00      A    O  
ATOM     74  N   LEU A  43       3.037  -9.126   1.496  1.00 15.00      A    N  
ATOM     75  HN  LEU A  43       3.338  -8.669   2.310  1.00 15.00      A    H  
ATOM     76  CA  LEU A  43       3.812  -8.967   0.270  1.00 15.00      A    C  
ATOM     77  CB  LEU A  43       3.174  -7.929  -0.664  1.00 15.00      A    C  
ATOM     78  CG  LEU A  43       3.406  -8.129  -2.171  1.00 15.00      A    C  
ATOM     79  CD1 LEU A  43       2.474  -7.237  -2.978  1.00 15.00      A    C  
ATOM     80  CD2 LEU A  43       4.854  -7.850  -2.550  1.00 15.00      A    C  
ATOM     81  C   LEU A  43       5.245  -8.561   0.607  1.00 15.00      A    C  
ATOM     82  O   LEU A  43       5.474  -7.540   1.256  1.00 15.00      A    O  
ATOM     83  N   TYR A  44       6.204  -9.370   0.171  1.00 15.00      A    N  
ATOM     84  HN  TYR A  44       5.959 -10.173  -0.334  1.00 15.00      A    H  
ATOM     85  CA  TYR A  44       7.611  -9.089   0.420  1.00 15.00      A    C  
ATOM     86  CB  TYR A  44       8.321 -10.334   0.969  1.00 15.00      A    C  
ATOM     87  CG  TYR A  44       9.760 -10.104   1.387  1.00 15.00      A    C  
ATOM     88  CD1 TYR A  44      10.064  -9.557   2.627  1.00 15.00      A    C  
ATOM     89  CD2 TYR A  44      10.814 -10.435   0.543  1.00 15.00      A    C  
ATOM     90  CE1 TYR A  44      11.375  -9.343   3.014  1.00 15.00      A    C  
ATOM     91  CE2 TYR A  44      12.128 -10.227   0.921  1.00 15.00      A    C  
ATOM     92  CZ  TYR A  44      12.403  -9.680   2.156  1.00 15.00      A    C  
ATOM     93  OH  TYR A  44      13.711  -9.468   2.534  1.00 15.00      A    O  
ATOM     94  HH  TYR A  44      13.819  -9.699   3.459  1.00 15.00      A    H  
ATOM     95  C   TYR A  44       8.286  -8.611  -0.861  1.00 15.00      A    C  
ATOM     96  O   TYR A  44       8.523  -9.399  -1.777  1.00 15.00      A    O  
ATOM     97  N   VAL A  45       8.575  -7.315  -0.926  1.00 15.00      A    N  
ATOM     98  HN  VAL A  45       8.351  -6.735  -0.168  1.00 15.00      A    H  
ATOM     99  CA  VAL A  45       9.225  -6.738  -2.096  1.00 15.00      A    C  
ATOM    100  CB  VAL A  45       8.899  -5.237  -2.258  1.00 15.00      A    C  
ATOM    101  CG1 VAL A  45       9.680  -4.634  -3.417  1.00 15.00      A    C  
ATOM    102  CG2 VAL A  45       7.406  -5.040  -2.467  1.00 15.00      A    C  
ATOM    103  C   VAL A  45      10.734  -6.935  -2.018  1.00 15.00      A    C  
ATOM    104  O   VAL A  45      11.409  -6.324  -1.190  1.00 15.00      A    O  
ATOM    105  N   SER A  46      11.248  -7.801  -2.883  1.00 15.00      A    N  
ATOM    106  HN  SER A  46      10.652  -8.254  -3.516  1.00 15.00      A    H  
ATOM    107  CA  SER A  46      12.675  -8.093  -2.919  1.00 15.00      A    C  
ATOM    108  CB  SER A  46      12.908  -9.552  -3.323  1.00 15.00      A    C  
ATOM    109  OG  SER A  46      14.290  -9.871  -3.321  1.00 15.00      A    O  
ATOM    110  HG  SER A  46      14.397 -10.825  -3.326  1.00 15.00      A    H  
ATOM    111  C   SER A  46      13.404  -7.157  -3.875  1.00 15.00      A    C  
ATOM    112  O   SER A  46      12.932  -6.889  -4.981  1.00 15.00      A    O  
ATOM    113  N   PHE A  47      14.560  -6.663  -3.440  1.00 15.00      A    N  
ATOM    114  HN  PHE A  47      14.880  -6.913  -2.547  1.00 15.00      A    H  
ATOM    115  CA  PHE A  47      15.364  -5.760  -4.257  1.00 15.00      A    C  
ATOM    116  CB  PHE A  47      16.212  -4.832  -3.384  1.00 15.00      A    C  
ATOM    117  CG  PHE A  47      15.410  -3.813  -2.623  1.00 15.00      A    C  
ATOM    118  CD1 PHE A  47      14.576  -2.929  -3.287  1.00 15.00      A    C  
ATOM    119  CD2 PHE A  47      15.491  -3.739  -1.243  1.00 15.00      A    C  
ATOM    120  CE1 PHE A  47      13.838  -1.991  -2.590  1.00 15.00      A    C  
ATOM    121  CE2 PHE A  47      14.758  -2.803  -0.538  1.00 15.00      A    C  
ATOM    122  CZ  PHE A  47      13.929  -1.928  -1.213  1.00 15.00      A    C  
ATOM    123  C   PHE A  47      16.242  -6.530  -5.239  1.00 15.00      A    C  
ATOM    124  O   PHE A  47      16.857  -5.941  -6.129  1.00 15.00      A    O  
ATOM    125  N   ARG A  48      16.297  -7.852  -5.068  1.00 15.00      A    N  
ATOM    126  HN  ARG A  48      15.793  -8.260  -4.333  1.00 15.00      A    H  
ATOM    127  CA  ARG A  48      17.083  -8.708  -5.951  1.00 15.00      A    C  
ATOM    128  CB  ARG A  48      17.258 -10.101  -5.339  1.00 15.00      A    C  
ATOM    129  CG  ARG A  48      17.974 -10.143  -3.999  1.00 15.00      A    C  
ATOM    130  CD  ARG A  48      18.167 -11.583  -3.548  1.00 15.00      A    C  
ATOM    131  NE  ARG A  48      18.754 -11.682  -2.214  1.00 15.00      A    N  
ATOM    132  HE  ARG A  48      19.221 -10.895  -1.862  1.00 15.00      A    H  
ATOM    133  CZ  ARG A  48      18.690 -12.781  -1.461  1.00 15.00      A    C  
ATOM    134  NH1 ARG A  48      18.067 -13.864  -1.911  1.00 15.00      A    N  
ATOM    135 HH11 ARG A  48      17.628 -13.858  -2.855  1.00 15.00      A    H  
ATOM    136 HH12 ARG A  48      18.019 -14.719  -1.322  1.00 15.00      A    H  
ATOM    137  NH2 ARG A  48      19.250 -12.798  -0.259  1.00 15.00      A    N  
ATOM    138 HH21 ARG A  48      19.741 -11.953   0.099  1.00 15.00      A    H  
ATOM    139 HH22 ARG A  48      19.198 -13.656   0.327  1.00 15.00      A    H  
ATOM    140  C   ARG A  48      16.376  -8.850  -7.294  1.00 15.00      A    C  
ATOM    141  O   ARG A  48      17.002  -8.782  -8.351  1.00 15.00      A    O  
ATOM    142  N   ASP A  49      15.058  -9.045  -7.232  1.00 15.00      A    N  
ATOM    143  HN  ASP A  49      14.627  -9.082  -6.354  1.00 15.00      A    H  
ATOM    144  CA  ASP A  49      14.237  -9.203  -8.427  1.00 15.00      A    C  
ATOM    145  CB  ASP A  49      12.932  -9.925  -8.085  1.00 15.00      A    C  
ATOM    146  CG  ASP A  49      13.159 -11.264  -7.415  1.00 15.00      A    C  
ATOM    147  OD1 ASP A  49      13.644 -12.195  -8.093  1.00 15.00      A    O  
ATOM    148  OD2 ASP A  49      12.851 -11.384  -6.212  1.00 15.00      A    O  
ATOM    149  C   ASP A  49      13.937  -7.852  -9.074  1.00 15.00      A    C  
ATOM    150  O   ASP A  49      13.630  -7.778 -10.263  1.00 15.00      A    O  
ATOM    151  N   LEU A  50      14.027  -6.786  -8.280  1.00 15.00      A    N  
ATOM    152  HN  LEU A  50      14.267  -6.910  -7.339  1.00 15.00      A    H  
ATOM    153  CA  LEU A  50      13.779  -5.437  -8.778  1.00 15.00      A    C  
ATOM    154  CB  LEU A  50      13.481  -4.479  -7.621  1.00 15.00      A    C  
ATOM    155  CG  LEU A  50      12.005  -4.133  -7.394  1.00 15.00      A    C  
ATOM    156  CD1 LEU A  50      11.836  -3.326  -6.118  1.00 15.00      A    C  
ATOM    157  CD2 LEU A  50      11.444  -3.367  -8.584  1.00 15.00      A    C  
ATOM    158  C   LEU A  50      14.969  -4.930  -9.591  1.00 15.00      A    C  
ATOM    159  O   LEU A  50      14.830  -4.025 -10.415  1.00 15.00      A    O  
ATOM    160  N   GLY A  51      16.137  -5.526  -9.349  1.00 15.00      A    N  
ATOM    161  HN  GLY A  51      16.182  -6.238  -8.675  1.00 15.00      A    H  
ATOM    162  CA  GLY A  51      17.338  -5.135 -10.064  1.00 15.00      A    C  
ATOM    163  C   GLY A  51      18.089  -4.018  -9.369  1.00 15.00      A    C  
ATOM    164  O   GLY A  51      18.950  -3.375  -9.968  1.00 15.00      A    O  
ATOM    165  N   TRP A  52      17.760  -3.787  -8.101  1.00 15.00      A    N  
ATOM    166  HN  TRP A  52      17.068  -4.338  -7.679  1.00 15.00      A    H  
ATOM    167  CA  TRP A  52      18.403  -2.735  -7.320  1.00 15.00      A    C  
ATOM    168  CB  TRP A  52      17.349  -1.859  -6.630  1.00 15.00      A    C  
ATOM    169  CG  TRP A  52      16.379  -1.194  -7.567  1.00 15.00      A    C  
ATOM    170  CD1 TRP A  52      16.505  -1.042  -8.919  1.00 15.00      A    C  
ATOM    171  CD2 TRP A  52      15.133  -0.580  -7.213  1.00 15.00      A    C  
ATOM    172  NE1 TRP A  52      15.412  -0.385  -9.428  1.00 15.00      A    N  
ATOM    173  HE1 TRP A  52      15.270  -0.162 -10.372  1.00 15.00      A    H  
ATOM    174  CE2 TRP A  52      14.556  -0.087  -8.400  1.00 15.00      A    C  
ATOM    175  CE3 TRP A  52      14.447  -0.404  -6.008  1.00 15.00      A    C  
ATOM    176  CZ2 TRP A  52      13.328   0.571  -8.416  1.00 15.00      A    C  
ATOM    177  CZ3 TRP A  52      13.230   0.250  -6.025  1.00 15.00      A    C  
ATOM    178  CH2 TRP A  52      12.682   0.729  -7.221  1.00 15.00      A    C  
ATOM    179  C   TRP A  52      19.352  -3.330  -6.282  1.00 15.00      A    C  
ATOM    180  O   TRP A  52      19.481  -2.812  -5.172  1.00 15.00      A    O  
ATOM    181  N   GLN A  53      20.021  -4.417  -6.656  1.00 15.00      A    N  
ATOM    182  HN  GLN A  53      19.881  -4.774  -7.559  1.00 15.00      A    H  
ATOM    183  CA  GLN A  53      20.958  -5.094  -5.763  1.00 15.00      A    C  
ATOM    184  CB  GLN A  53      21.049  -6.589  -6.104  1.00 15.00      A    C  
ATOM    185  CG  GLN A  53      21.703  -6.898  -7.446  1.00 15.00      A    C  
ATOM    186  CD  GLN A  53      20.756  -6.737  -8.621  1.00 15.00      A    C  
ATOM    187  OE1 GLN A  53      19.555  -6.981  -8.503  1.00 15.00      A    O  
ATOM    188  NE2 GLN A  53      21.292  -6.319  -9.761  1.00 15.00      A    N  
ATOM    189 HE21 GLN A  53      22.256  -6.140  -9.782  1.00 15.00      A    H  
ATOM    190 HE22 GLN A  53      20.702  -6.204 -10.535  1.00 15.00      A    H  
ATOM    191  C   GLN A  53      22.348  -4.460  -5.805  1.00 15.00      A    C  
ATOM    192  O   GLN A  53      23.190  -4.738  -4.951  1.00 15.00      A    O  
ATOM    193  N   ASP A  54      22.580  -3.608  -6.799  1.00 15.00      A    N  
ATOM    194  HN  ASP A  54      21.866  -3.419  -7.443  1.00 15.00      A    H  
ATOM    195  CA  ASP A  54      23.872  -2.946  -6.957  1.00 15.00      A    C  
ATOM    196  CB  ASP A  54      24.200  -2.747  -8.441  1.00 15.00      A    C  
ATOM    197  CG  ASP A  54      23.075  -2.083  -9.215  1.00 15.00      A    C  
ATOM    198  OD1 ASP A  54      23.083  -0.839  -9.326  1.00 15.00      A    O  
ATOM    199  OD2 ASP A  54      22.187  -2.808  -9.710  1.00 15.00      A    O  
ATOM    200  C   ASP A  54      23.932  -1.614  -6.212  1.00 15.00      A    C  
ATOM    201  O   ASP A  54      24.983  -1.232  -5.695  1.00 15.00      A    O  
ATOM    202  N   TRP A  55      22.803  -0.913  -6.155  1.00 15.00      A    N  
ATOM    203  HN  TRP A  55      21.996  -1.273  -6.577  1.00 15.00      A    H  
ATOM    204  CA  TRP A  55      22.741   0.378  -5.482  1.00 15.00      A    C  
ATOM    205  CB  TRP A  55      21.827   1.339  -6.247  1.00 15.00      A    C  
ATOM    206  CG  TRP A  55      22.522   2.567  -6.764  1.00 15.00      A    C  
ATOM    207  CD1 TRP A  55      21.978   3.810  -6.905  1.00 15.00      A    C  
ATOM    208  CD2 TRP A  55      23.884   2.675  -7.212  1.00 15.00      A    C  
ATOM    209  NE1 TRP A  55      22.909   4.684  -7.410  1.00 15.00      A    N  
ATOM    210  HE1 TRP A  55      22.755   5.633  -7.598  1.00 15.00      A    H  
ATOM    211  CE2 TRP A  55      24.087   4.013  -7.607  1.00 15.00      A    C  
ATOM    212  CE3 TRP A  55      24.952   1.776  -7.318  1.00 15.00      A    C  
ATOM    213  CZ2 TRP A  55      25.308   4.470  -8.096  1.00 15.00      A    C  
ATOM    214  CZ3 TRP A  55      26.162   2.232  -7.803  1.00 15.00      A    C  
ATOM    215  CH2 TRP A  55      26.331   3.567  -8.187  1.00 15.00      A    C  
ATOM    216  C   TRP A  55      22.287   0.241  -4.033  1.00 15.00      A    C  
ATOM    217  O   TRP A  55      22.964   0.710  -3.117  1.00 15.00      A    O  
ATOM    218  N   ILE A  56      21.143  -0.405  -3.828  1.00 15.00      A    N  
ATOM    219  HN  ILE A  56      20.650  -0.762  -4.597  1.00 15.00      A    H  
ATOM    220  CA  ILE A  56      20.606  -0.600  -2.486  1.00 15.00      A    C  
ATOM    221  CB  ILE A  56      19.074  -0.799  -2.503  1.00 15.00      A    C  
ATOM    222  CG1 ILE A  56      18.397   0.395  -3.186  1.00 15.00      A    C  
ATOM    223  CG2 ILE A  56      18.539  -0.981  -1.087  1.00 15.00      A    C  
ATOM    224  CD1 ILE A  56      16.896   0.259  -3.322  1.00 15.00      A    C  
ATOM    225  C   ILE A  56      21.276  -1.786  -1.797  1.00 15.00      A    C  
ATOM    226  O   ILE A  56      21.301  -2.894  -2.331  1.00 15.00      A    O  
ATOM    227  N   ILE A  57      21.826  -1.534  -0.613  1.00 15.00      A    N  
ATOM    228  HN  ILE A  57      21.774  -0.625  -0.249  1.00 15.00      A    H  
ATOM    229  CA  ILE A  57      22.503  -2.567   0.162  1.00 15.00      A    C  
ATOM    230  CB  ILE A  57      23.723  -1.994   0.915  1.00 15.00      A    C  
ATOM    231  CG1 ILE A  57      24.511  -1.030   0.025  1.00 15.00      A    C  
ATOM    232  CG2 ILE A  57      24.619  -3.119   1.414  1.00 15.00      A    C  
ATOM    233  CD1 ILE A  57      25.376  -0.061   0.801  1.00 15.00      A    C  
ATOM    234  C   ILE A  57      21.552  -3.171   1.190  1.00 15.00      A    C  
ATOM    235  O   ILE A  57      21.168  -4.336   1.091  1.00 15.00      A    O  
ATOM    236  N   ALA A  58      21.179  -2.361   2.175  1.00 15.00      A    N  
ATOM    237  HN  ALA A  58      21.516  -1.440   2.189  1.00 15.00      A    H  
ATOM    238  CA  ALA A  58      20.281  -2.800   3.232  1.00 15.00      A    C  
ATOM    239  CB  ALA A  58      20.952  -2.651   4.590  1.00 15.00      A    C  
ATOM    240  C   ALA A  58      18.971  -2.022   3.198  1.00 15.00      A    C  
ATOM    241  O   ALA A  58      18.968  -0.795   3.131  1.00 15.00      A    O  
ATOM    242  N   PRO A  59      17.834  -2.734   3.235  1.00 15.00      A    N  
ATOM    243  CA  PRO A  59      17.808  -4.192   3.295  1.00 15.00      A    C  
ATOM    244  CB  PRO A  59      16.518  -4.443   4.075  1.00 15.00      A    C  
ATOM    245  CG  PRO A  59      15.605  -3.330   3.662  1.00 15.00      A    C  
ATOM    246  CD  PRO A  59      16.475  -2.168   3.245  1.00 15.00      A    C  
ATOM    247  C   PRO A  59      17.708  -4.817   1.904  1.00 15.00      A    C  
ATOM    248  O   PRO A  59      17.705  -4.110   0.897  1.00 15.00      A    O  
ATOM    249  N   GLU A  60      17.634  -6.145   1.855  1.00 15.00      A    N  
ATOM    250  HN  GLU A  60      17.659  -6.657   2.691  1.00 15.00      A    H  
ATOM    251  CA  GLU A  60      17.513  -6.862   0.587  1.00 15.00      A    C  
ATOM    252  CB  GLU A  60      18.182  -8.234   0.677  1.00 15.00      A    C  
ATOM    253  CG  GLU A  60      19.687  -8.180   0.870  1.00 15.00      A    C  
ATOM    254  CD  GLU A  60      20.324  -9.553   0.815  1.00 15.00      A    C  
ATOM    255  OE1 GLU A  60      20.482 -10.178   1.884  1.00 15.00      A    O  
ATOM    256  OE2 GLU A  60      20.662 -10.005  -0.299  1.00 15.00      A    O  
ATOM    257  C   GLU A  60      16.043  -7.026   0.221  1.00 15.00      A    C  
ATOM    258  O   GLU A  60      15.701  -7.624  -0.800  1.00 15.00      A    O  
ATOM    259  N   GLY A  61      15.187  -6.481   1.077  1.00 15.00      A    N  
ATOM    260  HN  GLY A  61      15.539  -6.021   1.866  1.00 15.00      A    H  
ATOM    261  CA  GLY A  61      13.758  -6.550   0.875  1.00 15.00      A    C  
ATOM    262  C   GLY A  61      13.013  -6.106   2.115  1.00 15.00      A    C  
ATOM    263  O   GLY A  61      13.601  -5.995   3.190  1.00 15.00      A    O  
ATOM    264  N   TYR A  62      11.720  -5.853   1.974  1.00 15.00      A    N  
ATOM    265  HN  TYR A  62      11.302  -5.964   1.095  1.00 15.00      A    H  
ATOM    266  CA  TYR A  62      10.909  -5.414   3.103  1.00 15.00      A    C  
ATOM    267  CB  TYR A  62      10.985  -3.889   3.259  1.00 15.00      A    C  
ATOM    268  CG  TYR A  62      10.215  -3.113   2.212  1.00 15.00      A    C  
ATOM    269  CD1 TYR A  62      10.616  -3.109   0.882  1.00 15.00      A    C  
ATOM    270  CD2 TYR A  62       9.085  -2.384   2.556  1.00 15.00      A    C  
ATOM    271  CE1 TYR A  62       9.913  -2.403  -0.075  1.00 15.00      A    C  
ATOM    272  CE2 TYR A  62       8.376  -1.675   1.609  1.00 15.00      A    C  
ATOM    273  CZ  TYR A  62       8.793  -1.687   0.293  1.00 15.00      A    C  
ATOM    274  OH  TYR A  62       8.088  -0.982  -0.656  1.00 15.00      A    O  
ATOM    275  HH  TYR A  62       7.811  -1.577  -1.352  1.00 15.00      A    H  
ATOM    276  C   TYR A  62       9.459  -5.852   2.940  1.00 15.00      A    C  
ATOM    277  O   TYR A  62       9.017  -6.157   1.831  1.00 15.00      A    O  
ATOM    278  N   ALA A  63       8.725  -5.891   4.053  1.00 15.00      A    N  
ATOM    279  HN  ALA A  63       9.139  -5.653   4.908  1.00 15.00      A    H  
ATOM    280  CA  ALA A  63       7.320  -6.276   4.029  1.00 15.00      A    C  
ATOM    281  CB  ALA A  63       6.898  -6.841   5.379  1.00 15.00      A    C  
ATOM    282  C   ALA A  63       6.466  -5.072   3.653  1.00 15.00      A    C  
ATOM    283  O   ALA A  63       6.090  -4.273   4.507  1.00 15.00      A    O  
ATOM    284  N   ALA A  64       6.174  -4.949   2.365  1.00 15.00      A    N  
ATOM    285  HN  ALA A  64       6.496  -5.631   1.738  1.00 15.00      A    H  
ATOM    286  CA  ALA A  64       5.388  -3.830   1.856  1.00 15.00      A    C  
ATOM    287  CB  ALA A  64       5.673  -3.607   0.380  1.00 15.00      A    C  
ATOM    288  C   ALA A  64       3.892  -4.006   2.079  1.00 15.00      A    C  
ATOM    289  O   ALA A  64       3.196  -3.038   2.378  1.00 15.00      A    O  
ATOM    290  N   TYR A  65       3.408  -5.243   1.925  1.00 15.00      A    N  
ATOM    291  HN  TYR A  65       4.029  -5.966   1.698  1.00 15.00      A    H  
ATOM    292  CA  TYR A  65       1.983  -5.561   2.081  1.00 15.00      A    C  
ATOM    293  CB  TYR A  65       1.447  -5.134   3.456  1.00 15.00      A    C  
ATOM    294  CG  TYR A  65       2.089  -5.821   4.640  1.00 15.00      A    C  
ATOM    295  CD1 TYR A  65       1.831  -7.156   4.922  1.00 15.00      A    C  
ATOM    296  CD2 TYR A  65       2.940  -5.126   5.485  1.00 15.00      A    C  
ATOM    297  CE1 TYR A  65       2.403  -7.780   6.012  1.00 15.00      A    C  
ATOM    298  CE2 TYR A  65       3.520  -5.742   6.575  1.00 15.00      A    C  
ATOM    299  CZ  TYR A  65       3.248  -7.068   6.835  1.00 15.00      A    C  
ATOM    300  OH  TYR A  65       3.822  -7.684   7.924  1.00 15.00      A    O  
ATOM    301  HH  TYR A  65       4.059  -8.587   7.695  1.00 15.00      A    H  
ATOM    302  C   TYR A  65       1.151  -4.905   0.976  1.00 15.00      A    C  
ATOM    303  O   TYR A  65       1.679  -4.168   0.142  1.00 15.00      A    O  
ATOM    304  N   TYR A  66      -0.150  -5.183   0.964  1.00 15.00      A    N  
ATOM    305  HN  TYR A  66      -0.516  -5.796   1.637  1.00 15.00      A    H  
ATOM    306  CA  TYR A  66      -1.045  -4.595  -0.031  1.00 15.00      A    C  
ATOM    307  CB  TYR A  66      -0.784  -5.128  -1.449  1.00 15.00      A    C  
ATOM    308  CG  TYR A  66      -1.257  -6.540  -1.719  1.00 15.00      A    C  
ATOM    309  CD1 TYR A  66      -0.535  -7.636  -1.268  1.00 15.00      A    C  
ATOM    310  CD2 TYR A  66      -2.417  -6.774  -2.447  1.00 15.00      A    C  
ATOM    311  CE1 TYR A  66      -0.954  -8.925  -1.533  1.00 15.00      A    C  
ATOM    312  CE2 TYR A  66      -2.846  -8.059  -2.712  1.00 15.00      A    C  
ATOM    313  CZ  TYR A  66      -2.112  -9.130  -2.254  1.00 15.00      A    C  
ATOM    314  OH  TYR A  66      -2.535 -10.411  -2.521  1.00 15.00      A    O  
ATOM    315  HH  TYR A  66      -2.916 -10.446  -3.403  1.00 15.00      A    H  
ATOM    316  C   TYR A  66      -2.509  -4.738   0.363  1.00 15.00      A    C  
ATOM    317  O   TYR A  66      -2.872  -5.619   1.142  1.00 15.00      A    O  
ATOM    318  N   CYS A  67      -3.342  -3.859  -0.178  1.00 15.00      A    N  
ATOM    319  HN  CYS A  67      -2.988  -3.180  -0.789  1.00 15.00      A    H  
ATOM    320  CA  CYS A  67      -4.765  -3.873   0.116  1.00 15.00      A    C  
ATOM    321  C   CYS A  67      -5.575  -4.484  -1.022  1.00 15.00      A    C  
ATOM    322  O   CYS A  67      -5.466  -4.073  -2.180  1.00 15.00      A    O  
ATOM    323  CB  CYS A  67      -5.262  -2.464   0.433  1.00 15.00      A    C  
ATOM    324  SG  CYS A  67      -4.570  -1.758   1.963  1.00 15.00      A    S  
ATOM    325  N   GLU A  68      -6.384  -5.473  -0.671  1.00 15.00      A    N  
ATOM    326  HN  GLU A  68      -6.415  -5.750   0.270  1.00 15.00      A    H  
ATOM    327  CA  GLU A  68      -7.232  -6.157  -1.632  1.00 15.00      A    C  
ATOM    328  CB  GLU A  68      -6.497  -7.350  -2.261  1.00 15.00      A    C  
ATOM    329  CG  GLU A  68      -7.267  -8.045  -3.378  1.00 15.00      A    C  
ATOM    330  CD  GLU A  68      -6.372  -8.850  -4.304  1.00 15.00      A    C  
ATOM    331  OE1 GLU A  68      -5.899  -9.924  -3.883  1.00 15.00      A    O  
ATOM    332  OE2 GLU A  68      -6.149  -8.406  -5.453  1.00 15.00      A    O  
ATOM    333  C   GLU A  68      -8.508  -6.617  -0.946  1.00 15.00      A    C  
ATOM    334  O   GLU A  68      -8.472  -7.112   0.181  1.00 15.00      A    O  
ATOM    335  N   GLY A  69      -9.635  -6.438  -1.617  1.00 15.00      A    N  
ATOM    336  HN  GLY A  69      -9.608  -6.028  -2.507  1.00 15.00      A    H  
ATOM    337  CA  GLY A  69     -10.899  -6.846  -1.043  1.00 15.00      A    C  
ATOM    338  C   GLY A  69     -12.072  -6.075  -1.601  1.00 15.00      A    C  
ATOM    339  O   GLY A  69     -11.898  -5.032  -2.228  1.00 15.00      A    O  
ATOM    340  N   GLU A  70     -13.270  -6.589  -1.361  1.00 15.00      A    N  
ATOM    341  HN  GLU A  70     -13.337  -7.417  -0.840  1.00 15.00      A    H  
ATOM    342  CA  GLU A  70     -14.485  -5.954  -1.846  1.00 15.00      A    C  
ATOM    343  CB  GLU A  70     -15.472  -7.003  -2.371  1.00 15.00      A    C  
ATOM    344  CG  GLU A  70     -16.747  -6.416  -2.958  1.00 15.00      A    C  
ATOM    345  CD  GLU A  70     -17.678  -7.473  -3.518  1.00 15.00      A    C  
ATOM    346  OE1 GLU A  70     -18.531  -7.978  -2.758  1.00 15.00      A    O  
ATOM    347  OE2 GLU A  70     -17.558  -7.790  -4.720  1.00 15.00      A    O  
ATOM    348  C   GLU A  70     -15.144  -5.096  -0.766  1.00 15.00      A    C  
ATOM    349  O   GLU A  70     -15.469  -5.585   0.320  1.00 15.00      A    O  
ATOM    350  N   CYS A  71     -15.332  -3.814  -1.086  1.00 15.00      A    N  
ATOM    351  HN  CYS A  71     -15.034  -3.499  -1.965  1.00 15.00      A    H  
ATOM    352  CA  CYS A  71     -15.967  -2.860  -0.183  1.00 15.00      A    C  
ATOM    353  C   CYS A  71     -17.418  -2.652  -0.606  1.00 15.00      A    C  
ATOM    354  O   CYS A  71     -17.732  -1.713  -1.340  1.00 15.00      A    O  
ATOM    355  CB  CYS A  71     -15.231  -1.519  -0.245  1.00 15.00      A    C  
ATOM    356  SG  CYS A  71     -13.636  -1.479   0.627  1.00 15.00      A    S  
ATOM    357  N   ALA A  72     -18.303  -3.529  -0.151  1.00 15.00      A    N  
ATOM    358  HN  ALA A  72     -18.011  -4.253   0.443  1.00 15.00      A    H  
ATOM    359  CA  ALA A  72     -19.702  -3.435  -0.531  1.00 15.00      A    C  
ATOM    360  CB  ALA A  72     -20.105  -4.653  -1.345  1.00 15.00      A    C  
ATOM    361  C   ALA A  72     -20.653  -3.238   0.646  1.00 15.00      A    C  
ATOM    362  O   ALA A  72     -20.241  -3.101   1.800  1.00 15.00      A    O  
ATOM    363  N   PHE A  73     -21.936  -3.221   0.299  1.00 15.00      A    N  
ATOM    364  HN  PHE A  73     -22.156  -3.323  -0.649  1.00 15.00      A    H  
ATOM    365  CA  PHE A  73     -23.035  -3.047   1.239  1.00 15.00      A    C  
ATOM    366  CB  PHE A  73     -24.335  -2.862   0.438  1.00 15.00      A    C  
ATOM    367  CG  PHE A  73     -24.261  -3.410  -0.968  1.00 15.00      A    C  
ATOM    368  CD1 PHE A  73     -23.969  -2.573  -2.037  1.00 15.00      A    C  
ATOM    369  CD2 PHE A  73     -24.465  -4.760  -1.221  1.00 15.00      A    C  
ATOM    370  CE1 PHE A  73     -23.881  -3.069  -3.324  1.00 15.00      A    C  
ATOM    371  CE2 PHE A  73     -24.381  -5.262  -2.507  1.00 15.00      A    C  
ATOM    372  CZ  PHE A  73     -24.089  -4.415  -3.560  1.00 15.00      A    C  
ATOM    373  C   PHE A  73     -23.184  -4.248   2.171  1.00 15.00      A    C  
ATOM    374  O   PHE A  73     -23.196  -5.395   1.721  1.00 15.00      A    O  
ATOM    375  N   PRO A  74     -23.297  -4.000   3.489  1.00 15.00      A    N  
ATOM    376  CA  PRO A  74     -23.259  -2.663   4.076  1.00 15.00      A    C  
ATOM    377  CB  PRO A  74     -24.249  -2.795   5.241  1.00 15.00      A    C  
ATOM    378  CG  PRO A  74     -24.368  -4.270   5.529  1.00 15.00      A    C  
ATOM    379  CD  PRO A  74     -23.534  -5.014   4.516  1.00 15.00      A    C  
ATOM    380  C   PRO A  74     -21.864  -2.308   4.610  1.00 15.00      A    C  
ATOM    381  O   PRO A  74     -21.198  -3.139   5.237  1.00 15.00      A    O  
ATOM    382  N   LEU A  75     -21.427  -1.070   4.370  1.00 15.00      A    N  
ATOM    383  HN  LEU A  75     -22.001  -0.441   3.880  1.00 15.00      A    H  
ATOM    384  CA  LEU A  75     -20.110  -0.627   4.828  1.00 15.00      A    C  
ATOM    385  CB  LEU A  75     -19.677   0.655   4.107  1.00 15.00      A    C  
ATOM    386  CG  LEU A  75     -18.276   0.643   3.484  1.00 15.00      A    C  
ATOM    387  CD1 LEU A  75     -18.035  -0.654   2.726  1.00 15.00      A    C  
ATOM    388  CD2 LEU A  75     -18.099   1.834   2.557  1.00 15.00      A    C  
ATOM    389  C   LEU A  75     -20.083  -0.449   6.348  1.00 15.00      A    C  
ATOM    390  O   LEU A  75     -20.539   0.566   6.878  1.00 15.00      A    O  
ATOM    391  N   ASN A  76     -19.554  -1.461   7.035  1.00 15.00      A    N  
ATOM    392  HN  ASN A  76     -19.216  -2.236   6.544  1.00 15.00      A    H  
ATOM    393  CA  ASN A  76     -19.464  -1.457   8.497  1.00 15.00      A    C  
ATOM    394  CB  ASN A  76     -19.949  -2.803   9.075  1.00 15.00      A    C  
ATOM    395  CG  ASN A  76     -19.015  -3.985   8.821  1.00 15.00      A    C  
ATOM    396  OD1 ASN A  76     -18.869  -4.861   9.673  1.00 15.00      A    O  
ATOM    397  ND2 ASN A  76     -18.385  -4.029   7.650  1.00 15.00      A    N  
ATOM    398 HD21 ASN A  76     -18.546  -3.307   7.009  1.00 15.00      A    H  
ATOM    399 HD22 ASN A  76     -17.783  -4.783   7.477  1.00 15.00      A    H  
ATOM    400  C   ASN A  76     -18.049  -1.132   8.980  1.00 15.00      A    C  
ATOM    401  O   ASN A  76     -17.228  -0.600   8.227  1.00 15.00      A    O  
ATOM    402  N   SER A  77     -17.774  -1.442  10.249  1.00 15.00      A    N  
ATOM    403  HN  SER A  77     -18.475  -1.839  10.806  1.00 15.00      A    H  
ATOM    404  CA  SER A  77     -16.462  -1.202  10.839  1.00 15.00      A    C  
ATOM    405  CB  SER A  77     -16.531  -1.334  12.361  1.00 15.00      A    C  
ATOM    406  OG  SER A  77     -17.228  -2.510  12.738  1.00 15.00      A    O  
ATOM    407  HG  SER A  77     -16.749  -3.284  12.425  1.00 15.00      A    H  
ATOM    408  C   SER A  77     -15.419  -2.166  10.272  1.00 15.00      A    C  
ATOM    409  O   SER A  77     -15.767  -3.109   9.554  1.00 15.00      A    O  
ATOM    410  N   TYR A  78     -14.139  -1.912  10.602  1.00 15.00      A    N  
ATOM    411  HN  TYR A  78     -13.947  -1.149  11.184  1.00 15.00      A    H  
ATOM    412  CA  TYR A  78     -13.010  -2.731  10.131  1.00 15.00      A    C  
ATOM    413  CB  TYR A  78     -13.289  -4.230  10.326  1.00 15.00      A    C  
ATOM    414  CG  TYR A  78     -12.088  -5.149  10.212  1.00 15.00      A    C  
ATOM    415  CD1 TYR A  78     -11.953  -6.010   9.131  1.00 15.00      A    C  
ATOM    416  CD2 TYR A  78     -11.102  -5.175  11.193  1.00 15.00      A    C  
ATOM    417  CE1 TYR A  78     -10.877  -6.867   9.029  1.00 15.00      A    C  
ATOM    418  CE2 TYR A  78     -10.016  -6.024  11.096  1.00 15.00      A    C  
ATOM    419  CZ  TYR A  78      -9.910  -6.869  10.013  1.00 15.00      A    C  
ATOM    420  OH  TYR A  78      -8.838  -7.727   9.914  1.00 15.00      A    O  
ATOM    421  HH  TYR A  78      -8.724  -8.193  10.746  1.00 15.00      A    H  
ATOM    422  C   TYR A  78     -12.669  -2.414   8.672  1.00 15.00      A    C  
ATOM    423  O   TYR A  78     -11.641  -2.854   8.152  1.00 15.00      A    O  
ATOM    424  N   MET A  79     -13.542  -1.642   8.020  1.00 15.00      A    N  
ATOM    425  HN  MET A  79     -14.341  -1.331   8.491  1.00 15.00      A    H  
ATOM    426  CA  MET A  79     -13.351  -1.255   6.625  1.00 15.00      A    C  
ATOM    427  CB  MET A  79     -14.692  -1.223   5.884  1.00 15.00      A    C  
ATOM    428  CG  MET A  79     -15.532  -2.487   6.028  1.00 15.00      A    C  
ATOM    429  SD  MET A  79     -14.779  -3.936   5.266  1.00 15.00      A    S  
ATOM    430  CE  MET A  79     -15.126  -3.632   3.538  1.00 15.00      A    C  
ATOM    431  C   MET A  79     -12.663   0.107   6.520  1.00 15.00      A    C  
ATOM    432  O   MET A  79     -12.126   0.447   5.475  1.00 15.00      A    O  
ATOM    433  N   ASN A  80     -12.712   0.881   7.614  1.00 15.00      A    N  
ATOM    434  HN  ASN A  80     -13.185   0.544   8.402  1.00 15.00      A    H  
ATOM    435  CA  ASN A  80     -12.090   2.214   7.685  1.00 15.00      A    C  
ATOM    436  CB  ASN A  80     -10.569   2.095   7.839  1.00 15.00      A    C  
ATOM    437  CG  ASN A  80     -10.154   1.258   9.035  1.00 15.00      A    C  
ATOM    438  OD1 ASN A  80     -10.802   1.277  10.083  1.00 15.00      A    O  
ATOM    439  ND2 ASN A  80      -9.068   0.510   8.880  1.00 15.00      A    N  
ATOM    440 HD21 ASN A  80      -8.606   0.537   8.014  1.00 15.00      A    H  
ATOM    441 HD22 ASN A  80      -8.773  -0.038   9.636  1.00 15.00      A    H  
ATOM    442  C   ASN A  80     -12.432   3.087   6.474  1.00 15.00      A    C  
ATOM    443  O   ASN A  80     -11.541   3.586   5.783  1.00 15.00      A    O  
ATOM    444  N   ALA A  81     -13.724   3.274   6.227  1.00 15.00      A    N  
ATOM    445  HN  ALA A  81     -14.386   2.872   6.823  1.00 15.00      A    H  
ATOM    446  CA  ALA A  81     -14.178   4.071   5.092  1.00 15.00      A    C  
ATOM    447  CB  ALA A  81     -15.412   3.443   4.467  1.00 15.00      A    C  
ATOM    448  C   ALA A  81     -14.464   5.516   5.486  1.00 15.00      A    C  
ATOM    449  O   ALA A  81     -14.719   5.817   6.654  1.00 15.00      A    O  
ATOM    450  N   THR A  82     -14.412   6.408   4.497  1.00 15.00      A    N  
ATOM    451  HN  THR A  82     -14.189   6.104   3.594  1.00 15.00      A    H  
ATOM    452  CA  THR A  82     -14.676   7.825   4.722  1.00 15.00      A    C  
ATOM    453  CB  THR A  82     -13.814   8.720   3.807  1.00 15.00      A    C  
ATOM    454  OG1 THR A  82     -14.060   8.392   2.432  1.00 15.00      A    O  
ATOM    455  HG1 THR A  82     -13.802   7.482   2.268  1.00 15.00      A    H  
ATOM    456  CG2 THR A  82     -12.335   8.538   4.115  1.00 15.00      A    C  
ATOM    457  C   THR A  82     -16.145   8.130   4.463  1.00 15.00      A    C  
ATOM    458  O   THR A  82     -16.916   7.234   4.118  1.00 15.00      A    O  
ATOM    459  N   ASN A  83     -16.527   9.395   4.620  1.00 15.00      A    N  
ATOM    460  HN  ASN A  83     -15.866  10.068   4.893  1.00 15.00      A    H  
ATOM    461  CA  ASN A  83     -17.911   9.804   4.391  1.00 15.00      A    C  
ATOM    462  CB  ASN A  83     -18.161  11.215   4.921  1.00 15.00      A    C  
ATOM    463  CG  ASN A  83     -18.120  11.289   6.435  1.00 15.00      A    C  
ATOM    464  OD1 ASN A  83     -18.403  10.311   7.128  1.00 15.00      A    O  
ATOM    465  ND2 ASN A  83     -17.774  12.458   6.959  1.00 15.00      A    N  
ATOM    466 HD21 ASN A  83     -17.569  13.198   6.349  1.00 15.00      A    H  
ATOM    467 HD22 ASN A  83     -17.741  12.534   7.935  1.00 15.00      A    H  
ATOM    468  C   ASN A  83     -18.262   9.721   2.910  1.00 15.00      A    C  
ATOM    469  O   ASN A  83     -19.397   9.414   2.550  1.00 15.00      A    O  
ATOM    470  N   HIS A  84     -17.274   9.995   2.061  1.00 15.00      A    N  
ATOM    471  HN  HIS A  84     -16.397  10.241   2.418  1.00 15.00      A    H  
ATOM    472  CA  HIS A  84     -17.460   9.939   0.616  1.00 15.00      A    C  
ATOM    473  CB  HIS A  84     -16.266  10.584  -0.098  1.00 15.00      A    C  
ATOM    474  CG  HIS A  84     -16.387  10.595  -1.592  1.00 15.00      A    C  
ATOM    475  ND1 HIS A  84     -15.643   9.749  -2.381  1.00 15.00      A    N  
ATOM    476  CD2 HIS A  84     -17.177  11.361  -2.382  1.00 15.00      A    C  
ATOM    477  CE1 HIS A  84     -15.999  10.014  -3.625  1.00 15.00      A    C  
ATOM    478  NE2 HIS A  84     -16.924  10.982  -3.672  1.00 15.00      A    N  
ATOM    479  HE2 HIS A  84     -17.349  11.346  -4.474  1.00 15.00      A    H  
ATOM    480  C   HIS A  84     -17.624   8.492   0.164  1.00 15.00      A    C  
ATOM    481  O   HIS A  84     -18.389   8.205  -0.752  1.00 15.00      A    O  
ATOM    482  N   ALA A  85     -16.901   7.587   0.829  1.00 15.00      A    N  
ATOM    483  HN  ALA A  85     -16.315   7.889   1.553  1.00 15.00      A    H  
ATOM    484  CA  ALA A  85     -16.956   6.161   0.507  1.00 15.00      A    C  
ATOM    485  CB  ALA A  85     -15.838   5.410   1.214  1.00 15.00      A    C  
ATOM    486  C   ALA A  85     -18.318   5.556   0.851  1.00 15.00      A    C  
ATOM    487  O   ALA A  85     -18.825   4.707   0.122  1.00 15.00      A    O  
ATOM    488  N   ILE A  86     -18.903   6.003   1.965  1.00 15.00      A    N  
ATOM    489  HN  ILE A  86     -18.440   6.674   2.510  1.00 15.00      A    H  
ATOM    490  CA  ILE A  86     -20.213   5.517   2.403  1.00 15.00      A    C  
ATOM    491  CB  ILE A  86     -20.530   5.968   3.847  1.00 15.00      A    C  
ATOM    492  CG1 ILE A  86     -19.470   5.436   4.820  1.00 15.00      A    C  
ATOM    493  CG2 ILE A  86     -21.919   5.504   4.264  1.00 15.00      A    C  
ATOM    494  CD1 ILE A  86     -19.463   6.131   6.163  1.00 15.00      A    C  
ATOM    495  C   ILE A  86     -21.313   6.013   1.461  1.00 15.00      A    C  
ATOM    496  O   ILE A  86     -22.218   5.258   1.095  1.00 15.00      A    O  
ATOM    497  N   VAL A  87     -21.222   7.289   1.075  1.00 15.00      A    N  
ATOM    498  HN  VAL A  87     -20.483   7.835   1.418  1.00 15.00      A    H  
ATOM    499  CA  VAL A  87     -22.188   7.899   0.161  1.00 15.00      A    C  
ATOM    500  CB  VAL A  87     -21.999   9.433   0.075  1.00 15.00      A    C  
ATOM    501  CG1 VAL A  87     -22.929  10.045  -0.967  1.00 15.00      A    C  
ATOM    502  CG2 VAL A  87     -22.240  10.070   1.432  1.00 15.00      A    C  
ATOM    503  C   VAL A  87     -22.067   7.280  -1.230  1.00 15.00      A    C  
ATOM    504  O   VAL A  87     -23.060   7.110  -1.937  1.00 15.00      A    O  
ATOM    505  N   GLN A  88     -20.837   6.940  -1.610  1.00 15.00      A    N  
ATOM    506  HN  GLN A  88     -20.085   7.117  -1.003  1.00 15.00      A    H  
ATOM    507  CA  GLN A  88     -20.575   6.318  -2.905  1.00 15.00      A    C  
ATOM    508  CB  GLN A  88     -19.067   6.275  -3.192  1.00 15.00      A    C  
ATOM    509  CG  GLN A  88     -18.707   5.839  -4.603  1.00 15.00      A    C  
ATOM    510  CD  GLN A  88     -17.213   5.844  -4.866  1.00 15.00      A    C  
ATOM    511  OE1 GLN A  88     -16.484   6.705  -4.379  1.00 15.00      A    O  
ATOM    512  NE2 GLN A  88     -16.745   4.866  -5.632  1.00 15.00      A    N  
ATOM    513 HE21 GLN A  88     -17.379   4.205  -5.978  1.00 15.00      A    H  
ATOM    514 HE22 GLN A  88     -15.782   4.843  -5.813  1.00 15.00      A    H  
ATOM    515  C   GLN A  88     -21.180   4.917  -2.949  1.00 15.00      A    C  
ATOM    516  O   GLN A  88     -21.694   4.486  -3.979  1.00 15.00      A    O  
ATOM    517  N   THR A  89     -21.134   4.224  -1.813  1.00 15.00      A    N  
ATOM    518  HN  THR A  89     -20.725   4.632  -1.019  1.00 15.00      A    H  
ATOM    519  CA  THR A  89     -21.690   2.882  -1.706  1.00 15.00      A    C  
ATOM    520  CB  THR A  89     -21.284   2.237  -0.364  1.00 15.00      A    C  
ATOM    521  OG1 THR A  89     -19.862   2.068  -0.338  1.00 15.00      A    O  
ATOM    522  HG1 THR A  89     -19.565   1.999   0.573  1.00 15.00      A    H  
ATOM    523  CG2 THR A  89     -21.955   0.889  -0.156  1.00 15.00      A    C  
ATOM    524  C   THR A  89     -23.212   2.950  -1.835  1.00 15.00      A    C  
ATOM    525  O   THR A  89     -23.845   2.057  -2.402  1.00 15.00      A    O  
ATOM    526  N   LEU A  90     -23.782   4.042  -1.328  1.00 15.00      A    N  
ATOM    527  HN  LEU A  90     -23.215   4.709  -0.879  1.00 15.00      A    H  
ATOM    528  CA  LEU A  90     -25.226   4.264  -1.392  1.00 15.00      A    C  
ATOM    529  CB  LEU A  90     -25.648   5.355  -0.407  1.00 15.00      A    C  
ATOM    530  CG  LEU A  90     -26.037   4.890   0.995  1.00 15.00      A    C  
ATOM    531  CD1 LEU A  90     -25.404   3.548   1.321  1.00 15.00      A    C  
ATOM    532  CD2 LEU A  90     -25.626   5.928   2.023  1.00 15.00      A    C  
ATOM    533  C   LEU A  90     -25.711   4.609  -2.809  1.00 15.00      A    C  
ATOM    534  O   LEU A  90     -26.834   4.271  -3.178  1.00 15.00      A    O  
ATOM    535  N   VAL A  91     -24.869   5.288  -3.589  1.00 15.00      A    N  
ATOM    536  HN  VAL A  91     -23.991   5.541  -3.236  1.00 15.00      A    H  
ATOM    537  CA  VAL A  91     -25.216   5.663  -4.959  1.00 15.00      A    C  
ATOM    538  CB  VAL A  91     -24.325   6.826  -5.453  1.00 15.00      A    C  
ATOM    539  CG1 VAL A  91     -24.645   7.194  -6.894  1.00 15.00      A    C  
ATOM    540  CG2 VAL A  91     -24.507   8.035  -4.548  1.00 15.00      A    C  
ATOM    541  C   VAL A  91     -25.079   4.456  -5.882  1.00 15.00      A    C  
ATOM    542  O   VAL A  91     -25.842   4.287  -6.834  1.00 15.00      A    O  
ATOM    543  N   HIS A  92     -24.100   3.614  -5.575  1.00 15.00      A    N  
ATOM    544  HN  HIS A  92     -23.512   3.825  -4.821  1.00 15.00      A    H  
ATOM    545  CA  HIS A  92     -23.863   2.394  -6.331  1.00 15.00      A    C  
ATOM    546  CB  HIS A  92     -22.484   1.813  -5.995  1.00 15.00      A    C  
ATOM    547  CG  HIS A  92     -22.182   0.526  -6.700  1.00 15.00      A    C  
ATOM    548  ND1 HIS A  92     -21.572   0.450  -7.929  1.00 15.00      A    N  
ATOM    549  HD1 HIS A  92     -21.254   1.209  -8.463  1.00 15.00      A    H  
ATOM    550  CD2 HIS A  92     -22.450  -0.753  -6.337  1.00 15.00      A    C  
ATOM    551  CE1 HIS A  92     -21.491  -0.844  -8.271  1.00 15.00      A    C  
ATOM    552  NE2 HIS A  92     -22.012  -1.615  -7.336  1.00 15.00      A    N  
ATOM    553  C   HIS A  92     -24.959   1.371  -6.025  1.00 15.00      A    C  
ATOM    554  O   HIS A  92     -25.319   0.561  -6.879  1.00 15.00      A    O  
ATOM    555  N   PHE A  93     -25.491   1.424  -4.799  1.00 15.00      A    N  
ATOM    556  HN  PHE A  93     -25.170   2.103  -4.168  1.00 15.00      A    H  
ATOM    557  CA  PHE A  93     -26.548   0.507  -4.377  1.00 15.00      A    C  
ATOM    558  CB  PHE A  93     -26.762   0.593  -2.859  1.00 15.00      A    C  
ATOM    559  CG  PHE A  93     -27.793  -0.365  -2.328  1.00 15.00      A    C  
ATOM    560  CD1 PHE A  93     -28.945   0.101  -1.714  1.00 15.00      A    C  
ATOM    561  CD2 PHE A  93     -27.614  -1.733  -2.452  1.00 15.00      A    C  
ATOM    562  CE1 PHE A  93     -29.897  -0.779  -1.234  1.00 15.00      A    C  
ATOM    563  CE2 PHE A  93     -28.561  -2.619  -1.974  1.00 15.00      A    C  
ATOM    564  CZ  PHE A  93     -29.704  -2.142  -1.364  1.00 15.00      A    C  
ATOM    565  C   PHE A  93     -27.846   0.813  -5.123  1.00 15.00      A    C  
ATOM    566  O   PHE A  93     -28.597  -0.097  -5.480  1.00 15.00      A    O  
ATOM    567  N   ILE A  94     -28.096   2.103  -5.355  1.00 15.00      A    N  
ATOM    568  HN  ILE A  94     -27.464   2.776  -5.030  1.00 15.00      A    H  
ATOM    569  CA  ILE A  94     -29.287   2.540  -6.074  1.00 15.00      A    C  
ATOM    570  CB  ILE A  94     -29.554   4.051  -5.868  1.00 15.00      A    C  
ATOM    571  CG1 ILE A  94     -29.694   4.380  -4.378  1.00 15.00      A    C  
ATOM    572  CG2 ILE A  94     -30.807   4.476  -6.619  1.00 15.00      A    C  
ATOM    573  CD1 ILE A  94     -29.580   5.857  -4.063  1.00 15.00      A    C  
ATOM    574  C   ILE A  94     -29.118   2.261  -7.568  1.00 15.00      A    C  
ATOM    575  O   ILE A  94     -29.913   1.536  -8.172  1.00 15.00      A    O  
ATOM    576  N   ASN A  95     -28.073   2.843  -8.147  1.00 15.00      A    N  
ATOM    577  HN  ASN A  95     -27.486   3.412  -7.605  1.00 15.00      A    H  
ATOM    578  CA  ASN A  95     -27.772   2.669  -9.560  1.00 15.00      A    C  
ATOM    579  CB  ASN A  95     -28.156   3.935 -10.337  1.00 15.00      A    C  
ATOM    580  CG  ASN A  95     -28.412   3.675 -11.810  1.00 15.00      A    C  
ATOM    581  OD1 ASN A  95     -27.794   2.804 -12.421  1.00 15.00      A    O  
ATOM    582  ND2 ASN A  95     -29.331   4.432 -12.394  1.00 15.00      A    N  
ATOM    583 HD21 ASN A  95     -29.787   5.111 -11.852  1.00 15.00      A    H  
ATOM    584 HD22 ASN A  95     -29.519   4.277 -13.342  1.00 15.00      A    H  
ATOM    585  C   ASN A  95     -26.282   2.367  -9.744  1.00 15.00      A    C  
ATOM    586  O   ASN A  95     -25.448   3.272  -9.671  1.00 15.00      A    O  
ATOM    587  N   PRO A  96     -25.934   1.083  -9.980  1.00 15.00      A    N  
ATOM    588  CA  PRO A  96     -24.538   0.647 -10.165  1.00 15.00      A    C  
ATOM    589  CB  PRO A  96     -24.628  -0.874 -10.013  1.00 15.00      A    C  
ATOM    590  CG  PRO A  96     -26.008  -1.215 -10.458  1.00 15.00      A    C  
ATOM    591  CD  PRO A  96     -26.879  -0.050 -10.065  1.00 15.00      A    C  
ATOM    592  C   PRO A  96     -23.943   1.008 -11.531  1.00 15.00      A    C  
ATOM    593  O   PRO A  96     -22.759   0.762 -11.779  1.00 15.00      A    O  
ATOM    594  N   GLU A  97     -24.755   1.591 -12.411  1.00 15.00      A    N  
ATOM    595  HN  GLU A  97     -25.685   1.761 -12.162  1.00 15.00      A    H  
ATOM    596  CA  GLU A  97     -24.293   1.979 -13.745  1.00 15.00      A    C  
ATOM    597  CB  GLU A  97     -25.448   1.950 -14.753  1.00 15.00      A    C  
ATOM    598  CG  GLU A  97     -26.272   0.668 -14.741  1.00 15.00      A    C  
ATOM    599  CD  GLU A  97     -25.436  -0.576 -14.978  1.00 15.00      A    C  
ATOM    600  OE1 GLU A  97     -24.980  -0.778 -16.123  1.00 15.00      A    O  
ATOM    601  OE2 GLU A  97     -25.237  -1.349 -14.016  1.00 15.00      A    O  
ATOM    602  C   GLU A  97     -23.652   3.367 -13.724  1.00 15.00      A    C  
ATOM    603  O   GLU A  97     -22.994   3.772 -14.682  1.00 15.00      A    O  
ATOM    604  N   THR A  98     -23.848   4.088 -12.623  1.00 15.00      A    N  
ATOM    605  HN  THR A  98     -24.380   3.709 -11.894  1.00 15.00      A    H  
ATOM    606  CA  THR A  98     -23.296   5.427 -12.476  1.00 15.00      A    C  
ATOM    607  CB  THR A  98     -24.198   6.307 -11.589  1.00 15.00      A    C  
ATOM    608  OG1 THR A  98     -25.573   6.063 -11.918  1.00 15.00      A    O  
ATOM    609  HG1 THR A  98     -25.643   5.248 -12.419  1.00 15.00      A    H  
ATOM    610  CG2 THR A  98     -23.891   7.782 -11.807  1.00 15.00      A    C  
ATOM    611  C   THR A  98     -21.882   5.386 -11.886  1.00 15.00      A    C  
ATOM    612  O   THR A  98     -20.894   5.449 -12.617  1.00 15.00      A    O  
ATOM    613  N   VAL A  99     -21.797   5.275 -10.562  1.00 15.00      A    N  
ATOM    614  HN  VAL A  99     -22.623   5.221 -10.035  1.00 15.00      A    H  
ATOM    615  CA  VAL A  99     -20.509   5.224  -9.875  1.00 15.00      A    C  
ATOM    616  CB  VAL A  99     -20.424   6.285  -8.744  1.00 15.00      A    C  
ATOM    617  CG1 VAL A  99     -21.222   5.878  -7.513  1.00 15.00      A    C  
ATOM    618  CG2 VAL A  99     -18.983   6.612  -8.388  1.00 15.00      A    C  
ATOM    619  C   VAL A  99     -20.234   3.811  -9.338  1.00 15.00      A    C  
ATOM    620  O   VAL A  99     -21.130   3.160  -8.802  1.00 15.00      A    O  
ATOM    621  N   PRO A 100     -18.997   3.305  -9.507  1.00 15.00      A    N  
ATOM    622  CA  PRO A 100     -18.615   1.960  -9.044  1.00 15.00      A    C  
ATOM    623  CB  PRO A 100     -17.272   1.722  -9.734  1.00 15.00      A    C  
ATOM    624  CG  PRO A 100     -16.706   3.086  -9.926  1.00 15.00      A    C  
ATOM    625  CD  PRO A 100     -17.880   3.989 -10.186  1.00 15.00      A    C  
ATOM    626  C   PRO A 100     -18.449   1.861  -7.525  1.00 15.00      A    C  
ATOM    627  O   PRO A 100     -18.772   2.794  -6.788  1.00 15.00      A    O  
ATOM    628  N   LYS A 101     -17.927   0.718  -7.072  1.00 15.00      A    N  
ATOM    629  HN  LYS A 101     -17.667   0.027  -7.717  1.00 15.00      A    H  
ATOM    630  CA  LYS A 101     -17.718   0.467  -5.647  1.00 15.00      A    C  
ATOM    631  CB  LYS A 101     -17.836  -1.033  -5.354  1.00 15.00      A    C  
ATOM    632  CG  LYS A 101     -19.269  -1.535  -5.261  1.00 15.00      A    C  
ATOM    633  CD  LYS A 101     -19.332  -3.001  -4.858  1.00 15.00      A    C  
ATOM    634  CE  LYS A 101     -18.895  -3.907  -5.997  1.00 15.00      A    C  
ATOM    635  NZ  LYS A 101     -19.087  -5.346  -5.667  1.00 15.00      A    N  
ATOM    636  HZ1 LYS A 101     -18.871  -5.933  -6.498  1.00 15.00      A    H  
ATOM    637  HZ2 LYS A 101     -20.071  -5.520  -5.380  1.00 15.00      A    H  
ATOM    638  HZ3 LYS A 101     -18.457  -5.622  -4.887  1.00 15.00      A    H  
ATOM    639  C   LYS A 101     -16.361   0.997  -5.175  1.00 15.00      A    C  
ATOM    640  O   LYS A 101     -15.384   0.961  -5.924  1.00 15.00      A    O  
ATOM    641  N   PRO A 102     -16.296   1.510  -3.923  1.00 15.00      A    N  
ATOM    642  CA  PRO A 102     -15.055   2.047  -3.334  1.00 15.00      A    C  
ATOM    643  CB  PRO A 102     -15.460   2.388  -1.895  1.00 15.00      A    C  
ATOM    644  CG  PRO A 102     -16.930   2.594  -1.965  1.00 15.00      A    C  
ATOM    645  CD  PRO A 102     -17.428   1.614  -2.987  1.00 15.00      A    C  
ATOM    646  C   PRO A 102     -13.934   1.011  -3.338  1.00 15.00      A    C  
ATOM    647  O   PRO A 102     -14.143  -0.147  -2.966  1.00 15.00      A    O  
ATOM    648  N   CYS A 103     -12.748   1.433  -3.766  1.00 15.00      A    N  
ATOM    649  HN  CYS A 103     -12.640   2.370  -4.035  1.00 15.00      A    H  
ATOM    650  CA  CYS A 103     -11.603   0.534  -3.836  1.00 15.00      A    C  
ATOM    651  CB  CYS A 103     -10.620   0.978  -4.926  1.00 15.00      A    C  
ATOM    652  SG  CYS A 103      -9.881   2.609  -4.665  1.00 15.00      A    S  
ATOM    653  HG  CYS A 103      -8.831   2.463  -3.867  1.00 15.00      A    H  
ATOM    654  C   CYS A 103     -10.888   0.405  -2.495  1.00 15.00      A    C  
ATOM    655  O   CYS A 103     -10.774   1.368  -1.736  1.00 15.00      A    O  
ATOM    656  N   CYS A 104     -10.410  -0.803  -2.217  1.00 15.00      A    N  
ATOM    657  HN  CYS A 104     -10.554  -1.532  -2.857  1.00 15.00      A    H  
ATOM    658  CA  CYS A 104      -9.683  -1.078  -0.986  1.00 15.00      A    C  
ATOM    659  C   CYS A 104      -8.240  -0.590  -1.111  1.00 15.00      A    C  
ATOM    660  O   CYS A 104      -7.412  -1.228  -1.766  1.00 15.00      A    O  
ATOM    661  CB  CYS A 104      -9.713  -2.579  -0.684  1.00 15.00      A    C  
ATOM    662  SG  CYS A 104      -8.839  -3.074   0.837  1.00 15.00      A    S  
ATOM    663  N   ALA A 105      -7.951   0.550  -0.490  1.00 15.00      A    N  
ATOM    664  HN  ALA A 105      -8.659   1.013   0.014  1.00 15.00      A    H  
ATOM    665  CA  ALA A 105      -6.612   1.136  -0.531  1.00 15.00      A    C  
ATOM    666  CB  ALA A 105      -6.639   2.429  -1.332  1.00 15.00      A    C  
ATOM    667  C   ALA A 105      -6.080   1.379   0.883  1.00 15.00      A    C  
ATOM    668  O   ALA A 105      -6.860   1.461   1.831  1.00 15.00      A    O  
ATOM    669  N   PRO A 106      -4.742   1.490   1.048  1.00 15.00      A    N  
ATOM    670  CA  PRO A 106      -4.115   1.715   2.359  1.00 15.00      A    C  
ATOM    671  CB  PRO A 106      -2.610   1.671   2.064  1.00 15.00      A    C  
ATOM    672  CG  PRO A 106      -2.493   1.021   0.731  1.00 15.00      A    C  
ATOM    673  CD  PRO A 106      -3.735   1.397  -0.019  1.00 15.00      A    C  
ATOM    674  C   PRO A 106      -4.481   3.061   2.977  1.00 15.00      A    C  
ATOM    675  O   PRO A 106      -4.387   4.107   2.328  1.00 15.00      A    O  
ATOM    676  N   THR A 107      -4.906   3.017   4.237  1.00 15.00      A    N  
ATOM    677  HN  THR A 107      -4.977   2.146   4.684  1.00 15.00      A    H  
ATOM    678  CA  THR A 107      -5.279   4.219   4.975  1.00 15.00      A    C  
ATOM    679  CB  THR A 107      -6.509   3.970   5.874  1.00 15.00      A    C  
ATOM    680  OG1 THR A 107      -6.222   2.924   6.814  1.00 15.00      A    O  
ATOM    681  HG1 THR A 107      -6.488   3.201   7.697  1.00 15.00      A    H  
ATOM    682  CG2 THR A 107      -7.719   3.577   5.041  1.00 15.00      A    C  
ATOM    683  C   THR A 107      -4.122   4.692   5.854  1.00 15.00      A    C  
ATOM    684  O   THR A 107      -4.080   5.848   6.274  1.00 15.00      A    O  
ATOM    685  N   GLN A 108      -3.190   3.781   6.132  1.00 15.00      A    N  
ATOM    686  HN  GLN A 108      -3.284   2.878   5.762  1.00 15.00      A    H  
ATOM    687  CA  GLN A 108      -2.033   4.088   6.968  1.00 15.00      A    C  
ATOM    688  CB  GLN A 108      -2.255   3.523   8.373  1.00 15.00      A    C  
ATOM    689  CG  GLN A 108      -2.056   4.532   9.493  1.00 15.00      A    C  
ATOM    690  CD  GLN A 108      -3.244   4.611  10.434  1.00 15.00      A    C  
ATOM    691  OE1 GLN A 108      -3.345   3.842  11.388  1.00 15.00      A    O  
ATOM    692  NE2 GLN A 108      -4.148   5.549  10.175  1.00 15.00      A    N  
ATOM    693 HE21 GLN A 108      -4.003   6.131   9.400  1.00 15.00      A    H  
ATOM    694 HE22 GLN A 108      -4.922   5.624  10.772  1.00 15.00      A    H  
ATOM    695  C   GLN A 108      -0.759   3.505   6.354  1.00 15.00      A    C  
ATOM    696  O   GLN A 108      -0.736   2.340   5.955  1.00 15.00      A    O  
ATOM    697  N   LEU A 109       0.301   4.316   6.278  1.00 15.00      A    N  
ATOM    698  HN  LEU A 109       0.230   5.233   6.623  1.00 15.00      A    H  
ATOM    699  CA  LEU A 109       1.568   3.866   5.693  1.00 15.00      A    C  
ATOM    700  CB  LEU A 109       1.767   4.475   4.301  1.00 15.00      A    C  
ATOM    701  CG  LEU A 109       0.799   4.002   3.211  1.00 15.00      A    C  
ATOM    702  CD1 LEU A 109       0.743   5.005   2.070  1.00 15.00      A    C  
ATOM    703  CD2 LEU A 109       1.202   2.630   2.693  1.00 15.00      A    C  
ATOM    704  C   LEU A 109       2.769   4.186   6.586  1.00 15.00      A    C  
ATOM    705  O   LEU A 109       2.860   5.272   7.159  1.00 15.00      A    O  
ATOM    706  N   ASN A 110       3.689   3.225   6.695  1.00 15.00      A    N  
ATOM    707  HN  ASN A 110       3.551   2.379   6.218  1.00 15.00      A    H  
ATOM    708  CA  ASN A 110       4.894   3.385   7.508  1.00 15.00      A    C  
ATOM    709  CB  ASN A 110       5.118   2.136   8.369  1.00 15.00      A    C  
ATOM    710  CG  ASN A 110       4.153   2.031   9.539  1.00 15.00      A    C  
ATOM    711  OD1 ASN A 110       3.148   2.739   9.601  1.00 15.00      A    O  
ATOM    712  ND2 ASN A 110       4.446   1.129  10.469  1.00 15.00      A    N  
ATOM    713 HD21 ASN A 110       5.254   0.589  10.352  1.00 15.00      A    H  
ATOM    714 HD22 ASN A 110       3.842   1.044  11.237  1.00 15.00      A    H  
ATOM    715  C   ASN A 110       6.123   3.640   6.636  1.00 15.00      A    C  
ATOM    716  O   ASN A 110       6.131   3.320   5.447  1.00 15.00      A    O  
ATOM    717  N   ALA A 111       7.164   4.204   7.240  1.00 15.00      A    N  
ATOM    718  HN  ALA A 111       7.101   4.415   8.194  1.00 15.00      A    H  
ATOM    719  CA  ALA A 111       8.400   4.509   6.528  1.00 15.00      A    C  
ATOM    720  CB  ALA A 111       8.856   5.924   6.851  1.00 15.00      A    C  
ATOM    721  C   ALA A 111       9.497   3.506   6.870  1.00 15.00      A    C  
ATOM    722  O   ALA A 111       9.609   3.059   8.012  1.00 15.00      A    O  
ATOM    723  N   ILE A 112      10.309   3.162   5.873  1.00 15.00      A    N  
ATOM    724  HN  ILE A 112      10.174   3.565   4.989  1.00 15.00      A    H  
ATOM    725  CA  ILE A 112      11.399   2.206   6.064  1.00 15.00      A    C  
ATOM    726  CB  ILE A 112      11.339   1.050   5.041  1.00 15.00      A    C  
ATOM    727  CG1 ILE A 112      11.450   1.574   3.604  1.00 15.00      A    C  
ATOM    728  CG2 ILE A 112      10.076   0.229   5.227  1.00 15.00      A    C  
ATOM    729  CD1 ILE A 112      11.637   0.490   2.565  1.00 15.00      A    C  
ATOM    730  C   ILE A 112      12.758   2.886   5.953  1.00 15.00      A    C  
ATOM    731  O   ILE A 112      12.856   4.017   5.488  1.00 15.00      A    O  
ATOM    732  N   SER A 113      13.806   2.189   6.380  1.00 15.00      A    N  
ATOM    733  HN  SER A 113      13.669   1.289   6.742  1.00 15.00      A    H  
ATOM    734  CA  SER A 113      15.159   2.729   6.310  1.00 15.00      A    C  
ATOM    735  CB  SER A 113      15.884   2.554   7.650  1.00 15.00      A    C  
ATOM    736  OG  SER A 113      15.183   3.191   8.703  1.00 15.00      A    O  
ATOM    737  HG  SER A 113      14.256   3.265   8.472  1.00 15.00      A    H  
ATOM    738  C   SER A 113      15.941   2.038   5.198  1.00 15.00      A    C  
ATOM    739  O   SER A 113      16.056   0.814   5.179  1.00 15.00      A    O  
ATOM    740  N   VAL A 114      16.463   2.822   4.259  1.00 15.00      A    N  
ATOM    741  HN  VAL A 114      16.337   3.796   4.314  1.00 15.00      A    H  
ATOM    742  CA  VAL A 114      17.237   2.252   3.156  1.00 15.00      A    C  
ATOM    743  CB  VAL A 114      16.547   2.364   1.763  1.00 15.00      A    C  
ATOM    744  CG1 VAL A 114      15.045   2.585   1.890  1.00 15.00      A    C  
ATOM    745  CG2 VAL A 114      17.185   3.426   0.875  1.00 15.00      A    C  
ATOM    746  C   VAL A 114      18.655   2.814   3.130  1.00 15.00      A    C  
ATOM    747  O   VAL A 114      18.886   3.985   3.446  1.00 15.00      A    O  
ATOM    748  N   LEU A 115      19.595   1.955   2.771  1.00 15.00      A    N  
ATOM    749  HN  LEU A 115      19.332   1.039   2.532  1.00 15.00      A    H  
ATOM    750  CA  LEU A 115      20.999   2.318   2.703  1.00 15.00      A    C  
ATOM    751  CB  LEU A 115      21.783   1.447   3.696  1.00 15.00      A    C  
ATOM    752  CG  LEU A 115      23.016   2.072   4.358  1.00 15.00      A    C  
ATOM    753  CD1 LEU A 115      22.607   3.169   5.329  1.00 15.00      A    C  
ATOM    754  CD2 LEU A 115      23.834   1.007   5.073  1.00 15.00      A    C  
ATOM    755  C   LEU A 115      21.495   2.065   1.286  1.00 15.00      A    C  
ATOM    756  O   LEU A 115      21.729   0.919   0.906  1.00 15.00      A    O  
ATOM    757  N   TYR A 116      21.634   3.132   0.498  1.00 15.00      A    N  
ATOM    758  HN  TYR A 116      21.440   4.024   0.855  1.00 15.00      A    H  
ATOM    759  CA  TYR A 116      22.075   2.996  -0.888  1.00 15.00      A    C  
ATOM    760  CB  TYR A 116      20.921   3.291  -1.865  1.00 15.00      A    C  
ATOM    761  CG  TYR A 116      20.501   4.752  -1.941  1.00 15.00      A    C  
ATOM    762  CD1 TYR A 116      19.575   5.280  -1.047  1.00 15.00      A    C  
ATOM    763  CD2 TYR A 116      21.030   5.601  -2.906  1.00 15.00      A    C  
ATOM    764  CE1 TYR A 116      19.195   6.606  -1.111  1.00 15.00      A    C  
ATOM    765  CE2 TYR A 116      20.654   6.929  -2.977  1.00 15.00      A    C  
ATOM    766  CZ  TYR A 116      19.739   7.425  -2.077  1.00 15.00      A    C  
ATOM    767  OH  TYR A 116      19.367   8.746  -2.138  1.00 15.00      A    O  
ATOM    768  HH  TYR A 116      19.456   9.144  -1.267  1.00 15.00      A    H  
ATOM    769  C   TYR A 116      23.286   3.865  -1.212  1.00 15.00      A    C  
ATOM    770  O   TYR A 116      23.653   4.758  -0.447  1.00 15.00      A    O  
ATOM    771  N   PHE A 117      23.899   3.579  -2.357  1.00 15.00      A    N  
ATOM    772  HN  PHE A 117      23.560   2.838  -2.902  1.00 15.00      A    H  
ATOM    773  CA  PHE A 117      25.058   4.325  -2.831  1.00 15.00      A    C  
ATOM    774  CB  PHE A 117      25.984   3.407  -3.637  1.00 15.00      A    C  
ATOM    775  CG  PHE A 117      26.733   2.370  -2.849  1.00 15.00      A    C  
ATOM    776  CD1 PHE A 117      27.732   2.735  -1.963  1.00 15.00      A    C  
ATOM    777  CD2 PHE A 117      26.456   1.023  -3.019  1.00 15.00      A    C  
ATOM    778  CE1 PHE A 117      28.440   1.779  -1.259  1.00 15.00      A    C  
ATOM    779  CE2 PHE A 117      27.158   0.060  -2.318  1.00 15.00      A    C  
ATOM    780  CZ  PHE A 117      28.152   0.439  -1.436  1.00 15.00      A    C  
ATOM    781  C   PHE A 117      24.603   5.449  -3.753  1.00 15.00      A    C  
ATOM    782  O   PHE A 117      23.638   5.290  -4.499  1.00 15.00      A    O  
ATOM    783  N   ASP A 118      25.288   6.583  -3.701  1.00 15.00      A    N  
ATOM    784  HN  ASP A 118      26.032   6.670  -3.069  1.00 15.00      A    H  
ATOM    785  CA  ASP A 118      24.947   7.705  -4.569  1.00 15.00      A    C  
ATOM    786  CB  ASP A 118      24.984   9.044  -3.813  1.00 15.00      A    C  
ATOM    787  CG  ASP A 118      26.371   9.646  -3.688  1.00 15.00      A    C  
ATOM    788  OD1 ASP A 118      27.318   8.896  -3.397  1.00 15.00      A    O  
ATOM    789  OD2 ASP A 118      26.507  10.871  -3.887  1.00 15.00      A    O  
ATOM    790  C   ASP A 118      25.848   7.706  -5.810  1.00 15.00      A    C  
ATOM    791  O   ASP A 118      26.523   6.712  -6.091  1.00 15.00      A    O  
ATOM    792  N   ASP A 119      25.855   8.813  -6.549  1.00 15.00      A    N  
ATOM    793  HN  ASP A 119      25.304   9.576  -6.272  1.00 15.00      A    H  
ATOM    794  CA  ASP A 119      26.666   8.924  -7.761  1.00 15.00      A    C  
ATOM    795  CB  ASP A 119      26.261  10.155  -8.573  1.00 15.00      A    C  
ATOM    796  CG  ASP A 119      24.819  10.095  -9.038  1.00 15.00      A    C  
ATOM    797  OD1 ASP A 119      24.465   9.137  -9.757  1.00 15.00      A    O  
ATOM    798  OD2 ASP A 119      24.043  11.006  -8.685  1.00 15.00      A    O  
ATOM    799  C   ASP A 119      28.165   8.949  -7.460  1.00 15.00      A    C  
ATOM    800  O   ASP A 119      28.981   8.614  -8.319  1.00 15.00      A    O  
ATOM    801  N   SER A 120      28.525   9.342  -6.241  1.00 15.00      A    N  
ATOM    802  HN  SER A 120      27.833   9.596  -5.595  1.00 15.00      A    H  
ATOM    803  CA  SER A 120      29.927   9.404  -5.840  1.00 15.00      A    C  
ATOM    804  CB  SER A 120      30.177  10.644  -4.981  1.00 15.00      A    C  
ATOM    805  OG  SER A 120      29.357  11.726  -5.392  1.00 15.00      A    O  
ATOM    806  HG  SER A 120      28.457  11.577  -5.090  1.00 15.00      A    H  
ATOM    807  C   SER A 120      30.339   8.139  -5.084  1.00 15.00      A    C  
ATOM    808  O   SER A 120      31.452   8.057  -4.555  1.00 15.00      A    O  
ATOM    809  N   SER A 121      29.425   7.161  -5.040  1.00 15.00      A    N  
ATOM    810  HN  SER A 121      28.564   7.313  -5.482  1.00 15.00      A    H  
ATOM    811  CA  SER A 121      29.649   5.874  -4.363  1.00 15.00      A    C  
ATOM    812  CB  SER A 121      30.921   5.181  -4.863  1.00 15.00      A    C  
ATOM    813  OG  SER A 121      30.666   3.828  -5.199  1.00 15.00      A    O  
ATOM    814  HG  SER A 121      29.764   3.742  -5.518  1.00 15.00      A    H  
ATOM    815  C   SER A 121      29.660   6.014  -2.841  1.00 15.00      A    C  
ATOM    816  O   SER A 121      30.165   5.139  -2.130  1.00 15.00      A    O  
ATOM    817  N   ASN A 122      29.072   7.098  -2.343  1.00 15.00      A    N  
ATOM    818  HN  ASN A 122      28.658   7.739  -2.957  1.00 15.00      A    H  
ATOM    819  CA  ASN A 122      29.020   7.356  -0.912  1.00 15.00      A    C  
ATOM    820  CB  ASN A 122      28.946   8.863  -0.634  1.00 15.00      A    C  
ATOM    821  CG  ASN A 122      29.953   9.673  -1.434  1.00 15.00      A    C  
ATOM    822  OD1 ASN A 122      31.066   9.220  -1.702  1.00 15.00      A    O  
ATOM    823  ND2 ASN A 122      29.564  10.885  -1.822  1.00 15.00      A    N  
ATOM    824 HD21 ASN A 122      28.663  11.184  -1.579  1.00 15.00      A    H  
ATOM    825 HD22 ASN A 122      30.194  11.428  -2.343  1.00 15.00      A    H  
ATOM    826  C   ASN A 122      27.824   6.657  -0.277  1.00 15.00      A    C  
ATOM    827  O   ASN A 122      26.732   6.629  -0.848  1.00 15.00      A    O  
ATOM    828  N   VAL A 123      28.037   6.102   0.909  1.00 15.00      A    N  
ATOM    829  HN  VAL A 123      28.929   6.169   1.314  1.00 15.00      A    H  
ATOM    830  CA  VAL A 123      26.979   5.408   1.632  1.00 15.00      A    C  
ATOM    831  CB  VAL A 123      27.562   4.463   2.705  1.00 15.00      A    C  
ATOM    832  CG1 VAL A 123      26.464   3.622   3.341  1.00 15.00      A    C  
ATOM    833  CG2 VAL A 123      28.641   3.572   2.106  1.00 15.00      A    C  
ATOM    834  C   VAL A 123      26.047   6.421   2.291  1.00 15.00      A    C  
ATOM    835  O   VAL A 123      26.463   7.182   3.167  1.00 15.00      A    O  
ATOM    836  N   ILE A 124      24.790   6.430   1.867  1.00 15.00      A    N  
ATOM    837  HN  ILE A 124      24.510   5.789   1.178  1.00 15.00      A    H  
ATOM    838  CA  ILE A 124      23.818   7.368   2.406  1.00 15.00      A    C  
ATOM    839  CB  ILE A 124      23.330   8.356   1.314  1.00 15.00      A    C  
ATOM    840  CG1 ILE A 124      23.117   9.759   1.896  1.00 15.00      A    C  
ATOM    841  CG2 ILE A 124      22.067   7.853   0.630  1.00 15.00      A    C  
ATOM    842  CD1 ILE A 124      23.088  10.860   0.857  1.00 15.00      A    C  
ATOM    843  C   ILE A 124      22.645   6.644   3.076  1.00 15.00      A    C  
ATOM    844  O   ILE A 124      22.339   5.493   2.753  1.00 15.00      A    O  
ATOM    845  N   LEU A 125      22.011   7.321   4.030  1.00 15.00      A    N  
ATOM    846  HN  LEU A 125      22.313   8.226   4.248  1.00 15.00      A    H  
ATOM    847  CA  LEU A 125      20.875   6.758   4.758  1.00 15.00      A    C  
ATOM    848  CB  LEU A 125      21.255   6.494   6.221  1.00 15.00      A    C  
ATOM    849  CG  LEU A 125      20.109   6.176   7.187  1.00 15.00      A    C  
ATOM    850  CD1 LEU A 125      19.532   4.792   6.921  1.00 15.00      A    C  
ATOM    851  CD2 LEU A 125      20.574   6.299   8.629  1.00 15.00      A    C  
ATOM    852  C   LEU A 125      19.677   7.694   4.682  1.00 15.00      A    C  
ATOM    853  O   LEU A 125      19.783   8.883   4.992  1.00 15.00      A    O  
ATOM    854  N   LYS A 126      18.537   7.156   4.263  1.00 15.00      A    N  
ATOM    855  HN  LYS A 126      18.509   6.203   4.035  1.00 15.00      A    H  
ATOM    856  CA  LYS A 126      17.329   7.953   4.132  1.00 15.00      A    C  
ATOM    857  CB  LYS A 126      17.312   8.607   2.750  1.00 15.00      A    C  
ATOM    858  CG  LYS A 126      16.228   9.653   2.560  1.00 15.00      A    C  
ATOM    859  CD  LYS A 126      15.918   9.858   1.086  1.00 15.00      A    C  
ATOM    860  CE  LYS A 126      14.693  10.737   0.897  1.00 15.00      A    C  
ATOM    861  NZ  LYS A 126      14.416  10.997  -0.543  1.00 15.00      A    N  
ATOM    862  HZ1 LYS A 126      13.623  11.664  -0.640  1.00 15.00      A    H  
ATOM    863  HZ2 LYS A 126      14.170  10.111  -1.027  1.00 15.00      A    H  
ATOM    864  HZ3 LYS A 126      15.257  11.405  -1.000  1.00 15.00      A    H  
ATOM    865  C   LYS A 126      16.082   7.094   4.304  1.00 15.00      A    C  
ATOM    866  O   LYS A 126      15.992   5.995   3.752  1.00 15.00      A    O  
ATOM    867  N   LYS A 127      15.115   7.606   5.064  1.00 15.00      A    N  
ATOM    868  HN  LYS A 127      15.246   8.482   5.481  1.00 15.00      A    H  
ATOM    869  CA  LYS A 127      13.867   6.890   5.282  1.00 15.00      A    C  
ATOM    870  CB  LYS A 127      13.281   7.176   6.677  1.00 15.00      A    C  
ATOM    871  CG  LYS A 127      12.377   8.399   6.775  1.00 15.00      A    C  
ATOM    872  CD  LYS A 127      11.841   8.574   8.191  1.00 15.00      A    C  
ATOM    873  CE  LYS A 127      10.690   9.569   8.234  1.00 15.00      A    C  
ATOM    874  NZ  LYS A 127      10.153   9.737   9.613  1.00 15.00      A    N  
ATOM    875  HZ1 LYS A 127      10.096   8.814  10.088  1.00 15.00      A    H  
ATOM    876  HZ2 LYS A 127       9.202  10.156   9.579  1.00 15.00      A    H  
ATOM    877  HZ3 LYS A 127      10.776  10.361  10.166  1.00 15.00      A    H  
ATOM    878  C   LYS A 127      12.872   7.213   4.168  1.00 15.00      A    C  
ATOM    879  O   LYS A 127      12.711   8.372   3.776  1.00 15.00      A    O  
ATOM    880  N   TYR A 128      12.218   6.182   3.647  1.00 15.00      A    N  
ATOM    881  HN  TYR A 128      12.380   5.282   3.997  1.00 15.00      A    H  
ATOM    882  CA  TYR A 128      11.264   6.367   2.566  1.00 15.00      A    C  
ATOM    883  CB  TYR A 128      11.417   5.289   1.493  1.00 15.00      A    C  
ATOM    884  CG  TYR A 128      12.532   5.587   0.514  1.00 15.00      A    C  
ATOM    885  CD1 TYR A 128      12.338   5.460  -0.856  1.00 15.00      A    C  
ATOM    886  CD2 TYR A 128      13.779   6.006   0.961  1.00 15.00      A    C  
ATOM    887  CE1 TYR A 128      13.355   5.744  -1.749  1.00 15.00      A    C  
ATOM    888  CE2 TYR A 128      14.798   6.291   0.076  1.00 15.00      A    C  
ATOM    889  CZ  TYR A 128      14.583   6.156  -1.276  1.00 15.00      A    C  
ATOM    890  OH  TYR A 128      15.596   6.441  -2.155  1.00 15.00      A    O  
ATOM    891  HH  TYR A 128      16.430   6.147  -1.782  1.00 15.00      A    H  
ATOM    892  C   TYR A 128       9.834   6.476   3.058  1.00 15.00      A    C  
ATOM    893  O   TYR A 128       9.284   5.550   3.651  1.00 15.00      A    O  
ATOM    894  N   ARG A 129       9.253   7.638   2.805  1.00 15.00      A    N  
ATOM    895  HN  ARG A 129       9.766   8.331   2.339  1.00 15.00      A    H  
ATOM    896  CA  ARG A 129       7.889   7.933   3.196  1.00 15.00      A    C  
ATOM    897  CB  ARG A 129       7.600   9.408   2.909  1.00 15.00      A    C  
ATOM    898  CG  ARG A 129       6.464  10.007   3.711  1.00 15.00      A    C  
ATOM    899  CD  ARG A 129       5.789  11.119   2.930  1.00 15.00      A    C  
ATOM    900  NE  ARG A 129       5.105  12.075   3.792  1.00 15.00      A    N  
ATOM    901  HE  ARG A 129       5.632  12.826   4.135  1.00 15.00      A    H  
ATOM    902  CZ  ARG A 129       3.823  11.986   4.134  1.00 15.00      A    C  
ATOM    903  NH1 ARG A 129       3.080  10.979   3.701  1.00 15.00      A    N  
ATOM    904 HH11 ARG A 129       2.077  10.918   3.974  1.00 15.00      A    H  
ATOM    905 HH12 ARG A 129       3.497  10.249   3.091  1.00 15.00      A    H  
ATOM    906  NH2 ARG A 129       3.287  12.911   4.912  1.00 15.00      A    N  
ATOM    907 HH21 ARG A 129       3.868  13.705   5.252  1.00 15.00      A    H  
ATOM    908 HH22 ARG A 129       2.286  12.848   5.181  1.00 15.00      A    H  
ATOM    909  C   ARG A 129       6.901   7.065   2.420  1.00 15.00      A    C  
ATOM    910  O   ARG A 129       6.986   6.963   1.198  1.00 15.00      A    O  
ATOM    911  N   ASN A 130       5.967   6.445   3.153  1.00 15.00      A    N  
ATOM    912  HN  ASN A 130       5.977   6.567   4.127  1.00 15.00      A    H  
ATOM    913  CA  ASN A 130       4.927   5.585   2.566  1.00 15.00      A    C  
ATOM    914  CB  ASN A 130       3.992   6.375   1.639  1.00 15.00      A    C  
ATOM    915  CG  ASN A 130       3.609   7.738   2.175  1.00 15.00      A    C  
ATOM    916  OD1 ASN A 130       2.916   7.853   3.182  1.00 15.00      A    O  
ATOM    917  ND2 ASN A 130       4.052   8.783   1.486  1.00 15.00      A    N  
ATOM    918 HD21 ASN A 130       4.591   8.614   0.684  1.00 15.00      A    H  
ATOM    919 HD22 ASN A 130       3.822   9.679   1.804  1.00 15.00      A    H  
ATOM    920  C   ASN A 130       5.508   4.385   1.815  1.00 15.00      A    C  
ATOM    921  O   ASN A 130       5.716   4.445   0.606  1.00 15.00      A    O  
ATOM    922  N   MET A 131       5.765   3.291   2.530  1.00 15.00      A    N  
ATOM    923  HN  MET A 131       5.586   3.293   3.494  1.00 15.00      A    H  
ATOM    924  CA  MET A 131       6.313   2.086   1.908  1.00 15.00      A    C  
ATOM    925  CB  MET A 131       7.825   2.000   2.137  1.00 15.00      A    C  
ATOM    926  CG  MET A 131       8.638   3.077   1.429  1.00 15.00      A    C  
ATOM    927  SD  MET A 131       8.612   2.919  -0.370  1.00 15.00      A    S  
ATOM    928  CE  MET A 131       9.964   1.776  -0.636  1.00 15.00      A    C  
ATOM    929  C   MET A 131       5.632   0.819   2.436  1.00 15.00      A    C  
ATOM    930  O   MET A 131       5.419  -0.142   1.693  1.00 15.00      A    O  
ATOM    931  N   VAL A 132       5.290   0.823   3.722  1.00 15.00      A    N  
ATOM    932  HN  VAL A 132       5.470   1.620   4.262  1.00 15.00      A    H  
ATOM    933  CA  VAL A 132       4.646  -0.331   4.345  1.00 15.00      A    C  
ATOM    934  CB  VAL A 132       5.367  -0.739   5.654  1.00 15.00      A    C  
ATOM    935  CG1 VAL A 132       4.675  -1.922   6.314  1.00 15.00      A    C  
ATOM    936  CG2 VAL A 132       6.828  -1.061   5.380  1.00 15.00      A    C  
ATOM    937  C   VAL A 132       3.171  -0.065   4.640  1.00 15.00      A    C  
ATOM    938  O   VAL A 132       2.817   0.979   5.177  1.00 15.00      A    O  
ATOM    939  N   VAL A 133       2.315  -1.017   4.279  1.00 15.00      A    N  
ATOM    940  HN  VAL A 133       2.652  -1.822   3.835  1.00 15.00      A    H  
ATOM    941  CA  VAL A 133       0.887  -0.891   4.520  1.00 15.00      A    C  
ATOM    942  CB  VAL A 133       0.065  -1.721   3.514  1.00 15.00      A    C  
ATOM    943  CG1 VAL A 133      -1.428  -1.547   3.764  1.00 15.00      A    C  
ATOM    944  CG2 VAL A 133       0.419  -1.322   2.089  1.00 15.00      A    C  
ATOM    945  C   VAL A 133       0.548  -1.330   5.939  1.00 15.00      A    C  
ATOM    946  O   VAL A 133       0.672  -2.505   6.286  1.00 15.00      A    O  
ATOM    947  N   ARG A 134       0.137  -0.371   6.758  1.00 15.00      A    N  
ATOM    948  HN  ARG A 134       0.084   0.548   6.427  1.00 15.00      A    H  
ATOM    949  CA  ARG A 134      -0.230  -0.648   8.135  1.00 15.00      A    C  
ATOM    950  CB  ARG A 134       0.006   0.592   9.000  1.00 15.00      A    C  
ATOM    951  CG  ARG A 134      -0.344   0.406  10.464  1.00 15.00      A    C  
ATOM    952  CD  ARG A 134      -0.085   1.674  11.253  1.00 15.00      A    C  
ATOM    953  NE  ARG A 134      -0.676   1.608  12.584  1.00 15.00      A    N  
ATOM    954  HE  ARG A 134      -1.013   0.740  12.885  1.00 15.00      A    H  
ATOM    955  CZ  ARG A 134      -0.783   2.652  13.398  1.00 15.00      A    C  
ATOM    956  NH1 ARG A 134      -0.338   3.841  13.014  1.00 15.00      A    N  
ATOM    957 HH11 ARG A 134       0.095   3.955  12.075  1.00 15.00      A    H  
ATOM    958 HH12 ARG A 134      -0.422   4.659  13.649  1.00 15.00      A    H  
ATOM    959  NH2 ARG A 134      -1.338   2.508  14.594  1.00 15.00      A    N  
ATOM    960 HH21 ARG A 134      -1.423   3.325  15.231  1.00 15.00      A    H  
ATOM    961 HH22 ARG A 134      -1.690   1.575  14.895  1.00 15.00      A    H  
ATOM    962  C   ARG A 134      -1.688  -1.090   8.223  1.00 15.00      A    C  
ATOM    963  O   ARG A 134      -2.004  -2.096   8.860  1.00 15.00      A    O  
ATOM    964  N   ALA A 135      -2.570  -0.335   7.572  1.00 15.00      A    N  
ATOM    965  HN  ALA A 135      -2.253   0.451   7.079  1.00 15.00      A    H  
ATOM    966  CA  ALA A 135      -3.994  -0.647   7.576  1.00 15.00      A    C  
ATOM    967  CB  ALA A 135      -4.708   0.163   8.649  1.00 15.00      A    C  
ATOM    968  C   ALA A 135      -4.629  -0.393   6.213  1.00 15.00      A    C  
ATOM    969  O   ALA A 135      -4.116   0.393   5.415  1.00 15.00      A    O  
ATOM    970  N   CYS A 136      -5.744  -1.073   5.957  1.00 15.00      A    N  
ATOM    971  HN  CYS A 136      -6.085  -1.698   6.632  1.00 15.00      A    H  
ATOM    972  CA  CYS A 136      -6.472  -0.924   4.701  1.00 15.00      A    C  
ATOM    973  C   CYS A 136      -7.810  -0.230   4.928  1.00 15.00      A    C  
ATOM    974  O   CYS A 136      -8.245  -0.064   6.066  1.00 15.00      A    O  
ATOM    975  CB  CYS A 136      -6.693  -2.287   4.049  1.00 15.00      A    C  
ATOM    976  SG  CYS A 136      -5.173  -3.051   3.404  1.00 15.00      A    S  
ATOM    977  N   GLY A 137      -8.467   0.164   3.844  1.00 15.00      A    N  
ATOM    978  HN  GLY A 137      -8.088  -0.012   2.957  1.00 15.00      A    H  
ATOM    979  CA  GLY A 137      -9.742   0.841   3.973  1.00 15.00      A    C  
ATOM    980  C   GLY A 137     -10.460   1.052   2.656  1.00 15.00      A    C  
ATOM    981  O   GLY A 137      -9.914   0.777   1.592  1.00 15.00      A    O  
ATOM    982  N   CYS A 138     -11.692   1.549   2.735  1.00 15.00      A    N  
ATOM    983  HN  CYS A 138     -12.070   1.750   3.618  1.00 15.00      A    H  
ATOM    984  CA  CYS A 138     -12.496   1.807   1.547  1.00 15.00      A    C  
ATOM    985  C   CYS A 138     -12.491   3.297   1.212  1.00 15.00      A    C  
ATOM    986  O   CYS A 138     -12.891   4.130   2.029  1.00 15.00      A    O  
ATOM    987  CB  CYS A 138     -13.929   1.318   1.761  1.00 15.00      A    C  
ATOM    988  SG  CYS A 138     -14.051  -0.416   2.302  1.00 15.00      A    S  
ATOM    989  N   HIS A 139     -12.036   3.625   0.006  1.00 15.00      A    N  
ATOM    990  HN  HIS A 139     -11.742   2.915  -0.602  1.00 15.00      A    H  
ATOM    991  CA  HIS A 139     -11.962   5.014  -0.435  1.00 15.00      A    C  
ATOM    992  CB  HIS A 139     -10.534   5.366  -0.873  1.00 15.00      A    C  
ATOM    993  CG  HIS A 139      -9.499   5.217   0.205  1.00 15.00      A    C  
ATOM    994  ND1 HIS A 139      -8.178   5.006  -0.098  1.00 15.00      A    N  
ATOM    995  CD2 HIS A 139      -9.647   5.252   1.555  1.00 15.00      A    C  
ATOM    996  CE1 HIS A 139      -7.549   4.923   1.060  1.00 15.00      A    C  
ATOM    997  NE2 HIS A 139      -8.399   5.065   2.086  1.00 15.00      A    N  
ATOM    998  HE2 HIS A 139      -8.172   5.034   3.040  1.00 15.00      A    H  
ATOM    999  C   HIS A 139     -12.942   5.290  -1.570  1.00 15.00      A    C  
ATOM   1000  O   HIS A 139     -12.875   4.671  -2.633  1.00 15.00      A    O  
ATOM   1001  C1  UNK B   1      19.215  -6.892  -3.182  1.00 15.00      B    C  
ATOM   1002  C2  UNK B   1      20.054  -5.921  -2.349  1.00 15.00      B    C  
ATOM   1003  C3  UNK B   1      19.426  -4.989  -1.528  1.00 15.00      B    C  
ATOM   1004  C4  UNK B   1      21.581  -5.972  -2.418  1.00 15.00      B    C  
ATOM   1005  O1  UNK B   1      22.146  -6.778  -3.158  1.00 15.00      B    O  
ATOM   1006  O2  UNK B   1      22.318  -5.122  -1.660  1.00 15.00      B    O  
ATOM   1007  C5  UNK B   1      23.710  -5.351  -1.889  1.00 15.00      B    C  
END
