# Supplementary material for: In silico assessment of biocompatibility and toxicity: molecular docking and dynamics simulation of PMMA-based dental materials for interim prosthetic restorations
Source: J Mater Sci Mater Med. 2024 Jun 4;35(1):28. doi: 10.1007/s10856-024-06799-7 (PMC11150300; doi:10.1007/s10856-024-06799-7)
Supplement: Supplementary file 3 — Supplementary Data 3 [file 10856_2024_6799_MOESM3_ESM.zip › Complexes/BMP7_PMMA.pdb]

REMARK FILENAME="complex_165w.pdb0"
REMARK ===============================================================
REMARK HADDOCK run for complex
REMARK initial structure: complex_165.pdb
REMARK ===============================================================
REMARK            total,bonds,angles,improper,dihe,vdw,elec,air,cdih,coup,rdcs,vean,dani,xpcs,rg
REMARK energies: -26.9153, 0, 0, 0, 0, -22.8967, -5.03625, 1.01765, 0, 0, 0, 0, 0, 0, 0
REMARK ===============================================================
REMARK            bonds,angles,impropers,dihe,air,cdih,coup,rdcs,vean,dani,xpcs
REMARK rms-dev.: 0,0,0,0,7.133202E-02,0,0, 0, 0, 0, 0
REMARK ===============================================================
REMARK               air,cdih,coup,rdcs,vean,dani,xpcs
REMARK               >0.3,>5,>1,>0,>5,>0.2,>0.2
REMARK violations.: 0, 0, 0, 0, 0, 0, 0
REMARK ===============================================================
REMARK                        CVpartition#,violations,rms
REMARK AIRs cross-validation: 1, 1, 0.243362
REMARK ===============================================================
REMARK NCS energy: 0
REMARK ===============================================================
REMARK Symmetry energy: 0
REMARK ===============================================================
REMARK Membrane restraining energy: 0
REMARK ===============================================================
REMARK Local cross-correlation:  0.0000
REMARK ===============================================================
REMARK Desolvation energy: -10.1128
REMARK Internal energy free molecules: -3124.59
REMARK Internal energy complex: -3073.64
REMARK Binding energy: 12.9044
REMARK ===============================================================
REMARK buried surface area: 688.128
REMARK ===============================================================
REMARK water - chain_1: 0 0 0
REMARK water - chain_2: 0 0 0
REMARK ===============================================================
REMARK water - water: 0 0 0
REMARK ===============================================================
REMARK DATE:14-Feb-2024  00:34:54       created by user: enmr
REMARK VERSION:1.3U
ATOM      1  N   GLN A  36      14.132  12.301  -0.534  1.00 15.00      A    N  
ATOM      2  HN  GLN A  36      13.184  12.346  -0.775  1.00 15.00      A    H  
ATOM      3  CA  GLN A  36      15.037  11.491  -1.345  1.00 15.00      A    C  
ATOM      4  CB  GLN A  36      16.431  12.120  -1.381  1.00 15.00      A    C  
ATOM      5  CG  GLN A  36      16.815  12.762  -2.709  1.00 15.00      A    C  
ATOM      6  CD  GLN A  36      16.974  11.757  -3.840  1.00 15.00      A    C  
ATOM      7  OE1 GLN A  36      16.167  10.841  -3.999  1.00 15.00      A    O  
ATOM      8  NE2 GLN A  36      18.035  11.915  -4.623  1.00 15.00      A    N  
ATOM      9 HE21 GLN A  36      18.646  12.656  -4.432  1.00 15.00      A    H  
ATOM     10 HE22 GLN A  36      18.164  11.281  -5.361  1.00 15.00      A    H  
ATOM     11  C   GLN A  36      15.133  10.065  -0.817  1.00 15.00      A    C  
ATOM     12  O   GLN A  36      15.202   9.113  -1.592  1.00 15.00      A    O  
ATOM     13  N   ALA A  37      15.140   9.927   0.507  1.00 15.00      A    N  
ATOM     14  HN  ALA A  37      15.074  10.728   1.069  1.00 15.00      A    H  
ATOM     15  CA  ALA A  37      15.243   8.618   1.145  1.00 15.00      A    C  
ATOM     16  CB  ALA A  37      15.776   8.763   2.562  1.00 15.00      A    C  
ATOM     17  C   ALA A  37      13.907   7.883   1.159  1.00 15.00      A    C  
ATOM     18  O   ALA A  37      12.850   8.488   0.984  1.00 15.00      A    O  
ATOM     19  N   CYS A  38      13.975   6.567   1.365  1.00 15.00      A    N  
ATOM     20  HN  CYS A  38      14.856   6.153   1.481  1.00 15.00      A    H  
ATOM     21  CA  CYS A  38      12.784   5.723   1.418  1.00 15.00      A    C  
ATOM     22  C   CYS A  38      11.962   6.015   2.667  1.00 15.00      A    C  
ATOM     23  O   CYS A  38      12.363   5.676   3.784  1.00 15.00      A    O  
ATOM     24  CB  CYS A  38      13.173   4.241   1.365  1.00 15.00      A    C  
ATOM     25  SG  CYS A  38      11.898   3.080   1.967  1.00 15.00      A    S  
ATOM     26  N   LYS A  39      10.812   6.654   2.467  1.00 15.00      A    N  
ATOM     27  HN  LYS A  39      10.552   6.890   1.551  1.00 15.00      A    H  
ATOM     28  CA  LYS A  39       9.926   7.012   3.572  1.00 15.00      A    C  
ATOM     29  CB  LYS A  39      10.147   8.474   3.987  1.00 15.00      A    C  
ATOM     30  CG  LYS A  39      11.515   8.744   4.593  1.00 15.00      A    C  
ATOM     31  CD  LYS A  39      11.725  10.220   4.899  1.00 15.00      A    C  
ATOM     32  CE  LYS A  39      13.150  10.475   5.373  1.00 15.00      A    C  
ATOM     33  NZ  LYS A  39      13.372  11.887   5.805  1.00 15.00      A    N  
ATOM     34  HZ1 LYS A  39      13.147  12.542   5.028  1.00 15.00      A    H  
ATOM     35  HZ2 LYS A  39      14.368  12.023   6.080  1.00 15.00      A    H  
ATOM     36  HZ3 LYS A  39      12.767  12.113   6.620  1.00 15.00      A    H  
ATOM     37  C   LYS A  39       8.462   6.777   3.213  1.00 15.00      A    C  
ATOM     38  O   LYS A  39       8.139   6.440   2.075  1.00 15.00      A    O  
ATOM     39  N   LYS A  40       7.580   6.964   4.194  1.00 15.00      A    N  
ATOM     40  HN  LYS A  40       7.902   7.227   5.081  1.00 15.00      A    H  
ATOM     41  CA  LYS A  40       6.149   6.780   3.989  1.00 15.00      A    C  
ATOM     42  CB  LYS A  40       5.504   6.254   5.275  1.00 15.00      A    C  
ATOM     43  CG  LYS A  40       4.000   6.042   5.197  1.00 15.00      A    C  
ATOM     44  CD  LYS A  40       3.459   5.477   6.501  1.00 15.00      A    C  
ATOM     45  CE  LYS A  40       2.464   6.425   7.154  1.00 15.00      A    C  
ATOM     46  NZ  LYS A  40       1.923   5.875   8.429  1.00 15.00      A    N  
ATOM     47  HZ1 LYS A  40       1.227   6.535   8.837  1.00 15.00      A    H  
ATOM     48  HZ2 LYS A  40       2.693   5.734   9.113  1.00 15.00      A    H  
ATOM     49  HZ3 LYS A  40       1.458   4.961   8.256  1.00 15.00      A    H  
ATOM     50  C   LYS A  40       5.482   8.085   3.560  1.00 15.00      A    C  
ATOM     51  O   LYS A  40       5.633   9.113   4.220  1.00 15.00      A    O  
ATOM     52  N   HIS A  41       4.747   8.035   2.451  1.00 15.00      A    N  
ATOM     53  HN  HIS A  41       4.668   7.183   1.969  1.00 15.00      A    H  
ATOM     54  CA  HIS A  41       4.051   9.212   1.936  1.00 15.00      A    C  
ATOM     55  CB  HIS A  41       4.406   9.451   0.466  1.00 15.00      A    C  
ATOM     56  CG  HIS A  41       5.840   9.807   0.211  1.00 15.00      A    C  
ATOM     57  ND1 HIS A  41       6.886   8.920   0.332  1.00 15.00      A    N  
ATOM     58  HD1 HIS A  41       6.818   7.984   0.613  1.00 15.00      A    H  
ATOM     59  CD2 HIS A  41       6.394  10.982  -0.182  1.00 15.00      A    C  
ATOM     60  CE1 HIS A  41       8.018   9.568   0.015  1.00 15.00      A    C  
ATOM     61  NE2 HIS A  41       7.773  10.824  -0.305  1.00 15.00      A    N  
ATOM     62  C   HIS A  41       2.539   9.055   2.090  1.00 15.00      A    C  
ATOM     63  O   HIS A  41       2.031   7.937   2.171  1.00 15.00      A    O  
ATOM     64  N   GLU A  42       1.824  10.177   2.121  1.00 15.00      A    N  
ATOM     65  HN  GLU A  42       2.282  11.040   2.038  1.00 15.00      A    H  
ATOM     66  CA  GLU A  42       0.372  10.153   2.277  1.00 15.00      A    C  
ATOM     67  CB  GLU A  42      -0.124  11.445   2.930  1.00 15.00      A    C  
ATOM     68  CG  GLU A  42       0.459  11.714   4.307  1.00 15.00      A    C  
ATOM     69  CD  GLU A  42      -0.226  12.873   5.008  1.00 15.00      A    C  
ATOM     70  OE1 GLU A  42      -0.685  13.803   4.307  1.00 15.00      A    O  
ATOM     71  OE2 GLU A  42      -0.303  12.853   6.256  1.00 15.00      A    O  
ATOM     72  C   GLU A  42      -0.350   9.932   0.949  1.00 15.00      A    C  
ATOM     73  O   GLU A  42       0.078  10.427  -0.095  1.00 15.00      A    O  
ATOM     74  N   LEU A  43      -1.453   9.187   1.009  1.00 15.00      A    N  
ATOM     75  HN  LEU A  43      -1.731   8.824   1.875  1.00 15.00      A    H  
ATOM     76  CA  LEU A  43      -2.263   8.897  -0.168  1.00 15.00      A    C  
ATOM     77  CB  LEU A  43      -1.636   7.767  -1.001  1.00 15.00      A    C  
ATOM     78  CG  LEU A  43      -1.947   7.768  -2.506  1.00 15.00      A    C  
ATOM     79  CD1 LEU A  43      -1.046   6.790  -3.240  1.00 15.00      A    C  
ATOM     80  CD2 LEU A  43      -3.408   7.434  -2.771  1.00 15.00      A    C  
ATOM     81  C   LEU A  43      -3.677   8.508   0.252  1.00 15.00      A    C  
ATOM     82  O   LEU A  43      -3.877   7.491   0.913  1.00 15.00      A    O  
ATOM     83  N   TYR A  44      -4.652   9.329  -0.123  1.00 15.00      A    N  
ATOM     84  HN  TYR A  44      -4.431  10.138  -0.631  1.00 15.00      A    H  
ATOM     85  CA  TYR A  44      -6.044   9.053   0.203  1.00 15.00      A    C  
ATOM     86  CB  TYR A  44      -6.754  10.318   0.711  1.00 15.00      A    C  
ATOM     87  CG  TYR A  44      -8.184  10.088   1.161  1.00 15.00      A    C  
ATOM     88  CD1 TYR A  44      -8.463   9.600   2.431  1.00 15.00      A    C  
ATOM     89  CD2 TYR A  44      -9.253  10.356   0.313  1.00 15.00      A    C  
ATOM     90  CE1 TYR A  44      -9.765   9.382   2.842  1.00 15.00      A    C  
ATOM     91  CE2 TYR A  44     -10.557  10.143   0.716  1.00 15.00      A    C  
ATOM     92  CZ  TYR A  44     -10.808   9.656   1.981  1.00 15.00      A    C  
ATOM     93  OH  TYR A  44     -12.105   9.437   2.386  1.00 15.00      A    O  
ATOM     94  HH  TYR A  44     -12.207   9.713   3.299  1.00 15.00      A    H  
ATOM     95  C   TYR A  44      -6.763   8.492  -1.016  1.00 15.00      A    C  
ATOM     96  O   TYR A  44      -7.010   9.210  -1.986  1.00 15.00      A    O  
ATOM     97  N   VAL A  45      -7.079   7.205  -0.969  1.00 15.00      A    N  
ATOM     98  HN  VAL A  45      -6.850   6.684  -0.171  1.00 15.00      A    H  
ATOM     99  CA  VAL A  45      -7.769   6.553  -2.072  1.00 15.00      A    C  
ATOM    100  CB  VAL A  45      -7.454   5.044  -2.145  1.00 15.00      A    C  
ATOM    101  CG1 VAL A  45      -8.260   4.381  -3.253  1.00 15.00      A    C  
ATOM    102  CG2 VAL A  45      -5.968   4.820  -2.368  1.00 15.00      A    C  
ATOM    103  C   VAL A  45      -9.271   6.751  -1.941  1.00 15.00      A    C  
ATOM    104  O   VAL A  45      -9.880   6.322  -0.963  1.00 15.00      A    O  
ATOM    105  N   SER A  46      -9.857   7.413  -2.928  1.00 15.00      A    N  
ATOM    106  HN  SER A  46      -9.313   7.735  -3.678  1.00 15.00      A    H  
ATOM    107  CA  SER A  46     -11.286   7.671  -2.926  1.00 15.00      A    C  
ATOM    108  CB  SER A  46     -11.579   9.065  -3.485  1.00 15.00      A    C  
ATOM    109  OG  SER A  46     -12.973   9.300  -3.581  1.00 15.00      A    O  
ATOM    110  HG  SER A  46     -13.241   9.264  -4.503  1.00 15.00      A    H  
ATOM    111  C   SER A  46     -12.027   6.607  -3.727  1.00 15.00      A    C  
ATOM    112  O   SER A  46     -11.696   6.347  -4.884  1.00 15.00      A    O  
ATOM    113  N   PHE A  47     -13.028   5.993  -3.101  1.00 15.00      A    N  
ATOM    114  HN  PHE A  47     -13.239   6.243  -2.177  1.00 15.00      A    H  
ATOM    115  CA  PHE A  47     -13.818   4.957  -3.758  1.00 15.00      A    C  
ATOM    116  CB  PHE A  47     -14.588   4.120  -2.735  1.00 15.00      A    C  
ATOM    117  CG  PHE A  47     -13.718   3.190  -1.935  1.00 15.00      A    C  
ATOM    118  CD1 PHE A  47     -12.852   2.311  -2.567  1.00 15.00      A    C  
ATOM    119  CD2 PHE A  47     -13.769   3.191  -0.551  1.00 15.00      A    C  
ATOM    120  CE1 PHE A  47     -12.055   1.452  -1.834  1.00 15.00      A    C  
ATOM    121  CE2 PHE A  47     -12.974   2.335   0.188  1.00 15.00      A    C  
ATOM    122  CZ  PHE A  47     -12.116   1.464  -0.454  1.00 15.00      A    C  
ATOM    123  C   PHE A  47     -14.766   5.554  -4.795  1.00 15.00      A    C  
ATOM    124  O   PHE A  47     -15.283   4.844  -5.655  1.00 15.00      A    O  
ATOM    125  N   ARG A  48     -14.988   6.866  -4.705  1.00 15.00      A    N  
ATOM    126  HN  ARG A  48     -14.556   7.375  -3.987  1.00 15.00      A    H  
ATOM    127  CA  ARG A  48     -15.854   7.565  -5.649  1.00 15.00      A    C  
ATOM    128  CB  ARG A  48     -16.230   8.951  -5.119  1.00 15.00      A    C  
ATOM    129  CG  ARG A  48     -16.409   9.052  -3.613  1.00 15.00      A    C  
ATOM    130  CD  ARG A  48     -16.321  10.505  -3.174  1.00 15.00      A    C  
ATOM    131  NE  ARG A  48     -16.639  10.694  -1.761  1.00 15.00      A    N  
ATOM    132  HE  ARG A  48     -16.535   9.924  -1.163  1.00 15.00      A    H  
ATOM    133  CZ  ARG A  48     -17.056  11.853  -1.254  1.00 15.00      A    C  
ATOM    134  NH1 ARG A  48     -17.204  12.910  -2.042  1.00 15.00      A    N  
ATOM    135 HH11 ARG A  48     -17.530  13.815  -1.646  1.00 15.00      A    H  
ATOM    136 HH12 ARG A  48     -16.993  12.834  -3.059  1.00 15.00      A    H  
ATOM    137  NH2 ARG A  48     -17.325  11.959   0.040  1.00 15.00      A    N  
ATOM    138 HH21 ARG A  48     -17.212  11.135   0.666  1.00 15.00      A    H  
ATOM    139 HH22 ARG A  48     -17.651  12.866   0.432  1.00 15.00      A    H  
ATOM    140  C   ARG A  48     -15.127   7.736  -6.978  1.00 15.00      A    C  
ATOM    141  O   ARG A  48     -15.715   7.581  -8.049  1.00 15.00      A    O  
ATOM    142  N   ASP A  49     -13.835   8.059  -6.889  1.00 15.00      A    N  
ATOM    143  HN  ASP A  49     -13.434   8.163  -6.001  1.00 15.00      A    H  
ATOM    144  CA  ASP A  49     -12.999   8.260  -8.068  1.00 15.00      A    C  
ATOM    145  CB  ASP A  49     -11.747   9.066  -7.711  1.00 15.00      A    C  
ATOM    146  CG  ASP A  49     -12.062  10.479  -7.258  1.00 15.00      A    C  
ATOM    147  OD1 ASP A  49     -12.783  11.190  -7.987  1.00 15.00      A    O  
ATOM    148  OD2 ASP A  49     -11.576  10.878  -6.179  1.00 15.00      A    O  
ATOM    149  C   ASP A  49     -12.596   6.925  -8.687  1.00 15.00      A    C  
ATOM    150  O   ASP A  49     -12.320   6.844  -9.884  1.00 15.00      A    O  
ATOM    151  N   LEU A  50     -12.563   5.881  -7.862  1.00 15.00      A    N  
ATOM    152  HN  LEU A  50     -12.785   6.013  -6.917  1.00 15.00      A    H  
ATOM    153  CA  LEU A  50     -12.206   4.546  -8.329  1.00 15.00      A    C  
ATOM    154  CB  LEU A  50     -11.818   3.647  -7.150  1.00 15.00      A    C  
ATOM    155  CG  LEU A  50     -10.327   3.339  -6.993  1.00 15.00      A    C  
ATOM    156  CD1 LEU A  50     -10.088   2.493  -5.751  1.00 15.00      A    C  
ATOM    157  CD2 LEU A  50      -9.792   2.632  -8.231  1.00 15.00      A    C  
ATOM    158  C   LEU A  50     -13.354   3.917  -9.113  1.00 15.00      A    C  
ATOM    159  O   LEU A  50     -13.159   2.963  -9.865  1.00 15.00      A    O  
ATOM    160  N   GLY A  51     -14.555   4.464  -8.925  1.00 15.00      A    N  
ATOM    161  HN  GLY A  51     -14.645   5.221  -8.308  1.00 15.00      A    H  
ATOM    162  CA  GLY A  51     -15.726   3.956  -9.616  1.00 15.00      A    C  
ATOM    163  C   GLY A  51     -16.466   2.919  -8.797  1.00 15.00      A    C  
ATOM    164  O   GLY A  51     -17.514   2.419  -9.210  1.00 15.00      A    O  
ATOM    165  N   TRP A  52     -15.919   2.600  -7.628  1.00 15.00      A    N  
ATOM    166  HN  TRP A  52     -15.086   3.040  -7.358  1.00 15.00      A    H  
ATOM    167  CA  TRP A  52     -16.520   1.613  -6.740  1.00 15.00      A    C  
ATOM    168  CB  TRP A  52     -15.430   0.802  -6.025  1.00 15.00      A    C  
ATOM    169  CG  TRP A  52     -14.465   0.098  -6.934  1.00 15.00      A    C  
ATOM    170  CD1 TRP A  52     -14.612  -0.149  -8.269  1.00 15.00      A    C  
ATOM    171  CD2 TRP A  52     -13.200  -0.463  -6.562  1.00 15.00      A    C  
ATOM    172  NE1 TRP A  52     -13.514  -0.818  -8.752  1.00 15.00      A    N  
ATOM    173  HE1 TRP A  52     -13.384  -1.103  -9.680  1.00 15.00      A    H  
ATOM    174  CE2 TRP A  52     -12.634  -1.025  -7.722  1.00 15.00      A    C  
ATOM    175  CE3 TRP A  52     -12.491  -0.541  -5.359  1.00 15.00      A    C  
ATOM    176  CZ2 TRP A  52     -11.392  -1.657  -7.714  1.00 15.00      A    C  
ATOM    177  CZ3 TRP A  52     -11.260  -1.169  -5.353  1.00 15.00      A    C  
ATOM    178  CH2 TRP A  52     -10.722  -1.718  -6.523  1.00 15.00      A    C  
ATOM    179  C   TRP A  52     -17.416   2.283  -5.701  1.00 15.00      A    C  
ATOM    180  O   TRP A  52     -17.299   2.016  -4.505  1.00 15.00      A    O  
ATOM    181  N   GLN A  53     -18.310   3.155  -6.155  1.00 15.00      A    N  
ATOM    182  HN  GLN A  53     -18.362   3.336  -7.117  1.00 15.00      A    H  
ATOM    183  CA  GLN A  53     -19.212   3.848  -5.245  1.00 15.00      A    C  
ATOM    184  CB  GLN A  53     -19.402   5.323  -5.637  1.00 15.00      A    C  
ATOM    185  CG  GLN A  53     -20.210   5.564  -6.908  1.00 15.00      A    C  
ATOM    186  CD  GLN A  53     -19.378   5.471  -8.172  1.00 15.00      A    C  
ATOM    187  OE1 GLN A  53     -18.191   5.795  -8.174  1.00 15.00      A    O  
ATOM    188  NE2 GLN A  53     -20.000   5.027  -9.258  1.00 15.00      A    N  
ATOM    189 HE21 GLN A  53     -20.947   4.787  -9.184  1.00 15.00      A    H  
ATOM    190 HE22 GLN A  53     -19.486   4.957 -10.089  1.00 15.00      A    H  
ATOM    191  C   GLN A  53     -20.555   3.130  -5.117  1.00 15.00      A    C  
ATOM    192  O   GLN A  53     -21.073   2.968  -4.017  1.00 15.00      A    O  
ATOM    193  N   ASP A  54     -21.093   2.671  -6.245  1.00 15.00      A    N  
ATOM    194  HN  ASP A  54     -20.608   2.796  -7.088  1.00 15.00      A    H  
ATOM    195  CA  ASP A  54     -22.384   1.986  -6.267  1.00 15.00      A    C  
ATOM    196  CB  ASP A  54     -22.879   1.810  -7.706  1.00 15.00      A    C  
ATOM    197  CG  ASP A  54     -21.876   1.093  -8.591  1.00 15.00      A    C  
ATOM    198  OD1 ASP A  54     -21.973  -0.147  -8.717  1.00 15.00      A    O  
ATOM    199  OD2 ASP A  54     -20.993   1.772  -9.157  1.00 15.00      A    O  
ATOM    200  C   ASP A  54     -22.364   0.640  -5.541  1.00 15.00      A    C  
ATOM    201  O   ASP A  54     -23.409   0.133  -5.135  1.00 15.00      A    O  
ATOM    202  N   TRP A  55     -21.181   0.065  -5.373  1.00 15.00      A    N  
ATOM    203  HN  TRP A  55     -20.375   0.511  -5.707  1.00 15.00      A    H  
ATOM    204  CA  TRP A  55     -21.064  -1.223  -4.703  1.00 15.00      A    C  
ATOM    205  CB  TRP A  55     -20.144  -2.161  -5.486  1.00 15.00      A    C  
ATOM    206  CG  TRP A  55     -20.684  -3.554  -5.609  1.00 15.00      A    C  
ATOM    207  CD1 TRP A  55     -20.040  -4.713  -5.288  1.00 15.00      A    C  
ATOM    208  CD2 TRP A  55     -21.982  -3.935  -6.086  1.00 15.00      A    C  
ATOM    209  NE1 TRP A  55     -20.853  -5.791  -5.539  1.00 15.00      A    N  
ATOM    210  HE1 TRP A  55     -20.615  -6.730  -5.389  1.00 15.00      A    H  
ATOM    211  CE2 TRP A  55     -22.052  -5.340  -6.028  1.00 15.00      A    C  
ATOM    212  CE3 TRP A  55     -23.093  -3.224  -6.558  1.00 15.00      A    C  
ATOM    213  CZ2 TRP A  55     -23.185  -6.048  -6.422  1.00 15.00      A    C  
ATOM    214  CZ3 TRP A  55     -24.217  -3.929  -6.947  1.00 15.00      A    C  
ATOM    215  CH2 TRP A  55     -24.255  -5.326  -6.877  1.00 15.00      A    C  
ATOM    216  C   TRP A  55     -20.597  -1.087  -3.256  1.00 15.00      A    C  
ATOM    217  O   TRP A  55     -21.021  -1.852  -2.391  1.00 15.00      A    O  
ATOM    218  N   ILE A  56     -19.732  -0.111  -2.993  1.00 15.00      A    N  
ATOM    219  HN  ILE A  56     -19.441   0.481  -3.718  1.00 15.00      A    H  
ATOM    220  CA  ILE A  56     -19.212   0.099  -1.645  1.00 15.00      A    C  
ATOM    221  CB  ILE A  56     -17.710   0.458  -1.656  1.00 15.00      A    C  
ATOM    222  CG1 ILE A  56     -16.912  -0.658  -2.340  1.00 15.00      A    C  
ATOM    223  CG2 ILE A  56     -17.199   0.688  -0.239  1.00 15.00      A    C  
ATOM    224  CD1 ILE A  56     -15.428  -0.384  -2.448  1.00 15.00      A    C  
ATOM    225  C   ILE A  56     -20.006   1.162  -0.884  1.00 15.00      A    C  
ATOM    226  O   ILE A  56     -20.079   2.318  -1.301  1.00 15.00      A    O  
ATOM    227  N   ILE A  57     -20.597   0.747   0.235  1.00 15.00      A    N  
ATOM    228  HN  ILE A  57     -20.496  -0.190   0.503  1.00 15.00      A    H  
ATOM    229  CA  ILE A  57     -21.390   1.639   1.078  1.00 15.00      A    C  
ATOM    230  CB  ILE A  57     -22.385   0.847   1.952  1.00 15.00      A    C  
ATOM    231  CG1 ILE A  57     -22.990  -0.321   1.170  1.00 15.00      A    C  
ATOM    232  CG2 ILE A  57     -23.481   1.764   2.478  1.00 15.00      A    C  
ATOM    233  CD1 ILE A  57     -23.636  -1.371   2.048  1.00 15.00      A    C  
ATOM    234  C   ILE A  57     -20.489   2.449   2.006  1.00 15.00      A    C  
ATOM    235  O   ILE A  57     -20.679   3.651   2.185  1.00 15.00      A    O  
ATOM    236  N   ALA A  58     -19.512   1.776   2.600  1.00 15.00      A    N  
ATOM    237  HN  ALA A  58     -19.412   0.818   2.418  1.00 15.00      A    H  
ATOM    238  CA  ALA A  58     -18.584   2.424   3.513  1.00 15.00      A    C  
ATOM    239  CB  ALA A  58     -19.089   2.318   4.946  1.00 15.00      A    C  
ATOM    240  C   ALA A  58     -17.191   1.819   3.394  1.00 15.00      A    C  
ATOM    241  O   ALA A  58     -17.039   0.607   3.262  1.00 15.00      A    O  
ATOM    242  N   PRO A  59     -16.151   2.664   3.426  1.00 15.00      A    N  
ATOM    243  CA  PRO A  59     -16.299   4.108   3.556  1.00 15.00      A    C  
ATOM    244  CB  PRO A  59     -15.042   4.473   4.346  1.00 15.00      A    C  
ATOM    245  CG  PRO A  59     -14.008   3.479   3.911  1.00 15.00      A    C  
ATOM    246  CD  PRO A  59     -14.736   2.271   3.369  1.00 15.00      A    C  
ATOM    247  C   PRO A  59     -16.295   4.815   2.197  1.00 15.00      A    C  
ATOM    248  O   PRO A  59     -16.567   4.204   1.162  1.00 15.00      A    O  
ATOM    249  N   GLU A  60     -15.999   6.111   2.218  1.00 15.00      A    N  
ATOM    250  HN  GLU A  60     -15.817   6.543   3.077  1.00 15.00      A    H  
ATOM    251  CA  GLU A  60     -15.937   6.911   1.000  1.00 15.00      A    C  
ATOM    252  CB  GLU A  60     -16.407   8.338   1.294  1.00 15.00      A    C  
ATOM    253  CG  GLU A  60     -17.585   8.418   2.252  1.00 15.00      A    C  
ATOM    254  CD  GLU A  60     -18.012   9.841   2.538  1.00 15.00      A    C  
ATOM    255  OE1 GLU A  60     -17.264  10.555   3.239  1.00 15.00      A    O  
ATOM    256  OE2 GLU A  60     -19.094  10.243   2.062  1.00 15.00      A    O  
ATOM    257  C   GLU A  60     -14.499   6.948   0.501  1.00 15.00      A    C  
ATOM    258  O   GLU A  60     -14.205   7.463  -0.578  1.00 15.00      A    O  
ATOM    259  N   GLY A  61     -13.617   6.382   1.314  1.00 15.00      A    N  
ATOM    260  HN  GLY A  61     -13.937   5.979   2.149  1.00 15.00      A    H  
ATOM    261  CA  GLY A  61     -12.205   6.339   1.004  1.00 15.00      A    C  
ATOM    262  C   GLY A  61     -11.397   6.039   2.248  1.00 15.00      A    C  
ATOM    263  O   GLY A  61     -11.953   5.955   3.342  1.00 15.00      A    O  
ATOM    264  N   TYR A  62     -10.091   5.884   2.098  1.00 15.00      A    N  
ATOM    265  HN  TYR A  62      -9.693   5.971   1.206  1.00 15.00      A    H  
ATOM    266  CA  TYR A  62      -9.237   5.584   3.240  1.00 15.00      A    C  
ATOM    267  CB  TYR A  62      -9.281   4.082   3.558  1.00 15.00      A    C  
ATOM    268  CG  TYR A  62      -8.506   3.213   2.588  1.00 15.00      A    C  
ATOM    269  CD1 TYR A  62      -8.930   3.049   1.273  1.00 15.00      A    C  
ATOM    270  CD2 TYR A  62      -7.351   2.556   2.989  1.00 15.00      A    C  
ATOM    271  CE1 TYR A  62      -8.225   2.258   0.387  1.00 15.00      A    C  
ATOM    272  CE2 TYR A  62      -6.640   1.761   2.110  1.00 15.00      A    C  
ATOM    273  CZ  TYR A  62      -7.080   1.615   0.811  1.00 15.00      A    C  
ATOM    274  OH  TYR A  62      -6.369   0.831  -0.069  1.00 15.00      A    O  
ATOM    275  HH  TYR A  62      -5.891   0.153   0.418  1.00 15.00      A    H  
ATOM    276  C   TYR A  62      -7.802   6.025   2.995  1.00 15.00      A    C  
ATOM    277  O   TYR A  62      -7.397   6.235   1.852  1.00 15.00      A    O  
ATOM    278  N   ALA A  63      -7.042   6.171   4.078  1.00 15.00      A    N  
ATOM    279  HN  ALA A  63      -7.433   6.010   4.963  1.00 15.00      A    H  
ATOM    280  CA  ALA A  63      -5.642   6.560   3.982  1.00 15.00      A    C  
ATOM    281  CB  ALA A  63      -5.186   7.230   5.269  1.00 15.00      A    C  
ATOM    282  C   ALA A  63      -4.797   5.330   3.687  1.00 15.00      A    C  
ATOM    283  O   ALA A  63      -4.411   4.597   4.595  1.00 15.00      A    O  
ATOM    284  N   ALA A  64      -4.527   5.108   2.408  1.00 15.00      A    N  
ATOM    285  HN  ALA A  64      -4.854   5.745   1.736  1.00 15.00      A    H  
ATOM    286  CA  ALA A  64      -3.756   3.950   1.971  1.00 15.00      A    C  
ATOM    287  CB  ALA A  64      -4.085   3.614   0.525  1.00 15.00      A    C  
ATOM    288  C   ALA A  64      -2.254   4.140   2.132  1.00 15.00      A    C  
ATOM    289  O   ALA A  64      -1.553   3.205   2.514  1.00 15.00      A    O  
ATOM    290  N   TYR A  65      -1.772   5.349   1.825  1.00 15.00      A    N  
ATOM    291  HN  TYR A  65      -2.398   6.045   1.541  1.00 15.00      A    H  
ATOM    292  CA  TYR A  65      -0.342   5.674   1.901  1.00 15.00      A    C  
ATOM    293  CB  TYR A  65       0.241   5.387   3.292  1.00 15.00      A    C  
ATOM    294  CG  TYR A  65      -0.375   6.177   4.423  1.00 15.00      A    C  
ATOM    295  CD1 TYR A  65      -0.137   7.537   4.560  1.00 15.00      A    C  
ATOM    296  CD2 TYR A  65      -1.184   5.558   5.362  1.00 15.00      A    C  
ATOM    297  CE1 TYR A  65      -0.689   8.259   5.600  1.00 15.00      A    C  
ATOM    298  CE2 TYR A  65      -1.742   6.270   6.404  1.00 15.00      A    C  
ATOM    299  CZ  TYR A  65      -1.492   7.621   6.520  1.00 15.00      A    C  
ATOM    300  OH  TYR A  65      -2.045   8.333   7.561  1.00 15.00      A    O  
ATOM    301  HH  TYR A  65      -1.950   7.835   8.378  1.00 15.00      A    H  
ATOM    302  C   TYR A  65       0.447   4.904   0.840  1.00 15.00      A    C  
ATOM    303  O   TYR A  65      -0.111   4.086   0.106  1.00 15.00      A    O  
ATOM    304  N   TYR A  66       1.746   5.171   0.759  1.00 15.00      A    N  
ATOM    305  HN  TYR A  66       2.138   5.842   1.358  1.00 15.00      A    H  
ATOM    306  CA  TYR A  66       2.605   4.481  -0.199  1.00 15.00      A    C  
ATOM    307  CB  TYR A  66       2.284   4.859  -1.654  1.00 15.00      A    C  
ATOM    308  CG  TYR A  66       2.723   6.242  -2.086  1.00 15.00      A    C  
ATOM    309  CD1 TYR A  66       2.016   7.373  -1.703  1.00 15.00      A    C  
ATOM    310  CD2 TYR A  66       3.834   6.412  -2.899  1.00 15.00      A    C  
ATOM    311  CE1 TYR A  66       2.403   8.632  -2.118  1.00 15.00      A    C  
ATOM    312  CE2 TYR A  66       4.232   7.667  -3.314  1.00 15.00      A    C  
ATOM    313  CZ  TYR A  66       3.512   8.772  -2.923  1.00 15.00      A    C  
ATOM    314  OH  TYR A  66       3.902  10.023  -3.337  1.00 15.00      A    O  
ATOM    315  HH  TYR A  66       3.867  10.631  -2.596  1.00 15.00      A    H  
ATOM    316  C   TYR A  66       4.079   4.685   0.115  1.00 15.00      A    C  
ATOM    317  O   TYR A  66       4.458   5.650   0.779  1.00 15.00      A    O  
ATOM    318  N   CYS A  67       4.902   3.761  -0.357  1.00 15.00      A    N  
ATOM    319  HN  CYS A  67       4.538   3.015  -0.872  1.00 15.00      A    H  
ATOM    320  CA  CYS A  67       6.333   3.829  -0.127  1.00 15.00      A    C  
ATOM    321  C   CYS A  67       7.081   4.330  -1.354  1.00 15.00      A    C  
ATOM    322  O   CYS A  67       6.892   3.833  -2.467  1.00 15.00      A    O  
ATOM    323  CB  CYS A  67       6.870   2.468   0.314  1.00 15.00      A    C  
ATOM    324  SG  CYS A  67       6.231   1.903   1.922  1.00 15.00      A    S  
ATOM    325  N   GLU A  68       7.928   5.325  -1.134  1.00 15.00      A    N  
ATOM    326  HN  GLU A  68       8.024   5.677  -0.222  1.00 15.00      A    H  
ATOM    327  CA  GLU A  68       8.727   5.909  -2.197  1.00 15.00      A    C  
ATOM    328  CB  GLU A  68       7.953   7.021  -2.917  1.00 15.00      A    C  
ATOM    329  CG  GLU A  68       8.693   7.631  -4.101  1.00 15.00      A    C  
ATOM    330  CD  GLU A  68       7.768   8.306  -5.096  1.00 15.00      A    C  
ATOM    331  OE1 GLU A  68       7.306   9.432  -4.807  1.00 15.00      A    O  
ATOM    332  OE2 GLU A  68       7.512   7.714  -6.169  1.00 15.00      A    O  
ATOM    333  C   GLU A  68      10.023   6.452  -1.616  1.00 15.00      A    C  
ATOM    334  O   GLU A  68      10.026   7.045  -0.537  1.00 15.00      A    O  
ATOM    335  N   GLY A  69      11.122   6.228  -2.319  1.00 15.00      A    N  
ATOM    336  HN  GLY A  69      11.063   5.738  -3.165  1.00 15.00      A    H  
ATOM    337  CA  GLY A  69      12.402   6.707  -1.847  1.00 15.00      A    C  
ATOM    338  C   GLY A  69      13.557   5.870  -2.339  1.00 15.00      A    C  
ATOM    339  O   GLY A  69      13.369   4.749  -2.810  1.00 15.00      A    O  
ATOM    340  N   GLU A  70      14.754   6.418  -2.218  1.00 15.00      A    N  
ATOM    341  HN  GLU A  70      14.831   7.310  -1.819  1.00 15.00      A    H  
ATOM    342  CA  GLU A  70      15.956   5.736  -2.660  1.00 15.00      A    C  
ATOM    343  CB  GLU A  70      16.929   6.734  -3.297  1.00 15.00      A    C  
ATOM    344  CG  GLU A  70      18.162   6.099  -3.922  1.00 15.00      A    C  
ATOM    345  CD  GLU A  70      19.046   7.110  -4.622  1.00 15.00      A    C  
ATOM    346  OE1 GLU A  70      19.898   7.726  -3.945  1.00 15.00      A    O  
ATOM    347  OE2 GLU A  70      18.890   7.282  -5.851  1.00 15.00      A    O  
ATOM    348  C   GLU A  70      16.631   4.994  -1.513  1.00 15.00      A    C  
ATOM    349  O   GLU A  70      16.927   5.576  -0.468  1.00 15.00      A    O  
ATOM    350  N   CYS A  71      16.860   3.699  -1.725  1.00 15.00      A    N  
ATOM    351  HN  CYS A  71      16.587   3.305  -2.581  1.00 15.00      A    H  
ATOM    352  CA  CYS A  71      17.519   2.844  -0.743  1.00 15.00      A    C  
ATOM    353  C   CYS A  71      18.959   2.602  -1.182  1.00 15.00      A    C  
ATOM    354  O   CYS A  71      19.263   1.588  -1.815  1.00 15.00      A    O  
ATOM    355  CB  CYS A  71      16.796   1.498  -0.654  1.00 15.00      A    C  
ATOM    356  SG  CYS A  71      15.237   1.526   0.280  1.00 15.00      A    S  
ATOM    357  N   ALA A  72      19.847   3.528  -0.845  1.00 15.00      A    N  
ATOM    358  HN  ALA A  72      19.561   4.303  -0.320  1.00 15.00      A    H  
ATOM    359  CA  ALA A  72      21.236   3.406  -1.256  1.00 15.00      A    C  
ATOM    360  CB  ALA A  72      21.593   4.517  -2.232  1.00 15.00      A    C  
ATOM    361  C   ALA A  72      22.240   3.352  -0.105  1.00 15.00      A    C  
ATOM    362  O   ALA A  72      21.881   3.375   1.074  1.00 15.00      A    O  
ATOM    363  N   PHE A  73      23.504   3.274  -0.509  1.00 15.00      A    N  
ATOM    364  HN  PHE A  73      23.675   3.250  -1.473  1.00 15.00      A    H  
ATOM    365  CA  PHE A  73      24.654   3.213   0.381  1.00 15.00      A    C  
ATOM    366  CB  PHE A  73      25.906   2.969  -0.478  1.00 15.00      A    C  
ATOM    367  CG  PHE A  73      25.728   3.379  -1.921  1.00 15.00      A    C  
ATOM    368  CD1 PHE A  73      25.390   2.442  -2.889  1.00 15.00      A    C  
ATOM    369  CD2 PHE A  73      25.876   4.705  -2.307  1.00 15.00      A    C  
ATOM    370  CE1 PHE A  73      25.204   2.816  -4.206  1.00 15.00      A    C  
ATOM    371  CE2 PHE A  73      25.695   5.084  -3.624  1.00 15.00      A    C  
ATOM    372  CZ  PHE A  73      25.358   4.139  -4.575  1.00 15.00      A    C  
ATOM    373  C   PHE A  73      24.834   4.508   1.168  1.00 15.00      A    C  
ATOM    374  O   PHE A  73      24.820   5.600   0.598  1.00 15.00      A    O  
ATOM    375  N   PRO A  74      24.999   4.400   2.498  1.00 15.00      A    N  
ATOM    376  CA  PRO A  74      24.995   3.130   3.222  1.00 15.00      A    C  
ATOM    377  CB  PRO A  74      26.030   3.385   4.327  1.00 15.00      A    C  
ATOM    378  CG  PRO A  74      26.159   4.880   4.450  1.00 15.00      A    C  
ATOM    379  CD  PRO A  74      25.273   5.515   3.405  1.00 15.00      A    C  
ATOM    380  C   PRO A  74      23.626   2.832   3.848  1.00 15.00      A    C  
ATOM    381  O   PRO A  74      23.002   3.714   4.439  1.00 15.00      A    O  
ATOM    382  N   LEU A  75      23.168   1.583   3.729  1.00 15.00      A    N  
ATOM    383  HN  LEU A  75      23.712   0.914   3.263  1.00 15.00      A    H  
ATOM    384  CA  LEU A  75      21.872   1.190   4.286  1.00 15.00      A    C  
ATOM    385  CB  LEU A  75      21.419  -0.160   3.725  1.00 15.00      A    C  
ATOM    386  CG  LEU A  75      19.989  -0.217   3.174  1.00 15.00      A    C  
ATOM    387  CD1 LEU A  75      19.712   0.974   2.270  1.00 15.00      A    C  
ATOM    388  CD2 LEU A  75      19.767  -1.515   2.416  1.00 15.00      A    C  
ATOM    389  C   LEU A  75      21.901   1.173   5.817  1.00 15.00      A    C  
ATOM    390  O   LEU A  75      22.379   0.220   6.437  1.00 15.00      A    O  
ATOM    391  N   ASN A  76      21.395   2.253   6.411  1.00 15.00      A    N  
ATOM    392  HN  ASN A  76      21.043   2.973   5.853  1.00 15.00      A    H  
ATOM    393  CA  ASN A  76      21.360   2.403   7.864  1.00 15.00      A    C  
ATOM    394  CB  ASN A  76      21.836   3.810   8.280  1.00 15.00      A    C  
ATOM    395  CG  ASN A  76      20.854   4.935   7.958  1.00 15.00      A    C  
ATOM    396  OD1 ASN A  76      20.725   5.889   8.725  1.00 15.00      A    O  
ATOM    397  ND2 ASN A  76      20.164   4.841   6.825  1.00 15.00      A    N  
ATOM    398 HD21 ASN A  76      20.317   4.062   6.254  1.00 15.00      A    H  
ATOM    399 HD22 ASN A  76      19.529   5.556   6.609  1.00 15.00      A    H  
ATOM    400  C   ASN A  76      19.972   2.107   8.435  1.00 15.00      A    C  
ATOM    401  O   ASN A  76      19.139   1.484   7.777  1.00 15.00      A    O  
ATOM    402  N   SER A  77      19.740   2.547   9.673  1.00 15.00      A    N  
ATOM    403  HN  SER A  77      20.452   3.020  10.152  1.00 15.00      A    H  
ATOM    404  CA  SER A  77      18.453   2.350  10.335  1.00 15.00      A    C  
ATOM    405  CB  SER A  77      18.577   2.643  11.833  1.00 15.00      A    C  
ATOM    406  OG  SER A  77      19.314   3.833  12.060  1.00 15.00      A    O  
ATOM    407  HG  SER A  77      20.241   3.682  11.854  1.00 15.00      A    H  
ATOM    408  C   SER A  77      17.377   3.239   9.709  1.00 15.00      A    C  
ATOM    409  O   SER A  77      17.686   4.088   8.867  1.00 15.00      A    O  
ATOM    410  N   TYR A  78      16.114   3.027  10.124  1.00 15.00      A    N  
ATOM    411  HN  TYR A  78      15.951   2.335  10.797  1.00 15.00      A    H  
ATOM    412  CA  TYR A  78      14.967   3.791   9.609  1.00 15.00      A    C  
ATOM    413  CB  TYR A  78      15.244   5.303   9.657  1.00 15.00      A    C  
ATOM    414  CG  TYR A  78      14.030   6.199   9.487  1.00 15.00      A    C  
ATOM    415  CD1 TYR A  78      13.811   6.895   8.301  1.00 15.00      A    C  
ATOM    416  CD2 TYR A  78      13.110   6.366  10.522  1.00 15.00      A    C  
ATOM    417  CE1 TYR A  78      12.715   7.725   8.153  1.00 15.00      A    C  
ATOM    418  CE2 TYR A  78      12.009   7.193  10.376  1.00 15.00      A    C  
ATOM    419  CZ  TYR A  78      11.816   7.870   9.190  1.00 15.00      A    C  
ATOM    420  OH  TYR A  78      10.733   8.700   9.040  1.00 15.00      A    O  
ATOM    421  HH  TYR A  78      10.679   9.295   9.791  1.00 15.00      A    H  
ATOM    422  C   TYR A  78      14.596   3.335   8.190  1.00 15.00      A    C  
ATOM    423  O   TYR A  78      13.574   3.751   7.635  1.00 15.00      A    O  
ATOM    424  N   MET A  79      15.429   2.459   7.617  1.00 15.00      A    N  
ATOM    425  HN  MET A  79      16.220   2.162   8.114  1.00 15.00      A    H  
ATOM    426  CA  MET A  79      15.203   1.932   6.276  1.00 15.00      A    C  
ATOM    427  CB  MET A  79      16.527   1.836   5.503  1.00 15.00      A    C  
ATOM    428  CG  MET A  79      17.331   3.131   5.469  1.00 15.00      A    C  
ATOM    429  SD  MET A  79      16.498   4.463   4.581  1.00 15.00      A    S  
ATOM    430  CE  MET A  79      16.822   3.991   2.884  1.00 15.00      A    C  
ATOM    431  C   MET A  79      14.539   0.556   6.343  1.00 15.00      A    C  
ATOM    432  O   MET A  79      13.998   0.085   5.350  1.00 15.00      A    O  
ATOM    433  N   ASN A  80      14.608  -0.080   7.523  1.00 15.00      A    N  
ATOM    434  HN  ASN A  80      15.081   0.357   8.261  1.00 15.00      A    H  
ATOM    435  CA  ASN A  80      14.005  -1.404   7.759  1.00 15.00      A    C  
ATOM    436  CB  ASN A  80      12.491  -1.279   7.971  1.00 15.00      A    C  
ATOM    437  CG  ASN A  80      12.124  -0.289   9.062  1.00 15.00      A    C  
ATOM    438  OD1 ASN A  80      12.824  -0.163  10.068  1.00 15.00      A    O  
ATOM    439  ND2 ASN A  80      11.024   0.429   8.861  1.00 15.00      A    N  
ATOM    440 HD21 ASN A  80      10.520   0.285   8.032  1.00 15.00      A    H  
ATOM    441 HD22 ASN A  80      10.760   1.071   9.552  1.00 15.00      A    H  
ATOM    442  C   ASN A  80      14.304  -2.396   6.631  1.00 15.00      A    C  
ATOM    443  O   ASN A  80      13.390  -2.963   6.028  1.00 15.00      A    O  
ATOM    444  N   ALA A  81      15.587  -2.603   6.356  1.00 15.00      A    N  
ATOM    445  HN  ALA A  81      16.268  -2.134   6.880  1.00 15.00      A    H  
ATOM    446  CA  ALA A  81      16.006  -3.510   5.294  1.00 15.00      A    C  
ATOM    447  CB  ALA A  81      17.205  -2.939   4.557  1.00 15.00      A    C  
ATOM    448  C   ALA A  81      16.323  -4.904   5.823  1.00 15.00      A    C  
ATOM    449  O   ALA A  81      16.627  -5.082   7.002  1.00 15.00      A    O  
ATOM    450  N   THR A  82      16.241  -5.889   4.934  1.00 15.00      A    N  
ATOM    451  HN  THR A  82      15.978  -5.678   4.013  1.00 15.00      A    H  
ATOM    452  CA  THR A  82      16.533  -7.273   5.290  1.00 15.00      A    C  
ATOM    453  CB  THR A  82      15.652  -8.257   4.492  1.00 15.00      A    C  
ATOM    454  OG1 THR A  82      15.898  -8.100   3.087  1.00 15.00      A    O  
ATOM    455  HG1 THR A  82      15.068  -8.160   2.606  1.00 15.00      A    H  
ATOM    456  CG2 THR A  82      14.176  -8.016   4.780  1.00 15.00      A    C  
ATOM    457  C   THR A  82      17.997  -7.587   5.002  1.00 15.00      A    C  
ATOM    458  O   THR A  82      18.737  -6.728   4.519  1.00 15.00      A    O  
ATOM    459  N   ASN A  83      18.413  -8.817   5.294  1.00 15.00      A    N  
ATOM    460  HN  ASN A  83      17.779  -9.462   5.679  1.00 15.00      A    H  
ATOM    461  CA  ASN A  83      19.794  -9.227   5.053  1.00 15.00      A    C  
ATOM    462  CB  ASN A  83      20.087 -10.575   5.709  1.00 15.00      A    C  
ATOM    463  CG  ASN A  83      20.088 -10.500   7.223  1.00 15.00      A    C  
ATOM    464  OD1 ASN A  83      20.378  -9.455   7.805  1.00 15.00      A    O  
ATOM    465  ND2 ASN A  83      19.769 -11.613   7.870  1.00 15.00      A    N  
ATOM    466 HD21 ASN A  83      19.554 -12.411   7.343  1.00 15.00      A    H  
ATOM    467 HD22 ASN A  83      19.762 -11.592   8.849  1.00 15.00      A    H  
ATOM    468  C   ASN A  83      20.078  -9.296   3.558  1.00 15.00      A    C  
ATOM    469  O   ASN A  83      21.188  -9.008   3.115  1.00 15.00      A    O  
ATOM    470  N   HIS A  84      19.061  -9.679   2.789  1.00 15.00      A    N  
ATOM    471  HN  HIS A  84      18.205  -9.906   3.209  1.00 15.00      A    H  
ATOM    472  CA  HIS A  84      19.185  -9.773   1.341  1.00 15.00      A    C  
ATOM    473  CB  HIS A  84      17.974 -10.502   0.749  1.00 15.00      A    C  
ATOM    474  CG  HIS A  84      18.034 -10.671  -0.739  1.00 15.00      A    C  
ATOM    475  ND1 HIS A  84      17.258  -9.908  -1.580  1.00 15.00      A    N  
ATOM    476  CD2 HIS A  84      18.795 -11.517  -1.477  1.00 15.00      A    C  
ATOM    477  CE1 HIS A  84      17.564 -10.300  -2.804  1.00 15.00      A    C  
ATOM    478  NE2 HIS A  84      18.490 -11.269  -2.789  1.00 15.00      A    N  
ATOM    479  HE2 HIS A  84      18.881 -11.716  -3.568  1.00 15.00      A    H  
ATOM    480  C   HIS A  84      19.311  -8.381   0.729  1.00 15.00      A    C  
ATOM    481  O   HIS A  84      20.035  -8.186  -0.246  1.00 15.00      A    O  
ATOM    482  N   ALA A  85      18.606  -7.416   1.322  1.00 15.00      A    N  
ATOM    483  HN  ALA A  85      18.050  -7.642   2.098  1.00 15.00      A    H  
ATOM    484  CA  ALA A  85      18.633  -6.036   0.849  1.00 15.00      A    C  
ATOM    485  CB  ALA A  85      17.541  -5.222   1.523  1.00 15.00      A    C  
ATOM    486  C   ALA A  85      20.004  -5.393   1.070  1.00 15.00      A    C  
ATOM    487  O   ALA A  85      20.480  -4.632   0.226  1.00 15.00      A    O  
ATOM    488  N   ILE A  86      20.635  -5.710   2.202  1.00 15.00      A    N  
ATOM    489  HN  ILE A  86      20.204  -6.322   2.834  1.00 15.00      A    H  
ATOM    490  CA  ILE A  86      21.954  -5.173   2.526  1.00 15.00      A    C  
ATOM    491  CB  ILE A  86      22.330  -5.465   3.994  1.00 15.00      A    C  
ATOM    492  CG1 ILE A  86      21.298  -4.856   4.945  1.00 15.00      A    C  
ATOM    493  CG2 ILE A  86      23.718  -4.928   4.311  1.00 15.00      A    C  
ATOM    494  CD1 ILE A  86      21.364  -5.418   6.352  1.00 15.00      A    C  
ATOM    495  C   ILE A  86      23.018  -5.769   1.600  1.00 15.00      A    C  
ATOM    496  O   ILE A  86      23.895  -5.055   1.107  1.00 15.00      A    O  
ATOM    497  N   VAL A  87      22.929  -7.081   1.367  1.00 15.00      A    N  
ATOM    498  HN  VAL A  87      22.215  -7.594   1.803  1.00 15.00      A    H  
ATOM    499  CA  VAL A  87      23.867  -7.779   0.487  1.00 15.00      A    C  
ATOM    500  CB  VAL A  87      23.678  -9.313   0.559  1.00 15.00      A    C  
ATOM    501  CG1 VAL A  87      24.557 -10.028  -0.458  1.00 15.00      A    C  
ATOM    502  CG2 VAL A  87      23.989  -9.813   1.961  1.00 15.00      A    C  
ATOM    503  C   VAL A  87      23.693  -7.305  -0.954  1.00 15.00      A    C  
ATOM    504  O   VAL A  87      24.663  -7.171  -1.699  1.00 15.00      A    O  
ATOM    505  N   GLN A  88      22.444  -7.043  -1.332  1.00 15.00      A    N  
ATOM    506  HN  GLN A  88      21.715  -7.182  -0.693  1.00 15.00      A    H  
ATOM    507  CA  GLN A  88      22.132  -6.564  -2.672  1.00 15.00      A    C  
ATOM    508  CB  GLN A  88      20.618  -6.568  -2.910  1.00 15.00      A    C  
ATOM    509  CG  GLN A  88      20.204  -6.265  -4.346  1.00 15.00      A    C  
ATOM    510  CD  GLN A  88      18.700  -6.296  -4.546  1.00 15.00      A    C  
ATOM    511  OE1 GLN A  88      17.998  -7.104  -3.940  1.00 15.00      A    O  
ATOM    512  NE2 GLN A  88      18.198  -5.406  -5.389  1.00 15.00      A    N  
ATOM    513 HE21 GLN A  88      18.817  -4.784  -5.832  1.00 15.00      A    H  
ATOM    514 HE22 GLN A  88      17.230  -5.402  -5.534  1.00 15.00      A    H  
ATOM    515  C   GLN A  88      22.705  -5.162  -2.880  1.00 15.00      A    C  
ATOM    516  O   GLN A  88      23.171  -4.825  -3.969  1.00 15.00      A    O  
ATOM    517  N   THR A  89      22.698  -4.360  -1.815  1.00 15.00      A    N  
ATOM    518  HN  THR A  89      22.345  -4.697  -0.966  1.00 15.00      A    H  
ATOM    519  CA  THR A  89      23.231  -3.006  -1.874  1.00 15.00      A    C  
ATOM    520  CB  THR A  89      22.865  -2.223  -0.595  1.00 15.00      A    C  
ATOM    521  OG1 THR A  89      21.452  -2.029  -0.562  1.00 15.00      A    O  
ATOM    522  HG1 THR A  89      21.025  -2.733  -1.057  1.00 15.00      A    H  
ATOM    523  CG2 THR A  89      23.557  -0.867  -0.538  1.00 15.00      A    C  
ATOM    524  C   THR A  89      24.747  -3.063  -2.060  1.00 15.00      A    C  
ATOM    525  O   THR A  89      25.337  -2.231  -2.749  1.00 15.00      A    O  
ATOM    526  N   LEU A  90      25.361  -4.080  -1.458  1.00 15.00      A    N  
ATOM    527  HN  LEU A  90      24.829  -4.690  -0.892  1.00 15.00      A    H  
ATOM    528  CA  LEU A  90      26.809  -4.291  -1.566  1.00 15.00      A    C  
ATOM    529  CB  LEU A  90      27.281  -5.279  -0.504  1.00 15.00      A    C  
ATOM    530  CG  LEU A  90      27.694  -4.685   0.838  1.00 15.00      A    C  
ATOM    531  CD1 LEU A  90      27.080  -3.309   1.028  1.00 15.00      A    C  
ATOM    532  CD2 LEU A  90      27.273  -5.615   1.962  1.00 15.00      A    C  
ATOM    533  C   LEU A  90      27.235  -4.771  -2.958  1.00 15.00      A    C  
ATOM    534  O   LEU A  90      28.312  -4.420  -3.433  1.00 15.00      A    O  
ATOM    535  N   VAL A  91      26.381  -5.563  -3.609  1.00 15.00      A    N  
ATOM    536  HN  VAL A  91      25.536  -5.806  -3.180  1.00 15.00      A    H  
ATOM    537  CA  VAL A  91      26.663  -6.080  -4.945  1.00 15.00      A    C  
ATOM    538  CB  VAL A  91      25.745  -7.279  -5.258  1.00 15.00      A    C  
ATOM    539  CG1 VAL A  91      25.981  -7.806  -6.664  1.00 15.00      A    C  
ATOM    540  CG2 VAL A  91      25.968  -8.382  -4.235  1.00 15.00      A    C  
ATOM    541  C   VAL A  91      26.473  -4.978  -5.985  1.00 15.00      A    C  
ATOM    542  O   VAL A  91      27.197  -4.907  -6.980  1.00 15.00      A    O  
ATOM    543  N   HIS A  92      25.495  -4.117  -5.732  1.00 15.00      A    N  
ATOM    544  HN  HIS A  92      24.940  -4.247  -4.935  1.00 15.00      A    H  
ATOM    545  CA  HIS A  92      25.220  -2.994  -6.609  1.00 15.00      A    C  
ATOM    546  CB  HIS A  92      23.852  -2.383  -6.278  1.00 15.00      A    C  
ATOM    547  CG  HIS A  92      23.522  -1.180  -7.103  1.00 15.00      A    C  
ATOM    548  ND1 HIS A  92      22.859  -1.234  -8.307  1.00 15.00      A    N  
ATOM    549  HD1 HIS A  92      22.528  -2.045  -8.747  1.00 15.00      A    H  
ATOM    550  CD2 HIS A  92      23.792   0.128  -6.882  1.00 15.00      A    C  
ATOM    551  CE1 HIS A  92      22.761   0.016  -8.777  1.00 15.00      A    C  
ATOM    552  NE2 HIS A  92      23.313   0.882  -7.947  1.00 15.00      A    N  
ATOM    553  C   HIS A  92      26.324  -1.943  -6.466  1.00 15.00      A    C  
ATOM    554  O   HIS A  92      26.669  -1.258  -7.430  1.00 15.00      A    O  
ATOM    555  N   PHE A  93      26.883  -1.836  -5.258  1.00 15.00      A    N  
ATOM    556  HN  PHE A  93      26.576  -2.428  -4.536  1.00 15.00      A    H  
ATOM    557  CA  PHE A  93      27.947  -0.876  -4.980  1.00 15.00      A    C  
ATOM    558  CB  PHE A  93      28.217  -0.794  -3.470  1.00 15.00      A    C  
ATOM    559  CG  PHE A  93      29.267   0.213  -3.082  1.00 15.00      A    C  
ATOM    560  CD1 PHE A  93      30.436  -0.189  -2.456  1.00 15.00      A    C  
ATOM    561  CD2 PHE A  93      29.088   1.561  -3.351  1.00 15.00      A    C  
ATOM    562  CE1 PHE A  93      31.405   0.734  -2.105  1.00 15.00      A    C  
ATOM    563  CE2 PHE A  93      30.052   2.489  -3.002  1.00 15.00      A    C  
ATOM    564  CZ  PHE A  93      31.213   2.075  -2.378  1.00 15.00      A    C  
ATOM    565  C   PHE A  93      29.221  -1.257  -5.735  1.00 15.00      A    C  
ATOM    566  O   PHE A  93      29.953  -0.390  -6.217  1.00 15.00      A    O  
ATOM    567  N   ILE A  94      29.475  -2.563  -5.831  1.00 15.00      A    N  
ATOM    568  HN  ILE A  94      28.859  -3.202  -5.409  1.00 15.00      A    H  
ATOM    569  CA  ILE A  94      30.641  -3.072  -6.545  1.00 15.00      A    C  
ATOM    570  CB  ILE A  94      30.919  -4.554  -6.191  1.00 15.00      A    C  
ATOM    571  CG1 ILE A  94      31.155  -4.716  -4.683  1.00 15.00      A    C  
ATOM    572  CG2 ILE A  94      32.124  -5.070  -6.968  1.00 15.00      A    C  
ATOM    573  CD1 ILE A  94      31.091  -6.154  -4.205  1.00 15.00      A    C  
ATOM    574  C   ILE A  94      30.413  -2.949  -8.052  1.00 15.00      A    C  
ATOM    575  O   ILE A  94      31.157  -2.262  -8.755  1.00 15.00      A    O  
ATOM    576  N   ASN A  95      29.369  -3.619  -8.534  1.00 15.00      A    N  
ATOM    577  HN  ASN A  95      28.822  -4.156  -7.921  1.00 15.00      A    H  
ATOM    578  CA  ASN A  95      29.014  -3.587  -9.945  1.00 15.00      A    C  
ATOM    579  CB  ASN A  95      29.386  -4.915 -10.612  1.00 15.00      A    C  
ATOM    580  CG  ASN A  95      29.588  -4.787 -12.112  1.00 15.00      A    C  
ATOM    581  OD1 ASN A  95      28.940  -3.976 -12.777  1.00 15.00      A    O  
ATOM    582  ND2 ASN A  95      30.493  -5.590 -12.659  1.00 15.00      A    N  
ATOM    583 HD21 ASN A  95      30.974  -6.217 -12.077  1.00 15.00      A    H  
ATOM    584 HD22 ASN A  95      30.649  -5.518 -13.623  1.00 15.00      A    H  
ATOM    585  C   ASN A  95      27.519  -3.311 -10.100  1.00 15.00      A    C  
ATOM    586  O   ASN A  95      26.696  -4.206  -9.905  1.00 15.00      A    O  
ATOM    587  N   PRO A  96      27.155  -2.057 -10.442  1.00 15.00      A    N  
ATOM    588  CA  PRO A  96      25.752  -1.644 -10.611  1.00 15.00      A    C  
ATOM    589  CB  PRO A  96      25.838  -0.115 -10.626  1.00 15.00      A    C  
ATOM    590  CG  PRO A  96      27.203   0.181 -11.147  1.00 15.00      A    C  
ATOM    591  CD  PRO A  96      28.091  -0.938 -10.675  1.00 15.00      A    C  
ATOM    592  C   PRO A  96      25.106  -2.149 -11.906  1.00 15.00      A    C  
ATOM    593  O   PRO A  96      23.917  -1.926 -12.136  1.00 15.00      A    O  
ATOM    594  N   GLU A  97      25.888  -2.828 -12.747  1.00 15.00      A    N  
ATOM    595  HN  GLU A  97      26.828  -2.976 -12.513  1.00 15.00      A    H  
ATOM    596  CA  GLU A  97      25.374  -3.354 -14.011  1.00 15.00      A    C  
ATOM    597  CB  GLU A  97      26.489  -3.435 -15.060  1.00 15.00      A    C  
ATOM    598  CG  GLU A  97      27.305  -2.157 -15.223  1.00 15.00      A    C  
ATOM    599  CD  GLU A  97      26.455  -0.951 -15.568  1.00 15.00      A    C  
ATOM    600  OE1 GLU A  97      25.950  -0.885 -16.708  1.00 15.00      A    O  
ATOM    601  OE2 GLU A  97      26.301  -0.068 -14.697  1.00 15.00      A    O  
ATOM    602  C   GLU A  97      24.730  -4.727 -13.823  1.00 15.00      A    C  
ATOM    603  O   GLU A  97      24.013  -5.217 -14.698  1.00 15.00      A    O  
ATOM    604  N   THR A  98      24.990  -5.344 -12.673  1.00 15.00      A    N  
ATOM    605  HN  THR A  98      25.569  -4.905 -12.018  1.00 15.00      A    H  
ATOM    606  CA  THR A  98      24.440  -6.659 -12.365  1.00 15.00      A    C  
ATOM    607  CB  THR A  98      25.365  -7.448 -11.413  1.00 15.00      A    C  
ATOM    608  OG1 THR A  98      26.731  -7.096 -11.664  1.00 15.00      A    O  
ATOM    609  HG1 THR A  98      27.172  -6.912 -10.831  1.00 15.00      A    H  
ATOM    610  CG2 THR A  98      25.187  -8.944 -11.626  1.00 15.00      A    C  
ATOM    611  C   THR A  98      23.048  -6.546 -11.741  1.00 15.00      A    C  
ATOM    612  O   THR A  98      22.035  -6.650 -12.437  1.00 15.00      A    O  
ATOM    613  N   VAL A  99      23.009  -6.323 -10.429  1.00 15.00      A    N  
ATOM    614  HN  VAL A  99      23.850  -6.244  -9.935  1.00 15.00      A    H  
ATOM    615  CA  VAL A  99      21.746  -6.195  -9.705  1.00 15.00      A    C  
ATOM    616  CB  VAL A  99      21.716  -7.115  -8.454  1.00 15.00      A    C  
ATOM    617  CG1 VAL A  99      22.564  -6.565  -7.316  1.00 15.00      A    C  
ATOM    618  CG2 VAL A  99      20.293  -7.397  -7.998  1.00 15.00      A    C  
ATOM    619  C   VAL A  99      21.485  -4.732  -9.319  1.00 15.00      A    C  
ATOM    620  O   VAL A  99      22.402  -4.017  -8.914  1.00 15.00      A    O  
ATOM    621  N   PRO A 100      20.233  -4.254  -9.477  1.00 15.00      A    N  
ATOM    622  CA  PRO A 100      19.865  -2.867  -9.144  1.00 15.00      A    C  
ATOM    623  CB  PRO A 100      18.493  -2.706  -9.799  1.00 15.00      A    C  
ATOM    624  CG  PRO A 100      17.928  -4.082  -9.812  1.00 15.00      A    C  
ATOM    625  CD  PRO A 100      19.091  -5.010 -10.021  1.00 15.00      A    C  
ATOM    626  C   PRO A 100      19.759  -2.611  -7.638  1.00 15.00      A    C  
ATOM    627  O   PRO A 100      20.109  -3.463  -6.820  1.00 15.00      A    O  
ATOM    628  N   LYS A 101      19.255  -1.426  -7.289  1.00 15.00      A    N  
ATOM    629  HN  LYS A 101      18.975  -0.804  -7.992  1.00 15.00      A    H  
ATOM    630  CA  LYS A 101      19.098  -1.028  -5.893  1.00 15.00      A    C  
ATOM    631  CB  LYS A 101      19.209   0.497  -5.764  1.00 15.00      A    C  
ATOM    632  CG  LYS A 101      20.637   1.020  -5.834  1.00 15.00      A    C  
ATOM    633  CD  LYS A 101      20.713   2.518  -5.574  1.00 15.00      A    C  
ATOM    634  CE  LYS A 101      20.206   3.319  -6.764  1.00 15.00      A    C  
ATOM    635  NZ  LYS A 101      20.409   4.784  -6.578  1.00 15.00      A    N  
ATOM    636  HZ1 LYS A 101      20.162   5.293  -7.452  1.00 15.00      A    H  
ATOM    637  HZ2 LYS A 101      21.402   4.983  -6.344  1.00 15.00      A    H  
ATOM    638  HZ3 LYS A 101      19.806   5.136  -5.806  1.00 15.00      A    H  
ATOM    639  C   LYS A 101      17.767  -1.519  -5.317  1.00 15.00      A    C  
ATOM    640  O   LYS A 101      16.762  -1.568  -6.029  1.00 15.00      A    O  
ATOM    641  N   PRO A 102      17.753  -1.905  -4.019  1.00 15.00      A    N  
ATOM    642  CA  PRO A 102      16.537  -2.385  -3.339  1.00 15.00      A    C  
ATOM    643  CB  PRO A 102      16.991  -2.580  -1.886  1.00 15.00      A    C  
ATOM    644  CG  PRO A 102      18.463  -2.789  -1.986  1.00 15.00      A    C  
ATOM    645  CD  PRO A 102      18.920  -1.916  -3.120  1.00 15.00      A    C  
ATOM    646  C   PRO A 102      15.417  -1.353  -3.406  1.00 15.00      A    C  
ATOM    647  O   PRO A 102      15.641  -0.162  -3.186  1.00 15.00      A    O  
ATOM    648  N   CYS A 103      14.211  -1.816  -3.712  1.00 15.00      A    N  
ATOM    649  HN  CYS A 103      14.087  -2.777  -3.859  1.00 15.00      A    H  
ATOM    650  CA  CYS A 103      13.066  -0.927  -3.831  1.00 15.00      A    C  
ATOM    651  CB  CYS A 103      12.047  -1.476  -4.837  1.00 15.00      A    C  
ATOM    652  SG  CYS A 103      11.456  -3.149  -4.486  1.00 15.00      A    S  
ATOM    653  HG  CYS A 103      11.197  -3.739  -5.644  1.00 15.00      A    H  
ATOM    654  C   CYS A 103      12.393  -0.665  -2.492  1.00 15.00      A    C  
ATOM    655  O   CYS A 103      12.295  -1.555  -1.646  1.00 15.00      A    O  
ATOM    656  N   CYS A 104      11.938   0.570  -2.313  1.00 15.00      A    N  
ATOM    657  HN  CYS A 104      12.074   1.234  -3.019  1.00 15.00      A    H  
ATOM    658  CA  CYS A 104      11.247   0.965  -1.094  1.00 15.00      A    C  
ATOM    659  C   CYS A 104       9.809   0.455  -1.123  1.00 15.00      A    C  
ATOM    660  O   CYS A 104       8.962   0.992  -1.841  1.00 15.00      A    O  
ATOM    661  CB  CYS A 104      11.269   2.491  -0.948  1.00 15.00      A    C  
ATOM    662  SG  CYS A 104      10.449   3.129   0.548  1.00 15.00      A    S  
ATOM    663  N   ALA A 105       9.540  -0.591  -0.349  1.00 15.00      A    N  
ATOM    664  HN  ALA A 105      10.255  -0.975   0.203  1.00 15.00      A    H  
ATOM    665  CA  ALA A 105       8.208  -1.182  -0.294  1.00 15.00      A    C  
ATOM    666  CB  ALA A 105       8.226  -2.544  -0.968  1.00 15.00      A    C  
ATOM    667  C   ALA A 105       7.722  -1.299   1.150  1.00 15.00      A    C  
ATOM    668  O   ALA A 105       8.531  -1.285   2.075  1.00 15.00      A    O  
ATOM    669  N   PRO A 106       6.391  -1.410   1.362  1.00 15.00      A    N  
ATOM    670  CA  PRO A 106       5.802  -1.520   2.706  1.00 15.00      A    C  
ATOM    671  CB  PRO A 106       4.292  -1.570   2.442  1.00 15.00      A    C  
ATOM    672  CG  PRO A 106       4.122  -1.028   1.066  1.00 15.00      A    C  
ATOM    673  CD  PRO A 106       5.356  -1.424   0.315  1.00 15.00      A    C  
ATOM    674  C   PRO A 106       6.236  -2.779   3.452  1.00 15.00      A    C  
ATOM    675  O   PRO A 106       6.170  -3.887   2.918  1.00 15.00      A    O  
ATOM    676  N   THR A 107       6.683  -2.588   4.691  1.00 15.00      A    N  
ATOM    677  HN  THR A 107       6.730  -1.675   5.043  1.00 15.00      A    H  
ATOM    678  CA  THR A 107       7.117  -3.689   5.543  1.00 15.00      A    C  
ATOM    679  CB  THR A 107       8.363  -3.297   6.364  1.00 15.00      A    C  
ATOM    680  OG1 THR A 107       8.094  -2.098   7.098  1.00 15.00      A    O  
ATOM    681  HG1 THR A 107       7.147  -1.940   7.110  1.00 15.00      A    H  
ATOM    682  CG2 THR A 107       9.559  -3.071   5.457  1.00 15.00      A    C  
ATOM    683  C   THR A 107       6.005  -4.076   6.516  1.00 15.00      A    C  
ATOM    684  O   THR A 107       6.000  -5.178   7.068  1.00 15.00      A    O  
ATOM    685  N   GLN A 108       5.065  -3.154   6.722  1.00 15.00      A    N  
ATOM    686  HN  GLN A 108       5.128  -2.296   6.250  1.00 15.00      A    H  
ATOM    687  CA  GLN A 108       3.946  -3.379   7.631  1.00 15.00      A    C  
ATOM    688  CB  GLN A 108       4.211  -2.665   8.961  1.00 15.00      A    C  
ATOM    689  CG  GLN A 108       4.056  -3.550  10.188  1.00 15.00      A    C  
ATOM    690  CD  GLN A 108       5.280  -3.523  11.083  1.00 15.00      A    C  
ATOM    691  OE1 GLN A 108       5.411  -2.660  11.951  1.00 15.00      A    O  
ATOM    692  NE2 GLN A 108       6.184  -4.475  10.879  1.00 15.00      A    N  
ATOM    693 HE21 GLN A 108       6.013  -5.132  10.172  1.00 15.00      A    H  
ATOM    694 HE22 GLN A 108       6.985  -4.483  11.445  1.00 15.00      A    H  
ATOM    695  C   GLN A 108       2.647  -2.869   7.006  1.00 15.00      A    C  
ATOM    696  O   GLN A 108       2.599  -1.750   6.495  1.00 15.00      A    O  
ATOM    697  N   LEU A 109       1.593  -3.688   7.056  1.00 15.00      A    N  
ATOM    698  HN  LEU A 109       1.685  -4.562   7.496  1.00 15.00      A    H  
ATOM    699  CA  LEU A 109       0.303  -3.311   6.475  1.00 15.00      A    C  
ATOM    700  CB  LEU A 109       0.063  -4.070   5.166  1.00 15.00      A    C  
ATOM    701  CG  LEU A 109       0.991  -3.714   4.000  1.00 15.00      A    C  
ATOM    702  CD1 LEU A 109       0.981  -4.812   2.948  1.00 15.00      A    C  
ATOM    703  CD2 LEU A 109       0.588  -2.384   3.383  1.00 15.00      A    C  
ATOM    704  C   LEU A 109      -0.860  -3.541   7.444  1.00 15.00      A    C  
ATOM    705  O   LEU A 109      -0.916  -4.558   8.136  1.00 15.00      A    O  
ATOM    706  N   ASN A 110      -1.786  -2.582   7.482  1.00 15.00      A    N  
ATOM    707  HN  ASN A 110      -1.676  -1.793   6.911  1.00 15.00      A    H  
ATOM    708  CA  ASN A 110      -2.955  -2.662   8.354  1.00 15.00      A    C  
ATOM    709  CB  ASN A 110      -3.157  -1.328   9.085  1.00 15.00      A    C  
ATOM    710  CG  ASN A 110      -2.166  -1.107  10.215  1.00 15.00      A    C  
ATOM    711  OD1 ASN A 110      -1.168  -1.816  10.332  1.00 15.00      A    O  
ATOM    712  ND2 ASN A 110      -2.430  -0.104  11.046  1.00 15.00      A    N  
ATOM    713 HD21 ASN A 110      -3.234   0.432  10.884  1.00 15.00      A    H  
ATOM    714 HD22 ASN A 110      -1.812   0.055  11.789  1.00 15.00      A    H  
ATOM    715  C   ASN A 110      -4.214  -3.011   7.562  1.00 15.00      A    C  
ATOM    716  O   ASN A 110      -4.276  -2.802   6.351  1.00 15.00      A    O  
ATOM    717  N   ALA A 111      -5.215  -3.541   8.260  1.00 15.00      A    N  
ATOM    718  HN  ALA A 111      -5.102  -3.678   9.222  1.00 15.00      A    H  
ATOM    719  CA  ALA A 111      -6.475  -3.924   7.634  1.00 15.00      A    C  
ATOM    720  CB  ALA A 111      -6.907  -5.299   8.119  1.00 15.00      A    C  
ATOM    721  C   ALA A 111      -7.563  -2.895   7.914  1.00 15.00      A    C  
ATOM    722  O   ALA A 111      -7.633  -2.331   9.007  1.00 15.00      A    O  
ATOM    723  N   ILE A 112      -8.410  -2.652   6.918  1.00 15.00      A    N  
ATOM    724  HN  ILE A 112      -8.300  -3.128   6.071  1.00 15.00      A    H  
ATOM    725  CA  ILE A 112      -9.500  -1.691   7.058  1.00 15.00      A    C  
ATOM    726  CB  ILE A 112      -9.507  -0.650   5.914  1.00 15.00      A    C  
ATOM    727  CG1 ILE A 112      -9.689  -1.330   4.550  1.00 15.00      A    C  
ATOM    728  CG2 ILE A 112      -8.237   0.186   5.938  1.00 15.00      A    C  
ATOM    729  CD1 ILE A 112      -9.961  -0.364   3.415  1.00 15.00      A    C  
ATOM    730  C   ILE A 112     -10.855  -2.391   7.083  1.00 15.00      A    C  
ATOM    731  O   ILE A 112     -10.966  -3.558   6.718  1.00 15.00      A    O  
ATOM    732  N   SER A 113     -11.884  -1.667   7.513  1.00 15.00      A    N  
ATOM    733  HN  SER A 113     -11.731  -0.744   7.804  1.00 15.00      A    H  
ATOM    734  CA  SER A 113     -13.235  -2.213   7.564  1.00 15.00      A    C  
ATOM    735  CB  SER A 113     -13.910  -1.852   8.890  1.00 15.00      A    C  
ATOM    736  OG  SER A 113     -13.104  -2.220   9.992  1.00 15.00      A    O  
ATOM    737  HG  SER A 113     -12.188  -2.017   9.797  1.00 15.00      A    H  
ATOM    738  C   SER A 113     -14.059  -1.661   6.407  1.00 15.00      A    C  
ATOM    739  O   SER A 113     -14.174  -0.447   6.248  1.00 15.00      A    O  
ATOM    740  N   VAL A 114     -14.613  -2.545   5.582  1.00 15.00      A    N  
ATOM    741  HN  VAL A 114     -14.484  -3.506   5.738  1.00 15.00      A    H  
ATOM    742  CA  VAL A 114     -15.422  -2.099   4.451  1.00 15.00      A    C  
ATOM    743  CB  VAL A 114     -14.711  -2.189   3.067  1.00 15.00      A    C  
ATOM    744  CG1 VAL A 114     -13.309  -2.756   3.195  1.00 15.00      A    C  
ATOM    745  CG2 VAL A 114     -15.519  -2.977   2.043  1.00 15.00      A    C  
ATOM    746  C   VAL A 114     -16.806  -2.739   4.440  1.00 15.00      A    C  
ATOM    747  O   VAL A 114     -16.964  -3.934   4.707  1.00 15.00      A    O  
ATOM    748  N   LEU A 115     -17.801  -1.907   4.161  1.00 15.00      A    N  
ATOM    749  HN  LEU A 115     -17.589  -0.967   3.978  1.00 15.00      A    H  
ATOM    750  CA  LEU A 115     -19.188  -2.325   4.103  1.00 15.00      A    C  
ATOM    751  CB  LEU A 115     -20.021  -1.368   4.967  1.00 15.00      A    C  
ATOM    752  CG  LEU A 115     -21.191  -1.968   5.749  1.00 15.00      A    C  
ATOM    753  CD1 LEU A 115     -20.695  -3.004   6.742  1.00 15.00      A    C  
ATOM    754  CD2 LEU A 115     -21.966  -0.872   6.470  1.00 15.00      A    C  
ATOM    755  C   LEU A 115     -19.646  -2.230   2.655  1.00 15.00      A    C  
ATOM    756  O   LEU A 115     -19.645  -1.146   2.083  1.00 15.00      A    O  
ATOM    757  N   TYR A 116     -20.014  -3.355   2.052  1.00 15.00      A    N  
ATOM    758  HN  TYR A 116     -19.999  -4.199   2.548  1.00 15.00      A    H  
ATOM    759  CA  TYR A 116     -20.444  -3.346   0.656  1.00 15.00      A    C  
ATOM    760  CB  TYR A 116     -19.275  -3.669  -0.290  1.00 15.00      A    C  
ATOM    761  CG  TYR A 116     -18.707  -5.069  -0.164  1.00 15.00      A    C  
ATOM    762  CD1 TYR A 116     -17.760  -5.377   0.807  1.00 15.00      A    C  
ATOM    763  CD2 TYR A 116     -19.108  -6.080  -1.028  1.00 15.00      A    C  
ATOM    764  CE1 TYR A 116     -17.233  -6.650   0.914  1.00 15.00      A    C  
ATOM    765  CE2 TYR A 116     -18.589  -7.356  -0.926  1.00 15.00      A    C  
ATOM    766  CZ  TYR A 116     -17.652  -7.635   0.045  1.00 15.00      A    C  
ATOM    767  OH  TYR A 116     -17.132  -8.903   0.146  1.00 15.00      A    O  
ATOM    768  HH  TYR A 116     -16.993  -9.261  -0.734  1.00 15.00      A    H  
ATOM    769  C   TYR A 116     -21.637  -4.264   0.389  1.00 15.00      A    C  
ATOM    770  O   TYR A 116     -21.926  -5.175   1.164  1.00 15.00      A    O  
ATOM    771  N   PHE A 117     -22.332  -3.998  -0.717  1.00 15.00      A    N  
ATOM    772  HN  PHE A 117     -22.060  -3.241  -1.277  1.00 15.00      A    H  
ATOM    773  CA  PHE A 117     -23.485  -4.795  -1.122  1.00 15.00      A    C  
ATOM    774  CB  PHE A 117     -24.446  -3.944  -1.962  1.00 15.00      A    C  
ATOM    775  CG  PHE A 117     -25.357  -3.040  -1.179  1.00 15.00      A    C  
ATOM    776  CD1 PHE A 117     -26.309  -3.564  -0.321  1.00 15.00      A    C  
ATOM    777  CD2 PHE A 117     -25.274  -1.663  -1.318  1.00 15.00      A    C  
ATOM    778  CE1 PHE A 117     -27.161  -2.735   0.385  1.00 15.00      A    C  
ATOM    779  CE2 PHE A 117     -26.121  -0.828  -0.613  1.00 15.00      A    C  
ATOM    780  CZ  PHE A 117     -27.066  -1.364   0.239  1.00 15.00      A    C  
ATOM    781  C   PHE A 117     -23.031  -5.984  -1.961  1.00 15.00      A    C  
ATOM    782  O   PHE A 117     -22.087  -5.873  -2.743  1.00 15.00      A    O  
ATOM    783  N   ASP A 118     -23.698  -7.122  -1.796  1.00 15.00      A    N  
ATOM    784  HN  ASP A 118     -24.426  -7.162  -1.140  1.00 15.00      A    H  
ATOM    785  CA  ASP A 118     -23.361  -8.314  -2.568  1.00 15.00      A    C  
ATOM    786  CB  ASP A 118     -23.290  -9.563  -1.673  1.00 15.00      A    C  
ATOM    787  CG  ASP A 118     -24.645 -10.160  -1.339  1.00 15.00      A    C  
ATOM    788  OD1 ASP A 118     -25.550  -9.399  -0.951  1.00 15.00      A    O  
ATOM    789  OD2 ASP A 118     -24.798 -11.393  -1.467  1.00 15.00      A    O  
ATOM    790  C   ASP A 118     -24.342  -8.496  -3.731  1.00 15.00      A    C  
ATOM    791  O   ASP A 118     -25.087  -7.574  -4.067  1.00 15.00      A    O  
ATOM    792  N   ASP A 119     -24.336  -9.679  -4.343  1.00 15.00      A    N  
ATOM    793  HN  ASP A 119     -23.720 -10.374  -4.030  1.00 15.00      A    H  
ATOM    794  CA  ASP A 119     -25.221  -9.969  -5.471  1.00 15.00      A    C  
ATOM    795  CB  ASP A 119     -24.832 -11.290  -6.137  1.00 15.00      A    C  
ATOM    796  CG  ASP A 119     -23.402 -11.291  -6.641  1.00 15.00      A    C  
ATOM    797  OD1 ASP A 119     -23.090 -10.486  -7.546  1.00 15.00      A    O  
ATOM    798  OD2 ASP A 119     -22.594 -12.096  -6.132  1.00 15.00      A    O  
ATOM    799  C   ASP A 119     -26.693 -10.003  -5.058  1.00 15.00      A    C  
ATOM    800  O   ASP A 119     -27.579  -9.738  -5.872  1.00 15.00      A    O  
ATOM    801  N   SER A 120     -26.949 -10.325  -3.792  1.00 15.00      A    N  
ATOM    802  HN  SER A 120     -26.202 -10.522  -3.189  1.00 15.00      A    H  
ATOM    803  CA  SER A 120     -28.314 -10.397  -3.280  1.00 15.00      A    C  
ATOM    804  CB  SER A 120     -28.437 -11.522  -2.252  1.00 15.00      A    C  
ATOM    805  OG  SER A 120     -27.690 -12.660  -2.648  1.00 15.00      A    O  
ATOM    806  HG  SER A 120     -26.763 -12.525  -2.433  1.00 15.00      A    H  
ATOM    807  C   SER A 120     -28.753  -9.068  -2.661  1.00 15.00      A    C  
ATOM    808  O   SER A 120     -29.841  -8.975  -2.089  1.00 15.00      A    O  
ATOM    809  N   SER A 121     -27.890  -8.052  -2.778  1.00 15.00      A    N  
ATOM    810  HN  SER A 121     -27.039  -8.211  -3.236  1.00 15.00      A    H  
ATOM    811  CA  SER A 121     -28.160  -6.710  -2.250  1.00 15.00      A    C  
ATOM    812  CB  SER A 121     -29.461  -6.134  -2.827  1.00 15.00      A    C  
ATOM    813  OG  SER A 121     -29.527  -4.730  -2.649  1.00 15.00      A    O  
ATOM    814  HG  SER A 121     -28.712  -4.419  -2.247  1.00 15.00      A    H  
ATOM    815  C   SER A 121     -28.166  -6.675  -0.718  1.00 15.00      A    C  
ATOM    816  O   SER A 121     -28.809  -5.821  -0.106  1.00 15.00      A    O  
ATOM    817  N   ASN A 122     -27.431  -7.598  -0.107  1.00 15.00      A    N  
ATOM    818  HN  ASN A 122     -26.935  -8.248  -0.648  1.00 15.00      A    H  
ATOM    819  CA  ASN A 122     -27.340  -7.671   1.345  1.00 15.00      A    C  
ATOM    820  CB  ASN A 122     -27.214  -9.128   1.808  1.00 15.00      A    C  
ATOM    821  CG  ASN A 122     -28.190 -10.069   1.129  1.00 15.00      A    C  
ATOM    822  OD1 ASN A 122     -29.331  -9.707   0.844  1.00 15.00      A    O  
ATOM    823  ND2 ASN A 122     -27.739 -11.290   0.864  1.00 15.00      A    N  
ATOM    824 HD21 ASN A 122     -26.818 -11.508   1.117  1.00 15.00      A    H  
ATOM    825 HD22 ASN A 122     -28.344 -11.921   0.422  1.00 15.00      A    H  
ATOM    826  C   ASN A 122     -26.132  -6.886   1.842  1.00 15.00      A    C  
ATOM    827  O   ASN A 122     -25.083  -6.869   1.195  1.00 15.00      A    O  
ATOM    828  N   VAL A 123     -26.284  -6.239   2.990  1.00 15.00      A    N  
ATOM    829  HN  VAL A 123     -27.146  -6.286   3.454  1.00 15.00      A    H  
ATOM    830  CA  VAL A 123     -25.198  -5.465   3.578  1.00 15.00      A    C  
ATOM    831  CB  VAL A 123     -25.721  -4.440   4.607  1.00 15.00      A    C  
ATOM    832  CG1 VAL A 123     -24.589  -3.556   5.111  1.00 15.00      A    C  
ATOM    833  CG2 VAL A 123     -26.839  -3.596   4.008  1.00 15.00      A    C  
ATOM    834  C   VAL A 123     -24.207  -6.407   4.254  1.00 15.00      A    C  
ATOM    835  O   VAL A 123     -24.551  -7.100   5.213  1.00 15.00      A    O  
ATOM    836  N   ILE A 124     -22.979  -6.437   3.748  1.00 15.00      A    N  
ATOM    837  HN  ILE A 124     -22.753  -5.851   2.994  1.00 15.00      A    H  
ATOM    838  CA  ILE A 124     -21.959  -7.314   4.299  1.00 15.00      A    C  
ATOM    839  CB  ILE A 124     -21.508  -8.380   3.271  1.00 15.00      A    C  
ATOM    840  CG1 ILE A 124     -20.931  -9.612   3.974  1.00 15.00      A    C  
ATOM    841  CG2 ILE A 124     -20.513  -7.805   2.276  1.00 15.00      A    C  
ATOM    842  CD1 ILE A 124     -20.802 -10.829   3.078  1.00 15.00      A    C  
ATOM    843  C   ILE A 124     -20.767  -6.524   4.847  1.00 15.00      A    C  
ATOM    844  O   ILE A 124     -20.431  -5.448   4.347  1.00 15.00      A    O  
ATOM    845  N   LEU A 125     -20.156  -7.061   5.897  1.00 15.00      A    N  
ATOM    846  HN  LEU A 125     -20.485  -7.912   6.251  1.00 15.00      A    H  
ATOM    847  CA  LEU A 125     -19.007  -6.428   6.536  1.00 15.00      A    C  
ATOM    848  CB  LEU A 125     -19.351  -6.055   7.984  1.00 15.00      A    C  
ATOM    849  CG  LEU A 125     -18.189  -5.626   8.885  1.00 15.00      A    C  
ATOM    850  CD1 LEU A 125     -17.649  -4.265   8.473  1.00 15.00      A    C  
ATOM    851  CD2 LEU A 125     -18.618  -5.620  10.344  1.00 15.00      A    C  
ATOM    852  C   LEU A 125     -17.803  -7.357   6.506  1.00 15.00      A    C  
ATOM    853  O   LEU A 125     -17.893  -8.519   6.907  1.00 15.00      A    O  
ATOM    854  N   LYS A 126     -16.677  -6.843   6.032  1.00 15.00      A    N  
ATOM    855  HN  LYS A 126     -16.661  -5.909   5.733  1.00 15.00      A    H  
ATOM    856  CA  LYS A 126     -15.466  -7.639   5.945  1.00 15.00      A    C  
ATOM    857  CB  LYS A 126     -15.473  -8.426   4.632  1.00 15.00      A    C  
ATOM    858  CG  LYS A 126     -14.376  -9.468   4.524  1.00 15.00      A    C  
ATOM    859  CD  LYS A 126     -14.135  -9.864   3.077  1.00 15.00      A    C  
ATOM    860  CE  LYS A 126     -12.919 -10.764   2.950  1.00 15.00      A    C  
ATOM    861  NZ  LYS A 126     -12.671 -11.172   1.539  1.00 15.00      A    N  
ATOM    862  HZ1 LYS A 126     -13.515 -11.638   1.149  1.00 15.00      A    H  
ATOM    863  HZ2 LYS A 126     -11.871 -11.835   1.492  1.00 15.00      A    H  
ATOM    864  HZ3 LYS A 126     -12.449 -10.338   0.958  1.00 15.00      A    H  
ATOM    865  C   LYS A 126     -14.222  -6.764   5.999  1.00 15.00      A    C  
ATOM    866  O   LYS A 126     -14.159  -5.718   5.352  1.00 15.00      A    O  
ATOM    867  N   LYS A 127     -13.230  -7.200   6.769  1.00 15.00      A    N  
ATOM    868  HN  LYS A 127     -13.338  -8.038   7.269  1.00 15.00      A    H  
ATOM    869  CA  LYS A 127     -11.984  -6.457   6.879  1.00 15.00      A    C  
ATOM    870  CB  LYS A 127     -11.353  -6.601   8.274  1.00 15.00      A    C  
ATOM    871  CG  LYS A 127     -10.403  -7.777   8.452  1.00 15.00      A    C  
ATOM    872  CD  LYS A 127      -9.831  -7.811   9.862  1.00 15.00      A    C  
ATOM    873  CE  LYS A 127      -8.645  -8.756   9.963  1.00 15.00      A    C  
ATOM    874  NZ  LYS A 127      -8.073  -8.786  11.339  1.00 15.00      A    N  
ATOM    875  HZ1 LYS A 127      -8.673  -9.362  11.964  1.00 15.00      A    H  
ATOM    876  HZ2 LYS A 127      -8.018  -7.822  11.724  1.00 15.00      A    H  
ATOM    877  HZ3 LYS A 127      -7.116  -9.196  11.322  1.00 15.00      A    H  
ATOM    878  C   LYS A 127     -11.020  -6.881   5.773  1.00 15.00      A    C  
ATOM    879  O   LYS A 127     -10.851  -8.072   5.499  1.00 15.00      A    O  
ATOM    880  N   TYR A 128     -10.404  -5.902   5.123  1.00 15.00      A    N  
ATOM    881  HN  TYR A 128     -10.568  -4.971   5.384  1.00 15.00      A    H  
ATOM    882  CA  TYR A 128      -9.486  -6.185   4.032  1.00 15.00      A    C  
ATOM    883  CB  TYR A 128      -9.696  -5.230   2.858  1.00 15.00      A    C  
ATOM    884  CG  TYR A 128     -10.837  -5.647   1.957  1.00 15.00      A    C  
ATOM    885  CD1 TYR A 128     -10.698  -5.652   0.578  1.00 15.00      A    C  
ATOM    886  CD2 TYR A 128     -12.054  -6.049   2.491  1.00 15.00      A    C  
ATOM    887  CE1 TYR A 128     -11.741  -6.042  -0.241  1.00 15.00      A    C  
ATOM    888  CE2 TYR A 128     -13.098  -6.440   1.682  1.00 15.00      A    C  
ATOM    889  CZ  TYR A 128     -12.938  -6.434   0.319  1.00 15.00      A    C  
ATOM    890  OH  TYR A 128     -13.977  -6.825  -0.488  1.00 15.00      A    O  
ATOM    891  HH  TYR A 128     -14.805  -6.530  -0.103  1.00 15.00      A    H  
ATOM    892  C   TYR A 128      -8.037  -6.225   4.479  1.00 15.00      A    C  
ATOM    893  O   TYR A 128      -7.477  -5.228   4.941  1.00 15.00      A    O  
ATOM    894  N   ARG A 129      -7.449  -7.403   4.340  1.00 15.00      A    N  
ATOM    895  HN  ARG A 129      -7.968  -8.149   3.973  1.00 15.00      A    H  
ATOM    896  CA  ARG A 129      -6.065  -7.643   4.710  1.00 15.00      A    C  
ATOM    897  CB  ARG A 129      -5.788  -9.143   4.568  1.00 15.00      A    C  
ATOM    898  CG  ARG A 129      -4.604  -9.657   5.371  1.00 15.00      A    C  
ATOM    899  CD  ARG A 129      -3.978 -10.847   4.663  1.00 15.00      A    C  
ATOM    900  NE  ARG A 129      -3.243 -11.712   5.577  1.00 15.00      A    N  
ATOM    901  HE  ARG A 129      -3.745 -12.430   6.015  1.00 15.00      A    H  
ATOM    902  CZ  ARG A 129      -1.952 -11.574   5.858  1.00 15.00      A    C  
ATOM    903  NH1 ARG A 129      -1.245 -10.597   5.305  1.00 15.00      A    N  
ATOM    904 HH11 ARG A 129      -1.701  -9.929   4.653  1.00 15.00      A    H  
ATOM    905 HH12 ARG A 129      -0.233 -10.497   5.527  1.00 15.00      A    H  
ATOM    906  NH2 ARG A 129      -1.364 -12.422   6.686  1.00 15.00      A    N  
ATOM    907 HH21 ARG A 129      -1.913 -13.193   7.116  1.00 15.00      A    H  
ATOM    908 HH22 ARG A 129      -0.351 -12.320   6.905  1.00 15.00      A    H  
ATOM    909  C   ARG A 129      -5.117  -6.860   3.806  1.00 15.00      A    C  
ATOM    910  O   ARG A 129      -5.266  -6.878   2.582  1.00 15.00      A    O  
ATOM    911  N   ASN A 130      -4.152  -6.174   4.428  1.00 15.00      A    N  
ATOM    912  HN  ASN A 130      -4.114  -6.204   5.404  1.00 15.00      A    H  
ATOM    913  CA  ASN A 130      -3.146  -5.376   3.712  1.00 15.00      A    C  
ATOM    914  CB  ASN A 130      -2.241  -6.257   2.838  1.00 15.00      A    C  
ATOM    915  CG  ASN A 130      -1.836  -7.564   3.491  1.00 15.00      A    C  
ATOM    916  OD1 ASN A 130      -1.096  -7.582   4.474  1.00 15.00      A    O  
ATOM    917  ND2 ASN A 130      -2.312  -8.671   2.934  1.00 15.00      A    N  
ATOM    918 HD21 ASN A 130      -2.888  -8.581   2.146  1.00 15.00      A    H  
ATOM    919 HD22 ASN A 130      -2.072  -9.531   3.335  1.00 15.00      A    H  
ATOM    920  C   ASN A 130      -3.765  -4.272   2.853  1.00 15.00      A    C  
ATOM    921  O   ASN A 130      -3.979  -4.459   1.651  1.00 15.00      A    O  
ATOM    922  N   MET A 131      -4.048  -3.123   3.461  1.00 15.00      A    N  
ATOM    923  HN  MET A 131      -3.866  -3.028   4.419  1.00 15.00      A    H  
ATOM    924  CA  MET A 131      -4.630  -2.000   2.728  1.00 15.00      A    C  
ATOM    925  CB  MET A 131      -6.136  -1.898   2.992  1.00 15.00      A    C  
ATOM    926  CG  MET A 131      -6.956  -3.043   2.416  1.00 15.00      A    C  
ATOM    927  SD  MET A 131      -7.001  -3.044   0.612  1.00 15.00      A    S  
ATOM    928  CE  MET A 131      -8.326  -1.879   0.300  1.00 15.00      A    C  
ATOM    929  C   MET A 131      -3.947  -0.679   3.090  1.00 15.00      A    C  
ATOM    930  O   MET A 131      -3.797   0.206   2.246  1.00 15.00      A    O  
ATOM    931  N   VAL A 132      -3.527  -0.549   4.348  1.00 15.00      A    N  
ATOM    932  HN  VAL A 132      -3.653  -1.290   4.974  1.00 15.00      A    H  
ATOM    933  CA  VAL A 132      -2.876   0.673   4.814  1.00 15.00      A    C  
ATOM    934  CB  VAL A 132      -3.549   1.215   6.096  1.00 15.00      A    C  
ATOM    935  CG1 VAL A 132      -2.840   2.466   6.601  1.00 15.00      A    C  
ATOM    936  CG2 VAL A 132      -5.020   1.506   5.842  1.00 15.00      A    C  
ATOM    937  C   VAL A 132      -1.388   0.452   5.078  1.00 15.00      A    C  
ATOM    938  O   VAL A 132      -1.002  -0.531   5.705  1.00 15.00      A    O  
ATOM    939  N   VAL A 133      -0.556   1.371   4.592  1.00 15.00      A    N  
ATOM    940  HN  VAL A 133      -0.917   2.128   4.087  1.00 15.00      A    H  
ATOM    941  CA  VAL A 133       0.881   1.279   4.792  1.00 15.00      A    C  
ATOM    942  CB  VAL A 133       1.656   2.009   3.677  1.00 15.00      A    C  
ATOM    943  CG1 VAL A 133       3.159   1.871   3.882  1.00 15.00      A    C  
ATOM    944  CG2 VAL A 133       1.251   1.473   2.313  1.00 15.00      A    C  
ATOM    945  C   VAL A 133       1.267   1.868   6.142  1.00 15.00      A    C  
ATOM    946  O   VAL A 133       1.137   3.072   6.369  1.00 15.00      A    O  
ATOM    947  N   ARG A 134       1.723   1.005   7.038  1.00 15.00      A    N  
ATOM    948  HN  ARG A 134       1.782   0.056   6.801  1.00 15.00      A    H  
ATOM    949  CA  ARG A 134       2.137   1.426   8.365  1.00 15.00      A    C  
ATOM    950  CB  ARG A 134       1.945   0.285   9.366  1.00 15.00      A    C  
ATOM    951  CG  ARG A 134       2.357   0.625  10.787  1.00 15.00      A    C  
ATOM    952  CD  ARG A 134       2.151  -0.560  11.711  1.00 15.00      A    C  
ATOM    953  NE  ARG A 134       2.786  -0.345  13.006  1.00 15.00      A    N  
ATOM    954  HE  ARG A 134       3.127   0.552  13.197  1.00 15.00      A    H  
ATOM    955  CZ  ARG A 134       2.932  -1.294  13.924  1.00 15.00      A    C  
ATOM    956  NH1 ARG A 134       2.485  -2.519  13.691  1.00 15.00      A    N  
ATOM    957 HH11 ARG A 134       2.600  -3.260  14.410  1.00 15.00      A    H  
ATOM    958 HH12 ARG A 134       2.021  -2.739  12.786  1.00 15.00      A    H  
ATOM    959  NH2 ARG A 134       3.528  -1.014  15.075  1.00 15.00      A    N  
ATOM    960 HH21 ARG A 134       3.642  -1.756  15.795  1.00 15.00      A    H  
ATOM    961 HH22 ARG A 134       3.882  -0.053  15.258  1.00 15.00      A    H  
ATOM    962  C   ARG A 134       3.592   1.885   8.352  1.00 15.00      A    C  
ATOM    963  O   ARG A 134       3.919   2.954   8.871  1.00 15.00      A    O  
ATOM    964  N   ALA A 135       4.459   1.076   7.747  1.00 15.00      A    N  
ATOM    965  HN  ALA A 135       4.135   0.241   7.347  1.00 15.00      A    H  
ATOM    966  CA  ALA A 135       5.879   1.400   7.667  1.00 15.00      A    C  
ATOM    967  CB  ALA A 135       6.637   0.725   8.800  1.00 15.00      A    C  
ATOM    968  C   ALA A 135       6.471   0.991   6.324  1.00 15.00      A    C  
ATOM    969  O   ALA A 135       5.953   0.098   5.652  1.00 15.00      A    O  
ATOM    970  N   CYS A 136       7.556   1.660   5.940  1.00 15.00      A    N  
ATOM    971  HN  CYS A 136       7.906   2.371   6.519  1.00 15.00      A    H  
ATOM    972  CA  CYS A 136       8.239   1.371   4.682  1.00 15.00      A    C  
ATOM    973  C   CYS A 136       9.596   0.722   4.935  1.00 15.00      A    C  
ATOM    974  O   CYS A 136      10.071   0.681   6.070  1.00 15.00      A    O  
ATOM    975  CB  CYS A 136       8.416   2.653   3.869  1.00 15.00      A    C  
ATOM    976  SG  CYS A 136       6.860   3.330   3.216  1.00 15.00      A    S  
ATOM    977  N   GLY A 137      10.225   0.225   3.876  1.00 15.00      A    N  
ATOM    978  HN  GLY A 137       9.813   0.298   2.989  1.00 15.00      A    H  
ATOM    979  CA  GLY A 137      11.516  -0.417   4.032  1.00 15.00      A    C  
ATOM    980  C   GLY A 137      12.185  -0.768   2.719  1.00 15.00      A    C  
ATOM    981  O   GLY A 137      11.597  -0.611   1.654  1.00 15.00      A    O  
ATOM    982  N   CYS A 138      13.424  -1.248   2.801  1.00 15.00      A    N  
ATOM    983  HN  CYS A 138      13.840  -1.349   3.684  1.00 15.00      A    H  
ATOM    984  CA  CYS A 138      14.180  -1.628   1.614  1.00 15.00      A    C  
ATOM    985  C   CYS A 138      14.170  -3.141   1.435  1.00 15.00      A    C  
ATOM    986  O   CYS A 138      14.594  -3.881   2.324  1.00 15.00      A    O  
ATOM    987  CB  CYS A 138      15.616  -1.118   1.715  1.00 15.00      A    C  
ATOM    988  SG  CYS A 138      15.747   0.667   2.046  1.00 15.00      A    S  
ATOM    989  N   HIS A 139      13.680  -3.592   0.281  1.00 15.00      A    N  
ATOM    990  HN  HIS A 139      13.369  -2.948  -0.388  1.00 15.00      A    H  
ATOM    991  CA  HIS A 139      13.596  -5.023  -0.012  1.00 15.00      A    C  
ATOM    992  CB  HIS A 139      12.154  -5.421  -0.350  1.00 15.00      A    C  
ATOM    993  CG  HIS A 139      11.166  -5.162   0.749  1.00 15.00      A    C  
ATOM    994  ND1 HIS A 139       9.826  -5.022   0.483  1.00 15.00      A    N  
ATOM    995  CD2 HIS A 139      11.371  -5.029   2.085  1.00 15.00      A    C  
ATOM    996  CE1 HIS A 139       9.246  -4.805   1.648  1.00 15.00      A    C  
ATOM    997  NE2 HIS A 139      10.141  -4.802   2.644  1.00 15.00      A    N  
ATOM    998  HE2 HIS A 139       9.957  -4.652   3.595  1.00 15.00      A    H  
ATOM    999  C   HIS A 139      14.530  -5.422  -1.152  1.00 15.00      A    C  
ATOM   1000  O   HIS A 139      14.399  -4.941  -2.278  1.00 15.00      A    O  
ATOM   1001  C38 GRP B   0     -29.062  -7.185  -9.681  1.00 15.00      B    C  
ATOM   1002  O8  GRP B   0     -28.575  -6.196 -10.592  1.00 15.00      B    O  
ATOM   1003  C32 GRP B   0     -27.954  -5.132  -9.858  1.00 15.00      B    C  
ATOM   1004  O1  GRP B   0     -26.871  -5.657  -9.086  1.00 15.00      B    O  
ATOM   1005  HAA GRP B   0     -26.439  -4.919  -8.569  1.00 15.00      B    H  
ATOM   1006  C40 GRP B   0     -27.419  -4.079 -10.830  1.00 15.00      B    C  
ATOM   1007  C22 GRP B   0     -28.581  -3.485 -11.629  1.00 15.00      B    C  
ATOM   1008  C6  GRP B   0     -29.277  -4.553 -12.474  1.00 15.00      B    C  
ATOM   1009  C35 GRP B   0     -26.427  -4.758 -11.775  1.00 15.00      B    C  
ATOM   1010  C37 GRP B   0     -26.710  -2.968 -10.048  1.00 15.00      B    C  
ATOM   1011  C39 GRP B   0     -27.643  -2.218  -9.093  1.00 15.00      B    C  
ATOM   1012  C17 GRP B   0     -28.715  -1.501  -9.915  1.00 15.00      B    C  
ATOM   1013  O10 GRP B   0     -28.113  -0.427 -10.652  1.00 15.00      B    O  
ATOM   1014  C42 GRP B   0     -29.107   0.228 -11.444  1.00 15.00      B    C  
ATOM   1015  O7  GRP B   0     -29.735  -0.977  -9.062  1.00 15.00      B    O  
ATOM   1016  HAF GRP B   0     -30.451  -0.554  -9.617  1.00 15.00      B    H  
ATOM   1017  C12 GRP B   0     -28.301  -3.190  -8.110  1.00 15.00      B    C  
ATOM   1018  C9  GRP B   0     -26.753  -1.210  -8.361  1.00 15.00      B    C  
ATOM   1019  C28 GRP B   0     -27.451  -0.241  -7.401  1.00 15.00      B    C  
ATOM   1020  C23 GRP B   0     -28.275  -0.981  -6.343  1.00 15.00      B    C  
ATOM   1021  O15 GRP B   0     -29.471  -1.530  -6.917  1.00 15.00      B    O  
ATOM   1022  C19 GRP B   0     -30.232  -2.186  -5.899  1.00 15.00      B    C  
ATOM   1023  O4  GRP B   0     -27.494  -2.010  -5.730  1.00 15.00      B    O  
ATOM   1024  HAD GRP B   0     -26.717  -1.600  -5.254  1.00 15.00      B    H  
ATOM   1025  C11 GRP B   0     -28.356   0.710  -8.184  1.00 15.00      B    C  
ATOM   1026  C24 GRP B   0     -26.320   0.540  -6.729  1.00 15.00      B    C  
ATOM   1027  C30 GRP B   0     -26.727   1.453  -5.568  1.00 15.00      B    C  
ATOM   1028  C26 GRP B   0     -27.741   2.508  -6.017  1.00 15.00      B    C  
ATOM   1029  O12 GRP B   0     -27.264   3.150  -7.207  1.00 15.00      B    O  
ATOM   1030  C21 GRP B   0     -28.203   4.146  -7.622  1.00 15.00      B    C  
ATOM   1031  O3  GRP B   0     -29.009   1.903  -6.278  1.00 15.00      B    O  
ATOM   1032  HAC GRP B   0     -29.367   1.499  -5.436  1.00 15.00      B    H  
ATOM   1033  C13 GRP B   0     -27.330   0.627  -4.430  1.00 15.00      B    C  
ATOM   1034  C14 GRP B   0     -25.423   2.123  -5.126  1.00 15.00      B    C  
ATOM   1035  C29 GRP B   0     -25.541   3.237  -4.082  1.00 15.00      B    C  
ATOM   1036  C27 GRP B   0     -26.182   2.732  -2.788  1.00 15.00      B    C  
ATOM   1037  O13 GRP B   0     -27.582   2.484  -2.984  1.00 15.00      B    O  
ATOM   1038  C10 GRP B   0     -28.167   2.048  -1.754  1.00 15.00      B    C  
ATOM   1039  O2  GRP B   0     -25.521   1.549  -2.331  1.00 15.00      B    O  
ATOM   1040  HAB GRP B   0     -25.618   0.826  -3.015  1.00 15.00      B    H  
ATOM   1041  C41 GRP B   0     -26.371   4.394  -4.641  1.00 15.00      B    C  
ATOM   1042  C34 GRP B   0     -24.096   3.672  -3.830  1.00 15.00      B    C  
ATOM   1043  C31 GRP B   0     -23.863   4.632  -2.660  1.00 15.00      B    C  
ATOM   1044  C2  GRP B   0     -24.616   5.949  -2.869  1.00 15.00      B    C  
ATOM   1045  O6  GRP B   0     -24.325   6.458  -4.178  1.00 15.00      B    O  
ATOM   1046  C25 GRP B   0     -25.000   7.703  -4.369  1.00 15.00      B    C  
ATOM   1047  O11 GRP B   0     -26.024   5.744  -2.739  1.00 15.00      B    O  
ATOM   1048  HAG GRP B   0     -26.499   6.618  -2.830  1.00 15.00      B    H  
ATOM   1049  C4  GRP B   0     -24.320   3.989  -1.349  1.00 15.00      B    C  
ATOM   1050  C36 GRP B   0     -22.352   4.882  -2.653  1.00 15.00      B    C  
ATOM   1051  C16 GRP B   0     -21.850   5.942  -1.671  1.00 15.00      B    C  
ATOM   1052  C15 GRP B   0     -22.232   5.555  -0.241  1.00 15.00      B    C  
ATOM   1053  O14 GRP B   0     -23.625   5.804  -0.009  1.00 15.00      B    O  
ATOM   1054  C7  GRP B   0     -23.950   5.473   1.344  1.00 15.00      B    C  
ATOM   1055  O5  GRP B   0     -21.915   4.183  -0.001  1.00 15.00      B    O  
ATOM   1056  HAE GRP B   0     -20.934   4.039  -0.129  1.00 15.00      B    H  
ATOM   1057  C5  GRP B   0     -22.452   7.309  -1.999  1.00 15.00      B    C  
ATOM   1058  C3  GRP B   0     -20.325   5.955  -1.819  1.00 15.00      B    C  
ATOM   1059  C18 GRP B   0     -19.611   7.081  -1.066  1.00 15.00      B    C  
ATOM   1060  C8  GRP B   0     -20.143   8.433  -1.542  1.00 15.00      B    C  
ATOM   1061  C33 GRP B   0     -19.435   9.586  -0.828  1.00 15.00      B    C  
ATOM   1062  C20 GRP B   0     -18.108   6.996  -1.337  1.00 15.00      B    C  
ATOM   1063  C1  GRP B   0     -19.825   6.963   0.445  1.00 15.00      B    C  
ATOM   1064  O9  GRP B   0     -21.162   7.341   0.804  1.00 15.00      B    O  
ATOM   1065  C43 GRP B   0     -21.312   7.261   2.224  1.00 15.00      B    C  
ATOM   1066  O16 GRP B   0     -19.535   5.635   0.887  1.00 15.00      B    O  
ATOM   1067  HAH GRP B   0     -18.563   5.440   0.751  1.00 15.00      B    H  
END
