# Supplementary material for: In silico assessment of biocompatibility and toxicity: molecular docking and dynamics simulation of PMMA-based dental materials for interim prosthetic restorations
Source: J Mater Sci Mater Med. 2024 Jun 4;35(1):28. doi: 10.1007/s10856-024-06799-7 (PMC11150300; doi:10.1007/s10856-024-06799-7)
Supplement: Supplementary file 3 — Supplementary Data 3 [file 10856_2024_6799_MOESM3_ESM.zip › Complexes/BMP9_MMA.pdb]

REMARK FILENAME="complex_9w.pdb0"
REMARK ===============================================================
REMARK HADDOCK run for complex
REMARK initial structure: complex_9.pdb
REMARK ===============================================================
REMARK            total,bonds,angles,improper,dihe,vdw,elec,air,cdih,coup,rdcs,vean,dani,xpcs,rg
REMARK energies: -23.3174, 0, 0, 0, 0, -9.31489, -14.2335, 0.231078, 0, 0, 0, 0, 0, 0, 0
REMARK ===============================================================
REMARK            bonds,angles,impropers,dihe,air,cdih,coup,rdcs,vean,dani,xpcs
REMARK rms-dev.: 0,0,0,0,4.807061E-02,0,0, 0, 0, 0, 0
REMARK ===============================================================
REMARK               air,cdih,coup,rdcs,vean,dani,xpcs
REMARK               >0.3,>5,>1,>0,>5,>0.2,>0.2
REMARK violations.: 0, 0, 0, 0, 0, 0, 0
REMARK ===============================================================
REMARK                        CVpartition#,violations,rms
REMARK AIRs cross-validation: 2, 3, 0.841053
REMARK ===============================================================
REMARK NCS energy: 0
REMARK ===============================================================
REMARK Symmetry energy: 0
REMARK ===============================================================
REMARK Membrane restraining energy: 0
REMARK ===============================================================
REMARK Local cross-correlation:  0.0000
REMARK ===============================================================
REMARK Desolvation energy: -4.38758
REMARK Internal energy free molecules: -3253.3
REMARK Internal energy complex: -3205.12
REMARK Binding energy: 20.2437
REMARK ===============================================================
REMARK buried surface area: 272.994
REMARK ===============================================================
REMARK water - chain_1: 0 0 0
REMARK water - chain_2: 0 0 0
REMARK ===============================================================
REMARK water - water: 0 0 0
REMARK ===============================================================
REMARK DATE:14-Feb-2024  01:23:04       created by user: enmr
REMARK VERSION:1.3U
ATOM      1  N   ALA A   4      19.024  -6.681  10.260  1.00 15.00      A    N  
ATOM      2  HN  ALA A   4      19.058  -7.651  10.397  1.00 15.00      A    H  
ATOM      3  CA  ALA A   4      18.142  -5.874  11.093  1.00 15.00      A    C  
ATOM      4  CB  ALA A   4      18.253  -4.405  10.713  1.00 15.00      A    C  
ATOM      5  C   ALA A   4      16.695  -6.346  10.983  1.00 15.00      A    C  
ATOM      6  O   ALA A   4      16.331  -7.057  10.046  1.00 15.00      A    O  
ATOM      7  N   GLY A   5      15.876  -5.946  11.952  1.00 15.00      A    N  
ATOM      8  HN  GLY A   5      16.227  -5.385  12.674  1.00 15.00      A    H  
ATOM      9  CA  GLY A   5      14.476  -6.326  11.951  1.00 15.00      A    C  
ATOM     10  C   GLY A   5      13.560  -5.131  11.778  1.00 15.00      A    C  
ATOM     11  O   GLY A   5      12.396  -5.167  12.177  1.00 15.00      A    O  
ATOM     12  N   SER A   6      14.094  -4.068  11.184  1.00 15.00      A    N  
ATOM     13  HN  SER A   6      15.030  -4.106  10.894  1.00 15.00      A    H  
ATOM     14  CA  SER A   6      13.329  -2.849  10.951  1.00 15.00      A    C  
ATOM     15  CB  SER A   6      13.911  -1.698  11.779  1.00 15.00      A    C  
ATOM     16  OG  SER A   6      12.993  -0.622  11.883  1.00 15.00      A    O  
ATOM     17  HG  SER A   6      13.474   0.207  11.926  1.00 15.00      A    H  
ATOM     18  C   SER A   6      13.330  -2.496   9.464  1.00 15.00      A    C  
ATOM     19  O   SER A   6      13.507  -1.336   9.084  1.00 15.00      A    O  
ATOM     20  N   HIS A   7      13.128  -3.508   8.625  1.00 15.00      A    N  
ATOM     21  HN  HIS A   7      12.985  -4.407   8.987  1.00 15.00      A    H  
ATOM     22  CA  HIS A   7      13.109  -3.312   7.180  1.00 15.00      A    C  
ATOM     23  CB  HIS A   7      13.878  -4.428   6.469  1.00 15.00      A    C  
ATOM     24  CG  HIS A   7      15.364  -4.290   6.560  1.00 15.00      A    C  
ATOM     25  ND1 HIS A   7      16.106  -3.449   5.762  1.00 15.00      A    N  
ATOM     26  HD1 HIS A   7      15.756  -2.858   5.062  1.00 15.00      A    H  
ATOM     27  CD2 HIS A   7      16.252  -4.905   7.380  1.00 15.00      A    C  
ATOM     28  CE1 HIS A   7      17.392  -3.578   6.113  1.00 15.00      A    C  
ATOM     29  NE2 HIS A   7      17.534  -4.450   7.093  1.00 15.00      A    N  
ATOM     30  C   HIS A   7      11.685  -3.225   6.641  1.00 15.00      A    C  
ATOM     31  O   HIS A   7      10.722  -3.179   7.406  1.00 15.00      A    O  
ATOM     32  N   CYS A   8      11.571  -3.201   5.313  1.00 15.00      A    N  
ATOM     33  HN  CYS A   8      12.385  -3.245   4.769  1.00 15.00      A    H  
ATOM     34  CA  CYS A   8      10.279  -3.114   4.640  1.00 15.00      A    C  
ATOM     35  C   CYS A   8       9.425  -4.355   4.895  1.00 15.00      A    C  
ATOM     36  O   CYS A   8       9.804  -5.468   4.526  1.00 15.00      A    O  
ATOM     37  CB  CYS A   8      10.488  -2.916   3.136  1.00 15.00      A    C  
ATOM     38  SG  CYS A   8       8.959  -2.657   2.181  1.00 15.00      A    S  
ATOM     39  N   GLN A   9       8.274  -4.153   5.533  1.00 15.00      A    N  
ATOM     40  HN  GLN A   9       8.038  -3.242   5.811  1.00 15.00      A    H  
ATOM     41  CA  GLN A   9       7.357  -5.246   5.840  1.00 15.00      A    C  
ATOM     42  CB  GLN A   9       7.677  -5.868   7.202  1.00 15.00      A    C  
ATOM     43  CG  GLN A   9       7.849  -4.865   8.332  1.00 15.00      A    C  
ATOM     44  CD  GLN A   9       8.207  -5.535   9.641  1.00 15.00      A    C  
ATOM     45  OE1 GLN A   9       9.381  -5.709   9.966  1.00 15.00      A    O  
ATOM     46  NE2 GLN A   9       7.191  -5.923  10.399  1.00 15.00      A    N  
ATOM     47 HE21 GLN A   9       6.282  -5.755  10.073  1.00 15.00      A    H  
ATOM     48 HE22 GLN A   9       7.390  -6.364  11.249  1.00 15.00      A    H  
ATOM     49  C   GLN A   9       5.899  -4.792   5.776  1.00 15.00      A    C  
ATOM     50  O   GLN A   9       5.613  -3.600   5.665  1.00 15.00      A    O  
ATOM     51  N   LYS A  10       4.981  -5.752   5.854  1.00 15.00      A    N  
ATOM     52  HN  LYS A  10       5.272  -6.682   5.961  1.00 15.00      A    H  
ATOM     53  CA  LYS A  10       3.552  -5.457   5.787  1.00 15.00      A    C  
ATOM     54  CB  LYS A  10       2.836  -6.542   4.980  1.00 15.00      A    C  
ATOM     55  CG  LYS A  10       1.628  -6.047   4.205  1.00 15.00      A    C  
ATOM     56  CD  LYS A  10       0.388  -6.866   4.526  1.00 15.00      A    C  
ATOM     57  CE  LYS A  10       0.488  -8.288   3.999  1.00 15.00      A    C  
ATOM     58  NZ  LYS A  10      -0.754  -9.065   4.275  1.00 15.00      A    N  
ATOM     59  HZ1 LYS A  10      -0.608 -10.068   4.043  1.00 15.00      A    H  
ATOM     60  HZ2 LYS A  10      -1.540  -8.699   3.701  1.00 15.00      A    H  
ATOM     61  HZ3 LYS A  10      -1.009  -8.985   5.281  1.00 15.00      A    H  
ATOM     62  C   LYS A  10       2.940  -5.344   7.182  1.00 15.00      A    C  
ATOM     63  O   LYS A  10       2.943  -6.306   7.951  1.00 15.00      A    O  
ATOM     64  N   THR A  11       2.407  -4.165   7.500  1.00 15.00      A    N  
ATOM     65  HN  THR A  11       2.420  -3.441   6.837  1.00 15.00      A    H  
ATOM     66  CA  THR A  11       1.800  -3.921   8.807  1.00 15.00      A    C  
ATOM     67  CB  THR A  11       2.484  -2.751   9.544  1.00 15.00      A    C  
ATOM     68  OG1 THR A  11       2.445  -1.575   8.727  1.00 15.00      A    O  
ATOM     69  HG1 THR A  11       2.457  -0.795   9.287  1.00 15.00      A    H  
ATOM     70  CG2 THR A  11       3.929  -3.089   9.874  1.00 15.00      A    C  
ATOM     71  C   THR A  11       0.305  -3.625   8.694  1.00 15.00      A    C  
ATOM     72  O   THR A  11      -0.223  -3.438   7.597  1.00 15.00      A    O  
ATOM     73  N   SER A  12      -0.364  -3.576   9.844  1.00 15.00      A    N  
ATOM     74  HN  SER A  12       0.120  -3.730  10.681  1.00 15.00      A    H  
ATOM     75  CA  SER A  12      -1.796  -3.304   9.900  1.00 15.00      A    C  
ATOM     76  CB  SER A  12      -2.386  -3.870  11.197  1.00 15.00      A    C  
ATOM     77  OG  SER A  12      -3.767  -3.573  11.314  1.00 15.00      A    O  
ATOM     78  HG  SER A  12      -3.907  -2.635  11.165  1.00 15.00      A    H  
ATOM     79  C   SER A  12      -2.079  -1.805   9.802  1.00 15.00      A    C  
ATOM     80  O   SER A  12      -1.303  -0.984  10.294  1.00 15.00      A    O  
ATOM     81  N   LEU A  13      -3.200  -1.462   9.169  1.00 15.00      A    N  
ATOM     82  HN  LEU A  13      -3.778  -2.169   8.809  1.00 15.00      A    H  
ATOM     83  CA  LEU A  13      -3.602  -0.069   9.000  1.00 15.00      A    C  
ATOM     84  CB  LEU A  13      -2.816   0.593   7.860  1.00 15.00      A    C  
ATOM     85  CG  LEU A  13      -3.228   2.024   7.494  1.00 15.00      A    C  
ATOM     86  CD1 LEU A  13      -2.806   3.007   8.576  1.00 15.00      A    C  
ATOM     87  CD2 LEU A  13      -2.661   2.424   6.140  1.00 15.00      A    C  
ATOM     88  C   LEU A  13      -5.102   0.032   8.729  1.00 15.00      A    C  
ATOM     89  O   LEU A  13      -5.534   0.070   7.576  1.00 15.00      A    O  
ATOM     90  N   ARG A  14      -5.896   0.066   9.794  1.00 15.00      A    N  
ATOM     91  HN  ARG A  14      -5.502   0.022  10.689  1.00 15.00      A    H  
ATOM     92  CA  ARG A  14      -7.342   0.166   9.654  1.00 15.00      A    C  
ATOM     93  CB  ARG A  14      -8.041  -0.145  10.978  1.00 15.00      A    C  
ATOM     94  CG  ARG A  14      -9.521  -0.451  10.834  1.00 15.00      A    C  
ATOM     95  CD  ARG A  14      -9.944  -1.568  11.773  1.00 15.00      A    C  
ATOM     96  NE  ARG A  14     -11.321  -1.992  11.533  1.00 15.00      A    N  
ATOM     97  HE  ARG A  14     -12.033  -1.496  11.991  1.00 15.00      A    H  
ATOM     98  CZ  ARG A  14     -11.657  -3.002  10.735  1.00 15.00      A    C  
ATOM     99  NH1 ARG A  14     -10.719  -3.693  10.098  1.00 15.00      A    N  
ATOM    100 HH11 ARG A  14      -9.716  -3.444  10.222  1.00 15.00      A    H  
ATOM    101 HH12 ARG A  14     -10.985  -4.481   9.476  1.00 15.00      A    H  
ATOM    102  NH2 ARG A  14     -12.932  -3.324  10.573  1.00 15.00      A    N  
ATOM    103 HH21 ARG A  14     -13.194  -4.114   9.949  1.00 15.00      A    H  
ATOM    104 HH22 ARG A  14     -13.671  -2.787  11.070  1.00 15.00      A    H  
ATOM    105  C   ARG A  14      -7.730   1.550   9.141  1.00 15.00      A    C  
ATOM    106  O   ARG A  14      -7.377   2.566   9.741  1.00 15.00      A    O  
ATOM    107  N   VAL A  15      -8.447   1.581   8.023  1.00 15.00      A    N  
ATOM    108  HN  VAL A  15      -8.711   0.737   7.601  1.00 15.00      A    H  
ATOM    109  CA  VAL A  15      -8.853   2.841   7.416  1.00 15.00      A    C  
ATOM    110  CB  VAL A  15      -8.414   2.920   5.934  1.00 15.00      A    C  
ATOM    111  CG1 VAL A  15      -8.914   4.202   5.282  1.00 15.00      A    C  
ATOM    112  CG2 VAL A  15      -6.901   2.821   5.820  1.00 15.00      A    C  
ATOM    113  C   VAL A  15     -10.357   3.080   7.514  1.00 15.00      A    C  
ATOM    114  O   VAL A  15     -11.161   2.268   7.053  1.00 15.00      A    O  
ATOM    115  N   ASN A  16     -10.722   4.202   8.128  1.00 15.00      A    N  
ATOM    116  HN  ASN A  16     -10.029   4.787   8.500  1.00 15.00      A    H  
ATOM    117  CA  ASN A  16     -12.120   4.587   8.267  1.00 15.00      A    C  
ATOM    118  CB  ASN A  16     -12.321   5.374   9.567  1.00 15.00      A    C  
ATOM    119  CG  ASN A  16     -13.771   5.733   9.839  1.00 15.00      A    C  
ATOM    120  OD1 ASN A  16     -14.237   6.802   9.457  1.00 15.00      A    O  
ATOM    121  ND2 ASN A  16     -14.489   4.841  10.508  1.00 15.00      A    N  
ATOM    122 HD21 ASN A  16     -14.052   4.010  10.787  1.00 15.00      A    H  
ATOM    123 HD22 ASN A  16     -15.427   5.052  10.698  1.00 15.00      A    H  
ATOM    124  C   ASN A  16     -12.524   5.425   7.057  1.00 15.00      A    C  
ATOM    125  O   ASN A  16     -11.852   6.401   6.718  1.00 15.00      A    O  
ATOM    126  N   PHE A  17     -13.615   5.035   6.403  1.00 15.00      A    N  
ATOM    127  HN  PHE A  17     -14.112   4.255   6.729  1.00 15.00      A    H  
ATOM    128  CA  PHE A  17     -14.091   5.734   5.210  1.00 15.00      A    C  
ATOM    129  CB  PHE A  17     -15.161   4.923   4.478  1.00 15.00      A    C  
ATOM    130  CG  PHE A  17     -14.606   3.749   3.721  1.00 15.00      A    C  
ATOM    131  CD1 PHE A  17     -13.679   3.936   2.709  1.00 15.00      A    C  
ATOM    132  CD2 PHE A  17     -15.008   2.460   4.022  1.00 15.00      A    C  
ATOM    133  CE1 PHE A  17     -13.165   2.860   2.011  1.00 15.00      A    C  
ATOM    134  CE2 PHE A  17     -14.500   1.378   3.327  1.00 15.00      A    C  
ATOM    135  CZ  PHE A  17     -13.576   1.579   2.321  1.00 15.00      A    C  
ATOM    136  C   PHE A  17     -14.565   7.162   5.477  1.00 15.00      A    C  
ATOM    137  O   PHE A  17     -14.468   8.016   4.602  1.00 15.00      A    O  
ATOM    138  N   GLU A  18     -15.068   7.425   6.678  1.00 15.00      A    N  
ATOM    139  HN  GLU A  18     -15.119   6.710   7.346  1.00 15.00      A    H  
ATOM    140  CA  GLU A  18     -15.543   8.765   7.022  1.00 15.00      A    C  
ATOM    141  CB  GLU A  18     -16.472   8.721   8.239  1.00 15.00      A    C  
ATOM    142  CG  GLU A  18     -17.287   9.989   8.445  1.00 15.00      A    C  
ATOM    143  CD  GLU A  18     -18.179   9.922   9.669  1.00 15.00      A    C  
ATOM    144  OE1 GLU A  18     -18.982   8.970   9.768  1.00 15.00      A    O  
ATOM    145  OE2 GLU A  18     -18.077  10.824  10.527  1.00 15.00      A    O  
ATOM    146  C   GLU A  18     -14.375   9.721   7.272  1.00 15.00      A    C  
ATOM    147  O   GLU A  18     -14.505  10.934   7.102  1.00 15.00      A    O  
ATOM    148  N   ASP A  19     -13.229   9.162   7.656  1.00 15.00      A    N  
ATOM    149  HN  ASP A  19     -13.184   8.189   7.759  1.00 15.00      A    H  
ATOM    150  CA  ASP A  19     -12.037   9.961   7.932  1.00 15.00      A    C  
ATOM    151  CB  ASP A  19     -11.029   9.164   8.762  1.00 15.00      A    C  
ATOM    152  CG  ASP A  19     -11.492   8.926  10.188  1.00 15.00      A    C  
ATOM    153  OD1 ASP A  19     -12.429   9.620  10.635  1.00 15.00      A    O  
ATOM    154  OD2 ASP A  19     -10.913   8.047  10.860  1.00 15.00      A    O  
ATOM    155  C   ASP A  19     -11.378  10.462   6.648  1.00 15.00      A    C  
ATOM    156  O   ASP A  19     -10.758  11.526   6.636  1.00 15.00      A    O  
ATOM    157  N   ILE A  20     -11.514   9.693   5.570  1.00 15.00      A    N  
ATOM    158  HN  ILE A  20     -12.022   8.857   5.639  1.00 15.00      A    H  
ATOM    159  CA  ILE A  20     -10.926  10.067   4.287  1.00 15.00      A    C  
ATOM    160  CB  ILE A  20     -10.303   8.857   3.559  1.00 15.00      A    C  
ATOM    161  CG1 ILE A  20     -11.296   7.693   3.489  1.00 15.00      A    C  
ATOM    162  CG2 ILE A  20      -9.014   8.430   4.247  1.00 15.00      A    C  
ATOM    163  CD1 ILE A  20     -10.804   6.511   2.681  1.00 15.00      A    C  
ATOM    164  C   ILE A  20     -11.939  10.756   3.373  1.00 15.00      A    C  
ATOM    165  O   ILE A  20     -11.596  11.193   2.274  1.00 15.00      A    O  
ATOM    166  N   GLY A  21     -13.185  10.851   3.835  1.00 15.00      A    N  
ATOM    167  HN  GLY A  21     -13.398  10.486   4.720  1.00 15.00      A    H  
ATOM    168  CA  GLY A  21     -14.226  11.491   3.048  1.00 15.00      A    C  
ATOM    169  C   GLY A  21     -14.769  10.600   1.945  1.00 15.00      A    C  
ATOM    170  O   GLY A  21     -15.228  11.092   0.915  1.00 15.00      A    O  
ATOM    171  N   TRP A  22     -14.714   9.290   2.162  1.00 15.00      A    N  
ATOM    172  HN  TRP A  22     -14.330   8.962   3.003  1.00 15.00      A    H  
ATOM    173  CA  TRP A  22     -15.206   8.322   1.184  1.00 15.00      A    C  
ATOM    174  CB  TRP A  22     -14.180   7.212   0.960  1.00 15.00      A    C  
ATOM    175  CG  TRP A  22     -13.163   7.531  -0.091  1.00 15.00      A    C  
ATOM    176  CD1 TRP A  22     -12.763   8.770  -0.502  1.00 15.00      A    C  
ATOM    177  CD2 TRP A  22     -12.413   6.591  -0.865  1.00 15.00      A    C  
ATOM    178  NE1 TRP A  22     -11.814   8.659  -1.487  1.00 15.00      A    N  
ATOM    179  HE1 TRP A  22     -11.374   9.407  -1.942  1.00 15.00      A    H  
ATOM    180  CE2 TRP A  22     -11.580   7.330  -1.728  1.00 15.00      A    C  
ATOM    181  CE3 TRP A  22     -12.365   5.195  -0.914  1.00 15.00      A    C  
ATOM    182  CZ2 TRP A  22     -10.709   6.720  -2.627  1.00 15.00      A    C  
ATOM    183  CZ3 TRP A  22     -11.500   4.592  -1.806  1.00 15.00      A    C  
ATOM    184  CH2 TRP A  22     -10.684   5.353  -2.651  1.00 15.00      A    C  
ATOM    185  C   TRP A  22     -16.540   7.721   1.615  1.00 15.00      A    C  
ATOM    186  O   TRP A  22     -17.094   6.864   0.930  1.00 15.00      A    O  
ATOM    187  N   ASP A  23     -17.051   8.183   2.752  1.00 15.00      A    N  
ATOM    188  HN  ASP A  23     -16.559   8.868   3.252  1.00 15.00      A    H  
ATOM    189  CA  ASP A  23     -18.324   7.700   3.280  1.00 15.00      A    C  
ATOM    190  CB  ASP A  23     -18.429   8.016   4.774  1.00 15.00      A    C  
ATOM    191  CG  ASP A  23     -18.514   9.506   5.050  1.00 15.00      A    C  
ATOM    192  OD1 ASP A  23     -19.590   9.969   5.479  1.00 15.00      A    O  
ATOM    193  OD2 ASP A  23     -17.506  10.210   4.830  1.00 15.00      A    O  
ATOM    194  C   ASP A  23     -19.499   8.330   2.536  1.00 15.00      A    C  
ATOM    195  O   ASP A  23     -20.650   7.933   2.722  1.00 15.00      A    O  
ATOM    196  N   SER A  24     -19.194   9.314   1.692  1.00 15.00      A    N  
ATOM    197  HN  SER A  24     -18.255   9.577   1.588  1.00 15.00      A    H  
ATOM    198  CA  SER A  24     -20.211  10.010   0.915  1.00 15.00      A    C  
ATOM    199  CB  SER A  24     -19.630  11.290   0.309  1.00 15.00      A    C  
ATOM    200  OG  SER A  24     -18.448  11.014  -0.425  1.00 15.00      A    O  
ATOM    201  HG  SER A  24     -18.561  11.304  -1.333  1.00 15.00      A    H  
ATOM    202  C   SER A  24     -20.783   9.117  -0.181  1.00 15.00      A    C  
ATOM    203  O   SER A  24     -21.915   9.313  -0.625  1.00 15.00      A    O  
ATOM    204  N   TRP A  25     -19.995   8.136  -0.615  1.00 15.00      A    N  
ATOM    205  HN  TRP A  25     -19.100   8.032  -0.229  1.00 15.00      A    H  
ATOM    206  CA  TRP A  25     -20.437   7.215  -1.653  1.00 15.00      A    C  
ATOM    207  CB  TRP A  25     -19.663   7.426  -2.963  1.00 15.00      A    C  
ATOM    208  CG  TRP A  25     -18.246   6.929  -2.956  1.00 15.00      A    C  
ATOM    209  CD1 TRP A  25     -17.160   7.536  -2.391  1.00 15.00      A    C  
ATOM    210  CD2 TRP A  25     -17.761   5.727  -3.565  1.00 15.00      A    C  
ATOM    211  NE1 TRP A  25     -16.032   6.780  -2.605  1.00 15.00      A    N  
ATOM    212  HE1 TRP A  25     -15.129   7.003  -2.293  1.00 15.00      A    H  
ATOM    213  CE2 TRP A  25     -16.375   5.665  -3.323  1.00 15.00      A    C  
ATOM    214  CE3 TRP A  25     -18.367   4.695  -4.288  1.00 15.00      A    C  
ATOM    215  CZ2 TRP A  25     -15.587   4.610  -3.780  1.00 15.00      A    C  
ATOM    216  CZ3 TRP A  25     -17.584   3.651  -4.739  1.00 15.00      A    C  
ATOM    217  CH2 TRP A  25     -16.209   3.616  -4.483  1.00 15.00      A    C  
ATOM    218  C   TRP A  25     -20.379   5.760  -1.186  1.00 15.00      A    C  
ATOM    219  O   TRP A  25     -20.945   4.875  -1.825  1.00 15.00      A    O  
ATOM    220  N   ILE A  26     -19.701   5.518  -0.065  1.00 15.00      A    N  
ATOM    221  HN  ILE A  26     -19.274   6.264   0.407  1.00 15.00      A    H  
ATOM    222  CA  ILE A  26     -19.584   4.168   0.482  1.00 15.00      A    C  
ATOM    223  CB  ILE A  26     -18.120   3.783   0.802  1.00 15.00      A    C  
ATOM    224  CG1 ILE A  26     -17.284   3.762  -0.479  1.00 15.00      A    C  
ATOM    225  CG2 ILE A  26     -18.058   2.428   1.498  1.00 15.00      A    C  
ATOM    226  CD1 ILE A  26     -15.808   3.526  -0.247  1.00 15.00      A    C  
ATOM    227  C   ILE A  26     -20.446   4.007   1.731  1.00 15.00      A    C  
ATOM    228  O   ILE A  26     -20.244   4.692   2.734  1.00 15.00      A    O  
ATOM    229  N   ILE A  27     -21.410   3.096   1.655  1.00 15.00      A    N  
ATOM    230  HN  ILE A  27     -21.519   2.588   0.823  1.00 15.00      A    H  
ATOM    231  CA  ILE A  27     -22.310   2.827   2.769  1.00 15.00      A    C  
ATOM    232  CB  ILE A  27     -23.650   2.246   2.270  1.00 15.00      A    C  
ATOM    233  CG1 ILE A  27     -24.195   3.066   1.098  1.00 15.00      A    C  
ATOM    234  CG2 ILE A  27     -24.665   2.191   3.402  1.00 15.00      A    C  
ATOM    235  CD1 ILE A  27     -25.340   2.395   0.368  1.00 15.00      A    C  
ATOM    236  C   ILE A  27     -21.674   1.829   3.733  1.00 15.00      A    C  
ATOM    237  O   ILE A  27     -21.604   2.068   4.939  1.00 15.00      A    O  
ATOM    238  N   ALA A  28     -21.210   0.710   3.184  1.00 15.00      A    N  
ATOM    239  HN  ALA A  28     -21.290   0.586   2.215  1.00 15.00      A    H  
ATOM    240  CA  ALA A  28     -20.582  -0.335   3.982  1.00 15.00      A    C  
ATOM    241  CB  ALA A  28     -21.581  -1.446   4.272  1.00 15.00      A    C  
ATOM    242  C   ALA A  28     -19.350  -0.896   3.273  1.00 15.00      A    C  
ATOM    243  O   ALA A  28     -19.318  -0.987   2.048  1.00 15.00      A    O  
ATOM    244  N   PRO A  29     -18.315  -1.276   4.041  1.00 15.00      A    N  
ATOM    245  CA  PRO A  29     -18.323  -1.171   5.500  1.00 15.00      A    C  
ATOM    246  CB  PRO A  29     -17.328  -2.258   5.904  1.00 15.00      A    C  
ATOM    247  CG  PRO A  29     -16.324  -2.268   4.798  1.00 15.00      A    C  
ATOM    248  CD  PRO A  29     -17.053  -1.853   3.542  1.00 15.00      A    C  
ATOM    249  C   PRO A  29     -17.831   0.194   5.976  1.00 15.00      A    C  
ATOM    250  O   PRO A  29     -17.484   1.056   5.169  1.00 15.00      A    O  
ATOM    251  N   LYS A  30     -17.815   0.386   7.290  1.00 15.00      A    N  
ATOM    252  HN  LYS A  30     -18.123  -0.332   7.882  1.00 15.00      A    H  
ATOM    253  CA  LYS A  30     -17.355   1.641   7.875  1.00 15.00      A    C  
ATOM    254  CB  LYS A  30     -17.931   1.816   9.284  1.00 15.00      A    C  
ATOM    255  CG  LYS A  30     -19.447   1.947   9.330  1.00 15.00      A    C  
ATOM    256  CD  LYS A  30     -19.980   1.685  10.730  1.00 15.00      A    C  
ATOM    257  CE  LYS A  30     -21.494   1.828  10.791  1.00 15.00      A    C  
ATOM    258  NZ  LYS A  30     -22.043   1.355  12.092  1.00 15.00      A    N  
ATOM    259  HZ1 LYS A  30     -22.903   1.888  12.333  1.00 15.00      A    H  
ATOM    260  HZ2 LYS A  30     -21.341   1.489  12.848  1.00 15.00      A    H  
ATOM    261  HZ3 LYS A  30     -22.281   0.344  12.033  1.00 15.00      A    H  
ATOM    262  C   LYS A  30     -15.830   1.678   7.926  1.00 15.00      A    C  
ATOM    263  O   LYS A  30     -15.216   2.728   7.732  1.00 15.00      A    O  
ATOM    264  N   GLU A  31     -15.230   0.517   8.182  1.00 15.00      A    N  
ATOM    265  HN  GLU A  31     -15.781  -0.281   8.319  1.00 15.00      A    H  
ATOM    266  CA  GLU A  31     -13.778   0.394   8.263  1.00 15.00      A    C  
ATOM    267  CB  GLU A  31     -13.324   0.403   9.723  1.00 15.00      A    C  
ATOM    268  CG  GLU A  31     -13.233   1.779  10.355  1.00 15.00      A    C  
ATOM    269  CD  GLU A  31     -12.986   1.714  11.848  1.00 15.00      A    C  
ATOM    270  OE1 GLU A  31     -12.472   0.679  12.324  1.00 15.00      A    O  
ATOM    271  OE2 GLU A  31     -13.305   2.698  12.544  1.00 15.00      A    O  
ATOM    272  C   GLU A  31     -13.308  -0.902   7.617  1.00 15.00      A    C  
ATOM    273  O   GLU A  31     -13.928  -1.953   7.790  1.00 15.00      A    O  
ATOM    274  N   TYR A  32     -12.209  -0.828   6.876  1.00 15.00      A    N  
ATOM    275  HN  TYR A  32     -11.760   0.038   6.765  1.00 15.00      A    H  
ATOM    276  CA  TYR A  32     -11.656  -2.008   6.230  1.00 15.00      A    C  
ATOM    277  CB  TYR A  32     -11.899  -2.004   4.714  1.00 15.00      A    C  
ATOM    278  CG  TYR A  32     -10.895  -1.230   3.888  1.00 15.00      A    C  
ATOM    279  CD1 TYR A  32     -10.818   0.155   3.960  1.00 15.00      A    C  
ATOM    280  CD2 TYR A  32     -10.039  -1.889   3.015  1.00 15.00      A    C  
ATOM    281  CE1 TYR A  32      -9.917   0.859   3.185  1.00 15.00      A    C  
ATOM    282  CE2 TYR A  32      -9.133  -1.193   2.241  1.00 15.00      A    C  
ATOM    283  CZ  TYR A  32      -9.077   0.181   2.329  1.00 15.00      A    C  
ATOM    284  OH  TYR A  32      -8.181   0.878   1.554  1.00 15.00      A    O  
ATOM    285  HH  TYR A  32      -7.625   1.420   2.117  1.00 15.00      A    H  
ATOM    286  C   TYR A  32     -10.184  -2.179   6.576  1.00 15.00      A    C  
ATOM    287  O   TYR A  32      -9.508  -1.219   6.953  1.00 15.00      A    O  
ATOM    288  N   GLU A  33      -9.692  -3.405   6.451  1.00 15.00      A    N  
ATOM    289  HN  GLU A  33     -10.272  -4.124   6.127  1.00 15.00      A    H  
ATOM    290  CA  GLU A  33      -8.307  -3.699   6.776  1.00 15.00      A    C  
ATOM    291  CB  GLU A  33      -8.143  -5.137   7.277  1.00 15.00      A    C  
ATOM    292  CG  GLU A  33      -6.744  -5.468   7.780  1.00 15.00      A    C  
ATOM    293  CD  GLU A  33      -6.188  -4.414   8.721  1.00 15.00      A    C  
ATOM    294  OE1 GLU A  33      -6.796  -4.188   9.789  1.00 15.00      A    O  
ATOM    295  OE2 GLU A  33      -5.144  -3.815   8.389  1.00 15.00      A    O  
ATOM    296  C   GLU A  33      -7.364  -3.419   5.615  1.00 15.00      A    C  
ATOM    297  O   GLU A  33      -7.109  -4.286   4.778  1.00 15.00      A    O  
ATOM    298  N   ALA A  34      -6.865  -2.192   5.565  1.00 15.00      A    N  
ATOM    299  HN  ALA A  34      -7.140  -1.535   6.240  1.00 15.00      A    H  
ATOM    300  CA  ALA A  34      -5.915  -1.799   4.539  1.00 15.00      A    C  
ATOM    301  CB  ALA A  34      -6.088  -0.334   4.180  1.00 15.00      A    C  
ATOM    302  C   ALA A  34      -4.518  -2.050   5.073  1.00 15.00      A    C  
ATOM    303  O   ALA A  34      -4.303  -2.012   6.281  1.00 15.00      A    O  
ATOM    304  N   TYR A  35      -3.569  -2.312   4.199  1.00 15.00      A    N  
ATOM    305  HN  TYR A  35      -3.772  -2.316   3.241  1.00 15.00      A    H  
ATOM    306  CA  TYR A  35      -2.221  -2.582   4.653  1.00 15.00      A    C  
ATOM    307  CB  TYR A  35      -1.742  -3.955   4.205  1.00 15.00      A    C  
ATOM    308  CG  TYR A  35      -2.458  -5.081   4.918  1.00 15.00      A    C  
ATOM    309  CD1 TYR A  35      -3.377  -5.882   4.256  1.00 15.00      A    C  
ATOM    310  CD2 TYR A  35      -2.214  -5.339   6.260  1.00 15.00      A    C  
ATOM    311  CE1 TYR A  35      -4.031  -6.908   4.912  1.00 15.00      A    C  
ATOM    312  CE2 TYR A  35      -2.861  -6.361   6.923  1.00 15.00      A    C  
ATOM    313  CZ  TYR A  35      -3.769  -7.144   6.245  1.00 15.00      A    C  
ATOM    314  OH  TYR A  35      -4.414  -8.168   6.900  1.00 15.00      A    O  
ATOM    315  HH  TYR A  35      -4.703  -7.864   7.764  1.00 15.00      A    H  
ATOM    316  C   TYR A  35      -1.242  -1.470   4.317  1.00 15.00      A    C  
ATOM    317  O   TYR A  35      -1.430  -0.721   3.357  1.00 15.00      A    O  
ATOM    318  N   GLU A  36      -0.200  -1.374   5.131  1.00 15.00      A    N  
ATOM    319  HN  GLU A  36      -0.106  -2.025   5.859  1.00 15.00      A    H  
ATOM    320  CA  GLU A  36       0.816  -0.347   4.973  1.00 15.00      A    C  
ATOM    321  CB  GLU A  36       0.678   0.666   6.114  1.00 15.00      A    C  
ATOM    322  CG  GLU A  36       1.564   1.893   5.994  1.00 15.00      A    C  
ATOM    323  CD  GLU A  36       1.383   2.852   7.155  1.00 15.00      A    C  
ATOM    324  OE1 GLU A  36       0.545   2.569   8.038  1.00 15.00      A    O  
ATOM    325  OE2 GLU A  36       2.082   3.885   7.186  1.00 15.00      A    O  
ATOM    326  C   GLU A  36       2.204  -0.970   5.000  1.00 15.00      A    C  
ATOM    327  O   GLU A  36       2.475  -1.867   5.794  1.00 15.00      A    O  
ATOM    328  N   CYS A  37       3.077  -0.497   4.127  1.00 15.00      A    N  
ATOM    329  HN  CYS A  37       2.807   0.220   3.515  1.00 15.00      A    H  
ATOM    330  CA  CYS A  37       4.432  -1.017   4.065  1.00 15.00      A    C  
ATOM    331  C   CYS A  37       5.390  -0.122   4.846  1.00 15.00      A    C  
ATOM    332  O   CYS A  37       5.856   0.898   4.340  1.00 15.00      A    O  
ATOM    333  CB  CYS A  37       4.888  -1.166   2.614  1.00 15.00      A    C  
ATOM    334  SG  CYS A  37       3.839  -2.256   1.595  1.00 15.00      A    S  
ATOM    335  N   LYS A  38       5.668  -0.510   6.087  1.00 15.00      A    N  
ATOM    336  HN  LYS A  38       5.261  -1.332   6.432  1.00 15.00      A    H  
ATOM    337  CA  LYS A  38       6.567   0.253   6.946  1.00 15.00      A    C  
ATOM    338  CB  LYS A  38       6.011   0.332   8.374  1.00 15.00      A    C  
ATOM    339  CG  LYS A  38       4.814   1.259   8.535  1.00 15.00      A    C  
ATOM    340  CD  LYS A  38       4.326   1.290   9.977  1.00 15.00      A    C  
ATOM    341  CE  LYS A  38       3.140   2.227  10.144  1.00 15.00      A    C  
ATOM    342  NZ  LYS A  38       2.623   2.227  11.540  1.00 15.00      A    N  
ATOM    343  HZ1 LYS A  38       1.800   2.858  11.617  1.00 15.00      A    H  
ATOM    344  HZ2 LYS A  38       3.361   2.557  12.194  1.00 15.00      A    H  
ATOM    345  HZ3 LYS A  38       2.337   1.266  11.816  1.00 15.00      A    H  
ATOM    346  C   LYS A  38       7.963  -0.362   6.963  1.00 15.00      A    C  
ATOM    347  O   LYS A  38       8.113  -1.580   6.883  1.00 15.00      A    O  
ATOM    348  N   GLY A  39       8.981   0.490   7.066  1.00 15.00      A    N  
ATOM    349  HN  GLY A  39       8.800   1.450   7.119  1.00 15.00      A    H  
ATOM    350  CA  GLY A  39      10.351   0.009   7.098  1.00 15.00      A    C  
ATOM    351  C   GLY A  39      11.285   0.812   6.213  1.00 15.00      A    C  
ATOM    352  O   GLY A  39      10.876   1.797   5.596  1.00 15.00      A    O  
ATOM    353  N   GLY A  40      12.545   0.385   6.152  1.00 15.00      A    N  
ATOM    354  HN  GLY A  40      12.808  -0.407   6.665  1.00 15.00      A    H  
ATOM    355  CA  GLY A  40      13.530   1.076   5.339  1.00 15.00      A    C  
ATOM    356  C   GLY A  40      14.242   0.152   4.371  1.00 15.00      A    C  
ATOM    357  O   GLY A  40      14.220  -1.070   4.531  1.00 15.00      A    O  
ATOM    358  N   CYS A  41      14.878   0.741   3.364  1.00 15.00      A    N  
ATOM    359  HN  CYS A  41      14.860   1.718   3.297  1.00 15.00      A    H  
ATOM    360  CA  CYS A  41      15.602  -0.024   2.356  1.00 15.00      A    C  
ATOM    361  C   CYS A  41      17.090   0.312   2.376  1.00 15.00      A    C  
ATOM    362  O   CYS A  41      17.526   1.283   1.755  1.00 15.00      A    O  
ATOM    363  CB  CYS A  41      15.021   0.249   0.968  1.00 15.00      A    C  
ATOM    364  SG  CYS A  41      13.218   0.017   0.853  1.00 15.00      A    S  
ATOM    365  N   PHE A  42      17.862  -0.493   3.098  1.00 15.00      A    N  
ATOM    366  HN  PHE A  42      17.454  -1.249   3.570  1.00 15.00      A    H  
ATOM    367  CA  PHE A  42      19.301  -0.285   3.206  1.00 15.00      A    C  
ATOM    368  CB  PHE A  42      19.631   0.640   4.386  1.00 15.00      A    C  
ATOM    369  CG  PHE A  42      19.087   0.184   5.716  1.00 15.00      A    C  
ATOM    370  CD1 PHE A  42      19.878  -0.545   6.590  1.00 15.00      A    C  
ATOM    371  CD2 PHE A  42      17.789   0.490   6.094  1.00 15.00      A    C  
ATOM    372  CE1 PHE A  42      19.385  -0.960   7.813  1.00 15.00      A    C  
ATOM    373  CE2 PHE A  42      17.289   0.077   7.315  1.00 15.00      A    C  
ATOM    374  CZ  PHE A  42      18.088  -0.649   8.176  1.00 15.00      A    C  
ATOM    375  C   PHE A  42      20.034  -1.613   3.351  1.00 15.00      A    C  
ATOM    376  O   PHE A  42      19.428  -2.627   3.693  1.00 15.00      A    O  
ATOM    377  N   PHE A  43      21.336  -1.600   3.085  1.00 15.00      A    N  
ATOM    378  HN  PHE A  43      21.759  -0.761   2.808  1.00 15.00      A    H  
ATOM    379  CA  PHE A  43      22.151  -2.804   3.195  1.00 15.00      A    C  
ATOM    380  CB  PHE A  43      23.356  -2.732   2.254  1.00 15.00      A    C  
ATOM    381  CG  PHE A  43      23.033  -3.076   0.827  1.00 15.00      A    C  
ATOM    382  CD1 PHE A  43      22.645  -2.093  -0.069  1.00 15.00      A    C  
ATOM    383  CD2 PHE A  43      23.117  -4.386   0.382  1.00 15.00      A    C  
ATOM    384  CE1 PHE A  43      22.347  -2.409  -1.381  1.00 15.00      A    C  
ATOM    385  CE2 PHE A  43      22.822  -4.709  -0.928  1.00 15.00      A    C  
ATOM    386  CZ  PHE A  43      22.436  -3.719  -1.810  1.00 15.00      A    C  
ATOM    387  C   PHE A  43      22.608  -3.029   4.635  1.00 15.00      A    C  
ATOM    388  O   PHE A  43      22.990  -2.085   5.327  1.00 15.00      A    O  
ATOM    389  N   PRO A  44      22.570  -4.290   5.110  1.00 15.00      A    N  
ATOM    390  CA  PRO A  44      22.117  -5.436   4.311  1.00 15.00      A    C  
ATOM    391  CB  PRO A  44      22.599  -6.638   5.124  1.00 15.00      A    C  
ATOM    392  CG  PRO A  44      22.613  -6.153   6.534  1.00 15.00      A    C  
ATOM    393  CD  PRO A  44      22.969  -4.691   6.474  1.00 15.00      A    C  
ATOM    394  C   PRO A  44      20.599  -5.476   4.164  1.00 15.00      A    C  
ATOM    395  O   PRO A  44      19.867  -5.314   5.140  1.00 15.00      A    O  
ATOM    396  N   LEU A  45      20.138  -5.687   2.933  1.00 15.00      A    N  
ATOM    397  HN  LEU A  45      20.776  -5.806   2.200  1.00 15.00      A    H  
ATOM    398  CA  LEU A  45      18.707  -5.753   2.645  1.00 15.00      A    C  
ATOM    399  CB  LEU A  45      18.469  -5.709   1.133  1.00 15.00      A    C  
ATOM    400  CG  LEU A  45      18.911  -4.436   0.407  1.00 15.00      A    C  
ATOM    401  CD1 LEU A  45      19.008  -4.687  -1.091  1.00 15.00      A    C  
ATOM    402  CD2 LEU A  45      17.945  -3.296   0.689  1.00 15.00      A    C  
ATOM    403  C   LEU A  45      18.100  -7.027   3.222  1.00 15.00      A    C  
ATOM    404  O   LEU A  45      18.800  -8.021   3.424  1.00 15.00      A    O  
ATOM    405  N   ALA A  46      16.796  -6.996   3.485  1.00 15.00      A    N  
ATOM    406  HN  ALA A  46      16.288  -6.177   3.306  1.00 15.00      A    H  
ATOM    407  CA  ALA A  46      16.108  -8.157   4.036  1.00 15.00      A    C  
ATOM    408  CB  ALA A  46      14.767  -7.768   4.639  1.00 15.00      A    C  
ATOM    409  C   ALA A  46      15.953  -9.259   2.988  1.00 15.00      A    C  
ATOM    410  O   ALA A  46      15.936  -8.990   1.784  1.00 15.00      A    O  
ATOM    411  N   ASP A  47      15.838 -10.493   3.468  1.00 15.00      A    N  
ATOM    412  HN  ASP A  47      15.849 -10.623   4.438  1.00 15.00      A    H  
ATOM    413  CA  ASP A  47      15.704 -11.666   2.607  1.00 15.00      A    C  
ATOM    414  CB  ASP A  47      15.745 -12.937   3.460  1.00 15.00      A    C  
ATOM    415  CG  ASP A  47      16.248 -14.144   2.697  1.00 15.00      A    C  
ATOM    416  OD1 ASP A  47      15.413 -14.944   2.229  1.00 15.00      A    O  
ATOM    417  OD2 ASP A  47      17.481 -14.290   2.569  1.00 15.00      A    O  
ATOM    418  C   ASP A  47      14.426 -11.645   1.772  1.00 15.00      A    C  
ATOM    419  O   ASP A  47      14.462 -11.883   0.565  1.00 15.00      A    O  
ATOM    420  N   ASP A  48      13.298 -11.350   2.410  1.00 15.00      A    N  
ATOM    421  HN  ASP A  48      13.329 -11.129   3.365  1.00 15.00      A    H  
ATOM    422  CA  ASP A  48      12.021 -11.334   1.707  1.00 15.00      A    C  
ATOM    423  CB  ASP A  48      10.955 -12.111   2.480  1.00 15.00      A    C  
ATOM    424  CG  ASP A  48      11.500 -13.404   3.050  1.00 15.00      A    C  
ATOM    425  OD1 ASP A  48      11.653 -14.379   2.283  1.00 15.00      A    O  
ATOM    426  OD2 ASP A  48      11.785 -13.437   4.264  1.00 15.00      A    O  
ATOM    427  C   ASP A  48      11.558  -9.920   1.380  1.00 15.00      A    C  
ATOM    428  O   ASP A  48      10.615  -9.401   1.979  1.00 15.00      A    O  
ATOM    429  N   VAL A  49      12.254  -9.298   0.439  1.00 15.00      A    N  
ATOM    430  HN  VAL A  49      13.024  -9.757   0.045  1.00 15.00      A    H  
ATOM    431  CA  VAL A  49      11.924  -7.947  -0.010  1.00 15.00      A    C  
ATOM    432  CB  VAL A  49      13.005  -6.928   0.431  1.00 15.00      A    C  
ATOM    433  CG1 VAL A  49      12.805  -5.569  -0.226  1.00 15.00      A    C  
ATOM    434  CG2 VAL A  49      13.020  -6.785   1.941  1.00 15.00      A    C  
ATOM    435  C   VAL A  49      11.804  -7.923  -1.524  1.00 15.00      A    C  
ATOM    436  O   VAL A  49      11.012  -7.171  -2.088  1.00 15.00      A    O  
ATOM    437  N   THR A  50      12.580  -8.781  -2.173  1.00 15.00      A    N  
ATOM    438  HN  THR A  50      13.150  -9.390  -1.660  1.00 15.00      A    H  
ATOM    439  CA  THR A  50      12.597  -8.850  -3.633  1.00 15.00      A    C  
ATOM    440  CB  THR A  50      11.207  -9.217  -4.209  1.00 15.00      A    C  
ATOM    441  OG1 THR A  50      10.484  -9.996  -3.252  1.00 15.00      A    O  
ATOM    442  HG1 THR A  50      10.001  -9.412  -2.659  1.00 15.00      A    H  
ATOM    443  CG2 THR A  50      11.357 -10.039  -5.479  1.00 15.00      A    C  
ATOM    444  C   THR A  50      13.081  -7.510  -4.203  1.00 15.00      A    C  
ATOM    445  O   THR A  50      12.320  -6.782  -4.839  1.00 15.00      A    O  
ATOM    446  N   PRO A  51      14.361  -7.156  -3.935  1.00 15.00      A    N  
ATOM    447  CA  PRO A  51      14.955  -5.911  -4.417  1.00 15.00      A    C  
ATOM    448  CB  PRO A  51      16.195  -5.766  -3.524  1.00 15.00      A    C  
ATOM    449  CG  PRO A  51      16.606  -7.169  -3.245  1.00 15.00      A    C  
ATOM    450  CD  PRO A  51      15.330  -7.957  -3.151  1.00 15.00      A    C  
ATOM    451  C   PRO A  51      15.366  -6.060  -5.877  1.00 15.00      A    C  
ATOM    452  O   PRO A  51      16.050  -7.010  -6.252  1.00 15.00      A    O  
ATOM    453  N   THR A  52      14.947  -5.128  -6.699  1.00 15.00      A    N  
ATOM    454  HN  THR A  52      14.427  -4.372  -6.357  1.00 15.00      A    H  
ATOM    455  CA  THR A  52      15.265  -5.197  -8.110  1.00 15.00      A    C  
ATOM    456  CB  THR A  52      14.226  -4.429  -8.934  1.00 15.00      A    C  
ATOM    457  OG1 THR A  52      14.174  -3.079  -8.470  1.00 15.00      A    O  
ATOM    458  HG1 THR A  52      13.259  -2.808  -8.364  1.00 15.00      A    H  
ATOM    459  CG2 THR A  52      12.852  -5.065  -8.766  1.00 15.00      A    C  
ATOM    460  C   THR A  52      16.652  -4.642  -8.380  1.00 15.00      A    C  
ATOM    461  O   THR A  52      17.293  -4.092  -7.490  1.00 15.00      A    O  
ATOM    462  N   LYS A  53      17.105  -4.794  -9.614  1.00 15.00      A    N  
ATOM    463  HN  LYS A  53      16.543  -5.254 -10.269  1.00 15.00      A    H  
ATOM    464  CA  LYS A  53      18.419  -4.309 -10.019  1.00 15.00      A    C  
ATOM    465  CB  LYS A  53      18.757  -4.770 -11.438  1.00 15.00      A    C  
ATOM    466  CG  LYS A  53      19.006  -6.265 -11.564  1.00 15.00      A    C  
ATOM    467  CD  LYS A  53      19.946  -6.569 -12.719  1.00 15.00      A    C  
ATOM    468  CE  LYS A  53      20.043  -8.064 -12.979  1.00 15.00      A    C  
ATOM    469  NZ  LYS A  53      18.738  -8.630 -13.418  1.00 15.00      A    N  
ATOM    470  HZ1 LYS A  53      18.481  -8.253 -14.354  1.00 15.00      A    H  
ATOM    471  HZ2 LYS A  53      17.992  -8.377 -12.739  1.00 15.00      A    H  
ATOM    472  HZ3 LYS A  53      18.799  -9.666 -13.478  1.00 15.00      A    H  
ATOM    473  C   LYS A  53      18.519  -2.789  -9.918  1.00 15.00      A    C  
ATOM    474  O   LYS A  53      19.587  -2.254  -9.632  1.00 15.00      A    O  
ATOM    475  N   HIS A  54      17.403  -2.099 -10.147  1.00 15.00      A    N  
ATOM    476  HN  HIS A  54      16.578  -2.580 -10.366  1.00 15.00      A    H  
ATOM    477  CA  HIS A  54      17.385  -0.644 -10.070  1.00 15.00      A    C  
ATOM    478  CB  HIS A  54      16.216  -0.059 -10.868  1.00 15.00      A    C  
ATOM    479  CG  HIS A  54      16.251   1.435 -10.981  1.00 15.00      A    C  
ATOM    480  ND1 HIS A  54      15.571   2.236 -10.092  1.00 15.00      A    N  
ATOM    481  CD2 HIS A  54      16.912   2.218 -11.870  1.00 15.00      A    C  
ATOM    482  CE1 HIS A  54      15.825   3.478 -10.457  1.00 15.00      A    C  
ATOM    483  NE2 HIS A  54      16.631   3.516 -11.529  1.00 15.00      A    N  
ATOM    484  HE2 HIS A  54      16.959   4.320 -11.985  1.00 15.00      A    H  
ATOM    485  C   HIS A  54      17.326  -0.180  -8.619  1.00 15.00      A    C  
ATOM    486  O   HIS A  54      17.911   0.841  -8.265  1.00 15.00      A    O  
ATOM    487  N   ALA A  55      16.617  -0.943  -7.785  1.00 15.00      A    N  
ATOM    488  HN  ALA A  55      16.173  -1.744  -8.133  1.00 15.00      A    H  
ATOM    489  CA  ALA A  55      16.480  -0.617  -6.368  1.00 15.00      A    C  
ATOM    490  CB  ALA A  55      15.424  -1.496  -5.717  1.00 15.00      A    C  
ATOM    491  C   ALA A  55      17.815  -0.754  -5.641  1.00 15.00      A    C  
ATOM    492  O   ALA A  55      18.111   0.009  -4.722  1.00 15.00      A    O  
ATOM    493  N   ILE A  56      18.614  -1.736  -6.058  1.00 15.00      A    N  
ATOM    494  HN  ILE A  56      18.314  -2.314  -6.792  1.00 15.00      A    H  
ATOM    495  CA  ILE A  56      19.924  -1.975  -5.456  1.00 15.00      A    C  
ATOM    496  CB  ILE A  56      20.497  -3.349  -5.874  1.00 15.00      A    C  
ATOM    497  CG1 ILE A  56      19.585  -4.474  -5.378  1.00 15.00      A    C  
ATOM    498  CG2 ILE A  56      21.912  -3.536  -5.338  1.00 15.00      A    C  
ATOM    499  CD1 ILE A  56      19.922  -5.835  -5.946  1.00 15.00      A    C  
ATOM    500  C   ILE A  56      20.900  -0.866  -5.843  1.00 15.00      A    C  
ATOM    501  O   ILE A  56      21.661  -0.378  -5.007  1.00 15.00      A    O  
ATOM    502  N   VAL A  57      20.858  -0.465  -7.114  1.00 15.00      A    N  
ATOM    503  HN  VAL A  57      20.226  -0.894  -7.727  1.00 15.00      A    H  
ATOM    504  CA  VAL A  57      21.727   0.594  -7.619  1.00 15.00      A    C  
ATOM    505  CB  VAL A  57      21.685   0.680  -9.163  1.00 15.00      A    C  
ATOM    506  CG1 VAL A  57      22.437   1.902  -9.669  1.00 15.00      A    C  
ATOM    507  CG2 VAL A  57      22.265  -0.585  -9.776  1.00 15.00      A    C  
ATOM    508  C   VAL A  57      21.359   1.946  -7.006  1.00 15.00      A    C  
ATOM    509  O   VAL A  57      22.237   2.738  -6.671  1.00 15.00      A    O  
ATOM    510  N   GLN A  58      20.058   2.190  -6.845  1.00 15.00      A    N  
ATOM    511  HN  GLN A  58      19.409   1.512  -7.125  1.00 15.00      A    H  
ATOM    512  CA  GLN A  58      19.573   3.442  -6.263  1.00 15.00      A    C  
ATOM    513  CB  GLN A  58      18.042   3.496  -6.299  1.00 15.00      A    C  
ATOM    514  CG  GLN A  58      17.453   4.793  -5.764  1.00 15.00      A    C  
ATOM    515  CD  GLN A  58      15.936   4.806  -5.788  1.00 15.00      A    C  
ATOM    516  OE1 GLN A  58      15.291   3.763  -5.680  1.00 15.00      A    O  
ATOM    517  NE2 GLN A  58      15.359   5.994  -5.926  1.00 15.00      A    N  
ATOM    518 HE21 GLN A  58      15.935   6.783  -6.005  1.00 15.00      A    H  
ATOM    519 HE22 GLN A  58      14.380   6.033  -5.944  1.00 15.00      A    H  
ATOM    520  C   GLN A  58      20.075   3.617  -4.830  1.00 15.00      A    C  
ATOM    521  O   GLN A  58      20.419   4.724  -4.415  1.00 15.00      A    O  
ATOM    522  N   THR A  59      20.119   2.514  -4.085  1.00 15.00      A    N  
ATOM    523  HN  THR A  59      19.826   1.664  -4.475  1.00 15.00      A    H  
ATOM    524  CA  THR A  59      20.590   2.537  -2.704  1.00 15.00      A    C  
ATOM    525  CB  THR A  59      20.210   1.239  -1.959  1.00 15.00      A    C  
ATOM    526  OG1 THR A  59      18.800   1.014  -2.082  1.00 15.00      A    O  
ATOM    527  HG1 THR A  59      18.584   0.820  -2.998  1.00 15.00      A    H  
ATOM    528  CG2 THR A  59      20.565   1.336  -0.482  1.00 15.00      A    C  
ATOM    529  C   THR A  59      22.107   2.739  -2.654  1.00 15.00      A    C  
ATOM    530  O   THR A  59      22.628   3.363  -1.730  1.00 15.00      A    O  
ATOM    531  N   LEU A  60      22.805   2.217  -3.663  1.00 15.00      A    N  
ATOM    532  HN  LEU A  60      22.329   1.733  -4.370  1.00 15.00      A    H  
ATOM    533  CA  LEU A  60      24.258   2.345  -3.746  1.00 15.00      A    C  
ATOM    534  CB  LEU A  60      24.824   1.417  -4.824  1.00 15.00      A    C  
ATOM    535  CG  LEU A  60      24.842  -0.077  -4.490  1.00 15.00      A    C  
ATOM    536  CD1 LEU A  60      25.220  -0.893  -5.716  1.00 15.00      A    C  
ATOM    537  CD2 LEU A  60      25.801  -0.358  -3.343  1.00 15.00      A    C  
ATOM    538  C   LEU A  60      24.672   3.787  -4.027  1.00 15.00      A    C  
ATOM    539  O   LEU A  60      25.660   4.275  -3.477  1.00 15.00      A    O  
ATOM    540  N   VAL A  61      23.910   4.464  -4.885  1.00 15.00      A    N  
ATOM    541  HN  VAL A  61      23.141   4.016  -5.298  1.00 15.00      A    H  
ATOM    542  CA  VAL A  61      24.191   5.856  -5.229  1.00 15.00      A    C  
ATOM    543  CB  VAL A  61      23.497   6.283  -6.544  1.00 15.00      A    C  
ATOM    544  CG1 VAL A  61      24.002   7.642  -7.005  1.00 15.00      A    C  
ATOM    545  CG2 VAL A  61      23.730   5.248  -7.633  1.00 15.00      A    C  
ATOM    546  C   VAL A  61      23.777   6.783  -4.084  1.00 15.00      A    C  
ATOM    547  O   VAL A  61      24.263   7.907  -3.974  1.00 15.00      A    O  
ATOM    548  N   HIS A  62      22.879   6.296  -3.229  1.00 15.00      A    N  
ATOM    549  HN  HIS A  62      22.516   5.398  -3.379  1.00 15.00      A    H  
ATOM    550  CA  HIS A  62      22.418   7.064  -2.076  1.00 15.00      A    C  
ATOM    551  CB  HIS A  62      21.086   6.507  -1.554  1.00 15.00      A    C  
ATOM    552  CG  HIS A  62      20.621   7.123  -0.265  1.00 15.00      A    C  
ATOM    553  ND1 HIS A  62      20.696   6.493   0.958  1.00 15.00      A    N  
ATOM    554  HD1 HIS A  62      21.043   5.590   1.123  1.00 15.00      A    H  
ATOM    555  CD2 HIS A  62      20.078   8.341  -0.022  1.00 15.00      A    C  
ATOM    556  CE1 HIS A  62      20.207   7.331   1.883  1.00 15.00      A    C  
ATOM    557  NE2 HIS A  62      19.819   8.467   1.339  1.00 15.00      A    N  
ATOM    558  C   HIS A  62      23.474   7.035  -0.971  1.00 15.00      A    C  
ATOM    559  O   HIS A  62      23.639   8.001  -0.230  1.00 15.00      A    O  
ATOM    560  N   LEU A  63      24.187   5.916  -0.874  1.00 15.00      A    N  
ATOM    561  HN  LEU A  63      24.005   5.180  -1.495  1.00 15.00      A    H  
ATOM    562  CA  LEU A  63      25.231   5.755   0.131  1.00 15.00      A    C  
ATOM    563  CB  LEU A  63      25.563   4.275   0.328  1.00 15.00      A    C  
ATOM    564  CG  LEU A  63      24.432   3.400   0.877  1.00 15.00      A    C  
ATOM    565  CD1 LEU A  63      24.843   1.936   0.892  1.00 15.00      A    C  
ATOM    566  CD2 LEU A  63      24.022   3.859   2.269  1.00 15.00      A    C  
ATOM    567  C   LEU A  63      26.483   6.540  -0.253  1.00 15.00      A    C  
ATOM    568  O   LEU A  63      27.285   6.907   0.606  1.00 15.00      A    O  
ATOM    569  N   LYS A  64      26.640   6.794  -1.550  1.00 15.00      A    N  
ATOM    570  HN  LYS A  64      25.969   6.463  -2.185  1.00 15.00      A    H  
ATOM    571  CA  LYS A  64      27.780   7.549  -2.055  1.00 15.00      A    C  
ATOM    572  CB  LYS A  64      28.150   7.069  -3.461  1.00 15.00      A    C  
ATOM    573  CG  LYS A  64      29.598   7.321  -3.846  1.00 15.00      A    C  
ATOM    574  CD  LYS A  64      30.543   6.438  -3.046  1.00 15.00      A    C  
ATOM    575  CE  LYS A  64      31.997   6.721  -3.390  1.00 15.00      A    C  
ATOM    576  NZ  LYS A  64      32.288   6.482  -4.831  1.00 15.00      A    N  
ATOM    577  HZ1 LYS A  64      31.733   7.135  -5.420  1.00 15.00      A    H  
ATOM    578  HZ2 LYS A  64      32.042   5.505  -5.089  1.00 15.00      A    H  
ATOM    579  HZ3 LYS A  64      33.299   6.634  -5.022  1.00 15.00      A    H  
ATOM    580  C   LYS A  64      27.440   9.037  -2.081  1.00 15.00      A    C  
ATOM    581  O   LYS A  64      28.246   9.881  -1.690  1.00 15.00      A    O  
ATOM    582  N   PHE A  65      26.230   9.340  -2.549  1.00 15.00      A    N  
ATOM    583  HN  PHE A  65      25.649   8.613  -2.854  1.00 15.00      A    H  
ATOM    584  CA  PHE A  65      25.736  10.713  -2.625  1.00 15.00      A    C  
ATOM    585  CB  PHE A  65      25.612  11.168  -4.087  1.00 15.00      A    C  
ATOM    586  CG  PHE A  65      26.816  10.873  -4.941  1.00 15.00      A    C  
ATOM    587  CD1 PHE A  65      26.822   9.784  -5.798  1.00 15.00      A    C  
ATOM    588  CD2 PHE A  65      27.939  11.682  -4.889  1.00 15.00      A    C  
ATOM    589  CE1 PHE A  65      27.923   9.507  -6.586  1.00 15.00      A    C  
ATOM    590  CE2 PHE A  65      29.044  11.411  -5.674  1.00 15.00      A    C  
ATOM    591  CZ  PHE A  65      29.036  10.322  -6.523  1.00 15.00      A    C  
ATOM    592  C   PHE A  65      24.372  10.801  -1.939  1.00 15.00      A    C  
ATOM    593  O   PHE A  65      23.334  10.663  -2.587  1.00 15.00      A    O  
ATOM    594  N   PRO A  66      24.360  11.016  -0.610  1.00 15.00      A    N  
ATOM    595  CA  PRO A  66      23.122  11.095   0.176  1.00 15.00      A    C  
ATOM    596  CB  PRO A  66      23.613  10.810   1.594  1.00 15.00      A    C  
ATOM    597  CG  PRO A  66      25.001  11.356   1.624  1.00 15.00      A    C  
ATOM    598  CD  PRO A  66      25.560  11.190   0.235  1.00 15.00      A    C  
ATOM    599  C   PRO A  66      22.439  12.463   0.121  1.00 15.00      A    C  
ATOM    600  O   PRO A  66      21.303  12.612   0.573  1.00 15.00      A    O  
ATOM    601  N   THR A  67      23.125  13.456  -0.434  1.00 15.00      A    N  
ATOM    602  HN  THR A  67      24.022  13.280  -0.787  1.00 15.00      A    H  
ATOM    603  CA  THR A  67      22.574  14.803  -0.527  1.00 15.00      A    C  
ATOM    604  CB  THR A  67      23.604  15.861  -0.083  1.00 15.00      A    C  
ATOM    605  OG1 THR A  67      24.778  15.759  -0.900  1.00 15.00      A    O  
ATOM    606  HG1 THR A  67      25.036  16.634  -1.200  1.00 15.00      A    H  
ATOM    607  CG2 THR A  67      23.987  15.661   1.376  1.00 15.00      A    C  
ATOM    608  C   THR A  67      22.112  15.133  -1.943  1.00 15.00      A    C  
ATOM    609  O   THR A  67      21.541  16.197  -2.182  1.00 15.00      A    O  
ATOM    610  N   LYS A  68      22.354  14.219  -2.880  1.00 15.00      A    N  
ATOM    611  HN  LYS A  68      22.796  13.380  -2.631  1.00 15.00      A    H  
ATOM    612  CA  LYS A  68      21.972  14.444  -4.270  1.00 15.00      A    C  
ATOM    613  CB  LYS A  68      23.215  14.507  -5.167  1.00 15.00      A    C  
ATOM    614  CG  LYS A  68      24.439  15.112  -4.496  1.00 15.00      A    C  
ATOM    615  CD  LYS A  68      25.312  15.861  -5.487  1.00 15.00      A    C  
ATOM    616  CE  LYS A  68      26.571  16.387  -4.815  1.00 15.00      A    C  
ATOM    617  NZ  LYS A  68      27.019  17.679  -5.402  1.00 15.00      A    N  
ATOM    618  HZ1 LYS A  68      27.918  17.975  -4.969  1.00 15.00      A    H  
ATOM    619  HZ2 LYS A  68      26.306  18.416  -5.230  1.00 15.00      A    H  
ATOM    620  HZ3 LYS A  68      27.156  17.578  -6.428  1.00 15.00      A    H  
ATOM    621  C   LYS A  68      21.010  13.376  -4.784  1.00 15.00      A    C  
ATOM    622  O   LYS A  68      20.177  13.649  -5.649  1.00 15.00      A    O  
ATOM    623  N   VAL A  69      21.125  12.164  -4.250  1.00 15.00      A    N  
ATOM    624  HN  VAL A  69      21.796  12.008  -3.553  1.00 15.00      A    H  
ATOM    625  CA  VAL A  69      20.270  11.059  -4.676  1.00 15.00      A    C  
ATOM    626  CB  VAL A  69      21.099   9.935  -5.342  1.00 15.00      A    C  
ATOM    627  CG1 VAL A  69      20.198   8.846  -5.907  1.00 15.00      A    C  
ATOM    628  CG2 VAL A  69      21.994  10.505  -6.433  1.00 15.00      A    C  
ATOM    629  C   VAL A  69      19.476  10.482  -3.505  1.00 15.00      A    C  
ATOM    630  O   VAL A  69      19.992  10.360  -2.394  1.00 15.00      A    O  
ATOM    631  N   GLY A  70      18.214  10.138  -3.765  1.00 15.00      A    N  
ATOM    632  HN  GLY A  70      17.858  10.274  -4.667  1.00 15.00      A    H  
ATOM    633  CA  GLY A  70      17.365   9.567  -2.735  1.00 15.00      A    C  
ATOM    634  C   GLY A  70      17.489   8.055  -2.663  1.00 15.00      A    C  
ATOM    635  O   GLY A  70      18.006   7.424  -3.585  1.00 15.00      A    O  
ATOM    636  N   LYS A  71      17.011   7.475  -1.567  1.00 15.00      A    N  
ATOM    637  HN  LYS A  71      16.601   8.032  -0.873  1.00 15.00      A    H  
ATOM    638  CA  LYS A  71      17.079   6.029  -1.370  1.00 15.00      A    C  
ATOM    639  CB  LYS A  71      17.311   5.702   0.108  1.00 15.00      A    C  
ATOM    640  CG  LYS A  71      16.328   6.367   1.059  1.00 15.00      A    C  
ATOM    641  CD  LYS A  71      16.693   6.092   2.508  1.00 15.00      A    C  
ATOM    642  CE  LYS A  71      15.788   6.848   3.467  1.00 15.00      A    C  
ATOM    643  NZ  LYS A  71      16.161   6.602   4.887  1.00 15.00      A    N  
ATOM    644  HZ1 LYS A  71      15.564   7.174   5.519  1.00 15.00      A    H  
ATOM    645  HZ2 LYS A  71      17.156   6.856   5.045  1.00 15.00      A    H  
ATOM    646  HZ3 LYS A  71      16.031   5.597   5.122  1.00 15.00      A    H  
ATOM    647  C   LYS A  71      15.819   5.329  -1.869  1.00 15.00      A    C  
ATOM    648  O   LYS A  71      14.846   5.977  -2.258  1.00 15.00      A    O  
ATOM    649  N   ALA A  72      15.851   3.995  -1.857  1.00 15.00      A    N  
ATOM    650  HN  ALA A  72      16.663   3.541  -1.548  1.00 15.00      A    H  
ATOM    651  CA  ALA A  72      14.712   3.193  -2.293  1.00 15.00      A    C  
ATOM    652  CB  ALA A  72      15.116   1.735  -2.456  1.00 15.00      A    C  
ATOM    653  C   ALA A  72      13.556   3.326  -1.306  1.00 15.00      A    C  
ATOM    654  O   ALA A  72      13.771   3.486  -0.103  1.00 15.00      A    O  
ATOM    655  N   CYS A  73      12.333   3.259  -1.815  1.00 15.00      A    N  
ATOM    656  HN  CYS A  73      12.221   3.114  -2.778  1.00 15.00      A    H  
ATOM    657  CA  CYS A  73      11.155   3.398  -0.971  1.00 15.00      A    C  
ATOM    658  CB  CYS A  73      10.207   4.448  -1.556  1.00 15.00      A    C  
ATOM    659  SG  CYS A  73      10.997   6.024  -1.955  1.00 15.00      A    S  
ATOM    660  HG  CYS A  73      10.344   6.983  -1.314  1.00 15.00      A    H  
ATOM    661  C   CYS A  73      10.415   2.078  -0.777  1.00 15.00      A    C  
ATOM    662  O   CYS A  73      10.292   1.276  -1.704  1.00 15.00      A    O  
ATOM    663  N   CYS A  74       9.925   1.868   0.444  1.00 15.00      A    N  
ATOM    664  HN  CYS A  74      10.076   2.545   1.137  1.00 15.00      A    H  
ATOM    665  CA  CYS A  74       9.172   0.667   0.785  1.00 15.00      A    C  
ATOM    666  C   CYS A  74       7.699   0.876   0.440  1.00 15.00      A    C  
ATOM    667  O   CYS A  74       6.947   1.476   1.211  1.00 15.00      A    O  
ATOM    668  CB  CYS A  74       9.337   0.357   2.278  1.00 15.00      A    C  
ATOM    669  SG  CYS A  74       8.218  -0.926   2.930  1.00 15.00      A    S  
ATOM    670  N   VAL A  75       7.297   0.393  -0.734  1.00 15.00      A    N  
ATOM    671  HN  VAL A  75       7.940  -0.084  -1.299  1.00 15.00      A    H  
ATOM    672  CA  VAL A  75       5.923   0.550  -1.202  1.00 15.00      A    C  
ATOM    673  CB  VAL A  75       5.862   1.488  -2.431  1.00 15.00      A    C  
ATOM    674  CG1 VAL A  75       6.215   2.915  -2.039  1.00 15.00      A    C  
ATOM    675  CG2 VAL A  75       6.780   0.992  -3.540  1.00 15.00      A    C  
ATOM    676  C   VAL A  75       5.276  -0.792  -1.555  1.00 15.00      A    C  
ATOM    677  O   VAL A  75       5.966  -1.800  -1.713  1.00 15.00      A    O  
ATOM    678  N   PRO A  76       3.929  -0.816  -1.662  1.00 15.00      A    N  
ATOM    679  CA  PRO A  76       3.172  -2.028  -2.010  1.00 15.00      A    C  
ATOM    680  CB  PRO A  76       1.706  -1.596  -1.862  1.00 15.00      A    C  
ATOM    681  CG  PRO A  76       1.746  -0.334  -1.070  1.00 15.00      A    C  
ATOM    682  CD  PRO A  76       3.038   0.331  -1.428  1.00 15.00      A    C  
ATOM    683  C   PRO A  76       3.434  -2.474  -3.445  1.00 15.00      A    C  
ATOM    684  O   PRO A  76       3.242  -1.707  -4.390  1.00 15.00      A    O  
ATOM    685  N   THR A  77       3.869  -3.717  -3.599  1.00 15.00      A    N  
ATOM    686  HN  THR A  77       3.997  -4.279  -2.806  1.00 15.00      A    H  
ATOM    687  CA  THR A  77       4.161  -4.270  -4.915  1.00 15.00      A    C  
ATOM    688  CB  THR A  77       5.409  -5.170  -4.876  1.00 15.00      A    C  
ATOM    689  OG1 THR A  77       5.212  -6.232  -3.934  1.00 15.00      A    O  
ATOM    690  HG1 THR A  77       5.110  -7.063  -4.404  1.00 15.00      A    H  
ATOM    691  CG2 THR A  77       6.624  -4.357  -4.459  1.00 15.00      A    C  
ATOM    692  C   THR A  77       2.970  -5.052  -5.469  1.00 15.00      A    C  
ATOM    693  O   THR A  77       2.861  -5.265  -6.677  1.00 15.00      A    O  
ATOM    694  N   LYS A  78       2.079  -5.473  -4.574  1.00 15.00      A    N  
ATOM    695  HN  LYS A  78       2.225  -5.269  -3.627  1.00 15.00      A    H  
ATOM    696  CA  LYS A  78       0.888  -6.227  -4.960  1.00 15.00      A    C  
ATOM    697  CB  LYS A  78       1.120  -7.728  -4.747  1.00 15.00      A    C  
ATOM    698  CG  LYS A  78       0.079  -8.624  -5.399  1.00 15.00      A    C  
ATOM    699  CD  LYS A  78       0.426 -10.094  -5.222  1.00 15.00      A    C  
ATOM    700  CE  LYS A  78      -0.632 -10.992  -5.845  1.00 15.00      A    C  
ATOM    701  NZ  LYS A  78      -0.305 -12.436  -5.680  1.00 15.00      A    N  
ATOM    702  HZ1 LYS A  78      -1.066 -13.024  -6.078  1.00 15.00      A    H  
ATOM    703  HZ2 LYS A  78      -0.198 -12.666  -4.671  1.00 15.00      A    H  
ATOM    704  HZ3 LYS A  78       0.585 -12.660  -6.170  1.00 15.00      A    H  
ATOM    705  C   LYS A  78      -0.320  -5.752  -4.153  1.00 15.00      A    C  
ATOM    706  O   LYS A  78      -0.195  -5.445  -2.967  1.00 15.00      A    O  
ATOM    707  N   LEU A  79      -1.486  -5.688  -4.798  1.00 15.00      A    N  
ATOM    708  HN  LEU A  79      -1.527  -5.952  -5.741  1.00 15.00      A    H  
ATOM    709  CA  LEU A  79      -2.704  -5.232  -4.130  1.00 15.00      A    C  
ATOM    710  CB  LEU A  79      -3.147  -3.876  -4.691  1.00 15.00      A    C  
ATOM    711  CG  LEU A  79      -2.156  -2.717  -4.540  1.00 15.00      A    C  
ATOM    712  CD1 LEU A  79      -2.637  -1.497  -5.309  1.00 15.00      A    C  
ATOM    713  CD2 LEU A  79      -1.946  -2.375  -3.073  1.00 15.00      A    C  
ATOM    714  C   LEU A  79      -3.845  -6.244  -4.253  1.00 15.00      A    C  
ATOM    715  O   LEU A  79      -3.920  -6.999  -5.224  1.00 15.00      A    O  
ATOM    716  N   SER A  80      -4.731  -6.242  -3.257  1.00 15.00      A    N  
ATOM    717  HN  SER A  80      -4.603  -5.618  -2.512  1.00 15.00      A    H  
ATOM    718  CA  SER A  80      -5.884  -7.141  -3.230  1.00 15.00      A    C  
ATOM    719  CB  SER A  80      -5.801  -8.072  -2.016  1.00 15.00      A    C  
ATOM    720  OG  SER A  80      -4.615  -8.850  -2.047  1.00 15.00      A    O  
ATOM    721  HG  SER A  80      -4.733  -9.636  -1.507  1.00 15.00      A    H  
ATOM    722  C   SER A  80      -7.193  -6.344  -3.194  1.00 15.00      A    C  
ATOM    723  O   SER A  80      -7.254  -5.272  -2.590  1.00 15.00      A    O  
ATOM    724  N   PRO A  81      -8.255  -6.857  -3.846  1.00 15.00      A    N  
ATOM    725  CA  PRO A  81      -9.562  -6.188  -3.894  1.00 15.00      A    C  
ATOM    726  CB  PRO A  81     -10.173  -6.773  -5.165  1.00 15.00      A    C  
ATOM    727  CG  PRO A  81      -9.638  -8.164  -5.220  1.00 15.00      A    C  
ATOM    728  CD  PRO A  81      -8.260  -8.120  -4.611  1.00 15.00      A    C  
ATOM    729  C   PRO A  81     -10.462  -6.508  -2.697  1.00 15.00      A    C  
ATOM    730  O   PRO A  81     -10.277  -7.515  -2.012  1.00 15.00      A    O  
ATOM    731  N   ILE A  82     -11.440  -5.630  -2.459  1.00 15.00      A    N  
ATOM    732  HN  ILE A  82     -11.522  -4.845  -3.037  1.00 15.00      A    H  
ATOM    733  CA  ILE A  82     -12.395  -5.803  -1.363  1.00 15.00      A    C  
ATOM    734  CB  ILE A  82     -12.125  -4.832  -0.189  1.00 15.00      A    C  
ATOM    735  CG1 ILE A  82     -12.318  -3.377  -0.630  1.00 15.00      A    C  
ATOM    736  CG2 ILE A  82     -10.733  -5.044   0.393  1.00 15.00      A    C  
ATOM    737  CD1 ILE A  82     -12.532  -2.412   0.516  1.00 15.00      A    C  
ATOM    738  C   ILE A  82     -13.824  -5.582  -1.862  1.00 15.00      A    C  
ATOM    739  O   ILE A  82     -14.036  -5.192  -3.010  1.00 15.00      A    O  
ATOM    740  N   SER A  83     -14.800  -5.826  -0.995  1.00 15.00      A    N  
ATOM    741  HN  SER A  83     -14.574  -6.140  -0.094  1.00 15.00      A    H  
ATOM    742  CA  SER A  83     -16.202  -5.639  -1.352  1.00 15.00      A    C  
ATOM    743  CB  SER A  83     -17.029  -6.863  -0.950  1.00 15.00      A    C  
ATOM    744  OG  SER A  83     -16.607  -8.020  -1.649  1.00 15.00      A    O  
ATOM    745  HG  SER A  83     -16.338  -7.777  -2.538  1.00 15.00      A    H  
ATOM    746  C   SER A  83     -16.769  -4.380  -0.698  1.00 15.00      A    C  
ATOM    747  O   SER A  83     -16.717  -4.229   0.523  1.00 15.00      A    O  
ATOM    748  N   VAL A  84     -17.302  -3.475  -1.519  1.00 15.00      A    N  
ATOM    749  HN  VAL A  84     -17.311  -3.651  -2.484  1.00 15.00      A    H  
ATOM    750  CA  VAL A  84     -17.880  -2.229  -1.016  1.00 15.00      A    C  
ATOM    751  CB  VAL A  84     -17.045  -0.985  -1.399  1.00 15.00      A    C  
ATOM    752  CG1 VAL A  84     -15.786  -0.896  -0.550  1.00 15.00      A    C  
ATOM    753  CG2 VAL A  84     -16.698  -0.989  -2.881  1.00 15.00      A    C  
ATOM    754  C   VAL A  84     -19.317  -2.041  -1.494  1.00 15.00      A    C  
ATOM    755  O   VAL A  84     -19.662  -2.400  -2.618  1.00 15.00      A    O  
ATOM    756  N   LEU A  85     -20.146  -1.472  -0.628  1.00 15.00      A    N  
ATOM    757  HN  LEU A  85     -19.805  -1.202   0.251  1.00 15.00      A    H  
ATOM    758  CA  LEU A  85     -21.547  -1.230  -0.947  1.00 15.00      A    C  
ATOM    759  CB  LEU A  85     -22.438  -1.721   0.198  1.00 15.00      A    C  
ATOM    760  CG  LEU A  85     -23.947  -1.549   0.009  1.00 15.00      A    C  
ATOM    761  CD1 LEU A  85     -24.498  -2.615  -0.926  1.00 15.00      A    C  
ATOM    762  CD2 LEU A  85     -24.663  -1.581   1.350  1.00 15.00      A    C  
ATOM    763  C   LEU A  85     -21.787   0.255  -1.193  1.00 15.00      A    C  
ATOM    764  O   LEU A  85     -21.754   1.057  -0.262  1.00 15.00      A    O  
ATOM    765  N   TYR A  86     -22.020   0.616  -2.449  1.00 15.00      A    N  
ATOM    766  HN  TYR A  86     -22.033  -0.070  -3.149  1.00 15.00      A    H  
ATOM    767  CA  TYR A  86     -22.260   2.010  -2.813  1.00 15.00      A    C  
ATOM    768  CB  TYR A  86     -21.214   2.503  -3.824  1.00 15.00      A    C  
ATOM    769  CG  TYR A  86     -21.271   1.851  -5.191  1.00 15.00      A    C  
ATOM    770  CD1 TYR A  86     -21.653   2.582  -6.309  1.00 15.00      A    C  
ATOM    771  CD2 TYR A  86     -20.935   0.514  -5.367  1.00 15.00      A    C  
ATOM    772  CE1 TYR A  86     -21.702   2.001  -7.561  1.00 15.00      A    C  
ATOM    773  CE2 TYR A  86     -20.982  -0.075  -6.616  1.00 15.00      A    C  
ATOM    774  CZ  TYR A  86     -21.365   0.673  -7.709  1.00 15.00      A    C  
ATOM    775  OH  TYR A  86     -21.415   0.090  -8.954  1.00 15.00      A    O  
ATOM    776  HH  TYR A  86     -22.025  -0.651  -8.936  1.00 15.00      A    H  
ATOM    777  C   TYR A  86     -23.682   2.213  -3.336  1.00 15.00      A    C  
ATOM    778  O   TYR A  86     -24.479   1.280  -3.351  1.00 15.00      A    O  
ATOM    779  N   LYS A  87     -24.000   3.440  -3.747  1.00 15.00      A    N  
ATOM    780  HN  LYS A  87     -23.326   4.150  -3.701  1.00 15.00      A    H  
ATOM    781  CA  LYS A  87     -25.330   3.749  -4.269  1.00 15.00      A    C  
ATOM    782  CB  LYS A  87     -25.981   4.891  -3.484  1.00 15.00      A    C  
ATOM    783  CG  LYS A  87     -26.783   4.434  -2.276  1.00 15.00      A    C  
ATOM    784  CD  LYS A  87     -27.605   5.573  -1.695  1.00 15.00      A    C  
ATOM    785  CE  LYS A  87     -28.500   5.086  -0.566  1.00 15.00      A    C  
ATOM    786  NZ  LYS A  87     -29.421   6.154  -0.086  1.00 15.00      A    N  
ATOM    787  HZ1 LYS A  87     -30.058   5.775   0.644  1.00 15.00      A    H  
ATOM    788  HZ2 LYS A  87     -29.993   6.515  -0.876  1.00 15.00      A    H  
ATOM    789  HZ3 LYS A  87     -28.875   6.941   0.320  1.00 15.00      A    H  
ATOM    790  C   LYS A  87     -25.289   4.088  -5.756  1.00 15.00      A    C  
ATOM    791  O   LYS A  87     -24.314   4.658  -6.246  1.00 15.00      A    O  
ATOM    792  N   ASP A  88     -26.360   3.737  -6.466  1.00 15.00      A    N  
ATOM    793  HN  ASP A  88     -27.105   3.288  -6.015  1.00 15.00      A    H  
ATOM    794  CA  ASP A  88     -26.452   3.996  -7.901  1.00 15.00      A    C  
ATOM    795  CB  ASP A  88     -27.074   2.800  -8.626  1.00 15.00      A    C  
ATOM    796  CG  ASP A  88     -26.050   1.986  -9.395  1.00 15.00      A    C  
ATOM    797  OD1 ASP A  88     -24.839   2.249  -9.238  1.00 15.00      A    O  
ATOM    798  OD2 ASP A  88     -26.461   1.083 -10.154  1.00 15.00      A    O  
ATOM    799  C   ASP A  88     -27.234   5.275  -8.206  1.00 15.00      A    C  
ATOM    800  O   ASP A  88     -27.360   6.156  -7.354  1.00 15.00      A    O  
ATOM    801  N   ASP A  89     -27.759   5.362  -9.431  1.00 15.00      A    N  
ATOM    802  HN  ASP A  89     -27.627   4.618 -10.056  1.00 15.00      A    H  
ATOM    803  CA  ASP A  89     -28.519   6.529  -9.877  1.00 15.00      A    C  
ATOM    804  CB  ASP A  89     -28.764   6.468 -11.389  1.00 15.00      A    C  
ATOM    805  CG  ASP A  89     -27.483   6.444 -12.198  1.00 15.00      A    C  
ATOM    806  OD1 ASP A  89     -27.317   5.516 -13.017  1.00 15.00      A    O  
ATOM    807  OD2 ASP A  89     -26.646   7.353 -12.014  1.00 15.00      A    O  
ATOM    808  C   ASP A  89     -29.855   6.670  -9.149  1.00 15.00      A    C  
ATOM    809  O   ASP A  89     -30.230   7.768  -8.738  1.00 15.00      A    O  
ATOM    810  N   MET A  90     -30.568   5.556  -8.991  1.00 15.00      A    N  
ATOM    811  HN  MET A  90     -30.212   4.708  -9.332  1.00 15.00      A    H  
ATOM    812  CA  MET A  90     -31.869   5.566  -8.324  1.00 15.00      A    C  
ATOM    813  CB  MET A  90     -32.736   4.410  -8.829  1.00 15.00      A    C  
ATOM    814  CG  MET A  90     -34.223   4.727  -8.883  1.00 15.00      A    C  
ATOM    815  SD  MET A  90     -35.234   3.285  -9.268  1.00 15.00      A    S  
ATOM    816  CE  MET A  90     -35.216   2.425  -7.697  1.00 15.00      A    C  
ATOM    817  C   MET A  90     -31.729   5.495  -6.804  1.00 15.00      A    C  
ATOM    818  O   MET A  90     -32.724   5.398  -6.084  1.00 15.00      A    O  
ATOM    819  N   GLY A  91     -30.491   5.546  -6.320  1.00 15.00      A    N  
ATOM    820  HN  GLY A  91     -29.736   5.632  -6.941  1.00 15.00      A    H  
ATOM    821  CA  GLY A  91     -30.246   5.483  -4.891  1.00 15.00      A    C  
ATOM    822  C   GLY A  91     -30.326   4.069  -4.349  1.00 15.00      A    C  
ATOM    823  O   GLY A  91     -30.524   3.868  -3.150  1.00 15.00      A    O  
ATOM    824  N   VAL A  92     -30.174   3.088  -5.235  1.00 15.00      A    N  
ATOM    825  HN  VAL A  92     -30.022   3.313  -6.176  1.00 15.00      A    H  
ATOM    826  CA  VAL A  92     -30.228   1.684  -4.842  1.00 15.00      A    C  
ATOM    827  CB  VAL A  92     -30.825   0.787  -5.949  1.00 15.00      A    C  
ATOM    828  CG1 VAL A  92     -32.343   0.878  -5.942  1.00 15.00      A    C  
ATOM    829  CG2 VAL A  92     -30.275   1.166  -7.318  1.00 15.00      A    C  
ATOM    830  C   VAL A  92     -28.849   1.169  -4.441  1.00 15.00      A    C  
ATOM    831  O   VAL A  92     -27.868   1.371  -5.158  1.00 15.00      A    O  
ATOM    832  N   PRO A  93     -28.760   0.509  -3.273  1.00 15.00      A    N  
ATOM    833  CA  PRO A  93     -27.500  -0.039  -2.756  1.00 15.00      A    C  
ATOM    834  CB  PRO A  93     -27.860  -0.529  -1.345  1.00 15.00      A    C  
ATOM    835  CG  PRO A  93     -29.178   0.100  -1.037  1.00 15.00      A    C  
ATOM    836  CD  PRO A  93     -29.877   0.255  -2.354  1.00 15.00      A    C  
ATOM    837  C   PRO A  93     -26.968  -1.196  -3.602  1.00 15.00      A    C  
ATOM    838  O   PRO A  93     -27.484  -2.314  -3.546  1.00 15.00      A    O  
ATOM    839  N   THR A  94     -25.936  -0.910  -4.388  1.00 15.00      A    N  
ATOM    840  HN  THR A  94     -25.582   0.005  -4.391  1.00 15.00      A    H  
ATOM    841  CA  THR A  94     -25.310  -1.911  -5.243  1.00 15.00      A    C  
ATOM    842  CB  THR A  94     -25.067  -1.380  -6.674  1.00 15.00      A    C  
ATOM    843  OG1 THR A  94     -24.033  -2.138  -7.317  1.00 15.00      A    O  
ATOM    844  HG1 THR A  94     -23.187  -1.933  -6.911  1.00 15.00      A    H  
ATOM    845  CG2 THR A  94     -24.688   0.091  -6.652  1.00 15.00      A    C  
ATOM    846  C   THR A  94     -24.003  -2.402  -4.625  1.00 15.00      A    C  
ATOM    847  O   THR A  94     -23.272  -1.632  -4.002  1.00 15.00      A    O  
ATOM    848  N   LEU A  95     -23.716  -3.685  -4.806  1.00 15.00      A    N  
ATOM    849  HN  LEU A  95     -24.326  -4.239  -5.337  1.00 15.00      A    H  
ATOM    850  CA  LEU A  95     -22.518  -4.291  -4.240  1.00 15.00      A    C  
ATOM    851  CB  LEU A  95     -22.893  -5.638  -3.593  1.00 15.00      A    C  
ATOM    852  CG  LEU A  95     -21.823  -6.373  -2.769  1.00 15.00      A    C  
ATOM    853  CD1 LEU A  95     -21.007  -7.321  -3.638  1.00 15.00      A    C  
ATOM    854  CD2 LEU A  95     -20.924  -5.402  -2.019  1.00 15.00      A    C  
ATOM    855  C   LEU A  95     -21.408  -4.484  -5.277  1.00 15.00      A    C  
ATOM    856  O   LEU A  95     -21.591  -5.174  -6.280  1.00 15.00      A    O  
ATOM    857  N   LYS A  96     -20.258  -3.857  -5.027  1.00 15.00      A    N  
ATOM    858  HN  LYS A  96     -20.187  -3.287  -4.231  1.00 15.00      A    H  
ATOM    859  CA  LYS A  96     -19.100  -3.998  -5.902  1.00 15.00      A    C  
ATOM    860  CB  LYS A  96     -18.321  -2.686  -6.016  1.00 15.00      A    C  
ATOM    861  CG  LYS A  96     -17.195  -2.723  -7.041  1.00 15.00      A    C  
ATOM    862  CD  LYS A  96     -17.731  -2.942  -8.449  1.00 15.00      A    C  
ATOM    863  CE  LYS A  96     -16.827  -3.866  -9.254  1.00 15.00      A    C  
ATOM    864  NZ  LYS A  96     -15.469  -3.289  -9.458  1.00 15.00      A    N  
ATOM    865  HZ1 LYS A  96     -14.878  -3.953 -10.000  1.00 15.00      A    H  
ATOM    866  HZ2 LYS A  96     -15.015  -3.110  -8.540  1.00 15.00      A    H  
ATOM    867  HZ3 LYS A  96     -15.536  -2.393  -9.981  1.00 15.00      A    H  
ATOM    868  C   LYS A  96     -18.216  -5.101  -5.334  1.00 15.00      A    C  
ATOM    869  O   LYS A  96     -17.457  -4.880  -4.388  1.00 15.00      A    O  
ATOM    870  N   TYR A  97     -18.337  -6.289  -5.916  1.00 15.00      A    N  
ATOM    871  HN  TYR A  97     -18.935  -6.376  -6.687  1.00 15.00      A    H  
ATOM    872  CA  TYR A  97     -17.608  -7.466  -5.454  1.00 15.00      A    C  
ATOM    873  CB  TYR A  97     -18.011  -8.710  -6.250  1.00 15.00      A    C  
ATOM    874  CG  TYR A  97     -17.795 -10.003  -5.497  1.00 15.00      A    C  
ATOM    875  CD1 TYR A  97     -18.316 -10.178  -4.222  1.00 15.00      A    C  
ATOM    876  CD2 TYR A  97     -17.070 -11.045  -6.057  1.00 15.00      A    C  
ATOM    877  CE1 TYR A  97     -18.121 -11.355  -3.525  1.00 15.00      A    C  
ATOM    878  CE2 TYR A  97     -16.871 -12.227  -5.368  1.00 15.00      A    C  
ATOM    879  CZ  TYR A  97     -17.398 -12.376  -4.103  1.00 15.00      A    C  
ATOM    880  OH  TYR A  97     -17.199 -13.549  -3.411  1.00 15.00      A    O  
ATOM    881  HH  TYR A  97     -16.261 -13.747  -3.380  1.00 15.00      A    H  
ATOM    882  C   TYR A  97     -16.090  -7.307  -5.424  1.00 15.00      A    C  
ATOM    883  O   TYR A  97     -15.464  -7.542  -4.389  1.00 15.00      A    O  
ATOM    884  N   HIS A  98     -15.492  -6.911  -6.541  1.00 15.00      A    N  
ATOM    885  HN  HIS A  98     -16.029  -6.710  -7.335  1.00 15.00      A    H  
ATOM    886  CA  HIS A  98     -14.042  -6.774  -6.593  1.00 15.00      A    C  
ATOM    887  CB  HIS A  98     -13.428  -7.758  -7.591  1.00 15.00      A    C  
ATOM    888  CG  HIS A  98     -13.435  -9.178  -7.115  1.00 15.00      A    C  
ATOM    889  ND1 HIS A  98     -12.933  -9.520  -5.881  1.00 15.00      A    N  
ATOM    890  CD2 HIS A  98     -13.895 -10.293  -7.734  1.00 15.00      A    C  
ATOM    891  CE1 HIS A  98     -13.096 -10.824  -5.773  1.00 15.00      A    C  
ATOM    892  NE2 HIS A  98     -13.674 -11.335  -6.870  1.00 15.00      A    N  
ATOM    893  HE2 HIS A  98     -13.898 -12.277  -7.026  1.00 15.00      A    H  
ATOM    894  C   HIS A  98     -13.566  -5.353  -6.862  1.00 15.00      A    C  
ATOM    895  O   HIS A  98     -13.459  -4.924  -8.012  1.00 15.00      A    O  
ATOM    896  N   TYR A  99     -13.288  -4.624  -5.787  1.00 15.00      A    N  
ATOM    897  HN  TYR A  99     -13.432  -5.012  -4.898  1.00 15.00      A    H  
ATOM    898  CA  TYR A  99     -12.775  -3.266  -5.892  1.00 15.00      A    C  
ATOM    899  CB  TYR A  99     -13.366  -2.381  -4.790  1.00 15.00      A    C  
ATOM    900  CG  TYR A  99     -13.340  -0.902  -5.108  1.00 15.00      A    C  
ATOM    901  CD1 TYR A  99     -13.846  -0.418  -6.308  1.00 15.00      A    C  
ATOM    902  CD2 TYR A  99     -12.812   0.012  -4.207  1.00 15.00      A    C  
ATOM    903  CE1 TYR A  99     -13.823   0.932  -6.602  1.00 15.00      A    C  
ATOM    904  CE2 TYR A  99     -12.786   1.364  -4.491  1.00 15.00      A    C  
ATOM    905  CZ  TYR A  99     -13.292   1.819  -5.689  1.00 15.00      A    C  
ATOM    906  OH  TYR A  99     -13.266   3.164  -5.977  1.00 15.00      A    O  
ATOM    907  HH  TYR A  99     -12.413   3.528  -5.727  1.00 15.00      A    H  
ATOM    908  C   TYR A  99     -11.254  -3.327  -5.791  1.00 15.00      A    C  
ATOM    909  O   TYR A  99     -10.690  -3.271  -4.697  1.00 15.00      A    O  
ATOM    910  N   GLU A 100     -10.609  -3.471  -6.948  1.00 15.00      A    N  
ATOM    911  HN  GLU A 100     -11.132  -3.493  -7.776  1.00 15.00      A    H  
ATOM    912  CA  GLU A 100      -9.152  -3.598  -7.038  1.00 15.00      A    C  
ATOM    913  CB  GLU A 100      -8.728  -3.806  -8.497  1.00 15.00      A    C  
ATOM    914  CG  GLU A 100      -9.509  -4.882  -9.239  1.00 15.00      A    C  
ATOM    915  CD  GLU A 100      -9.321  -6.268  -8.651  1.00 15.00      A    C  
ATOM    916  OE1 GLU A 100      -8.188  -6.591  -8.239  1.00 15.00      A    O  
ATOM    917  OE2 GLU A 100     -10.310  -7.031  -8.604  1.00 15.00      A    O  
ATOM    918  C   GLU A 100      -8.392  -2.414  -6.445  1.00 15.00      A    C  
ATOM    919  O   GLU A 100      -8.872  -1.280  -6.450  1.00 15.00      A    O  
ATOM    920  N   GLY A 101      -7.193  -2.706  -5.936  1.00 15.00      A    N  
ATOM    921  HN  GLY A 101      -6.883  -3.636  -5.956  1.00 15.00      A    H  
ATOM    922  CA  GLY A 101      -6.340  -1.681  -5.354  1.00 15.00      A    C  
ATOM    923  C   GLY A 101      -6.869  -1.093  -4.060  1.00 15.00      A    C  
ATOM    924  O   GLY A 101      -7.094   0.113  -3.974  1.00 15.00      A    O  
ATOM    925  N   MET A 102      -7.059  -1.938  -3.048  1.00 15.00      A    N  
ATOM    926  HN  MET A 102      -6.868  -2.891  -3.173  1.00 15.00      A    H  
ATOM    927  CA  MET A 102      -7.553  -1.470  -1.757  1.00 15.00      A    C  
ATOM    928  CB  MET A 102      -8.990  -1.930  -1.514  1.00 15.00      A    C  
ATOM    929  CG  MET A 102     -10.012  -1.256  -2.415  1.00 15.00      A    C  
ATOM    930  SD  MET A 102      -9.938   0.544  -2.333  1.00 15.00      A    S  
ATOM    931  CE  MET A 102     -10.830   0.850  -0.812  1.00 15.00      A    C  
ATOM    932  C   MET A 102      -6.642  -1.905  -0.613  1.00 15.00      A    C  
ATOM    933  O   MET A 102      -6.235  -1.086   0.210  1.00 15.00      A    O  
ATOM    934  N   SER A 103      -6.331  -3.197  -0.561  1.00 15.00      A    N  
ATOM    935  HN  SER A 103      -6.697  -3.805  -1.237  1.00 15.00      A    H  
ATOM    936  CA  SER A 103      -5.457  -3.727   0.480  1.00 15.00      A    C  
ATOM    937  CB  SER A 103      -6.102  -4.938   1.156  1.00 15.00      A    C  
ATOM    938  OG  SER A 103      -7.352  -4.594   1.728  1.00 15.00      A    O  
ATOM    939  HG  SER A 103      -7.525  -5.159   2.485  1.00 15.00      A    H  
ATOM    940  C   SER A 103      -4.106  -4.115  -0.109  1.00 15.00      A    C  
ATOM    941  O   SER A 103      -3.989  -4.315  -1.315  1.00 15.00      A    O  
ATOM    942  N   VAL A 104      -3.087  -4.209   0.741  1.00 15.00      A    N  
ATOM    943  HN  VAL A 104      -3.236  -4.025   1.692  1.00 15.00      A    H  
ATOM    944  CA  VAL A 104      -1.748  -4.576   0.288  1.00 15.00      A    C  
ATOM    945  CB  VAL A 104      -0.663  -3.704   0.959  1.00 15.00      A    C  
ATOM    946  CG1 VAL A 104       0.734  -4.157   0.556  1.00 15.00      A    C  
ATOM    947  CG2 VAL A 104      -0.873  -2.240   0.611  1.00 15.00      A    C  
ATOM    948  C   VAL A 104      -1.461  -6.048   0.560  1.00 15.00      A    C  
ATOM    949  O   VAL A 104      -1.609  -6.522   1.686  1.00 15.00      A    O  
ATOM    950  N   ALA A 105      -1.055  -6.767  -0.480  1.00 15.00      A    N  
ATOM    951  HN  ALA A 105      -0.966  -6.333  -1.356  1.00 15.00      A    H  
ATOM    952  CA  ALA A 105      -0.743  -8.182  -0.354  1.00 15.00      A    C  
ATOM    953  CB  ALA A 105      -1.219  -8.939  -1.584  1.00 15.00      A    C  
ATOM    954  C   ALA A 105       0.752  -8.401  -0.134  1.00 15.00      A    C  
ATOM    955  O   ALA A 105       1.150  -9.240   0.676  1.00 15.00      A    O  
ATOM    956  N   GLU A 106       1.577  -7.633  -0.848  1.00 15.00      A    N  
ATOM    957  HN  GLU A 106       1.199  -6.967  -1.460  1.00 15.00      A    H  
ATOM    958  CA  GLU A 106       3.029  -7.758  -0.739  1.00 15.00      A    C  
ATOM    959  CB  GLU A 106       3.580  -8.575  -1.912  1.00 15.00      A    C  
ATOM    960  CG  GLU A 106       3.219 -10.051  -1.878  1.00 15.00      A    C  
ATOM    961  CD  GLU A 106       3.600 -10.771  -3.157  1.00 15.00      A    C  
ATOM    962  OE1 GLU A 106       3.096 -11.892  -3.379  1.00 15.00      A    O  
ATOM    963  OE2 GLU A 106       4.396 -10.211  -3.941  1.00 15.00      A    O  
ATOM    964  C   GLU A 106       3.721  -6.397  -0.702  1.00 15.00      A    C  
ATOM    965  O   GLU A 106       3.265  -5.436  -1.325  1.00 15.00      A    O  
ATOM    966  N   CYS A 107       4.828  -6.330   0.036  1.00 15.00      A    N  
ATOM    967  HN  CYS A 107       5.122  -7.129   0.520  1.00 15.00      A    H  
ATOM    968  CA  CYS A 107       5.616  -5.105   0.151  1.00 15.00      A    C  
ATOM    969  C   CYS A 107       7.018  -5.331  -0.412  1.00 15.00      A    C  
ATOM    970  O   CYS A 107       7.522  -6.455  -0.412  1.00 15.00      A    O  
ATOM    971  CB  CYS A 107       5.715  -4.654   1.610  1.00 15.00      A    C  
ATOM    972  SG  CYS A 107       4.144  -4.113   2.358  1.00 15.00      A    S  
ATOM    973  N   GLY A 108       7.644  -4.262  -0.895  1.00 15.00      A    N  
ATOM    974  HN  GLY A 108       7.197  -3.390  -0.874  1.00 15.00      A    H  
ATOM    975  CA  GLY A 108       8.979  -4.380  -1.454  1.00 15.00      A    C  
ATOM    976  C   GLY A 108       9.650  -3.039  -1.667  1.00 15.00      A    C  
ATOM    977  O   GLY A 108       9.000  -1.996  -1.619  1.00 15.00      A    O  
ATOM    978  N   CYS A 109      10.957  -3.067  -1.901  1.00 15.00      A    N  
ATOM    979  HN  CYS A 109      11.421  -3.931  -1.921  1.00 15.00      A    H  
ATOM    980  CA  CYS A 109      11.721  -1.847  -2.127  1.00 15.00      A    C  
ATOM    981  C   CYS A 109      11.886  -1.578  -3.617  1.00 15.00      A    C  
ATOM    982  O   CYS A 109      12.462  -2.389  -4.345  1.00 15.00      A    O  
ATOM    983  CB  CYS A 109      13.088  -1.937  -1.452  1.00 15.00      A    C  
ATOM    984  SG  CYS A 109      13.020  -1.943   0.367  1.00 15.00      A    S  
ATOM    985  N   ARG A 110      11.375  -0.436  -4.065  1.00 15.00      A    N  
ATOM    986  HN  ARG A 110      10.932   0.169  -3.434  1.00 15.00      A    H  
ATOM    987  CA  ARG A 110      11.459  -0.060  -5.472  1.00 15.00      A    C  
ATOM    988  CB  ARG A 110      10.061   0.006  -6.099  1.00 15.00      A    C  
ATOM    989  CG  ARG A 110       9.327  -1.327  -6.149  1.00 15.00      A    C  
ATOM    990  CD  ARG A 110      10.126  -2.372  -6.914  1.00 15.00      A    C  
ATOM    991  NE  ARG A 110       9.399  -3.633  -7.056  1.00 15.00      A    N  
ATOM    992  HE  ARG A 110       8.736  -3.693  -7.776  1.00 15.00      A    H  
ATOM    993  CZ  ARG A 110       9.581  -4.690  -6.265  1.00 15.00      A    C  
ATOM    994  NH1 ARG A 110      10.464  -4.641  -5.277  1.00 15.00      A    N  
ATOM    995 HH11 ARG A 110      10.604  -5.471  -4.663  1.00 15.00      A    H  
ATOM    996 HH12 ARG A 110      11.015  -3.775  -5.112  1.00 15.00      A    H  
ATOM    997  NH2 ARG A 110       8.886  -5.801  -6.471  1.00 15.00      A    N  
ATOM    998 HH21 ARG A 110       9.030  -6.627  -5.854  1.00 15.00      A    H  
ATOM    999 HH22 ARG A 110       8.195  -5.847  -7.247  1.00 15.00      A    H  
ATOM   1000  C   ARG A 110      12.178   1.272  -5.650  1.00 15.00      A    C  
ATOM   1001  O   ARG A 110      12.785   1.527  -6.690  1.00 15.00      A    O  
ATOM   1002  C1  UNK B   1      21.135   5.061   4.235  1.00 15.00      B    C  
ATOM   1003  C2  UNK B   1      20.037   4.225   3.576  1.00 15.00      B    C  
ATOM   1004  C3  UNK B   1      20.263   3.631   2.340  1.00 15.00      B    C  
ATOM   1005  C4  UNK B   1      18.691   4.044   4.277  1.00 15.00      B    C  
ATOM   1006  O1  UNK B   1      18.463   4.594   5.355  1.00 15.00      B    O  
ATOM   1007  O2  UNK B   1      17.730   3.271   3.700  1.00 15.00      B    O  
ATOM   1008  C5  UNK B   1      16.565   3.250   4.532  1.00 15.00      B    C  
END
