# Supplementary material for: In silico assessment of biocompatibility and toxicity: molecular docking and dynamics simulation of PMMA-based dental materials for interim prosthetic restorations
Source: J Mater Sci Mater Med. 2024 Jun 4;35(1):28. doi: 10.1007/s10856-024-06799-7 (PMC11150300; doi:10.1007/s10856-024-06799-7)
Supplement: Supplementary file 3 — Supplementary Data 3 [file 10856_2024_6799_MOESM3_ESM.zip › Complexes/BMP9_PMMA.pdb]

REMARK FILENAME="complex_199w.pdb0"
REMARK ===============================================================
REMARK HADDOCK run for complex
REMARK initial structure: complex_199.pdb
REMARK ===============================================================
REMARK            total,bonds,angles,improper,dihe,vdw,elec,air,cdih,coup,rdcs,vean,dani,xpcs,rg
REMARK energies: -19.4351, 0, 0, 0, 0, -28.5208, 6.47973, 2.60592, 0, 0, 0, 0, 0, 0, 0
REMARK ===============================================================
REMARK            bonds,angles,impropers,dihe,air,cdih,coup,rdcs,vean,dani,xpcs
REMARK rms-dev.: 0,0,0,0,8.628716E-02,0,0, 0, 0, 0, 0
REMARK ===============================================================
REMARK               air,cdih,coup,rdcs,vean,dani,xpcs
REMARK               >0.3,>5,>1,>0,>5,>0.2,>0.2
REMARK violations.: 0, 0, 0, 0, 0, 0, 0
REMARK ===============================================================
REMARK                        CVpartition#,violations,rms
REMARK AIRs cross-validation: 1, 1, 1.0897
REMARK ===============================================================
REMARK NCS energy: 0
REMARK ===============================================================
REMARK Symmetry energy: 0
REMARK ===============================================================
REMARK Membrane restraining energy: 0
REMARK ===============================================================
REMARK Local cross-correlation:  0.0000
REMARK ===============================================================
REMARK Desolvation energy: -8.42646
REMARK Internal energy free molecules: -3058.14
REMARK Internal energy complex: -3026.86
REMARK Binding energy: 0.820215
REMARK ===============================================================
REMARK buried surface area: 758.207
REMARK ===============================================================
REMARK water - chain_1: 0 0 0
REMARK water - chain_2: 0 0 0
REMARK ===============================================================
REMARK water - water: 0 0 0
REMARK ===============================================================
REMARK DATE:14-Feb-2024  01:35:29       created by user: enmr
REMARK VERSION:1.3U
ATOM      1  N   ALA A   4      17.883   4.024 -11.972  1.00 15.00      A    N  
ATOM      2  HN  ALA A   4      17.761   4.532 -11.142  1.00 15.00      A    H  
ATOM      3  CA  ALA A   4      17.131   2.790 -12.169  1.00 15.00      A    C  
ATOM      4  CB  ALA A   4      17.521   1.758 -11.121  1.00 15.00      A    C  
ATOM      5  C   ALA A   4      15.627   3.047 -12.136  1.00 15.00      A    C  
ATOM      6  O   ALA A   4      15.149   3.903 -11.390  1.00 15.00      A    O  
ATOM      7  N   GLY A   5      14.887   2.298 -12.950  1.00 15.00      A    N  
ATOM      8  HN  GLY A   5      15.325   1.632 -13.520  1.00 15.00      A    H  
ATOM      9  CA  GLY A   5      13.445   2.455 -13.002  1.00 15.00      A    C  
ATOM     10  C   GLY A   5      12.713   1.281 -12.381  1.00 15.00      A    C  
ATOM     11  O   GLY A   5      11.713   0.808 -12.922  1.00 15.00      A    O  
ATOM     12  N   SER A   6      13.215   0.810 -11.244  1.00 15.00      A    N  
ATOM     13  HN  SER A   6      14.014   1.233 -10.865  1.00 15.00      A    H  
ATOM     14  CA  SER A   6      12.607  -0.315 -10.542  1.00 15.00      A    C  
ATOM     15  CB  SER A   6      13.385  -1.604 -10.834  1.00 15.00      A    C  
ATOM     16  OG  SER A   6      12.670  -2.748 -10.396  1.00 15.00      A    O  
ATOM     17  HG  SER A   6      12.511  -2.684  -9.452  1.00 15.00      A    H  
ATOM     18  C   SER A   6      12.568  -0.042  -9.040  1.00 15.00      A    C  
ATOM     19  O   SER A   6      12.957  -0.884  -8.229  1.00 15.00      A    O  
ATOM     20  N   HIS A   7      12.093   1.147  -8.678  1.00 15.00      A    N  
ATOM     21  HN  HIS A   7      11.788   1.770  -9.371  1.00 15.00      A    H  
ATOM     22  CA  HIS A   7      12.008   1.544  -7.277  1.00 15.00      A    C  
ATOM     23  CB  HIS A   7      12.704   2.885  -7.049  1.00 15.00      A    C  
ATOM     24  CG  HIS A   7      14.197   2.805  -7.087  1.00 15.00      A    C  
ATOM     25  ND1 HIS A   7      14.973   2.416  -6.019  1.00 15.00      A    N  
ATOM     26  HD1 HIS A   7      14.645   2.149  -5.135  1.00 15.00      A    H  
ATOM     27  CD2 HIS A   7      15.061   3.075  -8.096  1.00 15.00      A    C  
ATOM     28  CE1 HIS A   7      16.255   2.464  -6.403  1.00 15.00      A    C  
ATOM     29  NE2 HIS A   7      16.362   2.857  -7.658  1.00 15.00      A    N  
ATOM     30  C   HIS A   7      10.566   1.608  -6.789  1.00 15.00      A    C  
ATOM     31  O   HIS A   7       9.637   1.262  -7.518  1.00 15.00      A    O  
ATOM     32  N   CYS A   8      10.399   2.055  -5.545  1.00 15.00      A    N  
ATOM     33  HN  CYS A   8      11.190   2.319  -5.028  1.00 15.00      A    H  
ATOM     34  CA  CYS A   8       9.083   2.169  -4.924  1.00 15.00      A    C  
ATOM     35  C   CYS A   8       8.188   3.162  -5.662  1.00 15.00      A    C  
ATOM     36  O   CYS A   8       8.496   4.352  -5.742  1.00 15.00      A    O  
ATOM     37  CB  CYS A   8       9.236   2.587  -3.460  1.00 15.00      A    C  
ATOM     38  SG  CYS A   8       7.675   2.659  -2.527  1.00 15.00      A    S  
ATOM     39  N   GLN A   9       7.082   2.658  -6.204  1.00 15.00      A    N  
ATOM     40  HN  GLN A   9       6.902   1.699  -6.116  1.00 15.00      A    H  
ATOM     41  CA  GLN A   9       6.134   3.492  -6.936  1.00 15.00      A    C  
ATOM     42  CB  GLN A   9       6.494   3.556  -8.422  1.00 15.00      A    C  
ATOM     43  CG  GLN A   9       6.767   2.205  -9.063  1.00 15.00      A    C  
ATOM     44  CD  GLN A   9       7.161   2.334 -10.519  1.00 15.00      A    C  
ATOM     45  OE1 GLN A   9       8.343   2.433 -10.851  1.00 15.00      A    O  
ATOM     46  NE2 GLN A   9       6.168   2.344 -11.397  1.00 15.00      A    N  
ATOM     47 HE21 GLN A   9       5.252   2.268 -11.058  1.00 15.00      A    H  
ATOM     48 HE22 GLN A   9       6.390   2.429 -12.347  1.00 15.00      A    H  
ATOM     49  C   GLN A   9       4.696   3.013  -6.739  1.00 15.00      A    C  
ATOM     50  O   GLN A   9       4.460   1.940  -6.184  1.00 15.00      A    O  
ATOM     51  N   LYS A  10       3.742   3.815  -7.203  1.00 15.00      A    N  
ATOM     52  HN  LYS A  10       3.998   4.642  -7.662  1.00 15.00      A    H  
ATOM     53  CA  LYS A  10       2.324   3.495  -7.060  1.00 15.00      A    C  
ATOM     54  CB  LYS A  10       1.534   4.774  -6.766  1.00 15.00      A    C  
ATOM     55  CG  LYS A  10       0.323   4.571  -5.871  1.00 15.00      A    C  
ATOM     56  CD  LYS A  10      -0.940   5.127  -6.509  1.00 15.00      A    C  
ATOM     57  CE  LYS A  10      -0.906   6.643  -6.619  1.00 15.00      A    C  
ATOM     58  NZ  LYS A  10      -2.163   7.185  -7.213  1.00 15.00      A    N  
ATOM     59  HZ1 LYS A  10      -2.370   6.706  -8.113  1.00 15.00      A    H  
ATOM     60  HZ2 LYS A  10      -2.063   8.205  -7.392  1.00 15.00      A    H  
ATOM     61  HZ3 LYS A  10      -2.960   7.036  -6.561  1.00 15.00      A    H  
ATOM     62  C   LYS A  10       1.774   2.818  -8.314  1.00 15.00      A    C  
ATOM     63  O   LYS A  10       1.740   3.417  -9.388  1.00 15.00      A    O  
ATOM     64  N   THR A  11       1.333   1.569  -8.169  1.00 15.00      A    N  
ATOM     65  HN  THR A  11       1.373   1.147  -7.284  1.00 15.00      A    H  
ATOM     66  CA  THR A  11       0.787   0.816  -9.300  1.00 15.00      A    C  
ATOM     67  CB  THR A  11       1.564  -0.491  -9.564  1.00 15.00      A    C  
ATOM     68  OG1 THR A  11       1.452  -1.368  -8.435  1.00 15.00      A    O  
ATOM     69  HG1 THR A  11       1.221  -0.858  -7.654  1.00 15.00      A    H  
ATOM     70  CG2 THR A  11       3.032  -0.201  -9.836  1.00 15.00      A    C  
ATOM     71  C   THR A  11      -0.693   0.490  -9.108  1.00 15.00      A    C  
ATOM     72  O   THR A  11      -1.245   0.679  -8.026  1.00 15.00      A    O  
ATOM     73  N   SER A  12      -1.322  -0.009 -10.171  1.00 15.00      A    N  
ATOM     74  HN  SER A  12      -0.818  -0.146 -10.999  1.00 15.00      A    H  
ATOM     75  CA  SER A  12      -2.739  -0.360 -10.145  1.00 15.00      A    C  
ATOM     76  CB  SER A  12      -3.307  -0.344 -11.567  1.00 15.00      A    C  
ATOM     77  OG  SER A  12      -4.661  -0.757 -11.591  1.00 15.00      A    O  
ATOM     78  HG  SER A  12      -4.802  -1.344 -12.337  1.00 15.00      A    H  
ATOM     79  C   SER A  12      -2.972  -1.726  -9.500  1.00 15.00      A    C  
ATOM     80  O   SER A  12      -2.143  -2.629  -9.617  1.00 15.00      A    O  
ATOM     81  N   LEU A  13      -4.113  -1.859  -8.823  1.00 15.00      A    N  
ATOM     82  HN  LEU A  13      -4.727  -1.097  -8.776  1.00 15.00      A    H  
ATOM     83  CA  LEU A  13      -4.487  -3.102  -8.154  1.00 15.00      A    C  
ATOM     84  CB  LEU A  13      -3.748  -3.251  -6.817  1.00 15.00      A    C  
ATOM     85  CG  LEU A  13      -4.231  -4.385  -5.904  1.00 15.00      A    C  
ATOM     86  CD1 LEU A  13      -3.843  -5.745  -6.466  1.00 15.00      A    C  
ATOM     87  CD2 LEU A  13      -3.708  -4.206  -4.487  1.00 15.00      A    C  
ATOM     88  C   LEU A  13      -5.998  -3.158  -7.930  1.00 15.00      A    C  
ATOM     89  O   LEU A  13      -6.500  -2.726  -6.890  1.00 15.00      A    O  
ATOM     90  N   ARG A  14      -6.725  -3.676  -8.914  1.00 15.00      A    N  
ATOM     91  HN  ARG A  14      -6.278  -3.993  -9.728  1.00 15.00      A    H  
ATOM     92  CA  ARG A  14      -8.174  -3.786  -8.802  1.00 15.00      A    C  
ATOM     93  CB  ARG A  14      -8.811  -4.063 -10.164  1.00 15.00      A    C  
ATOM     94  CG  ARG A  14     -10.305  -3.797 -10.202  1.00 15.00      A    C  
ATOM     95  CD  ARG A  14     -10.712  -3.117 -11.499  1.00 15.00      A    C  
ATOM     96  NE  ARG A  14     -12.113  -2.704 -11.482  1.00 15.00      A    N  
ATOM     97  HE  ARG A  14     -12.785  -3.373 -11.739  1.00 15.00      A    H  
ATOM     98  CZ  ARG A  14     -12.523  -1.482 -11.141  1.00 15.00      A    C  
ATOM     99  NH1 ARG A  14     -11.640  -0.554 -10.785  1.00 15.00      A    N  
ATOM    100 HH11 ARG A  14     -10.623  -0.779 -10.774  1.00 15.00      A    H  
ATOM    101 HH12 ARG A  14     -11.963   0.398 -10.519  1.00 15.00      A    H  
ATOM    102  NH2 ARG A  14     -13.817  -1.189 -11.153  1.00 15.00      A    N  
ATOM    103 HH21 ARG A  14     -14.138  -0.236 -10.887  1.00 15.00      A    H  
ATOM    104 HH22 ARG A  14     -14.513  -1.912 -11.430  1.00 15.00      A    H  
ATOM    105  C   ARG A  14      -8.542  -4.872  -7.798  1.00 15.00      A    C  
ATOM    106  O   ARG A  14      -8.152  -6.030  -7.951  1.00 15.00      A    O  
ATOM    107  N   VAL A  15      -9.286  -4.488  -6.766  1.00 15.00      A    N  
ATOM    108  HN  VAL A  15      -9.580  -3.555  -6.708  1.00 15.00      A    H  
ATOM    109  CA  VAL A  15      -9.677  -5.425  -5.720  1.00 15.00      A    C  
ATOM    110  CB  VAL A  15      -9.312  -4.887  -4.316  1.00 15.00      A    C  
ATOM    111  CG1 VAL A  15      -9.777  -5.844  -3.225  1.00 15.00      A    C  
ATOM    112  CG2 VAL A  15      -7.814  -4.647  -4.206  1.00 15.00      A    C  
ATOM    113  C   VAL A  15     -11.163  -5.771  -5.764  1.00 15.00      A    C  
ATOM    114  O   VAL A  15     -12.024  -4.895  -5.670  1.00 15.00      A    O  
ATOM    115  N   ASN A  16     -11.448  -7.062  -5.914  1.00 15.00      A    N  
ATOM    116  HN  ASN A  16     -10.713  -7.701  -6.017  1.00 15.00      A    H  
ATOM    117  CA  ASN A  16     -12.819  -7.553  -5.934  1.00 15.00      A    C  
ATOM    118  CB  ASN A  16     -12.920  -8.791  -6.831  1.00 15.00      A    C  
ATOM    119  CG  ASN A  16     -14.339  -9.306  -6.987  1.00 15.00      A    C  
ATOM    120  OD1 ASN A  16     -14.782 -10.170  -6.235  1.00 15.00      A    O  
ATOM    121  ND2 ASN A  16     -15.057  -8.782  -7.973  1.00 15.00      A    N  
ATOM    122 HD21 ASN A  16     -14.639  -8.100  -8.539  1.00 15.00      A    H  
ATOM    123 HD22 ASN A  16     -15.976  -9.100  -8.097  1.00 15.00      A    H  
ATOM    124  C   ASN A  16     -13.247  -7.882  -4.506  1.00 15.00      A    C  
ATOM    125  O   ASN A  16     -12.556  -8.619  -3.799  1.00 15.00      A    O  
ATOM    126  N   PHE A  17     -14.380  -7.326  -4.082  1.00 15.00      A    N  
ATOM    127  HN  PHE A  17     -14.892  -6.761  -4.697  1.00 15.00      A    H  
ATOM    128  CA  PHE A  17     -14.881  -7.532  -2.724  1.00 15.00      A    C  
ATOM    129  CB  PHE A  17     -16.013  -6.558  -2.398  1.00 15.00      A    C  
ATOM    130  CG  PHE A  17     -15.536  -5.156  -2.146  1.00 15.00      A    C  
ATOM    131  CD1 PHE A  17     -14.644  -4.888  -1.119  1.00 15.00      A    C  
ATOM    132  CD2 PHE A  17     -15.975  -4.106  -2.935  1.00 15.00      A    C  
ATOM    133  CE1 PHE A  17     -14.203  -3.600  -0.882  1.00 15.00      A    C  
ATOM    134  CE2 PHE A  17     -15.538  -2.814  -2.704  1.00 15.00      A    C  
ATOM    135  CZ  PHE A  17     -14.650  -2.562  -1.676  1.00 15.00      A    C  
ATOM    136  C   PHE A  17     -15.292  -8.974  -2.432  1.00 15.00      A    C  
ATOM    137  O   PHE A  17     -15.213  -9.417  -1.291  1.00 15.00      A    O  
ATOM    138  N   GLU A  18     -15.721  -9.709  -3.453  1.00 15.00      A    N  
ATOM    139  HN  GLU A  18     -15.761  -9.313  -4.348  1.00 15.00      A    H  
ATOM    140  CA  GLU A  18     -16.130 -11.100  -3.264  1.00 15.00      A    C  
ATOM    141  CB  GLU A  18     -17.001 -11.579  -4.431  1.00 15.00      A    C  
ATOM    142  CG  GLU A  18     -17.747 -12.877  -4.156  1.00 15.00      A    C  
ATOM    143  CD  GLU A  18     -18.587 -13.333  -5.331  1.00 15.00      A    C  
ATOM    144  OE1 GLU A  18     -19.418 -12.534  -5.817  1.00 15.00      A    O  
ATOM    145  OE2 GLU A  18     -18.420 -14.494  -5.764  1.00 15.00      A    O  
ATOM    146  C   GLU A  18     -14.916 -12.014  -3.086  1.00 15.00      A    C  
ATOM    147  O   GLU A  18     -15.008 -13.073  -2.461  1.00 15.00      A    O  
ATOM    148  N   ASP A  19     -13.776 -11.587  -3.628  1.00 15.00      A    N  
ATOM    149  HN  ASP A  19     -13.768 -10.730  -4.104  1.00 15.00      A    H  
ATOM    150  CA  ASP A  19     -12.541 -12.362  -3.537  1.00 15.00      A    C  
ATOM    151  CB  ASP A  19     -11.523 -11.890  -4.580  1.00 15.00      A    C  
ATOM    152  CG  ASP A  19     -11.923 -12.248  -5.997  1.00 15.00      A    C  
ATOM    153  OD1 ASP A  19     -12.810 -13.112  -6.166  1.00 15.00      A    O  
ATOM    154  OD2 ASP A  19     -11.345 -11.667  -6.941  1.00 15.00      A    O  
ATOM    155  C   ASP A  19     -11.927 -12.293  -2.139  1.00 15.00      A    C  
ATOM    156  O   ASP A  19     -11.269 -13.235  -1.695  1.00 15.00      A    O  
ATOM    157  N   ILE A  20     -12.146 -11.178  -1.447  1.00 15.00      A    N  
ATOM    158  HN  ILE A  20     -12.681 -10.463  -1.850  1.00 15.00      A    H  
ATOM    159  CA  ILE A  20     -11.608 -10.996  -0.102  1.00 15.00      A    C  
ATOM    160  CB  ILE A  20     -11.064  -9.568   0.116  1.00 15.00      A    C  
ATOM    161  CG1 ILE A  20     -12.104  -8.522  -0.301  1.00 15.00      A    C  
ATOM    162  CG2 ILE A  20      -9.760  -9.372  -0.647  1.00 15.00      A    C  
ATOM    163  CD1 ILE A  20     -11.699  -7.095   0.005  1.00 15.00      A    C  
ATOM    164  C   ILE A  20     -12.638 -11.330   0.976  1.00 15.00      A    C  
ATOM    165  O   ILE A  20     -12.331 -11.289   2.169  1.00 15.00      A    O  
ATOM    166  N   GLY A  21     -13.855 -11.667   0.549  1.00 15.00      A    N  
ATOM    167  HN  GLY A  21     -14.035 -11.690  -0.415  1.00 15.00      A    H  
ATOM    168  CA  GLY A  21     -14.911 -12.007   1.488  1.00 15.00      A    C  
ATOM    169  C   GLY A  21     -15.540 -10.788   2.143  1.00 15.00      A    C  
ATOM    170  O   GLY A  21     -16.030 -10.868   3.268  1.00 15.00      A    O  
ATOM    171  N   TRP A  22     -15.524  -9.661   1.437  1.00 15.00      A    N  
ATOM    172  HN  TRP A  22     -15.113  -9.662   0.547  1.00 15.00      A    H  
ATOM    173  CA  TRP A  22     -16.097  -8.420   1.952  1.00 15.00      A    C  
ATOM    174  CB  TRP A  22     -15.123  -7.259   1.755  1.00 15.00      A    C  
ATOM    175  CG  TRP A  22     -14.148  -7.089   2.878  1.00 15.00      A    C  
ATOM    176  CD1 TRP A  22     -13.726  -8.047   3.755  1.00 15.00      A    C  
ATOM    177  CD2 TRP A  22     -13.470  -5.884   3.246  1.00 15.00      A    C  
ATOM    178  NE1 TRP A  22     -12.830  -7.511   4.646  1.00 15.00      A    N  
ATOM    179  HE1 TRP A  22     -12.387  -7.999   5.371  1.00 15.00      A    H  
ATOM    180  CE2 TRP A  22     -12.656  -6.184   4.354  1.00 15.00      A    C  
ATOM    181  CE3 TRP A  22     -13.474  -4.579   2.745  1.00 15.00      A    C  
ATOM    182  CZ2 TRP A  22     -11.852  -5.227   4.968  1.00 15.00      A    C  
ATOM    183  CZ3 TRP A  22     -12.676  -3.631   3.356  1.00 15.00      A    C  
ATOM    184  CH2 TRP A  22     -11.876  -3.959   4.456  1.00 15.00      A    C  
ATOM    185  C   TRP A  22     -17.428  -8.098   1.283  1.00 15.00      A    C  
ATOM    186  O   TRP A  22     -18.039  -7.068   1.564  1.00 15.00      A    O  
ATOM    187  N   ASP A  23     -17.873  -8.988   0.401  1.00 15.00      A    N  
ATOM    188  HN  ASP A  23     -17.336  -9.789   0.222  1.00 15.00      A    H  
ATOM    189  CA  ASP A  23     -19.135  -8.807  -0.312  1.00 15.00      A    C  
ATOM    190  CB  ASP A  23     -19.162  -9.686  -1.566  1.00 15.00      A    C  
ATOM    191  CG  ASP A  23     -19.170 -11.169  -1.239  1.00 15.00      A    C  
ATOM    192  OD1 ASP A  23     -20.200 -11.830  -1.500  1.00 15.00      A    O  
ATOM    193  OD2 ASP A  23     -18.146 -11.669  -0.717  1.00 15.00      A    O  
ATOM    194  C   ASP A  23     -20.326  -9.151   0.580  1.00 15.00      A    C  
ATOM    195  O   ASP A  23     -21.477  -8.930   0.204  1.00 15.00      A    O  
ATOM    196  N   SER A  24     -20.035  -9.692   1.762  1.00 15.00      A    N  
ATOM    197  HN  SER A  24     -19.096  -9.835   2.000  1.00 15.00      A    H  
ATOM    198  CA  SER A  24     -21.070 -10.074   2.714  1.00 15.00      A    C  
ATOM    199  CB  SER A  24     -20.496 -11.018   3.774  1.00 15.00      A    C  
ATOM    200  OG  SER A  24     -19.339 -10.464   4.378  1.00 15.00      A    O  
ATOM    201  HG  SER A  24     -19.440  -9.513   4.453  1.00 15.00      A    H  
ATOM    202  C   SER A  24     -21.704  -8.854   3.380  1.00 15.00      A    C  
ATOM    203  O   SER A  24     -22.836  -8.920   3.862  1.00 15.00      A    O  
ATOM    204  N   TRP A  25     -20.972  -7.743   3.403  1.00 15.00      A    N  
ATOM    205  HN  TRP A  25     -20.078  -7.750   3.002  1.00 15.00      A    H  
ATOM    206  CA  TRP A  25     -21.473  -6.516   4.007  1.00 15.00      A    C  
ATOM    207  CB  TRP A  25     -20.740  -6.194   5.316  1.00 15.00      A    C  
ATOM    208  CG  TRP A  25     -19.340  -5.679   5.152  1.00 15.00      A    C  
ATOM    209  CD1 TRP A  25     -18.217  -6.410   4.881  1.00 15.00      A    C  
ATOM    210  CD2 TRP A  25     -18.911  -4.318   5.273  1.00 15.00      A    C  
ATOM    211  NE1 TRP A  25     -17.119  -5.584   4.816  1.00 15.00      A    N  
ATOM    212  HE1 TRP A  25     -16.199  -5.871   4.631  1.00 15.00      A    H  
ATOM    213  CE2 TRP A  25     -17.520  -4.295   5.054  1.00 15.00      A    C  
ATOM    214  CE3 TRP A  25     -19.572  -3.116   5.540  1.00 15.00      A    C  
ATOM    215  CZ2 TRP A  25     -16.778  -3.115   5.095  1.00 15.00      A    C  
ATOM    216  CZ3 TRP A  25     -18.834  -1.948   5.582  1.00 15.00      A    C  
ATOM    217  CH2 TRP A  25     -17.452  -1.955   5.360  1.00 15.00      A    C  
ATOM    218  C   TRP A  25     -21.438  -5.340   3.031  1.00 15.00      A    C  
ATOM    219  O   TRP A  25     -22.030  -4.292   3.290  1.00 15.00      A    O  
ATOM    220  N   ILE A  26     -20.750  -5.521   1.905  1.00 15.00      A    N  
ATOM    221  HN  ILE A  26     -20.301  -6.379   1.750  1.00 15.00      A    H  
ATOM    222  CA  ILE A  26     -20.653  -4.473   0.893  1.00 15.00      A    C  
ATOM    223  CB  ILE A  26     -19.190  -4.192   0.474  1.00 15.00      A    C  
ATOM    224  CG1 ILE A  26     -18.385  -3.657   1.662  1.00 15.00      A    C  
ATOM    225  CG2 ILE A  26     -19.139  -3.202  -0.685  1.00 15.00      A    C  
ATOM    226  CD1 ILE A  26     -16.908  -3.478   1.379  1.00 15.00      A    C  
ATOM    227  C   ILE A  26     -21.483  -4.834  -0.337  1.00 15.00      A    C  
ATOM    228  O   ILE A  26     -21.235  -5.847  -0.994  1.00 15.00      A    O  
ATOM    229  N   ILE A  27     -22.476  -4.001  -0.632  1.00 15.00      A    N  
ATOM    230  HN  ILE A  27     -22.625  -3.217  -0.062  1.00 15.00      A    H  
ATOM    231  CA  ILE A  27     -23.352  -4.217  -1.777  1.00 15.00      A    C  
ATOM    232  CB  ILE A  27     -24.718  -3.527  -1.568  1.00 15.00      A    C  
ATOM    233  CG1 ILE A  27     -25.270  -3.830  -0.170  1.00 15.00      A    C  
ATOM    234  CG2 ILE A  27     -25.706  -3.964  -2.641  1.00 15.00      A    C  
ATOM    235  CD1 ILE A  27     -26.466  -2.983   0.212  1.00 15.00      A    C  
ATOM    236  C   ILE A  27     -22.713  -3.662  -3.046  1.00 15.00      A    C  
ATOM    237  O   ILE A  27     -22.600  -4.357  -4.057  1.00 15.00      A    O  
ATOM    238  N   ALA A  28     -22.292  -2.402  -2.977  1.00 15.00      A    N  
ATOM    239  HN  ALA A  28     -22.407  -1.909  -2.138  1.00 15.00      A    H  
ATOM    240  CA  ALA A  28     -21.662  -1.737  -4.107  1.00 15.00      A    C  
ATOM    241  CB  ALA A  28     -22.679  -0.876  -4.843  1.00 15.00      A    C  
ATOM    242  C   ALA A  28     -20.477  -0.892  -3.647  1.00 15.00      A    C  
ATOM    243  O   ALA A  28     -20.500  -0.317  -2.560  1.00 15.00      A    O  
ATOM    244  N   PRO A  29     -19.422  -0.812  -4.477  1.00 15.00      A    N  
ATOM    245  CA  PRO A  29     -19.371  -1.487  -5.773  1.00 15.00      A    C  
ATOM    246  CB  PRO A  29     -18.407  -0.600  -6.556  1.00 15.00      A    C  
ATOM    247  CG  PRO A  29     -17.442  -0.106  -5.529  1.00 15.00      A    C  
ATOM    248  CD  PRO A  29     -18.193  -0.037  -4.220  1.00 15.00      A    C  
ATOM    249  C   PRO A  29     -18.806  -2.901  -5.666  1.00 15.00      A    C  
ATOM    250  O   PRO A  29     -18.476  -3.369  -4.577  1.00 15.00      A    O  
ATOM    251  N   LYS A  30     -18.711  -3.577  -6.806  1.00 15.00      A    N  
ATOM    252  HN  LYS A  30     -19.009  -3.156  -7.639  1.00 15.00      A    H  
ATOM    253  CA  LYS A  30     -18.175  -4.936  -6.847  1.00 15.00      A    C  
ATOM    254  CB  LYS A  30     -18.673  -5.676  -8.093  1.00 15.00      A    C  
ATOM    255  CG  LYS A  30     -20.178  -5.901  -8.136  1.00 15.00      A    C  
ATOM    256  CD  LYS A  30     -20.641  -6.238  -9.547  1.00 15.00      A    C  
ATOM    257  CE  LYS A  30     -22.142  -6.480  -9.602  1.00 15.00      A    C  
ATOM    258  NZ  LYS A  30     -22.642  -6.584 -11.004  1.00 15.00      A    N  
ATOM    259  HZ1 LYS A  30     -22.927  -5.645 -11.352  1.00 15.00      A    H  
ATOM    260  HZ2 LYS A  30     -23.461  -7.222 -11.047  1.00 15.00      A    H  
ATOM    261  HZ3 LYS A  30     -21.893  -6.957 -11.624  1.00 15.00      A    H  
ATOM    262  C   LYS A  30     -16.648  -4.911  -6.830  1.00 15.00      A    C  
ATOM    263  O   LYS A  30     -16.010  -5.766  -6.214  1.00 15.00      A    O  
ATOM    264  N   GLU A  31     -16.071  -3.919  -7.508  1.00 15.00      A    N  
ATOM    265  HN  GLU A  31     -16.638  -3.269  -7.974  1.00 15.00      A    H  
ATOM    266  CA  GLU A  31     -14.621  -3.766  -7.582  1.00 15.00      A    C  
ATOM    267  CB  GLU A  31     -14.101  -4.312  -8.913  1.00 15.00      A    C  
ATOM    268  CG  GLU A  31     -13.903  -5.816  -8.959  1.00 15.00      A    C  
ATOM    269  CD  GLU A  31     -13.613  -6.316 -10.361  1.00 15.00      A    C  
ATOM    270  OE1 GLU A  31     -13.142  -5.511 -11.194  1.00 15.00      A    O  
ATOM    271  OE2 GLU A  31     -13.863  -7.511 -10.630  1.00 15.00      A    O  
ATOM    272  C   GLU A  31     -14.226  -2.302  -7.475  1.00 15.00      A    C  
ATOM    273  O   GLU A  31     -14.871  -1.433  -8.062  1.00 15.00      A    O  
ATOM    274  N   TYR A  32     -13.165  -2.030  -6.726  1.00 15.00      A    N  
ATOM    275  HN  TYR A  32     -12.698  -2.759  -6.268  1.00 15.00      A    H  
ATOM    276  CA  TYR A  32     -12.685  -0.667  -6.571  1.00 15.00      A    C  
ATOM    277  CB  TYR A  32     -13.011  -0.092  -5.185  1.00 15.00      A    C  
ATOM    278  CG  TYR A  32     -12.014  -0.404  -4.090  1.00 15.00      A    C  
ATOM    279  CD1 TYR A  32     -11.857  -1.697  -3.602  1.00 15.00      A    C  
ATOM    280  CD2 TYR A  32     -11.242   0.607  -3.529  1.00 15.00      A    C  
ATOM    281  CE1 TYR A  32     -10.960  -1.972  -2.586  1.00 15.00      A    C  
ATOM    282  CE2 TYR A  32     -10.341   0.341  -2.518  1.00 15.00      A    C  
ATOM    283  CZ  TYR A  32     -10.203  -0.949  -2.049  1.00 15.00      A    C  
ATOM    284  OH  TYR A  32      -9.313  -1.214  -1.034  1.00 15.00      A    O  
ATOM    285  HH  TYR A  32      -8.707  -1.904  -1.310  1.00 15.00      A    H  
ATOM    286  C   TYR A  32     -11.204  -0.565  -6.908  1.00 15.00      A    C  
ATOM    287  O   TYR A  32     -10.476  -1.560  -6.871  1.00 15.00      A    O  
ATOM    288  N   GLU A  33     -10.768   0.638  -7.252  1.00 15.00      A    N  
ATOM    289  HN  GLU A  33     -11.395   1.390  -7.255  1.00 15.00      A    H  
ATOM    290  CA  GLU A  33      -9.382   0.865  -7.620  1.00 15.00      A    C  
ATOM    291  CB  GLU A  33      -9.254   2.011  -8.628  1.00 15.00      A    C  
ATOM    292  CG  GLU A  33      -7.848   2.200  -9.186  1.00 15.00      A    C  
ATOM    293  CD  GLU A  33      -7.207   0.897  -9.638  1.00 15.00      A    C  
ATOM    294  OE1 GLU A  33      -7.754   0.249 -10.557  1.00 15.00      A    O  
ATOM    295  OE2 GLU A  33      -6.155   0.527  -9.072  1.00 15.00      A    O  
ATOM    296  C   GLU A  33      -8.488   1.106  -6.413  1.00 15.00      A    C  
ATOM    297  O   GLU A  33      -8.322   2.240  -5.958  1.00 15.00      A    O  
ATOM    298  N   ALA A  34      -7.930   0.025  -5.892  1.00 15.00      A    N  
ATOM    299  HN  ALA A  34      -8.139  -0.854  -6.275  1.00 15.00      A    H  
ATOM    300  CA  ALA A  34      -7.014   0.107  -4.771  1.00 15.00      A    C  
ATOM    301  CB  ALA A  34      -7.158  -1.113  -3.879  1.00 15.00      A    C  
ATOM    302  C   ALA A  34      -5.606   0.189  -5.338  1.00 15.00      A    C  
ATOM    303  O   ALA A  34      -5.360  -0.261  -6.455  1.00 15.00      A    O  
ATOM    304  N   TYR A  35      -4.682   0.768  -4.599  1.00 15.00      A    N  
ATOM    305  HN  TYR A  35      -4.908   1.115  -3.713  1.00 15.00      A    H  
ATOM    306  CA  TYR A  35      -3.329   0.894  -5.102  1.00 15.00      A    C  
ATOM    307  CB  TYR A  35      -2.907   2.355  -5.202  1.00 15.00      A    C  
ATOM    308  CG  TYR A  35      -3.641   3.105  -6.295  1.00 15.00      A    C  
ATOM    309  CD1 TYR A  35      -4.642   4.022  -5.989  1.00 15.00      A    C  
ATOM    310  CD2 TYR A  35      -3.335   2.892  -7.636  1.00 15.00      A    C  
ATOM    311  CE1 TYR A  35      -5.314   4.707  -6.985  1.00 15.00      A    C  
ATOM    312  CE2 TYR A  35      -4.002   3.571  -8.638  1.00 15.00      A    C  
ATOM    313  CZ  TYR A  35      -4.990   4.477  -8.307  1.00 15.00      A    C  
ATOM    314  OH  TYR A  35      -5.654   5.156  -9.303  1.00 15.00      A    O  
ATOM    315  HH  TYR A  35      -5.899   6.029  -8.988  1.00 15.00      A    H  
ATOM    316  C   TYR A  35      -2.326   0.045  -4.345  1.00 15.00      A    C  
ATOM    317  O   TYR A  35      -2.462  -0.194  -3.145  1.00 15.00      A    O  
ATOM    318  N   GLU A  36      -1.322  -0.412  -5.078  1.00 15.00      A    N  
ATOM    319  HN  GLU A  36      -1.278  -0.162  -6.028  1.00 15.00      A    H  
ATOM    320  CA  GLU A  36      -0.279  -1.257  -4.521  1.00 15.00      A    C  
ATOM    321  CB  GLU A  36      -0.332  -2.637  -5.185  1.00 15.00      A    C  
ATOM    322  CG  GLU A  36       0.399  -3.741  -4.432  1.00 15.00      A    C  
ATOM    323  CD  GLU A  36       0.302  -5.086  -5.133  1.00 15.00      A    C  
ATOM    324  OE1 GLU A  36      -0.590  -5.248  -5.995  1.00 15.00      A    O  
ATOM    325  OE2 GLU A  36       1.121  -5.978  -4.824  1.00 15.00      A    O  
ATOM    326  C   GLU A  36       1.083  -0.624  -4.754  1.00 15.00      A    C  
ATOM    327  O   GLU A  36       1.399  -0.209  -5.866  1.00 15.00      A    O  
ATOM    328  N   CYS A  37       1.891  -0.551  -3.707  1.00 15.00      A    N  
ATOM    329  HN  CYS A  37       1.596  -0.909  -2.843  1.00 15.00      A    H  
ATOM    330  CA  CYS A  37       3.218   0.039  -3.823  1.00 15.00      A    C  
ATOM    331  C   CYS A  37       4.256  -1.017  -4.200  1.00 15.00      A    C  
ATOM    332  O   CYS A  37       4.744  -1.760  -3.346  1.00 15.00      A    O  
ATOM    333  CB  CYS A  37       3.617   0.759  -2.532  1.00 15.00      A    C  
ATOM    334  SG  CYS A  37       2.534   2.149  -2.062  1.00 15.00      A    S  
ATOM    335  N   LYS A  38       4.584  -1.079  -5.488  1.00 15.00      A    N  
ATOM    336  HN  LYS A  38       4.161  -0.456  -6.117  1.00 15.00      A    H  
ATOM    337  CA  LYS A  38       5.555  -2.046  -5.993  1.00 15.00      A    C  
ATOM    338  CB  LYS A  38       5.019  -2.732  -7.250  1.00 15.00      A    C  
ATOM    339  CG  LYS A  38       3.786  -3.585  -7.022  1.00 15.00      A    C  
ATOM    340  CD  LYS A  38       3.327  -4.240  -8.314  1.00 15.00      A    C  
ATOM    341  CE  LYS A  38       2.059  -5.047  -8.100  1.00 15.00      A    C  
ATOM    342  NZ  LYS A  38       1.547  -5.631  -9.368  1.00 15.00      A    N  
ATOM    343  HZ1 LYS A  38       2.244  -6.293  -9.764  1.00 15.00      A    H  
ATOM    344  HZ2 LYS A  38       1.368  -4.877 -10.062  1.00 15.00      A    H  
ATOM    345  HZ3 LYS A  38       0.658  -6.142  -9.192  1.00 15.00      A    H  
ATOM    346  C   LYS A  38       6.891  -1.386  -6.308  1.00 15.00      A    C  
ATOM    347  O   LYS A  38       6.950  -0.196  -6.613  1.00 15.00      A    O  
ATOM    348  N   GLY A  39       7.961  -2.172  -6.239  1.00 15.00      A    N  
ATOM    349  HN  GLY A  39       7.852  -3.112  -5.985  1.00 15.00      A    H  
ATOM    350  CA  GLY A  39       9.283  -1.652  -6.529  1.00 15.00      A    C  
ATOM    351  C   GLY A  39      10.343  -2.176  -5.583  1.00 15.00      A    C  
ATOM    352  O   GLY A  39      10.355  -3.361  -5.250  1.00 15.00      A    O  
ATOM    353  N   GLY A  40      11.234  -1.287  -5.153  1.00 15.00      A    N  
ATOM    354  HN  GLY A  40      11.165  -0.358  -5.455  1.00 15.00      A    H  
ATOM    355  CA  GLY A  40      12.298  -1.671  -4.245  1.00 15.00      A    C  
ATOM    356  C   GLY A  40      12.997  -0.473  -3.637  1.00 15.00      A    C  
ATOM    357  O   GLY A  40      12.771   0.663  -4.055  1.00 15.00      A    O  
ATOM    358  N   CYS A  41      13.852  -0.724  -2.651  1.00 15.00      A    N  
ATOM    359  HN  CYS A  41      13.999  -1.651  -2.368  1.00 15.00      A    H  
ATOM    360  CA  CYS A  41      14.578   0.346  -1.982  1.00 15.00      A    C  
ATOM    361  C   CYS A  41      16.070   0.043  -1.915  1.00 15.00      A    C  
ATOM    362  O   CYS A  41      16.511  -0.780  -1.111  1.00 15.00      A    O  
ATOM    363  CB  CYS A  41      14.022   0.561  -0.574  1.00 15.00      A    C  
ATOM    364  SG  CYS A  41      12.207   0.693  -0.495  1.00 15.00      A    S  
ATOM    365  N   PHE A  42      16.839   0.710  -2.769  1.00 15.00      A    N  
ATOM    366  HN  PHE A  42      16.423   1.348  -3.386  1.00 15.00      A    H  
ATOM    367  CA  PHE A  42      18.286   0.522  -2.815  1.00 15.00      A    C  
ATOM    368  CB  PHE A  42      18.656  -0.729  -3.625  1.00 15.00      A    C  
ATOM    369  CG  PHE A  42      18.042  -0.798  -4.999  1.00 15.00      A    C  
ATOM    370  CD1 PHE A  42      18.748  -0.369  -6.112  1.00 15.00      A    C  
ATOM    371  CD2 PHE A  42      16.763  -1.301  -5.177  1.00 15.00      A    C  
ATOM    372  CE1 PHE A  42      18.188  -0.439  -7.375  1.00 15.00      A    C  
ATOM    373  CE2 PHE A  42      16.197  -1.372  -6.435  1.00 15.00      A    C  
ATOM    374  CZ  PHE A  42      16.911  -0.941  -7.536  1.00 15.00      A    C  
ATOM    375  C   PHE A  42      18.975   1.754  -3.388  1.00 15.00      A    C  
ATOM    376  O   PHE A  42      18.339   2.580  -4.038  1.00 15.00      A    O  
ATOM    377  N   PHE A  43      20.275   1.874  -3.140  1.00 15.00      A    N  
ATOM    378  HN  PHE A  43      20.726   1.185  -2.611  1.00 15.00      A    H  
ATOM    379  CA  PHE A  43      21.047   3.009  -3.637  1.00 15.00      A    C  
ATOM    380  CB  PHE A  43      22.230   3.306  -2.712  1.00 15.00      A    C  
ATOM    381  CG  PHE A  43      21.824   3.654  -1.307  1.00 15.00      A    C  
ATOM    382  CD1 PHE A  43      21.981   2.739  -0.279  1.00 15.00      A    C  
ATOM    383  CD2 PHE A  43      21.282   4.896  -1.016  1.00 15.00      A    C  
ATOM    384  CE1 PHE A  43      21.606   3.055   1.013  1.00 15.00      A    C  
ATOM    385  CE2 PHE A  43      20.905   5.218   0.274  1.00 15.00      A    C  
ATOM    386  CZ  PHE A  43      21.067   4.296   1.290  1.00 15.00      A    C  
ATOM    387  C   PHE A  43      21.528   2.764  -5.067  1.00 15.00      A    C  
ATOM    388  O   PHE A  43      21.982   1.667  -5.396  1.00 15.00      A    O  
ATOM    389  N   PRO A  44      21.433   3.787  -5.941  1.00 15.00      A    N  
ATOM    390  CA  PRO A  44      20.896   5.104  -5.580  1.00 15.00      A    C  
ATOM    391  CB  PRO A  44      21.364   5.994  -6.732  1.00 15.00      A    C  
ATOM    392  CG  PRO A  44      21.444   5.073  -7.902  1.00 15.00      A    C  
ATOM    393  CD  PRO A  44      21.847   3.729  -7.357  1.00 15.00      A    C  
ATOM    394  C   PRO A  44      19.373   5.104  -5.502  1.00 15.00      A    C  
ATOM    395  O   PRO A  44      18.697   4.572  -6.384  1.00 15.00      A    O  
ATOM    396  N   LEU A  45      18.844   5.705  -4.439  1.00 15.00      A    N  
ATOM    397  HN  LEU A  45      19.439   6.109  -3.776  1.00 15.00      A    H  
ATOM    398  CA  LEU A  45      17.401   5.781  -4.235  1.00 15.00      A    C  
ATOM    399  CB  LEU A  45      17.091   6.257  -2.813  1.00 15.00      A    C  
ATOM    400  CG  LEU A  45      17.509   5.327  -1.673  1.00 15.00      A    C  
ATOM    401  CD1 LEU A  45      17.514   6.081  -0.352  1.00 15.00      A    C  
ATOM    402  CD2 LEU A  45      16.580   4.126  -1.594  1.00 15.00      A    C  
ATOM    403  C   LEU A  45      16.759   6.732  -5.238  1.00 15.00      A    C  
ATOM    404  O   LEU A  45      17.418   7.630  -5.764  1.00 15.00      A    O  
ATOM    405  N   ALA A  46      15.472   6.532  -5.500  1.00 15.00      A    N  
ATOM    406  HN  ALA A  46      15.001   5.793  -5.063  1.00 15.00      A    H  
ATOM    407  CA  ALA A  46      14.750   7.385  -6.436  1.00 15.00      A    C  
ATOM    408  CB  ALA A  46      13.461   6.729  -6.894  1.00 15.00      A    C  
ATOM    409  C   ALA A  46      14.487   8.764  -5.837  1.00 15.00      A    C  
ATOM    410  O   ALA A  46      14.418   8.923  -4.615  1.00 15.00      A    O  
ATOM    411  N   ASP A  47      14.342   9.753  -6.710  1.00 15.00      A    N  
ATOM    412  HN  ASP A  47      14.402   9.551  -7.666  1.00 15.00      A    H  
ATOM    413  CA  ASP A  47      14.110  11.132  -6.298  1.00 15.00      A    C  
ATOM    414  CB  ASP A  47      14.118  12.046  -7.527  1.00 15.00      A    C  
ATOM    415  CG  ASP A  47      14.534  13.464  -7.202  1.00 15.00      A    C  
ATOM    416  OD1 ASP A  47      13.641  14.327  -7.041  1.00 15.00      A    O  
ATOM    417  OD2 ASP A  47      15.756  13.713  -7.110  1.00 15.00      A    O  
ATOM    418  C   ASP A  47      12.802  11.311  -5.521  1.00 15.00      A    C  
ATOM    419  O   ASP A  47      12.783  11.956  -4.471  1.00 15.00      A    O  
ATOM    420  N   ASP A  48      11.716  10.736  -6.028  1.00 15.00      A    N  
ATOM    421  HN  ASP A  48      11.788  10.207  -6.845  1.00 15.00      A    H  
ATOM    422  CA  ASP A  48      10.418  10.876  -5.384  1.00 15.00      A    C  
ATOM    423  CB  ASP A  48       9.351  11.321  -6.390  1.00 15.00      A    C  
ATOM    424  CG  ASP A  48       9.875  12.358  -7.370  1.00 15.00      A    C  
ATOM    425  OD1 ASP A  48       9.961  13.550  -6.993  1.00 15.00      A    O  
ATOM    426  OD2 ASP A  48      10.198  11.979  -8.517  1.00 15.00      A    O  
ATOM    427  C   ASP A  48       9.996   9.615  -4.625  1.00 15.00      A    C  
ATOM    428  O   ASP A  48       9.129   8.853  -5.064  1.00 15.00      A    O  
ATOM    429  N   VAL A  49      10.654   9.400  -3.492  1.00 15.00      A    N  
ATOM    430  HN  VAL A  49      11.361  10.024  -3.233  1.00 15.00      A    H  
ATOM    431  CA  VAL A  49      10.365   8.262  -2.623  1.00 15.00      A    C  
ATOM    432  CB  VAL A  49      11.511   7.226  -2.669  1.00 15.00      A    C  
ATOM    433  CG1 VAL A  49      11.277   6.090  -1.688  1.00 15.00      A    C  
ATOM    434  CG2 VAL A  49      11.664   6.677  -4.070  1.00 15.00      A    C  
ATOM    435  C   VAL A  49      10.194   8.754  -1.193  1.00 15.00      A    C  
ATOM    436  O   VAL A  49       9.425   8.186  -0.412  1.00 15.00      A    O  
ATOM    437  N   THR A  50      10.895   9.850  -0.874  1.00 15.00      A    N  
ATOM    438  HN  THR A  50      11.463  10.276  -1.553  1.00 15.00      A    H  
ATOM    439  CA  THR A  50      10.853  10.418   0.464  1.00 15.00      A    C  
ATOM    440  CB  THR A  50       9.420  10.825   0.893  1.00 15.00      A    C  
ATOM    441  OG1 THR A  50       8.682  11.325  -0.229  1.00 15.00      A    O  
ATOM    442  HG1 THR A  50       9.211  11.242  -1.024  1.00 15.00      A    H  
ATOM    443  CG2 THR A  50       9.472  11.906   1.966  1.00 15.00      A    C  
ATOM    444  C   THR A  50      11.386   9.390   1.461  1.00 15.00      A    C  
ATOM    445  O   THR A  50      10.632   8.860   2.278  1.00 15.00      A    O  
ATOM    446  N   PRO A  51      12.703   9.085   1.376  1.00 15.00      A    N  
ATOM    447  CA  PRO A  51      13.347   8.117   2.260  1.00 15.00      A    C  
ATOM    448  CB  PRO A  51      14.637   7.749   1.516  1.00 15.00      A    C  
ATOM    449  CG  PRO A  51      14.877   8.836   0.513  1.00 15.00      A    C  
ATOM    450  CD  PRO A  51      13.660   9.715   0.459  1.00 15.00      A    C  
ATOM    451  C   PRO A  51      13.679   8.775   3.580  1.00 15.00      A    C  
ATOM    452  O   PRO A  51      14.284   9.843   3.609  1.00 15.00      A    O  
ATOM    453  N   THR A  52      13.312   8.132   4.668  1.00 15.00      A    N  
ATOM    454  HN  THR A  52      12.906   7.245   4.593  1.00 15.00      A    H  
ATOM    455  CA  THR A  52      13.548   8.689   5.979  1.00 15.00      A    C  
ATOM    456  CB  THR A  52      12.497   8.178   6.974  1.00 15.00      A    C  
ATOM    457  OG1 THR A  52      12.498   6.746   6.957  1.00 15.00      A    O  
ATOM    458  HG1 THR A  52      11.781   6.430   6.398  1.00 15.00      A    H  
ATOM    459  CG2 THR A  52      11.118   8.684   6.570  1.00 15.00      A    C  
ATOM    460  C   THR A  52      14.935   8.343   6.471  1.00 15.00      A    C  
ATOM    461  O   THR A  52      15.642   7.554   5.840  1.00 15.00      A    O  
ATOM    462  N   LYS A  53      15.322   8.940   7.592  1.00 15.00      A    N  
ATOM    463  HN  LYS A  53      14.710   9.563   8.034  1.00 15.00      A    H  
ATOM    464  CA  LYS A  53      16.638   8.693   8.169  1.00 15.00      A    C  
ATOM    465  CB  LYS A  53      16.917   9.624   9.351  1.00 15.00      A    C  
ATOM    466  CG  LYS A  53      17.064  11.086   8.972  1.00 15.00      A    C  
ATOM    467  CD  LYS A  53      17.942  11.830   9.964  1.00 15.00      A    C  
ATOM    468  CE  LYS A  53      17.934  13.328   9.697  1.00 15.00      A    C  
ATOM    469  NZ  LYS A  53      16.577  13.906   9.887  1.00 15.00      A    N  
ATOM    470  HZ1 LYS A  53      16.304  13.846  10.887  1.00 15.00      A    H  
ATOM    471  HZ2 LYS A  53      15.884  13.380   9.320  1.00 15.00      A    H  
ATOM    472  HZ3 LYS A  53      16.567  14.904   9.593  1.00 15.00      A    H  
ATOM    473  C   LYS A  53      16.808   7.237   8.587  1.00 15.00      A    C  
ATOM    474  O   LYS A  53      17.907   6.693   8.501  1.00 15.00      A    O  
ATOM    475  N   HIS A  54      15.722   6.602   9.028  1.00 15.00      A    N  
ATOM    476  HN  HIS A  54      14.870   7.081   9.072  1.00 15.00      A    H  
ATOM    477  CA  HIS A  54      15.783   5.208   9.447  1.00 15.00      A    C  
ATOM    478  CB  HIS A  54      14.611   4.862  10.371  1.00 15.00      A    C  
ATOM    479  CG  HIS A  54      14.723   3.499  10.990  1.00 15.00      A    C  
ATOM    480  ND1 HIS A  54      14.111   2.401  10.429  1.00 15.00      A    N  
ATOM    481  CD2 HIS A  54      15.393   3.112  12.106  1.00 15.00      A    C  
ATOM    482  CE1 HIS A  54      14.417   1.379  11.206  1.00 15.00      A    C  
ATOM    483  NE2 HIS A  54      15.188   1.759  12.230  1.00 15.00      A    N  
ATOM    484  HE2 HIS A  54      15.539   1.184  12.940  1.00 15.00      A    H  
ATOM    485  C   HIS A  54      15.815   4.271   8.240  1.00 15.00      A    C  
ATOM    486  O   HIS A  54      16.460   3.223   8.272  1.00 15.00      A    O  
ATOM    487  N   ALA A  55      15.116   4.665   7.175  1.00 15.00      A    N  
ATOM    488  HN  ALA A  55      14.625   5.511   7.217  1.00 15.00      A    H  
ATOM    489  CA  ALA A  55      15.059   3.872   5.950  1.00 15.00      A    C  
ATOM    490  CB  ALA A  55      13.997   4.421   5.015  1.00 15.00      A    C  
ATOM    491  C   ALA A  55      16.417   3.834   5.256  1.00 15.00      A    C  
ATOM    492  O   ALA A  55      16.811   2.804   4.710  1.00 15.00      A    O  
ATOM    493  N   ILE A  56      17.129   4.961   5.287  1.00 15.00      A    N  
ATOM    494  HN  ILE A  56      16.756   5.749   5.741  1.00 15.00      A    H  
ATOM    495  CA  ILE A  56      18.450   5.056   4.667  1.00 15.00      A    C  
ATOM    496  CB  ILE A  56      18.936   6.523   4.594  1.00 15.00      A    C  
ATOM    497  CG1 ILE A  56      17.958   7.362   3.770  1.00 15.00      A    C  
ATOM    498  CG2 ILE A  56      20.336   6.606   3.998  1.00 15.00      A    C  
ATOM    499  CD1 ILE A  56      18.222   8.851   3.835  1.00 15.00      A    C  
ATOM    500  C   ILE A  56      19.468   4.216   5.435  1.00 15.00      A    C  
ATOM    501  O   ILE A  56      20.300   3.536   4.834  1.00 15.00      A    O  
ATOM    502  N   VAL A  57      19.380   4.261   6.763  1.00 15.00      A    N  
ATOM    503  HN  VAL A  57      18.688   4.821   7.175  1.00 15.00      A    H  
ATOM    504  CA  VAL A  57      20.284   3.504   7.622  1.00 15.00      A    C  
ATOM    505  CB  VAL A  57      20.176   3.953   9.100  1.00 15.00      A    C  
ATOM    506  CG1 VAL A  57      20.944   3.015  10.022  1.00 15.00      A    C  
ATOM    507  CG2 VAL A  57      20.690   5.377   9.253  1.00 15.00      A    C  
ATOM    508  C   VAL A  57      20.031   1.999   7.504  1.00 15.00      A    C  
ATOM    509  O   VAL A  57      20.974   1.214   7.443  1.00 15.00      A    O  
ATOM    510  N   GLN A  58      18.756   1.606   7.452  1.00 15.00      A    N  
ATOM    511  HN  GLN A  58      18.047   2.283   7.488  1.00 15.00      A    H  
ATOM    512  CA  GLN A  58      18.387   0.192   7.338  1.00 15.00      A    C  
ATOM    513  CB  GLN A  58      16.871   0.002   7.459  1.00 15.00      A    C  
ATOM    514  CG  GLN A  58      16.407  -1.428   7.220  1.00 15.00      A    C  
ATOM    515  CD  GLN A  58      15.251  -1.840   8.110  1.00 15.00      A    C  
ATOM    516  OE1 GLN A  58      14.423  -1.019   8.501  1.00 15.00      A    O  
ATOM    517  NE2 GLN A  58      15.192  -3.126   8.437  1.00 15.00      A    N  
ATOM    518 HE21 GLN A  58      15.888  -3.724   8.091  1.00 15.00      A    H  
ATOM    519 HE22 GLN A  58      14.456  -3.424   9.011  1.00 15.00      A    H  
ATOM    520  C   GLN A  58      18.904  -0.424   6.040  1.00 15.00      A    C  
ATOM    521  O   GLN A  58      19.329  -1.579   6.019  1.00 15.00      A    O  
ATOM    522  N   THR A  59      18.871   0.353   4.960  1.00 15.00      A    N  
ATOM    523  HN  THR A  59      18.522   1.266   5.038  1.00 15.00      A    H  
ATOM    524  CA  THR A  59      19.350  -0.123   3.667  1.00 15.00      A    C  
ATOM    525  CB  THR A  59      18.932   0.821   2.518  1.00 15.00      A    C  
ATOM    526  OG1 THR A  59      17.514   1.034   2.564  1.00 15.00      A    O  
ATOM    527  HG1 THR A  59      17.285   1.505   3.371  1.00 15.00      A    H  
ATOM    528  CG2 THR A  59      19.296   0.221   1.166  1.00 15.00      A    C  
ATOM    529  C   THR A  59      20.872  -0.285   3.687  1.00 15.00      A    C  
ATOM    530  O   THR A  59      21.417  -1.192   3.059  1.00 15.00      A    O  
ATOM    531  N   LEU A  60      21.549   0.594   4.427  1.00 15.00      A    N  
ATOM    532  HN  LEU A  60      21.055   1.294   4.904  1.00 15.00      A    H  
ATOM    533  CA  LEU A  60      23.005   0.546   4.547  1.00 15.00      A    C  
ATOM    534  CB  LEU A  60      23.539   1.843   5.158  1.00 15.00      A    C  
ATOM    535  CG  LEU A  60      23.602   3.053   4.224  1.00 15.00      A    C  
ATOM    536  CD1 LEU A  60      23.899   4.319   5.010  1.00 15.00      A    C  
ATOM    537  CD2 LEU A  60      24.647   2.839   3.140  1.00 15.00      A    C  
ATOM    538  C   LEU A  60      23.449  -0.652   5.384  1.00 15.00      A    C  
ATOM    539  O   LEU A  60      24.467  -1.281   5.093  1.00 15.00      A    O  
ATOM    540  N   VAL A  61      22.675  -0.963   6.425  1.00 15.00      A    N  
ATOM    541  HN  VAL A  61      21.882  -0.417   6.610  1.00 15.00      A    H  
ATOM    542  CA  VAL A  61      22.978  -2.093   7.299  1.00 15.00      A    C  
ATOM    543  CB  VAL A  61      22.199  -2.016   8.634  1.00 15.00      A    C  
ATOM    544  CG1 VAL A  61      22.572  -3.172   9.550  1.00 15.00      A    C  
ATOM    545  CG2 VAL A  61      22.471  -0.692   9.333  1.00 15.00      A    C  
ATOM    546  C   VAL A  61      22.683  -3.416   6.586  1.00 15.00      A    C  
ATOM    547  O   VAL A  61      23.294  -4.441   6.883  1.00 15.00      A    O  
ATOM    548  N   HIS A  62      21.748  -3.377   5.634  1.00 15.00      A    N  
ATOM    549  HN  HIS A  62      21.288  -2.531   5.453  1.00 15.00      A    H  
ATOM    550  CA  HIS A  62      21.388  -4.561   4.857  1.00 15.00      A    C  
ATOM    551  CB  HIS A  62      20.086  -4.312   4.079  1.00 15.00      A    C  
ATOM    552  CG  HIS A  62      19.753  -5.376   3.073  1.00 15.00      A    C  
ATOM    553  ND1 HIS A  62      19.977  -5.249   1.717  1.00 15.00      A    N  
ATOM    554  HD1 HIS A  62      20.372  -4.473   1.268  1.00 15.00      A    H  
ATOM    555  CD2 HIS A  62      19.201  -6.604   3.245  1.00 15.00      A    C  
ATOM    556  CE1 HIS A  62      19.572  -6.381   1.125  1.00 15.00      A    C  
ATOM    557  NE2 HIS A  62      19.091  -7.236   2.008  1.00 15.00      A    N  
ATOM    558  C   HIS A  62      22.522  -4.926   3.899  1.00 15.00      A    C  
ATOM    559  O   HIS A  62      22.773  -6.102   3.635  1.00 15.00      A    O  
ATOM    560  N   LEU A  63      23.206  -3.905   3.386  1.00 15.00      A    N  
ATOM    561  HN  LEU A  63      22.954  -2.991   3.635  1.00 15.00      A    H  
ATOM    562  CA  LEU A  63      24.317  -4.110   2.463  1.00 15.00      A    C  
ATOM    563  CB  LEU A  63      24.675  -2.803   1.749  1.00 15.00      A    C  
ATOM    564  CG  LEU A  63      23.528  -2.089   1.027  1.00 15.00      A    C  
ATOM    565  CD1 LEU A  63      24.029  -0.837   0.325  1.00 15.00      A    C  
ATOM    566  CD2 LEU A  63      22.835  -3.020   0.044  1.00 15.00      A    C  
ATOM    567  C   LEU A  63      25.536  -4.670   3.194  1.00 15.00      A    C  
ATOM    568  O   LEU A  63      26.447  -5.218   2.574  1.00 15.00      A    O  
ATOM    569  N   LYS A  64      25.541  -4.524   4.517  1.00 15.00      A    N  
ATOM    570  HN  LYS A  64      24.789  -4.065   4.947  1.00 15.00      A    H  
ATOM    571  CA  LYS A  64      26.628  -5.027   5.347  1.00 15.00      A    C  
ATOM    572  CB  LYS A  64      26.870  -4.082   6.528  1.00 15.00      A    C  
ATOM    573  CG  LYS A  64      28.133  -4.377   7.321  1.00 15.00      A    C  
ATOM    574  CD  LYS A  64      29.382  -4.138   6.487  1.00 15.00      A    C  
ATOM    575  CE  LYS A  64      30.644  -4.431   7.283  1.00 15.00      A    C  
ATOM    576  NZ  LYS A  64      30.777  -3.537   8.466  1.00 15.00      A    N  
ATOM    577  HZ1 LYS A  64      30.829  -2.544   8.160  1.00 15.00      A    H  
ATOM    578  HZ2 LYS A  64      31.640  -3.770   8.996  1.00 15.00      A    H  
ATOM    579  HZ3 LYS A  64      29.956  -3.651   9.095  1.00 15.00      A    H  
ATOM    580  C   LYS A  64      26.291  -6.430   5.851  1.00 15.00      A    C  
ATOM    581  O   LYS A  64      27.093  -7.356   5.731  1.00 15.00      A    O  
ATOM    582  N   PHE A  65      25.092  -6.571   6.414  1.00 15.00      A    N  
ATOM    583  HN  PHE A  65      24.508  -5.787   6.486  1.00 15.00      A    H  
ATOM    584  CA  PHE A  65      24.615  -7.853   6.927  1.00 15.00      A    C  
ATOM    585  CB  PHE A  65      24.534  -7.831   8.458  1.00 15.00      A    C  
ATOM    586  CG  PHE A  65      25.845  -7.574   9.145  1.00 15.00      A    C  
ATOM    587  CD1 PHE A  65      26.057  -6.396   9.843  1.00 15.00      A    C  
ATOM    588  CD2 PHE A  65      26.865  -8.510   9.095  1.00 15.00      A    C  
ATOM    589  CE1 PHE A  65      27.261  -6.155  10.478  1.00 15.00      A    C  
ATOM    590  CE2 PHE A  65      28.072  -8.277   9.727  1.00 15.00      A    C  
ATOM    591  CZ  PHE A  65      28.270  -7.097  10.419  1.00 15.00      A    C  
ATOM    592  C   PHE A  65      23.240  -8.172   6.339  1.00 15.00      A    C  
ATOM    593  O   PHE A  65      22.213  -7.809   6.915  1.00 15.00      A    O  
ATOM    594  N   PRO A  66      23.205  -8.849   5.176  1.00 15.00      A    N  
ATOM    595  CA  PRO A  66      21.952  -9.202   4.497  1.00 15.00      A    C  
ATOM    596  CB  PRO A  66      22.407  -9.415   3.054  1.00 15.00      A    C  
ATOM    597  CG  PRO A  66      23.805  -9.925   3.173  1.00 15.00      A    C  
ATOM    598  CD  PRO A  66      24.388  -9.312   4.422  1.00 15.00      A    C  
ATOM    599  C   PRO A  66      21.300 -10.476   5.037  1.00 15.00      A    C  
ATOM    600  O   PRO A  66      20.167 -10.797   4.679  1.00 15.00      A    O  
ATOM    601  N   THR A  67      22.013 -11.198   5.898  1.00 15.00      A    N  
ATOM    602  HN  THR A  67      22.908 -10.891   6.154  1.00 15.00      A    H  
ATOM    603  CA  THR A  67      21.494 -12.439   6.468  1.00 15.00      A    C  
ATOM    604  CB  THR A  67      22.538 -13.569   6.396  1.00 15.00      A    C  
ATOM    605  OG1 THR A  67      23.744 -13.148   7.047  1.00 15.00      A    O  
ATOM    606  HG1 THR A  67      23.623 -12.265   7.404  1.00 15.00      A    H  
ATOM    607  CG2 THR A  67      22.843 -13.930   4.951  1.00 15.00      A    C  
ATOM    608  C   THR A  67      21.063 -12.265   7.921  1.00 15.00      A    C  
ATOM    609  O   THR A  67      20.502 -13.183   8.521  1.00 15.00      A    O  
ATOM    610  N   LYS A  68      21.327 -11.091   8.486  1.00 15.00      A    N  
ATOM    611  HN  LYS A  68      21.764 -10.391   7.957  1.00 15.00      A    H  
ATOM    612  CA  LYS A  68      20.972 -10.823   9.877  1.00 15.00      A    C  
ATOM    613  CB  LYS A  68      22.229 -10.573  10.723  1.00 15.00      A    C  
ATOM    614  CG  LYS A  68      23.458 -11.338  10.255  1.00 15.00      A    C  
ATOM    615  CD  LYS A  68      24.394 -11.667  11.405  1.00 15.00      A    C  
ATOM    616  CE  LYS A  68      25.648 -12.368  10.904  1.00 15.00      A    C  
ATOM    617  NZ  LYS A  68      26.150 -13.375  11.879  1.00 15.00      A    N  
ATOM    618  HZ1 LYS A  68      25.454 -14.139  11.992  1.00 15.00      A    H  
ATOM    619  HZ2 LYS A  68      26.311 -12.929  12.804  1.00 15.00      A    H  
ATOM    620  HZ3 LYS A  68      27.046 -13.784  11.542  1.00 15.00      A    H  
ATOM    621  C   LYS A  68      20.010  -9.645  10.001  1.00 15.00      A    C  
ATOM    622  O   LYS A  68      19.209  -9.584  10.934  1.00 15.00      A    O  
ATOM    623  N   VAL A  69      20.092  -8.711   9.059  1.00 15.00      A    N  
ATOM    624  HN  VAL A  69      20.742  -8.818   8.333  1.00 15.00      A    H  
ATOM    625  CA  VAL A  69      19.232  -7.531   9.077  1.00 15.00      A    C  
ATOM    626  CB  VAL A  69      20.055  -6.232   9.234  1.00 15.00      A    C  
ATOM    627  CG1 VAL A  69      19.144  -5.033   9.462  1.00 15.00      A    C  
ATOM    628  CG2 VAL A  69      21.058  -6.364  10.372  1.00 15.00      A    C  
ATOM    629  C   VAL A  69      18.387  -7.448   7.810  1.00 15.00      A    C  
ATOM    630  O   VAL A  69      18.863  -7.749   6.715  1.00 15.00      A    O  
ATOM    631  N   GLY A  70      17.128  -7.042   7.973  1.00 15.00      A    N  
ATOM    632  HN  GLY A  70      16.807  -6.828   8.873  1.00 15.00      A    H  
ATOM    633  CA  GLY A  70      16.230  -6.915   6.840  1.00 15.00      A    C  
ATOM    634  C   GLY A  70      16.443  -5.623   6.072  1.00 15.00      A    C  
ATOM    635  O   GLY A  70      17.285  -4.803   6.440  1.00 15.00      A    O  
ATOM    636  N   LYS A  71      15.673  -5.440   5.006  1.00 15.00      A    N  
ATOM    637  HN  LYS A  71      15.012  -6.125   4.772  1.00 15.00      A    H  
ATOM    638  CA  LYS A  71      15.782  -4.245   4.175  1.00 15.00      A    C  
ATOM    639  CB  LYS A  71      16.125  -4.635   2.734  1.00 15.00      A    C  
ATOM    640  CG  LYS A  71      15.242  -5.733   2.163  1.00 15.00      A    C  
ATOM    641  CD  LYS A  71      15.852  -6.340   0.911  1.00 15.00      A    C  
ATOM    642  CE  LYS A  71      15.182  -7.657   0.555  1.00 15.00      A    C  
ATOM    643  NZ  LYS A  71      15.867  -8.342  -0.576  1.00 15.00      A    N  
ATOM    644  HZ1 LYS A  71      15.812  -7.757  -1.434  1.00 15.00      A    H  
ATOM    645  HZ2 LYS A  71      15.414  -9.258  -0.766  1.00 15.00      A    H  
ATOM    646  HZ3 LYS A  71      16.867  -8.504  -0.342  1.00 15.00      A    H  
ATOM    647  C   LYS A  71      14.496  -3.426   4.203  1.00 15.00      A    C  
ATOM    648  O   LYS A  71      13.450  -3.908   4.643  1.00 15.00      A    O  
ATOM    649  N   ALA A  72      14.584  -2.182   3.735  1.00 15.00      A    N  
ATOM    650  HN  ALA A  72      15.449  -1.854   3.413  1.00 15.00      A    H  
ATOM    651  CA  ALA A  72      13.427  -1.295   3.691  1.00 15.00      A    C  
ATOM    652  CB  ALA A  72      13.871   0.147   3.503  1.00 15.00      A    C  
ATOM    653  C   ALA A  72      12.479  -1.717   2.573  1.00 15.00      A    C  
ATOM    654  O   ALA A  72      12.907  -1.960   1.443  1.00 15.00      A    O  
ATOM    655  N   CYS A  73      11.193  -1.811   2.894  1.00 15.00      A    N  
ATOM    656  HN  CYS A  73      10.911  -1.602   3.808  1.00 15.00      A    H  
ATOM    657  CA  CYS A  73      10.194  -2.221   1.917  1.00 15.00      A    C  
ATOM    658  CB  CYS A  73       9.305  -3.323   2.496  1.00 15.00      A    C  
ATOM    659  SG  CYS A  73      10.216  -4.740   3.153  1.00 15.00      A    S  
ATOM    660  HG  CYS A  73      10.710  -4.396   4.334  1.00 15.00      A    H  
ATOM    661  C   CYS A  73       9.341  -1.050   1.440  1.00 15.00      A    C  
ATOM    662  O   CYS A  73       9.164  -0.058   2.150  1.00 15.00      A    O  
ATOM    663  N   CYS A  74       8.819  -1.182   0.224  1.00 15.00      A    N  
ATOM    664  HN  CYS A  74       9.012  -1.996  -0.286  1.00 15.00      A    H  
ATOM    665  CA  CYS A  74       7.972  -0.156  -0.376  1.00 15.00      A    C  
ATOM    666  C   CYS A  74       6.539  -0.280   0.140  1.00 15.00      A    C  
ATOM    667  O   CYS A  74       5.817  -1.207  -0.226  1.00 15.00      A    O  
ATOM    668  CB  CYS A  74       8.003  -0.295  -1.901  1.00 15.00      A    C  
ATOM    669  SG  CYS A  74       6.875   0.816  -2.798  1.00 15.00      A    S  
ATOM    670  N   VAL A  75       6.135   0.659   0.994  1.00 15.00      A    N  
ATOM    671  HN  VAL A  75       6.752   1.382   1.236  1.00 15.00      A    H  
ATOM    672  CA  VAL A  75       4.795   0.641   1.579  1.00 15.00      A    C  
ATOM    673  CB  VAL A  75       4.842   0.276   3.082  1.00 15.00      A    C  
ATOM    674  CG1 VAL A  75       5.237  -1.181   3.273  1.00 15.00      A    C  
ATOM    675  CG2 VAL A  75       5.794   1.195   3.835  1.00 15.00      A    C  
ATOM    676  C   VAL A  75       4.074   1.980   1.407  1.00 15.00      A    C  
ATOM    677  O   VAL A  75       4.706   3.009   1.164  1.00 15.00      A    O  
ATOM    678  N   PRO A  76       2.728   1.973   1.518  1.00 15.00      A    N  
ATOM    679  CA  PRO A  76       1.907   3.186   1.393  1.00 15.00      A    C  
ATOM    680  CB  PRO A  76       0.465   2.657   1.430  1.00 15.00      A    C  
ATOM    681  CG  PRO A  76       0.577   1.192   1.182  1.00 15.00      A    C  
ATOM    682  CD  PRO A  76       1.900   0.782   1.750  1.00 15.00      A    C  
ATOM    683  C   PRO A  76       2.130   4.143   2.559  1.00 15.00      A    C  
ATOM    684  O   PRO A  76       1.956   3.772   3.720  1.00 15.00      A    O  
ATOM    685  N   THR A  77       2.512   5.374   2.240  1.00 15.00      A    N  
ATOM    686  HN  THR A  77       2.628   5.608   1.295  1.00 15.00      A    H  
ATOM    687  CA  THR A  77       2.765   6.387   3.256  1.00 15.00      A    C  
ATOM    688  CB  THR A  77       3.998   7.241   2.902  1.00 15.00      A    C  
ATOM    689  OG1 THR A  77       3.779   7.914   1.656  1.00 15.00      A    O  
ATOM    690  HG1 THR A  77       3.263   7.352   1.074  1.00 15.00      A    H  
ATOM    691  CG2 THR A  77       5.231   6.358   2.780  1.00 15.00      A    C  
ATOM    692  C   THR A  77       1.549   7.287   3.461  1.00 15.00      A    C  
ATOM    693  O   THR A  77       1.402   7.918   4.509  1.00 15.00      A    O  
ATOM    694  N   LYS A  78       0.679   7.334   2.455  1.00 15.00      A    N  
ATOM    695  HN  LYS A  78       0.856   6.805   1.649  1.00 15.00      A    H  
ATOM    696  CA  LYS A  78      -0.532   8.147   2.513  1.00 15.00      A    C  
ATOM    697  CB  LYS A  78      -0.324   9.466   1.758  1.00 15.00      A    C  
ATOM    698  CG  LYS A  78      -1.407  10.506   1.999  1.00 15.00      A    C  
ATOM    699  CD  LYS A  78      -1.089  11.814   1.293  1.00 15.00      A    C  
ATOM    700  CE  LYS A  78      -2.190  12.839   1.515  1.00 15.00      A    C  
ATOM    701  NZ  LYS A  78      -1.902  14.130   0.828  1.00 15.00      A    N  
ATOM    702  HZ1 LYS A  78      -1.777  13.972  -0.193  1.00 15.00      A    H  
ATOM    703  HZ2 LYS A  78      -1.034  14.554   1.211  1.00 15.00      A    H  
ATOM    704  HZ3 LYS A  78      -2.691  14.793   0.971  1.00 15.00      A    H  
ATOM    705  C   LYS A  78      -1.710   7.370   1.923  1.00 15.00      A    C  
ATOM    706  O   LYS A  78      -1.551   6.653   0.933  1.00 15.00      A    O  
ATOM    707  N   LEU A  79      -2.887   7.509   2.534  1.00 15.00      A    N  
ATOM    708  HN  LEU A  79      -2.955   8.099   3.314  1.00 15.00      A    H  
ATOM    709  CA  LEU A  79      -4.080   6.799   2.067  1.00 15.00      A    C  
ATOM    710  CB  LEU A  79      -4.503   5.737   3.088  1.00 15.00      A    C  
ATOM    711  CG  LEU A  79      -3.484   4.632   3.388  1.00 15.00      A    C  
ATOM    712  CD1 LEU A  79      -3.961   3.764   4.542  1.00 15.00      A    C  
ATOM    713  CD2 LEU A  79      -3.231   3.782   2.151  1.00 15.00      A    C  
ATOM    714  C   LEU A  79      -5.249   7.746   1.787  1.00 15.00      A    C  
ATOM    715  O   LEU A  79      -5.364   8.808   2.400  1.00 15.00      A    O  
ATOM    716  N   SER A  80      -6.112   7.345   0.850  1.00 15.00      A    N  
ATOM    717  HN  SER A  80      -5.950   6.495   0.391  1.00 15.00      A    H  
ATOM    718  CA  SER A  80      -7.286   8.135   0.477  1.00 15.00      A    C  
ATOM    719  CB  SER A  80      -7.196   8.557  -0.992  1.00 15.00      A    C  
ATOM    720  OG  SER A  80      -6.047   9.350  -1.228  1.00 15.00      A    O  
ATOM    721  HG  SER A  80      -5.607   9.047  -2.026  1.00 15.00      A    H  
ATOM    722  C   SER A  80      -8.571   7.334   0.714  1.00 15.00      A    C  
ATOM    723  O   SER A  80      -8.585   6.115   0.544  1.00 15.00      A    O  
ATOM    724  N   PRO A  81      -9.663   8.013   1.118  1.00 15.00      A    N  
ATOM    725  CA  PRO A  81     -10.953   7.367   1.389  1.00 15.00      A    C  
ATOM    726  CB  PRO A  81     -11.616   8.364   2.338  1.00 15.00      A    C  
ATOM    727  CG  PRO A  81     -11.122   9.692   1.871  1.00 15.00      A    C  
ATOM    728  CD  PRO A  81      -9.718   9.469   1.368  1.00 15.00      A    C  
ATOM    729  C   PRO A  81     -11.826   7.191   0.144  1.00 15.00      A    C  
ATOM    730  O   PRO A  81     -11.646   7.875  -0.864  1.00 15.00      A    O  
ATOM    731  N   ILE A  82     -12.778   6.258   0.231  1.00 15.00      A    N  
ATOM    732  HN  ILE A  82     -12.857   5.737   1.059  1.00 15.00      A    H  
ATOM    733  CA  ILE A  82     -13.706   5.984  -0.867  1.00 15.00      A    C  
ATOM    734  CB  ILE A  82     -13.378   4.660  -1.593  1.00 15.00      A    C  
ATOM    735  CG1 ILE A  82     -13.546   3.461  -0.651  1.00 15.00      A    C  
ATOM    736  CG2 ILE A  82     -11.976   4.693  -2.182  1.00 15.00      A    C  
ATOM    737  CD1 ILE A  82     -13.677   2.133  -1.367  1.00 15.00      A    C  
ATOM    738  C   ILE A  82     -15.141   5.906  -0.343  1.00 15.00      A    C  
ATOM    739  O   ILE A  82     -15.370   5.972   0.864  1.00 15.00      A    O  
ATOM    740  N   SER A  83     -16.104   5.768  -1.252  1.00 15.00      A    N  
ATOM    741  HN  SER A  83     -15.862   5.738  -2.202  1.00 15.00      A    H  
ATOM    742  CA  SER A  83     -17.510   5.668  -0.870  1.00 15.00      A    C  
ATOM    743  CB  SER A  83     -18.365   6.627  -1.706  1.00 15.00      A    C  
ATOM    744  OG  SER A  83     -17.937   7.969  -1.544  1.00 15.00      A    O  
ATOM    745  HG  SER A  83     -17.259   8.011  -0.862  1.00 15.00      A    H  
ATOM    746  C   SER A  83     -18.018   4.237  -1.026  1.00 15.00      A    C  
ATOM    747  O   SER A  83     -17.902   3.646  -2.099  1.00 15.00      A    O  
ATOM    748  N   VAL A  84     -18.570   3.678   0.051  1.00 15.00      A    N  
ATOM    749  HN  VAL A  84     -18.630   4.195   0.881  1.00 15.00      A    H  
ATOM    750  CA  VAL A  84     -19.096   2.311   0.020  1.00 15.00      A    C  
ATOM    751  CB  VAL A  84     -18.254   1.321   0.858  1.00 15.00      A    C  
ATOM    752  CG1 VAL A  84     -16.946   0.992   0.154  1.00 15.00      A    C  
ATOM    753  CG2 VAL A  84     -17.994   1.866   2.256  1.00 15.00      A    C  
ATOM    754  C   VAL A  84     -20.551   2.258   0.480  1.00 15.00      A    C  
ATOM    755  O   VAL A  84     -20.979   3.049   1.320  1.00 15.00      A    O  
ATOM    756  N   LEU A  85     -21.303   1.315  -0.076  1.00 15.00      A    N  
ATOM    757  HN  LEU A  85     -20.900   0.708  -0.732  1.00 15.00      A    H  
ATOM    758  CA  LEU A  85     -22.711   1.155   0.269  1.00 15.00      A    C  
ATOM    759  CB  LEU A  85     -23.575   1.154  -0.995  1.00 15.00      A    C  
ATOM    760  CG  LEU A  85     -25.089   1.066  -0.778  1.00 15.00      A    C  
ATOM    761  CD1 LEU A  85     -25.646   2.399  -0.299  1.00 15.00      A    C  
ATOM    762  CD2 LEU A  85     -25.791   0.610  -2.047  1.00 15.00      A    C  
ATOM    763  C   LEU A  85     -22.934  -0.132   1.059  1.00 15.00      A    C  
ATOM    764  O   LEU A  85     -22.886  -1.230   0.503  1.00 15.00      A    O  
ATOM    765  N   TYR A  86     -23.176   0.012   2.357  1.00 15.00      A    N  
ATOM    766  HN  TYR A  86     -23.201   0.913   2.742  1.00 15.00      A    H  
ATOM    767  CA  TYR A  86     -23.409  -1.137   3.225  1.00 15.00      A    C  
ATOM    768  CB  TYR A  86     -22.380  -1.180   4.364  1.00 15.00      A    C  
ATOM    769  CG  TYR A  86     -22.490  -0.057   5.377  1.00 15.00      A    C  
ATOM    770  CD1 TYR A  86     -22.961  -0.303   6.661  1.00 15.00      A    C  
ATOM    771  CD2 TYR A  86     -22.118   1.243   5.054  1.00 15.00      A    C  
ATOM    772  CE1 TYR A  86     -23.059   0.711   7.593  1.00 15.00      A    C  
ATOM    773  CE2 TYR A  86     -22.213   2.264   5.981  1.00 15.00      A    C  
ATOM    774  CZ  TYR A  86     -22.685   1.993   7.249  1.00 15.00      A    C  
ATOM    775  OH  TYR A  86     -22.782   3.005   8.176  1.00 15.00      A    O  
ATOM    776  HH  TYR A  86     -22.669   2.642   9.058  1.00 15.00      A    H  
ATOM    777  C   TYR A  86     -24.838  -1.140   3.765  1.00 15.00      A    C  
ATOM    778  O   TYR A  86     -25.649  -0.300   3.384  1.00 15.00      A    O  
ATOM    779  N   LYS A  87     -25.147  -2.095   4.641  1.00 15.00      A    N  
ATOM    780  HN  LYS A  87     -24.461  -2.745   4.903  1.00 15.00      A    H  
ATOM    781  CA  LYS A  87     -26.486  -2.194   5.223  1.00 15.00      A    C  
ATOM    782  CB  LYS A  87     -27.117  -3.557   4.925  1.00 15.00      A    C  
ATOM    783  CG  LYS A  87     -27.865  -3.621   3.604  1.00 15.00      A    C  
ATOM    784  CD  LYS A  87     -28.658  -4.912   3.484  1.00 15.00      A    C  
ATOM    785  CE  LYS A  87     -29.525  -4.914   2.236  1.00 15.00      A    C  
ATOM    786  NZ  LYS A  87     -30.419  -6.104   2.181  1.00 15.00      A    N  
ATOM    787  HZ1 LYS A  87     -31.002  -6.151   3.042  1.00 15.00      A    H  
ATOM    788  HZ2 LYS A  87     -29.854  -6.973   2.110  1.00 15.00      A    H  
ATOM    789  HZ3 LYS A  87     -31.047  -6.042   1.354  1.00 15.00      A    H  
ATOM    790  C   LYS A  87     -26.470  -1.941   6.728  1.00 15.00      A    C  
ATOM    791  O   LYS A  87     -25.495  -2.253   7.411  1.00 15.00      A    O  
ATOM    792  N   ASP A  88     -27.567  -1.382   7.238  1.00 15.00      A    N  
ATOM    793  HN  ASP A  88     -28.309  -1.158   6.638  1.00 15.00      A    H  
ATOM    794  CA  ASP A  88     -27.689  -1.083   8.663  1.00 15.00      A    C  
ATOM    795  CB  ASP A  88     -28.352   0.281   8.873  1.00 15.00      A    C  
ATOM    796  CG  ASP A  88     -27.367   1.349   9.306  1.00 15.00      A    C  
ATOM    797  OD1 ASP A  88     -26.147   1.073   9.303  1.00 15.00      A    O  
ATOM    798  OD2 ASP A  88     -27.815   2.464   9.649  1.00 15.00      A    O  
ATOM    799  C   ASP A  88     -28.450  -2.176   9.418  1.00 15.00      A    C  
ATOM    800  O   ASP A  88     -28.536  -3.317   8.959  1.00 15.00      A    O  
ATOM    801  N   ASP A  89     -29.003  -1.812  10.580  1.00 15.00      A    N  
ATOM    802  HN  ASP A  89     -28.908  -0.882  10.877  1.00 15.00      A    H  
ATOM    803  CA  ASP A  89     -29.747  -2.750  11.425  1.00 15.00      A    C  
ATOM    804  CB  ASP A  89     -30.031  -2.131  12.797  1.00 15.00      A    C  
ATOM    805  CG  ASP A  89     -28.771  -1.771  13.559  1.00 15.00      A    C  
ATOM    806  OD1 ASP A  89     -28.645  -0.601  13.980  1.00 15.00      A    O  
ATOM    807  OD2 ASP A  89     -27.908  -2.657  13.737  1.00 15.00      A    O  
ATOM    808  C   ASP A  89     -31.059  -3.200  10.785  1.00 15.00      A    C  
ATOM    809  O   ASP A  89     -31.395  -4.384  10.813  1.00 15.00      A    O  
ATOM    810  N   MET A  90     -31.796  -2.251  10.211  1.00 15.00      A    N  
ATOM    811  HN  MET A  90     -31.470  -1.328  10.211  1.00 15.00      A    H  
ATOM    812  CA  MET A  90     -33.080  -2.553   9.578  1.00 15.00      A    C  
ATOM    813  CB  MET A  90     -33.990  -1.320   9.598  1.00 15.00      A    C  
ATOM    814  CG  MET A  90     -35.470  -1.643   9.740  1.00 15.00      A    C  
ATOM    815  SD  MET A  90     -36.524  -0.193   9.540  1.00 15.00      A    S  
ATOM    816  CE  MET A  90     -36.484   0.014   7.762  1.00 15.00      A    C  
ATOM    817  C   MET A  90     -32.904  -3.055   8.143  1.00 15.00      A    C  
ATOM    818  O   MET A  90     -33.883  -3.270   7.426  1.00 15.00      A    O  
ATOM    819  N   GLY A  91     -31.653  -3.247   7.733  1.00 15.00      A    N  
ATOM    820  HN  GLY A  91     -30.913  -3.072   8.351  1.00 15.00      A    H  
ATOM    821  CA  GLY A  91     -31.374  -3.719   6.389  1.00 15.00      A    C  
ATOM    822  C   GLY A  91     -31.474  -2.615   5.355  1.00 15.00      A    C  
ATOM    823  O   GLY A  91     -31.646  -2.884   4.166  1.00 15.00      A    O  
ATOM    824  N   VAL A  92     -31.371  -1.369   5.809  1.00 15.00      A    N  
ATOM    825  HN  VAL A  92     -31.238  -1.219   6.768  1.00 15.00      A    H  
ATOM    826  CA  VAL A  92     -31.449  -0.220   4.914  1.00 15.00      A    C  
ATOM    827  CB  VAL A  92     -32.090   1.011   5.593  1.00 15.00      A    C  
ATOM    828  CG1 VAL A  92     -33.606   0.880   5.599  1.00 15.00      A    C  
ATOM    829  CG2 VAL A  92     -31.564   1.191   7.011  1.00 15.00      A    C  
ATOM    830  C   VAL A  92     -30.073   0.147   4.364  1.00 15.00      A    C  
ATOM    831  O   VAL A  92     -29.107   0.269   5.116  1.00 15.00      A    O  
ATOM    832  N   PRO A  93     -29.972   0.315   3.032  1.00 15.00      A    N  
ATOM    833  CA  PRO A  93     -28.712   0.663   2.363  1.00 15.00      A    C  
ATOM    834  CB  PRO A  93     -29.054   0.584   0.868  1.00 15.00      A    C  
ATOM    835  CG  PRO A  93     -30.345  -0.161   0.801  1.00 15.00      A    C  
ATOM    836  CD  PRO A  93     -31.072   0.165   2.071  1.00 15.00      A    C  
ATOM    837  C   PRO A  93     -28.226   2.067   2.724  1.00 15.00      A    C  
ATOM    838  O   PRO A  93     -28.773   3.067   2.258  1.00 15.00      A    O  
ATOM    839  N   THR A  94     -27.197   2.125   3.563  1.00 15.00      A    N  
ATOM    840  HN  THR A  94     -26.811   1.290   3.901  1.00 15.00      A    H  
ATOM    841  CA  THR A  94     -26.619   3.394   3.990  1.00 15.00      A    C  
ATOM    842  CB  THR A  94     -26.415   3.457   5.520  1.00 15.00      A    C  
ATOM    843  OG1 THR A  94     -25.444   4.459   5.852  1.00 15.00      A    O  
ATOM    844  HG1 THR A  94     -25.505   4.668   6.787  1.00 15.00      A    H  
ATOM    845  CG2 THR A  94     -25.971   2.109   6.066  1.00 15.00      A    C  
ATOM    846  C   THR A  94     -25.306   3.662   3.257  1.00 15.00      A    C  
ATOM    847  O   THR A  94     -24.540   2.739   2.975  1.00 15.00      A    O  
ATOM    848  N   LEU A  95     -25.055   4.929   2.957  1.00 15.00      A    N  
ATOM    849  HN  LEU A  95     -25.691   5.619   3.238  1.00 15.00      A    H  
ATOM    850  CA  LEU A  95     -23.860   5.325   2.223  1.00 15.00      A    C  
ATOM    851  CB  LEU A  95     -24.258   6.326   1.122  1.00 15.00      A    C  
ATOM    852  CG  LEU A  95     -23.189   6.746   0.100  1.00 15.00      A    C  
ATOM    853  CD1 LEU A  95     -22.431   7.982   0.564  1.00 15.00      A    C  
ATOM    854  CD2 LEU A  95     -22.236   5.605  -0.219  1.00 15.00      A    C  
ATOM    855  C   LEU A  95     -22.783   5.924   3.131  1.00 15.00      A    C  
ATOM    856  O   LEU A  95     -23.011   6.928   3.805  1.00 15.00      A    O  
ATOM    857  N   LYS A  96     -21.608   5.290   3.144  1.00 15.00      A    N  
ATOM    858  HN  LYS A  96     -21.502   4.470   2.615  1.00 15.00      A    H  
ATOM    859  CA  LYS A  96     -20.476   5.787   3.920  1.00 15.00      A    C  
ATOM    860  CB  LYS A  96     -19.668   4.643   4.539  1.00 15.00      A    C  
ATOM    861  CG  LYS A  96     -18.572   5.108   5.488  1.00 15.00      A    C  
ATOM    862  CD  LYS A  96     -19.156   5.824   6.699  1.00 15.00      A    C  
ATOM    863  CE  LYS A  96     -18.301   7.013   7.117  1.00 15.00      A    C  
ATOM    864  NZ  LYS A  96     -16.933   6.606   7.543  1.00 15.00      A    N  
ATOM    865  HZ1 LYS A  96     -16.376   7.445   7.803  1.00 15.00      A    H  
ATOM    866  HZ2 LYS A  96     -16.449   6.111   6.766  1.00 15.00      A    H  
ATOM    867  HZ3 LYS A  96     -16.988   5.971   8.364  1.00 15.00      A    H  
ATOM    868  C   LYS A  96     -19.601   6.626   2.993  1.00 15.00      A    C  
ATOM    869  O   LYS A  96     -18.810   6.091   2.211  1.00 15.00      A    O  
ATOM    870  N   TYR A  97     -19.767   7.941   3.085  1.00 15.00      A    N  
ATOM    871  HN  TYR A  97     -20.392   8.292   3.758  1.00 15.00      A    H  
ATOM    872  CA  TYR A  97     -19.058   8.885   2.226  1.00 15.00      A    C  
ATOM    873  CB  TYR A  97     -19.511  10.321   2.497  1.00 15.00      A    C  
ATOM    874  CG  TYR A  97     -19.311  11.250   1.319  1.00 15.00      A    C  
ATOM    875  CD1 TYR A  97     -19.755  10.895   0.050  1.00 15.00      A    C  
ATOM    876  CD2 TYR A  97     -18.680  12.477   1.472  1.00 15.00      A    C  
ATOM    877  CE1 TYR A  97     -19.575  11.735  -1.033  1.00 15.00      A    C  
ATOM    878  CE2 TYR A  97     -18.497  13.325   0.394  1.00 15.00      A    C  
ATOM    879  CZ  TYR A  97     -18.945  12.949  -0.856  1.00 15.00      A    C  
ATOM    880  OH  TYR A  97     -18.763  13.788  -1.931  1.00 15.00      A    O  
ATOM    881  HH  TYR A  97     -19.540  13.759  -2.494  1.00 15.00      A    H  
ATOM    882  C   TYR A  97     -17.536   8.777   2.278  1.00 15.00      A    C  
ATOM    883  O   TYR A  97     -16.892   8.625   1.240  1.00 15.00      A    O  
ATOM    884  N   HIS A  98     -16.958   8.847   3.473  1.00 15.00      A    N  
ATOM    885  HN  HIS A  98     -17.510   8.939   4.276  1.00 15.00      A    H  
ATOM    886  CA  HIS A  98     -15.507   8.783   3.599  1.00 15.00      A    C  
ATOM    887  CB  HIS A  98     -14.940  10.087   4.162  1.00 15.00      A    C  
ATOM    888  CG  HIS A  98     -14.979  11.225   3.184  1.00 15.00      A    C  
ATOM    889  ND1 HIS A  98     -14.460  11.098   1.916  1.00 15.00      A    N  
ATOM    890  CD2 HIS A  98     -15.487  12.475   3.333  1.00 15.00      A    C  
ATOM    891  CE1 HIS A  98     -14.661  12.259   1.324  1.00 15.00      A    C  
ATOM    892  NE2 HIS A  98     -15.277  13.122   2.139  1.00 15.00      A    N  
ATOM    893  HE2 HIS A  98     -15.531  14.044   1.927  1.00 15.00      A    H  
ATOM    894  C   HIS A  98     -15.006   7.580   4.388  1.00 15.00      A    C  
ATOM    895  O   HIS A  98     -14.912   7.616   5.618  1.00 15.00      A    O  
ATOM    896  N   TYR A  99     -14.691   6.509   3.666  1.00 15.00      A    N  
ATOM    897  HN  TYR A  99     -14.827   6.535   2.696  1.00 15.00      A    H  
ATOM    898  CA  TYR A  99     -14.154   5.300   4.274  1.00 15.00      A    C  
ATOM    899  CB  TYR A  99     -14.692   4.056   3.561  1.00 15.00      A    C  
ATOM    900  CG  TYR A  99     -14.676   2.799   4.406  1.00 15.00      A    C  
ATOM    901  CD1 TYR A  99     -15.276   2.769   5.660  1.00 15.00      A    C  
ATOM    902  CD2 TYR A  99     -14.064   1.640   3.947  1.00 15.00      A    C  
ATOM    903  CE1 TYR A  99     -15.266   1.622   6.433  1.00 15.00      A    C  
ATOM    904  CE2 TYR A  99     -14.048   0.489   4.711  1.00 15.00      A    C  
ATOM    905  CZ  TYR A  99     -14.650   0.484   5.952  1.00 15.00      A    C  
ATOM    906  OH  TYR A  99     -14.632  -0.663   6.713  1.00 15.00      A    O  
ATOM    907  HH  TYR A  99     -15.508  -0.831   7.065  1.00 15.00      A    H  
ATOM    908  C   TYR A  99     -12.632   5.368   4.184  1.00 15.00      A    C  
ATOM    909  O   TYR A  99     -12.033   4.920   3.207  1.00 15.00      A    O  
ATOM    910  N   GLU A 100     -12.027   5.960   5.211  1.00 15.00      A    N  
ATOM    911  HN  GLU A 100     -12.575   6.271   5.960  1.00 15.00      A    H  
ATOM    912  CA  GLU A 100     -10.577   6.163   5.271  1.00 15.00      A    C  
ATOM    913  CB  GLU A 100     -10.196   6.912   6.553  1.00 15.00      A    C  
ATOM    914  CG  GLU A 100     -11.020   8.161   6.826  1.00 15.00      A    C  
ATOM    915  CD  GLU A 100     -10.843   9.231   5.767  1.00 15.00      A    C  
ATOM    916  OE1 GLU A 100      -9.705   9.407   5.283  1.00 15.00      A    O  
ATOM    917  OE2 GLU A 100     -11.843   9.901   5.427  1.00 15.00      A    O  
ATOM    918  C   GLU A 100      -9.764   4.876   5.161  1.00 15.00      A    C  
ATOM    919  O   GLU A 100     -10.200   3.806   5.592  1.00 15.00      A    O  
ATOM    920  N   GLY A 101      -8.567   5.004   4.580  1.00 15.00      A    N  
ATOM    921  HN  GLY A 101      -8.289   5.886   4.252  1.00 15.00      A    H  
ATOM    922  CA  GLY A 101      -7.670   3.869   4.429  1.00 15.00      A    C  
ATOM    923  C   GLY A 101      -8.160   2.819   3.453  1.00 15.00      A    C  
ATOM    924  O   GLY A 101      -8.344   1.662   3.830  1.00 15.00      A    O  
ATOM    925  N   MET A 102      -8.362   3.209   2.195  1.00 15.00      A    N  
ATOM    926  HN  MET A 102      -8.203   4.146   1.950  1.00 15.00      A    H  
ATOM    927  CA  MET A 102      -8.827   2.272   1.173  1.00 15.00      A    C  
ATOM    928  CB  MET A 102     -10.278   2.551   0.780  1.00 15.00      A    C  
ATOM    929  CG  MET A 102     -11.284   2.211   1.868  1.00 15.00      A    C  
ATOM    930  SD  MET A 102     -11.142   0.507   2.448  1.00 15.00      A    S  
ATOM    931  CE  MET A 102     -11.974  -0.378   1.132  1.00 15.00      A    C  
ATOM    932  C   MET A 102      -7.915   2.268  -0.052  1.00 15.00      A    C  
ATOM    933  O   MET A 102      -7.540   1.207  -0.553  1.00 15.00      A    O  
ATOM    934  N   SER A 103      -7.562   3.455  -0.531  1.00 15.00      A    N  
ATOM    935  HN  SER A 103      -7.901   4.266  -0.097  1.00 15.00      A    H  
ATOM    936  CA  SER A 103      -6.684   3.583  -1.686  1.00 15.00      A    C  
ATOM    937  CB  SER A 103      -7.353   4.416  -2.782  1.00 15.00      A    C  
ATOM    938  OG  SER A 103      -8.527   3.778  -3.253  1.00 15.00      A    O  
ATOM    939  HG  SER A 103      -9.203   4.437  -3.425  1.00 15.00      A    H  
ATOM    940  C   SER A 103      -5.359   4.212  -1.278  1.00 15.00      A    C  
ATOM    941  O   SER A 103      -5.271   4.870  -0.243  1.00 15.00      A    O  
ATOM    942  N   VAL A 104      -4.326   3.994  -2.081  1.00 15.00      A    N  
ATOM    943  HN  VAL A 104      -4.451   3.446  -2.884  1.00 15.00      A    H  
ATOM    944  CA  VAL A 104      -3.007   4.550  -1.791  1.00 15.00      A    C  
ATOM    945  CB  VAL A 104      -1.879   3.536  -2.081  1.00 15.00      A    C  
ATOM    946  CG1 VAL A 104      -0.510   4.168  -1.869  1.00 15.00      A    C  
ATOM    947  CG2 VAL A 104      -2.035   2.306  -1.203  1.00 15.00      A    C  
ATOM    948  C   VAL A 104      -2.764   5.829  -2.587  1.00 15.00      A    C  
ATOM    949  O   VAL A 104      -2.936   5.856  -3.805  1.00 15.00      A    O  
ATOM    950  N   ALA A 105      -2.379   6.891  -1.886  1.00 15.00      A    N  
ATOM    951  HN  ALA A 105      -2.278   6.813  -0.914  1.00 15.00      A    H  
ATOM    952  CA  ALA A 105      -2.107   8.169  -2.528  1.00 15.00      A    C  
ATOM    953  CB  ALA A 105      -2.637   9.310  -1.674  1.00 15.00      A    C  
ATOM    954  C   ALA A 105      -0.615   8.343  -2.786  1.00 15.00      A    C  
ATOM    955  O   ALA A 105      -0.210   8.824  -3.846  1.00 15.00      A    O  
ATOM    956  N   GLU A 106       0.205   7.937  -1.816  1.00 15.00      A    N  
ATOM    957  HN  GLU A 106      -0.174   7.549  -1.001  1.00 15.00      A    H  
ATOM    958  CA  GLU A 106       1.655   8.063  -1.940  1.00 15.00      A    C  
ATOM    959  CB  GLU A 106       2.148   9.283  -1.159  1.00 15.00      A    C  
ATOM    960  CG  GLU A 106       1.759  10.622  -1.763  1.00 15.00      A    C  
ATOM    961  CD  GLU A 106       2.090  11.792  -0.856  1.00 15.00      A    C  
ATOM    962  OE1 GLU A 106       1.553  12.897  -1.092  1.00 15.00      A    O  
ATOM    963  OE2 GLU A 106       2.880  11.605   0.094  1.00 15.00      A    O  
ATOM    964  C   GLU A 106       2.385   6.818  -1.442  1.00 15.00      A    C  
ATOM    965  O   GLU A 106       1.952   6.171  -0.490  1.00 15.00      A    O  
ATOM    966  N   CYS A 107       3.498   6.491  -2.100  1.00 15.00      A    N  
ATOM    967  HN  CYS A 107       3.777   7.042  -2.862  1.00 15.00      A    H  
ATOM    968  CA  CYS A 107       4.317   5.340  -1.723  1.00 15.00      A    C  
ATOM    969  C   CYS A 107       5.699   5.810  -1.277  1.00 15.00      A    C  
ATOM    970  O   CYS A 107       6.177   6.854  -1.722  1.00 15.00      A    O  
ATOM    971  CB  CYS A 107       4.459   4.361  -2.896  1.00 15.00      A    C  
ATOM    972  SG  CYS A 107       2.905   3.585  -3.451  1.00 15.00      A    S  
ATOM    973  N   GLY A 108       6.336   5.039  -0.400  1.00 15.00      A    N  
ATOM    974  HN  GLY A 108       5.906   4.219  -0.075  1.00 15.00      A    H  
ATOM    975  CA  GLY A 108       7.656   5.400   0.082  1.00 15.00      A    C  
ATOM    976  C   GLY A 108       8.357   4.254   0.786  1.00 15.00      A    C  
ATOM    977  O   GLY A 108       7.735   3.249   1.132  1.00 15.00      A    O  
ATOM    978  N   CYS A 109       9.661   4.404   0.990  1.00 15.00      A    N  
ATOM    979  HN  CYS A 109      10.100   5.223   0.680  1.00 15.00      A    H  
ATOM    980  CA  CYS A 109      10.455   3.382   1.662  1.00 15.00      A    C  
ATOM    981  C   CYS A 109      10.572   3.684   3.151  1.00 15.00      A    C  
ATOM    982  O   CYS A 109      11.088   4.732   3.539  1.00 15.00      A    O  
ATOM    983  CB  CYS A 109      11.846   3.283   1.034  1.00 15.00      A    C  
ATOM    984  SG  CYS A 109      11.859   2.683  -0.684  1.00 15.00      A    S  
ATOM    985  N   ARG A 110      10.087   2.765   3.979  1.00 15.00      A    N  
ATOM    986  HN  ARG A 110       9.697   1.943   3.608  1.00 15.00      A    H  
ATOM    987  CA  ARG A 110      10.131   2.943   5.427  1.00 15.00      A    C  
ATOM    988  CB  ARG A 110       8.713   3.069   5.998  1.00 15.00      A    C  
ATOM    989  CG  ARG A 110       7.952   4.305   5.534  1.00 15.00      A    C  
ATOM    990  CD  ARG A 110       8.696   5.584   5.887  1.00 15.00      A    C  
ATOM    991  NE  ARG A 110       7.936   6.784   5.535  1.00 15.00      A    N  
ATOM    992  HE  ARG A 110       7.253   7.088   6.168  1.00 15.00      A    H  
ATOM    993  CZ  ARG A 110       8.117   7.475   4.410  1.00 15.00      A    C  
ATOM    994  NH1 ARG A 110       9.023   7.082   3.527  1.00 15.00      A    N  
ATOM    995 HH11 ARG A 110       9.164   7.625   2.650  1.00 15.00      A    H  
ATOM    996 HH12 ARG A 110       9.595   6.232   3.709  1.00 15.00      A    H  
ATOM    997  NH2 ARG A 110       7.397   8.564   4.173  1.00 15.00      A    N  
ATOM    998 HH21 ARG A 110       6.688   8.881   4.865  1.00 15.00      A    H  
ATOM    999 HH22 ARG A 110       7.540   9.103   3.293  1.00 15.00      A    H  
ATOM   1000  C   ARG A 110      10.877   1.799   6.109  1.00 15.00      A    C  
ATOM   1001  O   ARG A 110      11.508   1.989   7.150  1.00 15.00      A    O  
ATOM   1002  C38 GRP B   0       8.070  -3.360  -3.240  1.00 15.00      B    C  
ATOM   1003  O8  GRP B   0       8.431  -4.601  -2.627  1.00 15.00      B    O  
ATOM   1004  C32 GRP B   0       9.848  -4.635  -2.403  1.00 15.00      B    C  
ATOM   1005  O1  GRP B   0      10.225  -3.537  -1.567  1.00 15.00      B    O  
ATOM   1006  HAA GRP B   0      10.104  -2.680  -2.068  1.00 15.00      B    H  
ATOM   1007  C40 GRP B   0      10.223  -5.948  -1.712  1.00 15.00      B    C  
ATOM   1008  C22 GRP B   0       9.875  -7.122  -2.630  1.00 15.00      B    C  
ATOM   1009  C6  GRP B   0       8.372  -7.178  -2.915  1.00 15.00      B    C  
ATOM   1010  C35 GRP B   0       9.427  -6.049  -0.409  1.00 15.00      B    C  
ATOM   1011  C37 GRP B   0      11.723  -5.963  -1.401  1.00 15.00      B    C  
ATOM   1012  C39 GRP B   0      12.599  -5.882  -2.656  1.00 15.00      B    C  
ATOM   1013  C17 GRP B   0      12.326  -7.110  -3.528  1.00 15.00      B    C  
ATOM   1014  O10 GRP B   0      12.868  -8.279  -2.897  1.00 15.00      B    O  
ATOM   1015  C42 GRP B   0      12.597  -9.427  -3.705  1.00 15.00      B    C  
ATOM   1016  O7  GRP B   0      12.923  -6.948  -4.818  1.00 15.00      B    O  
ATOM   1017  HAF GRP B   0      12.677  -7.725  -5.399  1.00 15.00      B    H  
ATOM   1018  C12 GRP B   0      12.292  -4.607  -3.444  1.00 15.00      B    C  
ATOM   1019  C9  GRP B   0      14.043  -5.878  -2.145  1.00 15.00      B    C  
ATOM   1020  C28 GRP B   0      15.146  -5.945  -3.208  1.00 15.00      B    C  
ATOM   1021  C23 GRP B   0      15.049  -4.785  -4.203  1.00 15.00      B    C  
ATOM   1022  O15 GRP B   0      13.942  -4.972  -5.097  1.00 15.00      B    O  
ATOM   1023  C19 GRP B   0      13.907  -3.904  -6.047  1.00 15.00      B    C  
ATOM   1024  O4  GRP B   0      14.927  -3.541  -3.509  1.00 15.00      B    O  
ATOM   1025  HAD GRP B   0      15.762  -3.366  -2.987  1.00 15.00      B    H  
ATOM   1026  C11 GRP B   0      15.063  -7.275  -3.960  1.00 15.00      B    C  
ATOM   1027  C24 GRP B   0      16.466  -5.860  -2.436  1.00 15.00      B    C  
ATOM   1028  C30 GRP B   0      17.730  -5.757  -3.294  1.00 15.00      B    C  
ATOM   1029  C26 GRP B   0      17.782  -6.862  -4.353  1.00 15.00      B    C  
ATOM   1030  O12 GRP B   0      17.534  -8.131  -3.732  1.00 15.00      B    O  
ATOM   1031  C21 GRP B   0      17.605  -9.167  -4.716  1.00 15.00      B    C  
ATOM   1032  O3  GRP B   0      16.804  -6.625  -5.370  1.00 15.00      B    O  
ATOM   1033  HAC GRP B   0      17.028  -5.781  -5.858  1.00 15.00      B    H  
ATOM   1034  C13 GRP B   0      17.769  -4.398  -3.996  1.00 15.00      B    C  
ATOM   1035  C14 GRP B   0      18.901  -5.894  -2.318  1.00 15.00      B    C  
ATOM   1036  C29 GRP B   0      20.279  -6.083  -2.959  1.00 15.00      B    C  
ATOM   1037  C27 GRP B   0      20.677  -4.863  -3.793  1.00 15.00      B    C  
ATOM   1038  O13 GRP B   0      19.892  -4.796  -4.993  1.00 15.00      B    O  
ATOM   1039  C10 GRP B   0      20.315  -3.678  -5.778  1.00 15.00      B    C  
ATOM   1040  O2  GRP B   0      20.525  -3.665  -3.029  1.00 15.00      B    O  
ATOM   1041  HAB GRP B   0      19.564  -3.543  -2.785  1.00 15.00      B    H  
ATOM   1042  C41 GRP B   0      20.274  -7.326  -3.850  1.00 15.00      B    C  
ATOM   1043  C34 GRP B   0      21.257  -6.261  -1.795  1.00 15.00      B    C  
ATOM   1044  C31 GRP B   0      22.737  -6.293  -2.183  1.00 15.00      B    C  
ATOM   1045  C2  GRP B   0      23.008  -7.332  -3.273  1.00 15.00      B    C  
ATOM   1046  O6  GRP B   0      22.400  -8.580  -2.908  1.00 15.00      B    O  
ATOM   1047  C25 GRP B   0      22.657  -9.552  -3.924  1.00 15.00      B    C  
ATOM   1048  O11 GRP B   0      22.474  -6.889  -4.524  1.00 15.00      B    O  
ATOM   1049  HAG GRP B   0      22.725  -7.539  -5.243  1.00 15.00      B    H  
ATOM   1050  C4  GRP B   0      23.162  -4.917  -2.698  1.00 15.00      B    C  
ATOM   1051  C36 GRP B   0      23.503  -6.645  -0.904  1.00 15.00      B    C  
ATOM   1052  C16 GRP B   0      24.980  -6.993  -1.112  1.00 15.00      B    C  
ATOM   1053  C15 GRP B   0      25.714  -5.808  -1.747  1.00 15.00      B    C  
ATOM   1054  O14 GRP B   0      25.359  -5.680  -3.132  1.00 15.00      B    O  
ATOM   1055  C7  GRP B   0      26.084  -4.592  -3.711  1.00 15.00      B    C  
ATOM   1056  O5  GRP B   0      25.420  -4.603  -1.036  1.00 15.00      B    O  
ATOM   1057  HAE GRP B   0      25.634  -4.726  -0.067  1.00 15.00      B    H  
ATOM   1058  C5  GRP B   0      25.129  -8.216  -2.020  1.00 15.00      B    C  
ATOM   1059  C3  GRP B   0      25.571  -7.263   0.276  1.00 15.00      B    C  
ATOM   1060  C18 GRP B   0      26.962  -7.905   0.246  1.00 15.00      B    C  
ATOM   1061  C8  GRP B   0      26.867  -9.298  -0.376  1.00 15.00      B    C  
ATOM   1062  C33 GRP B   0      28.236  -9.980  -0.412  1.00 15.00      B    C  
ATOM   1063  C20 GRP B   0      27.503  -8.015   1.673  1.00 15.00      B    C  
ATOM   1064  C1  GRP B   0      27.946  -7.061  -0.567  1.00 15.00      B    C  
ATOM   1065  O9  GRP B   0      27.660  -7.163  -1.969  1.00 15.00      B    O  
ATOM   1066  C43 GRP B   0      28.634  -6.424  -2.710  1.00 15.00      B    C  
ATOM   1067  O16 GRP B   0      27.898  -5.696  -0.139  1.00 15.00      B    O  
ATOM   1068  HAH GRP B   0      28.051  -5.651   0.848  1.00 15.00      B    H  
END
