# Supplementary material for: In silico assessment of biocompatibility and toxicity: molecular docking and dynamics simulation of PMMA-based dental materials for interim prosthetic restorations
Source: J Mater Sci Mater Med. 2024 Jun 4;35(1):28. doi: 10.1007/s10856-024-06799-7 (PMC11150300; doi:10.1007/s10856-024-06799-7)
Supplement: Supplementary file 3 — Supplementary Data 3 [file 10856_2024_6799_MOESM3_ESM.zip › Complexes/COL1A1_MMA.pdb]

REMARK FILENAME="complex_38w.pdb0"
REMARK ===============================================================
REMARK HADDOCK run for complex
REMARK initial structure: complex_38.pdb
REMARK ===============================================================
REMARK            total,bonds,angles,improper,dihe,vdw,elec,air,cdih,coup,rdcs,vean,dani,xpcs,rg
REMARK energies: -9.99542, 0, 0, 0, 0, -9.99956, -0.884614, 0.888746, 0, 0, 0, 0, 0, 0, 0
REMARK ===============================================================
REMARK            bonds,angles,impropers,dihe,air,cdih,coup,rdcs,vean,dani,xpcs
REMARK rms-dev.: 0,0,0,0,9.427333E-02,0,0, 0, 0, 0, 0
REMARK ===============================================================
REMARK               air,cdih,coup,rdcs,vean,dani,xpcs
REMARK               >0.3,>5,>1,>0,>5,>0.2,>0.2
REMARK violations.: 0, 0, 0, 0, 0, 0, 0
REMARK ===============================================================
REMARK                        CVpartition#,violations,rms
REMARK AIRs cross-validation: 2, 5, 3.08985
REMARK ===============================================================
REMARK NCS energy: 0
REMARK ===============================================================
REMARK Symmetry energy: 0
REMARK ===============================================================
REMARK Membrane restraining energy: 0
REMARK ===============================================================
REMARK Local cross-correlation:  0.0000
REMARK ===============================================================
REMARK Desolvation energy: -2.33671
REMARK Internal energy free molecules: -1899.67
REMARK Internal energy complex: -1890.4
REMARK Binding energy: -3.95636
REMARK ===============================================================
REMARK buried surface area: 275.138
REMARK ===============================================================
REMARK water - chain_1: 0 0 0
REMARK water - chain_2: 0 0 0
REMARK ===============================================================
REMARK water - water: 0 0 0
REMARK ===============================================================
REMARK DATE:14-Feb-2024  01:49:59       created by user: enmr
REMARK VERSION:1.3U
ATOM      1  N   GLY A   1      89.785   5.357   4.326  1.00 15.00      A    N  
ATOM      2  HN  GLY A   1      89.899   6.202   3.842  1.00 15.00      A    H  
ATOM      3  CA  GLY A   1      88.933   4.322   3.773  1.00 15.00      A    C  
ATOM      4  C   GLY A   1      89.514   3.707   2.515  1.00 15.00      A    C  
ATOM      5  O   GLY A   1      89.093   4.035   1.408  1.00 15.00      A    O  
ATOM      6  N   SER A   2      90.484   2.813   2.684  1.00 15.00      A    N  
ATOM      7  HN  SER A   2      90.779   2.596   3.591  1.00 15.00      A    H  
ATOM      8  CA  SER A   2      91.124   2.150   1.549  1.00 15.00      A    C  
ATOM      9  CB  SER A   2      92.463   1.540   1.968  1.00 15.00      A    C  
ATOM     10  OG  SER A   2      93.106   0.917   0.870  1.00 15.00      A    O  
ATOM     11  HG  SER A   2      92.444   0.601   0.249  1.00 15.00      A    H  
ATOM     12  C   SER A   2      90.220   1.078   0.940  1.00 15.00      A    C  
ATOM     13  O   SER A   2      90.261   0.833  -0.266  1.00 15.00      A    O  
ATOM     14  N   GLY A   3      89.405   0.443   1.781  1.00 15.00      A    N  
ATOM     15  HN  GLY A   3      89.415   0.682   2.731  1.00 15.00      A    H  
ATOM     16  CA  GLY A   3      88.501  -0.589   1.306  1.00 15.00      A    C  
ATOM     17  C   GLY A   3      87.265  -0.009   0.642  1.00 15.00      A    C  
ATOM     18  O   GLY A   3      86.867   1.116   0.950  1.00 15.00      A    O  
ATOM     19  N   PRO A   4      86.636  -0.759  -0.280  1.00 15.00      A    N  
ATOM     20  CA  PRO A   4      85.432  -0.306  -0.993  1.00 15.00      A    C  
ATOM     21  CB  PRO A   4      85.208  -1.403  -2.040  1.00 15.00      A    C  
ATOM     22  CG  PRO A   4      85.862  -2.611  -1.466  1.00 15.00      A    C  
ATOM     23  CD  PRO A   4      87.052  -2.109  -0.701  1.00 15.00      A    C  
ATOM     24  C   PRO A   4      84.217  -0.201  -0.071  1.00 15.00      A    C  
ATOM     25  O   PRO A   4      84.177  -0.834   0.985  1.00 15.00      A    O  
ATOM     26  N   PRO A   5      83.213   0.609  -0.461  1.00 15.00      A    N  
ATOM     27  CA  PRO A   5      81.986   0.796   0.328  1.00 15.00      A    C  
ATOM     28  CB  PRO A   5      81.125   1.704  -0.558  1.00 15.00      A    C  
ATOM     29  CG  PRO A   5      82.095   2.395  -1.452  1.00 15.00      A    C  
ATOM     30  CD  PRO A   5      83.200   1.411  -1.697  1.00 15.00      A    C  
ATOM     31  C   PRO A   5      81.260  -0.524   0.581  1.00 15.00      A    C  
ATOM     32  O   PRO A   5      81.302  -1.434  -0.250  1.00 15.00      A    O  
ATOM     33  N   GLY A   6      80.596  -0.617   1.732  1.00 15.00      A    N  
ATOM     34  HN  GLY A   6      80.599   0.144   2.350  1.00 15.00      A    H  
ATOM     35  CA  GLY A   6      79.875  -1.828   2.085  1.00 15.00      A    C  
ATOM     36  C   GLY A   6      78.685  -2.097   1.183  1.00 15.00      A    C  
ATOM     37  O   GLY A   6      78.216  -1.197   0.487  1.00 15.00      A    O  
ATOM     38  N   PRO A   7      78.173  -3.343   1.182  1.00 15.00      A    N  
ATOM     39  CA  PRO A   7      77.024  -3.737   0.355  1.00 15.00      A    C  
ATOM     40  CB  PRO A   7      76.807  -5.215   0.710  1.00 15.00      A    C  
ATOM     41  CG  PRO A   7      77.512  -5.409   2.008  1.00 15.00      A    C  
ATOM     42  CD  PRO A   7      78.677  -4.465   1.991  1.00 15.00      A    C  
ATOM     43  C   PRO A   7      75.772  -2.920   0.676  1.00 15.00      A    C  
ATOM     44  O   PRO A   7      75.526  -2.580   1.835  1.00 15.00      A    O  
ATOM     45  N   PRO A   8      74.972  -2.593  -0.357  1.00 15.00      A    N  
ATOM     46  CA  PRO A   8      73.736  -1.808  -0.199  1.00 15.00      A    C  
ATOM     47  CB  PRO A   8      73.120  -1.824  -1.602  1.00 15.00      A    C  
ATOM     48  CG  PRO A   8      74.272  -2.070  -2.515  1.00 15.00      A    C  
ATOM     49  CD  PRO A   8      75.217  -2.959  -1.762  1.00 15.00      A    C  
ATOM     50  C   PRO A   8      72.774  -2.436   0.807  1.00 15.00      A    C  
ATOM     51  O   PRO A   8      72.641  -3.660   0.871  1.00 15.00      A    O  
ATOM     52  N   GLY A   9      72.106  -1.585   1.589  1.00 15.00      A    N  
ATOM     53  HN  GLY A   9      72.256  -0.623   1.484  1.00 15.00      A    H  
ATOM     54  CA  GLY A   9      71.167  -2.062   2.592  1.00 15.00      A    C  
ATOM     55  C   GLY A   9      69.961  -2.767   1.996  1.00 15.00      A    C  
ATOM     56  O   GLY A   9      69.649  -2.579   0.819  1.00 15.00      A    O  
ATOM     57  N   PRO A  10      69.260  -3.591   2.799  1.00 15.00      A    N  
ATOM     58  CA  PRO A  10      68.078  -4.335   2.343  1.00 15.00      A    C  
ATOM     59  CB  PRO A  10      67.661  -5.148   3.577  1.00 15.00      A    C  
ATOM     60  CG  PRO A  10      68.283  -4.442   4.731  1.00 15.00      A    C  
ATOM     61  CD  PRO A  10      69.568  -3.863   4.214  1.00 15.00      A    C  
ATOM     62  C   PRO A  10      66.939  -3.417   1.900  1.00 15.00      A    C  
ATOM     63  O   PRO A  10      66.795  -2.305   2.412  1.00 15.00      A    O  
ATOM     64  N   PRO A  11      66.123  -3.880   0.930  1.00 15.00      A    N  
ATOM     65  CA  PRO A  11      64.982  -3.114   0.403  1.00 15.00      A    C  
ATOM     66  CB  PRO A  11      64.262  -4.126  -0.493  1.00 15.00      A    C  
ATOM     67  CG  PRO A  11      65.328  -5.078  -0.907  1.00 15.00      A    C  
ATOM     68  CD  PRO A  11      66.260  -5.189   0.266  1.00 15.00      A    C  
ATOM     69  C   PRO A  11      64.045  -2.632   1.508  1.00 15.00      A    C  
ATOM     70  O   PRO A  11      63.732  -3.376   2.440  1.00 15.00      A    O  
ATOM     71  N   GLY A  12      63.603  -1.379   1.393  1.00 15.00      A    N  
ATOM     72  HN  GLY A  12      63.888  -0.841   0.626  1.00 15.00      A    H  
ATOM     73  CA  GLY A  12      62.713  -0.802   2.386  1.00 15.00      A    C  
ATOM     74  C   GLY A  12      61.366  -1.499   2.451  1.00 15.00      A    C  
ATOM     75  O   GLY A  12      60.957  -2.147   1.486  1.00 15.00      A    O  
ATOM     76  N   PRO A  13      60.653  -1.375   3.587  1.00 15.00      A    N  
ATOM     77  CA  PRO A  13      59.338  -2.002   3.780  1.00 15.00      A    C  
ATOM     78  CB  PRO A  13      58.896  -1.509   5.167  1.00 15.00      A    C  
ATOM     79  CG  PRO A  13      59.766  -0.335   5.461  1.00 15.00      A    C  
ATOM     80  CD  PRO A  13      61.070  -0.608   4.772  1.00 15.00      A    C  
ATOM     81  C   PRO A  13      58.329  -1.564   2.722  1.00 15.00      A    C  
ATOM     82  O   PRO A  13      58.338  -0.410   2.286  1.00 15.00      A    O  
ATOM     83  N   PRO A  14      57.453  -2.492   2.289  1.00 15.00      A    N  
ATOM     84  CA  PRO A  14      56.425  -2.208   1.278  1.00 15.00      A    C  
ATOM     85  CB  PRO A  14      55.619  -3.514   1.193  1.00 15.00      A    C  
ATOM     86  CG  PRO A  14      55.991  -4.290   2.412  1.00 15.00      A    C  
ATOM     87  CD  PRO A  14      57.398  -3.889   2.746  1.00 15.00      A    C  
ATOM     88  C   PRO A  14      55.519  -1.049   1.688  1.00 15.00      A    C  
ATOM     89  O   PRO A  14      55.217  -0.874   2.870  1.00 15.00      A    O  
ATOM     90  N   GLY A  15      55.099  -0.259   0.701  1.00 15.00      A    N  
ATOM     91  HN  GLY A  15      55.373  -0.456  -0.218  1.00 15.00      A    H  
ATOM     92  CA  GLY A  15      54.240   0.883   0.966  1.00 15.00      A    C  
ATOM     93  C   GLY A  15      52.913   0.489   1.580  1.00 15.00      A    C  
ATOM     94  O   GLY A  15      52.333  -0.533   1.212  1.00 15.00      A    O  
ATOM     95  N   ALA A  16      52.436   1.306   2.520  1.00 15.00      A    N  
ATOM     96  HN  ALA A  16      52.951   2.102   2.764  1.00 15.00      A    H  
ATOM     97  CA  ALA A  16      51.167   1.049   3.197  1.00 15.00      A    C  
ATOM     98  CB  ALA A  16      50.911   2.111   4.258  1.00 15.00      A    C  
ATOM     99  C   ALA A  16      50.010   1.001   2.204  1.00 15.00      A    C  
ATOM    100  O   ALA A  16      50.028   1.692   1.182  1.00 15.00      A    O  
ATOM    101  N   ARG A  17      49.011   0.172   2.509  1.00 15.00      A    N  
ATOM    102  HN  ARG A  17      49.065  -0.354   3.334  1.00 15.00      A    H  
ATOM    103  CA  ARG A  17      47.839   0.027   1.651  1.00 15.00      A    C  
ATOM    104  CB  ARG A  17      46.901  -1.049   2.212  1.00 15.00      A    C  
ATOM    105  CG  ARG A  17      45.682  -1.330   1.346  1.00 15.00      A    C  
ATOM    106  CD  ARG A  17      44.771  -2.370   1.981  1.00 15.00      A    C  
ATOM    107  NE  ARG A  17      45.380  -3.701   2.008  1.00 15.00      A    N  
ATOM    108  HE  ARG A  17      45.843  -3.970   2.830  1.00 15.00      A    H  
ATOM    109  CZ  ARG A  17      45.341  -4.558   0.987  1.00 15.00      A    C  
ATOM    110  NH1 ARG A  17      44.727  -4.225  -0.143  1.00 15.00      A    N  
ATOM    111 HH11 ARG A  17      44.274  -3.293  -0.233  1.00 15.00      A    H  
ATOM    112 HH12 ARG A  17      44.698  -4.896  -0.937  1.00 15.00      A    H  
ATOM    113  NH2 ARG A  17      45.914  -5.750   1.100  1.00 15.00      A    N  
ATOM    114 HH21 ARG A  17      46.393  -6.016   1.985  1.00 15.00      A    H  
ATOM    115 HH22 ARG A  17      45.884  -6.421   0.305  1.00 15.00      A    H  
ATOM    116  C   ARG A  17      47.103   1.358   1.514  1.00 15.00      A    C  
ATOM    117  O   ARG A  17      46.990   2.114   2.480  1.00 15.00      A    O  
ATOM    118  N   GLY A  18      46.608   1.637   0.307  1.00 15.00      A    N  
ATOM    119  HN  GLY A  18      46.723   0.990  -0.420  1.00 15.00      A    H  
ATOM    120  CA  GLY A  18      45.899   2.879   0.056  1.00 15.00      A    C  
ATOM    121  C   GLY A  18      44.619   3.009   0.859  1.00 15.00      A    C  
ATOM    122  O   GLY A  18      44.134   2.029   1.429  1.00 15.00      A    O  
ATOM    123  N   GLN A  19      44.079   4.226   0.896  1.00 15.00      A    N  
ATOM    124  HN  GLN A  19      44.523   4.954   0.415  1.00 15.00      A    H  
ATOM    125  CA  GLN A  19      42.849   4.515   1.629  1.00 15.00      A    C  
ATOM    126  CB  GLN A  19      42.445   5.980   1.433  1.00 15.00      A    C  
ATOM    127  CG  GLN A  19      43.285   6.968   2.226  1.00 15.00      A    C  
ATOM    128  CD  GLN A  19      43.027   6.882   3.718  1.00 15.00      A    C  
ATOM    129  OE1 GLN A  19      43.668   6.108   4.430  1.00 15.00      A    O  
ATOM    130  NE2 GLN A  19      42.082   7.681   4.201  1.00 15.00      A    N  
ATOM    131 HE21 GLN A  19      41.612   8.274   3.577  1.00 15.00      A    H  
ATOM    132 HE22 GLN A  19      41.891   7.643   5.161  1.00 15.00      A    H  
ATOM    133  C   GLN A  19      41.708   3.595   1.211  1.00 15.00      A    C  
ATOM    134  O   GLN A  19      41.469   3.385   0.021  1.00 15.00      A    O  
ATOM    135  N   ALA A  20      41.012   3.050   2.207  1.00 15.00      A    N  
ATOM    136  HN  ALA A  20      41.258   3.264   3.131  1.00 15.00      A    H  
ATOM    137  CA  ALA A  20      39.893   2.147   1.965  1.00 15.00      A    C  
ATOM    138  CB  ALA A  20      39.399   1.556   3.278  1.00 15.00      A    C  
ATOM    139  C   ALA A  20      38.756   2.859   1.239  1.00 15.00      A    C  
ATOM    140  O   ALA A  20      38.497   4.041   1.479  1.00 15.00      A    O  
ATOM    141  N   GLY A  21      38.091   2.130   0.347  1.00 15.00      A    N  
ATOM    142  HN  GLY A  21      38.350   1.195   0.204  1.00 15.00      A    H  
ATOM    143  CA  GLY A  21      36.990   2.693  -0.411  1.00 15.00      A    C  
ATOM    144  C   GLY A  21      35.821   3.079   0.469  1.00 15.00      A    C  
ATOM    145  O   GLY A  21      35.485   2.368   1.416  1.00 15.00      A    O  
ATOM    146  N   VAL A  22      35.201   4.210   0.152  1.00 15.00      A    N  
ATOM    147  HN  VAL A  22      35.516   4.727  -0.619  1.00 15.00      A    H  
ATOM    148  CA  VAL A  22      34.061   4.700   0.919  1.00 15.00      A    C  
ATOM    149  CB  VAL A  22      33.762   6.186   0.624  1.00 15.00      A    C  
ATOM    150  CG1 VAL A  22      34.885   7.072   1.144  1.00 15.00      A    C  
ATOM    151  CG2 VAL A  22      33.541   6.412  -0.866  1.00 15.00      A    C  
ATOM    152  C   VAL A  22      32.810   3.864   0.658  1.00 15.00      A    C  
ATOM    153  O   VAL A  22      32.741   3.124  -0.325  1.00 15.00      A    O  
ATOM    154  N   MET A  23      31.826   3.987   1.544  1.00 15.00      A    N  
ATOM    155  HN  MET A  23      31.943   4.594   2.305  1.00 15.00      A    H  
ATOM    156  CA  MET A  23      30.577   3.244   1.412  1.00 15.00      A    C  
ATOM    157  CB  MET A  23      29.759   3.341   2.703  1.00 15.00      A    C  
ATOM    158  CG  MET A  23      28.572   2.390   2.770  1.00 15.00      A    C  
ATOM    159  SD  MET A  23      27.770   2.394   4.385  1.00 15.00      A    S  
ATOM    160  CE  MET A  23      27.257   4.108   4.507  1.00 15.00      A    C  
ATOM    161  C   MET A  23      29.765   3.747   0.219  1.00 15.00      A    C  
ATOM    162  O   MET A  23      29.751   4.945  -0.073  1.00 15.00      A    O  
ATOM    163  N   GLY A  24      29.099   2.819  -0.470  1.00 15.00      A    N  
ATOM    164  HN  GLY A  24      29.156   1.882  -0.187  1.00 15.00      A    H  
ATOM    165  CA  GLY A  24      28.296   3.172  -1.633  1.00 15.00      A    C  
ATOM    166  C   GLY A  24      27.103   4.049  -1.300  1.00 15.00      A    C  
ATOM    167  O   GLY A  24      26.692   4.141  -0.142  1.00 15.00      A    O  
ATOM    168  N   PHE A  25      26.545   4.689  -2.325  1.00 15.00      A    N  
ATOM    169  HN  PHE A  25      26.912   4.559  -3.224  1.00 15.00      A    H  
ATOM    170  CA  PHE A  25      25.398   5.576  -2.154  1.00 15.00      A    C  
ATOM    171  CB  PHE A  25      25.127   6.350  -3.445  1.00 15.00      A    C  
ATOM    172  CG  PHE A  25      26.280   7.190  -3.911  1.00 15.00      A    C  
ATOM    173  CD1 PHE A  25      26.678   8.305  -3.193  1.00 15.00      A    C  
ATOM    174  CD2 PHE A  25      26.960   6.871  -5.076  1.00 15.00      A    C  
ATOM    175  CE1 PHE A  25      27.733   9.085  -3.624  1.00 15.00      A    C  
ATOM    176  CE2 PHE A  25      28.017   7.646  -5.513  1.00 15.00      A    C  
ATOM    177  CZ  PHE A  25      28.405   8.755  -4.786  1.00 15.00      A    C  
ATOM    178  C   PHE A  25      24.146   4.799  -1.750  1.00 15.00      A    C  
ATOM    179  O   PHE A  25      23.926   3.681  -2.211  1.00 15.00      A    O  
ATOM    180  N   PRO A  26      23.318   5.389  -0.868  1.00 15.00      A    N  
ATOM    181  CA  PRO A  26      22.073   4.761  -0.400  1.00 15.00      A    C  
ATOM    182  CB  PRO A  26      21.485   5.802   0.562  1.00 15.00      A    C  
ATOM    183  CG  PRO A  26      22.634   6.671   0.944  1.00 15.00      A    C  
ATOM    184  CD  PRO A  26      23.538   6.706  -0.251  1.00 15.00      A    C  
ATOM    185  C   PRO A  26      21.098   4.500  -1.548  1.00 15.00      A    C  
ATOM    186  O   PRO A  26      20.989   5.305  -2.476  1.00 15.00      A    O  
ATOM    187  N   GLY A  27      20.400   3.366  -1.476  1.00 15.00      A    N  
ATOM    188  HN  GLY A  27      20.533   2.772  -0.709  1.00 15.00      A    H  
ATOM    189  CA  GLY A  27      19.445   3.004  -2.513  1.00 15.00      A    C  
ATOM    190  C   GLY A  27      18.246   3.934  -2.558  1.00 15.00      A    C  
ATOM    191  O   GLY A  27      17.816   4.441  -1.521  1.00 15.00      A    O  
ATOM    192  N   PRO A  28      17.679   4.170  -3.757  1.00 15.00      A    N  
ATOM    193  CA  PRO A  28      16.520   5.060  -3.925  1.00 15.00      A    C  
ATOM    194  CB  PRO A  28      16.362   5.155  -5.445  1.00 15.00      A    C  
ATOM    195  CG  PRO A  28      16.978   3.905  -5.968  1.00 15.00      A    C  
ATOM    196  CD  PRO A  28      18.119   3.590  -5.040  1.00 15.00      A    C  
ATOM    197  C   PRO A  28      15.247   4.495  -3.297  1.00 15.00      A    C  
ATOM    198  O   PRO A  28      15.106   3.280  -3.147  1.00 15.00      A    O  
ATOM    199  N   PRO A  29      14.305   5.384  -2.921  1.00 15.00      A    N  
ATOM    200  CA  PRO A  29      13.027   4.985  -2.311  1.00 15.00      A    C  
ATOM    201  CB  PRO A  29      12.267   6.310  -2.181  1.00 15.00      A    C  
ATOM    202  CG  PRO A  29      13.329   7.354  -2.157  1.00 15.00      A    C  
ATOM    203  CD  PRO A  29      14.420   6.847  -3.052  1.00 15.00      A    C  
ATOM    204  C   PRO A  29      12.244   4.016  -3.196  1.00 15.00      A    C  
ATOM    205  O   PRO A  29      12.222   4.157  -4.419  1.00 15.00      A    O  
ATOM    206  N   GLY A  30      11.606   3.031  -2.564  1.00 15.00      A    N  
ATOM    207  HN  GLY A  30      11.661   2.976  -1.588  1.00 15.00      A    H  
ATOM    208  CA  GLY A  30      10.834   2.042  -3.298  1.00 15.00      A    C  
ATOM    209  C   GLY A  30       9.583   2.618  -3.935  1.00 15.00      A    C  
ATOM    210  O   GLY A  30       9.079   3.650  -3.488  1.00 15.00      A    O  
ATOM    211  N   PRO A  31       9.055   1.960  -4.985  1.00 15.00      A    N  
ATOM    212  CA  PRO A  31       7.848   2.418  -5.690  1.00 15.00      A    C  
ATOM    213  CB  PRO A  31       7.688   1.404  -6.829  1.00 15.00      A    C  
ATOM    214  CG  PRO A  31       8.441   0.201  -6.382  1.00 15.00      A    C  
ATOM    215  CD  PRO A  31       9.592   0.717  -5.569  1.00 15.00      A    C  
ATOM    216  C   PRO A  31       6.607   2.413  -4.796  1.00 15.00      A    C  
ATOM    217  O   PRO A  31       6.528   1.646  -3.833  1.00 15.00      A    O  
ATOM    218  N   PRO A  32       5.626   3.283  -5.108  1.00 15.00      A    N  
ATOM    219  CA  PRO A  32       4.373   3.392  -4.342  1.00 15.00      A    C  
ATOM    220  CB  PRO A  32       3.551   4.427  -5.126  1.00 15.00      A    C  
ATOM    221  CG  PRO A  32       4.216   4.534  -6.458  1.00 15.00      A    C  
ATOM    222  CD  PRO A  32       5.667   4.240  -6.223  1.00 15.00      A    C  
ATOM    223  C   PRO A  32       3.619   2.064  -4.264  1.00 15.00      A    C  
ATOM    224  O   PRO A  32       3.577   1.304  -5.233  1.00 15.00      A    O  
ATOM    225  N   GLY A  33       3.020   1.801  -3.102  1.00 15.00      A    N  
ATOM    226  HN  GLY A  33       3.076   2.457  -2.377  1.00 15.00      A    H  
ATOM    227  CA  GLY A  33       2.286   0.565  -2.896  1.00 15.00      A    C  
ATOM    228  C   GLY A  33       1.045   0.453  -3.762  1.00 15.00      A    C  
ATOM    229  O   GLY A  33       0.526   1.465  -4.238  1.00 15.00      A    O  
ATOM    230  N   PRO A  34       0.553  -0.782  -3.984  1.00 15.00      A    N  
ATOM    231  CA  PRO A  34      -0.643  -1.031  -4.801  1.00 15.00      A    C  
ATOM    232  CB  PRO A  34      -0.861  -2.542  -4.664  1.00 15.00      A    C  
ATOM    233  CG  PRO A  34       0.480  -3.084  -4.311  1.00 15.00      A    C  
ATOM    234  CD  PRO A  34       1.131  -2.033  -3.461  1.00 15.00      A    C  
ATOM    235  C   PRO A  34      -1.864  -0.281  -4.277  1.00 15.00      A    C  
ATOM    236  O   PRO A  34      -2.047  -0.146  -3.065  1.00 15.00      A    O  
ATOM    237  N   PRO A  35      -2.712   0.221  -5.193  1.00 15.00      A    N  
ATOM    238  CA  PRO A  35      -3.926   0.963  -4.830  1.00 15.00      A    C  
ATOM    239  CB  PRO A  35      -4.558   1.316  -6.183  1.00 15.00      A    C  
ATOM    240  CG  PRO A  35      -3.940   0.374  -7.159  1.00 15.00      A    C  
ATOM    241  CD  PRO A  35      -2.554   0.105  -6.651  1.00 15.00      A    C  
ATOM    242  C   PRO A  35      -4.890   0.116  -4.002  1.00 15.00      A    C  
ATOM    243  O   PRO A  35      -4.897  -1.112  -4.105  1.00 15.00      A    O  
ATOM    244  N   GLY A  36      -5.692   0.785  -3.175  1.00 15.00      A    N  
ATOM    245  HN  GLY A  36      -5.628   1.761  -3.132  1.00 15.00      A    H  
ATOM    246  CA  GLY A  36      -6.651   0.089  -2.334  1.00 15.00      A    C  
ATOM    247  C   GLY A  36      -7.646  -0.724  -3.137  1.00 15.00      A    C  
ATOM    248  O   GLY A  36      -8.288  -0.204  -4.050  1.00 15.00      A    O  
ATOM    249  N   LYS A  37      -7.760  -2.007  -2.799  1.00 15.00      A    N  
ATOM    250  HN  LYS A  37      -7.212  -2.355  -2.065  1.00 15.00      A    H  
ATOM    251  CA  LYS A  37      -8.678  -2.911  -3.483  1.00 15.00      A    C  
ATOM    252  CB  LYS A  37      -8.469  -4.341  -2.978  1.00 15.00      A    C  
ATOM    253  CG  LYS A  37      -9.242  -5.401  -3.747  1.00 15.00      A    C  
ATOM    254  CD  LYS A  37      -9.076  -6.769  -3.106  1.00 15.00      A    C  
ATOM    255  CE  LYS A  37      -9.778  -7.851  -3.913  1.00 15.00      A    C  
ATOM    256  NZ  LYS A  37      -9.189  -8.003  -5.272  1.00 15.00      A    N  
ATOM    257  HZ1 LYS A  37      -8.210  -8.349  -5.202  1.00 15.00      A    H  
ATOM    258  HZ2 LYS A  37      -9.186  -7.088  -5.764  1.00 15.00      A    H  
ATOM    259  HZ3 LYS A  37      -9.746  -8.682  -5.830  1.00 15.00      A    H  
ATOM    260  C   LYS A  37     -10.124  -2.481  -3.256  1.00 15.00      A    C  
ATOM    261  O   LYS A  37     -10.594  -2.436  -2.119  1.00 15.00      A    O  
ATOM    262  N   GLU A  38     -10.819  -2.156  -4.346  1.00 15.00      A    N  
ATOM    263  HN  GLU A  38     -10.386  -2.211  -5.222  1.00 15.00      A    H  
ATOM    264  CA  GLU A  38     -12.210  -1.724  -4.269  1.00 15.00      A    C  
ATOM    265  CB  GLU A  38     -12.660  -1.122  -5.602  1.00 15.00      A    C  
ATOM    266  CG  GLU A  38     -11.784   0.017  -6.101  1.00 15.00      A    C  
ATOM    267  CD  GLU A  38     -12.335   0.673  -7.351  1.00 15.00      A    C  
ATOM    268  OE1 GLU A  38     -12.779  -0.057  -8.262  1.00 15.00      A    O  
ATOM    269  OE2 GLU A  38     -12.321   1.920  -7.420  1.00 15.00      A    O  
ATOM    270  C   GLU A  38     -13.122  -2.885  -3.891  1.00 15.00      A    C  
ATOM    271  O   GLU A  38     -12.844  -4.039  -4.226  1.00 15.00      A    O  
ATOM    272  N   ALA A  39     -14.207  -2.575  -3.188  1.00 15.00      A    N  
ATOM    273  HN  ALA A  39     -14.371  -1.639  -2.950  1.00 15.00      A    H  
ATOM    274  CA  ALA A  39     -15.159  -3.594  -2.769  1.00 15.00      A    C  
ATOM    275  CB  ALA A  39     -16.083  -3.050  -1.691  1.00 15.00      A    C  
ATOM    276  C   ALA A  39     -15.961  -4.108  -3.960  1.00 15.00      A    C  
ATOM    277  O   ALA A  39     -16.412  -3.327  -4.800  1.00 15.00      A    O  
ATOM    278  N   SER A  40     -16.129  -5.426  -4.029  1.00 15.00      A    N  
ATOM    279  HN  SER A  40     -15.740  -5.993  -3.330  1.00 15.00      A    H  
ATOM    280  CA  SER A  40     -16.874  -6.055  -5.119  1.00 15.00      A    C  
ATOM    281  CB  SER A  40     -16.786  -7.578  -5.012  1.00 15.00      A    C  
ATOM    282  OG  SER A  40     -17.304  -8.031  -3.775  1.00 15.00      A    O  
ATOM    283  HG  SER A  40     -17.823  -7.331  -3.372  1.00 15.00      A    H  
ATOM    284  C   SER A  40     -18.336  -5.614  -5.123  1.00 15.00      A    C  
ATOM    285  O   SER A  40     -18.904  -5.320  -4.071  1.00 15.00      A    O  
ATOM    286  N   GLU A  41     -18.939  -5.578  -6.316  1.00 15.00      A    N  
ATOM    287  HN  GLU A  41     -18.430  -5.833  -7.114  1.00 15.00      A    H  
ATOM    288  CA  GLU A  41     -20.337  -5.166  -6.466  1.00 15.00      A    C  
ATOM    289  CB  GLU A  41     -20.738  -5.150  -7.946  1.00 15.00      A    C  
ATOM    290  CG  GLU A  41     -22.005  -4.363  -8.249  1.00 15.00      A    C  
ATOM    291  CD  GLU A  41     -22.466  -4.536  -9.682  1.00 15.00      A    C  
ATOM    292  OE1 GLU A  41     -21.700  -4.172 -10.601  1.00 15.00      A    O  
ATOM    293  OE2 GLU A  41     -23.593  -5.032  -9.887  1.00 15.00      A    O  
ATOM    294  C   GLU A  41     -21.276  -6.073  -5.674  1.00 15.00      A    C  
ATOM    295  O   GLU A  41     -22.313  -5.628  -5.186  1.00 15.00      A    O  
ATOM    296  N   GLN A  42     -20.897  -7.345  -5.544  1.00 15.00      A    N  
ATOM    297  HN  GLN A  42     -20.058  -7.636  -5.961  1.00 15.00      A    H  
ATOM    298  CA  GLN A  42     -21.698  -8.319  -4.805  1.00 15.00      A    C  
ATOM    299  CB  GLN A  42     -21.164  -9.740  -5.021  1.00 15.00      A    C  
ATOM    300  CG  GLN A  42     -21.921 -10.823  -4.258  1.00 15.00      A    C  
ATOM    301  CD  GLN A  42     -23.392 -10.899  -4.632  1.00 15.00      A    C  
ATOM    302  OE1 GLN A  42     -23.774 -10.612  -5.766  1.00 15.00      A    O  
ATOM    303  NE2 GLN A  42     -24.229 -11.291  -3.675  1.00 15.00      A    N  
ATOM    304 HE21 GLN A  42     -23.858 -11.509  -2.793  1.00 15.00      A    H  
ATOM    305 HE22 GLN A  42     -25.184 -11.342  -3.888  1.00 15.00      A    H  
ATOM    306  C   GLN A  42     -21.750  -7.986  -3.314  1.00 15.00      A    C  
ATOM    307  O   GLN A  42     -22.815  -8.036  -2.704  1.00 15.00      A    O  
ATOM    308  N   ARG A  43     -20.597  -7.639  -2.737  1.00 15.00      A    N  
ATOM    309  HN  ARG A  43     -19.782  -7.608  -3.279  1.00 15.00      A    H  
ATOM    310  CA  ARG A  43     -20.520  -7.299  -1.315  1.00 15.00      A    C  
ATOM    311  CB  ARG A  43     -19.060  -7.168  -0.865  1.00 15.00      A    C  
ATOM    312  CG  ARG A  43     -18.875  -7.019   0.640  1.00 15.00      A    C  
ATOM    313  CD  ARG A  43     -19.405  -8.231   1.393  1.00 15.00      A    C  
ATOM    314  NE  ARG A  43     -19.281  -8.076   2.843  1.00 15.00      A    N  
ATOM    315  HE  ARG A  43     -18.545  -7.522   3.177  1.00 15.00      A    H  
ATOM    316  CZ  ARG A  43     -20.106  -8.640   3.723  1.00 15.00      A    C  
ATOM    317  NH1 ARG A  43     -21.118  -9.393   3.308  1.00 15.00      A    N  
ATOM    318 HH11 ARG A  43     -21.759  -9.831   3.999  1.00 15.00      A    H  
ATOM    319 HH12 ARG A  43     -21.269  -9.546   2.289  1.00 15.00      A    H  
ATOM    320  NH2 ARG A  43     -19.922  -8.448   5.023  1.00 15.00      A    N  
ATOM    321 HH21 ARG A  43     -20.566  -8.888   5.710  1.00 15.00      A    H  
ATOM    322 HH22 ARG A  43     -19.133  -7.857   5.354  1.00 15.00      A    H  
ATOM    323  C   ARG A  43     -21.295  -6.018  -1.004  1.00 15.00      A    C  
ATOM    324  O   ARG A  43     -21.881  -5.884   0.071  1.00 15.00      A    O  
ATOM    325  N   ILE A  44     -21.296  -5.084  -1.954  1.00 15.00      A    N  
ATOM    326  HN  ILE A  44     -20.806  -5.252  -2.786  1.00 15.00      A    H  
ATOM    327  CA  ILE A  44     -22.006  -3.818  -1.790  1.00 15.00      A    C  
ATOM    328  CB  ILE A  44     -21.592  -2.791  -2.868  1.00 15.00      A    C  
ATOM    329  CG1 ILE A  44     -20.077  -2.562  -2.817  1.00 15.00      A    C  
ATOM    330  CG2 ILE A  44     -22.333  -1.473  -2.677  1.00 15.00      A    C  
ATOM    331  CD1 ILE A  44     -19.537  -1.739  -3.968  1.00 15.00      A    C  
ATOM    332  C   ILE A  44     -23.521  -4.036  -1.826  1.00 15.00      A    C  
ATOM    333  O   ILE A  44     -24.274  -3.345  -1.141  1.00 15.00      A    O  
ATOM    334  N   ARG A  45     -23.957  -5.015  -2.616  1.00 15.00      A    N  
ATOM    335  HN  ARG A  45     -23.306  -5.533  -3.136  1.00 15.00      A    H  
ATOM    336  CA  ARG A  45     -25.377  -5.336  -2.735  1.00 15.00      A    C  
ATOM    337  CB  ARG A  45     -25.644  -6.159  -4.000  1.00 15.00      A    C  
ATOM    338  CG  ARG A  45     -25.529  -5.378  -5.299  1.00 15.00      A    C  
ATOM    339  CD  ARG A  45     -25.788  -6.275  -6.499  1.00 15.00      A    C  
ATOM    340  NE  ARG A  45     -25.753  -5.537  -7.760  1.00 15.00      A    N  
ATOM    341  HE  ARG A  45     -24.879  -5.417  -8.192  1.00 15.00      A    H  
ATOM    342  CZ  ARG A  45     -26.831  -5.026  -8.350  1.00 15.00      A    C  
ATOM    343  NH1 ARG A  45     -28.028  -5.170  -7.793  1.00 15.00      A    N  
ATOM    344 HH11 ARG A  45     -28.869  -4.770  -8.255  1.00 15.00      A    H  
ATOM    345 HH12 ARG A  45     -28.123  -5.683  -6.894  1.00 15.00      A    H  
ATOM    346  NH2 ARG A  45     -26.715  -4.371  -9.498  1.00 15.00      A    N  
ATOM    347 HH21 ARG A  45     -27.557  -3.972  -9.958  1.00 15.00      A    H  
ATOM    348 HH22 ARG A  45     -25.778  -4.259  -9.939  1.00 15.00      A    H  
ATOM    349  C   ARG A  45     -25.887  -6.095  -1.508  1.00 15.00      A    C  
ATOM    350  O   ARG A  45     -27.082  -6.096  -1.224  1.00 15.00      A    O  
ATOM    351  N   GLU A  46     -24.973  -6.745  -0.789  1.00 15.00      A    N  
ATOM    352  HN  GLU A  46     -24.035  -6.716  -1.071  1.00 15.00      A    H  
ATOM    353  CA  GLU A  46     -25.333  -7.513   0.404  1.00 15.00      A    C  
ATOM    354  CB  GLU A  46     -24.312  -8.627   0.650  1.00 15.00      A    C  
ATOM    355  CG  GLU A  46     -24.256  -9.689  -0.437  1.00 15.00      A    C  
ATOM    356  CD  GLU A  46     -23.085 -10.638  -0.260  1.00 15.00      A    C  
ATOM    357  OE1 GLU A  46     -22.165 -10.310   0.518  1.00 15.00      A    O  
ATOM    358  OE2 GLU A  46     -23.085 -11.709  -0.902  1.00 15.00      A    O  
ATOM    359  C   GLU A  46     -25.427  -6.627   1.648  1.00 15.00      A    C  
ATOM    360  O   GLU A  46     -26.177  -6.927   2.577  1.00 15.00      A    O  
ATOM    361  N   LEU A  47     -24.661  -5.537   1.659  1.00 15.00      A    N  
ATOM    362  HN  LEU A  47     -24.094  -5.346   0.883  1.00 15.00      A    H  
ATOM    363  CA  LEU A  47     -24.641  -4.621   2.797  1.00 15.00      A    C  
ATOM    364  CB  LEU A  47     -23.219  -4.101   3.036  1.00 15.00      A    C  
ATOM    365  CG  LEU A  47     -22.157  -5.154   3.374  1.00 15.00      A    C  
ATOM    366  CD1 LEU A  47     -20.765  -4.539   3.342  1.00 15.00      A    C  
ATOM    367  CD2 LEU A  47     -22.435  -5.780   4.733  1.00 15.00      A    C  
ATOM    368  C   LEU A  47     -25.605  -3.445   2.625  1.00 15.00      A    C  
ATOM    369  O   LEU A  47     -26.072  -2.874   3.611  1.00 15.00      A    O  
ATOM    370  N   CYS A  48     -25.902  -3.084   1.381  1.00 15.00      A    N  
ATOM    371  HN  CYS A  48     -25.512  -3.577   0.630  1.00 15.00      A    H  
ATOM    372  CA  CYS A  48     -26.798  -1.963   1.111  1.00 15.00      A    C  
ATOM    373  CB  CYS A  48     -26.119  -0.940   0.195  1.00 15.00      A    C  
ATOM    374  SG  CYS A  48     -24.562  -0.276   0.832  1.00 15.00      A    S  
ATOM    375  HG  CYS A  48     -24.098  -1.117   1.744  1.00 15.00      A    H  
ATOM    376  C   CYS A  48     -28.129  -2.410   0.506  1.00 15.00      A    C  
ATOM    377  O   CYS A  48     -29.034  -1.599   0.328  1.00 15.00      A    O  
ATOM    378  N   GLY A  49     -28.251  -3.700   0.209  1.00 15.00      A    N  
ATOM    379  HN  GLY A  49     -27.505  -4.308   0.395  1.00 15.00      A    H  
ATOM    380  CA  GLY A  49     -29.476  -4.220  -0.385  1.00 15.00      A    C  
ATOM    381  C   GLY A  49     -30.675  -4.177   0.548  1.00 15.00      A    C  
ATOM    382  O   GLY A  49     -31.805  -3.974   0.102  1.00 15.00      A    O  
ATOM    383  N   GLY A  50     -30.431  -4.363   1.842  1.00 15.00      A    N  
ATOM    384  HN  GLY A  50     -29.510  -4.511   2.140  1.00 15.00      A    H  
ATOM    385  CA  GLY A  50     -31.511  -4.349   2.812  1.00 15.00      A    C  
ATOM    386  C   GLY A  50     -31.958  -2.949   3.197  1.00 15.00      A    C  
ATOM    387  O   GLY A  50     -33.156  -2.688   3.302  1.00 15.00      A    O  
ATOM    388  N   MET A  51     -30.994  -2.047   3.395  1.00 15.00      A    N  
ATOM    389  HN  MET A  51     -30.060  -2.316   3.278  1.00 15.00      A    H  
ATOM    390  CA  MET A  51     -31.292  -0.668   3.787  1.00 15.00      A    C  
ATOM    391  CB  MET A  51     -30.026   0.074   4.224  1.00 15.00      A    C  
ATOM    392  CG  MET A  51     -28.959   0.199   3.146  1.00 15.00      A    C  
ATOM    393  SD  MET A  51     -27.617   1.308   3.617  1.00 15.00      A    S  
ATOM    394  CE  MET A  51     -27.017   0.507   5.103  1.00 15.00      A    C  
ATOM    395  C   MET A  51     -32.026   0.119   2.700  1.00 15.00      A    C  
ATOM    396  O   MET A  51     -32.810   1.017   3.006  1.00 15.00      A    O  
ATOM    397  N   ILE A  52     -31.772  -0.217   1.436  1.00 15.00      A    N  
ATOM    398  HN  ILE A  52     -31.136  -0.940   1.251  1.00 15.00      A    H  
ATOM    399  CA  ILE A  52     -32.421   0.467   0.318  1.00 15.00      A    C  
ATOM    400  CB  ILE A  52     -31.735   0.142  -1.032  1.00 15.00      A    C  
ATOM    401  CG1 ILE A  52     -30.344   0.783  -1.085  1.00 15.00      A    C  
ATOM    402  CG2 ILE A  52     -32.580   0.617  -2.208  1.00 15.00      A    C  
ATOM    403  CD1 ILE A  52     -29.522   0.375  -2.290  1.00 15.00      A    C  
ATOM    404  C   ILE A  52     -33.912   0.132   0.256  1.00 15.00      A    C  
ATOM    405  O   ILE A  52     -34.746   1.015   0.063  1.00 15.00      A    O  
ATOM    406  N   SER A  53     -34.241  -1.145   0.443  1.00 15.00      A    N  
ATOM    407  HN  SER A  53     -33.532  -1.801   0.604  1.00 15.00      A    H  
ATOM    408  CA  SER A  53     -35.633  -1.594   0.412  1.00 15.00      A    C  
ATOM    409  CB  SER A  53     -35.704  -3.121   0.386  1.00 15.00      A    C  
ATOM    410  OG  SER A  53     -34.994  -3.646  -0.722  1.00 15.00      A    O  
ATOM    411  HG  SER A  53     -35.617  -3.929  -1.396  1.00 15.00      A    H  
ATOM    412  C   SER A  53     -36.426  -1.053   1.602  1.00 15.00      A    C  
ATOM    413  O   SER A  53     -37.634  -0.834   1.503  1.00 15.00      A    O  
ATOM    414  N   GLU A  54     -35.738  -0.840   2.722  1.00 15.00      A    N  
ATOM    415  HN  GLU A  54     -34.779  -1.038   2.736  1.00 15.00      A    H  
ATOM    416  CA  GLU A  54     -36.373  -0.324   3.933  1.00 15.00      A    C  
ATOM    417  CB  GLU A  54     -35.480  -0.566   5.152  1.00 15.00      A    C  
ATOM    418  CG  GLU A  54     -35.364  -2.027   5.557  1.00 15.00      A    C  
ATOM    419  CD  GLU A  54     -34.273  -2.270   6.582  1.00 15.00      A    C  
ATOM    420  OE1 GLU A  54     -33.845  -1.296   7.240  1.00 15.00      A    O  
ATOM    421  OE2 GLU A  54     -33.845  -3.434   6.730  1.00 15.00      A    O  
ATOM    422  C   GLU A  54     -36.700   1.163   3.809  1.00 15.00      A    C  
ATOM    423  O   GLU A  54     -37.721   1.626   4.319  1.00 15.00      A    O  
ATOM    424  N   GLN A  55     -35.828   1.905   3.129  1.00 15.00      A    N  
ATOM    425  HN  GLN A  55     -35.030   1.479   2.752  1.00 15.00      A    H  
ATOM    426  CA  GLN A  55     -36.027   3.339   2.937  1.00 15.00      A    C  
ATOM    427  CB  GLN A  55     -34.710   4.036   2.589  1.00 15.00      A    C  
ATOM    428  CG  GLN A  55     -33.734   4.134   3.753  1.00 15.00      A    C  
ATOM    429  CD  GLN A  55     -34.306   4.890   4.938  1.00 15.00      A    C  
ATOM    430  OE1 GLN A  55     -34.192   6.112   5.022  1.00 15.00      A    O  
ATOM    431  NE2 GLN A  55     -34.918   4.164   5.867  1.00 15.00      A    N  
ATOM    432 HE21 GLN A  55     -34.966   3.194   5.739  1.00 15.00      A    H  
ATOM    433 HE22 GLN A  55     -35.298   4.629   6.642  1.00 15.00      A    H  
ATOM    434  C   GLN A  55     -37.088   3.624   1.876  1.00 15.00      A    C  
ATOM    435  O   GLN A  55     -37.781   4.639   1.943  1.00 15.00      A    O  
ATOM    436  N   ILE A  56     -37.207   2.727   0.899  1.00 15.00      A    N  
ATOM    437  HN  ILE A  56     -36.612   1.948   0.889  1.00 15.00      A    H  
ATOM    438  CA  ILE A  56     -38.201   2.878  -0.161  1.00 15.00      A    C  
ATOM    439  CB  ILE A  56     -37.901   1.954  -1.366  1.00 15.00      A    C  
ATOM    440  CG1 ILE A  56     -36.615   2.403  -2.069  1.00 15.00      A    C  
ATOM    441  CG2 ILE A  56     -39.064   1.936  -2.350  1.00 15.00      A    C  
ATOM    442  CD1 ILE A  56     -36.191   1.505  -3.212  1.00 15.00      A    C  
ATOM    443  C   ILE A  56     -39.600   2.594   0.388  1.00 15.00      A    C  
ATOM    444  O   ILE A  56     -40.574   3.242   0.003  1.00 15.00      A    O  
ATOM    445  N   ALA A  57     -39.681   1.632   1.306  1.00 15.00      A    N  
ATOM    446  HN  ALA A  57     -38.866   1.155   1.569  1.00 15.00      A    H  
ATOM    447  CA  ALA A  57     -40.947   1.264   1.932  1.00 15.00      A    C  
ATOM    448  CB  ALA A  57     -40.805  -0.061   2.665  1.00 15.00      A    C  
ATOM    449  C   ALA A  57     -41.409   2.356   2.894  1.00 15.00      A    C  
ATOM    450  O   ALA A  57     -42.606   2.521   3.137  1.00 15.00      A    O  
ATOM    451  N   GLN A  58     -40.444   3.098   3.437  1.00 15.00      A    N  
ATOM    452  HN  GLN A  58     -39.511   2.906   3.205  1.00 15.00      A    H  
ATOM    453  CA  GLN A  58     -40.731   4.187   4.363  1.00 15.00      A    C  
ATOM    454  CB  GLN A  58     -39.474   4.535   5.168  1.00 15.00      A    C  
ATOM    455  CG  GLN A  58     -39.705   5.523   6.300  1.00 15.00      A    C  
ATOM    456  CD  GLN A  58     -38.437   5.824   7.076  1.00 15.00      A    C  
ATOM    457  OE1 GLN A  58     -38.118   5.147   8.052  1.00 15.00      A    O  
ATOM    458  NE2 GLN A  58     -37.707   6.845   6.643  1.00 15.00      A    N  
ATOM    459 HE21 GLN A  58     -38.022   7.340   5.859  1.00 15.00      A    H  
ATOM    460 HE22 GLN A  58     -36.882   7.061   7.126  1.00 15.00      A    H  
ATOM    461  C   GLN A  58     -41.226   5.414   3.601  1.00 15.00      A    C  
ATOM    462  O   GLN A  58     -42.089   6.153   4.080  1.00 15.00      A    O  
ATOM    463  N   LEU A  59     -40.675   5.617   2.405  1.00 15.00      A    N  
ATOM    464  HN  LEU A  59     -39.991   4.992   2.085  1.00 15.00      A    H  
ATOM    465  CA  LEU A  59     -41.059   6.740   1.556  1.00 15.00      A    C  
ATOM    466  CB  LEU A  59     -39.981   6.999   0.499  1.00 15.00      A    C  
ATOM    467  CG  LEU A  59     -40.160   8.250  -0.365  1.00 15.00      A    C  
ATOM    468  CD1 LEU A  59     -40.043   9.511   0.479  1.00 15.00      A    C  
ATOM    469  CD2 LEU A  59     -39.151   8.265  -1.502  1.00 15.00      A    C  
ATOM    470  C   LEU A  59     -42.403   6.465   0.884  1.00 15.00      A    C  
ATOM    471  O   LEU A  59     -43.092   7.387   0.446  1.00 15.00      A    O  
ATOM    472  N   ALA A  60     -42.766   5.185   0.810  1.00 15.00      A    N  
ATOM    473  HN  ALA A  60     -42.166   4.500   1.172  1.00 15.00      A    H  
ATOM    474  CA  ALA A  60     -44.027   4.774   0.207  1.00 15.00      A    C  
ATOM    475  CB  ALA A  60     -44.030   3.274  -0.032  1.00 15.00      A    C  
ATOM    476  C   ALA A  60     -45.200   5.177   1.094  1.00 15.00      A    C  
ATOM    477  O   ALA A  60     -46.246   5.597   0.602  1.00 15.00      A    O  
ATOM    478  N   ALA A  61     -45.011   5.051   2.409  1.00 15.00      A    N  
ATOM    479  HN  ALA A  61     -44.156   4.702   2.735  1.00 15.00      A    H  
ATOM    480  CA  ALA A  61     -46.043   5.420   3.374  1.00 15.00      A    C  
ATOM    481  CB  ALA A  61     -45.688   4.888   4.754  1.00 15.00      A    C  
ATOM    482  C   ALA A  61     -46.219   6.936   3.411  1.00 15.00      A    C  
ATOM    483  O   ALA A  61     -47.280   7.443   3.776  1.00 15.00      A    O  
ATOM    484  N   HIS A  62     -45.160   7.648   3.026  1.00 15.00      A    N  
ATOM    485  HN  HIS A  62     -44.344   7.174   2.762  1.00 15.00      A    H  
ATOM    486  CA  HIS A  62     -45.171   9.105   2.983  1.00 15.00      A    C  
ATOM    487  CB  HIS A  62     -43.729   9.624   2.852  1.00 15.00      A    C  
ATOM    488  CG  HIS A  62     -43.576  11.119   2.893  1.00 15.00      A    C  
ATOM    489  ND1 HIS A  62     -44.614  12.001   3.102  1.00 15.00      A    N  
ATOM    490  HD1 HIS A  62     -45.554  11.761   3.238  1.00 15.00      A    H  
ATOM    491  CD2 HIS A  62     -42.465  11.884   2.742  1.00 15.00      A    C  
ATOM    492  CE1 HIS A  62     -44.113  13.243   3.071  1.00 15.00      A    C  
ATOM    493  NE2 HIS A  62     -42.812  13.227   2.856  1.00 15.00      A    N  
ATOM    494  C   HIS A  62     -46.020   9.586   1.804  1.00 15.00      A    C  
ATOM    495  O   HIS A  62     -46.765  10.559   1.916  1.00 15.00      A    O  
ATOM    496  N   LEU A  63     -45.915   8.878   0.683  1.00 15.00      A    N  
ATOM    497  HN  LEU A  63     -45.319   8.100   0.664  1.00 15.00      A    H  
ATOM    498  CA  LEU A  63     -46.664   9.228  -0.520  1.00 15.00      A    C  
ATOM    499  CB  LEU A  63     -45.908   8.773  -1.772  1.00 15.00      A    C  
ATOM    500  CG  LEU A  63     -44.493   9.332  -1.944  1.00 15.00      A    C  
ATOM    501  CD1 LEU A  63     -43.835   8.758  -3.189  1.00 15.00      A    C  
ATOM    502  CD2 LEU A  63     -44.517  10.852  -2.001  1.00 15.00      A    C  
ATOM    503  C   LEU A  63     -48.076   8.641  -0.500  1.00 15.00      A    C  
ATOM    504  O   LEU A  63     -48.804   8.728  -1.492  1.00 15.00      A    O  
ATOM    505  N   ARG A  64     -48.448   8.041   0.639  1.00 15.00      A    N  
ATOM    506  HN  ARG A  64     -47.804   7.998   1.376  1.00 15.00      A    H  
ATOM    507  CA  ARG A  64     -49.774   7.440   0.831  1.00 15.00      A    C  
ATOM    508  CB  ARG A  64     -50.890   8.485   0.692  1.00 15.00      A    C  
ATOM    509  CG  ARG A  64     -50.672   9.747   1.513  1.00 15.00      A    C  
ATOM    510  CD  ARG A  64     -50.570   9.441   3.000  1.00 15.00      A    C  
ATOM    511  NE  ARG A  64     -49.460  10.157   3.628  1.00 15.00      A    N  
ATOM    512  HE  ARG A  64     -48.599   9.692   3.686  1.00 15.00      A    H  
ATOM    513  CZ  ARG A  64     -49.553  11.391   4.119  1.00 15.00      A    C  
ATOM    514  NH1 ARG A  64     -50.702  12.052   4.060  1.00 15.00      A    N  
ATOM    515 HH11 ARG A  64     -50.770  13.016   4.445  1.00 15.00      A    H  
ATOM    516 HH12 ARG A  64     -51.537  11.606   3.627  1.00 15.00      A    H  
ATOM    517  NH2 ARG A  64     -48.491  11.968   4.666  1.00 15.00      A    N  
ATOM    518 HH21 ARG A  64     -47.586  11.457   4.712  1.00 15.00      A    H  
ATOM    519 HH22 ARG A  64     -48.563  12.933   5.050  1.00 15.00      A    H  
ATOM    520  C   ARG A  64     -50.021   6.252  -0.100  1.00 15.00      A    C  
ATOM    521  O   ARG A  64     -51.167   5.899  -0.381  1.00 15.00      A    O  
ATOM    522  N   LYS A  65     -48.939   5.637  -0.567  1.00 15.00      A    N  
ATOM    523  HN  LYS A  65     -48.054   5.964  -0.305  1.00 15.00      A    H  
ATOM    524  CA  LYS A  65     -49.033   4.485  -1.459  1.00 15.00      A    C  
ATOM    525  CB  LYS A  65     -48.467   4.826  -2.841  1.00 15.00      A    C  
ATOM    526  CG  LYS A  65     -49.251   5.895  -3.584  1.00 15.00      A    C  
ATOM    527  CD  LYS A  65     -48.606   6.230  -4.918  1.00 15.00      A    C  
ATOM    528  CE  LYS A  65     -49.409   7.282  -5.667  1.00 15.00      A    C  
ATOM    529  NZ  LYS A  65     -48.799   7.615  -6.983  1.00 15.00      A    N  
ATOM    530  HZ1 LYS A  65     -48.720   6.759  -7.568  1.00 15.00      A    H  
ATOM    531  HZ2 LYS A  65     -47.851   8.017  -6.847  1.00 15.00      A    H  
ATOM    532  HZ3 LYS A  65     -49.389   8.311  -7.484  1.00 15.00      A    H  
ATOM    533  C   LYS A  65     -48.300   3.286  -0.864  1.00 15.00      A    C  
ATOM    534  O   LYS A  65     -47.091   3.138  -1.043  1.00 15.00      A    O  
ATOM    535  N   PRO A  66     -49.029   2.418  -0.140  1.00 15.00      A    N  
ATOM    536  CA  PRO A  66     -48.453   1.228   0.501  1.00 15.00      A    C  
ATOM    537  CB  PRO A  66     -49.623   0.640   1.305  1.00 15.00      A    C  
ATOM    538  CG  PRO A  66     -50.640   1.729   1.372  1.00 15.00      A    C  
ATOM    539  CD  PRO A  66     -50.473   2.526   0.114  1.00 15.00      A    C  
ATOM    540  C   PRO A  66     -47.943   0.202  -0.506  1.00 15.00      A    C  
ATOM    541  O   PRO A  66     -48.609  -0.099  -1.498  1.00 15.00      A    O  
ATOM    542  N   LEU A  67     -46.754  -0.331  -0.240  1.00 15.00      A    N  
ATOM    543  HN  LEU A  67     -46.271  -0.041   0.562  1.00 15.00      A    H  
ATOM    544  CA  LEU A  67     -46.148  -1.333  -1.108  1.00 15.00      A    C  
ATOM    545  CB  LEU A  67     -44.647  -1.067  -1.268  1.00 15.00      A    C  
ATOM    546  CG  LEU A  67     -44.255   0.202  -2.028  1.00 15.00      A    C  
ATOM    547  CD1 LEU A  67     -42.743   0.367  -2.043  1.00 15.00      A    C  
ATOM    548  CD2 LEU A  67     -44.805   0.172  -3.447  1.00 15.00      A    C  
ATOM    549  C   LEU A  67     -46.367  -2.734  -0.547  1.00 15.00      A    C  
ATOM    550  O   LEU A  67     -47.081  -2.911   0.441  1.00 15.00      A    O  
ATOM    551  N   ALA A  68     -45.750  -3.726  -1.183  1.00 15.00      A    N  
ATOM    552  HN  ALA A  68     -45.199  -3.520  -1.967  1.00 15.00      A    H  
ATOM    553  CA  ALA A  68     -45.870  -5.110  -0.743  1.00 15.00      A    C  
ATOM    554  CB  ALA A  68     -45.425  -6.057  -1.848  1.00 15.00      A    C  
ATOM    555  C   ALA A  68     -45.050  -5.342   0.524  1.00 15.00      A    C  
ATOM    556  O   ALA A  68     -43.886  -4.946   0.593  1.00 15.00      A    O  
ATOM    557  N   PRO A  69     -45.657  -5.979   1.545  1.00 15.00      A    N  
ATOM    558  CA  PRO A  69     -44.987  -6.265   2.823  1.00 15.00      A    C  
ATOM    559  CB  PRO A  69     -46.012  -7.112   3.584  1.00 15.00      A    C  
ATOM    560  CG  PRO A  69     -47.323  -6.739   2.986  1.00 15.00      A    C  
ATOM    561  CD  PRO A  69     -47.049  -6.466   1.535  1.00 15.00      A    C  
ATOM    562  C   PRO A  69     -43.693  -7.049   2.637  1.00 15.00      A    C  
ATOM    563  O   PRO A  69     -43.686  -8.126   2.038  1.00 15.00      A    O  
ATOM    564  N   GLY A  70     -42.600  -6.496   3.154  1.00 15.00      A    N  
ATOM    565  HN  GLY A  70     -42.672  -5.636   3.618  1.00 15.00      A    H  
ATOM    566  CA  GLY A  70     -41.309  -7.147   3.039  1.00 15.00      A    C  
ATOM    567  C   GLY A  70     -41.072  -8.173   4.131  1.00 15.00      A    C  
ATOM    568  O   GLY A  70     -41.986  -8.517   4.882  1.00 15.00      A    O  
ATOM    569  N   SER A  71     -39.838  -8.657   4.218  1.00 15.00      A    N  
ATOM    570  HN  SER A  71     -39.156  -8.338   3.591  1.00 15.00      A    H  
ATOM    571  CA  SER A  71     -39.469  -9.652   5.217  1.00 15.00      A    C  
ATOM    572  CB  SER A  71     -38.178 -10.361   4.800  1.00 15.00      A    C  
ATOM    573  OG  SER A  71     -37.159  -9.424   4.490  1.00 15.00      A    O  
ATOM    574  HG  SER A  71     -36.336  -9.700   4.900  1.00 15.00      A    H  
ATOM    575  C   SER A  71     -39.296  -9.024   6.597  1.00 15.00      A    C  
ATOM    576  O   SER A  71     -38.870  -7.874   6.719  1.00 15.00      A    O  
ATOM    577  N   ILE A  72     -39.634  -9.788   7.633  1.00 15.00      A    N  
ATOM    578  HN  ILE A  72     -39.979 -10.691   7.468  1.00 15.00      A    H  
ATOM    579  CA  ILE A  72     -39.510  -9.315   9.009  1.00 15.00      A    C  
ATOM    580  CB  ILE A  72     -40.394 -10.135   9.974  1.00 15.00      A    C  
ATOM    581  CG1 ILE A  72     -41.844 -10.158   9.482  1.00 15.00      A    C  
ATOM    582  CG2 ILE A  72     -40.315  -9.561  11.384  1.00 15.00      A    C  
ATOM    583  CD1 ILE A  72     -42.721 -11.162  10.199  1.00 15.00      A    C  
ATOM    584  C   ILE A  72     -38.058  -9.393   9.476  1.00 15.00      A    C  
ATOM    585  O   ILE A  72     -37.298 -10.256   9.032  1.00 15.00      A    O  
ATOM    586  C1  UNK B   1     -43.086  -2.485   2.145  1.00 15.00      B    C  
ATOM    587  C2  UNK B   1     -44.316  -1.794   2.736  1.00 15.00      B    C  
ATOM    588  C3  UNK B   1     -45.218  -2.520   3.505  1.00 15.00      B    C  
ATOM    589  C4  UNK B   1     -44.553  -0.305   2.481  1.00 15.00      B    C  
ATOM    590  O1  UNK B   1     -43.770   0.348   1.793  1.00 15.00      B    O  
ATOM    591  O2  UNK B   1     -45.644   0.303   3.020  1.00 15.00      B    O  
ATOM    592  C5  UNK B   1     -45.657   1.686   2.650  1.00 15.00      B    C  
END
