# Supplementary material for: In silico assessment of biocompatibility and toxicity: molecular docking and dynamics simulation of PMMA-based dental materials for interim prosthetic restorations
Source: J Mater Sci Mater Med. 2024 Jun 4;35(1):28. doi: 10.1007/s10856-024-06799-7 (PMC11150300; doi:10.1007/s10856-024-06799-7)
Supplement: Supplementary file 3 — Supplementary Data 3 [file 10856_2024_6799_MOESM3_ESM.zip › Complexes/COL1A1_PMMA.pdb]

REMARK FILENAME="complex_74w.pdb0"
REMARK ===============================================================
REMARK HADDOCK run for complex
REMARK initial structure: complex_74.pdb
REMARK ===============================================================
REMARK            total,bonds,angles,improper,dihe,vdw,elec,air,cdih,coup,rdcs,vean,dani,xpcs,rg
REMARK energies: -47.9974, 0, 0, 0, 0, -26.9257, -21.6006, 0.528854, 0, 0, 0, 0, 0, 0, 0
REMARK ===============================================================
REMARK            bonds,angles,impropers,dihe,air,cdih,coup,rdcs,vean,dani,xpcs
REMARK rms-dev.: 0,0,0,0,7.272236E-02,0,0, 0, 0, 0, 0
REMARK ===============================================================
REMARK               air,cdih,coup,rdcs,vean,dani,xpcs
REMARK               >0.3,>5,>1,>0,>5,>0.2,>0.2
REMARK violations.: 0, 0, 0, 0, 0, 0, 0
REMARK ===============================================================
REMARK                        CVpartition#,violations,rms
REMARK AIRs cross-validation: 1, 0, 8.996799E-02
REMARK ===============================================================
REMARK NCS energy: 0
REMARK ===============================================================
REMARK Symmetry energy: 0
REMARK ===============================================================
REMARK Membrane restraining energy: 0
REMARK ===============================================================
REMARK Local cross-correlation:  0.0000
REMARK ===============================================================
REMARK Desolvation energy: -3.18845
REMARK Internal energy free molecules: -1745.55
REMARK Internal energy complex: -1716.51
REMARK Binding energy: -22.6718
REMARK ===============================================================
REMARK buried surface area: 792.403
REMARK ===============================================================
REMARK water - chain_1: 0 0 0
REMARK water - chain_2: 0 0 0
REMARK ===============================================================
REMARK water - water: 0 0 0
REMARK ===============================================================
REMARK DATE:14-Feb-2024  02:03:07       created by user: enmr
REMARK VERSION:1.3U
ATOM      1  N   GLY A   1     -92.883  -4.550   5.592  1.00 15.00      A    N  
ATOM      2  HN  GLY A   1     -93.710  -4.884   5.180  1.00 15.00      A    H  
ATOM      3  CA  GLY A   1     -91.905  -3.848   4.781  1.00 15.00      A    C  
ATOM      4  C   GLY A   1     -92.505  -3.323   3.496  1.00 15.00      A    C  
ATOM      5  O   GLY A   1     -92.085  -3.710   2.406  1.00 15.00      A    O  
ATOM      6  N   SER A   2     -93.496  -2.442   3.626  1.00 15.00      A    N  
ATOM      7  HN  SER A   2     -93.785  -2.176   4.525  1.00 15.00      A    H  
ATOM      8  CA  SER A   2     -94.162  -1.862   2.465  1.00 15.00      A    C  
ATOM      9  CB  SER A   2     -95.468  -1.179   2.878  1.00 15.00      A    C  
ATOM     10  OG  SER A   2     -96.126  -0.616   1.756  1.00 15.00      A    O  
ATOM     11  HG  SER A   2     -95.960   0.329   1.729  1.00 15.00      A    H  
ATOM     12  C   SER A   2     -93.252  -0.876   1.736  1.00 15.00      A    C  
ATOM     13  O   SER A   2     -93.292  -0.771   0.510  1.00 15.00      A    O  
ATOM     14  N   GLY A   3     -92.434  -0.154   2.500  1.00 15.00      A    N  
ATOM     15  HN  GLY A   3     -92.455  -0.275   3.472  1.00 15.00      A    H  
ATOM     16  CA  GLY A   3     -91.521   0.809   1.911  1.00 15.00      A    C  
ATOM     17  C   GLY A   3     -90.307   0.147   1.287  1.00 15.00      A    C  
ATOM     18  O   GLY A   3     -89.918  -0.948   1.698  1.00 15.00      A    O  
ATOM     19  N   PRO A   4     -89.683   0.797   0.288  1.00 15.00      A    N  
ATOM     20  CA  PRO A   4     -88.500   0.253  -0.392  1.00 15.00      A    C  
ATOM     21  CB  PRO A   4     -88.301   1.216  -1.568  1.00 15.00      A    C  
ATOM     22  CG  PRO A   4     -88.903   2.497  -1.108  1.00 15.00      A    C  
ATOM     23  CD  PRO A   4     -90.080   2.111  -0.258  1.00 15.00      A    C  
ATOM     24  C   PRO A   4     -87.260   0.246   0.508  1.00 15.00      A    C  
ATOM     25  O   PRO A   4     -87.195   0.982   1.497  1.00 15.00      A    O  
ATOM     26  N   PRO A   5     -86.263  -0.603   0.177  1.00 15.00      A    N  
ATOM     27  CA  PRO A   5     -85.015  -0.708   0.948  1.00 15.00      A    C  
ATOM     28  CB  PRO A   5     -84.176  -1.711   0.148  1.00 15.00      A    C  
ATOM     29  CG  PRO A   5     -85.164  -2.488  -0.649  1.00 15.00      A    C  
ATOM     30  CD  PRO A   5     -86.281  -1.534  -0.966  1.00 15.00      A    C  
ATOM     31  C   PRO A   5     -84.287   0.630   1.042  1.00 15.00      A    C  
ATOM     32  O   PRO A   5     -84.339   1.441   0.116  1.00 15.00      A    O  
ATOM     33  N   GLY A   6     -83.615   0.850   2.169  1.00 15.00      A    N  
ATOM     34  HN  GLY A   6     -83.612   0.162   2.867  1.00 15.00      A    H  
ATOM     35  CA  GLY A   6     -82.888   2.090   2.378  1.00 15.00      A    C  
ATOM     36  C   GLY A   6     -81.713   2.256   1.432  1.00 15.00      A    C  
ATOM     37  O   GLY A   6     -81.265   1.284   0.817  1.00 15.00      A    O  
ATOM     38  N   PRO A   7     -81.190   3.492   1.302  1.00 15.00      A    N  
ATOM     39  CA  PRO A   7     -80.054   3.789   0.417  1.00 15.00      A    C  
ATOM     40  CB  PRO A   7     -79.819   5.295   0.615  1.00 15.00      A    C  
ATOM     41  CG  PRO A   7     -80.490   5.628   1.904  1.00 15.00      A    C  
ATOM     42  CD  PRO A   7     -81.662   4.696   2.011  1.00 15.00      A    C  
ATOM     43  C   PRO A   7     -78.801   3.003   0.801  1.00 15.00      A    C  
ATOM     44  O   PRO A   7     -78.534   2.788   1.986  1.00 15.00      A    O  
ATOM     45  N   PRO A   8     -78.022   2.561  -0.208  1.00 15.00      A    N  
ATOM     46  CA  PRO A   8     -76.787   1.792   0.011  1.00 15.00      A    C  
ATOM     47  CB  PRO A   8     -76.197   1.650  -1.398  1.00 15.00      A    C  
ATOM     48  CG  PRO A   8     -77.364   1.794  -2.312  1.00 15.00      A    C  
ATOM     49  CD  PRO A   8     -78.294   2.768  -1.643  1.00 15.00      A    C  
ATOM     50  C   PRO A   8     -75.805   2.523   0.925  1.00 15.00      A    C  
ATOM     51  O   PRO A   8     -75.665   3.745   0.850  1.00 15.00      A    O  
ATOM     52  N   GLY A   9     -75.130   1.761   1.789  1.00 15.00      A    N  
ATOM     53  HN  GLY A   9     -75.286   0.794   1.796  1.00 15.00      A    H  
ATOM     54  CA  GLY A   9     -74.172   2.341   2.715  1.00 15.00      A    C  
ATOM     55  C   GLY A   9     -72.980   2.978   2.023  1.00 15.00      A    C  
ATOM     56  O   GLY A   9     -72.702   2.677   0.859  1.00 15.00      A    O  
ATOM     57  N   PRO A  10     -72.251   3.868   2.728  1.00 15.00      A    N  
ATOM     58  CA  PRO A  10     -71.077   4.556   2.173  1.00 15.00      A    C  
ATOM     59  CB  PRO A  10     -70.625   5.481   3.312  1.00 15.00      A    C  
ATOM     60  CG  PRO A  10     -71.219   4.894   4.545  1.00 15.00      A    C  
ATOM     61  CD  PRO A  10     -72.517   4.270   4.121  1.00 15.00      A    C  
ATOM     62  C   PRO A  10     -69.954   3.588   1.806  1.00 15.00      A    C  
ATOM     63  O   PRO A  10     -69.810   2.528   2.421  1.00 15.00      A    O  
ATOM     64  N   PRO A  11     -69.149   3.946   0.784  1.00 15.00      A    N  
ATOM     65  CA  PRO A  11     -68.025   3.119   0.321  1.00 15.00      A    C  
ATOM     66  CB  PRO A  11     -67.318   4.021  -0.696  1.00 15.00      A    C  
ATOM     67  CG  PRO A  11     -68.383   4.938  -1.185  1.00 15.00      A    C  
ATOM     68  CD  PRO A  11     -69.286   5.183  -0.009  1.00 15.00      A    C  
ATOM     69  C   PRO A  11     -67.068   2.758   1.455  1.00 15.00      A    C  
ATOM     70  O   PRO A  11     -66.735   3.602   2.289  1.00 15.00      A    O  
ATOM     71  N   GLY A  12     -66.633   1.498   1.473  1.00 15.00      A    N  
ATOM     72  HN  GLY A  12     -66.934   0.879   0.776  1.00 15.00      A    H  
ATOM     73  CA  GLY A  12     -65.723   1.032   2.505  1.00 15.00      A    C  
ATOM     74  C   GLY A  12     -64.377   1.733   2.474  1.00 15.00      A    C  
ATOM     75  O   GLY A  12     -63.989   2.292   1.444  1.00 15.00      A    O  
ATOM     76  N   PRO A  13     -63.638   1.713   3.601  1.00 15.00      A    N  
ATOM     77  CA  PRO A  13     -62.321   2.356   3.703  1.00 15.00      A    C  
ATOM     78  CB  PRO A  13     -61.856   2.014   5.128  1.00 15.00      A    C  
ATOM     79  CG  PRO A  13     -62.710   0.868   5.552  1.00 15.00      A    C  
ATOM     80  CD  PRO A  13     -64.027   1.060   4.862  1.00 15.00      A    C  
ATOM     81  C   PRO A  13     -61.330   1.805   2.678  1.00 15.00      A    C  
ATOM     82  O   PRO A  13     -61.350   0.614   2.362  1.00 15.00      A    O  
ATOM     83  N   PRO A  14     -60.460   2.678   2.134  1.00 15.00      A    N  
ATOM     84  CA  PRO A  14     -59.452   2.284   1.141  1.00 15.00      A    C  
ATOM     85  CB  PRO A  14     -58.651   3.572   0.897  1.00 15.00      A    C  
ATOM     86  CG  PRO A  14     -58.992   4.470   2.039  1.00 15.00      A    C  
ATOM     87  CD  PRO A  14     -60.392   4.114   2.442  1.00 15.00      A    C  
ATOM     88  C   PRO A  14     -58.540   1.174   1.659  1.00 15.00      A    C  
ATOM     89  O   PRO A  14     -58.214   1.131   2.848  1.00 15.00      A    O  
ATOM     90  N   GLY A  15     -58.143   0.276   0.759  1.00 15.00      A    N  
ATOM     91  HN  GLY A  15     -58.438   0.368  -0.171  1.00 15.00      A    H  
ATOM     92  CA  GLY A  15     -57.283  -0.833   1.133  1.00 15.00      A    C  
ATOM     93  C   GLY A  15     -55.947  -0.381   1.684  1.00 15.00      A    C  
ATOM     94  O   GLY A  15     -55.379   0.609   1.217  1.00 15.00      A    O  
ATOM     95  N   ALA A  16     -55.450  -1.106   2.685  1.00 15.00      A    N  
ATOM     96  HN  ALA A  16     -55.959  -1.879   3.012  1.00 15.00      A    H  
ATOM     97  CA  ALA A  16     -54.172  -0.784   3.313  1.00 15.00      A    C  
ATOM     98  CB  ALA A  16     -53.899  -1.731   4.472  1.00 15.00      A    C  
ATOM     99  C   ALA A  16     -53.031  -0.837   2.304  1.00 15.00      A    C  
ATOM    100  O   ALA A  16     -53.061  -1.630   1.362  1.00 15.00      A    O  
ATOM    101  N   ARG A  17     -52.030   0.017   2.506  1.00 15.00      A    N  
ATOM    102  HN  ARG A  17     -52.071   0.627   3.272  1.00 15.00      A    H  
ATOM    103  CA  ARG A  17     -50.874   0.070   1.620  1.00 15.00      A    C  
ATOM    104  CB  ARG A  17     -49.926   1.198   2.046  1.00 15.00      A    C  
ATOM    105  CG  ARG A  17     -48.729   1.385   1.127  1.00 15.00      A    C  
ATOM    106  CD  ARG A  17     -47.793   2.473   1.629  1.00 15.00      A    C  
ATOM    107  NE  ARG A  17     -48.385   3.808   1.528  1.00 15.00      A    N  
ATOM    108  HE  ARG A  17     -48.812   4.175   2.330  1.00 15.00      A    H  
ATOM    109  CZ  ARG A  17     -48.368   4.546   0.416  1.00 15.00      A    C  
ATOM    110  NH1 ARG A  17     -47.795   4.080  -0.688  1.00 15.00      A    N  
ATOM    111 HH11 ARG A  17     -47.356   3.137  -0.687  1.00 15.00      A    H  
ATOM    112 HH12 ARG A  17     -47.784   4.658  -1.553  1.00 15.00      A    H  
ATOM    113  NH2 ARG A  17     -48.921   5.753   0.409  1.00 15.00      A    N  
ATOM    114 HH21 ARG A  17     -48.907   6.326  -0.459  1.00 15.00      A    H  
ATOM    115 HH22 ARG A  17     -49.366   6.129   1.271  1.00 15.00      A    H  
ATOM    116  C   ARG A  17     -50.139  -1.271   1.602  1.00 15.00      A    C  
ATOM    117  O   ARG A  17     -50.012  -1.931   2.635  1.00 15.00      A    O  
ATOM    118  N   GLY A  18     -49.669  -1.669   0.419  1.00 15.00      A    N  
ATOM    119  HN  GLY A  18     -49.808  -1.100  -0.367  1.00 15.00      A    H  
ATOM    120  CA  GLY A  18     -48.959  -2.929   0.276  1.00 15.00      A    C  
ATOM    121  C   GLY A  18     -47.670  -2.984   1.076  1.00 15.00      A    C  
ATOM    122  O   GLY A  18     -47.171  -1.955   1.536  1.00 15.00      A    O  
ATOM    123  N   GLN A  19     -47.138  -4.196   1.237  1.00 15.00      A    N  
ATOM    124  HN  GLN A  19     -47.593  -4.968   0.843  1.00 15.00      A    H  
ATOM    125  CA  GLN A  19     -45.901  -4.411   1.983  1.00 15.00      A    C  
ATOM    126  CB  GLN A  19     -45.508  -5.889   1.942  1.00 15.00      A    C  
ATOM    127  CG  GLN A  19     -46.337  -6.774   2.857  1.00 15.00      A    C  
ATOM    128  CD  GLN A  19     -46.030  -6.539   4.323  1.00 15.00      A    C  
ATOM    129  OE1 GLN A  19     -46.641  -5.689   4.969  1.00 15.00      A    O  
ATOM    130  NE2 GLN A  19     -45.080  -7.297   4.857  1.00 15.00      A    N  
ATOM    131 HE21 GLN A  19     -44.637  -7.956   4.283  1.00 15.00      A    H  
ATOM    132 HE22 GLN A  19     -44.860  -7.166   5.803  1.00 15.00      A    H  
ATOM    133  C   GLN A  19     -44.760  -3.548   1.454  1.00 15.00      A    C  
ATOM    134  O   GLN A  19     -44.542  -3.463   0.243  1.00 15.00      A    O  
ATOM    135  N   ALA A  20     -44.047  -2.903   2.377  1.00 15.00      A    N  
ATOM    136  HN  ALA A  20     -44.287  -3.010   3.321  1.00 15.00      A    H  
ATOM    137  CA  ALA A  20     -42.925  -2.041   2.025  1.00 15.00      A    C  
ATOM    138  CB  ALA A  20     -42.407  -1.315   3.260  1.00 15.00      A    C  
ATOM    139  C   ALA A  20     -41.804  -2.831   1.359  1.00 15.00      A    C  
ATOM    140  O   ALA A  20     -41.541  -3.980   1.718  1.00 15.00      A    O  
ATOM    141  N   GLY A  21     -41.155  -2.204   0.381  1.00 15.00      A    N  
ATOM    142  HN  GLY A  21     -41.420  -1.293   0.140  1.00 15.00      A    H  
ATOM    143  CA  GLY A  21     -40.068  -2.849  -0.331  1.00 15.00      A    C  
ATOM    144  C   GLY A  21     -38.880  -3.146   0.563  1.00 15.00      A    C  
ATOM    145  O   GLY A  21     -38.528  -2.340   1.426  1.00 15.00      A    O  
ATOM    146  N   VAL A  22     -38.266  -4.308   0.356  1.00 15.00      A    N  
ATOM    147  HN  VAL A  22     -38.600  -4.906  -0.346  1.00 15.00      A    H  
ATOM    148  CA  VAL A  22     -37.109  -4.717   1.144  1.00 15.00      A    C  
ATOM    149  CB  VAL A  22     -36.817  -6.226   1.000  1.00 15.00      A    C  
ATOM    150  CG1 VAL A  22     -37.940  -7.046   1.616  1.00 15.00      A    C  
ATOM    151  CG2 VAL A  22     -36.616  -6.605  -0.461  1.00 15.00      A    C  
ATOM    152  C   VAL A  22     -35.865  -3.914   0.769  1.00 15.00      A    C  
ATOM    153  O   VAL A  22     -35.809  -3.291  -0.294  1.00 15.00      A    O  
ATOM    154  N   MET A  23     -34.874  -3.930   1.654  1.00 15.00      A    N  
ATOM    155  HN  MET A  23     -34.984  -4.438   2.484  1.00 15.00      A    H  
ATOM    156  CA  MET A  23     -33.628  -3.209   1.425  1.00 15.00      A    C  
ATOM    157  CB  MET A  23     -32.794  -3.176   2.709  1.00 15.00      A    C  
ATOM    158  CG  MET A  23     -31.598  -2.238   2.653  1.00 15.00      A    C  
ATOM    159  SD  MET A  23     -30.761  -2.064   4.241  1.00 15.00      A    S  
ATOM    160  CE  MET A  23     -30.296  -3.762   4.574  1.00 15.00      A    C  
ATOM    161  C   MET A  23     -32.836  -3.843   0.284  1.00 15.00      A    C  
ATOM    162  O   MET A  23     -32.830  -5.065   0.128  1.00 15.00      A    O  
ATOM    163  N   GLY A  24     -32.183  -3.001  -0.516  1.00 15.00      A    N  
ATOM    164  HN  GLY A  24     -32.238  -2.038  -0.342  1.00 15.00      A    H  
ATOM    165  CA  GLY A  24     -31.399  -3.483  -1.644  1.00 15.00      A    C  
ATOM    166  C   GLY A  24     -30.199  -4.323  -1.238  1.00 15.00      A    C  
ATOM    167  O   GLY A  24     -29.765  -4.293  -0.084  1.00 15.00      A    O  
ATOM    168  N   PHE A  25     -29.661  -5.072  -2.197  1.00 15.00      A    N  
ATOM    169  HN  PHE A  25     -30.050  -5.045  -3.097  1.00 15.00      A    H  
ATOM    170  CA  PHE A  25     -28.511  -5.934  -1.950  1.00 15.00      A    C  
ATOM    171  CB  PHE A  25     -28.252  -6.839  -3.158  1.00 15.00      A    C  
ATOM    172  CG  PHE A  25     -29.404  -7.730  -3.526  1.00 15.00      A    C  
ATOM    173  CD1 PHE A  25     -29.800  -8.757  -2.685  1.00 15.00      A    C  
ATOM    174  CD2 PHE A  25     -30.084  -7.544  -4.716  1.00 15.00      A    C  
ATOM    175  CE1 PHE A  25     -30.858  -9.580  -3.024  1.00 15.00      A    C  
ATOM    176  CE2 PHE A  25     -31.143  -8.363  -5.063  1.00 15.00      A    C  
ATOM    177  CZ  PHE A  25     -31.530  -9.384  -4.216  1.00 15.00      A    C  
ATOM    178  C   PHE A  25     -27.256  -5.122  -1.642  1.00 15.00      A    C  
ATOM    179  O   PHE A  25     -27.049  -4.046  -2.208  1.00 15.00      A    O  
ATOM    180  N   PRO A  26     -26.401  -5.634  -0.731  1.00 15.00      A    N  
ATOM    181  CA  PRO A  26     -25.148  -4.965  -0.351  1.00 15.00      A    C  
ATOM    182  CB  PRO A  26     -24.549  -5.896   0.716  1.00 15.00      A    C  
ATOM    183  CG  PRO A  26     -25.694  -6.720   1.198  1.00 15.00      A    C  
ATOM    184  CD  PRO A  26     -26.597  -6.892   0.013  1.00 15.00      A    C  
ATOM    185  C   PRO A  26     -24.194  -4.841  -1.538  1.00 15.00      A    C  
ATOM    186  O   PRO A  26     -24.100  -5.749  -2.365  1.00 15.00      A    O  
ATOM    187  N   GLY A  27     -23.499  -3.705  -1.619  1.00 15.00      A    N  
ATOM    188  HN  GLY A  27     -23.626  -3.016  -0.934  1.00 15.00      A    H  
ATOM    189  CA  GLY A  27     -22.561  -3.474  -2.709  1.00 15.00      A    C  
ATOM    190  C   GLY A  27     -21.365  -4.411  -2.670  1.00 15.00      A    C  
ATOM    191  O   GLY A  27     -20.931  -4.823  -1.592  1.00 15.00      A    O  
ATOM    192  N   PRO A  28     -20.803  -4.759  -3.845  1.00 15.00      A    N  
ATOM    193  CA  PRO A  28     -19.648  -5.662  -3.937  1.00 15.00      A    C  
ATOM    194  CB  PRO A  28     -19.519  -5.913  -5.445  1.00 15.00      A    C  
ATOM    195  CG  PRO A  28     -20.124  -4.709  -6.079  1.00 15.00      A    C  
ATOM    196  CD  PRO A  28     -21.250  -4.295  -5.175  1.00 15.00      A    C  
ATOM    197  C   PRO A  28     -18.367  -5.033  -3.388  1.00 15.00      A    C  
ATOM    198  O   PRO A  28     -18.231  -3.806  -3.350  1.00 15.00      A    O  
ATOM    199  N   PRO A  29     -17.417  -5.878  -2.937  1.00 15.00      A    N  
ATOM    200  CA  PRO A  29     -16.133  -5.419  -2.388  1.00 15.00      A    C  
ATOM    201  CB  PRO A  29     -15.371  -6.723  -2.118  1.00 15.00      A    C  
ATOM    202  CG  PRO A  29     -16.430  -7.759  -1.982  1.00 15.00      A    C  
ATOM    203  CD  PRO A  29     -17.530  -7.346  -2.915  1.00 15.00      A    C  
ATOM    204  C   PRO A  29     -15.363  -4.555  -3.383  1.00 15.00      A    C  
ATOM    205  O   PRO A  29     -15.358  -4.828  -4.585  1.00 15.00      A    O  
ATOM    206  N   GLY A  30     -14.720  -3.507  -2.873  1.00 15.00      A    N  
ATOM    207  HN  GLY A  30     -14.764  -3.341  -1.908  1.00 15.00      A    H  
ATOM    208  CA  GLY A  30     -13.958  -2.609  -3.725  1.00 15.00      A    C  
ATOM    209  C   GLY A  30     -12.722  -3.262  -4.318  1.00 15.00      A    C  
ATOM    210  O   GLY A  30     -12.230  -4.257  -3.784  1.00 15.00      A    O  
ATOM    211  N   PRO A  31     -12.197  -2.713  -5.433  1.00 15.00      A    N  
ATOM    212  CA  PRO A  31     -11.006  -3.253  -6.106  1.00 15.00      A    C  
ATOM    213  CB  PRO A  31     -10.859  -2.365  -7.349  1.00 15.00      A    C  
ATOM    214  CG  PRO A  31     -11.590  -1.112  -7.015  1.00 15.00      A    C  
ATOM    215  CD  PRO A  31     -12.727  -1.523  -6.124  1.00 15.00      A    C  
ATOM    216  C   PRO A  31      -9.751  -3.162  -5.239  1.00 15.00      A    C  
ATOM    217  O   PRO A  31      -9.653  -2.300  -4.364  1.00 15.00      A    O  
ATOM    218  N   PRO A  32      -8.781  -4.069  -5.470  1.00 15.00      A    N  
ATOM    219  CA  PRO A  32      -7.517  -4.099  -4.720  1.00 15.00      A    C  
ATOM    220  CB  PRO A  32      -6.716  -5.225  -5.395  1.00 15.00      A    C  
ATOM    221  CG  PRO A  32      -7.395  -5.460  -6.703  1.00 15.00      A    C  
ATOM    222  CD  PRO A  32      -8.843  -5.141  -6.476  1.00 15.00      A    C  
ATOM    223  C   PRO A  32      -6.759  -2.771  -4.804  1.00 15.00      A    C  
ATOM    224  O   PRO A  32      -6.735  -2.121  -5.852  1.00 15.00      A    O  
ATOM    225  N   GLY A  33      -6.146  -2.380  -3.684  1.00 15.00      A    N  
ATOM    226  HN  GLY A  33      -6.203  -2.945  -2.886  1.00 15.00      A    H  
ATOM    227  CA  GLY A  33      -5.403  -1.133  -3.628  1.00 15.00      A    C  
ATOM    228  C   GLY A  33      -4.183  -1.119  -4.529  1.00 15.00      A    C  
ATOM    229  O   GLY A  33      -3.692  -2.178  -4.928  1.00 15.00      A    O  
ATOM    230  N   PRO A  34      -3.677   0.081  -4.871  1.00 15.00      A    N  
ATOM    231  CA  PRO A  34      -2.499   0.235  -5.736  1.00 15.00      A    C  
ATOM    232  CB  PRO A  34      -2.275   1.753  -5.765  1.00 15.00      A    C  
ATOM    233  CG  PRO A  34      -3.604   2.334  -5.432  1.00 15.00      A    C  
ATOM    234  CD  PRO A  34      -4.223   1.384  -4.451  1.00 15.00      A    C  
ATOM    235  C   PRO A  34      -1.270  -0.465  -5.162  1.00 15.00      A    C  
ATOM    236  O   PRO A  34      -1.067  -0.480  -3.946  1.00 15.00      A    O  
ATOM    237  N   PRO A  35      -0.439  -1.062  -6.036  1.00 15.00      A    N  
ATOM    238  CA  PRO A  35       0.779  -1.767  -5.617  1.00 15.00      A    C  
ATOM    239  CB  PRO A  35       1.385  -2.265  -6.938  1.00 15.00      A    C  
ATOM    240  CG  PRO A  35       0.756  -1.422  -7.995  1.00 15.00      A    C  
ATOM    241  CD  PRO A  35      -0.622  -1.098  -7.496  1.00 15.00      A    C  
ATOM    242  C   PRO A  35       1.756  -0.840  -4.899  1.00 15.00      A    C  
ATOM    243  O   PRO A  35       1.769   0.369  -5.139  1.00 15.00      A    O  
ATOM    244  N   GLY A  36       2.565  -1.417  -4.009  1.00 15.00      A    N  
ATOM    245  HN  GLY A  36       2.498  -2.383  -3.859  1.00 15.00      A    H  
ATOM    246  CA  GLY A  36       3.536  -0.637  -3.262  1.00 15.00      A    C  
ATOM    247  C   GLY A  36       4.518   0.085  -4.163  1.00 15.00      A    C  
ATOM    248  O   GLY A  36       5.132  -0.528  -5.038  1.00 15.00      A    O  
ATOM    249  N   LYS A  37       4.652   1.393  -3.953  1.00 15.00      A    N  
ATOM    250  HN  LYS A  37       4.128   1.817  -3.242  1.00 15.00      A    H  
ATOM    251  CA  LYS A  37       5.558   2.215  -4.747  1.00 15.00      A    C  
ATOM    252  CB  LYS A  37       5.366   3.694  -4.401  1.00 15.00      A    C  
ATOM    253  CG  LYS A  37       6.118   4.655  -5.306  1.00 15.00      A    C  
ATOM    254  CD  LYS A  37       5.975   6.089  -4.820  1.00 15.00      A    C  
ATOM    255  CE  LYS A  37       6.675   7.066  -5.750  1.00 15.00      A    C  
ATOM    256  NZ  LYS A  37       6.050   7.093  -7.102  1.00 15.00      A    N  
ATOM    257  HZ1 LYS A  37       6.599   7.707  -7.737  1.00 15.00      A    H  
ATOM    258  HZ2 LYS A  37       5.079   7.458  -7.040  1.00 15.00      A    H  
ATOM    259  HZ3 LYS A  37       6.023   6.133  -7.502  1.00 15.00      A    H  
ATOM    260  C   LYS A  37       7.006   1.806  -4.509  1.00 15.00      A    C  
ATOM    261  O   LYS A  37       7.504   1.877  -3.384  1.00 15.00      A    O  
ATOM    262  N   GLU A  38       7.675   1.374  -5.574  1.00 15.00      A    N  
ATOM    263  HN  GLU A  38       7.220   1.342  -6.442  1.00 15.00      A    H  
ATOM    264  CA  GLU A  38       9.068   0.951  -5.482  1.00 15.00      A    C  
ATOM    265  CB  GLU A  38       9.494   0.219  -6.755  1.00 15.00      A    C  
ATOM    266  CG  GLU A  38       8.638  -0.988  -7.100  1.00 15.00      A    C  
ATOM    267  CD  GLU A  38       9.175  -1.763  -8.288  1.00 15.00      A    C  
ATOM    268  OE1 GLU A  38       9.652  -1.124  -9.253  1.00 15.00      A    O  
ATOM    269  OE2 GLU A  38       9.117  -3.012  -8.256  1.00 15.00      A    O  
ATOM    270  C   GLU A  38       9.988   2.142  -5.248  1.00 15.00      A    C  
ATOM    271  O   GLU A  38       9.706   3.253  -5.702  1.00 15.00      A    O  
ATOM    272  N   ALA A  39      11.084   1.905  -4.533  1.00 15.00      A    N  
ATOM    273  HN  ALA A  39      11.246   1.001  -4.190  1.00 15.00      A    H  
ATOM    274  CA  ALA A  39      12.049   2.961  -4.246  1.00 15.00      A    C  
ATOM    275  CB  ALA A  39      12.980   2.546  -3.117  1.00 15.00      A    C  
ATOM    276  C   ALA A  39      12.842   3.326  -5.498  1.00 15.00      A    C  
ATOM    277  O   ALA A  39      13.257   2.450  -6.258  1.00 15.00      A    O  
ATOM    278  N   SER A  40      13.042   4.625  -5.707  1.00 15.00      A    N  
ATOM    279  HN  SER A  40      12.689   5.273  -5.059  1.00 15.00      A    H  
ATOM    280  CA  SER A  40      13.779   5.113  -6.869  1.00 15.00      A    C  
ATOM    281  CB  SER A  40      13.701   6.640  -6.948  1.00 15.00      A    C  
ATOM    282  OG  SER A  40      14.278   7.244  -5.805  1.00 15.00      A    O  
ATOM    283  HG  SER A  40      14.887   7.934  -6.081  1.00 15.00      A    H  
ATOM    284  C   SER A  40      15.236   4.658  -6.832  1.00 15.00      A    C  
ATOM    285  O   SER A  40      15.806   4.469  -5.757  1.00 15.00      A    O  
ATOM    286  N   GLU A  41      15.827   4.485  -8.016  1.00 15.00      A    N  
ATOM    287  HN  GLU A  41      15.311   4.651  -8.833  1.00 15.00      A    H  
ATOM    288  CA  GLU A  41      17.221   4.053  -8.135  1.00 15.00      A    C  
ATOM    289  CB  GLU A  41      17.604   3.879  -9.611  1.00 15.00      A    C  
ATOM    290  CG  GLU A  41      18.882   3.088  -9.852  1.00 15.00      A    C  
ATOM    291  CD  GLU A  41      19.305   3.110 -11.310  1.00 15.00      A    C  
ATOM    292  OE1 GLU A  41      18.479   2.742 -12.172  1.00 15.00      A    O  
ATOM    293  OE2 GLU A  41      20.460   3.496 -11.588  1.00 15.00      A    O  
ATOM    294  C   GLU A  41      18.165   5.046  -7.458  1.00 15.00      A    C  
ATOM    295  O   GLU A  41      19.207   4.660  -6.932  1.00 15.00      A    O  
ATOM    296  N   GLN A  42      17.783   6.324  -7.467  1.00 15.00      A    N  
ATOM    297  HN  GLN A  42      16.936   6.564  -7.900  1.00 15.00      A    H  
ATOM    298  CA  GLN A  42      18.587   7.376  -6.851  1.00 15.00      A    C  
ATOM    299  CB  GLN A  42      18.032   8.761  -7.210  1.00 15.00      A    C  
ATOM    300  CG  GLN A  42      18.775   9.925  -6.568  1.00 15.00      A    C  
ATOM    301  CD  GLN A  42      20.245   9.975  -6.945  1.00 15.00      A    C  
ATOM    302  OE1 GLN A  42      20.631   9.593  -8.050  1.00 15.00      A    O  
ATOM    303  NE2 GLN A  42      21.076  10.442  -6.021  1.00 15.00      A    N  
ATOM    304 HE21 GLN A  42      20.699  10.724  -5.160  1.00 15.00      A    H  
ATOM    305 HE22 GLN A  42      22.031  10.487  -6.236  1.00 15.00      A    H  
ATOM    306  C   GLN A  42      18.663   7.208  -5.333  1.00 15.00      A    C  
ATOM    307  O   GLN A  42      19.736   7.339  -4.743  1.00 15.00      A    O  
ATOM    308  N   ARG A  43      17.524   6.905  -4.708  1.00 15.00      A    N  
ATOM    309  HN  ARG A  43      16.704   6.801  -5.234  1.00 15.00      A    H  
ATOM    310  CA  ARG A  43      17.467   6.722  -3.258  1.00 15.00      A    C  
ATOM    311  CB  ARG A  43      16.013   6.649  -2.779  1.00 15.00      A    C  
ATOM    312  CG  ARG A  43      15.847   6.682  -1.266  1.00 15.00      A    C  
ATOM    313  CD  ARG A  43      16.433   7.953  -0.669  1.00 15.00      A    C  
ATOM    314  NE  ARG A  43      16.337   7.967   0.789  1.00 15.00      A    N  
ATOM    315  HE  ARG A  43      15.610   7.454   1.199  1.00 15.00      A    H  
ATOM    316  CZ  ARG A  43      17.174   8.634   1.582  1.00 15.00      A    C  
ATOM    317  NH1 ARG A  43      18.170   9.341   1.064  1.00 15.00      A    N  
ATOM    318 HH11 ARG A  43      18.821   9.860   1.688  1.00 15.00      A    H  
ATOM    319 HH12 ARG A  43      18.301   9.378   0.032  1.00 15.00      A    H  
ATOM    320  NH2 ARG A  43      17.013   8.592   2.899  1.00 15.00      A    N  
ATOM    321 HH21 ARG A  43      16.234   8.040   3.310  1.00 15.00      A    H  
ATOM    322 HH22 ARG A  43      17.666   9.112   3.520  1.00 15.00      A    H  
ATOM    323  C   ARG A  43      18.241   5.477  -2.821  1.00 15.00      A    C  
ATOM    324  O   ARG A  43      18.823   5.447  -1.736  1.00 15.00      A    O  
ATOM    325  N   ILE A  44      18.246   4.456  -3.677  1.00 15.00      A    N  
ATOM    326  HN  ILE A  44      17.757   4.540  -4.523  1.00 15.00      A    H  
ATOM    327  CA  ILE A  44      18.957   3.213  -3.389  1.00 15.00      A    C  
ATOM    328  CB  ILE A  44      18.518   2.077  -4.342  1.00 15.00      A    C  
ATOM    329  CG1 ILE A  44      17.001   1.879  -4.260  1.00 15.00      A    C  
ATOM    330  CG2 ILE A  44      19.241   0.778  -4.007  1.00 15.00      A    C  
ATOM    331  CD1 ILE A  44      16.446   0.925  -5.296  1.00 15.00      A    C  
ATOM    332  C   ILE A  44      20.471   3.424  -3.485  1.00 15.00      A    C  
ATOM    333  O   ILE A  44      21.244   2.792  -2.766  1.00 15.00      A    O  
ATOM    334  N   ARG A  45      20.884   4.333  -4.368  1.00 15.00      A    N  
ATOM    335  HN  ARG A  45      20.219   4.808  -4.910  1.00 15.00      A    H  
ATOM    336  CA  ARG A  45      22.301   4.641  -4.552  1.00 15.00      A    C  
ATOM    337  CB  ARG A  45      22.525   5.375  -5.877  1.00 15.00      A    C  
ATOM    338  CG  ARG A  45      22.415   4.499  -7.115  1.00 15.00      A    C  
ATOM    339  CD  ARG A  45      22.624   5.319  -8.379  1.00 15.00      A    C  
ATOM    340  NE  ARG A  45      22.636   4.492  -9.583  1.00 15.00      A    N  
ATOM    341  HE  ARG A  45      21.834   3.959  -9.774  1.00 15.00      A    H  
ATOM    342  CZ  ARG A  45      23.663   4.428 -10.428  1.00 15.00      A    C  
ATOM    343  NH1 ARG A  45      24.762   5.138 -10.200  1.00 15.00      A    N  
ATOM    344 HH11 ARG A  45      25.562   5.086 -10.862  1.00 15.00      A    H  
ATOM    345 HH12 ARG A  45      24.821   5.748  -9.359  1.00 15.00      A    H  
ATOM    346  NH2 ARG A  45      23.591   3.658 -11.505  1.00 15.00      A    N  
ATOM    347 HH21 ARG A  45      24.393   3.607 -12.165  1.00 15.00      A    H  
ATOM    348 HH22 ARG A  45      22.728   3.104 -11.692  1.00 15.00      A    H  
ATOM    349  C   ARG A  45      22.840   5.490  -3.400  1.00 15.00      A    C  
ATOM    350  O   ARG A  45      24.050   5.571  -3.191  1.00 15.00      A    O  
ATOM    351  N   GLU A  46      21.933   6.123  -2.661  1.00 15.00      A    N  
ATOM    352  HN  GLU A  46      20.983   6.021  -2.881  1.00 15.00      A    H  
ATOM    353  CA  GLU A  46      22.313   6.969  -1.534  1.00 15.00      A    C  
ATOM    354  CB  GLU A  46      21.245   8.040  -1.290  1.00 15.00      A    C  
ATOM    355  CG  GLU A  46      21.124   9.074  -2.398  1.00 15.00      A    C  
ATOM    356  CD  GLU A  46      19.911   9.968  -2.223  1.00 15.00      A    C  
ATOM    357  OE1 GLU A  46      18.923   9.782  -2.965  1.00 15.00      A    O  
ATOM    358  OE2 GLU A  46      19.946  10.851  -1.339  1.00 15.00      A    O  
ATOM    359  C   GLU A  46      22.513   6.153  -0.259  1.00 15.00      A    C  
ATOM    360  O   GLU A  46      23.489   6.347   0.465  1.00 15.00      A    O  
ATOM    361  N   LEU A  47      21.586   5.236   0.003  1.00 15.00      A    N  
ATOM    362  HN  LEU A  47      20.845   5.113  -0.627  1.00 15.00      A    H  
ATOM    363  CA  LEU A  47      21.644   4.408   1.203  1.00 15.00      A    C  
ATOM    364  CB  LEU A  47      20.235   4.000   1.639  1.00 15.00      A    C  
ATOM    365  CG  LEU A  47      19.265   5.143   1.951  1.00 15.00      A    C  
ATOM    366  CD1 LEU A  47      17.873   4.600   2.232  1.00 15.00      A    C  
ATOM    367  CD2 LEU A  47      19.766   5.970   3.126  1.00 15.00      A    C  
ATOM    368  C   LEU A  47      22.513   3.168   1.015  1.00 15.00      A    C  
ATOM    369  O   LEU A  47      23.496   2.975   1.732  1.00 15.00      A    O  
ATOM    370  N   CYS A  48      22.149   2.335   0.044  1.00 15.00      A    N  
ATOM    371  HN  CYS A  48      21.370   2.557  -0.507  1.00 15.00      A    H  
ATOM    372  CA  CYS A  48      22.879   1.099  -0.227  1.00 15.00      A    C  
ATOM    373  CB  CYS A  48      21.970   0.082  -0.920  1.00 15.00      A    C  
ATOM    374  SG  CYS A  48      20.440  -0.278  -0.027  1.00 15.00      A    S  
ATOM    375  HG  CYS A  48      19.954   0.867   0.428  1.00 15.00      A    H  
ATOM    376  C   CYS A  48      24.139   1.333  -1.059  1.00 15.00      A    C  
ATOM    377  O   CYS A  48      24.914   0.407  -1.288  1.00 15.00      A    O  
ATOM    378  N   GLY A  49      24.347   2.569  -1.502  1.00 15.00      A    N  
ATOM    379  HN  GLY A  49      23.702   3.274  -1.283  1.00 15.00      A    H  
ATOM    380  CA  GLY A  49      25.517   2.880  -2.304  1.00 15.00      A    C  
ATOM    381  C   GLY A  49      26.758   3.148  -1.473  1.00 15.00      A    C  
ATOM    382  O   GLY A  49      27.879   3.013  -1.964  1.00 15.00      A    O  
ATOM    383  N   GLY A  50      26.562   3.522  -0.211  1.00 15.00      A    N  
ATOM    384  HN  GLY A  50      25.647   3.604   0.130  1.00 15.00      A    H  
ATOM    385  CA  GLY A  50      27.689   3.812   0.659  1.00 15.00      A    C  
ATOM    386  C   GLY A  50      28.039   2.671   1.598  1.00 15.00      A    C  
ATOM    387  O   GLY A  50      29.141   2.633   2.144  1.00 15.00      A    O  
ATOM    388  N   MET A  51      27.109   1.738   1.788  1.00 15.00      A    N  
ATOM    389  HN  MET A  51      26.251   1.814   1.322  1.00 15.00      A    H  
ATOM    390  CA  MET A  51      27.344   0.602   2.678  1.00 15.00      A    C  
ATOM    391  CB  MET A  51      26.025   0.031   3.210  1.00 15.00      A    C  
ATOM    392  CG  MET A  51      25.079  -0.479   2.135  1.00 15.00      A    C  
ATOM    393  SD  MET A  51      23.575  -1.206   2.816  1.00 15.00      A    S  
ATOM    394  CE  MET A  51      22.876   0.197   3.683  1.00 15.00      A    C  
ATOM    395  C   MET A  51      28.179  -0.488   2.008  1.00 15.00      A    C  
ATOM    396  O   MET A  51      28.833  -1.283   2.685  1.00 15.00      A    O  
ATOM    397  N   ILE A  52      28.156  -0.520   0.677  1.00 15.00      A    N  
ATOM    398  HN  ILE A  52      27.614   0.137   0.192  1.00 15.00      A    H  
ATOM    399  CA  ILE A  52      28.919  -1.511  -0.078  1.00 15.00      A    C  
ATOM    400  CB  ILE A  52      28.330  -1.734  -1.491  1.00 15.00      A    C  
ATOM    401  CG1 ILE A  52      26.847  -2.109  -1.392  1.00 15.00      A    C  
ATOM    402  CG2 ILE A  52      29.097  -2.821  -2.235  1.00 15.00      A    C  
ATOM    403  CD1 ILE A  52      26.164  -2.284  -2.733  1.00 15.00      A    C  
ATOM    404  C   ILE A  52      30.391  -1.100  -0.178  1.00 15.00      A    C  
ATOM    405  O   ILE A  52      31.273  -1.947  -0.310  1.00 15.00      A    O  
ATOM    406  N   SER A  53      30.645   0.206  -0.084  1.00 15.00      A    N  
ATOM    407  HN  SER A  53      29.898   0.828   0.037  1.00 15.00      A    H  
ATOM    408  CA  SER A  53      32.005   0.741  -0.156  1.00 15.00      A    C  
ATOM    409  CB  SER A  53      31.972   2.271  -0.144  1.00 15.00      A    C  
ATOM    410  OG  SER A  53      31.117   2.773  -1.155  1.00 15.00      A    O  
ATOM    411  HG  SER A  53      30.611   3.512  -0.809  1.00 15.00      A    H  
ATOM    412  C   SER A  53      32.863   0.237   1.003  1.00 15.00      A    C  
ATOM    413  O   SER A  53      34.084   0.127   0.883  1.00 15.00      A    O  
ATOM    414  N   GLU A  54      32.212  -0.071   2.123  1.00 15.00      A    N  
ATOM    415  HN  GLU A  54      31.238   0.036   2.151  1.00 15.00      A    H  
ATOM    416  CA  GLU A  54      32.903  -0.562   3.311  1.00 15.00      A    C  
ATOM    417  CB  GLU A  54      32.042  -0.330   4.555  1.00 15.00      A    C  
ATOM    418  CG  GLU A  54      31.437   1.060   4.644  1.00 15.00      A    C  
ATOM    419  CD  GLU A  54      30.601   1.256   5.894  1.00 15.00      A    C  
ATOM    420  OE1 GLU A  54      31.192   1.436   6.981  1.00 15.00      A    O  
ATOM    421  OE2 GLU A  54      29.356   1.237   5.786  1.00 15.00      A    O  
ATOM    422  C   GLU A  54      33.220  -2.049   3.187  1.00 15.00      A    C  
ATOM    423  O   GLU A  54      34.247  -2.517   3.678  1.00 15.00      A    O  
ATOM    424  N   GLN A  55      32.332  -2.784   2.519  1.00 15.00      A    N  
ATOM    425  HN  GLN A  55      31.543  -2.345   2.137  1.00 15.00      A    H  
ATOM    426  CA  GLN A  55      32.501  -4.222   2.339  1.00 15.00      A    C  
ATOM    427  CB  GLN A  55      31.161  -4.894   2.031  1.00 15.00      A    C  
ATOM    428  CG  GLN A  55      30.176  -4.823   3.186  1.00 15.00      A    C  
ATOM    429  CD  GLN A  55      30.724  -5.458   4.451  1.00 15.00      A    C  
ATOM    430  OE1 GLN A  55      31.193  -6.596   4.437  1.00 15.00      A    O  
ATOM    431  NE2 GLN A  55      30.691  -4.712   5.550  1.00 15.00      A    N  
ATOM    432 HE21 GLN A  55      30.321  -3.807   5.484  1.00 15.00      A    H  
ATOM    433 HE22 GLN A  55      31.041  -5.096   6.380  1.00 15.00      A    H  
ATOM    434  C   GLN A  55      33.545  -4.557   1.278  1.00 15.00      A    C  
ATOM    435  O   GLN A  55      34.212  -5.587   1.364  1.00 15.00      A    O  
ATOM    436  N   ILE A  56      33.683  -3.687   0.279  1.00 15.00      A    N  
ATOM    437  HN  ILE A  56      33.110  -2.891   0.253  1.00 15.00      A    H  
ATOM    438  CA  ILE A  56      34.666  -3.894  -0.780  1.00 15.00      A    C  
ATOM    439  CB  ILE A  56      34.392  -2.993  -2.007  1.00 15.00      A    C  
ATOM    440  CG1 ILE A  56      33.009  -3.301  -2.591  1.00 15.00      A    C  
ATOM    441  CG2 ILE A  56      35.468  -3.181  -3.070  1.00 15.00      A    C  
ATOM    442  CD1 ILE A  56      32.594  -2.374  -3.715  1.00 15.00      A    C  
ATOM    443  C   ILE A  56      36.075  -3.636  -0.247  1.00 15.00      A    C  
ATOM    444  O   ILE A  56      37.028  -4.320  -0.621  1.00 15.00      A    O  
ATOM    445  N   ALA A  57      36.191  -2.656   0.649  1.00 15.00      A    N  
ATOM    446  HN  ALA A  57      35.390  -2.154   0.911  1.00 15.00      A    H  
ATOM    447  CA  ALA A  57      37.474  -2.306   1.250  1.00 15.00      A    C  
ATOM    448  CB  ALA A  57      37.402  -0.926   1.887  1.00 15.00      A    C  
ATOM    449  C   ALA A  57      37.900  -3.351   2.280  1.00 15.00      A    C  
ATOM    450  O   ALA A  57      39.092  -3.586   2.483  1.00 15.00      A    O  
ATOM    451  N   GLN A  58      36.914  -3.976   2.924  1.00 15.00      A    N  
ATOM    452  HN  GLN A  58      35.986  -3.739   2.718  1.00 15.00      A    H  
ATOM    453  CA  GLN A  58      37.176  -5.005   3.926  1.00 15.00      A    C  
ATOM    454  CB  GLN A  58      35.929  -5.242   4.783  1.00 15.00      A    C  
ATOM    455  CG  GLN A  58      36.150  -6.168   5.969  1.00 15.00      A    C  
ATOM    456  CD  GLN A  58      34.886  -6.393   6.775  1.00 15.00      A    C  
ATOM    457  OE1 GLN A  58      34.597  -5.655   7.717  1.00 15.00      A    O  
ATOM    458  NE2 GLN A  58      34.125  -7.416   6.408  1.00 15.00      A    N  
ATOM    459 HE21 GLN A  58      34.418  -7.962   5.648  1.00 15.00      A    H  
ATOM    460 HE22 GLN A  58      33.302  -7.585   6.912  1.00 15.00      A    H  
ATOM    461  C   GLN A  58      37.612  -6.306   3.256  1.00 15.00      A    C  
ATOM    462  O   GLN A  58      38.475  -7.021   3.767  1.00 15.00      A    O  
ATOM    463  N   LEU A  59      37.008  -6.601   2.106  1.00 15.00      A    N  
ATOM    464  HN  LEU A  59      36.320  -5.993   1.760  1.00 15.00      A    H  
ATOM    465  CA  LEU A  59      37.335  -7.804   1.348  1.00 15.00      A    C  
ATOM    466  CB  LEU A  59      36.257  -8.076   0.296  1.00 15.00      A    C  
ATOM    467  CG  LEU A  59      36.429  -9.344  -0.545  1.00 15.00      A    C  
ATOM    468  CD1 LEU A  59      36.304 -10.589   0.322  1.00 15.00      A    C  
ATOM    469  CD2 LEU A  59      35.420  -9.373  -1.682  1.00 15.00      A    C  
ATOM    470  C   LEU A  59      38.699  -7.659   0.679  1.00 15.00      A    C  
ATOM    471  O   LEU A  59      39.417  -8.641   0.482  1.00 15.00      A    O  
ATOM    472  N   ALA A  60      39.047  -6.420   0.340  1.00 15.00      A    N  
ATOM    473  HN  ALA A  60      38.426  -5.686   0.524  1.00 15.00      A    H  
ATOM    474  CA  ALA A  60      40.323  -6.121  -0.293  1.00 15.00      A    C  
ATOM    475  CB  ALA A  60      40.318  -4.697  -0.828  1.00 15.00      A    C  
ATOM    476  C   ALA A  60      41.470  -6.320   0.692  1.00 15.00      A    C  
ATOM    477  O   ALA A  60      42.529  -6.826   0.327  1.00 15.00      A    O  
ATOM    478  N   ALA A  61      41.242  -5.930   1.948  1.00 15.00      A    N  
ATOM    479  HN  ALA A  61      40.374  -5.535   2.175  1.00 15.00      A    H  
ATOM    480  CA  ALA A  61      42.252  -6.077   2.995  1.00 15.00      A    C  
ATOM    481  CB  ALA A  61      41.845  -5.306   4.241  1.00 15.00      A    C  
ATOM    482  C   ALA A  61      42.475  -7.551   3.324  1.00 15.00      A    C  
ATOM    483  O   ALA A  61      43.562  -7.947   3.749  1.00 15.00      A    O  
ATOM    484  N   HIS A  62      41.431  -8.356   3.125  1.00 15.00      A    N  
ATOM    485  HN  HIS A  62      40.589  -7.968   2.806  1.00 15.00      A    H  
ATOM    486  CA  HIS A  62      41.498  -9.791   3.371  1.00 15.00      A    C  
ATOM    487  CB  HIS A  62      40.080 -10.386   3.340  1.00 15.00      A    C  
ATOM    488  CG  HIS A  62      39.993 -11.854   3.649  1.00 15.00      A    C  
ATOM    489  ND1 HIS A  62      41.061 -12.633   4.039  1.00 15.00      A    N  
ATOM    490  HD1 HIS A  62      41.985 -12.327   4.152  1.00 15.00      A    H  
ATOM    491  CD2 HIS A  62      38.922 -12.687   3.617  1.00 15.00      A    C  
ATOM    492  CE1 HIS A  62      40.616 -13.884   4.223  1.00 15.00      A    C  
ATOM    493  NE2 HIS A  62      39.322 -13.969   3.980  1.00 15.00      A    N  
ATOM    494  C   HIS A  62      42.379 -10.462   2.317  1.00 15.00      A    C  
ATOM    495  O   HIS A  62      43.178 -11.346   2.628  1.00 15.00      A    O  
ATOM    496  N   LEU A  63      42.240 -10.014   1.072  1.00 15.00      A    N  
ATOM    497  HN  LEU A  63      41.599  -9.295   0.895  1.00 15.00      A    H  
ATOM    498  CA  LEU A  63      43.010 -10.564  -0.038  1.00 15.00      A    C  
ATOM    499  CB  LEU A  63      42.249 -10.386  -1.354  1.00 15.00      A    C  
ATOM    500  CG  LEU A  63      40.849 -11.007  -1.412  1.00 15.00      A    C  
ATOM    501  CD1 LEU A  63      40.180 -10.702  -2.744  1.00 15.00      A    C  
ATOM    502  CD2 LEU A  63      40.907 -12.508  -1.167  1.00 15.00      A    C  
ATOM    503  C   LEU A  63      44.411  -9.951  -0.134  1.00 15.00      A    C  
ATOM    504  O   LEU A  63      45.123 -10.171  -1.116  1.00 15.00      A    O  
ATOM    505  N   ARG A  64      44.792  -9.181   0.895  1.00 15.00      A    N  
ATOM    506  HN  ARG A  64      44.162  -9.038   1.631  1.00 15.00      A    H  
ATOM    507  CA  ARG A  64      46.110  -8.536   0.966  1.00 15.00      A    C  
ATOM    508  CB  ARG A  64      47.247  -9.565   0.978  1.00 15.00      A    C  
ATOM    509  CG  ARG A  64      47.102 -10.637   2.049  1.00 15.00      A    C  
ATOM    510  CD  ARG A  64      46.981 -10.033   3.442  1.00 15.00      A    C  
ATOM    511  NE  ARG A  64      45.866 -10.612   4.192  1.00 15.00      A    N  
ATOM    512  HE  ARG A  64      44.999 -10.158   4.134  1.00 15.00      A    H  
ATOM    513  CZ  ARG A  64      45.963 -11.708   4.945  1.00 15.00      A    C  
ATOM    514  NH1 ARG A  64      47.123 -12.342   5.061  1.00 15.00      A    N  
ATOM    515 HH11 ARG A  64      47.963 -11.987   4.560  1.00 15.00      A    H  
ATOM    516 HH12 ARG A  64      47.193 -13.196   5.651  1.00 15.00      A    H  
ATOM    517  NH2 ARG A  64      44.895 -12.174   5.579  1.00 15.00      A    N  
ATOM    518 HH21 ARG A  64      43.980 -11.687   5.486  1.00 15.00      A    H  
ATOM    519 HH22 ARG A  64      44.970 -13.030   6.167  1.00 15.00      A    H  
ATOM    520  C   ARG A  64      46.321  -7.488  -0.126  1.00 15.00      A    C  
ATOM    521  O   ARG A  64      47.456  -7.159  -0.478  1.00 15.00      A    O  
ATOM    522  N   LYS A  65      45.220  -6.959  -0.648  1.00 15.00      A    N  
ATOM    523  HN  LYS A  65      44.348  -7.261  -0.320  1.00 15.00      A    H  
ATOM    524  CA  LYS A  65      45.268  -5.938  -1.689  1.00 15.00      A    C  
ATOM    525  CB  LYS A  65      44.816  -6.514  -3.036  1.00 15.00      A    C  
ATOM    526  CG  LYS A  65      45.753  -7.555  -3.630  1.00 15.00      A    C  
ATOM    527  CD  LYS A  65      45.290  -7.974  -5.015  1.00 15.00      A    C  
ATOM    528  CE  LYS A  65      46.199  -9.036  -5.609  1.00 15.00      A    C  
ATOM    529  NZ  LYS A  65      45.827  -9.360  -7.014  1.00 15.00      A    N  
ATOM    530  HZ1 LYS A  65      44.821  -9.621  -7.067  1.00 15.00      A    H  
ATOM    531  HZ2 LYS A  65      46.398 -10.157  -7.360  1.00 15.00      A    H  
ATOM    532  HZ3 LYS A  65      45.994  -8.536  -7.627  1.00 15.00      A    H  
ATOM    533  C   LYS A  65      44.386  -4.750  -1.307  1.00 15.00      A    C  
ATOM    534  O   LYS A  65      43.303  -4.570  -1.864  1.00 15.00      A    O  
ATOM    535  N   PRO A  66      44.842  -3.922  -0.346  1.00 15.00      A    N  
ATOM    536  CA  PRO A  66      44.083  -2.758   0.123  1.00 15.00      A    C  
ATOM    537  CB  PRO A  66      44.906  -2.229   1.308  1.00 15.00      A    C  
ATOM    538  CG  PRO A  66      45.865  -3.321   1.639  1.00 15.00      A    C  
ATOM    539  CD  PRO A  66      46.130  -4.041   0.350  1.00 15.00      A    C  
ATOM    540  C   PRO A  66      43.949  -1.686  -0.953  1.00 15.00      A    C  
ATOM    541  O   PRO A  66      44.875  -1.443  -1.727  1.00 15.00      A    O  
ATOM    542  N   LEU A  67      42.783  -1.054  -0.999  1.00 15.00      A    N  
ATOM    543  HN  LEU A  67      42.082  -1.298  -0.360  1.00 15.00      A    H  
ATOM    544  CA  LEU A  67      42.519  -0.010  -1.978  1.00 15.00      A    C  
ATOM    545  CB  LEU A  67      41.039  -0.024  -2.377  1.00 15.00      A    C  
ATOM    546  CG  LEU A  67      40.476  -1.369  -2.847  1.00 15.00      A    C  
ATOM    547  CD1 LEU A  67      38.965  -1.287  -3.007  1.00 15.00      A    C  
ATOM    548  CD2 LEU A  67      41.133  -1.805  -4.149  1.00 15.00      A    C  
ATOM    549  C   LEU A  67      42.898   1.357  -1.426  1.00 15.00      A    C  
ATOM    550  O   LEU A  67      43.375   1.470  -0.296  1.00 15.00      A    O  
ATOM    551  N   ALA A  68      42.693   2.391  -2.236  1.00 15.00      A    N  
ATOM    552  HN  ALA A  68      42.326   2.231  -3.130  1.00 15.00      A    H  
ATOM    553  CA  ALA A  68      43.000   3.755  -1.827  1.00 15.00      A    C  
ATOM    554  CB  ALA A  68      42.971   4.683  -3.033  1.00 15.00      A    C  
ATOM    555  C   ALA A  68      42.008   4.227  -0.765  1.00 15.00      A    C  
ATOM    556  O   ALA A  68      40.819   3.907  -0.838  1.00 15.00      A    O  
ATOM    557  N   PRO A  69      42.490   4.980   0.245  1.00 15.00      A    N  
ATOM    558  CA  PRO A  69      41.641   5.498   1.330  1.00 15.00      A    C  
ATOM    559  CB  PRO A  69      42.592   6.392   2.133  1.00 15.00      A    C  
ATOM    560  CG  PRO A  69      43.949   5.856   1.835  1.00 15.00      A    C  
ATOM    561  CD  PRO A  69      43.900   5.377   0.413  1.00 15.00      A    C  
ATOM    562  C   PRO A  69      40.465   6.318   0.804  1.00 15.00      A    C  
ATOM    563  O   PRO A  69      40.651   7.278   0.055  1.00 15.00      A    O  
ATOM    564  N   GLY A  70      39.255   5.926   1.202  1.00 15.00      A    N  
ATOM    565  HN  GLY A  70      39.173   5.152   1.799  1.00 15.00      A    H  
ATOM    566  CA  GLY A  70      38.061   6.627   0.762  1.00 15.00      A    C  
ATOM    567  C   GLY A  70      37.811   7.910   1.532  1.00 15.00      A    C  
ATOM    568  O   GLY A  70      38.591   8.279   2.412  1.00 15.00      A    O  
ATOM    569  N   SER A  71      36.717   8.588   1.197  1.00 15.00      A    N  
ATOM    570  HN  SER A  71      36.138   8.238   0.489  1.00 15.00      A    H  
ATOM    571  CA  SER A  71      36.354   9.840   1.853  1.00 15.00      A    C  
ATOM    572  CB  SER A  71      35.222  10.537   1.092  1.00 15.00      A    C  
ATOM    573  OG  SER A  71      34.123   9.662   0.895  1.00 15.00      A    O  
ATOM    574  HG  SER A  71      33.861   9.282   1.737  1.00 15.00      A    H  
ATOM    575  C   SER A  71      35.958   9.615   3.309  1.00 15.00      A    C  
ATOM    576  O   SER A  71      35.067   8.818   3.608  1.00 15.00      A    O  
ATOM    577  N   ILE A  72      36.633  10.323   4.210  1.00 15.00      A    N  
ATOM    578  HN  ILE A  72      37.333  10.937   3.906  1.00 15.00      A    H  
ATOM    579  CA  ILE A  72      36.362  10.209   5.639  1.00 15.00      A    C  
ATOM    580  CB  ILE A  72      37.608  10.566   6.478  1.00 15.00      A    C  
ATOM    581  CG1 ILE A  72      38.818   9.750   6.010  1.00 15.00      A    C  
ATOM    582  CG2 ILE A  72      37.341  10.327   7.958  1.00 15.00      A    C  
ATOM    583  CD1 ILE A  72      40.135  10.209   6.599  1.00 15.00      A    C  
ATOM    584  C   ILE A  72      35.204  11.115   6.049  1.00 15.00      A    C  
ATOM    585  O   ILE A  72      35.007  12.187   5.475  1.00 15.00      A    O  
ATOM    586  C38 GRP B   0      41.441  -1.685   4.292  1.00 15.00      B    C  
ATOM    587  O8  GRP B   0      41.030  -1.390   5.629  1.00 15.00      B    O  
ATOM    588  C32 GRP B   0      39.700  -0.850   5.613  1.00 15.00      B    C  
ATOM    589  O1  GRP B   0      38.808  -1.807   5.036  1.00 15.00      B    O  
ATOM    590  HAA GRP B   0      37.875  -1.447   5.052  1.00 15.00      B    H  
ATOM    591  C40 GRP B   0      39.250  -0.538   7.043  1.00 15.00      B    C  
ATOM    592  C22 GRP B   0      40.189   0.503   7.658  1.00 15.00      B    C  
ATOM    593  C6  GRP B   0      41.621  -0.025   7.751  1.00 15.00      B    C  
ATOM    594  C35 GRP B   0      39.301  -1.833   7.855  1.00 15.00      B    C  
ATOM    595  C37 GRP B   0      37.818   0.005   7.027  1.00 15.00      B    C  
ATOM    596  C39 GRP B   0      37.678   1.307   6.235  1.00 15.00      B    C  
ATOM    597  C17 GRP B   0      38.532   2.386   6.905  1.00 15.00      B    C  
ATOM    598  O10 GRP B   0      37.946   2.746   8.163  1.00 15.00      B    O  
ATOM    599  C42 GRP B   0      38.757   3.733   8.805  1.00 15.00      B    C  
ATOM    600  O7  GRP B   0      38.620   3.546   6.074  1.00 15.00      B    O  
ATOM    601  HAF GRP B   0      39.231   4.214   6.497  1.00 15.00      B    H  
ATOM    602  C12 GRP B   0      38.132   1.108   4.787  1.00 15.00      B    C  
ATOM    603  C9  GRP B   0      36.191   1.668   6.302  1.00 15.00      B    C  
ATOM    604  C28 GRP B   0      35.777   3.003   5.674  1.00 15.00      B    C  
ATOM    605  C23 GRP B   0      36.201   3.096   4.206  1.00 15.00      B    C  
ATOM    606  O15 GRP B   0      37.617   3.304   4.093  1.00 15.00      B    O  
ATOM    607  C19 GRP B   0      37.975   3.432   2.715  1.00 15.00      B    C  
ATOM    608  O4  GRP B   0      35.810   1.917   3.498  1.00 15.00      B    O  
ATOM    609  HAD GRP B   0      34.813   1.836   3.510  1.00 15.00      B    H  
ATOM    610  C11 GRP B   0      36.391   4.163   6.459  1.00 15.00      B    C  
ATOM    611  C24 GRP B   0      34.250   3.048   5.781  1.00 15.00      B    C  
ATOM    612  C30 GRP B   0      33.564   4.203   5.047  1.00 15.00      B    C  
ATOM    613  C26 GRP B   0      34.090   5.562   5.518  1.00 15.00      B    C  
ATOM    614  O12 GRP B   0      34.079   5.609   6.952  1.00 15.00      B    O  
ATOM    615  C21 GRP B   0      34.547   6.887   7.391  1.00 15.00      B    C  
ATOM    616  O3  GRP B   0      35.424   5.769   5.045  1.00 15.00      B    O  
ATOM    617  HAC GRP B   0      35.744   6.671   5.333  1.00 15.00      B    H  
ATOM    618  C13 GRP B   0      33.793   4.076   3.540  1.00 15.00      B    C  
ATOM    619  C14 GRP B   0      32.076   4.064   5.379  1.00 15.00      B    C  
ATOM    620  C29 GRP B   0      31.179   5.219   4.924  1.00 15.00      B    C  
ATOM    621  C27 GRP B   0      31.300   5.464   3.417  1.00 15.00      B    C  
ATOM    622  O13 GRP B   0      32.560   6.081   3.111  1.00 15.00      B    O  
ATOM    623  C10 GRP B   0      32.628   6.357   1.710  1.00 15.00      B    C  
ATOM    624  O2  GRP B   0      31.154   4.235   2.700  1.00 15.00      B    O  
ATOM    625  HAB GRP B   0      31.186   4.417   1.717  1.00 15.00      B    H  
ATOM    626  C41 GRP B   0      31.561   6.497   5.675  1.00 15.00      B    C  
ATOM    627  C34 GRP B   0      29.754   4.787   5.281  1.00 15.00      B    C  
ATOM    628  C31 GRP B   0      28.635   5.697   4.768  1.00 15.00      B    C  
ATOM    629  C2  GRP B   0      28.799   7.127   5.291  1.00 15.00      B    C  
ATOM    630  O6  GRP B   0      29.036   7.093   6.706  1.00 15.00      B    O  
ATOM    631  C25 GRP B   0      29.186   8.429   7.197  1.00 15.00      B    C  
ATOM    632  O11 GRP B   0      29.896   7.773   4.642  1.00 15.00      B    O  
ATOM    633  HAG GRP B   0      29.697   7.868   3.666  1.00 15.00      B    H  
ATOM    634  C4  GRP B   0      28.647   5.723   3.238  1.00 15.00      B    C  
ATOM    635  C36 GRP B   0      27.330   5.087   5.288  1.00 15.00      B    C  
ATOM    636  C16 GRP B   0      26.083   5.954   5.094  1.00 15.00      B    C  
ATOM    637  C15 GRP B   0      25.868   6.239   3.606  1.00 15.00      B    C  
ATOM    638  O14 GRP B   0      26.821   7.202   3.132  1.00 15.00      B    O  
ATOM    639  C7  GRP B   0      26.580   7.471   1.748  1.00 15.00      B    C  
ATOM    640  O5  GRP B   0      25.949   5.030   2.849  1.00 15.00      B    O  
ATOM    641  HAE GRP B   0      25.246   4.391   3.162  1.00 15.00      B    H  
ATOM    642  C5  GRP B   0      26.224   7.281   5.842  1.00 15.00      B    C  
ATOM    643  C3  GRP B   0      24.900   5.143   5.629  1.00 15.00      B    C  
ATOM    644  C18 GRP B   0      23.604   5.947   5.772  1.00 15.00      B    C  
ATOM    645  C8  GRP B   0      23.796   7.038   6.829  1.00 15.00      B    C  
ATOM    646  C33 GRP B   0      22.513   7.851   7.018  1.00 15.00      B    C  
ATOM    647  C20 GRP B   0      22.467   5.015   6.195  1.00 15.00      B    C  
ATOM    648  C1  GRP B   0      23.209   6.601   4.445  1.00 15.00      B    C  
ATOM    649  O9  GRP B   0      24.083   7.701   4.150  1.00 15.00      B    O  
ATOM    650  C43 GRP B   0      23.645   8.348   2.952  1.00 15.00      B    C  
ATOM    651  O16 GRP B   0      23.242   5.632   3.393  1.00 15.00      B    O  
ATOM    652  HAH GRP B   0      22.691   4.839   3.654  1.00 15.00      B    H  
END
