# Supplementary material for: In silico assessment of biocompatibility and toxicity: molecular docking and dynamics simulation of PMMA-based dental materials for interim prosthetic restorations
Source: J Mater Sci Mater Med. 2024 Jun 4;35(1):28. doi: 10.1007/s10856-024-06799-7 (PMC11150300; doi:10.1007/s10856-024-06799-7)
Supplement: Supplementary file 3 — Supplementary Data 3 [file 10856_2024_6799_MOESM3_ESM.zip › Complexes/DMP-1_MMA.pdb]

REMARK FILENAME="complex_12w.pdb0"
REMARK ===============================================================
REMARK HADDOCK run for complex
REMARK initial structure: complex_12.pdb
REMARK ===============================================================
REMARK            total,bonds,angles,improper,dihe,vdw,elec,air,cdih,coup,rdcs,vean,dani,xpcs,rg
REMARK energies: 145.064, 0, 0, 0, 0, -0.424791, -3.65963, 149.148, 0, 0, 0, 0, 0, 0, 0
REMARK ===============================================================
REMARK            bonds,angles,impropers,dihe,air,cdih,coup,rdcs,vean,dani,xpcs
REMARK rms-dev.: 0,0,0,0,4.92906,0,0, 0, 0, 0, 0
REMARK ===============================================================
REMARK               air,cdih,coup,rdcs,vean,dani,xpcs
REMARK               >0.3,>5,>1,>0,>5,>0.2,>0.2
REMARK violations.: 2, 0, 0, 0, 0, 0, 0
REMARK ===============================================================
REMARK                        CVpartition#,violations,rms
REMARK AIRs cross-validation: 1, 14, 8.92239
REMARK ===============================================================
REMARK NCS energy: 0
REMARK ===============================================================
REMARK Symmetry energy: 0
REMARK ===============================================================
REMARK Membrane restraining energy: 0
REMARK ===============================================================
REMARK Local cross-correlation:  0.0000
REMARK ===============================================================
REMARK Desolvation energy: -2.16413
REMARK Internal energy free molecules: -1273.01
REMARK Internal energy complex: -1253.32
REMARK Binding energy: 13.4391
REMARK ===============================================================
REMARK buried surface area: 196.742
REMARK ===============================================================
REMARK water - chain_1: 0 0 0
REMARK water - chain_2: 0 0 0
REMARK ===============================================================
REMARK water - water: 0 0 0
REMARK ===============================================================
REMARK DATE:14-Feb-2024  02:18:02       created by user: enmr
REMARK VERSION:1.3U
ATOM      1  N   MET A   1     -11.580  32.894   8.030  1.00 15.00      A    N  
ATOM      2  HN  MET A   1     -11.550  33.874   8.044  1.00 15.00      A    H  
ATOM      3  CA  MET A   1     -10.360  32.148   7.743  1.00 15.00      A    C  
ATOM      4  CB  MET A   1      -9.184  32.694   8.557  1.00 15.00      A    C  
ATOM      5  CG  MET A   1      -8.701  34.062   8.101  1.00 15.00      A    C  
ATOM      6  SD  MET A   1      -7.225  34.612   8.979  1.00 15.00      A    S  
ATOM      7  CE  MET A   1      -6.884  36.152   8.131  1.00 15.00      A    C  
ATOM      8  C   MET A   1     -10.543  30.653   7.996  1.00 15.00      A    C  
ATOM      9  O   MET A   1      -9.753  29.834   7.523  1.00 15.00      A    O  
ATOM     10  N   LYS A   2     -11.591  30.304   8.742  1.00 15.00      A    N  
ATOM     11  HN  LYS A   2     -12.180  31.004   9.095  1.00 15.00      A    H  
ATOM     12  CA  LYS A   2     -11.882  28.905   9.055  1.00 15.00      A    C  
ATOM     13  CB  LYS A   2     -12.678  28.790  10.360  1.00 15.00      A    C  
ATOM     14  CG  LYS A   2     -13.955  29.615  10.390  1.00 15.00      A    C  
ATOM     15  CD  LYS A   2     -15.113  28.832  10.991  1.00 15.00      A    C  
ATOM     16  CE  LYS A   2     -14.901  28.565  12.472  1.00 15.00      A    C  
ATOM     17  NZ  LYS A   2     -16.027  27.790  13.060  1.00 15.00      A    N  
ATOM     18  HZ1 LYS A   2     -16.080  26.848  12.622  1.00 15.00      A    H  
ATOM     19  HZ2 LYS A   2     -16.926  28.286  12.898  1.00 15.00      A    H  
ATOM     20  HZ3 LYS A   2     -15.886  27.677  14.084  1.00 15.00      A    H  
ATOM     21  C   LYS A   2     -12.630  28.211   7.915  1.00 15.00      A    C  
ATOM     22  O   LYS A   2     -12.578  26.989   7.784  1.00 15.00      A    O  
ATOM     23  N   ILE A   3     -13.323  28.999   7.093  1.00 15.00      A    N  
ATOM     24  HN  ILE A   3     -13.325  29.966   7.249  1.00 15.00      A    H  
ATOM     25  CA  ILE A   3     -14.078  28.461   5.963  1.00 15.00      A    C  
ATOM     26  CB  ILE A   3     -15.141  29.475   5.452  1.00 15.00      A    C  
ATOM     27  CG1 ILE A   3     -16.481  29.259   6.161  1.00 15.00      A    C  
ATOM     28  CG2 ILE A   3     -15.326  29.410   3.940  1.00 15.00      A    C  
ATOM     29  CD1 ILE A   3     -16.525  29.784   7.579  1.00 15.00      A    C  
ATOM     30  C   ILE A   3     -13.140  28.037   4.831  1.00 15.00      A    C  
ATOM     31  O   ILE A   3     -13.395  27.051   4.138  1.00 15.00      A    O  
ATOM     32  N   SER A   4     -12.042  28.776   4.674  1.00 15.00      A    N  
ATOM     33  HN  SER A   4     -11.889  29.533   5.276  1.00 15.00      A    H  
ATOM     34  CA  SER A   4     -11.060  28.492   3.631  1.00 15.00      A    C  
ATOM     35  CB  SER A   4     -10.016  29.607   3.563  1.00 15.00      A    C  
ATOM     36  OG  SER A   4     -10.629  30.862   3.320  1.00 15.00      A    O  
ATOM     37  HG  SER A   4     -10.438  31.458   4.048  1.00 15.00      A    H  
ATOM     38  C   SER A   4     -10.377  27.142   3.837  1.00 15.00      A    C  
ATOM     39  O   SER A   4     -10.118  26.420   2.875  1.00 15.00      A    O  
ATOM     40  N   ILE A   5     -10.095  26.801   5.095  1.00 15.00      A    N  
ATOM     41  HN  ILE A   5     -10.335  27.410   5.824  1.00 15.00      A    H  
ATOM     42  CA  ILE A   5      -9.439  25.535   5.408  1.00 15.00      A    C  
ATOM     43  CB  ILE A   5      -8.807  25.527   6.823  1.00 15.00      A    C  
ATOM     44  CG1 ILE A   5      -7.634  24.546   6.886  1.00 15.00      A    C  
ATOM     45  CG2 ILE A   5      -9.832  25.208   7.904  1.00 15.00      A    C  
ATOM     46  CD1 ILE A   5      -6.459  24.940   6.016  1.00 15.00      A    C  
ATOM     47  C   ILE A   5     -10.389  24.348   5.224  1.00 15.00      A    C  
ATOM     48  O   ILE A   5      -9.956  23.240   4.912  1.00 15.00      A    O  
ATOM     49  N   LEU A   6     -11.689  24.596   5.398  1.00 15.00      A    N  
ATOM     50  HN  LEU A   6     -11.974  25.503   5.636  1.00 15.00      A    H  
ATOM     51  CA  LEU A   6     -12.696  23.552   5.242  1.00 15.00      A    C  
ATOM     52  CB  LEU A   6     -14.002  23.954   5.929  1.00 15.00      A    C  
ATOM     53  CG  LEU A   6     -13.953  24.057   7.456  1.00 15.00      A    C  
ATOM     54  CD1 LEU A   6     -15.265  24.597   8.002  1.00 15.00      A    C  
ATOM     55  CD2 LEU A   6     -13.627  22.708   8.078  1.00 15.00      A    C  
ATOM     56  C   LEU A   6     -12.944  23.248   3.767  1.00 15.00      A    C  
ATOM     57  O   LEU A   6     -13.247  22.114   3.402  1.00 15.00      A    O  
ATOM     58  N   LEU A   7     -12.808  24.273   2.924  1.00 15.00      A    N  
ATOM     59  HN  LEU A   7     -12.573  25.156   3.280  1.00 15.00      A    H  
ATOM     60  CA  LEU A   7     -13.004  24.116   1.486  1.00 15.00      A    C  
ATOM     61  CB  LEU A   7     -13.204  25.473   0.810  1.00 15.00      A    C  
ATOM     62  CG  LEU A   7     -14.638  25.815   0.396  1.00 15.00      A    C  
ATOM     63  CD1 LEU A   7     -15.517  26.063   1.614  1.00 15.00      A    C  
ATOM     64  CD2 LEU A   7     -14.658  27.011  -0.541  1.00 15.00      A    C  
ATOM     65  C   LEU A   7     -11.828  23.382   0.850  1.00 15.00      A    C  
ATOM     66  O   LEU A   7     -11.996  22.659  -0.128  1.00 15.00      A    O  
ATOM     67  N   MET A   8     -10.635  23.575   1.415  1.00 15.00      A    N  
ATOM     68  HN  MET A   8     -10.565  24.171   2.190  1.00 15.00      A    H  
ATOM     69  CA  MET A   8      -9.432  22.921   0.910  1.00 15.00      A    C  
ATOM     70  CB  MET A   8      -8.174  23.608   1.441  1.00 15.00      A    C  
ATOM     71  CG  MET A   8      -7.940  25.005   0.885  1.00 15.00      A    C  
ATOM     72  SD  MET A   8      -7.630  25.022  -0.894  1.00 15.00      A    S  
ATOM     73  CE  MET A   8      -9.267  25.381  -1.530  1.00 15.00      A    C  
ATOM     74  C   MET A   8      -9.425  21.442   1.284  1.00 15.00      A    C  
ATOM     75  O   MET A   8      -8.939  20.603   0.525  1.00 15.00      A    O  
ATOM     76  N   PHE A   9      -9.972  21.129   2.460  1.00 15.00      A    N  
ATOM     77  HN  PHE A   9     -10.330  21.844   3.025  1.00 15.00      A    H  
ATOM     78  CA  PHE A   9     -10.050  19.751   2.927  1.00 15.00      A    C  
ATOM     79  CB  PHE A   9     -10.311  19.692   4.433  1.00 15.00      A    C  
ATOM     80  CG  PHE A   9      -9.060  19.667   5.266  1.00 15.00      A    C  
ATOM     81  CD1 PHE A   9      -8.166  18.610   5.166  1.00 15.00      A    C  
ATOM     82  CD2 PHE A   9      -8.781  20.696   6.153  1.00 15.00      A    C  
ATOM     83  CE1 PHE A   9      -7.016  18.582   5.933  1.00 15.00      A    C  
ATOM     84  CE2 PHE A   9      -7.634  20.675   6.923  1.00 15.00      A    C  
ATOM     85  CZ  PHE A   9      -6.751  19.616   6.815  1.00 15.00      A    C  
ATOM     86  C   PHE A   9     -11.135  18.992   2.176  1.00 15.00      A    C  
ATOM     87  O   PHE A   9     -10.975  17.815   1.876  1.00 15.00      A    O  
ATOM     88  N   LEU A  10     -12.237  19.679   1.870  1.00 15.00      A    N  
ATOM     89  HN  LEU A  10     -12.305  20.619   2.142  1.00 15.00      A    H  
ATOM     90  CA  LEU A  10     -13.347  19.070   1.142  1.00 15.00      A    C  
ATOM     91  CB  LEU A  10     -14.601  19.942   1.236  1.00 15.00      A    C  
ATOM     92  CG  LEU A  10     -15.910  19.294   0.780  1.00 15.00      A    C  
ATOM     93  CD1 LEU A  10     -16.275  18.124   1.682  1.00 15.00      A    C  
ATOM     94  CD2 LEU A  10     -17.031  20.320   0.749  1.00 15.00      A    C  
ATOM     95  C   LEU A  10     -12.970  18.838  -0.318  1.00 15.00      A    C  
ATOM     96  O   LEU A  10     -13.386  17.852  -0.922  1.00 15.00      A    O  
ATOM     97  N   TRP A  11     -12.181  19.759  -0.875  1.00 15.00      A    N  
ATOM     98  HN  TRP A  11     -11.899  20.532  -0.342  1.00 15.00      A    H  
ATOM     99  CA  TRP A  11     -11.723  19.647  -2.257  1.00 15.00      A    C  
ATOM    100  CB  TRP A  11     -11.061  20.957  -2.704  1.00 15.00      A    C  
ATOM    101  CG  TRP A  11     -10.419  20.892  -4.059  1.00 15.00      A    C  
ATOM    102  CD1 TRP A  11      -9.092  20.713  -4.332  1.00 15.00      A    C  
ATOM    103  CD2 TRP A  11     -11.074  21.010  -5.325  1.00 15.00      A    C  
ATOM    104  NE1 TRP A  11      -8.885  20.706  -5.689  1.00 15.00      A    N  
ATOM    105  HE1 TRP A  11      -8.019  20.592  -6.135  1.00 15.00      A    H  
ATOM    106  CE2 TRP A  11     -10.085  20.888  -6.320  1.00 15.00      A    C  
ATOM    107  CE3 TRP A  11     -12.401  21.204  -5.714  1.00 15.00      A    C  
ATOM    108  CZ2 TRP A  11     -10.380  20.954  -7.678  1.00 15.00      A    C  
ATOM    109  CZ3 TRP A  11     -12.692  21.270  -7.062  1.00 15.00      A    C  
ATOM    110  CH2 TRP A  11     -11.687  21.145  -8.027  1.00 15.00      A    C  
ATOM    111  C   TRP A  11     -10.736  18.495  -2.370  1.00 15.00      A    C  
ATOM    112  O   TRP A  11     -10.761  17.726  -3.333  1.00 15.00      A    O  
ATOM    113  N   GLY A  12      -9.871  18.384  -1.364  1.00 15.00      A    N  
ATOM    114  HN  GLY A  12      -9.902  19.034  -0.632  1.00 15.00      A    H  
ATOM    115  CA  GLY A  12      -8.890  17.323  -1.337  1.00 15.00      A    C  
ATOM    116  C   GLY A  12      -9.527  15.979  -1.058  1.00 15.00      A    C  
ATOM    117  O   GLY A  12      -9.046  14.960  -1.530  1.00 15.00      A    O  
ATOM    118  N   LEU A  13     -10.622  15.986  -0.295  1.00 15.00      A    N  
ATOM    119  HN  LEU A  13     -10.957  16.841   0.047  1.00 15.00      A    H  
ATOM    120  CA  LEU A  13     -11.334  14.757   0.049  1.00 15.00      A    C  
ATOM    121  CB  LEU A  13     -12.263  14.974   1.246  1.00 15.00      A    C  
ATOM    122  CG  LEU A  13     -11.620  14.863   2.630  1.00 15.00      A    C  
ATOM    123  CD1 LEU A  13     -12.601  15.293   3.710  1.00 15.00      A    C  
ATOM    124  CD2 LEU A  13     -11.131  13.445   2.883  1.00 15.00      A    C  
ATOM    125  C   LEU A  13     -12.127  14.212  -1.133  1.00 15.00      A    C  
ATOM    126  O   LEU A  13     -12.348  13.010  -1.226  1.00 15.00      A    O  
ATOM    127  N   SER A  14     -12.557  15.098  -2.030  1.00 15.00      A    N  
ATOM    128  HN  SER A  14     -12.363  16.049  -1.896  1.00 15.00      A    H  
ATOM    129  CA  SER A  14     -13.320  14.684  -3.204  1.00 15.00      A    C  
ATOM    130  CB  SER A  14     -14.066  15.873  -3.812  1.00 15.00      A    C  
ATOM    131  OG  SER A  14     -15.043  16.374  -2.918  1.00 15.00      A    O  
ATOM    132  HG  SER A  14     -15.587  15.651  -2.598  1.00 15.00      A    H  
ATOM    133  C   SER A  14     -12.411  14.040  -4.248  1.00 15.00      A    C  
ATOM    134  O   SER A  14     -12.847  13.190  -5.026  1.00 15.00      A    O  
ATOM    135  N   CYS A  15     -11.144  14.449  -4.254  1.00 15.00      A    N  
ATOM    136  HN  CYS A  15     -10.861  15.131  -3.608  1.00 15.00      A    H  
ATOM    137  CA  CYS A  15     -10.166  13.911  -5.191  1.00 15.00      A    C  
ATOM    138  CB  CYS A  15      -9.196  15.006  -5.633  1.00 15.00      A    C  
ATOM    139  SG  CYS A  15      -9.992  16.425  -6.422  1.00 15.00      A    S  
ATOM    140  HG  CYS A  15     -10.516  16.019  -7.571  1.00 15.00      A    H  
ATOM    141  C   CYS A  15      -9.399  12.746  -4.568  1.00 15.00      A    C  
ATOM    142  O   CYS A  15      -8.955  11.839  -5.273  1.00 15.00      A    O  
ATOM    143  N   ALA A  16      -9.247  12.776  -3.242  1.00 15.00      A    N  
ATOM    144  HN  ALA A  16      -9.625  13.523  -2.735  1.00 15.00      A    H  
ATOM    145  CA  ALA A  16      -8.544  11.714  -2.529  1.00 15.00      A    C  
ATOM    146  CB  ALA A  16      -8.014  12.201  -1.191  1.00 15.00      A    C  
ATOM    147  C   ALA A  16      -9.453  10.517  -2.327  1.00 15.00      A    C  
ATOM    148  O   ALA A  16      -8.976   9.397  -2.179  1.00 15.00      A    O  
ATOM    149  N   LEU A  17     -10.767  10.773  -2.294  1.00 15.00      A    N  
ATOM    150  HN  LEU A  17     -11.074  11.698  -2.373  1.00 15.00      A    H  
ATOM    151  CA  LEU A  17     -11.753   9.709  -2.143  1.00 15.00      A    C  
ATOM    152  CB  LEU A  17     -13.170  10.300  -2.081  1.00 15.00      A    C  
ATOM    153  CG  LEU A  17     -14.155   9.617  -1.132  1.00 15.00      A    C  
ATOM    154  CD1 LEU A  17     -13.899  10.043   0.307  1.00 15.00      A    C  
ATOM    155  CD2 LEU A  17     -15.584   9.929  -1.542  1.00 15.00      A    C  
ATOM    156  C   LEU A  17     -11.649   8.797  -3.351  1.00 15.00      A    C  
ATOM    157  O   LEU A  17     -11.997   9.191  -4.466  1.00 15.00      A    O  
ATOM    158  N   PRO A  18     -11.154   7.570  -3.162  1.00 15.00      A    N  
ATOM    159  CA  PRO A  18     -10.994   6.638  -4.267  1.00 15.00      A    C  
ATOM    160  CB  PRO A  18     -10.262   5.448  -3.632  1.00 15.00      A    C  
ATOM    161  CG  PRO A  18     -10.594   5.526  -2.183  1.00 15.00      A    C  
ATOM    162  CD  PRO A  18     -10.750   6.987  -1.872  1.00 15.00      A    C  
ATOM    163  C   PRO A  18     -12.348   6.208  -4.803  1.00 15.00      A    C  
ATOM    164  O   PRO A  18     -13.199   5.726  -4.047  1.00 15.00      A    O  
ATOM    165  N   VAL A  19     -12.564   6.435  -6.096  1.00 15.00      A    N  
ATOM    166  HN  VAL A  19     -11.870   6.874  -6.628  1.00 15.00      A    H  
ATOM    167  CA  VAL A  19     -13.809   6.040  -6.732  1.00 15.00      A    C  
ATOM    168  CB  VAL A  19     -13.888   6.503  -8.203  1.00 15.00      A    C  
ATOM    169  CG1 VAL A  19     -15.253   6.174  -8.795  1.00 15.00      A    C  
ATOM    170  CG2 VAL A  19     -13.600   7.992  -8.308  1.00 15.00      A    C  
ATOM    171  C   VAL A  19     -13.919   4.523  -6.671  1.00 15.00      A    C  
ATOM    172  O   VAL A  19     -13.391   3.818  -7.535  1.00 15.00      A    O  
ATOM    173  N   THR A  20     -14.568   4.031  -5.619  1.00 15.00      A    N  
ATOM    174  HN  THR A  20     -14.939   4.648  -4.956  1.00 15.00      A    H  
ATOM    175  CA  THR A  20     -14.740   2.606  -5.424  1.00 15.00      A    C  
ATOM    176  CB  THR A  20     -15.329   2.282  -4.035  1.00 15.00      A    C  
ATOM    177  OG1 THR A  20     -16.447   3.139  -3.768  1.00 15.00      A    O  
ATOM    178  HG1 THR A  20     -17.139   2.969  -4.412  1.00 15.00      A    H  
ATOM    179  CG2 THR A  20     -14.276   2.472  -2.957  1.00 15.00      A    C  
ATOM    180  C   THR A  20     -15.637   2.030  -6.502  1.00 15.00      A    C  
ATOM    181  O   THR A  20     -16.863   2.043  -6.373  1.00 15.00      A    O  
ATOM    182  N   ARG A  21     -15.020   1.572  -7.589  1.00 15.00      A    N  
ATOM    183  HN  ARG A  21     -14.043   1.639  -7.653  1.00 15.00      A    H  
ATOM    184  CA  ARG A  21     -15.761   0.973  -8.680  1.00 15.00      A    C  
ATOM    185  CB  ARG A  21     -14.832   0.601  -9.836  1.00 15.00      A    C  
ATOM    186  CG  ARG A  21     -14.347   1.789 -10.648  1.00 15.00      A    C  
ATOM    187  CD  ARG A  21     -14.280   1.457 -12.132  1.00 15.00      A    C  
ATOM    188  NE  ARG A  21     -12.913   1.226 -12.597  1.00 15.00      A    N  
ATOM    189  HE  ARG A  21     -12.274   1.962 -12.505  1.00 15.00      A    H  
ATOM    190  CZ  ARG A  21     -12.495   0.085 -13.149  1.00 15.00      A    C  
ATOM    191  NH1 ARG A  21     -13.332  -0.938 -13.291  1.00 15.00      A    N  
ATOM    192 HH11 ARG A  21     -14.319  -0.851 -12.978  1.00 15.00      A    H  
ATOM    193 HH12 ARG A  21     -13.000  -1.825 -13.723  1.00 15.00      A    H  
ATOM    194  NH2 ARG A  21     -11.243  -0.028 -13.571  1.00 15.00      A    N  
ATOM    195 HH21 ARG A  21     -10.916  -0.918 -13.999  1.00 15.00      A    H  
ATOM    196 HH22 ARG A  21     -10.588   0.774 -13.477  1.00 15.00      A    H  
ATOM    197  C   ARG A  21     -16.469  -0.260  -8.158  1.00 15.00      A    C  
ATOM    198  O   ARG A  21     -15.840  -1.302  -7.951  1.00 15.00      A    O  
ATOM    199  N   TYR A  22     -17.765  -0.106  -7.900  1.00 15.00      A    N  
ATOM    200  HN  TYR A  22     -18.181   0.766  -8.071  1.00 15.00      A    H  
ATOM    201  CA  TYR A  22     -18.587  -1.182  -7.369  1.00 15.00      A    C  
ATOM    202  CB  TYR A  22     -20.045  -0.730  -7.206  1.00 15.00      A    C  
ATOM    203  CG  TYR A  22     -20.933  -1.712  -6.466  1.00 15.00      A    C  
ATOM    204  CD1 TYR A  22     -21.955  -2.386  -7.127  1.00 15.00      A    C  
ATOM    205  CD2 TYR A  22     -20.752  -1.967  -5.108  1.00 15.00      A    C  
ATOM    206  CE1 TYR A  22     -22.772  -3.279  -6.460  1.00 15.00      A    C  
ATOM    207  CE2 TYR A  22     -21.565  -2.861  -4.434  1.00 15.00      A    C  
ATOM    208  CZ  TYR A  22     -22.572  -3.513  -5.117  1.00 15.00      A    C  
ATOM    209  OH  TYR A  22     -23.386  -4.404  -4.455  1.00 15.00      A    O  
ATOM    210  HH  TYR A  22     -23.569  -5.157  -5.026  1.00 15.00      A    H  
ATOM    211  C   TYR A  22     -18.502  -2.433  -8.226  1.00 15.00      A    C  
ATOM    212  O   TYR A  22     -19.218  -2.575  -9.220  1.00 15.00      A    O  
ATOM    213  N   GLN A  23     -17.594  -3.319  -7.844  1.00 15.00      A    N  
ATOM    214  HN  GLN A  23     -17.028  -3.117  -7.068  1.00 15.00      A    H  
ATOM    215  CA  GLN A  23     -17.412  -4.578  -8.533  1.00 15.00      A    C  
ATOM    216  CB  GLN A  23     -16.041  -5.168  -8.176  1.00 15.00      A    C  
ATOM    217  CG  GLN A  23     -15.034  -5.172  -9.313  1.00 15.00      A    C  
ATOM    218  CD  GLN A  23     -15.174  -6.383 -10.216  1.00 15.00      A    C  
ATOM    219  OE1 GLN A  23     -15.869  -6.341 -11.230  1.00 15.00      A    O  
ATOM    220  NE2 GLN A  23     -14.515  -7.476  -9.846  1.00 15.00      A    N  
ATOM    221 HE21 GLN A  23     -13.983  -7.440  -9.024  1.00 15.00      A    H  
ATOM    222 HE22 GLN A  23     -14.591  -8.275 -10.409  1.00 15.00      A    H  
ATOM    223  C   GLN A  23     -18.497  -5.507  -8.044  1.00 15.00      A    C  
ATOM    224  O   GLN A  23     -18.277  -6.230  -7.074  1.00 15.00      A    O  
ATOM    225  N   ASN A  24     -19.672  -5.424  -8.700  1.00 15.00      A    N  
ATOM    226  HN  ASN A  24     -19.738  -4.796  -9.447  1.00 15.00      A    H  
ATOM    227  CA  ASN A  24     -20.864  -6.218  -8.360  1.00 15.00      A    C  
ATOM    228  CB  ASN A  24     -21.739  -6.431  -9.597  1.00 15.00      A    C  
ATOM    229  CG  ASN A  24     -23.216  -6.509  -9.261  1.00 15.00      A    C  
ATOM    230  OD1 ASN A  24     -23.596  -6.766  -8.120  1.00 15.00      A    O  
ATOM    231  ND2 ASN A  24     -24.062  -6.285 -10.261  1.00 15.00      A    N  
ATOM    232 HD21 ASN A  24     -23.693  -6.085 -11.146  1.00 15.00      A    H  
ATOM    233 HD22 ASN A  24     -25.023  -6.325 -10.072  1.00 15.00      A    H  
ATOM    234  C   ASN A  24     -20.511  -7.552  -7.722  1.00 15.00      A    C  
ATOM    235  O   ASN A  24     -20.303  -8.553  -8.408  1.00 15.00      A    O  
ATOM    236  N   ASN A  25     -20.441  -7.551  -6.398  1.00 15.00      A    N  
ATOM    237  HN  ASN A  25     -20.636  -6.726  -5.906  1.00 15.00      A    H  
ATOM    238  CA  ASN A  25     -20.076  -8.740  -5.666  1.00 15.00      A    C  
ATOM    239  CB  ASN A  25     -18.946  -8.478  -4.677  1.00 15.00      A    C  
ATOM    240  CG  ASN A  25     -17.637  -9.068  -5.164  1.00 15.00      A    C  
ATOM    241  OD1 ASN A  25     -17.599 -10.192  -5.667  1.00 15.00      A    O  
ATOM    242  ND2 ASN A  25     -16.558  -8.307  -5.037  1.00 15.00      A    N  
ATOM    243 HD21 ASN A  25     -16.661  -7.417  -4.641  1.00 15.00      A    H  
ATOM    244 HD22 ASN A  25     -15.701  -8.668  -5.344  1.00 15.00      A    H  
ATOM    245  C   ASN A  25     -21.259  -9.428  -5.025  1.00 15.00      A    C  
ATOM    246  O   ASN A  25     -21.433  -9.416  -3.807  1.00 15.00      A    O  
ATOM    247  N   GLU A  26     -22.076 -10.016  -5.879  1.00 15.00      A    N  
ATOM    248  HN  GLU A  26     -21.892  -9.940  -6.840  1.00 15.00      A    H  
ATOM    249  CA  GLU A  26     -23.240 -10.761  -5.454  1.00 15.00      A    C  
ATOM    250  CB  GLU A  26     -24.339 -10.623  -6.513  1.00 15.00      A    C  
ATOM    251  CG  GLU A  26     -23.829 -10.699  -7.949  1.00 15.00      A    C  
ATOM    252  CD  GLU A  26     -24.916 -10.454  -8.975  1.00 15.00      A    C  
ATOM    253  OE1 GLU A  26     -25.042  -9.305  -9.447  1.00 15.00      A    O  
ATOM    254  OE2 GLU A  26     -25.641 -11.414  -9.310  1.00 15.00      A    O  
ATOM    255  C   GLU A  26     -22.837 -12.225  -5.307  1.00 15.00      A    C  
ATOM    256  O   GLU A  26     -23.680 -13.120  -5.322  1.00 15.00      A    O  
ATOM    257  N   SER A  27     -21.522 -12.450  -5.154  1.00 15.00      A    N  
ATOM    258  HN  SER A  27     -20.909 -11.685  -5.121  1.00 15.00      A    H  
ATOM    259  CA  SER A  27     -20.981 -13.795  -5.036  1.00 15.00      A    C  
ATOM    260  CB  SER A  27     -20.514 -14.292  -6.410  1.00 15.00      A    C  
ATOM    261  OG  SER A  27     -21.506 -14.077  -7.402  1.00 15.00      A    O  
ATOM    262  HG  SER A  27     -21.706 -13.137  -7.459  1.00 15.00      A    H  
ATOM    263  C   SER A  27     -19.819 -13.898  -4.036  1.00 15.00      A    C  
ATOM    264  O   SER A  27     -19.271 -14.983  -3.851  1.00 15.00      A    O  
ATOM    265  N   GLU A  28     -19.430 -12.791  -3.391  1.00 15.00      A    N  
ATOM    266  HN  GLU A  28     -19.891 -11.941  -3.553  1.00 15.00      A    H  
ATOM    267  CA  GLU A  28     -18.321 -12.855  -2.433  1.00 15.00      A    C  
ATOM    268  CB  GLU A  28     -17.258 -11.755  -2.617  1.00 15.00      A    C  
ATOM    269  CG  GLU A  28     -17.594 -10.384  -2.046  1.00 15.00      A    C  
ATOM    270  CD  GLU A  28     -16.366  -9.496  -1.913  1.00 15.00      A    C  
ATOM    271  OE1 GLU A  28     -15.283  -9.897  -2.392  1.00 15.00      A    O  
ATOM    272  OE2 GLU A  28     -16.488  -8.395  -1.335  1.00 15.00      A    O  
ATOM    273  C   GLU A  28     -18.773 -13.037  -0.980  1.00 15.00      A    C  
ATOM    274  O   GLU A  28     -18.383 -12.292  -0.079  1.00 15.00      A    O  
ATOM    275  N   ASP A  29     -19.596 -14.054  -0.762  1.00 15.00      A    N  
ATOM    276  HN  ASP A  29     -19.875 -14.612  -1.518  1.00 15.00      A    H  
ATOM    277  CA  ASP A  29     -20.093 -14.365   0.569  1.00 15.00      A    C  
ATOM    278  CB  ASP A  29     -21.616 -14.534   0.539  1.00 15.00      A    C  
ATOM    279  CG  ASP A  29     -22.242 -14.502   1.919  1.00 15.00      A    C  
ATOM    280  OD1 ASP A  29     -22.737 -15.556   2.369  1.00 15.00      A    O  
ATOM    281  OD2 ASP A  29     -22.235 -13.422   2.550  1.00 15.00      A    O  
ATOM    282  C   ASP A  29     -19.418 -15.639   1.073  1.00 15.00      A    C  
ATOM    283  O   ASP A  29     -20.069 -16.555   1.577  1.00 15.00      A    O  
ATOM    284  N   SER A  30     -18.095 -15.688   0.926  1.00 15.00      A    N  
ATOM    285  HN  SER A  30     -17.630 -14.920   0.531  1.00 15.00      A    H  
ATOM    286  CA  SER A  30     -17.318 -16.846   1.346  1.00 15.00      A    C  
ATOM    287  CB  SER A  30     -17.343 -17.920   0.254  1.00 15.00      A    C  
ATOM    288  OG  SER A  30     -17.168 -19.214   0.805  1.00 15.00      A    O  
ATOM    289  HG  SER A  30     -18.024 -19.575   1.053  1.00 15.00      A    H  
ATOM    290  C   SER A  30     -15.875 -16.455   1.666  1.00 15.00      A    C  
ATOM    291  O   SER A  30     -14.931 -17.078   1.180  1.00 15.00      A    O  
ATOM    292  N   GLU A  31     -15.715 -15.420   2.488  1.00 15.00      A    N  
ATOM    293  HN  GLU A  31     -16.508 -14.961   2.837  1.00 15.00      A    H  
ATOM    294  CA  GLU A  31     -14.390 -14.948   2.880  1.00 15.00      A    C  
ATOM    295  CB  GLU A  31     -14.049 -13.634   2.173  1.00 15.00      A    C  
ATOM    296  CG  GLU A  31     -13.159 -13.808   0.952  1.00 15.00      A    C  
ATOM    297  CD  GLU A  31     -12.964 -12.521   0.177  1.00 15.00      A    C  
ATOM    298  OE1 GLU A  31     -12.105 -11.707   0.581  1.00 15.00      A    O  
ATOM    299  OE2 GLU A  31     -13.668 -12.331  -0.838  1.00 15.00      A    O  
ATOM    300  C   GLU A  31     -14.288 -14.784   4.394  1.00 15.00      A    C  
ATOM    301  O   GLU A  31     -13.416 -14.076   4.900  1.00 15.00      A    O  
ATOM    302  N   GLU A  32     -15.186 -15.454   5.108  1.00 15.00      A    N  
ATOM    303  HN  GLU A  32     -15.856 -15.998   4.644  1.00 15.00      A    H  
ATOM    304  CA  GLU A  32     -15.209 -15.397   6.562  1.00 15.00      A    C  
ATOM    305  CB  GLU A  32     -16.571 -14.880   7.043  1.00 15.00      A    C  
ATOM    306  CG  GLU A  32     -17.755 -15.709   6.562  1.00 15.00      A    C  
ATOM    307  CD  GLU A  32     -18.956 -15.608   7.483  1.00 15.00      A    C  
ATOM    308  OE1 GLU A  32     -19.981 -15.033   7.063  1.00 15.00      A    O  
ATOM    309  OE2 GLU A  32     -18.871 -16.108   8.626  1.00 15.00      A    O  
ATOM    310  C   GLU A  32     -14.940 -16.777   7.165  1.00 15.00      A    C  
ATOM    311  O   GLU A  32     -15.095 -16.980   8.368  1.00 15.00      A    O  
ATOM    312  N   TRP A  33     -14.520 -17.719   6.320  1.00 15.00      A    N  
ATOM    313  HN  TRP A  33     -14.387 -17.491   5.376  1.00 15.00      A    H  
ATOM    314  CA  TRP A  33     -14.257 -19.083   6.767  1.00 15.00      A    C  
ATOM    315  CB  TRP A  33     -15.153 -20.064   6.007  1.00 15.00      A    C  
ATOM    316  CG  TRP A  33     -16.534 -20.213   6.574  1.00 15.00      A    C  
ATOM    317  CD1 TRP A  33     -17.223 -19.307   7.328  1.00 15.00      A    C  
ATOM    318  CD2 TRP A  33     -17.400 -21.343   6.421  1.00 15.00      A    C  
ATOM    319  NE1 TRP A  33     -18.460 -19.803   7.654  1.00 15.00      A    N  
ATOM    320  HE1 TRP A  33     -19.139 -19.340   8.188  1.00 15.00      A    H  
ATOM    321  CE2 TRP A  33     -18.592 -21.051   7.109  1.00 15.00      A    C  
ATOM    322  CE3 TRP A  33     -17.282 -22.572   5.769  1.00 15.00      A    C  
ATOM    323  CZ2 TRP A  33     -19.659 -21.943   7.166  1.00 15.00      A    C  
ATOM    324  CZ3 TRP A  33     -18.344 -23.456   5.825  1.00 15.00      A    C  
ATOM    325  CH2 TRP A  33     -19.517 -23.136   6.518  1.00 15.00      A    C  
ATOM    326  C   TRP A  33     -12.795 -19.498   6.593  1.00 15.00      A    C  
ATOM    327  O   TRP A  33     -12.435 -20.634   6.903  1.00 15.00      A    O  
ATOM    328  N   LYS A  34     -11.951 -18.592   6.104  1.00 15.00      A    N  
ATOM    329  HN  LYS A  34     -12.276 -17.693   5.888  1.00 15.00      A    H  
ATOM    330  CA  LYS A  34     -10.544 -18.923   5.895  1.00 15.00      A    C  
ATOM    331  CB  LYS A  34     -10.126 -18.663   4.446  1.00 15.00      A    C  
ATOM    332  CG  LYS A  34      -9.131 -19.680   3.910  1.00 15.00      A    C  
ATOM    333  CD  LYS A  34      -9.108 -19.695   2.391  1.00 15.00      A    C  
ATOM    334  CE  LYS A  34      -8.423 -18.461   1.830  1.00 15.00      A    C  
ATOM    335  NZ  LYS A  34      -8.451 -18.445   0.342  1.00 15.00      A    N  
ATOM    336  HZ1 LYS A  34      -8.210 -19.386  -0.029  1.00 15.00      A    H  
ATOM    337  HZ2 LYS A  34      -7.764 -17.755  -0.021  1.00 15.00      A    H  
ATOM    338  HZ3 LYS A  34      -9.400 -18.184   0.006  1.00 15.00      A    H  
ATOM    339  C   LYS A  34      -9.620 -18.202   6.876  1.00 15.00      A    C  
ATOM    340  O   LYS A  34      -8.537 -17.742   6.508  1.00 15.00      A    O  
ATOM    341  N   GLY A  35     -10.054 -18.121   8.130  1.00 15.00      A    N  
ATOM    342  HN  GLY A  35     -10.925 -18.507   8.361  1.00 15.00      A    H  
ATOM    343  CA  GLY A  35      -9.260 -17.471   9.156  1.00 15.00      A    C  
ATOM    344  C   GLY A  35      -9.213 -18.283  10.435  1.00 15.00      A    C  
ATOM    345  O   GLY A  35      -9.049 -17.730  11.521  1.00 15.00      A    O  
ATOM    346  N   HIS A  36      -9.356 -19.601  10.303  1.00 15.00      A    N  
ATOM    347  HN  HIS A  36      -9.473 -19.981   9.410  1.00 15.00      A    H  
ATOM    348  CA  HIS A  36      -9.342 -20.494  11.456  1.00 15.00      A    C  
ATOM    349  CB  HIS A  36     -10.769 -20.733  11.957  1.00 15.00      A    C  
ATOM    350  CG  HIS A  36     -10.964 -20.375  13.401  1.00 15.00      A    C  
ATOM    351  ND1 HIS A  36     -10.731 -21.287  14.403  1.00 15.00      A    N  
ATOM    352  CD2 HIS A  36     -11.361 -19.201  13.950  1.00 15.00      A    C  
ATOM    353  CE1 HIS A  36     -10.987 -20.657  15.534  1.00 15.00      A    C  
ATOM    354  NE2 HIS A  36     -11.372 -19.394  15.309  1.00 15.00      A    N  
ATOM    355  HE2 HIS A  36     -11.616 -18.732  15.987  1.00 15.00      A    H  
ATOM    356  C   HIS A  36      -8.667 -21.826  11.135  1.00 15.00      A    C  
ATOM    357  O   HIS A  36      -8.868 -22.817  11.839  1.00 15.00      A    O  
ATOM    358  N   LEU A  37      -7.861 -21.846  10.078  1.00 15.00      A    N  
ATOM    359  HN  LEU A  37      -7.732 -21.025   9.558  1.00 15.00      A    H  
ATOM    360  CA  LEU A  37      -7.169 -23.066   9.678  1.00 15.00      A    C  
ATOM    361  CB  LEU A  37      -8.012 -23.852   8.670  1.00 15.00      A    C  
ATOM    362  CG  LEU A  37      -8.507 -25.224   9.134  1.00 15.00      A    C  
ATOM    363  CD1 LEU A  37      -9.812 -25.584   8.442  1.00 15.00      A    C  
ATOM    364  CD2 LEU A  37      -7.453 -26.293   8.884  1.00 15.00      A    C  
ATOM    365  C   LEU A  37      -5.796 -22.773   9.095  1.00 15.00      A    C  
ATOM    366  O   LEU A  37      -5.634 -21.817   8.338  1.00 15.00      A    O  
ATOM    367  N   ALA A  38      -4.815 -23.605   9.473  1.00 15.00      A    N  
ATOM    368  HN  ALA A  38      -5.028 -24.324  10.102  1.00 15.00      A    H  
ATOM    369  CA  ALA A  38      -3.435 -23.485   8.994  1.00 15.00      A    C  
ATOM    370  CB  ALA A  38      -3.343 -23.553   7.476  1.00 15.00      A    C  
ATOM    371  C   ALA A  38      -2.696 -22.272   9.562  1.00 15.00      A    C  
ATOM    372  O   ALA A  38      -3.210 -21.150   9.572  1.00 15.00      A    O  
ATOM    373  N   GLN A  39      -1.475 -22.520  10.026  1.00 15.00      A    N  
ATOM    374  HN  GLN A  39      -1.125 -23.431   9.971  1.00 15.00      A    H  
ATOM    375  CA  GLN A  39      -0.636 -21.489  10.619  1.00 15.00      A    C  
ATOM    376  CB  GLN A  39       0.088 -22.077  11.836  1.00 15.00      A    C  
ATOM    377  CG  GLN A  39      -0.763 -23.001  12.702  1.00 15.00      A    C  
ATOM    378  CD  GLN A  39      -0.273 -24.441  12.692  1.00 15.00      A    C  
ATOM    379  OE1 GLN A  39       0.165 -24.958  11.663  1.00 15.00      A    O  
ATOM    380  NE2 GLN A  39      -0.327 -25.091  13.849  1.00 15.00      A    N  
ATOM    381 HE21 GLN A  39      -0.675 -24.615  14.631  1.00 15.00      A    H  
ATOM    382 HE22 GLN A  39      -0.008 -26.017  13.876  1.00 15.00      A    H  
ATOM    383  C   GLN A  39       0.393 -20.953   9.615  1.00 15.00      A    C  
ATOM    384  O   GLN A  39       0.183 -21.001   8.404  1.00 15.00      A    O  
ATOM    385  N   ALA A  40       1.502 -20.433  10.145  1.00 15.00      A    N  
ATOM    386  HN  ALA A  40       1.591 -20.421  11.121  1.00 15.00      A    H  
ATOM    387  CA  ALA A  40       2.596 -19.882   9.335  1.00 15.00      A    C  
ATOM    388  CB  ALA A  40       2.785 -18.421   9.728  1.00 15.00      A    C  
ATOM    389  C   ALA A  40       3.857 -20.782   9.521  1.00 15.00      A    C  
ATOM    390  O   ALA A  40       3.683 -22.000   9.597  1.00 15.00      A    O  
ATOM    391  N   PRO A  41       5.143 -20.284   9.600  1.00 15.00      A    N  
ATOM    392  CA  PRO A  41       5.587 -18.890   9.496  1.00 15.00      A    C  
ATOM    393  CB  PRO A  41       6.335 -18.810  10.829  1.00 15.00      A    C  
ATOM    394  CG  PRO A  41       6.995 -20.164  10.961  1.00 15.00      A    C  
ATOM    395  CD  PRO A  41       6.306 -21.088   9.974  1.00 15.00      A    C  
ATOM    396  C   PRO A  41       6.621 -18.657   8.376  1.00 15.00      A    C  
ATOM    397  O   PRO A  41       6.749 -19.456   7.447  1.00 15.00      A    O  
ATOM    398  N   THR A  42       7.329 -17.521   8.489  1.00 15.00      A    N  
ATOM    399  HN  THR A  42       7.111 -16.916   9.228  1.00 15.00      A    H  
ATOM    400  CA  THR A  42       8.411 -17.127   7.568  1.00 15.00      A    C  
ATOM    401  CB  THR A  42       9.649 -18.034   7.722  1.00 15.00      A    C  
ATOM    402  OG1 THR A  42       9.939 -18.194   9.119  1.00 15.00      A    O  
ATOM    403  HG1 THR A  42      10.756 -18.688   9.226  1.00 15.00      A    H  
ATOM    404  CG2 THR A  42      10.857 -17.412   7.036  1.00 15.00      A    C  
ATOM    405  C   THR A  42       8.014 -16.984   6.088  1.00 15.00      A    C  
ATOM    406  O   THR A  42       7.789 -17.974   5.390  1.00 15.00      A    O  
ATOM    407  N   PRO A  43       7.923 -15.726   5.601  1.00 15.00      A    N  
ATOM    408  CA  PRO A  43       7.578 -15.401   4.221  1.00 15.00      A    C  
ATOM    409  CB  PRO A  43       6.543 -14.297   4.466  1.00 15.00      A    C  
ATOM    410  CG  PRO A  43       6.973 -13.629   5.750  1.00 15.00      A    C  
ATOM    411  CD  PRO A  43       8.042 -14.496   6.379  1.00 15.00      A    C  
ATOM    412  C   PRO A  43       8.747 -14.810   3.401  1.00 15.00      A    C  
ATOM    413  O   PRO A  43       8.938 -13.593   3.372  1.00 15.00      A    O  
ATOM    414  N   PRO A  44       9.554 -15.655   2.728  1.00 15.00      A    N  
ATOM    415  CA  PRO A  44      10.668 -15.194   1.899  1.00 15.00      A    C  
ATOM    416  CB  PRO A  44      11.705 -16.286   2.159  1.00 15.00      A    C  
ATOM    417  CG  PRO A  44      10.903 -17.537   2.388  1.00 15.00      A    C  
ATOM    418  CD  PRO A  44       9.494 -17.123   2.755  1.00 15.00      A    C  
ATOM    419  C   PRO A  44      10.304 -15.176   0.408  1.00 15.00      A    C  
ATOM    420  O   PRO A  44       9.377 -15.870  -0.016  1.00 15.00      A    O  
ATOM    421  N   LEU A  45      11.014 -14.378  -0.392  1.00 15.00      A    N  
ATOM    422  HN  LEU A  45      11.723 -13.815  -0.016  1.00 15.00      A    H  
ATOM    423  CA  LEU A  45      10.734 -14.340  -1.826  1.00 15.00      A    C  
ATOM    424  CB  LEU A  45      11.735 -15.180  -2.643  1.00 15.00      A    C  
ATOM    425  CG  LEU A  45      13.205 -14.736  -2.652  1.00 15.00      A    C  
ATOM    426  CD1 LEU A  45      13.945 -15.251  -1.426  1.00 15.00      A    C  
ATOM    427  CD2 LEU A  45      13.894 -15.192  -3.930  1.00 15.00      A    C  
ATOM    428  C   LEU A  45      10.560 -12.939  -2.407  1.00 15.00      A    C  
ATOM    429  O   LEU A  45       9.435 -12.458  -2.556  1.00 15.00      A    O  
ATOM    430  N   GLU A  46      11.664 -12.279  -2.728  1.00 15.00      A    N  
ATOM    431  HN  GLU A  46      12.541 -12.685  -2.552  1.00 15.00      A    H  
ATOM    432  CA  GLU A  46      11.594 -10.965  -3.341  1.00 15.00      A    C  
ATOM    433  CB  GLU A  46      12.747 -10.072  -2.876  1.00 15.00      A    C  
ATOM    434  CG  GLU A  46      12.533  -9.451  -1.508  1.00 15.00      A    C  
ATOM    435  CD  GLU A  46      12.966  -7.999  -1.459  1.00 15.00      A    C  
ATOM    436  OE1 GLU A  46      12.078  -7.116  -1.466  1.00 15.00      A    O  
ATOM    437  OE2 GLU A  46      14.187  -7.741  -1.426  1.00 15.00      A    O  
ATOM    438  C   GLU A  46      11.599 -11.116  -4.853  1.00 15.00      A    C  
ATOM    439  O   GLU A  46      12.020 -12.149  -5.371  1.00 15.00      A    O  
ATOM    440  N   SER A  47      11.112 -10.091  -5.548  1.00 15.00      A    N  
ATOM    441  HN  SER A  47      10.775  -9.306  -5.065  1.00 15.00      A    H  
ATOM    442  CA  SER A  47      11.052 -10.099  -7.011  1.00 15.00      A    C  
ATOM    443  CB  SER A  47      10.550  -8.752  -7.523  1.00 15.00      A    C  
ATOM    444  OG  SER A  47       9.946  -8.881  -8.796  1.00 15.00      A    O  
ATOM    445  HG  SER A  47      10.601  -9.187  -9.426  1.00 15.00      A    H  
ATOM    446  C   SER A  47      12.404 -10.454  -7.649  1.00 15.00      A    C  
ATOM    447  O   SER A  47      13.466 -10.222  -7.062  1.00 15.00      A    O  
ATOM    448  N   SER A  48      12.339 -11.025  -8.855  1.00 15.00      A    N  
ATOM    449  HN  SER A  48      11.458 -11.176  -9.250  1.00 15.00      A    H  
ATOM    450  CA  SER A  48      13.527 -11.445  -9.612  1.00 15.00      A    C  
ATOM    451  CB  SER A  48      13.104 -12.172 -10.896  1.00 15.00      A    C  
ATOM    452  OG  SER A  48      12.321 -13.320 -10.617  1.00 15.00      A    O  
ATOM    453  HG  SER A  48      12.122 -13.768 -11.439  1.00 15.00      A    H  
ATOM    454  C   SER A  48      14.455 -10.273  -9.968  1.00 15.00      A    C  
ATOM    455  O   SER A  48      14.285  -9.147  -9.490  1.00 15.00      A    O  
ATOM    456  N   GLU A  49      15.451 -10.557 -10.817  1.00 15.00      A    N  
ATOM    457  HN  GLU A  49      15.543 -11.482 -11.148  1.00 15.00      A    H  
ATOM    458  CA  GLU A  49      16.425  -9.554 -11.260  1.00 15.00      A    C  
ATOM    459  CB  GLU A  49      17.448 -10.206 -12.184  1.00 15.00      A    C  
ATOM    460  CG  GLU A  49      16.842 -10.815 -13.433  1.00 15.00      A    C  
ATOM    461  CD  GLU A  49      17.651 -11.984 -13.932  1.00 15.00      A    C  
ATOM    462  OE1 GLU A  49      17.591 -12.277 -15.146  1.00 15.00      A    O  
ATOM    463  OE2 GLU A  49      18.349 -12.606 -13.106  1.00 15.00      A    O  
ATOM    464  C   GLU A  49      15.788  -8.362 -11.979  1.00 15.00      A    C  
ATOM    465  O   GLU A  49      14.559  -8.289 -12.134  1.00 15.00      A    O  
ATOM    466  N   SER A  50      16.661  -7.451 -12.427  1.00 15.00      A    N  
ATOM    467  HN  SER A  50      17.611  -7.607 -12.274  1.00 15.00      A    H  
ATOM    468  CA  SER A  50      16.272  -6.230 -13.127  1.00 15.00      A    C  
ATOM    469  CB  SER A  50      15.236  -6.494 -14.216  1.00 15.00      A    C  
ATOM    470  OG  SER A  50      14.837  -5.283 -14.823  1.00 15.00      A    O  
ATOM    471  HG  SER A  50      15.557  -4.652 -14.781  1.00 15.00      A    H  
ATOM    472  C   SER A  50      17.485  -5.558 -13.762  1.00 15.00      A    C  
ATOM    473  O   SER A  50      17.629  -4.332 -13.706  1.00 15.00      A    O  
ATOM    474  N   SER A  51      18.360  -6.375 -14.362  1.00 15.00      A    N  
ATOM    475  HN  SER A  51      18.195  -7.334 -14.335  1.00 15.00      A    H  
ATOM    476  CA  SER A  51      19.566  -5.898 -15.052  1.00 15.00      A    C  
ATOM    477  CB  SER A  51      19.243  -4.865 -16.137  1.00 15.00      A    C  
ATOM    478  OG  SER A  51      20.033  -5.078 -17.301  1.00 15.00      A    O  
ATOM    479  HG  SER A  51      19.860  -4.381 -17.944  1.00 15.00      A    H  
ATOM    480  C   SER A  51      20.668  -5.404 -14.114  1.00 15.00      A    C  
ATOM    481  O   SER A  51      20.424  -5.015 -12.974  1.00 15.00      A    O  
ATOM    482  N   GLU A  52      21.890  -5.439 -14.632  1.00 15.00      A    N  
ATOM    483  HN  GLU A  52      21.999  -5.763 -15.549  1.00 15.00      A    H  
ATOM    484  CA  GLU A  52      23.077  -5.017 -13.905  1.00 15.00      A    C  
ATOM    485  CB  GLU A  52      24.108  -6.157 -13.969  1.00 15.00      A    C  
ATOM    486  CG  GLU A  52      25.572  -5.751 -13.908  1.00 15.00      A    C  
ATOM    487  CD  GLU A  52      26.439  -6.624 -14.796  1.00 15.00      A    C  
ATOM    488  OE1 GLU A  52      27.219  -6.065 -15.598  1.00 15.00      A    O  
ATOM    489  OE2 GLU A  52      26.330  -7.867 -14.699  1.00 15.00      A    O  
ATOM    490  C   GLU A  52      23.621  -3.715 -14.503  1.00 15.00      A    C  
ATOM    491  O   GLU A  52      23.360  -3.397 -15.672  1.00 15.00      A    O  
ATOM    492  N   GLY A  53      24.344  -2.945 -13.691  1.00 15.00      A    N  
ATOM    493  HN  GLY A  53      24.467  -3.212 -12.757  1.00 15.00      A    H  
ATOM    494  CA  GLY A  53      24.919  -1.698 -14.155  1.00 15.00      A    C  
ATOM    495  C   GLY A  53      24.939  -0.667 -13.057  1.00 15.00      A    C  
ATOM    496  O   GLY A  53      23.896  -0.346 -12.494  1.00 15.00      A    O  
ATOM    497  N   SER A  54      26.113  -0.145 -12.739  1.00 15.00      A    N  
ATOM    498  HN  SER A  54      26.921  -0.424 -13.224  1.00 15.00      A    H  
ATOM    499  CA  SER A  54      26.210   0.842 -11.682  1.00 15.00      A    C  
ATOM    500  CB  SER A  54      26.313   2.289 -12.193  1.00 15.00      A    C  
ATOM    501  OG  SER A  54      27.408   2.485 -13.078  1.00 15.00      A    O  
ATOM    502  HG  SER A  54      27.654   3.417 -13.082  1.00 15.00      A    H  
ATOM    503  C   SER A  54      27.266   0.497 -10.639  1.00 15.00      A    C  
ATOM    504  O   SER A  54      26.947  -0.138  -9.630  1.00 15.00      A    O  
ATOM    505  N   LYS A  55      28.528   0.872 -10.888  1.00 15.00      A    N  
ATOM    506  HN  LYS A  55      28.744   1.305 -11.742  1.00 15.00      A    H  
ATOM    507  CA  LYS A  55      29.586   0.608  -9.922  1.00 15.00      A    C  
ATOM    508  CB  LYS A  55      30.961   0.955 -10.487  1.00 15.00      A    C  
ATOM    509  CG  LYS A  55      32.112   0.326  -9.724  1.00 15.00      A    C  
ATOM    510  CD  LYS A  55      33.198  -0.188 -10.659  1.00 15.00      A    C  
ATOM    511  CE  LYS A  55      34.587   0.045 -10.072  1.00 15.00      A    C  
ATOM    512  NZ  LYS A  55      34.835   1.494  -9.845  1.00 15.00      A    N  
ATOM    513  HZ1 LYS A  55      35.768   1.641  -9.407  1.00 15.00      A    H  
ATOM    514  HZ2 LYS A  55      34.104   1.881  -9.218  1.00 15.00      A    H  
ATOM    515  HZ3 LYS A  55      34.800   2.005 -10.750  1.00 15.00      A    H  
ATOM    516  C   LYS A  55      29.301   1.339  -8.607  1.00 15.00      A    C  
ATOM    517  O   LYS A  55      28.719   2.427  -8.599  1.00 15.00      A    O  
ATOM    518  N   VAL A  56      29.704   0.723  -7.502  1.00 15.00      A    N  
ATOM    519  HN  VAL A  56      30.184  -0.127  -7.582  1.00 15.00      A    H  
ATOM    520  CA  VAL A  56      29.464   1.277  -6.180  1.00 15.00      A    C  
ATOM    521  CB  VAL A  56      29.250   0.136  -5.148  1.00 15.00      A    C  
ATOM    522  CG1 VAL A  56      30.584  -0.406  -4.623  1.00 15.00      A    C  
ATOM    523  CG2 VAL A  56      28.339   0.590  -4.011  1.00 15.00      A    C  
ATOM    524  C   VAL A  56      30.607   2.163  -5.686  1.00 15.00      A    C  
ATOM    525  O   VAL A  56      31.667   2.251  -6.310  1.00 15.00      A    O  
ATOM    526  N   SER A  57      30.345   2.824  -4.553  1.00 15.00      A    N  
ATOM    527  HN  SER A  57      29.442   2.753  -4.177  1.00 15.00      A    H  
ATOM    528  CA  SER A  57      31.296   3.684  -3.860  1.00 15.00      A    C  
ATOM    529  CB  SER A  57      32.704   3.094  -3.738  1.00 15.00      A    C  
ATOM    530  OG  SER A  57      33.307   3.489  -2.513  1.00 15.00      A    O  
ATOM    531  HG  SER A  57      34.256   3.585  -2.638  1.00 15.00      A    H  
ATOM    532  C   SER A  57      31.301   5.116  -4.342  1.00 15.00      A    C  
ATOM    533  O   SER A  57      31.250   5.389  -5.556  1.00 15.00      A    O  
ATOM    534  N   SER A  58      31.388   6.011  -3.350  1.00 15.00      A    N  
ATOM    535  HN  SER A  58      31.479   5.682  -2.429  1.00 15.00      A    H  
ATOM    536  CA  SER A  58      31.389   7.444  -3.563  1.00 15.00      A    C  
ATOM    537  CB  SER A  58      30.271   7.845  -4.538  1.00 15.00      A    C  
ATOM    538  OG  SER A  58      30.435   9.165  -5.007  1.00 15.00      A    O  
ATOM    539  HG  SER A  58      31.168   9.578  -4.550  1.00 15.00      A    H  
ATOM    540  C   SER A  58      31.188   8.161  -2.224  1.00 15.00      A    C  
ATOM    541  O   SER A  58      30.053   8.458  -1.860  1.00 15.00      A    O  
ATOM    542  N   GLU A  59      32.287   8.386  -1.476  1.00 15.00      A    N  
ATOM    543  HN  GLU A  59      33.156   8.076  -1.812  1.00 15.00      A    H  
ATOM    544  CA  GLU A  59      32.246   9.093  -0.171  1.00 15.00      A    C  
ATOM    545  CB  GLU A  59      31.499  10.427  -0.266  1.00 15.00      A    C  
ATOM    546  CG  GLU A  59      32.393  11.639  -0.119  1.00 15.00      A    C  
ATOM    547  CD  GLU A  59      32.232  12.631  -1.255  1.00 15.00      A    C  
ATOM    548  OE1 GLU A  59      31.919  13.811  -0.978  1.00 15.00      A    O  
ATOM    549  OE2 GLU A  59      32.437  12.231  -2.421  1.00 15.00      A    O  
ATOM    550  C   GLU A  59      31.734   8.259   1.014  1.00 15.00      A    C  
ATOM    551  O   GLU A  59      30.767   7.496   0.900  1.00 15.00      A    O  
ATOM    552  N   GLU A  60      32.411   8.426   2.161  1.00 15.00      A    N  
ATOM    553  HN  GLU A  60      33.173   9.053   2.166  1.00 15.00      A    H  
ATOM    554  CA  GLU A  60      32.069   7.712   3.406  1.00 15.00      A    C  
ATOM    555  CB  GLU A  60      30.943   8.444   4.154  1.00 15.00      A    C  
ATOM    556  CG  GLU A  60      30.633   7.866   5.533  1.00 15.00      A    C  
ATOM    557  CD  GLU A  60      29.532   8.611   6.261  1.00 15.00      A    C  
ATOM    558  OE1 GLU A  60      28.686   7.941   6.889  1.00 15.00      A    O  
ATOM    559  OE2 GLU A  60      29.503   9.860   6.187  1.00 15.00      A    O  
ATOM    560  C   GLU A  60      33.298   7.650   4.321  1.00 15.00      A    C  
ATOM    561  O   GLU A  60      33.867   6.583   4.551  1.00 15.00      A    O  
ATOM    562  N   GLN A  61      33.675   8.814   4.851  1.00 15.00      A    N  
ATOM    563  HN  GLN A  61      33.142   9.609   4.645  1.00 15.00      A    H  
ATOM    564  CA  GLN A  61      34.841   8.965   5.727  1.00 15.00      A    C  
ATOM    565  CB  GLN A  61      34.924  10.405   6.225  1.00 15.00      A    C  
ATOM    566  CG  GLN A  61      34.614  11.448   5.168  1.00 15.00      A    C  
ATOM    567  CD  GLN A  61      34.444  12.831   5.765  1.00 15.00      A    C  
ATOM    568  OE1 GLN A  61      33.943  12.986   6.878  1.00 15.00      A    O  
ATOM    569  NE2 GLN A  61      34.873  13.837   5.026  1.00 15.00      A    N  
ATOM    570 HE21 GLN A  61      35.264  13.628   4.154  1.00 15.00      A    H  
ATOM    571 HE22 GLN A  61      34.792  14.744   5.384  1.00 15.00      A    H  
ATOM    572  C   GLN A  61      34.804   8.028   6.937  1.00 15.00      A    C  
ATOM    573  O   GLN A  61      33.740   7.710   7.482  1.00 15.00      A    O  
ATOM    574  N   GLY A  62      35.996   7.607   7.364  1.00 15.00      A    N  
ATOM    575  HN  GLY A  62      36.804   7.916   6.903  1.00 15.00      A    H  
ATOM    576  CA  GLY A  62      36.119   6.714   8.500  1.00 15.00      A    C  
ATOM    577  C   GLY A  62      37.565   6.427   8.838  1.00 15.00      A    C  
ATOM    578  O   GLY A  62      38.108   5.393   8.450  1.00 15.00      A    O  
ATOM    579  N   SER A  63      38.187   7.356   9.552  1.00 15.00      A    N  
ATOM    580  HN  SER A  63      37.690   8.157   9.815  1.00 15.00      A    H  
ATOM    581  CA  SER A  63      39.590   7.230   9.960  1.00 15.00      A    C  
ATOM    582  CB  SER A  63      40.423   8.272   9.202  1.00 15.00      A    C  
ATOM    583  OG  SER A  63      40.071   9.588   9.584  1.00 15.00      A    O  
ATOM    584  HG  SER A  63      39.242   9.567  10.063  1.00 15.00      A    H  
ATOM    585  C   SER A  63      39.682   7.431  11.485  1.00 15.00      A    C  
ATOM    586  O   SER A  63      38.646   7.497  12.140  1.00 15.00      A    O  
ATOM    587  N   PRO A  64      40.893   7.469  12.097  1.00 15.00      A    N  
ATOM    588  CA  PRO A  64      42.176   7.312  11.421  1.00 15.00      A    C  
ATOM    589  CB  PRO A  64      43.040   8.325  12.189  1.00 15.00      A    C  
ATOM    590  CG  PRO A  64      42.462   8.381  13.578  1.00 15.00      A    C  
ATOM    591  CD  PRO A  64      41.098   7.724  13.533  1.00 15.00      A    C  
ATOM    592  C   PRO A  64      42.749   5.890  11.559  1.00 15.00      A    C  
ATOM    593  O   PRO A  64      42.117   4.912  11.144  1.00 15.00      A    O  
ATOM    594  N   LEU A  65      43.972   5.814  12.108  1.00 15.00      A    N  
ATOM    595  HN  LEU A  65      44.417   6.652  12.361  1.00 15.00      A    H  
ATOM    596  CA  LEU A  65      44.675   4.548  12.351  1.00 15.00      A    C  
ATOM    597  CB  LEU A  65      44.095   3.851  13.581  1.00 15.00      A    C  
ATOM    598  CG  LEU A  65      44.377   4.546  14.915  1.00 15.00      A    C  
ATOM    599  CD1 LEU A  65      43.717   3.800  16.067  1.00 15.00      A    C  
ATOM    600  CD2 LEU A  65      45.876   4.674  15.139  1.00 15.00      A    C  
ATOM    601  C   LEU A  65      44.705   3.612  11.141  1.00 15.00      A    C  
ATOM    602  O   LEU A  65      44.775   2.388  11.290  1.00 15.00      A    O  
ATOM    603  C1  UNK B   1       4.528 -15.711   2.004  1.00 15.00      B    C  
ATOM    604  C2  UNK B   1       5.053 -16.853   2.876  1.00 15.00      B    C  
ATOM    605  C3  UNK B   1       5.896 -17.813   2.330  1.00 15.00      B    C  
ATOM    606  C4  UNK B   1       4.652 -16.936   4.349  1.00 15.00      B    C  
ATOM    607  O1  UNK B   1       3.901 -16.095   4.844  1.00 15.00      B    O  
ATOM    608  O2  UNK B   1       5.134 -17.947   5.122  1.00 15.00      B    O  
ATOM    609  C5  UNK B   1       4.617 -17.819   6.451  1.00 15.00      B    C  
END
