# Supplementary material for: In silico assessment of biocompatibility and toxicity: molecular docking and dynamics simulation of PMMA-based dental materials for interim prosthetic restorations
Source: J Mater Sci Mater Med. 2024 Jun 4;35(1):28. doi: 10.1007/s10856-024-06799-7 (PMC11150300; doi:10.1007/s10856-024-06799-7)
Supplement: Supplementary file 3 — Supplementary Data 3 [file 10856_2024_6799_MOESM3_ESM.zip › Complexes/DMP-1_PMMA.pdb]

REMARK FILENAME="complex_2w.pdb0"
REMARK ===============================================================
REMARK HADDOCK run for complex
REMARK initial structure: complex_2.pdb
REMARK ===============================================================
REMARK            total,bonds,angles,improper,dihe,vdw,elec,air,cdih,coup,rdcs,vean,dani,xpcs,rg
REMARK energies: 54.7675, 0, 0, 0, 0, -17.0887, -0.186552, 72.0427, 0, 0, 0, 0, 0, 0, 0
REMARK ===============================================================
REMARK            bonds,angles,impropers,dihe,air,cdih,coup,rdcs,vean,dani,xpcs
REMARK rms-dev.: 0,0,0,0,1.74212,0,0, 0, 0, 0, 0
REMARK ===============================================================
REMARK               air,cdih,coup,rdcs,vean,dani,xpcs
REMARK               >0.3,>5,>1,>0,>5,>0.2,>0.2
REMARK violations.: 3, 0, 0, 0, 0, 0, 0
REMARK ===============================================================
REMARK                        CVpartition#,violations,rms
REMARK AIRs cross-validation: 1, 11, 5.3184
REMARK ===============================================================
REMARK NCS energy: 0
REMARK ===============================================================
REMARK Symmetry energy: 0
REMARK ===============================================================
REMARK Membrane restraining energy: 0
REMARK ===============================================================
REMARK Local cross-correlation:  0.0000
REMARK ===============================================================
REMARK Desolvation energy: -4.72432
REMARK Internal energy free molecules: -1078.21
REMARK Internal energy complex: -1027.07
REMARK Binding energy: 29.1378
REMARK ===============================================================
REMARK buried surface area: 674.779
REMARK ===============================================================
REMARK water - chain_1: 0 0 0
REMARK water - chain_2: 0 0 0
REMARK ===============================================================
REMARK water - water: 0 0 0
REMARK ===============================================================
REMARK DATE:14-Feb-2024  02:27:02       created by user: enmr
REMARK VERSION:1.3U
ATOM      1  N   MET A   1     -14.072 -33.619  -8.183  1.00 15.00      A    N  
ATOM      2  HN  MET A   1     -14.322 -34.436  -7.702  1.00 15.00      A    H  
ATOM      3  CA  MET A   1     -12.801 -32.975  -7.875  1.00 15.00      A    C  
ATOM      4  CB  MET A   1     -11.660 -33.610  -8.675  1.00 15.00      A    C  
ATOM      5  CG  MET A   1     -11.278 -35.005  -8.205  1.00 15.00      A    C  
ATOM      6  SD  MET A   1      -9.855 -35.678  -9.086  1.00 15.00      A    S  
ATOM      7  CE  MET A   1      -9.606 -37.217  -8.204  1.00 15.00      A    C  
ATOM      8  C   MET A   1     -12.860 -31.468  -8.120  1.00 15.00      A    C  
ATOM      9  O   MET A   1     -12.025 -30.715  -7.615  1.00 15.00      A    O  
ATOM     10  N   LYS A   2     -13.856 -31.034  -8.891  1.00 15.00      A    N  
ATOM     11  HN  LYS A   2     -14.487 -31.685  -9.266  1.00 15.00      A    H  
ATOM     12  CA  LYS A   2     -14.028 -29.616  -9.199  1.00 15.00      A    C  
ATOM     13  CB  LYS A   2     -14.781 -29.430 -10.519  1.00 15.00      A    C  
ATOM     14  CG  LYS A   2     -16.118 -30.152 -10.581  1.00 15.00      A    C  
ATOM     15  CD  LYS A   2     -17.199 -29.282 -11.206  1.00 15.00      A    C  
ATOM     16  CE  LYS A   2     -16.935 -29.028 -12.681  1.00 15.00      A    C  
ATOM     17  NZ  LYS A   2     -17.990 -28.171 -13.289  1.00 15.00      A    N  
ATOM     18  HZ1 LYS A   2     -18.926 -28.602 -13.148  1.00 15.00      A    H  
ATOM     19  HZ2 LYS A   2     -17.820 -28.065 -14.310  1.00 15.00      A    H  
ATOM     20  HZ3 LYS A   2     -17.983 -27.228 -12.849  1.00 15.00      A    H  
ATOM     21  C   LYS A   2     -14.748 -28.875  -8.070  1.00 15.00      A    C  
ATOM     22  O   LYS A   2     -14.603 -27.663  -7.926  1.00 15.00      A    O  
ATOM     23  N   ILE A   3     -15.524 -29.609  -7.273  1.00 15.00      A    N  
ATOM     24  HN  ILE A   3     -15.604 -30.571  -7.438  1.00 15.00      A    H  
ATOM     25  CA  ILE A   3     -16.261 -29.015  -6.160  1.00 15.00      A    C  
ATOM     26  CB  ILE A   3     -17.412 -29.941  -5.682  1.00 15.00      A    C  
ATOM     27  CG1 ILE A   3     -18.710 -29.612  -6.421  1.00 15.00      A    C  
ATOM     28  CG2 ILE A   3     -17.626 -29.871  -4.175  1.00 15.00      A    C  
ATOM     29  CD1 ILE A   3     -18.763 -30.134  -7.839  1.00 15.00      A    C  
ATOM     30  C   ILE A   3     -15.323 -28.669  -5.003  1.00 15.00      A    C  
ATOM     31  O   ILE A   3     -15.520 -27.671  -4.308  1.00 15.00      A    O  
ATOM     32  N   SER A   4     -14.290 -29.491  -4.823  1.00 15.00      A    N  
ATOM     33  HN  SER A   4     -14.183 -30.258  -5.423  1.00 15.00      A    H  
ATOM     34  CA  SER A   4     -13.317 -29.287  -3.754  1.00 15.00      A    C  
ATOM     35  CB  SER A   4     -12.364 -30.478  -3.665  1.00 15.00      A    C  
ATOM     36  OG  SER A   4     -13.076 -31.684  -3.455  1.00 15.00      A    O  
ATOM     37  HG  SER A   4     -14.000 -31.486  -3.288  1.00 15.00      A    H  
ATOM     38  C   SER A   4     -12.526 -27.994  -3.938  1.00 15.00      A    C  
ATOM     39  O   SER A   4     -12.234 -27.300  -2.965  1.00 15.00      A    O  
ATOM     40  N   ILE A   5     -12.184 -27.671  -5.185  1.00 15.00      A    N  
ATOM     41  HN  ILE A   5     -12.448 -28.257  -5.924  1.00 15.00      A    H  
ATOM     42  CA  ILE A   5     -11.424 -26.458  -5.471  1.00 15.00      A    C  
ATOM     43  CB  ILE A   5     -10.763 -26.495  -6.871  1.00 15.00      A    C  
ATOM     44  CG1 ILE A   5      -9.510 -25.617  -6.902  1.00 15.00      A    C  
ATOM     45  CG2 ILE A   5     -11.735 -26.082  -7.967  1.00 15.00      A    C  
ATOM     46  CD1 ILE A   5      -8.382 -26.126  -6.032  1.00 15.00      A    C  
ATOM     47  C   ILE A   5     -12.284 -25.202  -5.299  1.00 15.00      A    C  
ATOM     48  O   ILE A   5     -11.775 -24.134  -4.961  1.00 15.00      A    O  
ATOM     49  N   LEU A   6     -13.593 -25.345  -5.511  1.00 15.00      A    N  
ATOM     50  HN  LEU A   6     -13.942 -26.223  -5.773  1.00 15.00      A    H  
ATOM     51  CA  LEU A   6     -14.519 -24.226  -5.369  1.00 15.00      A    C  
ATOM     52  CB  LEU A   6     -15.836 -24.518  -6.092  1.00 15.00      A    C  
ATOM     53  CG  LEU A   6     -15.756 -24.624  -7.616  1.00 15.00      A    C  
ATOM     54  CD1 LEU A   6     -17.091 -25.068  -8.192  1.00 15.00      A    C  
ATOM     55  CD2 LEU A   6     -15.322 -23.299  -8.226  1.00 15.00      A    C  
ATOM     56  C   LEU A   6     -14.776 -23.913  -3.899  1.00 15.00      A    C  
ATOM     57  O   LEU A   6     -14.992 -22.759  -3.531  1.00 15.00      A    O  
ATOM     58  N   LEU A   7     -14.744 -24.951  -3.062  1.00 15.00      A    N  
ATOM     59  HN  LEU A   7     -14.575 -25.848  -3.420  1.00 15.00      A    H  
ATOM     60  CA  LEU A   7     -14.958 -24.788  -1.628  1.00 15.00      A    C  
ATOM     61  CB  LEU A   7     -15.279 -26.131  -0.966  1.00 15.00      A    C  
ATOM     62  CG  LEU A   7     -16.744 -26.366  -0.589  1.00 15.00      A    C  
ATOM     63  CD1 LEU A   7     -17.599 -26.576  -1.830  1.00 15.00      A    C  
ATOM     64  CD2 LEU A   7     -16.869 -27.546   0.363  1.00 15.00      A    C  
ATOM     65  C   LEU A   7     -13.745 -24.149  -0.961  1.00 15.00      A    C  
ATOM     66  O   LEU A   7     -13.882 -23.415   0.016  1.00 15.00      A    O  
ATOM     67  N   MET A   8     -12.559 -24.434  -1.494  1.00 15.00      A    N  
ATOM     68  HN  MET A   8     -12.513 -25.035  -2.267  1.00 15.00      A    H  
ATOM     69  CA  MET A   8     -11.324 -23.874  -0.956  1.00 15.00      A    C  
ATOM     70  CB  MET A   8     -10.108 -24.652  -1.462  1.00 15.00      A    C  
ATOM     71  CG  MET A   8      -9.991 -26.067  -0.914  1.00 15.00      A    C  
ATOM     72  SD  MET A   8      -9.724 -26.116   0.871  1.00 15.00      A    S  
ATOM     73  CE  MET A   8     -11.395 -26.364   1.469  1.00 15.00      A    C  
ATOM     74  C   MET A   8     -11.199 -22.399  -1.319  1.00 15.00      A    C  
ATOM     75  O   MET A   8     -10.672 -21.602  -0.542  1.00 15.00      A    O  
ATOM     76  N   PHE A   9     -11.686 -22.043  -2.506  1.00 15.00      A    N  
ATOM     77  HN  PHE A   9     -12.077 -22.727  -3.088  1.00 15.00      A    H  
ATOM     78  CA  PHE A   9     -11.646 -20.659  -2.963  1.00 15.00      A    C  
ATOM     79  CB  PHE A   9     -11.869 -20.570  -4.473  1.00 15.00      A    C  
ATOM     80  CG  PHE A   9     -10.604 -20.639  -5.280  1.00 15.00      A    C  
ATOM     81  CD1 PHE A   9      -9.635 -19.655  -5.161  1.00 15.00      A    C  
ATOM     82  CD2 PHE A   9     -10.386 -21.683  -6.164  1.00 15.00      A    C  
ATOM     83  CE1 PHE A   9      -8.472 -19.713  -5.905  1.00 15.00      A    C  
ATOM     84  CE2 PHE A   9      -9.226 -21.749  -6.911  1.00 15.00      A    C  
ATOM     85  CZ  PHE A   9      -8.268 -20.762  -6.783  1.00 15.00      A    C  
ATOM     86  C   PHE A   9     -12.684 -19.821  -2.230  1.00 15.00      A    C  
ATOM     87  O   PHE A   9     -12.438 -18.661  -1.917  1.00 15.00      A    O  
ATOM     88  N   LEU A  10     -13.846 -20.423  -1.960  1.00 15.00      A    N  
ATOM     89  HN  LEU A  10     -13.979 -21.350  -2.248  1.00 15.00      A    H  
ATOM     90  CA  LEU A  10     -14.926 -19.738  -1.252  1.00 15.00      A    C  
ATOM     91  CB  LEU A  10     -16.240 -20.515  -1.378  1.00 15.00      A    C  
ATOM     92  CG  LEU A  10     -17.511 -19.769  -0.959  1.00 15.00      A    C  
ATOM     93  CD1 LEU A  10     -17.754 -18.571  -1.865  1.00 15.00      A    C  
ATOM     94  CD2 LEU A  10     -18.712 -20.704  -0.968  1.00 15.00      A    C  
ATOM     95  C   LEU A  10     -14.565 -19.544   0.215  1.00 15.00      A    C  
ATOM     96  O   LEU A  10     -14.918 -18.533   0.820  1.00 15.00      A    O  
ATOM     97  N   TRP A  11     -13.859 -20.522   0.780  1.00 15.00      A    N  
ATOM     98  HN  TRP A  11     -13.626 -21.312   0.244  1.00 15.00      A    H  
ATOM     99  CA  TRP A  11     -13.424 -20.452   2.172  1.00 15.00      A    C  
ATOM    100  CB  TRP A  11     -12.870 -21.807   2.624  1.00 15.00      A    C  
ATOM    101  CG  TRP A  11     -12.259 -21.797   3.995  1.00 15.00      A    C  
ATOM    102  CD1 TRP A  11     -10.930 -21.720   4.301  1.00 15.00      A    C  
ATOM    103  CD2 TRP A  11     -12.952 -21.873   5.246  1.00 15.00      A    C  
ATOM    104  NE1 TRP A  11     -10.755 -21.745   5.663  1.00 15.00      A    N  
ATOM    105  HE1 TRP A  11      -9.893 -21.702   6.128  1.00 15.00      A    H  
ATOM    106  CE2 TRP A  11     -11.980 -21.837   6.265  1.00 15.00      A    C  
ATOM    107  CE3 TRP A  11     -14.300 -21.966   5.602  1.00 15.00      A    C  
ATOM    108  CZ2 TRP A  11     -12.312 -21.893   7.615  1.00 15.00      A    C  
ATOM    109  CZ3 TRP A  11     -14.628 -22.022   6.943  1.00 15.00      A    C  
ATOM    110  CH2 TRP A  11     -13.639 -21.984   7.933  1.00 15.00      A    C  
ATOM    111  C   TRP A  11     -12.356 -19.378   2.317  1.00 15.00      A    C  
ATOM    112  O   TRP A  11     -12.344 -18.619   3.287  1.00 15.00      A    O  
ATOM    113  N   GLY A  12     -11.463 -19.324   1.332  1.00 15.00      A    N  
ATOM    114  HN  GLY A  12     -11.526 -19.965   0.594  1.00 15.00      A    H  
ATOM    115  CA  GLY A  12     -10.406 -18.339   1.336  1.00 15.00      A    C  
ATOM    116  C   GLY A  12     -10.936 -16.948   1.059  1.00 15.00      A    C  
ATOM    117  O   GLY A  12     -10.399 -15.974   1.564  1.00 15.00      A    O  
ATOM    118  N   LEU A  13     -12.001 -16.865   0.260  1.00 15.00      A    N  
ATOM    119  HN  LEU A  13     -12.383 -17.688  -0.111  1.00 15.00      A    H  
ATOM    120  CA  LEU A  13     -12.613 -15.583  -0.084  1.00 15.00      A    C  
ATOM    121  CB  LEU A  13     -13.528 -15.718  -1.303  1.00 15.00      A    C  
ATOM    122  CG  LEU A  13     -12.846 -15.661  -2.671  1.00 15.00      A    C  
ATOM    123  CD1 LEU A  13     -13.828 -16.038  -3.770  1.00 15.00      A    C  
ATOM    124  CD2 LEU A  13     -12.265 -14.278  -2.923  1.00 15.00      A    C  
ATOM    125  C   LEU A  13     -13.388 -14.988   1.085  1.00 15.00      A    C  
ATOM    126  O   LEU A  13     -13.510 -13.775   1.191  1.00 15.00      A    O  
ATOM    127  N   SER A  14     -13.916 -15.846   1.955  1.00 15.00      A    N  
ATOM    128  HN  SER A  14     -13.797 -16.808   1.813  1.00 15.00      A    H  
ATOM    129  CA  SER A  14     -14.671 -15.386   3.118  1.00 15.00      A    C  
ATOM    130  CB  SER A  14     -15.514 -16.523   3.700  1.00 15.00      A    C  
ATOM    131  OG  SER A  14     -16.512 -16.939   2.784  1.00 15.00      A    O  
ATOM    132  HG  SER A  14     -17.350 -16.535   3.019  1.00 15.00      A    H  
ATOM    133  C   SER A  14     -13.741 -14.815   4.186  1.00 15.00      A    C  
ATOM    134  O   SER A  14     -14.128 -13.934   4.955  1.00 15.00      A    O  
ATOM    135  N   CYS A  15     -12.511 -15.322   4.219  1.00 15.00      A    N  
ATOM    136  HN  CYS A  15     -12.268 -16.023   3.580  1.00 15.00      A    H  
ATOM    137  CA  CYS A  15     -11.516 -14.866   5.183  1.00 15.00      A    C  
ATOM    138  CB  CYS A  15     -10.636 -16.035   5.634  1.00 15.00      A    C  
ATOM    139  SG  CYS A  15     -11.549 -17.422   6.352  1.00 15.00      A    S  
ATOM    140  HG  CYS A  15     -10.924 -18.542   6.015  1.00 15.00      A    H  
ATOM    141  C   CYS A  15     -10.655 -13.751   4.591  1.00 15.00      A    C  
ATOM    142  O   CYS A  15     -10.159 -12.885   5.313  1.00 15.00      A    O  
ATOM    143  N   ALA A  16     -10.482 -13.782   3.269  1.00 15.00      A    N  
ATOM    144  HN  ALA A  16     -10.899 -14.502   2.750  1.00 15.00      A    H  
ATOM    145  CA  ALA A  16      -9.690 -12.771   2.573  1.00 15.00      A    C  
ATOM    146  CB  ALA A  16      -9.157 -13.294   1.249  1.00 15.00      A    C  
ATOM    147  C   ALA A  16     -10.503 -11.505   2.360  1.00 15.00      A    C  
ATOM    148  O   ALA A  16      -9.939 -10.419   2.242  1.00 15.00      A    O  
ATOM    149  N   LEU A  17     -11.829 -11.659   2.300  1.00 15.00      A    N  
ATOM    150  HN  LEU A  17     -12.210 -12.559   2.380  1.00 15.00      A    H  
ATOM    151  CA  LEU A  17     -12.725 -10.526   2.134  1.00 15.00      A    C  
ATOM    152  CB  LEU A  17     -14.173 -11.009   2.043  1.00 15.00      A    C  
ATOM    153  CG  LEU A  17     -15.075 -10.269   1.059  1.00 15.00      A    C  
ATOM    154  CD1 LEU A  17     -14.814 -10.742  -0.362  1.00 15.00      A    C  
ATOM    155  CD2 LEU A  17     -16.538 -10.451   1.431  1.00 15.00      A    C  
ATOM    156  C   LEU A  17     -12.582  -9.635   3.351  1.00 15.00      A    C  
ATOM    157  O   LEU A  17     -12.985 -10.020   4.450  1.00 15.00      A    O  
ATOM    158  N   PRO A  18     -11.990  -8.444   3.183  1.00 15.00      A    N  
ATOM    159  CA  PRO A  18     -11.785  -7.527   4.291  1.00 15.00      A    C  
ATOM    160  CB  PRO A  18     -10.961  -6.388   3.683  1.00 15.00      A    C  
ATOM    161  CG  PRO A  18     -11.238  -6.449   2.221  1.00 15.00      A    C  
ATOM    162  CD  PRO A  18     -11.505  -7.893   1.902  1.00 15.00      A    C  
ATOM    163  C   PRO A  18     -13.103  -7.000   4.800  1.00 15.00      A    C  
ATOM    164  O   PRO A  18     -13.883  -6.436   4.031  1.00 15.00      A    O  
ATOM    165  N   VAL A  19     -13.367  -7.221   6.081  1.00 15.00      A    N  
ATOM    166  HN  VAL A  19     -12.726  -7.723   6.626  1.00 15.00      A    H  
ATOM    167  CA  VAL A  19     -14.591  -6.734   6.683  1.00 15.00      A    C  
ATOM    168  CB  VAL A  19     -14.735  -7.184   8.148  1.00 15.00      A    C  
ATOM    169  CG1 VAL A  19     -16.077  -6.728   8.707  1.00 15.00      A    C  
ATOM    170  CG2 VAL A  19     -14.593  -8.693   8.256  1.00 15.00      A    C  
ATOM    171  C   VAL A  19     -14.582  -5.222   6.629  1.00 15.00      A    C  
ATOM    172  O   VAL A  19     -14.020  -4.564   7.506  1.00 15.00      A    O  
ATOM    173  N   THR A  20     -15.164  -4.685   5.564  1.00 15.00      A    N  
ATOM    174  HN  THR A  20     -15.566  -5.276   4.892  1.00 15.00      A    H  
ATOM    175  CA  THR A  20     -15.221  -3.253   5.365  1.00 15.00      A    C  
ATOM    176  CB  THR A  20     -15.760  -2.891   3.966  1.00 15.00      A    C  
ATOM    177  OG1 THR A  20     -16.882  -3.725   3.644  1.00 15.00      A    O  
ATOM    178  HG1 THR A  20     -17.202  -3.504   2.766  1.00 15.00      A    H  
ATOM    179  CG2 THR A  20     -14.680  -3.063   2.909  1.00 15.00      A    C  
ATOM    180  C   THR A  20     -16.092  -2.606   6.420  1.00 15.00      A    C  
ATOM    181  O   THR A  20     -17.308  -2.509   6.252  1.00 15.00      A    O  
ATOM    182  N   ARG A  21     -15.463  -2.207   7.525  1.00 15.00      A    N  
ATOM    183  HN  ARG A  21     -14.499  -2.361   7.609  1.00 15.00      A    H  
ATOM    184  CA  ARG A  21     -16.174  -1.555   8.606  1.00 15.00      A    C  
ATOM    185  CB  ARG A  21     -15.234  -1.259   9.780  1.00 15.00      A    C  
ATOM    186  CG  ARG A  21     -14.879  -2.486  10.609  1.00 15.00      A    C  
ATOM    187  CD  ARG A  21     -14.827  -2.159  12.097  1.00 15.00      A    C  
ATOM    188  NE  ARG A  21     -13.459  -2.041  12.601  1.00 15.00      A    N  
ATOM    189  HE  ARG A  21     -12.872  -2.819  12.507  1.00 15.00      A    H  
ATOM    190  CZ  ARG A  21     -12.971  -0.941  13.166  1.00 15.00      A    C  
ATOM    191  NH1 ARG A  21     -13.724   0.136  13.296  1.00 15.00      A    N  
ATOM    192 HH11 ARG A  21     -13.333   0.993  13.739  1.00 15.00      A    H  
ATOM    193 HH12 ARG A  21     -14.706   0.130  12.955  1.00 15.00      A    H  
ATOM    194  NH2 ARG A  21     -11.731  -0.933  13.621  1.00 15.00      A    N  
ATOM    195 HH21 ARG A  21     -11.142  -1.784  13.540  1.00 15.00      A    H  
ATOM    196 HH22 ARG A  21     -11.345  -0.073  14.062  1.00 15.00      A    H  
ATOM    197  C   ARG A  21     -16.779  -0.277   8.075  1.00 15.00      A    C  
ATOM    198  O   ARG A  21     -16.074   0.713   7.893  1.00 15.00      A    O  
ATOM    199  N   TYR A  22     -18.079  -0.331   7.779  1.00 15.00      A    N  
ATOM    200  HN  TYR A  22     -18.565  -1.171   7.924  1.00 15.00      A    H  
ATOM    201  CA  TYR A  22     -18.797   0.807   7.234  1.00 15.00      A    C  
ATOM    202  CB  TYR A  22     -20.276   0.458   7.019  1.00 15.00      A    C  
ATOM    203  CG  TYR A  22     -21.074   1.515   6.286  1.00 15.00      A    C  
ATOM    204  CD1 TYR A  22     -22.047   2.256   6.946  1.00 15.00      A    C  
ATOM    205  CD2 TYR A  22     -20.864   1.762   4.933  1.00 15.00      A    C  
ATOM    206  CE1 TYR A  22     -22.784   3.216   6.282  1.00 15.00      A    C  
ATOM    207  CE2 TYR A  22     -21.595   2.722   4.261  1.00 15.00      A    C  
ATOM    208  CZ  TYR A  22     -22.557   3.444   4.940  1.00 15.00      A    C  
ATOM    209  OH  TYR A  22     -23.296   4.396   4.273  1.00 15.00      A    O  
ATOM    210  HH  TYR A  22     -23.424   5.162   4.837  1.00 15.00      A    H  
ATOM    211  C   TYR A  22     -18.645   2.043   8.104  1.00 15.00      A    C  
ATOM    212  O   TYR A  22     -19.376   2.235   9.077  1.00 15.00      A    O  
ATOM    213  N   GLN A  23     -17.654   2.855   7.760  1.00 15.00      A    N  
ATOM    214  HN  GLN A  23     -17.079   2.610   7.005  1.00 15.00      A    H  
ATOM    215  CA  GLN A  23     -17.399   4.090   8.464  1.00 15.00      A    C  
ATOM    216  CB  GLN A  23     -15.977   4.578   8.151  1.00 15.00      A    C  
ATOM    217  CG  GLN A  23     -15.005   4.507   9.318  1.00 15.00      A    C  
ATOM    218  CD  GLN A  23     -15.093   5.717  10.227  1.00 15.00      A    C  
ATOM    219  OE1 GLN A  23     -15.831   5.717  11.211  1.00 15.00      A    O  
ATOM    220  NE2 GLN A  23     -14.350   6.765   9.895  1.00 15.00      A    N  
ATOM    221 HE21 GLN A  23     -13.795   6.703   9.089  1.00 15.00      A    H  
ATOM    222 HE22 GLN A  23     -14.384   7.555  10.472  1.00 15.00      A    H  
ATOM    223  C   GLN A  23     -18.408   5.093   7.955  1.00 15.00      A    C  
ATOM    224  O   GLN A  23     -18.127   5.786   6.980  1.00 15.00      A    O  
ATOM    225  N   ASN A  24     -19.595   5.102   8.595  1.00 15.00      A    N  
ATOM    226  HN  ASN A  24     -19.718   4.485   9.345  1.00 15.00      A    H  
ATOM    227  CA  ASN A  24     -20.717   5.981   8.231  1.00 15.00      A    C  
ATOM    228  CB  ASN A  24     -21.602   6.263   9.446  1.00 15.00      A    C  
ATOM    229  CG  ASN A  24     -23.058   6.458   9.074  1.00 15.00      A    C  
ATOM    230  OD1 ASN A  24     -23.389   6.738   7.922  1.00 15.00      A    O  
ATOM    231  ND2 ASN A  24     -23.938   6.313  10.053  1.00 15.00      A    N  
ATOM    232 HD21 ASN A  24     -23.604   6.091  10.947  1.00 15.00      A    H  
ATOM    233 HD22 ASN A  24     -24.886   6.440   9.844  1.00 15.00      A    H  
ATOM    234  C   ASN A  24     -20.251   7.284   7.607  1.00 15.00      A    C  
ATOM    235  O   ASN A  24     -19.983   8.264   8.303  1.00 15.00      A    O  
ATOM    236  N   ASN A  25     -20.151   7.279   6.282  1.00 15.00      A    N  
ATOM    237  HN  ASN A  25     -20.397   6.472   5.783  1.00 15.00      A    H  
ATOM    238  CA  ASN A  25     -19.682   8.444   5.565  1.00 15.00      A    C  
ATOM    239  CB  ASN A  25     -18.553   8.109   4.598  1.00 15.00      A    C  
ATOM    240  CG  ASN A  25     -17.222   8.626   5.105  1.00 15.00      A    C  
ATOM    241  OD1 ASN A  25     -17.123   9.756   5.581  1.00 15.00      A    O  
ATOM    242  ND2 ASN A  25     -16.194   7.795   5.023  1.00 15.00      A    N  
ATOM    243 HD21 ASN A  25     -16.348   6.904   4.646  1.00 15.00      A    H  
ATOM    244 HD22 ASN A  25     -15.321   8.106   5.340  1.00 15.00      A    H  
ATOM    245  C   ASN A  25     -20.795   9.230   4.911  1.00 15.00      A    C  
ATOM    246  O   ASN A  25     -20.942   9.254   3.686  1.00 15.00      A    O  
ATOM    247  N   GLU A  26     -21.580   9.866   5.758  1.00 15.00      A    N  
ATOM    248  HN  GLU A  26     -21.418   9.761   6.721  1.00 15.00      A    H  
ATOM    249  CA  GLU A  26     -22.672  10.707   5.321  1.00 15.00      A    C  
ATOM    250  CB  GLU A  26     -23.804  10.642   6.354  1.00 15.00      A    C  
ATOM    251  CG  GLU A  26     -23.318  10.662   7.800  1.00 15.00      A    C  
ATOM    252  CD  GLU A  26     -24.440  10.506   8.808  1.00 15.00      A    C  
ATOM    253  OE1 GLU A  26     -24.661   9.371   9.283  1.00 15.00      A    O  
ATOM    254  OE2 GLU A  26     -25.094  11.522   9.129  1.00 15.00      A    O  
ATOM    255  C   GLU A  26     -22.145  12.132   5.206  1.00 15.00      A    C  
ATOM    256  O   GLU A  26     -22.909  13.099   5.230  1.00 15.00      A    O  
ATOM    257  N   SER A  27     -20.816  12.248   5.065  1.00 15.00      A    N  
ATOM    258  HN  SER A  27     -20.269  11.439   5.016  1.00 15.00      A    H  
ATOM    259  CA  SER A  27     -20.165  13.550   4.978  1.00 15.00      A    C  
ATOM    260  CB  SER A  27     -19.674  13.981   6.364  1.00 15.00      A    C  
ATOM    261  OG  SER A  27     -20.686  13.833   7.346  1.00 15.00      A    O  
ATOM    262  HG  SER A  27     -20.574  12.991   7.795  1.00 15.00      A    H  
ATOM    263  C   SER A  27     -18.987  13.580   3.997  1.00 15.00      A    C  
ATOM    264  O   SER A  27     -18.358  14.624   3.839  1.00 15.00      A    O  
ATOM    265  N   GLU A  28     -18.673  12.458   3.334  1.00 15.00      A    N  
ATOM    266  HN  GLU A  28     -19.198  11.641   3.471  1.00 15.00      A    H  
ATOM    267  CA  GLU A  28     -17.544  12.455   2.393  1.00 15.00      A    C  
ATOM    268  CB  GLU A  28     -16.552  11.294   2.592  1.00 15.00      A    C  
ATOM    269  CG  GLU A  28     -16.954   9.951   1.999  1.00 15.00      A    C  
ATOM    270  CD  GLU A  28     -15.785   8.980   1.924  1.00 15.00      A    C  
ATOM    271  OE1 GLU A  28     -14.696   9.316   2.441  1.00 15.00      A    O  
ATOM    272  OE2 GLU A  28     -15.960   7.880   1.359  1.00 15.00      A    O  
ATOM    273  C   GLU A  28     -17.946  12.680   0.931  1.00 15.00      A    C  
ATOM    274  O   GLU A  28     -17.567  11.931   0.028  1.00 15.00      A    O  
ATOM    275  N   ASP A  29     -18.710  13.739   0.709  1.00 15.00      A    N  
ATOM    276  HN  ASP A  29     -18.983  14.295   1.469  1.00 15.00      A    H  
ATOM    277  CA  ASP A  29     -19.154  14.101  -0.631  1.00 15.00      A    C  
ATOM    278  CB  ASP A  29     -20.664  14.373  -0.630  1.00 15.00      A    C  
ATOM    279  CG  ASP A  29     -21.259  14.414  -2.026  1.00 15.00      A    C  
ATOM    280  OD1 ASP A  29     -21.663  15.513  -2.468  1.00 15.00      A    O  
ATOM    281  OD2 ASP A  29     -21.325  13.349  -2.677  1.00 15.00      A    O  
ATOM    282  C   ASP A  29     -18.376  15.329  -1.103  1.00 15.00      A    C  
ATOM    283  O   ASP A  29     -18.941  16.287  -1.633  1.00 15.00      A    O  
ATOM    284  N   SER A  30     -17.061  15.287  -0.902  1.00 15.00      A    N  
ATOM    285  HN  SER A  30     -16.667  14.490  -0.488  1.00 15.00      A    H  
ATOM    286  CA  SER A  30     -16.191  16.392  -1.284  1.00 15.00      A    C  
ATOM    287  CB  SER A  30     -16.164  17.441  -0.164  1.00 15.00      A    C  
ATOM    288  OG  SER A  30     -15.577  18.653  -0.600  1.00 15.00      A    O  
ATOM    289  HG  SER A  30     -15.424  18.611  -1.548  1.00 15.00      A    H  
ATOM    290  C   SER A  30     -14.776  15.898  -1.589  1.00 15.00      A    C  
ATOM    291  O   SER A  30     -13.790  16.470  -1.121  1.00 15.00      A    O  
ATOM    292  N   GLU A  31     -14.679  14.836  -2.380  1.00 15.00      A    N  
ATOM    293  HN  GLU A  31     -15.495  14.420  -2.729  1.00 15.00      A    H  
ATOM    294  CA  GLU A  31     -13.382  14.280  -2.746  1.00 15.00      A    C  
ATOM    295  CB  GLU A  31     -13.150  12.932  -2.062  1.00 15.00      A    C  
ATOM    296  CG  GLU A  31     -12.185  13.000  -0.890  1.00 15.00      A    C  
ATOM    297  CD  GLU A  31     -12.151  11.715  -0.091  1.00 15.00      A    C  
ATOM    298  OE1 GLU A  31     -11.376  10.805  -0.460  1.00 15.00      A    O  
ATOM    299  OE2 GLU A  31     -12.902  11.616   0.904  1.00 15.00      A    O  
ATOM    300  C   GLU A  31     -13.242  14.152  -4.259  1.00 15.00      A    C  
ATOM    301  O   GLU A  31     -12.342  13.475  -4.755  1.00 15.00      A    O  
ATOM    302  N   GLU A  32     -14.136  14.816  -4.989  1.00 15.00      A    N  
ATOM    303  HN  GLU A  32     -14.832  15.338  -4.536  1.00 15.00      A    H  
ATOM    304  CA  GLU A  32     -14.109  14.782  -6.447  1.00 15.00      A    C  
ATOM    305  CB  GLU A  32     -15.506  14.486  -7.004  1.00 15.00      A    C  
ATOM    306  CG  GLU A  32     -16.565  15.510  -6.622  1.00 15.00      A    C  
ATOM    307  CD  GLU A  32     -17.792  15.444  -7.510  1.00 15.00      A    C  
ATOM    308  OE1 GLU A  32     -18.838  14.944  -7.043  1.00 15.00      A    O  
ATOM    309  OE2 GLU A  32     -17.707  15.891  -8.674  1.00 15.00      A    O  
ATOM    310  C   GLU A  32     -13.586  16.098  -7.022  1.00 15.00      A    C  
ATOM    311  O   GLU A  32     -13.517  16.269  -8.240  1.00 15.00      A    O  
ATOM    312  N   TRP A  33     -13.212  17.021  -6.138  1.00 15.00      A    N  
ATOM    313  HN  TRP A  33     -13.276  16.818  -5.182  1.00 15.00      A    H  
ATOM    314  CA  TRP A  33     -12.710  18.328  -6.558  1.00 15.00      A    C  
ATOM    315  CB  TRP A  33     -13.488  19.448  -5.860  1.00 15.00      A    C  
ATOM    316  CG  TRP A  33     -14.868  19.679  -6.401  1.00 15.00      A    C  
ATOM    317  CD1 TRP A  33     -15.489  18.991  -7.404  1.00 15.00      A    C  
ATOM    318  CD2 TRP A  33     -15.798  20.677  -5.966  1.00 15.00      A    C  
ATOM    319  NE1 TRP A  33     -16.749  19.494  -7.614  1.00 15.00      A    N  
ATOM    320  HE1 TRP A  33     -17.390  19.164  -8.279  1.00 15.00      A    H  
ATOM    321  CE2 TRP A  33     -16.962  20.532  -6.746  1.00 15.00      A    C  
ATOM    322  CE3 TRP A  33     -15.759  21.679  -4.992  1.00 15.00      A    C  
ATOM    323  CZ2 TRP A  33     -18.077  21.351  -6.580  1.00 15.00      A    C  
ATOM    324  CZ3 TRP A  33     -16.865  22.491  -4.829  1.00 15.00      A    C  
ATOM    325  CH2 TRP A  33     -18.009  22.322  -5.619  1.00 15.00      A    C  
ATOM    326  C   TRP A  33     -11.216  18.496  -6.283  1.00 15.00      A    C  
ATOM    327  O   TRP A  33     -10.666  19.579  -6.478  1.00 15.00      A    O  
ATOM    328  N   LYS A  34     -10.559  17.429  -5.838  1.00 15.00      A    N  
ATOM    329  HN  LYS A  34     -11.040  16.585  -5.711  1.00 15.00      A    H  
ATOM    330  CA  LYS A  34      -9.130  17.491  -5.537  1.00 15.00      A    C  
ATOM    331  CB  LYS A  34      -8.838  16.901  -4.156  1.00 15.00      A    C  
ATOM    332  CG  LYS A  34      -9.464  17.675  -3.006  1.00 15.00      A    C  
ATOM    333  CD  LYS A  34      -8.893  17.241  -1.665  1.00 15.00      A    C  
ATOM    334  CE  LYS A  34      -7.426  17.624  -1.539  1.00 15.00      A    C  
ATOM    335  NZ  LYS A  34      -6.899  17.365  -0.171  1.00 15.00      A    N  
ATOM    336  HZ1 LYS A  34      -5.898  17.643  -0.117  1.00 15.00      A    H  
ATOM    337  HZ2 LYS A  34      -6.979  16.354   0.058  1.00 15.00      A    H  
ATOM    338  HZ3 LYS A  34      -7.439  17.913   0.529  1.00 15.00      A    H  
ATOM    339  C   LYS A  34      -8.289  16.795  -6.606  1.00 15.00      A    C  
ATOM    340  O   LYS A  34      -7.252  16.203  -6.303  1.00 15.00      A    O  
ATOM    341  N   GLY A  35      -8.733  16.883  -7.858  1.00 15.00      A    N  
ATOM    342  HN  GLY A  35      -9.559  17.376  -8.042  1.00 15.00      A    H  
ATOM    343  CA  GLY A  35      -8.005  16.254  -8.947  1.00 15.00      A    C  
ATOM    344  C   GLY A  35      -7.764  17.185 -10.121  1.00 15.00      A    C  
ATOM    345  O   GLY A  35      -7.397  16.736 -11.207  1.00 15.00      A    O  
ATOM    346  N   HIS A  36      -7.968  18.484  -9.909  1.00 15.00      A    N  
ATOM    347  HN  HIS A  36      -8.258  18.785  -9.023  1.00 15.00      A    H  
ATOM    348  CA  HIS A  36      -7.768  19.469 -10.969  1.00 15.00      A    C  
ATOM    349  CB  HIS A  36      -9.057  20.248 -11.246  1.00 15.00      A    C  
ATOM    350  CG  HIS A  36     -10.072  19.474 -12.030  1.00 15.00      A    C  
ATOM    351  ND1 HIS A  36     -10.021  19.417 -13.402  1.00 15.00      A    N  
ATOM    352  CD2 HIS A  36     -11.129  18.746 -11.591  1.00 15.00      A    C  
ATOM    353  CE1 HIS A  36     -11.039  18.662 -13.770  1.00 15.00      A    C  
ATOM    354  NE2 HIS A  36     -11.737  18.234 -12.709  1.00 15.00      A    N  
ATOM    355  HE2 HIS A  36     -12.532  17.662 -12.727  1.00 15.00      A    H  
ATOM    356  C   HIS A  36      -6.623  20.426 -10.652  1.00 15.00      A    C  
ATOM    357  O   HIS A  36      -5.592  20.418 -11.325  1.00 15.00      A    O  
ATOM    358  N   LEU A  37      -6.811  21.251  -9.625  1.00 15.00      A    N  
ATOM    359  HN  LEU A  37      -7.654  21.208  -9.127  1.00 15.00      A    H  
ATOM    360  CA  LEU A  37      -5.797  22.221  -9.222  1.00 15.00      A    C  
ATOM    361  CB  LEU A  37      -6.426  23.321  -8.361  1.00 15.00      A    C  
ATOM    362  CG  LEU A  37      -7.470  24.208  -9.045  1.00 15.00      A    C  
ATOM    363  CD1 LEU A  37      -8.143  25.119  -8.030  1.00 15.00      A    C  
ATOM    364  CD2 LEU A  37      -6.832  25.027 -10.158  1.00 15.00      A    C  
ATOM    365  C   LEU A  37      -4.651  21.556  -8.461  1.00 15.00      A    C  
ATOM    366  O   LEU A  37      -4.711  20.369  -8.142  1.00 15.00      A    O  
ATOM    367  N   ALA A  38      -3.602  22.334  -8.193  1.00 15.00      A    N  
ATOM    368  HN  ALA A  38      -3.613  23.264  -8.500  1.00 15.00      A    H  
ATOM    369  CA  ALA A  38      -2.435  21.847  -7.457  1.00 15.00      A    C  
ATOM    370  CB  ALA A  38      -1.748  23.011  -6.759  1.00 15.00      A    C  
ATOM    371  C   ALA A  38      -1.445  21.112  -8.365  1.00 15.00      A    C  
ATOM    372  O   ALA A  38      -1.838  20.474  -9.343  1.00 15.00      A    O  
ATOM    373  N   GLN A  39      -0.157  21.198  -8.020  1.00 15.00      A    N  
ATOM    374  HN  GLN A  39       0.087  21.710  -7.221  1.00 15.00      A    H  
ATOM    375  CA  GLN A  39       0.902  20.553  -8.794  1.00 15.00      A    C  
ATOM    376  CB  GLN A  39       1.458  21.514  -9.855  1.00 15.00      A    C  
ATOM    377  CG  GLN A  39       0.515  21.759 -11.027  1.00 15.00      A    C  
ATOM    378  CD  GLN A  39       0.819  23.040 -11.778  1.00 15.00      A    C  
ATOM    379  OE1 GLN A  39       0.330  24.112 -11.422  1.00 15.00      A    O  
ATOM    380  NE2 GLN A  39       1.618  22.935 -12.834  1.00 15.00      A    N  
ATOM    381 HE21 GLN A  39       1.963  22.049 -13.067  1.00 15.00      A    H  
ATOM    382 HE22 GLN A  39       1.828  23.750 -13.337  1.00 15.00      A    H  
ATOM    383  C   GLN A  39       2.029  20.039  -7.890  1.00 15.00      A    C  
ATOM    384  O   GLN A  39       2.116  20.403  -6.717  1.00 15.00      A    O  
ATOM    385  N   ALA A  40       2.885  19.192  -8.459  1.00 15.00      A    N  
ATOM    386  HN  ALA A  40       2.754  18.958  -9.401  1.00 15.00      A    H  
ATOM    387  CA  ALA A  40       4.018  18.596  -7.742  1.00 15.00      A    C  
ATOM    388  CB  ALA A  40       4.072  17.122  -8.123  1.00 15.00      A    C  
ATOM    389  C   ALA A  40       5.316  19.356  -8.111  1.00 15.00      A    C  
ATOM    390  O   ALA A  40       5.220  20.505  -8.548  1.00 15.00      A    O  
ATOM    391  N   PRO A  41       6.557  18.788  -7.960  1.00 15.00      A    N  
ATOM    392  CA  PRO A  41       6.879  17.457  -7.430  1.00 15.00      A    C  
ATOM    393  CB  PRO A  41       7.647  16.947  -8.656  1.00 15.00      A    C  
ATOM    394  CG  PRO A  41       8.411  18.161  -9.146  1.00 15.00      A    C  
ATOM    395  CD  PRO A  41       7.791  19.370  -8.473  1.00 15.00      A    C  
ATOM    396  C   PRO A  41       7.875  17.510  -6.250  1.00 15.00      A    C  
ATOM    397  O   PRO A  41       7.665  18.222  -5.266  1.00 15.00      A    O  
ATOM    398  N   THR A  42       8.947  16.703  -6.376  1.00 15.00      A    N  
ATOM    399  HN  THR A  42       8.993  16.123  -7.164  1.00 15.00      A    H  
ATOM    400  CA  THR A  42      10.052  16.634  -5.408  1.00 15.00      A    C  
ATOM    401  CB  THR A  42      10.741  17.997  -5.179  1.00 15.00      A    C  
ATOM    402  OG1 THR A  42      11.070  18.582  -6.447  1.00 15.00      A    O  
ATOM    403  HG1 THR A  42      10.323  18.498  -7.043  1.00 15.00      A    H  
ATOM    404  CG2 THR A  42      12.022  17.820  -4.374  1.00 15.00      A    C  
ATOM    405  C   THR A  42       9.745  15.941  -4.072  1.00 15.00      A    C  
ATOM    406  O   THR A  42       9.233  16.562  -3.143  1.00 15.00      A    O  
ATOM    407  N   PRO A  43      10.058  14.630  -3.977  1.00 15.00      A    N  
ATOM    408  CA  PRO A  43       9.892  13.830  -2.763  1.00 15.00      A    C  
ATOM    409  CB  PRO A  43       9.421  12.490  -3.342  1.00 15.00      A    C  
ATOM    410  CG  PRO A  43       9.923  12.450  -4.761  1.00 15.00      A    C  
ATOM    411  CD  PRO A  43      10.547  13.790  -5.072  1.00 15.00      A    C  
ATOM    412  C   PRO A  43      11.245  13.645  -2.051  1.00 15.00      A    C  
ATOM    413  O   PRO A  43      12.074  12.837  -2.476  1.00 15.00      A    O  
ATOM    414  N   PRO A  44      11.493  14.393  -0.958  1.00 15.00      A    N  
ATOM    415  CA  PRO A  44      12.760  14.346  -0.234  1.00 15.00      A    C  
ATOM    416  CB  PRO A  44      12.923  15.811   0.162  1.00 15.00      A    C  
ATOM    417  CG  PRO A  44      11.522  16.306   0.385  1.00 15.00      A    C  
ATOM    418  CD  PRO A  44      10.584  15.380  -0.361  1.00 15.00      A    C  
ATOM    419  C   PRO A  44      12.795  13.475   1.026  1.00 15.00      A    C  
ATOM    420  O   PRO A  44      11.837  13.416   1.798  1.00 15.00      A    O  
ATOM    421  N   LEU A  45      13.945  12.819   1.213  1.00 15.00      A    N  
ATOM    422  HN  LEU A  45      14.639  12.904   0.528  1.00 15.00      A    H  
ATOM    423  CA  LEU A  45      14.227  11.977   2.379  1.00 15.00      A    C  
ATOM    424  CB  LEU A  45      14.345  12.821   3.653  1.00 15.00      A    C  
ATOM    425  CG  LEU A  45      15.756  13.019   4.209  1.00 15.00      A    C  
ATOM    426  CD1 LEU A  45      16.518  14.045   3.386  1.00 15.00      A    C  
ATOM    427  CD2 LEU A  45      15.706  13.426   5.674  1.00 15.00      A    C  
ATOM    428  C   LEU A  45      13.264  10.824   2.618  1.00 15.00      A    C  
ATOM    429  O   LEU A  45      12.230  10.675   1.967  1.00 15.00      A    O  
ATOM    430  N   GLU A  46      13.656  10.001   3.577  1.00 15.00      A    N  
ATOM    431  HN  GLU A  46      14.515  10.172   4.017  1.00 15.00      A    H  
ATOM    432  CA  GLU A  46      12.877   8.861   4.008  1.00 15.00      A    C  
ATOM    433  CB  GLU A  46      13.622   7.558   3.711  1.00 15.00      A    C  
ATOM    434  CG  GLU A  46      13.735   7.211   2.239  1.00 15.00      A    C  
ATOM    435  CD  GLU A  46      14.334   5.836   2.020  1.00 15.00      A    C  
ATOM    436  OE1 GLU A  46      13.579   4.842   2.089  1.00 15.00      A    O  
ATOM    437  OE2 GLU A  46      15.559   5.751   1.787  1.00 15.00      A    O  
ATOM    438  C   GLU A  46      12.680   8.988   5.505  1.00 15.00      A    C  
ATOM    439  O   GLU A  46      13.489   9.638   6.171  1.00 15.00      A    O  
ATOM    440  N   SER A  47      11.602   8.391   6.020  1.00 15.00      A    N  
ATOM    441  HN  SER A  47      10.971   7.946   5.405  1.00 15.00      A    H  
ATOM    442  CA  SER A  47      11.285   8.424   7.453  1.00 15.00      A    C  
ATOM    443  CB  SER A  47      10.202   7.398   7.792  1.00 15.00      A    C  
ATOM    444  OG  SER A  47       9.351   7.876   8.819  1.00 15.00      A    O  
ATOM    445  HG  SER A  47       9.794   7.790   9.666  1.00 15.00      A    H  
ATOM    446  C   SER A  47      12.518   8.258   8.373  1.00 15.00      A    C  
ATOM    447  O   SER A  47      13.540   7.686   7.977  1.00 15.00      A    O  
ATOM    448  N   SER A  48      12.363   8.737   9.618  1.00 15.00      A    N  
ATOM    449  HN  SER A  48      11.487   9.094   9.868  1.00 15.00      A    H  
ATOM    450  CA  SER A  48      13.423   8.744  10.638  1.00 15.00      A    C  
ATOM    451  CB  SER A  48      12.858   9.195  11.992  1.00 15.00      A    C  
ATOM    452  OG  SER A  48      12.205  10.452  11.874  1.00 15.00      A    O  
ATOM    453  HG  SER A  48      11.337  10.336  11.472  1.00 15.00      A    H  
ATOM    454  C   SER A  48      14.230   7.451  10.795  1.00 15.00      A    C  
ATOM    455  O   SER A  48      13.863   6.389  10.278  1.00 15.00      A    O  
ATOM    456  N   GLU A  49      15.333   7.574  11.559  1.00 15.00      A    N  
ATOM    457  HN  GLU A  49      15.538   8.458  11.944  1.00 15.00      A    H  
ATOM    458  CA  GLU A  49      16.259   6.468  11.834  1.00 15.00      A    C  
ATOM    459  CB  GLU A  49      17.399   6.966  12.720  1.00 15.00      A    C  
ATOM    460  CG  GLU A  49      16.963   7.378  14.113  1.00 15.00      A    C  
ATOM    461  CD  GLU A  49      17.791   8.514  14.679  1.00 15.00      A    C  
ATOM    462  OE1 GLU A  49      17.710   8.756  15.903  1.00 15.00      A    O  
ATOM    463  OE2 GLU A  49      18.518   9.164  13.899  1.00 15.00      A    O  
ATOM    464  C   GLU A  49      15.586   5.266  12.501  1.00 15.00      A    C  
ATOM    465  O   GLU A  49      14.364   5.224  12.643  1.00 15.00      A    O  
ATOM    466  N   SER A  50      16.420   4.302  12.921  1.00 15.00      A    N  
ATOM    467  HN  SER A  50      17.383   4.428  12.801  1.00 15.00      A    H  
ATOM    468  CA  SER A  50      15.954   3.071  13.568  1.00 15.00      A    C  
ATOM    469  CB  SER A  50      14.948   3.362  14.687  1.00 15.00      A    C  
ATOM    470  OG  SER A  50      14.514   2.166  15.314  1.00 15.00      A    O  
ATOM    471  HG  SER A  50      14.702   2.217  16.256  1.00 15.00      A    H  
ATOM    472  C   SER A  50      17.107   2.258  14.149  1.00 15.00      A    C  
ATOM    473  O   SER A  50      17.150   1.035  13.987  1.00 15.00      A    O  
ATOM    474  N   SER A  51      18.028   2.945  14.832  1.00 15.00      A    N  
ATOM    475  HN  SER A  51      17.941   3.918  14.896  1.00 15.00      A    H  
ATOM    476  CA  SER A  51      19.169   2.300  15.490  1.00 15.00      A    C  
ATOM    477  CB  SER A  51      18.720   1.236  16.496  1.00 15.00      A    C  
ATOM    478  OG  SER A  51      19.451   1.333  17.701  1.00 15.00      A    O  
ATOM    479  HG  SER A  51      20.384   1.187  17.523  1.00 15.00      A    H  
ATOM    480  C   SER A  51      20.233   1.753  14.541  1.00 15.00      A    C  
ATOM    481  O   SER A  51      19.965   1.413  13.388  1.00 15.00      A    O  
ATOM    482  N   GLU A  52      21.447   1.670  15.072  1.00 15.00      A    N  
ATOM    483  HN  GLU A  52      21.569   1.929  16.008  1.00 15.00      A    H  
ATOM    484  CA  GLU A  52      22.597   1.195  14.327  1.00 15.00      A    C  
ATOM    485  CB  GLU A  52      23.725   2.238  14.461  1.00 15.00      A    C  
ATOM    486  CG  GLU A  52      25.151   1.702  14.423  1.00 15.00      A    C  
ATOM    487  CD  GLU A  52      26.073   2.460  15.363  1.00 15.00      A    C  
ATOM    488  OE1 GLU A  52      26.822   1.802  16.118  1.00 15.00      A    O  
ATOM    489  OE2 GLU A  52      26.040   3.710  15.350  1.00 15.00      A    O  
ATOM    490  C   GLU A  52      23.027  -0.176  14.845  1.00 15.00      A    C  
ATOM    491  O   GLU A  52      22.745  -0.532  15.991  1.00 15.00      A    O  
ATOM    492  N   GLY A  53      23.671  -0.954  13.976  1.00 15.00      A    N  
ATOM    493  HN  GLY A  53      23.819  -0.628  13.065  1.00 15.00      A    H  
ATOM    494  CA  GLY A  53      24.142  -2.274  14.347  1.00 15.00      A    C  
ATOM    495  C   GLY A  53      24.103  -3.216  13.170  1.00 15.00      A    C  
ATOM    496  O   GLY A  53      23.049  -3.412  12.569  1.00 15.00      A    O  
ATOM    497  N   SER A  54      25.243  -3.785  12.799  1.00 15.00      A    N  
ATOM    498  HN  SER A  54      26.068  -3.579  13.282  1.00 15.00      A    H  
ATOM    499  CA  SER A  54      25.266  -4.703  11.670  1.00 15.00      A    C  
ATOM    500  CB  SER A  54      25.175  -6.184  12.080  1.00 15.00      A    C  
ATOM    501  OG  SER A  54      26.384  -6.684  12.613  1.00 15.00      A    O  
ATOM    502  HG  SER A  54      26.706  -7.389  12.040  1.00 15.00      A    H  
ATOM    503  C   SER A  54      26.347  -4.402  10.637  1.00 15.00      A    C  
ATOM    504  O   SER A  54      26.060  -3.761   9.625  1.00 15.00      A    O  
ATOM    505  N   LYS A  55      27.584  -4.847  10.892  1.00 15.00      A    N  
ATOM    506  HN  LYS A  55      27.758  -5.335  11.732  1.00 15.00      A    H  
ATOM    507  CA  LYS A  55      28.677  -4.621   9.946  1.00 15.00      A    C  
ATOM    508  CB  LYS A  55      30.027  -5.090  10.501  1.00 15.00      A    C  
ATOM    509  CG  LYS A  55      31.229  -4.510   9.760  1.00 15.00      A    C  
ATOM    510  CD  LYS A  55      32.374  -4.166  10.705  1.00 15.00      A    C  
ATOM    511  CE  LYS A  55      33.721  -4.511  10.089  1.00 15.00      A    C  
ATOM    512  NZ  LYS A  55      33.825  -5.964   9.787  1.00 15.00      A    N  
ATOM    513  HZ1 LYS A  55      34.746  -6.177   9.349  1.00 15.00      A    H  
ATOM    514  HZ2 LYS A  55      33.068  -6.248   9.133  1.00 15.00      A    H  
ATOM    515  HZ3 LYS A  55      33.732  -6.514  10.663  1.00 15.00      A    H  
ATOM    516  C   LYS A  55      28.371  -5.277   8.602  1.00 15.00      A    C  
ATOM    517  O   LYS A  55      27.775  -6.351   8.543  1.00 15.00      A    O  
ATOM    518  N   VAL A  56      28.799  -4.615   7.531  1.00 15.00      A    N  
ATOM    519  HN  VAL A  56      29.305  -3.791   7.662  1.00 15.00      A    H  
ATOM    520  CA  VAL A  56      28.544  -5.070   6.165  1.00 15.00      A    C  
ATOM    521  CB  VAL A  56      28.471  -3.838   5.223  1.00 15.00      A    C  
ATOM    522  CG1 VAL A  56      29.865  -3.386   4.789  1.00 15.00      A    C  
ATOM    523  CG2 VAL A  56      27.569  -4.098   4.022  1.00 15.00      A    C  
ATOM    524  C   VAL A  56      29.616  -6.012   5.617  1.00 15.00      A    C  
ATOM    525  O   VAL A  56      30.654  -6.241   6.248  1.00 15.00      A    O  
ATOM    526  N   SER A  57      29.305  -6.560   4.433  1.00 15.00      A    N  
ATOM    527  HN  SER A  57      28.413  -6.384   4.064  1.00 15.00      A    H  
ATOM    528  CA  SER A  57      30.193  -7.427   3.675  1.00 15.00      A    C  
ATOM    529  CB  SER A  57      31.638  -6.954   3.669  1.00 15.00      A    C  
ATOM    530  OG  SER A  57      32.304  -7.474   2.534  1.00 15.00      A    O  
ATOM    531  HG  SER A  57      31.717  -8.080   2.069  1.00 15.00      A    H  
ATOM    532  C   SER A  57      30.086  -8.893   4.013  1.00 15.00      A    C  
ATOM    533  O   SER A  57      30.030  -9.274   5.189  1.00 15.00      A    O  
ATOM    534  N   SER A  58      30.086  -9.707   2.947  1.00 15.00      A    N  
ATOM    535  HN  SER A  58      30.172  -9.307   2.055  1.00 15.00      A    H  
ATOM    536  CA  SER A  58      29.979 -11.152   3.042  1.00 15.00      A    C  
ATOM    537  CB  SER A  58      28.856 -11.550   4.003  1.00 15.00      A    C  
ATOM    538  OG  SER A  58      28.926 -12.922   4.331  1.00 15.00      A    O  
ATOM    539  HG  SER A  58      29.727 -13.088   4.834  1.00 15.00      A    H  
ATOM    540  C   SER A  58      29.701 -11.746   1.659  1.00 15.00      A    C  
ATOM    541  O   SER A  58      28.541 -11.912   1.288  1.00 15.00      A    O  
ATOM    542  N   GLU A  59      30.777 -12.028   0.891  1.00 15.00      A    N  
ATOM    543  HN  GLU A  59      31.673 -11.825   1.246  1.00 15.00      A    H  
ATOM    544  CA  GLU A  59      30.669 -12.636  -0.458  1.00 15.00      A    C  
ATOM    545  CB  GLU A  59      29.809 -13.904  -0.435  1.00 15.00      A    C  
ATOM    546  CG  GLU A  59      30.600 -15.175  -0.684  1.00 15.00      A    C  
ATOM    547  CD  GLU A  59      30.384 -16.228   0.390  1.00 15.00      A    C  
ATOM    548  OE1 GLU A  59      29.956 -17.356   0.050  1.00 15.00      A    O  
ATOM    549  OE2 GLU A  59      30.646 -15.927   1.574  1.00 15.00      A    O  
ATOM    550  C   GLU A  59      30.207 -11.680  -1.573  1.00 15.00      A    C  
ATOM    551  O   GLU A  59      29.257 -10.914  -1.402  1.00 15.00      A    O  
ATOM    552  N   GLU A  60      30.904 -11.759  -2.718  1.00 15.00      A    N  
ATOM    553  HN  GLU A  60      31.648 -12.388  -2.763  1.00 15.00      A    H  
ATOM    554  CA  GLU A  60      30.623 -10.945  -3.911  1.00 15.00      A    C  
ATOM    555  CB  GLU A  60      29.426 -11.513  -4.683  1.00 15.00      A    C  
ATOM    556  CG  GLU A  60      29.205 -10.849  -6.040  1.00 15.00      A    C  
ATOM    557  CD  GLU A  60      28.048 -11.444  -6.812  1.00 15.00      A    C  
ATOM    558  OE1 GLU A  60      27.268 -10.664  -7.389  1.00 15.00      A    O  
ATOM    559  OE2 GLU A  60      27.918 -12.687  -6.833  1.00 15.00      A    O  
ATOM    560  C   GLU A  60      31.855 -10.929  -4.820  1.00 15.00      A    C  
ATOM    561  O   GLU A  60      32.530  -9.904  -4.969  1.00 15.00      A    O  
ATOM    562  N   GLN A  61      32.129 -12.084  -5.425  1.00 15.00      A    N  
ATOM    563  HN  GLN A  61      31.527 -12.839  -5.279  1.00 15.00      A    H  
ATOM    564  CA  GLN A  61      33.282 -12.279  -6.308  1.00 15.00      A    C  
ATOM    565  CB  GLN A  61      33.248 -13.686  -6.901  1.00 15.00      A    C  
ATOM    566  CG  GLN A  61      32.853 -14.776  -5.918  1.00 15.00      A    C  
ATOM    567  CD  GLN A  61      32.592 -16.102  -6.609  1.00 15.00      A    C  
ATOM    568  OE1 GLN A  61      32.103 -16.152  -7.739  1.00 15.00      A    O  
ATOM    569  NE2 GLN A  61      32.938 -17.185  -5.939  1.00 15.00      A    N  
ATOM    570 HE21 GLN A  61      33.336 -17.068  -5.055  1.00 15.00      A    H  
ATOM    571 HE22 GLN A  61      32.784 -18.058  -6.356  1.00 15.00      A    H  
ATOM    572  C   GLN A  61      33.363 -11.259  -7.442  1.00 15.00      A    C  
ATOM    573  O   GLN A  61      32.345 -10.831  -7.994  1.00 15.00      A    O  
ATOM    574  N   GLY A  62      34.593 -10.919  -7.810  1.00 15.00      A    N  
ATOM    575  HN  GLY A  62      35.357 -11.338  -7.362  1.00 15.00      A    H  
ATOM    576  CA  GLY A  62      34.820  -9.955  -8.871  1.00 15.00      A    C  
ATOM    577  C   GLY A  62      36.296  -9.817  -9.213  1.00 15.00      A    C  
ATOM    578  O   GLY A  62      36.954  -8.879  -8.769  1.00 15.00      A    O  
ATOM    579  N   SER A  63      36.818 -10.770  -9.980  1.00 15.00      A    N  
ATOM    580  HN  SER A  63      36.243 -11.503 -10.280  1.00 15.00      A    H  
ATOM    581  CA  SER A  63      38.222 -10.758 -10.395  1.00 15.00      A    C  
ATOM    582  CB  SER A  63      38.943 -11.991  -9.830  1.00 15.00      A    C  
ATOM    583  OG  SER A  63      38.380 -13.189 -10.332  1.00 15.00      A    O  
ATOM    584  HG  SER A  63      38.910 -13.937 -10.046  1.00 15.00      A    H  
ATOM    585  C   SER A  63      38.289 -10.739 -11.926  1.00 15.00      A    C  
ATOM    586  O   SER A  63      37.242 -10.676 -12.571  1.00 15.00      A    O  
ATOM    587  N   PRO A  64      39.495 -10.777 -12.545  1.00 15.00      A    N  
ATOM    588  CA  PRO A  64      40.786 -10.817 -11.870  1.00 15.00      A    C  
ATOM    589  CB  PRO A  64      41.536 -11.836 -12.738  1.00 15.00      A    C  
ATOM    590  CG  PRO A  64      40.946 -11.692 -14.114  1.00 15.00      A    C  
ATOM    591  CD  PRO A  64      39.700 -10.841 -13.993  1.00 15.00      A    C  
ATOM    592  C   PRO A  64      41.493  -9.459 -11.923  1.00 15.00      A    C  
ATOM    593  O   PRO A  64      40.935  -8.444 -11.503  1.00 15.00      A    O  
ATOM    594  N   LEU A  65      42.732  -9.472 -12.435  1.00 15.00      A    N  
ATOM    595  HN  LEU A  65      43.108 -10.327 -12.719  1.00 15.00      A    H  
ATOM    596  CA  LEU A  65      43.552  -8.264 -12.585  1.00 15.00      A    C  
ATOM    597  CB  LEU A  65      43.042  -7.409 -13.750  1.00 15.00      A    C  
ATOM    598  CG  LEU A  65      43.255  -8.013 -15.142  1.00 15.00      A    C  
ATOM    599  CD1 LEU A  65      42.666  -7.121 -16.222  1.00 15.00      A    C  
ATOM    600  CD2 LEU A  65      44.736  -8.263 -15.401  1.00 15.00      A    C  
ATOM    601  C   LEU A  65      43.666  -7.449 -11.296  1.00 15.00      A    C  
ATOM    602  O   LEU A  65      43.824  -6.226 -11.325  1.00 15.00      A    O  
ATOM    603  C38 GRP B   0       8.321   5.609   1.172  1.00 15.00      B    C  
ATOM    604  O8  GRP B   0       8.285   6.733   2.055  1.00 15.00      B    O  
ATOM    605  C32 GRP B   0       7.373   7.716   1.541  1.00 15.00      B    C  
ATOM    606  O1  GRP B   0       6.077   7.128   1.400  1.00 15.00      B    O  
ATOM    607  HAA GRP B   0       5.428   7.821   1.087  1.00 15.00      B    H  
ATOM    608  C40 GRP B   0       7.288   8.897   2.511  1.00 15.00      B    C  
ATOM    609  C22 GRP B   0       8.670   9.535   2.673  1.00 15.00      B    C  
ATOM    610  C6  GRP B   0       9.648   8.577   3.356  1.00 15.00      B    C  
ATOM    611  C35 GRP B   0       6.804   8.366   3.861  1.00 15.00      B    C  
ATOM    612  C37 GRP B   0       6.288   9.933   1.986  1.00 15.00      B    C  
ATOM    613  C39 GRP B   0       6.643  10.480   0.600  1.00 15.00      B    C  
ATOM    614  C17 GRP B   0       8.013  11.163   0.674  1.00 15.00      B    C  
ATOM    615  O10 GRP B   0       7.884  12.382   1.417  1.00 15.00      B    O  
ATOM    616  C42 GRP B   0       9.154  13.033   1.496  1.00 15.00      B    C  
ATOM    617  O7  GRP B   0       8.492  11.455  -0.641  1.00 15.00      B    O  
ATOM    618  HAF GRP B   0       9.384  11.900  -0.579  1.00 15.00      B    H  
ATOM    619  C12 GRP B   0       6.675   9.353  -0.435  1.00 15.00      B    C  
ATOM    620  C9  GRP B   0       5.542  11.498   0.279  1.00 15.00      B    C  
ATOM    621  C28 GRP B   0       5.702  12.320  -1.005  1.00 15.00      B    C  
ATOM    622  C23 GRP B   0       5.771  11.428  -2.249  1.00 15.00      B    C  
ATOM    623  O15 GRP B   0       7.026  10.733  -2.309  1.00 15.00      B    O  
ATOM    624  C19 GRP B   0       7.062   9.917  -3.484  1.00 15.00      B    C  
ATOM    625  O4  GRP B   0       4.685  10.496  -2.255  1.00 15.00      B    O  
ATOM    626  HAD GRP B   0       3.821  10.994  -2.335  1.00 15.00      B    H  
ATOM    627  C11 GRP B   0       6.957  13.191  -0.926  1.00 15.00      B    C  
ATOM    628  C24 GRP B   0       4.450  13.201  -1.068  1.00 15.00      B    C  
ATOM    629  C30 GRP B   0       4.260  14.025  -2.345  1.00 15.00      B    C  
ATOM    630  C26 GRP B   0       5.468  14.926  -2.620  1.00 15.00      B    C  
ATOM    631  O12 GRP B   0       5.794  15.654  -1.428  1.00 15.00      B    O  
ATOM    632  C21 GRP B   0       6.862  16.564  -1.700  1.00 15.00      B    C  
ATOM    633  O3  GRP B   0       6.596  14.156  -3.038  1.00 15.00      B    O  
ATOM    634  HAC GRP B   0       7.302  14.766  -3.398  1.00 15.00      B    H  
ATOM    635  C13 GRP B   0       4.040  13.102  -3.546  1.00 15.00      B    C  
ATOM    636  C14 GRP B   0       3.019  14.880  -2.071  1.00 15.00      B    C  
ATOM    637  C29 GRP B   0       2.672  15.938  -3.121  1.00 15.00      B    C  
ATOM    638  C27 GRP B   0       2.237  15.298  -4.439  1.00 15.00      B    C  
ATOM    639  O13 GRP B   0       3.368  14.740  -5.124  1.00 15.00      B    O  
ATOM    640  C10 GRP B   0       2.947  14.182  -6.371  1.00 15.00      B    C  
ATOM    641  O2  GRP B   0       1.247  14.293  -4.206  1.00 15.00      B    O  
ATOM    642  HAB GRP B   0       1.661  13.522  -3.723  1.00 15.00      B    H  
ATOM    643  C41 GRP B   0       3.872  16.852  -3.375  1.00 15.00      B    C  
ATOM    644  C34 GRP B   0       1.514  16.727  -2.504  1.00 15.00      B    C  
ATOM    645  C31 GRP B   0       0.777  17.687  -3.441  1.00 15.00      B    C  
ATOM    646  C2  GRP B   0       1.754  18.646  -4.126  1.00 15.00      B    C  
ATOM    647  O6  GRP B   0       2.583  19.273  -3.135  1.00 15.00      B    O  
ATOM    648  C25 GRP B   0       3.494  20.172  -3.773  1.00 15.00      B    C  
ATOM    649  O11 GRP B   0       2.578  17.936  -5.054  1.00 15.00      B    O  
ATOM    650  HAG GRP B   0       3.262  18.556  -5.438  1.00 15.00      B    H  
ATOM    651  C4  GRP B   0       0.020  16.894  -4.507  1.00 15.00      B    C  
ATOM    652  C36 GRP B   0      -0.187  18.461  -2.536  1.00 15.00      B    C  
ATOM    653  C16 GRP B   0      -1.033  19.541  -3.215  1.00 15.00      B    C  
ATOM    654  C15 GRP B   0      -2.010  18.901  -4.201  1.00 15.00      B    C  
ATOM    655  O14 GRP B   0      -1.344  18.536  -5.417  1.00 15.00      B    O  
ATOM    656  C7  GRP B   0      -2.288  17.975  -6.332  1.00 15.00      B    C  
ATOM    657  O5  GRP B   0      -2.654  17.770  -3.611  1.00 15.00      B    O  
ATOM    658  HAE GRP B   0      -3.151  18.057  -2.792  1.00 15.00      B    H  
ATOM    659  C5  GRP B   0      -0.143  20.534  -3.962  1.00 15.00      B    C  
ATOM    660  C3  GRP B   0      -1.808  20.230  -2.088  1.00 15.00      B    C  
ATOM    661  C18 GRP B   0      -2.707  21.391  -2.521  1.00 15.00      B    C  
ATOM    662  C8  GRP B   0      -1.901  22.390  -3.353  1.00 15.00      B    C  
ATOM    663  C33 GRP B   0      -2.764  23.585  -3.760  1.00 15.00      B    C  
ATOM    664  C20 GRP B   0      -3.269  22.091  -1.283  1.00 15.00      B    C  
ATOM    665  C1  GRP B   0      -3.890  20.895  -3.355  1.00 15.00      B    C  
ATOM    666  O9  GRP B   0      -3.494  20.582  -4.698  1.00 15.00      B    O  
ATOM    667  C43 GRP B   0      -4.625  20.071  -5.409  1.00 15.00      B    C  
ATOM    668  O16 GRP B   0      -4.501  19.762  -2.732  1.00 15.00      B    O  
ATOM    669  HAH GRP B   0      -4.793  20.006  -1.808  1.00 15.00      B    H  
END
