# Supplementary material for: In silico assessment of biocompatibility and toxicity: molecular docking and dynamics simulation of PMMA-based dental materials for interim prosthetic restorations
Source: J Mater Sci Mater Med. 2024 Jun 4;35(1):28. doi: 10.1007/s10856-024-06799-7 (PMC11150300; doi:10.1007/s10856-024-06799-7)
Supplement: Supplementary file 3 — Supplementary Data 3 [file 10856_2024_6799_MOESM3_ESM.zip › Complexes/Fibronectin_MMA.pdb]

REMARK FILENAME="complex_1w.pdb0"
REMARK ===============================================================
REMARK HADDOCK run for complex
REMARK initial structure: complex_1.pdb
REMARK ===============================================================
REMARK            total,bonds,angles,improper,dihe,vdw,elec,air,cdih,coup,rdcs,vean,dani,xpcs,rg
REMARK energies: -36.4026, 0, 0, 0, 0, -9.83715, -26.5655, 0, 0, 0, 0, 0, 0, 0, 0
REMARK ===============================================================
REMARK            bonds,angles,impropers,dihe,air,cdih,coup,rdcs,vean,dani,xpcs
REMARK rms-dev.: 0,0,0,0,0,0,0, 0, 0, 0, 0
REMARK ===============================================================
REMARK               air,cdih,coup,rdcs,vean,dani,xpcs
REMARK               >0.3,>5,>1,>0,>5,>0.2,>0.2
REMARK violations.: 0, 0, 0, 0, 0, 0, 0
REMARK ===============================================================
REMARK                        CVpartition#,violations,rms
REMARK AIRs cross-validation: 2, 8, 2.65693
REMARK ===============================================================
REMARK NCS energy: 0
REMARK ===============================================================
REMARK Symmetry energy: 0
REMARK ===============================================================
REMARK Membrane restraining energy: 0
REMARK ===============================================================
REMARK Local cross-correlation:  0.0000
REMARK ===============================================================
REMARK Desolvation energy: 0.699058
REMARK Internal energy free molecules: -8141.52
REMARK Internal energy complex: -8030.67
REMARK Binding energy: 75.1486
REMARK ===============================================================
REMARK buried surface area: 258.505
REMARK ===============================================================
REMARK water - chain_1: 0 0 0
REMARK water - chain_2: 0 0 0
REMARK ===============================================================
REMARK water - water: 0 0 0
REMARK ===============================================================
REMARK DATE:14-Feb-2024  02:32:35       created by user: enmr
REMARK VERSION:1.3U
ATOM      1  N   PRO A   3      51.351  -6.377  -4.827  1.00 15.00      A    N  
ATOM      2  CA  PRO A   3      50.794  -5.342  -5.697  1.00 15.00      A    C  
ATOM      3  CB  PRO A   3      50.707  -6.056  -7.040  1.00 15.00      A    C  
ATOM      4  CG  PRO A   3      51.872  -6.985  -7.032  1.00 15.00      A    C  
ATOM      5  CD  PRO A   3      52.095  -7.391  -5.596  1.00 15.00      A    C  
ATOM      6  C   PRO A   3      49.407  -4.885  -5.244  1.00 15.00      A    C  
ATOM      7  O   PRO A   3      48.678  -5.628  -4.587  1.00 15.00      A    O  
ATOM      8  N   ALA A   4      49.055  -3.657  -5.609  1.00 15.00      A    N  
ATOM      9  HN  ALA A   4      49.679  -3.126  -6.146  1.00 15.00      A    H  
ATOM     10  CA  ALA A   4      47.770  -3.074  -5.240  1.00 15.00      A    C  
ATOM     11  CB  ALA A   4      47.955  -1.599  -4.924  1.00 15.00      A    C  
ATOM     12  C   ALA A   4      46.733  -3.243  -6.347  1.00 15.00      A    C  
ATOM     13  O   ALA A   4      47.080  -3.237  -7.528  1.00 15.00      A    O  
ATOM     14  N   PRO A   5      45.447  -3.413  -5.970  1.00 15.00      A    N  
ATOM     15  CA  PRO A   5      44.345  -3.554  -6.936  1.00 15.00      A    C  
ATOM     16  CB  PRO A   5      43.107  -3.753  -6.048  1.00 15.00      A    C  
ATOM     17  CG  PRO A   5      43.646  -4.192  -4.730  1.00 15.00      A    C  
ATOM     18  CD  PRO A   5      44.968  -3.503  -4.580  1.00 15.00      A    C  
ATOM     19  C   PRO A   5      44.193  -2.282  -7.767  1.00 15.00      A    C  
ATOM     20  O   PRO A   5      44.223  -1.174  -7.229  1.00 15.00      A    O  
ATOM     21  N   THR A   6      44.032  -2.445  -9.073  1.00 15.00      A    N  
ATOM     22  HN  THR A   6      43.991  -3.352  -9.442  1.00 15.00      A    H  
ATOM     23  CA  THR A   6      43.906  -1.309  -9.975  1.00 15.00      A    C  
ATOM     24  CB  THR A   6      44.851  -1.466 -11.184  1.00 15.00      A    C  
ATOM     25  OG1 THR A   6      44.720  -2.788 -11.720  1.00 15.00      A    O  
ATOM     26  HG1 THR A   6      45.131  -2.825 -12.586  1.00 15.00      A    H  
ATOM     27  CG2 THR A   6      46.296  -1.233 -10.771  1.00 15.00      A    C  
ATOM     28  C   THR A   6      42.479  -1.140 -10.483  1.00 15.00      A    C  
ATOM     29  O   THR A   6      41.633  -2.010 -10.282  1.00 15.00      A    O  
ATOM     30  N   ASP A   7      42.235   0.000 -11.138  1.00 15.00      A    N  
ATOM     31  HN  ASP A   7      42.963   0.648 -11.234  1.00 15.00      A    H  
ATOM     32  CA  ASP A   7      40.931   0.326 -11.719  1.00 15.00      A    C  
ATOM     33  CB  ASP A   7      40.674  -0.486 -12.995  1.00 15.00      A    C  
ATOM     34  CG  ASP A   7      41.634  -0.133 -14.117  1.00 15.00      A    C  
ATOM     35  OD1 ASP A   7      41.888   1.072 -14.323  1.00 15.00      A    O  
ATOM     36  OD2 ASP A   7      42.130  -1.061 -14.791  1.00 15.00      A    O  
ATOM     37  C   ASP A   7      39.762   0.198 -10.739  1.00 15.00      A    C  
ATOM     38  O   ASP A   7      38.809  -0.538 -10.994  1.00 15.00      A    O  
ATOM     39  N   LEU A   8      39.837   0.919  -9.620  1.00 15.00      A    N  
ATOM     40  HN  LEU A   8      40.628   1.477  -9.460  1.00 15.00      A    H  
ATOM     41  CA  LEU A   8      38.768   0.895  -8.624  1.00 15.00      A    C  
ATOM     42  CB  LEU A   8      39.313   1.160  -7.217  1.00 15.00      A    C  
ATOM     43  CG  LEU A   8      38.265   1.422  -6.127  1.00 15.00      A    C  
ATOM     44  CD1 LEU A   8      37.556   0.140  -5.721  1.00 15.00      A    C  
ATOM     45  CD2 LEU A   8      38.898   2.092  -4.921  1.00 15.00      A    C  
ATOM     46  C   LEU A   8      37.696   1.924  -8.970  1.00 15.00      A    C  
ATOM     47  O   LEU A   8      37.977   3.120  -9.063  1.00 15.00      A    O  
ATOM     48  N   LYS A   9      36.470   1.449  -9.152  1.00 15.00      A    N  
ATOM     49  HN  LYS A   9      36.313   0.486  -9.052  1.00 15.00      A    H  
ATOM     50  CA  LYS A   9      35.352   2.318  -9.495  1.00 15.00      A    C  
ATOM     51  CB  LYS A   9      35.074   2.252 -10.999  1.00 15.00      A    C  
ATOM     52  CG  LYS A   9      34.939   0.837 -11.544  1.00 15.00      A    C  
ATOM     53  CD  LYS A   9      33.736   0.707 -12.463  1.00 15.00      A    C  
ATOM     54  CE  LYS A   9      33.952   1.454 -13.768  1.00 15.00      A    C  
ATOM     55  NZ  LYS A   9      32.712   1.502 -14.586  1.00 15.00      A    N  
ATOM     56  HZ1 LYS A   9      32.000   2.099 -14.118  1.00 15.00      A    H  
ATOM     57  HZ2 LYS A   9      32.323   0.545 -14.702  1.00 15.00      A    H  
ATOM     58  HZ3 LYS A   9      32.918   1.898 -15.525  1.00 15.00      A    H  
ATOM     59  C   LYS A   9      34.097   1.933  -8.719  1.00 15.00      A    C  
ATOM     60  O   LYS A   9      33.829   0.754  -8.499  1.00 15.00      A    O  
ATOM     61  N   PHE A  10      33.330   2.937  -8.306  1.00 15.00      A    N  
ATOM     62  HN  PHE A  10      33.602   3.857  -8.504  1.00 15.00      A    H  
ATOM     63  CA  PHE A  10      32.097   2.701  -7.566  1.00 15.00      A    C  
ATOM     64  CB  PHE A  10      31.819   3.847  -6.590  1.00 15.00      A    C  
ATOM     65  CG  PHE A  10      32.837   3.950  -5.488  1.00 15.00      A    C  
ATOM     66  CD1 PHE A  10      33.949   4.765  -5.626  1.00 15.00      A    C  
ATOM     67  CD2 PHE A  10      32.685   3.225  -4.317  1.00 15.00      A    C  
ATOM     68  CE1 PHE A  10      34.890   4.855  -4.619  1.00 15.00      A    C  
ATOM     69  CE2 PHE A  10      33.621   3.311  -3.306  1.00 15.00      A    C  
ATOM     70  CZ  PHE A  10      34.725   4.126  -3.457  1.00 15.00      A    C  
ATOM     71  C   PHE A  10      30.928   2.498  -8.522  1.00 15.00      A    C  
ATOM     72  O   PHE A  10      30.503   3.427  -9.211  1.00 15.00      A    O  
ATOM     73  N   THR A  11      30.419   1.271  -8.559  1.00 15.00      A    N  
ATOM     74  HN  THR A  11      30.798   0.581  -7.974  1.00 15.00      A    H  
ATOM     75  CA  THR A  11      29.312   0.916  -9.443  1.00 15.00      A    C  
ATOM     76  CB  THR A  11      29.205  -0.611  -9.626  1.00 15.00      A    C  
ATOM     77  OG1 THR A  11      29.291  -1.257  -8.350  1.00 15.00      A    O  
ATOM     78  HG1 THR A  11      30.098  -1.776  -8.309  1.00 15.00      A    H  
ATOM     79  CG2 THR A  11      30.319  -1.122 -10.524  1.00 15.00      A    C  
ATOM     80  C   THR A  11      27.969   1.463  -8.965  1.00 15.00      A    C  
ATOM     81  O   THR A  11      27.254   2.114  -9.728  1.00 15.00      A    O  
ATOM     82  N   GLN A  12      27.631   1.201  -7.707  1.00 15.00      A    N  
ATOM     83  HN  GLN A  12      28.249   0.694  -7.139  1.00 15.00      A    H  
ATOM     84  CA  GLN A  12      26.359   1.653  -7.153  1.00 15.00      A    C  
ATOM     85  CB  GLN A  12      25.395   0.469  -7.009  1.00 15.00      A    C  
ATOM     86  CG  GLN A  12      24.163   0.756  -6.167  1.00 15.00      A    C  
ATOM     87  CD  GLN A  12      23.873  -0.353  -5.178  1.00 15.00      A    C  
ATOM     88  OE1 GLN A  12      24.441  -0.390  -4.086  1.00 15.00      A    O  
ATOM     89  NE2 GLN A  12      22.977  -1.257  -5.548  1.00 15.00      A    N  
ATOM     90 HE21 GLN A  12      22.556  -1.161  -6.428  1.00 15.00      A    H  
ATOM     91 HE22 GLN A  12      22.774  -1.986  -4.926  1.00 15.00      A    H  
ATOM     92  C   GLN A  12      26.537   2.363  -5.814  1.00 15.00      A    C  
ATOM     93  O   GLN A  12      27.291   1.913  -4.953  1.00 15.00      A    O  
ATOM     94  N   VAL A  13      25.834   3.481  -5.652  1.00 15.00      A    N  
ATOM     95  HN  VAL A  13      25.265   3.794  -6.384  1.00 15.00      A    H  
ATOM     96  CA  VAL A  13      25.885   4.258  -4.419  1.00 15.00      A    C  
ATOM     97  CB  VAL A  13      26.645   5.591  -4.608  1.00 15.00      A    C  
ATOM     98  CG1 VAL A  13      26.707   6.362  -3.297  1.00 15.00      A    C  
ATOM     99  CG2 VAL A  13      28.046   5.354  -5.157  1.00 15.00      A    C  
ATOM    100  C   VAL A  13      24.468   4.565  -3.937  1.00 15.00      A    C  
ATOM    101  O   VAL A  13      23.715   5.281  -4.602  1.00 15.00      A    O  
ATOM    102  N   THR A  14      24.101   4.009  -2.787  1.00 15.00      A    N  
ATOM    103  HN  THR A  14      24.735   3.435  -2.304  1.00 15.00      A    H  
ATOM    104  CA  THR A  14      22.780   4.239  -2.221  1.00 15.00      A    C  
ATOM    105  CB  THR A  14      21.989   2.925  -2.066  1.00 15.00      A    C  
ATOM    106  OG1 THR A  14      22.511   2.179  -0.963  1.00 15.00      A    O  
ATOM    107  HG1 THR A  14      22.198   1.272  -1.012  1.00 15.00      A    H  
ATOM    108  CG2 THR A  14      22.057   2.088  -3.332  1.00 15.00      A    C  
ATOM    109  C   THR A  14      22.906   4.916  -0.859  1.00 15.00      A    C  
ATOM    110  O   THR A  14      24.007   5.019  -0.317  1.00 15.00      A    O  
ATOM    111  N   PRO A  15      21.779   5.388  -0.291  1.00 15.00      A    N  
ATOM    112  CA  PRO A  15      21.765   6.060   1.016  1.00 15.00      A    C  
ATOM    113  CB  PRO A  15      20.280   6.354   1.258  1.00 15.00      A    C  
ATOM    114  CG  PRO A  15      19.664   6.343  -0.095  1.00 15.00      A    C  
ATOM    115  CD  PRO A  15      20.433   5.335  -0.889  1.00 15.00      A    C  
ATOM    116  C   PRO A  15      22.321   5.216   2.169  1.00 15.00      A    C  
ATOM    117  O   PRO A  15      22.786   5.769   3.163  1.00 15.00      A    O  
ATOM    118  N   THR A  16      22.286   3.886   2.040  1.00 15.00      A    N  
ATOM    119  HN  THR A  16      21.936   3.489   1.215  1.00 15.00      A    H  
ATOM    120  CA  THR A  16      22.772   3.017   3.115  1.00 15.00      A    C  
ATOM    121  CB  THR A  16      21.616   2.294   3.840  1.00 15.00      A    C  
ATOM    122  OG1 THR A  16      20.792   1.614   2.887  1.00 15.00      A    O  
ATOM    123  HG1 THR A  16      20.078   2.196   2.610  1.00 15.00      A    H  
ATOM    124  CG2 THR A  16      20.770   3.275   4.638  1.00 15.00      A    C  
ATOM    125  C   THR A  16      23.800   1.972   2.675  1.00 15.00      A    C  
ATOM    126  O   THR A  16      24.076   1.040   3.428  1.00 15.00      A    O  
ATOM    127  N   SER A  17      24.367   2.108   1.474  1.00 15.00      A    N  
ATOM    128  HN  SER A  17      24.112   2.860   0.897  1.00 15.00      A    H  
ATOM    129  CA  SER A  17      25.364   1.139   1.007  1.00 15.00      A    C  
ATOM    130  CB  SER A  17      24.712  -0.195   0.620  1.00 15.00      A    C  
ATOM    131  OG  SER A  17      23.936  -0.077  -0.559  1.00 15.00      A    O  
ATOM    132  HG  SER A  17      24.046   0.805  -0.928  1.00 15.00      A    H  
ATOM    133  C   SER A  17      26.219   1.666  -0.143  1.00 15.00      A    C  
ATOM    134  O   SER A  17      25.963   2.742  -0.683  1.00 15.00      A    O  
ATOM    135  N   LEU A  18      27.243   0.889  -0.504  1.00 15.00      A    N  
ATOM    136  HN  LEU A  18      27.398   0.048  -0.020  1.00 15.00      A    H  
ATOM    137  CA  LEU A  18      28.141   1.247  -1.595  1.00 15.00      A    C  
ATOM    138  CB  LEU A  18      29.256   2.193  -1.114  1.00 15.00      A    C  
ATOM    139  CG  LEU A  18      30.325   1.601  -0.186  1.00 15.00      A    C  
ATOM    140  CD1 LEU A  18      31.550   1.149  -0.971  1.00 15.00      A    C  
ATOM    141  CD2 LEU A  18      30.724   2.604   0.880  1.00 15.00      A    C  
ATOM    142  C   LEU A  18      28.728  -0.003  -2.248  1.00 15.00      A    C  
ATOM    143  O   LEU A  18      29.034  -0.984  -1.572  1.00 15.00      A    O  
ATOM    144  N   SER A  19      28.874   0.039  -3.566  1.00 15.00      A    N  
ATOM    145  HN  SER A  19      28.598   0.846  -4.050  1.00 15.00      A    H  
ATOM    146  CA  SER A  19      29.428  -1.082  -4.312  1.00 15.00      A    C  
ATOM    147  CB  SER A  19      28.350  -1.730  -5.184  1.00 15.00      A    C  
ATOM    148  OG  SER A  19      28.795  -2.969  -5.715  1.00 15.00      A    O  
ATOM    149  HG  SER A  19      29.612  -3.229  -5.280  1.00 15.00      A    H  
ATOM    150  C   SER A  19      30.593  -0.613  -5.174  1.00 15.00      A    C  
ATOM    151  O   SER A  19      30.568   0.498  -5.702  1.00 15.00      A    O  
ATOM    152  N   ALA A  20      31.615  -1.452  -5.311  1.00 15.00      A    N  
ATOM    153  HN  ALA A  20      31.585  -2.326  -4.867  1.00 15.00      A    H  
ATOM    154  CA  ALA A  20      32.782  -1.090  -6.106  1.00 15.00      A    C  
ATOM    155  CB  ALA A  20      33.823  -0.395  -5.243  1.00 15.00      A    C  
ATOM    156  C   ALA A  20      33.394  -2.288  -6.824  1.00 15.00      A    C  
ATOM    157  O   ALA A  20      33.416  -3.400  -6.297  1.00 15.00      A    O  
ATOM    158  N   GLN A  21      33.891  -2.037  -8.032  1.00 15.00      A    N  
ATOM    159  HN  GLN A  21      33.826  -1.125  -8.389  1.00 15.00      A    H  
ATOM    160  CA  GLN A  21      34.526  -3.063  -8.849  1.00 15.00      A    C  
ATOM    161  CB  GLN A  21      33.780  -3.227 -10.171  1.00 15.00      A    C  
ATOM    162  CG  GLN A  21      32.789  -4.376 -10.189  1.00 15.00      A    C  
ATOM    163  CD  GLN A  21      32.271  -4.663 -11.584  1.00 15.00      A    C  
ATOM    164  OE1 GLN A  21      32.048  -3.749 -12.382  1.00 15.00      A    O  
ATOM    165  NE2 GLN A  21      32.096  -5.939 -11.890  1.00 15.00      A    N  
ATOM    166 HE21 GLN A  21      32.307  -6.609 -11.207  1.00 15.00      A    H  
ATOM    167 HE22 GLN A  21      31.772  -6.160 -12.788  1.00 15.00      A    H  
ATOM    168  C   GLN A  21      35.980  -2.698  -9.124  1.00 15.00      A    C  
ATOM    169  O   GLN A  21      36.305  -1.530  -9.336  1.00 15.00      A    O  
ATOM    170  N   TRP A  22      36.850  -3.704  -9.128  1.00 15.00      A    N  
ATOM    171  HN  TRP A  22      36.527  -4.617  -8.966  1.00 15.00      A    H  
ATOM    172  CA  TRP A  22      38.273  -3.483  -9.365  1.00 15.00      A    C  
ATOM    173  CB  TRP A  22      38.979  -3.084  -8.062  1.00 15.00      A    C  
ATOM    174  CG  TRP A  22      38.455  -3.801  -6.853  1.00 15.00      A    C  
ATOM    175  CD1 TRP A  22      37.500  -3.352  -5.984  1.00 15.00      A    C  
ATOM    176  CD2 TRP A  22      38.847  -5.095  -6.377  1.00 15.00      A    C  
ATOM    177  NE1 TRP A  22      37.271  -4.285  -5.007  1.00 15.00      A    N  
ATOM    178  HE1 TRP A  22      36.630  -4.192  -4.272  1.00 15.00      A    H  
ATOM    179  CE2 TRP A  22      38.082  -5.364  -5.224  1.00 15.00      A    C  
ATOM    180  CE3 TRP A  22      39.762  -6.056  -6.818  1.00 15.00      A    C  
ATOM    181  CZ2 TRP A  22      38.210  -6.547  -4.503  1.00 15.00      A    C  
ATOM    182  CZ3 TRP A  22      39.887  -7.228  -6.099  1.00 15.00      A    C  
ATOM    183  CH2 TRP A  22      39.112  -7.465  -4.957  1.00 15.00      A    C  
ATOM    184  C   TRP A  22      38.937  -4.714  -9.972  1.00 15.00      A    C  
ATOM    185  O   TRP A  22      38.353  -5.798 -10.004  1.00 15.00      A    O  
ATOM    186  N   THR A  23      40.164  -4.534 -10.451  1.00 15.00      A    N  
ATOM    187  HN  THR A  23      40.572  -3.643 -10.397  1.00 15.00      A    H  
ATOM    188  CA  THR A  23      40.921  -5.620 -11.057  1.00 15.00      A    C  
ATOM    189  CB  THR A  23      41.610  -5.167 -12.362  1.00 15.00      A    C  
ATOM    190  OG1 THR A  23      41.294  -3.793 -12.628  1.00 15.00      A    O  
ATOM    191  HG1 THR A  23      40.868  -3.721 -13.486  1.00 15.00      A    H  
ATOM    192  CG2 THR A  23      41.152  -6.021 -13.534  1.00 15.00      A    C  
ATOM    193  C   THR A  23      41.978  -6.152 -10.092  1.00 15.00      A    C  
ATOM    194  O   THR A  23      42.824  -5.398  -9.607  1.00 15.00      A    O  
ATOM    195  N   PRO A  24      41.932  -7.461  -9.788  1.00 15.00      A    N  
ATOM    196  CA  PRO A  24      42.889  -8.107  -8.880  1.00 15.00      A    C  
ATOM    197  CB  PRO A  24      42.253  -9.478  -8.592  1.00 15.00      A    C  
ATOM    198  CG  PRO A  24      40.876  -9.420  -9.172  1.00 15.00      A    C  
ATOM    199  CD  PRO A  24      40.931  -8.413 -10.283  1.00 15.00      A    C  
ATOM    200  C   PRO A  24      44.268  -8.291  -9.521  1.00 15.00      A    C  
ATOM    201  O   PRO A  24      44.372  -8.670 -10.690  1.00 15.00      A    O  
ATOM    202  N   PRO A  25      45.345  -8.018  -8.754  1.00 15.00      A    N  
ATOM    203  CA  PRO A  25      46.737  -8.149  -9.235  1.00 15.00      A    C  
ATOM    204  CB  PRO A  25      47.576  -7.662  -8.048  1.00 15.00      A    C  
ATOM    205  CG  PRO A  25      46.684  -7.803  -6.862  1.00 15.00      A    C  
ATOM    206  CD  PRO A  25      45.292  -7.545  -7.360  1.00 15.00      A    C  
ATOM    207  C   PRO A  25      47.117  -9.589  -9.594  1.00 15.00      A    C  
ATOM    208  O   PRO A  25      46.433 -10.538  -9.204  1.00 15.00      A    O  
ATOM    209  N   ASN A  26      48.222  -9.746 -10.332  1.00 15.00      A    N  
ATOM    210  HN  ASN A  26      48.740  -8.956 -10.598  1.00 15.00      A    H  
ATOM    211  CA  ASN A  26      48.681 -11.070 -10.749  1.00 15.00      A    C  
ATOM    212  CB  ASN A  26      49.199 -11.095 -12.198  1.00 15.00      A    C  
ATOM    213  CG  ASN A  26      50.036  -9.889 -12.591  1.00 15.00      A    C  
ATOM    214  OD1 ASN A  26      50.681  -9.256 -11.756  1.00 15.00      A    O  
ATOM    215  ND2 ASN A  26      50.032  -9.575 -13.881  1.00 15.00      A    N  
ATOM    216 HD21 ASN A  26      49.499 -10.129 -14.491  1.00 15.00      A    H  
ATOM    217 HD22 ASN A  26      50.563  -8.805 -14.172  1.00 15.00      A    H  
ATOM    218  C   ASN A  26      49.670 -11.710  -9.773  1.00 15.00      A    C  
ATOM    219  O   ASN A  26      50.853 -11.872 -10.077  1.00 15.00      A    O  
ATOM    220  N   VAL A  27      49.163 -12.074  -8.595  1.00 15.00      A    N  
ATOM    221  HN  VAL A  27      48.209 -11.915  -8.419  1.00 15.00      A    H  
ATOM    222  CA  VAL A  27      49.970 -12.718  -7.557  1.00 15.00      A    C  
ATOM    223  CB  VAL A  27      50.538 -11.717  -6.518  1.00 15.00      A    C  
ATOM    224  CG1 VAL A  27      52.060 -11.662  -6.583  1.00 15.00      A    C  
ATOM    225  CG2 VAL A  27      49.923 -10.331  -6.664  1.00 15.00      A    C  
ATOM    226  C   VAL A  27      49.126 -13.761  -6.826  1.00 15.00      A    C  
ATOM    227  O   VAL A  27      48.089 -14.186  -7.335  1.00 15.00      A    O  
ATOM    228  N   GLN A  28      49.578 -14.182  -5.644  1.00 15.00      A    N  
ATOM    229  HN  GLN A  28      50.425 -13.831  -5.308  1.00 15.00      A    H  
ATOM    230  CA  GLN A  28      48.842 -15.156  -4.839  1.00 15.00      A    C  
ATOM    231  CB  GLN A  28      49.704 -15.686  -3.692  1.00 15.00      A    C  
ATOM    232  CG  GLN A  28      50.622 -16.840  -4.065  1.00 15.00      A    C  
ATOM    233  CD  GLN A  28      50.987 -17.693  -2.865  1.00 15.00      A    C  
ATOM    234  OE1 GLN A  28      50.216 -17.802  -1.914  1.00 15.00      A    O  
ATOM    235  NE2 GLN A  28      52.161 -18.312  -2.906  1.00 15.00      A    N  
ATOM    236 HE21 GLN A  28      52.723 -18.184  -3.696  1.00 15.00      A    H  
ATOM    237 HE22 GLN A  28      52.412 -18.882  -2.147  1.00 15.00      A    H  
ATOM    238  C   GLN A  28      47.577 -14.520  -4.271  1.00 15.00      A    C  
ATOM    239  O   GLN A  28      47.422 -13.298  -4.298  1.00 15.00      A    O  
ATOM    240  N   LEU A  29      46.679 -15.346  -3.747  1.00 15.00      A    N  
ATOM    241  HN  LEU A  29      46.860 -16.309  -3.728  1.00 15.00      A    H  
ATOM    242  CA  LEU A  29      45.433 -14.841  -3.188  1.00 15.00      A    C  
ATOM    243  CB  LEU A  29      44.288 -14.899  -4.211  1.00 15.00      A    C  
ATOM    244  CG  LEU A  29      44.439 -15.897  -5.366  1.00 15.00      A    C  
ATOM    245  CD1 LEU A  29      44.053 -17.303  -4.933  1.00 15.00      A    C  
ATOM    246  CD2 LEU A  29      43.620 -15.456  -6.570  1.00 15.00      A    C  
ATOM    247  C   LEU A  29      45.057 -15.534  -1.883  1.00 15.00      A    C  
ATOM    248  O   LEU A  29      44.683 -16.706  -1.870  1.00 15.00      A    O  
ATOM    249  N   THR A  30      45.176 -14.797  -0.787  1.00 15.00      A    N  
ATOM    250  HN  THR A  30      45.505 -13.877  -0.866  1.00 15.00      A    H  
ATOM    251  CA  THR A  30      44.838 -15.318   0.532  1.00 15.00      A    C  
ATOM    252  CB  THR A  30      45.948 -14.985   1.555  1.00 15.00      A    C  
ATOM    253  OG1 THR A  30      47.206 -15.458   1.058  1.00 15.00      A    O  
ATOM    254  HG1 THR A  30      47.640 -15.986   1.735  1.00 15.00      A    H  
ATOM    255  CG2 THR A  30      45.671 -15.637   2.899  1.00 15.00      A    C  
ATOM    256  C   THR A  30      43.514 -14.720   0.999  1.00 15.00      A    C  
ATOM    257  O   THR A  30      42.785 -15.323   1.790  1.00 15.00      A    O  
ATOM    258  N   GLY A  31      43.203 -13.539   0.477  1.00 15.00      A    N  
ATOM    259  HN  GLY A  31      43.817 -13.127  -0.166  1.00 15.00      A    H  
ATOM    260  CA  GLY A  31      41.976 -12.857   0.834  1.00 15.00      A    C  
ATOM    261  C   GLY A  31      42.074 -11.368   0.590  1.00 15.00      A    C  
ATOM    262  O   GLY A  31      43.050 -10.896   0.011  1.00 15.00      A    O  
ATOM    263  N   TYR A  32      41.065 -10.627   1.032  1.00 15.00      A    N  
ATOM    264  HN  TYR A  32      40.315 -11.064   1.491  1.00 15.00      A    H  
ATOM    265  CA  TYR A  32      41.046  -9.177   0.861  1.00 15.00      A    C  
ATOM    266  CB  TYR A  32      40.198  -8.773  -0.352  1.00 15.00      A    C  
ATOM    267  CG  TYR A  32      40.911  -8.940  -1.683  1.00 15.00      A    C  
ATOM    268  CD1 TYR A  32      40.831 -10.129  -2.394  1.00 15.00      A    C  
ATOM    269  CD2 TYR A  32      41.675  -7.912  -2.219  1.00 15.00      A    C  
ATOM    270  CE1 TYR A  32      41.488 -10.290  -3.598  1.00 15.00      A    C  
ATOM    271  CE2 TYR A  32      42.334  -8.064  -3.425  1.00 15.00      A    C  
ATOM    272  CZ  TYR A  32      42.238  -9.256  -4.109  1.00 15.00      A    C  
ATOM    273  OH  TYR A  32      42.896  -9.414  -5.305  1.00 15.00      A    O  
ATOM    274  HH  TYR A  32      43.768  -9.018  -5.243  1.00 15.00      A    H  
ATOM    275  C   TYR A  32      40.559  -8.488   2.136  1.00 15.00      A    C  
ATOM    276  O   TYR A  32      39.952  -9.125   3.000  1.00 15.00      A    O  
ATOM    277  N   ARG A  33      40.826  -7.189   2.252  1.00 15.00      A    N  
ATOM    278  HN  ARG A  33      41.301  -6.730   1.527  1.00 15.00      A    H  
ATOM    279  CA  ARG A  33      40.427  -6.435   3.436  1.00 15.00      A    C  
ATOM    280  CB  ARG A  33      41.617  -6.307   4.388  1.00 15.00      A    C  
ATOM    281  CG  ARG A  33      41.239  -6.179   5.853  1.00 15.00      A    C  
ATOM    282  CD  ARG A  33      42.447  -6.397   6.751  1.00 15.00      A    C  
ATOM    283  NE  ARG A  33      43.131  -5.145   7.075  1.00 15.00      A    N  
ATOM    284  HE  ARG A  33      42.695  -4.551   7.720  1.00 15.00      A    H  
ATOM    285  CZ  ARG A  33      44.300  -4.779   6.554  1.00 15.00      A    C  
ATOM    286  NH1 ARG A  33      44.915  -5.556   5.678  1.00 15.00      A    N  
ATOM    287 HH11 ARG A  33      45.827  -5.264   5.274  1.00 15.00      A    H  
ATOM    288 HH12 ARG A  33      44.486  -6.461   5.395  1.00 15.00      A    H  
ATOM    289  NH2 ARG A  33      44.864  -3.635   6.920  1.00 15.00      A    N  
ATOM    290 HH21 ARG A  33      45.777  -3.352   6.511  1.00 15.00      A    H  
ATOM    291 HH22 ARG A  33      44.395  -3.024   7.619  1.00 15.00      A    H  
ATOM    292  C   ARG A  33      39.895  -5.051   3.073  1.00 15.00      A    C  
ATOM    293  O   ARG A  33      40.663  -4.147   2.745  1.00 15.00      A    O  
ATOM    294  N   VAL A  34      38.577  -4.888   3.135  1.00 15.00      A    N  
ATOM    295  HN  VAL A  34      38.010  -5.645   3.400  1.00 15.00      A    H  
ATOM    296  CA  VAL A  34      37.950  -3.609   2.818  1.00 15.00      A    C  
ATOM    297  CB  VAL A  34      36.760  -3.768   1.848  1.00 15.00      A    C  
ATOM    298  CG1 VAL A  34      36.315  -2.410   1.318  1.00 15.00      A    C  
ATOM    299  CG2 VAL A  34      37.106  -4.714   0.705  1.00 15.00      A    C  
ATOM    300  C   VAL A  34      37.464  -2.911   4.085  1.00 15.00      A    C  
ATOM    301  O   VAL A  34      36.704  -3.482   4.868  1.00 15.00      A    O  
ATOM    302  N   ARG A  35      37.902  -1.672   4.274  1.00 15.00      A    N  
ATOM    303  HN  ARG A  35      38.503  -1.270   3.610  1.00 15.00      A    H  
ATOM    304  CA  ARG A  35      37.507  -0.894   5.443  1.00 15.00      A    C  
ATOM    305  CB  ARG A  35      38.687  -0.659   6.387  1.00 15.00      A    C  
ATOM    306  CG  ARG A  35      39.976  -0.234   5.700  1.00 15.00      A    C  
ATOM    307  CD  ARG A  35      40.988   0.316   6.697  1.00 15.00      A    C  
ATOM    308  NE  ARG A  35      40.836  -0.268   8.030  1.00 15.00      A    N  
ATOM    309  HE  ARG A  35      40.202   0.163   8.641  1.00 15.00      A    H  
ATOM    310  CZ  ARG A  35      41.502  -1.338   8.457  1.00 15.00      A    C  
ATOM    311  NH1 ARG A  35      42.368  -1.949   7.661  1.00 15.00      A    N  
ATOM    312 HH11 ARG A  35      42.530  -1.592   6.697  1.00 15.00      A    H  
ATOM    313 HH12 ARG A  35      42.884  -2.785   7.999  1.00 15.00      A    H  
ATOM    314  NH2 ARG A  35      41.301  -1.796   9.685  1.00 15.00      A    N  
ATOM    315 HH21 ARG A  35      40.624  -1.318  10.313  1.00 15.00      A    H  
ATOM    316 HH22 ARG A  35      41.819  -2.633  10.020  1.00 15.00      A    H  
ATOM    317  C   ARG A  35      36.871   0.432   5.046  1.00 15.00      A    C  
ATOM    318  O   ARG A  35      37.412   1.172   4.225  1.00 15.00      A    O  
ATOM    319  N   VAL A  36      35.713   0.719   5.633  1.00 15.00      A    N  
ATOM    320  HN  VAL A  36      35.331   0.080   6.271  1.00 15.00      A    H  
ATOM    321  CA  VAL A  36      34.993   1.955   5.354  1.00 15.00      A    C  
ATOM    322  CB  VAL A  36      33.605   1.680   4.736  1.00 15.00      A    C  
ATOM    323  CG1 VAL A  36      32.974   2.970   4.246  1.00 15.00      A    C  
ATOM    324  CG2 VAL A  36      33.714   0.676   3.594  1.00 15.00      A    C  
ATOM    325  C   VAL A  36      34.846   2.784   6.629  1.00 15.00      A    C  
ATOM    326  O   VAL A  36      34.055   2.452   7.514  1.00 15.00      A    O  
ATOM    327  N   THR A  37      35.622   3.859   6.714  1.00 15.00      A    N  
ATOM    328  HN  THR A  37      36.226   4.072   5.969  1.00 15.00      A    H  
ATOM    329  CA  THR A  37      35.608   4.733   7.879  1.00 15.00      A    C  
ATOM    330  CB  THR A  37      37.045   4.910   8.416  1.00 15.00      A    C  
ATOM    331  OG1 THR A  37      37.764   3.677   8.299  1.00 15.00      A    O  
ATOM    332  HG1 THR A  37      37.476   3.216   7.509  1.00 15.00      A    H  
ATOM    333  CG2 THR A  37      37.047   5.356   9.870  1.00 15.00      A    C  
ATOM    334  C   THR A  37      35.083   6.115   7.506  1.00 15.00      A    C  
ATOM    335  O   THR A  37      35.403   6.628   6.435  1.00 15.00      A    O  
ATOM    336  N   PRO A  38      34.249   6.727   8.374  1.00 15.00      A    N  
ATOM    337  CA  PRO A  38      33.720   8.078   8.138  1.00 15.00      A    C  
ATOM    338  CB  PRO A  38      32.857   8.357   9.373  1.00 15.00      A    C  
ATOM    339  CG  PRO A  38      32.560   7.014   9.949  1.00 15.00      A    C  
ATOM    340  CD  PRO A  38      33.743   6.148   9.627  1.00 15.00      A    C  
ATOM    341  C   PRO A  38      34.873   9.070   8.062  1.00 15.00      A    C  
ATOM    342  O   PRO A  38      35.566   9.311   9.049  1.00 15.00      A    O  
ATOM    343  N   LYS A  39      35.072   9.628   6.876  1.00 15.00      A    N  
ATOM    344  HN  LYS A  39      34.458   9.414   6.143  1.00 15.00      A    H  
ATOM    345  CA  LYS A  39      36.170  10.558   6.628  1.00 15.00      A    C  
ATOM    346  CB  LYS A  39      36.328  10.781   5.123  1.00 15.00      A    C  
ATOM    347  CG  LYS A  39      37.637  11.434   4.712  1.00 15.00      A    C  
ATOM    348  CD  LYS A  39      37.687  11.656   3.208  1.00 15.00      A    C  
ATOM    349  CE  LYS A  39      39.061  12.120   2.755  1.00 15.00      A    C  
ATOM    350  NZ  LYS A  39      40.095  11.068   2.959  1.00 15.00      A    N  
ATOM    351  HZ1 LYS A  39      40.147  10.809   3.965  1.00 15.00      A    H  
ATOM    352  HZ2 LYS A  39      41.026  11.418   2.654  1.00 15.00      A    H  
ATOM    353  HZ3 LYS A  39      39.858  10.220   2.405  1.00 15.00      A    H  
ATOM    354  C   LYS A  39      36.005  11.894   7.348  1.00 15.00      A    C  
ATOM    355  O   LYS A  39      36.957  12.403   7.942  1.00 15.00      A    O  
ATOM    356  N   GLU A  40      34.800  12.455   7.304  1.00 15.00      A    N  
ATOM    357  HN  GLU A  40      34.070  11.990   6.847  1.00 15.00      A    H  
ATOM    358  CA  GLU A  40      34.546  13.751   7.924  1.00 15.00      A    C  
ATOM    359  CB  GLU A  40      33.807  14.667   6.943  1.00 15.00      A    C  
ATOM    360  CG  GLU A  40      34.280  14.559   5.501  1.00 15.00      A    C  
ATOM    361  CD  GLU A  40      35.626  15.214   5.258  1.00 15.00      A    C  
ATOM    362  OE1 GLU A  40      36.646  14.682   5.741  1.00 15.00      A    O  
ATOM    363  OE2 GLU A  40      35.661  16.256   4.572  1.00 15.00      A    O  
ATOM    364  C   GLU A  40      33.753  13.653   9.229  1.00 15.00      A    C  
ATOM    365  O   GLU A  40      33.319  14.673   9.765  1.00 15.00      A    O  
ATOM    366  N   LYS A  41      33.568  12.442   9.752  1.00 15.00      A    N  
ATOM    367  HN  LYS A  41      33.946  11.656   9.305  1.00 15.00      A    H  
ATOM    368  CA  LYS A  41      32.813  12.273  10.990  1.00 15.00      A    C  
ATOM    369  CB  LYS A  41      31.321  12.083  10.698  1.00 15.00      A    C  
ATOM    370  CG  LYS A  41      30.489  13.344  10.871  1.00 15.00      A    C  
ATOM    371  CD  LYS A  41      30.579  13.870  12.297  1.00 15.00      A    C  
ATOM    372  CE  LYS A  41      29.828  15.182  12.460  1.00 15.00      A    C  
ATOM    373  NZ  LYS A  41      28.360  15.019  12.267  1.00 15.00      A    N  
ATOM    374  HZ1 LYS A  41      28.162  14.660  11.311  1.00 15.00      A    H  
ATOM    375  HZ2 LYS A  41      27.883  15.934  12.387  1.00 15.00      A    H  
ATOM    376  HZ3 LYS A  41      27.978  14.348  12.964  1.00 15.00      A    H  
ATOM    377  C   LYS A  41      33.334  11.123  11.840  1.00 15.00      A    C  
ATOM    378  O   LYS A  41      34.300  10.451  11.480  1.00 15.00      A    O  
ATOM    379  N   THR A  42      32.685  10.913  12.979  1.00 15.00      A    N  
ATOM    380  HN  THR A  42      31.930  11.493  13.211  1.00 15.00      A    H  
ATOM    381  CA  THR A  42      33.059   9.846  13.895  1.00 15.00      A    C  
ATOM    382  CB  THR A  42      33.532  10.396  15.256  1.00 15.00      A    C  
ATOM    383  OG1 THR A  42      32.613  11.388  15.732  1.00 15.00      A    O  
ATOM    384  HG1 THR A  42      31.932  10.963  16.260  1.00 15.00      A    H  
ATOM    385  CG2 THR A  42      34.918  11.010  15.136  1.00 15.00      A    C  
ATOM    386  C   THR A  42      31.891   8.888  14.104  1.00 15.00      A    C  
ATOM    387  O   THR A  42      30.965   9.175  14.864  1.00 15.00      A    O  
ATOM    388  N   GLY A  43      31.939   7.752  13.414  1.00 15.00      A    N  
ATOM    389  HN  GLY A  43      32.705   7.576  12.829  1.00 15.00      A    H  
ATOM    390  CA  GLY A  43      30.875   6.775  13.527  1.00 15.00      A    C  
ATOM    391  C   GLY A  43      31.382   5.376  13.811  1.00 15.00      A    C  
ATOM    392  O   GLY A  43      31.983   5.134  14.856  1.00 15.00      A    O  
ATOM    393  N   PRO A  44      31.141   4.427  12.887  1.00 15.00      A    N  
ATOM    394  CA  PRO A  44      31.554   3.037  13.034  1.00 15.00      A    C  
ATOM    395  CB  PRO A  44      30.453   2.285  12.272  1.00 15.00      A    C  
ATOM    396  CG  PRO A  44      29.824   3.282  11.340  1.00 15.00      A    C  
ATOM    397  CD  PRO A  44      30.427   4.632  11.624  1.00 15.00      A    C  
ATOM    398  C   PRO A  44      32.916   2.729  12.417  1.00 15.00      A    C  
ATOM    399  O   PRO A  44      33.714   3.627  12.142  1.00 15.00      A    O  
ATOM    400  N   MET A  45      33.166   1.434  12.219  1.00 15.00      A    N  
ATOM    401  HN  MET A  45      32.484   0.777  12.470  1.00 15.00      A    H  
ATOM    402  CA  MET A  45      34.405   0.957  11.634  1.00 15.00      A    C  
ATOM    403  CB  MET A  45      35.473   0.746  12.713  1.00 15.00      A    C  
ATOM    404  CG  MET A  45      36.876   0.527  12.162  1.00 15.00      A    C  
ATOM    405  SD  MET A  45      37.360   1.792  10.966  1.00 15.00      A    S  
ATOM    406  CE  MET A  45      39.005   1.227  10.536  1.00 15.00      A    C  
ATOM    407  C   MET A  45      34.139  -0.334  10.867  1.00 15.00      A    C  
ATOM    408  O   MET A  45      34.606  -1.411  11.246  1.00 15.00      A    O  
ATOM    409  N   LYS A  46      33.361  -0.211   9.793  1.00 15.00      A    N  
ATOM    410  HN  LYS A  46      33.008   0.676   9.561  1.00 15.00      A    H  
ATOM    411  CA  LYS A  46      33.006  -1.351   8.959  1.00 15.00      A    C  
ATOM    412  CB  LYS A  46      31.925  -0.958   7.951  1.00 15.00      A    C  
ATOM    413  CG  LYS A  46      30.534  -0.826   8.547  1.00 15.00      A    C  
ATOM    414  CD  LYS A  46      29.496  -1.481   7.653  1.00 15.00      A    C  
ATOM    415  CE  LYS A  46      29.753  -2.973   7.512  1.00 15.00      A    C  
ATOM    416  NZ  LYS A  46      28.835  -3.602   6.526  1.00 15.00      A    N  
ATOM    417  HZ1 LYS A  46      29.017  -3.222   5.575  1.00 15.00      A    H  
ATOM    418  HZ2 LYS A  46      27.848  -3.404   6.782  1.00 15.00      A    H  
ATOM    419  HZ3 LYS A  46      28.978  -4.633   6.509  1.00 15.00      A    H  
ATOM    420  C   LYS A  46      34.213  -1.916   8.218  1.00 15.00      A    C  
ATOM    421  O   LYS A  46      34.626  -1.383   7.191  1.00 15.00      A    O  
ATOM    422  N   GLU A  47      34.771  -3.000   8.744  1.00 15.00      A    N  
ATOM    423  HN  GLU A  47      34.400  -3.381   9.569  1.00 15.00      A    H  
ATOM    424  CA  GLU A  47      35.917  -3.643   8.116  1.00 15.00      A    C  
ATOM    425  CB  GLU A  47      37.190  -3.455   8.942  1.00 15.00      A    C  
ATOM    426  CG  GLU A  47      38.469  -3.728   8.162  1.00 15.00      A    C  
ATOM    427  CD  GLU A  47      39.162  -5.010   8.582  1.00 15.00      A    C  
ATOM    428  OE1 GLU A  47      38.731  -6.096   8.138  1.00 15.00      A    O  
ATOM    429  OE2 GLU A  47      40.144  -4.927   9.349  1.00 15.00      A    O  
ATOM    430  C   GLU A  47      35.628  -5.120   7.904  1.00 15.00      A    C  
ATOM    431  O   GLU A  47      35.676  -5.915   8.844  1.00 15.00      A    O  
ATOM    432  N   ILE A  48      35.328  -5.479   6.665  1.00 15.00      A    N  
ATOM    433  HN  ILE A  48      35.339  -4.803   5.954  1.00 15.00      A    H  
ATOM    434  CA  ILE A  48      35.003  -6.857   6.330  1.00 15.00      A    C  
ATOM    435  CB  ILE A  48      33.652  -6.962   5.588  1.00 15.00      A    C  
ATOM    436  CG1 ILE A  48      33.580  -5.941   4.445  1.00 15.00      A    C  
ATOM    437  CG2 ILE A  48      32.492  -6.782   6.559  1.00 15.00      A    C  
ATOM    438  CD1 ILE A  48      32.449  -6.184   3.469  1.00 15.00      A    C  
ATOM    439  C   ILE A  48      36.083  -7.510   5.481  1.00 15.00      A    C  
ATOM    440  O   ILE A  48      36.724  -6.858   4.655  1.00 15.00      A    O  
ATOM    441  N   ASN A  49      36.286  -8.801   5.705  1.00 15.00      A    N  
ATOM    442  HN  ASN A  49      35.767  -9.252   6.404  1.00 15.00      A    H  
ATOM    443  CA  ASN A  49      37.264  -9.562   4.946  1.00 15.00      A    C  
ATOM    444  CB  ASN A  49      37.963 -10.592   5.837  1.00 15.00      A    C  
ATOM    445  CG  ASN A  49      38.692  -9.950   7.003  1.00 15.00      A    C  
ATOM    446  OD1 ASN A  49      38.137  -9.804   8.092  1.00 15.00      A    O  
ATOM    447  ND2 ASN A  49      39.941  -9.559   6.781  1.00 15.00      A    N  
ATOM    448 HD21 ASN A  49      40.320  -9.704   5.889  1.00 15.00      A    H  
ATOM    449 HD22 ASN A  49      40.430  -9.138   7.518  1.00 15.00      A    H  
ATOM    450  C   ASN A  49      36.580 -10.238   3.761  1.00 15.00      A    C  
ATOM    451  O   ASN A  49      35.451 -10.714   3.875  1.00 15.00      A    O  
ATOM    452  N   LEU A  50      37.258 -10.263   2.623  1.00 15.00      A    N  
ATOM    453  HN  LEU A  50      38.154  -9.870   2.591  1.00 15.00      A    H  
ATOM    454  CA  LEU A  50      36.697 -10.856   1.419  1.00 15.00      A    C  
ATOM    455  CB  LEU A  50      36.741  -9.846   0.275  1.00 15.00      A    C  
ATOM    456  CG  LEU A  50      35.415  -9.559  -0.432  1.00 15.00      A    C  
ATOM    457  CD1 LEU A  50      34.361  -9.078   0.553  1.00 15.00      A    C  
ATOM    458  CD2 LEU A  50      35.622  -8.531  -1.528  1.00 15.00      A    C  
ATOM    459  C   LEU A  50      37.414 -12.139   1.019  1.00 15.00      A    C  
ATOM    460  O   LEU A  50      38.426 -12.511   1.615  1.00 15.00      A    O  
ATOM    461  N   ALA A  51      36.877 -12.803  -0.004  1.00 15.00      A    N  
ATOM    462  HN  ALA A  51      36.077 -12.438  -0.436  1.00 15.00      A    H  
ATOM    463  CA  ALA A  51      37.441 -14.049  -0.507  1.00 15.00      A    C  
ATOM    464  CB  ALA A  51      36.373 -14.822  -1.272  1.00 15.00      A    C  
ATOM    465  C   ALA A  51      38.648 -13.778  -1.404  1.00 15.00      A    C  
ATOM    466  O   ALA A  51      38.782 -12.688  -1.958  1.00 15.00      A    O  
ATOM    467  N   PRO A  52      39.552 -14.768  -1.540  1.00 15.00      A    N  
ATOM    468  CA  PRO A  52      40.756 -14.646  -2.381  1.00 15.00      A    C  
ATOM    469  CB  PRO A  52      41.433 -16.013  -2.234  1.00 15.00      A    C  
ATOM    470  CG  PRO A  52      40.903 -16.565  -0.957  1.00 15.00      A    C  
ATOM    471  CD  PRO A  52      39.490 -16.076  -0.861  1.00 15.00      A    C  
ATOM    472  C   PRO A  52      40.428 -14.386  -3.854  1.00 15.00      A    C  
ATOM    473  O   PRO A  52      41.129 -13.631  -4.529  1.00 15.00      A    O  
ATOM    474  N   ASP A  53      39.362 -15.017  -4.347  1.00 15.00      A    N  
ATOM    475  HN  ASP A  53      38.846 -15.608  -3.762  1.00 15.00      A    H  
ATOM    476  CA  ASP A  53      38.946 -14.856  -5.741  1.00 15.00      A    C  
ATOM    477  CB  ASP A  53      38.451 -16.193  -6.315  1.00 15.00      A    C  
ATOM    478  CG  ASP A  53      37.228 -16.749  -5.597  1.00 15.00      A    C  
ATOM    479  OD1 ASP A  53      37.364 -17.187  -4.435  1.00 15.00      A    O  
ATOM    480  OD2 ASP A  53      36.135 -16.753  -6.203  1.00 15.00      A    O  
ATOM    481  C   ASP A  53      37.877 -13.770  -5.899  1.00 15.00      A    C  
ATOM    482  O   ASP A  53      36.907 -13.941  -6.637  1.00 15.00      A    O  
ATOM    483  N   SER A  54      38.075 -12.640  -5.228  1.00 15.00      A    N  
ATOM    484  HN  SER A  54      38.883 -12.541  -4.682  1.00 15.00      A    H  
ATOM    485  CA  SER A  54      37.116 -11.541  -5.291  1.00 15.00      A    C  
ATOM    486  CB  SER A  54      36.916 -10.920  -3.910  1.00 15.00      A    C  
ATOM    487  OG  SER A  54      36.212 -11.804  -3.057  1.00 15.00      A    O  
ATOM    488  HG  SER A  54      36.416 -11.596  -2.143  1.00 15.00      A    H  
ATOM    489  C   SER A  54      37.522 -10.468  -6.297  1.00 15.00      A    C  
ATOM    490  O   SER A  54      38.694 -10.347  -6.658  1.00 15.00      A    O  
ATOM    491  N   SER A  55      36.534  -9.692  -6.742  1.00 15.00      A    N  
ATOM    492  HN  SER A  55      35.624  -9.850  -6.417  1.00 15.00      A    H  
ATOM    493  CA  SER A  55      36.762  -8.616  -7.702  1.00 15.00      A    C  
ATOM    494  CB  SER A  55      36.618  -9.138  -9.136  1.00 15.00      A    C  
ATOM    495  OG  SER A  55      35.296  -9.590  -9.386  1.00 15.00      A    O  
ATOM    496  HG  SER A  55      34.811  -8.913  -9.863  1.00 15.00      A    H  
ATOM    497  C   SER A  55      35.786  -7.463  -7.468  1.00 15.00      A    C  
ATOM    498  O   SER A  55      35.854  -6.432  -8.136  1.00 15.00      A    O  
ATOM    499  N   SER A  56      34.879  -7.648  -6.512  1.00 15.00      A    N  
ATOM    500  HN  SER A  56      34.881  -8.490  -6.011  1.00 15.00      A    H  
ATOM    501  CA  SER A  56      33.883  -6.632  -6.185  1.00 15.00      A    C  
ATOM    502  CB  SER A  56      32.610  -6.859  -7.004  1.00 15.00      A    C  
ATOM    503  OG  SER A  56      32.112  -8.174  -6.821  1.00 15.00      A    O  
ATOM    504  HG  SER A  56      31.482  -8.181  -6.097  1.00 15.00      A    H  
ATOM    505  C   SER A  56      33.556  -6.659  -4.697  1.00 15.00      A    C  
ATOM    506  O   SER A  56      33.950  -7.585  -3.989  1.00 15.00      A    O  
ATOM    507  N   VAL A  57      32.834  -5.645  -4.228  1.00 15.00      A    N  
ATOM    508  HN  VAL A  57      32.548  -4.935  -4.841  1.00 15.00      A    H  
ATOM    509  CA  VAL A  57      32.461  -5.569  -2.820  1.00 15.00      A    C  
ATOM    510  CB  VAL A  57      33.626  -5.049  -1.942  1.00 15.00      A    C  
ATOM    511  CG1 VAL A  57      33.989  -3.612  -2.288  1.00 15.00      A    C  
ATOM    512  CG2 VAL A  57      33.313  -5.198  -0.459  1.00 15.00      A    C  
ATOM    513  C   VAL A  57      31.206  -4.718  -2.606  1.00 15.00      A    C  
ATOM    514  O   VAL A  57      31.005  -3.698  -3.269  1.00 15.00      A    O  
ATOM    515  N   VAL A  58      30.351  -5.170  -1.692  1.00 15.00      A    N  
ATOM    516  HN  VAL A  58      30.555  -6.007  -1.227  1.00 15.00      A    H  
ATOM    517  CA  VAL A  58      29.120  -4.460  -1.362  1.00 15.00      A    C  
ATOM    518  CB  VAL A  58      27.861  -5.248  -1.794  1.00 15.00      A    C  
ATOM    519  CG1 VAL A  58      26.611  -4.394  -1.631  1.00 15.00      A    C  
ATOM    520  CG2 VAL A  58      27.988  -5.745  -3.228  1.00 15.00      A    C  
ATOM    521  C   VAL A  58      29.060  -4.199   0.143  1.00 15.00      A    C  
ATOM    522  O   VAL A  58      28.806  -5.110   0.932  1.00 15.00      A    O  
ATOM    523  N   VAL A  59      29.313  -2.954   0.534  1.00 15.00      A    N  
ATOM    524  HN  VAL A  59      29.511  -2.271  -0.141  1.00 15.00      A    H  
ATOM    525  CA  VAL A  59      29.294  -2.573   1.941  1.00 15.00      A    C  
ATOM    526  CB  VAL A  59      30.479  -1.654   2.297  1.00 15.00      A    C  
ATOM    527  CG1 VAL A  59      30.567  -1.451   3.803  1.00 15.00      A    C  
ATOM    528  CG2 VAL A  59      31.782  -2.220   1.752  1.00 15.00      A    C  
ATOM    529  C   VAL A  59      27.992  -1.863   2.283  1.00 15.00      A    C  
ATOM    530  O   VAL A  59      27.806  -0.695   1.948  1.00 15.00      A    O  
ATOM    531  N   SER A  60      27.095  -2.579   2.949  1.00 15.00      A    N  
ATOM    532  HN  SER A  60      27.307  -3.506   3.188  1.00 15.00      A    H  
ATOM    533  CA  SER A  60      25.804  -2.023   3.329  1.00 15.00      A    C  
ATOM    534  CB  SER A  60      24.682  -2.997   2.958  1.00 15.00      A    C  
ATOM    535  OG  SER A  60      24.936  -4.290   3.478  1.00 15.00      A    O  
ATOM    536  HG  SER A  60      24.262  -4.513   4.122  1.00 15.00      A    H  
ATOM    537  C   SER A  60      25.749  -1.682   4.817  1.00 15.00      A    C  
ATOM    538  O   SER A  60      26.732  -1.852   5.538  1.00 15.00      A    O  
ATOM    539  N   GLY A  61      24.592  -1.192   5.264  1.00 15.00      A    N  
ATOM    540  HN  GLY A  61      23.849  -1.074   4.636  1.00 15.00      A    H  
ATOM    541  CA  GLY A  61      24.419  -0.830   6.661  1.00 15.00      A    C  
ATOM    542  C   GLY A  61      25.231   0.392   7.056  1.00 15.00      A    C  
ATOM    543  O   GLY A  61      25.900   0.389   8.088  1.00 15.00      A    O  
ATOM    544  N   LEU A  62      25.174   1.433   6.232  1.00 15.00      A    N  
ATOM    545  HN  LEU A  62      24.619   1.374   5.426  1.00 15.00      A    H  
ATOM    546  CA  LEU A  62      25.911   2.661   6.498  1.00 15.00      A    C  
ATOM    547  CB  LEU A  62      26.791   3.015   5.301  1.00 15.00      A    C  
ATOM    548  CG  LEU A  62      27.827   1.971   4.887  1.00 15.00      A    C  
ATOM    549  CD1 LEU A  62      28.451   2.352   3.557  1.00 15.00      A    C  
ATOM    550  CD2 LEU A  62      28.900   1.822   5.955  1.00 15.00      A    C  
ATOM    551  C   LEU A  62      24.965   3.818   6.794  1.00 15.00      A    C  
ATOM    552  O   LEU A  62      23.782   3.764   6.455  1.00 15.00      A    O  
ATOM    553  N   MET A  63      25.494   4.862   7.429  1.00 15.00      A    N  
ATOM    554  HN  MET A  63      26.443   4.839   7.676  1.00 15.00      A    H  
ATOM    555  CA  MET A  63      24.696   6.041   7.765  1.00 15.00      A    C  
ATOM    556  CB  MET A  63      25.457   6.949   8.732  1.00 15.00      A    C  
ATOM    557  CG  MET A  63      25.018   6.816  10.184  1.00 15.00      A    C  
ATOM    558  SD  MET A  63      26.407   6.667  11.331  1.00 15.00      A    S  
ATOM    559  CE  MET A  63      27.354   8.137  10.928  1.00 15.00      A    C  
ATOM    560  C   MET A  63      24.313   6.819   6.512  1.00 15.00      A    C  
ATOM    561  O   MET A  63      25.019   6.772   5.505  1.00 15.00      A    O  
ATOM    562  N   VAL A  64      23.187   7.524   6.576  1.00 15.00      A    N  
ATOM    563  HN  VAL A  64      22.660   7.513   7.403  1.00 15.00      A    H  
ATOM    564  CA  VAL A  64      22.713   8.310   5.442  1.00 15.00      A    C  
ATOM    565  CB  VAL A  64      21.182   8.523   5.481  1.00 15.00      A    C  
ATOM    566  CG1 VAL A  64      20.451   7.212   5.238  1.00 15.00      A    C  
ATOM    567  CG2 VAL A  64      20.749   9.141   6.802  1.00 15.00      A    C  
ATOM    568  C   VAL A  64      23.426   9.658   5.365  1.00 15.00      A    C  
ATOM    569  O   VAL A  64      23.635  10.313   6.386  1.00 15.00      A    O  
ATOM    570  N   ALA A  65      23.808  10.044   4.143  1.00 15.00      A    N  
ATOM    571  HN  ALA A  65      23.614   9.454   3.384  1.00 15.00      A    H  
ATOM    572  CA  ALA A  65      24.502  11.311   3.886  1.00 15.00      A    C  
ATOM    573  CB  ALA A  65      23.569  12.499   4.078  1.00 15.00      A    C  
ATOM    574  C   ALA A  65      25.775  11.463   4.720  1.00 15.00      A    C  
ATOM    575  O   ALA A  65      25.890  12.373   5.542  1.00 15.00      A    O  
ATOM    576  N   THR A  66      26.732  10.566   4.504  1.00 15.00      A    N  
ATOM    577  HN  THR A  66      26.588   9.864   3.834  1.00 15.00      A    H  
ATOM    578  CA  THR A  66      27.991  10.604   5.240  1.00 15.00      A    C  
ATOM    579  CB  THR A  66      27.974   9.635   6.445  1.00 15.00      A    C  
ATOM    580  OG1 THR A  66      26.761   9.806   7.190  1.00 15.00      A    O  
ATOM    581  HG1 THR A  66      26.029   9.944   6.583  1.00 15.00      A    H  
ATOM    582  CG2 THR A  66      29.159   9.899   7.366  1.00 15.00      A    C  
ATOM    583  C   THR A  66      29.170  10.251   4.334  1.00 15.00      A    C  
ATOM    584  O   THR A  66      29.107   9.292   3.561  1.00 15.00      A    O  
ATOM    585  N   LYS A  67      30.237  11.042   4.431  1.00 15.00      A    N  
ATOM    586  HN  LYS A  67      30.213  11.796   5.054  1.00 15.00      A    H  
ATOM    587  CA  LYS A  67      31.441  10.814   3.642  1.00 15.00      A    C  
ATOM    588  CB  LYS A  67      32.337  12.055   3.685  1.00 15.00      A    C  
ATOM    589  CG  LYS A  67      33.548  11.990   2.767  1.00 15.00      A    C  
ATOM    590  CD  LYS A  67      33.379  12.881   1.545  1.00 15.00      A    C  
ATOM    591  CE  LYS A  67      33.567  14.351   1.888  1.00 15.00      A    C  
ATOM    592  NZ  LYS A  67      33.915  15.158   0.685  1.00 15.00      A    N  
ATOM    593  HZ1 LYS A  67      33.216  14.996  -0.069  1.00 15.00      A    H  
ATOM    594  HZ2 LYS A  67      34.855  14.888   0.334  1.00 15.00      A    H  
ATOM    595  HZ3 LYS A  67      33.925  16.171   0.922  1.00 15.00      A    H  
ATOM    596  C   LYS A  67      32.191   9.604   4.191  1.00 15.00      A    C  
ATOM    597  O   LYS A  67      32.347   9.462   5.403  1.00 15.00      A    O  
ATOM    598  N   TYR A  68      32.641   8.728   3.298  1.00 15.00      A    N  
ATOM    599  HN  TYR A  68      32.493   8.895   2.343  1.00 15.00      A    H  
ATOM    600  CA  TYR A  68      33.350   7.524   3.711  1.00 15.00      A    C  
ATOM    601  CB  TYR A  68      32.445   6.301   3.565  1.00 15.00      A    C  
ATOM    602  CG  TYR A  68      31.410   6.149   4.661  1.00 15.00      A    C  
ATOM    603  CD1 TYR A  68      31.791   5.903   5.973  1.00 15.00      A    C  
ATOM    604  CD2 TYR A  68      30.054   6.239   4.381  1.00 15.00      A    C  
ATOM    605  CE1 TYR A  68      30.853   5.750   6.973  1.00 15.00      A    C  
ATOM    606  CE2 TYR A  68      29.108   6.091   5.378  1.00 15.00      A    C  
ATOM    607  CZ  TYR A  68      29.514   5.846   6.671  1.00 15.00      A    C  
ATOM    608  OH  TYR A  68      28.578   5.697   7.666  1.00 15.00      A    O  
ATOM    609  HH  TYR A  68      27.886   5.103   7.365  1.00 15.00      A    H  
ATOM    610  C   TYR A  68      34.638   7.302   2.926  1.00 15.00      A    C  
ATOM    611  O   TYR A  68      34.734   7.644   1.746  1.00 15.00      A    O  
ATOM    612  N   GLU A  69      35.619   6.717   3.599  1.00 15.00      A    N  
ATOM    613  HN  GLU A  69      35.473   6.484   4.542  1.00 15.00      A    H  
ATOM    614  CA  GLU A  69      36.906   6.416   2.993  1.00 15.00      A    C  
ATOM    615  CB  GLU A  69      38.029   6.898   3.909  1.00 15.00      A    C  
ATOM    616  CG  GLU A  69      39.399   6.945   3.253  1.00 15.00      A    C  
ATOM    617  CD  GLU A  69      40.492   7.299   4.239  1.00 15.00      A    C  
ATOM    618  OE1 GLU A  69      40.682   8.504   4.511  1.00 15.00      A    O  
ATOM    619  OE2 GLU A  69      41.155   6.372   4.744  1.00 15.00      A    O  
ATOM    620  C   GLU A  69      37.028   4.912   2.765  1.00 15.00      A    C  
ATOM    621  O   GLU A  69      37.111   4.139   3.718  1.00 15.00      A    O  
ATOM    622  N   VAL A  70      37.032   4.504   1.498  1.00 15.00      A    N  
ATOM    623  HN  VAL A  70      36.973   5.169   0.782  1.00 15.00      A    H  
ATOM    624  CA  VAL A  70      37.124   3.090   1.147  1.00 15.00      A    C  
ATOM    625  CB  VAL A  70      36.203   2.745  -0.042  1.00 15.00      A    C  
ATOM    626  CG1 VAL A  70      36.186   1.243  -0.301  1.00 15.00      A    C  
ATOM    627  CG2 VAL A  70      34.796   3.266   0.209  1.00 15.00      A    C  
ATOM    628  C   VAL A  70      38.555   2.684   0.811  1.00 15.00      A    C  
ATOM    629  O   VAL A  70      39.195   3.280  -0.054  1.00 15.00      A    O  
ATOM    630  N   SER A  71      39.050   1.670   1.511  1.00 15.00      A    N  
ATOM    631  HN  SER A  71      38.496   1.252   2.203  1.00 15.00      A    H  
ATOM    632  CA  SER A  71      40.395   1.165   1.286  1.00 15.00      A    C  
ATOM    633  CB  SER A  71      41.284   1.460   2.495  1.00 15.00      A    C  
ATOM    634  OG  SER A  71      41.267   2.841   2.812  1.00 15.00      A    O  
ATOM    635  HG  SER A  71      40.372   3.106   3.044  1.00 15.00      A    H  
ATOM    636  C   SER A  71      40.354  -0.337   1.015  1.00 15.00      A    C  
ATOM    637  O   SER A  71      39.930  -1.118   1.867  1.00 15.00      A    O  
ATOM    638  N   VAL A  72      40.796  -0.735  -0.175  1.00 15.00      A    N  
ATOM    639  HN  VAL A  72      41.127  -0.066  -0.810  1.00 15.00      A    H  
ATOM    640  CA  VAL A  72      40.797  -2.143  -0.557  1.00 15.00      A    C  
ATOM    641  CB  VAL A  72      40.190  -2.357  -1.960  1.00 15.00      A    C  
ATOM    642  CG1 VAL A  72      39.996  -3.841  -2.242  1.00 15.00      A    C  
ATOM    643  CG2 VAL A  72      38.873  -1.606  -2.097  1.00 15.00      A    C  
ATOM    644  C   VAL A  72      42.206  -2.733  -0.515  1.00 15.00      A    C  
ATOM    645  O   VAL A  72      43.002  -2.531  -1.431  1.00 15.00      A    O  
ATOM    646  N   TYR A  73      42.502  -3.465   0.555  1.00 15.00      A    N  
ATOM    647  HN  TYR A  73      41.820  -3.592   1.247  1.00 15.00      A    H  
ATOM    648  CA  TYR A  73      43.811  -4.087   0.727  1.00 15.00      A    C  
ATOM    649  CB  TYR A  73      44.181  -4.159   2.215  1.00 15.00      A    C  
ATOM    650  CG  TYR A  73      44.237  -2.836   2.954  1.00 15.00      A    C  
ATOM    651  CD1 TYR A  73      45.451  -2.214   3.216  1.00 15.00      A    C  
ATOM    652  CD2 TYR A  73      43.079  -2.225   3.411  1.00 15.00      A    C  
ATOM    653  CE1 TYR A  73      45.506  -1.020   3.913  1.00 15.00      A    C  
ATOM    654  CE2 TYR A  73      43.125  -1.032   4.101  1.00 15.00      A    C  
ATOM    655  CZ  TYR A  73      44.337  -0.434   4.352  1.00 15.00      A    C  
ATOM    656  OH  TYR A  73      44.385   0.754   5.046  1.00 15.00      A    O  
ATOM    657  HH  TYR A  73      44.982   1.361   4.603  1.00 15.00      A    H  
ATOM    658  C   TYR A  73      43.820  -5.508   0.169  1.00 15.00      A    C  
ATOM    659  O   TYR A  73      42.784  -6.169   0.113  1.00 15.00      A    O  
ATOM    660  N   ALA A  74      44.998  -5.971  -0.239  1.00 15.00      A    N  
ATOM    661  HN  ALA A  74      45.784  -5.389  -0.188  1.00 15.00      A    H  
ATOM    662  CA  ALA A  74      45.155  -7.326  -0.756  1.00 15.00      A    C  
ATOM    663  CB  ALA A  74      45.777  -7.313  -2.143  1.00 15.00      A    C  
ATOM    664  C   ALA A  74      46.005  -8.133   0.218  1.00 15.00      A    C  
ATOM    665  O   ALA A  74      47.170  -7.807   0.454  1.00 15.00      A    O  
ATOM    666  N   LEU A  75      45.418  -9.181   0.785  1.00 15.00      A    N  
ATOM    667  HN  LEU A  75      44.497  -9.406   0.535  1.00 15.00      A    H  
ATOM    668  CA  LEU A  75      46.110 -10.009   1.766  1.00 15.00      A    C  
ATOM    669  CB  LEU A  75      45.122 -10.520   2.816  1.00 15.00      A    C  
ATOM    670  CG  LEU A  75      44.403  -9.453   3.641  1.00 15.00      A    C  
ATOM    671  CD1 LEU A  75      43.426 -10.094   4.614  1.00 15.00      A    C  
ATOM    672  CD2 LEU A  75      45.410  -8.587   4.382  1.00 15.00      A    C  
ATOM    673  C   LEU A  75      46.851 -11.185   1.144  1.00 15.00      A    C  
ATOM    674  O   LEU A  75      46.421 -11.750   0.137  1.00 15.00      A    O  
ATOM    675  N   LYS A  76      47.974 -11.542   1.767  1.00 15.00      A    N  
ATOM    676  HN  LYS A  76      48.262 -11.031   2.553  1.00 15.00      A    H  
ATOM    677  CA  LYS A  76      48.789 -12.668   1.327  1.00 15.00      A    C  
ATOM    678  CB  LYS A  76      49.649 -12.331   0.102  1.00 15.00      A    C  
ATOM    679  CG  LYS A  76      50.437 -13.526  -0.420  1.00 15.00      A    C  
ATOM    680  CD  LYS A  76      51.430 -13.131  -1.499  1.00 15.00      A    C  
ATOM    681  CE  LYS A  76      52.377 -14.278  -1.811  1.00 15.00      A    C  
ATOM    682  NZ  LYS A  76      52.924 -14.187  -3.193  1.00 15.00      A    N  
ATOM    683  HZ1 LYS A  76      53.804 -13.633  -3.196  1.00 15.00      A    H  
ATOM    684  HZ2 LYS A  76      52.235 -13.725  -3.818  1.00 15.00      A    H  
ATOM    685  HZ3 LYS A  76      53.124 -15.139  -3.561  1.00 15.00      A    H  
ATOM    686  C   LYS A  76      49.664 -13.184   2.469  1.00 15.00      A    C  
ATOM    687  O   LYS A  76      50.840 -12.837   2.566  1.00 15.00      A    O  
ATOM    688  N   ASP A  77      49.058 -13.994   3.339  1.00 15.00      A    N  
ATOM    689  HN  ASP A  77      48.110 -14.196   3.205  1.00 15.00      A    H  
ATOM    690  CA  ASP A  77      49.749 -14.595   4.488  1.00 15.00      A    C  
ATOM    691  CB  ASP A  77      50.738 -15.674   4.036  1.00 15.00      A    C  
ATOM    692  CG  ASP A  77      50.098 -16.733   3.160  1.00 15.00      A    C  
ATOM    693  OD1 ASP A  77      49.219 -17.465   3.660  1.00 15.00      A    O  
ATOM    694  OD2 ASP A  77      50.476 -16.832   1.974  1.00 15.00      A    O  
ATOM    695  C   ASP A  77      50.454 -13.561   5.368  1.00 15.00      A    C  
ATOM    696  O   ASP A  77      51.665 -13.367   5.254  1.00 15.00      A    O  
ATOM    697  N   THR A  78      49.672 -12.894   6.227  1.00 15.00      A    N  
ATOM    698  HN  THR A  78      48.713 -13.097   6.235  1.00 15.00      A    H  
ATOM    699  CA  THR A  78      50.174 -11.872   7.167  1.00 15.00      A    C  
ATOM    700  CB  THR A  78      51.145 -12.419   8.240  1.00 15.00      A    C  
ATOM    701  OG1 THR A  78      52.430 -12.688   7.671  1.00 15.00      A    O  
ATOM    702  HG1 THR A  78      52.334 -12.870   6.732  1.00 15.00      A    H  
ATOM    703  CG2 THR A  78      50.593 -13.688   8.874  1.00 15.00      A    C  
ATOM    704  C   THR A  78      50.745 -10.609   6.510  1.00 15.00      A    C  
ATOM    705  O   THR A  78      51.033  -9.628   7.197  1.00 15.00      A    O  
ATOM    706  N   LEU A  79      50.903 -10.625   5.192  1.00 15.00      A    N  
ATOM    707  HN  LEU A  79      50.658 -11.430   4.690  1.00 15.00      A    H  
ATOM    708  CA  LEU A  79      51.431  -9.474   4.475  1.00 15.00      A    C  
ATOM    709  CB  LEU A  79      52.494  -9.894   3.459  1.00 15.00      A    C  
ATOM    710  CG  LEU A  79      53.922  -9.999   3.998  1.00 15.00      A    C  
ATOM    711  CD1 LEU A  79      54.853 -10.555   2.935  1.00 15.00      A    C  
ATOM    712  CD2 LEU A  79      54.414  -8.645   4.485  1.00 15.00      A    C  
ATOM    713  C   LEU A  79      50.310  -8.698   3.800  1.00 15.00      A    C  
ATOM    714  O   LEU A  79      49.372  -9.289   3.266  1.00 15.00      A    O  
ATOM    715  N   THR A  80      50.407  -7.374   3.831  1.00 15.00      A    N  
ATOM    716  HN  THR A  80      51.185  -6.958   4.261  1.00 15.00      A    H  
ATOM    717  CA  THR A  80      49.382  -6.524   3.240  1.00 15.00      A    C  
ATOM    718  CB  THR A  80      48.638  -5.720   4.325  1.00 15.00      A    C  
ATOM    719  OG1 THR A  80      48.236  -6.596   5.385  1.00 15.00      A    O  
ATOM    720  HG1 THR A  80      47.290  -6.532   5.511  1.00 15.00      A    H  
ATOM    721  CG2 THR A  80      47.409  -5.044   3.737  1.00 15.00      A    C  
ATOM    722  C   THR A  80      49.964  -5.553   2.215  1.00 15.00      A    C  
ATOM    723  O   THR A  80      50.880  -4.786   2.517  1.00 15.00      A    O  
ATOM    724  N   SER A  81      49.420  -5.590   1.004  1.00 15.00      A    N  
ATOM    725  HN  SER A  81      48.702  -6.230   0.825  1.00 15.00      A    H  
ATOM    726  CA  SER A  81      49.866  -4.709  -0.068  1.00 15.00      A    C  
ATOM    727  CB  SER A  81      49.535  -5.327  -1.427  1.00 15.00      A    C  
ATOM    728  OG  SER A  81      48.151  -5.221  -1.706  1.00 15.00      A    O  
ATOM    729  HG  SER A  81      48.028  -4.986  -2.629  1.00 15.00      A    H  
ATOM    730  C   SER A  81      49.192  -3.343   0.049  1.00 15.00      A    C  
ATOM    731  O   SER A  81      48.432  -3.095   0.987  1.00 15.00      A    O  
ATOM    732  N   ARG A  82      49.472  -2.460  -0.906  1.00 15.00      A    N  
ATOM    733  HN  ARG A  82      50.089  -2.712  -1.625  1.00 15.00      A    H  
ATOM    734  CA  ARG A  82      48.879  -1.128  -0.909  1.00 15.00      A    C  
ATOM    735  CB  ARG A  82      49.602  -0.212  -1.896  1.00 15.00      A    C  
ATOM    736  CG  ARG A  82      50.973   0.227  -1.409  1.00 15.00      A    C  
ATOM    737  CD  ARG A  82      51.853   0.700  -2.550  1.00 15.00      A    C  
ATOM    738  NE  ARG A  82      53.211   0.989  -2.091  1.00 15.00      A    N  
ATOM    739  HE  ARG A  82      53.337   1.157  -1.132  1.00 15.00      A    H  
ATOM    740  CZ  ARG A  82      54.272   1.034  -2.891  1.00 15.00      A    C  
ATOM    741  NH1 ARG A  82      54.141   0.807  -4.192  1.00 15.00      A    N  
ATOM    742 HH11 ARG A  82      53.203   0.594  -4.590  1.00 15.00      A    H  
ATOM    743 HH12 ARG A  82      54.973   0.843  -4.814  1.00 15.00      A    H  
ATOM    744  NH2 ARG A  82      55.469   1.304  -2.387  1.00 15.00      A    N  
ATOM    745 HH21 ARG A  82      55.577   1.482  -1.367  1.00 15.00      A    H  
ATOM    746 HH22 ARG A  82      56.300   1.340  -3.010  1.00 15.00      A    H  
ATOM    747  C   ARG A  82      47.383  -1.206  -1.206  1.00 15.00      A    C  
ATOM    748  O   ARG A  82      46.939  -2.037  -1.998  1.00 15.00      A    O  
ATOM    749  N   PRO A  83      46.584  -0.352  -0.555  1.00 15.00      A    N  
ATOM    750  CA  PRO A  83      45.137  -0.349  -0.722  1.00 15.00      A    C  
ATOM    751  CB  PRO A  83      44.670   0.161   0.637  1.00 15.00      A    C  
ATOM    752  CG  PRO A  83      45.731   1.127   1.056  1.00 15.00      A    C  
ATOM    753  CD  PRO A  83      47.020   0.666   0.419  1.00 15.00      A    C  
ATOM    754  C   PRO A  83      44.619   0.577  -1.817  1.00 15.00      A    C  
ATOM    755  O   PRO A  83      45.104   1.697  -1.993  1.00 15.00      A    O  
ATOM    756  N   ALA A  84      43.627   0.089  -2.557  1.00 15.00      A    N  
ATOM    757  HN  ALA A  84      43.320  -0.829  -2.399  1.00 15.00      A    H  
ATOM    758  CA  ALA A  84      42.985   0.878  -3.595  1.00 15.00      A    C  
ATOM    759  CB  ALA A  84      42.278  -0.032  -4.589  1.00 15.00      A    C  
ATOM    760  C   ALA A  84      41.985   1.788  -2.901  1.00 15.00      A    C  
ATOM    761  O   ALA A  84      40.941   1.334  -2.432  1.00 15.00      A    O  
ATOM    762  N   GLN A  85      42.313   3.069  -2.815  1.00 15.00      A    N  
ATOM    763  HN  GLN A  85      43.134   3.386  -3.243  1.00 15.00      A    H  
ATOM    764  CA  GLN A  85      41.461   4.014  -2.113  1.00 15.00      A    C  
ATOM    765  CB  GLN A  85      42.282   4.934  -1.208  1.00 15.00      A    C  
ATOM    766  CG  GLN A  85      42.774   4.259   0.063  1.00 15.00      A    C  
ATOM    767  CD  GLN A  85      43.618   5.174   0.928  1.00 15.00      A    C  
ATOM    768  OE1 GLN A  85      44.284   6.077   0.428  1.00 15.00      A    O  
ATOM    769  NE2 GLN A  85      43.598   4.942   2.233  1.00 15.00      A    N  
ATOM    770 HE21 GLN A  85      43.046   4.203   2.564  1.00 15.00      A    H  
ATOM    771 HE22 GLN A  85      44.141   5.515   2.812  1.00 15.00      A    H  
ATOM    772  C   GLN A  85      40.536   4.816  -3.012  1.00 15.00      A    C  
ATOM    773  O   GLN A  85      40.792   5.008  -4.204  1.00 15.00      A    O  
ATOM    774  N   GLY A  86      39.456   5.279  -2.399  1.00 15.00      A    N  
ATOM    775  HN  GLY A  86      39.334   5.075  -1.446  1.00 15.00      A    H  
ATOM    776  CA  GLY A  86      38.459   6.070  -3.082  1.00 15.00      A    C  
ATOM    777  C   GLY A  86      37.471   6.642  -2.089  1.00 15.00      A    C  
ATOM    778  O   GLY A  86      37.217   6.037  -1.047  1.00 15.00      A    O  
ATOM    779  N   VAL A  87      36.914   7.803  -2.397  1.00 15.00      A    N  
ATOM    780  HN  VAL A  87      37.138   8.236  -3.246  1.00 15.00      A    H  
ATOM    781  CA  VAL A  87      35.963   8.437  -1.496  1.00 15.00      A    C  
ATOM    782  CB  VAL A  87      36.348   9.897  -1.184  1.00 15.00      A    C  
ATOM    783  CG1 VAL A  87      35.438  10.474  -0.112  1.00 15.00      A    C  
ATOM    784  CG2 VAL A  87      37.805   9.993  -0.755  1.00 15.00      A    C  
ATOM    785  C   VAL A  87      34.549   8.388  -2.058  1.00 15.00      A    C  
ATOM    786  O   VAL A  87      34.324   8.696  -3.229  1.00 15.00      A    O  
ATOM    787  N   VAL A  88      33.601   7.992  -1.217  1.00 15.00      A    N  
ATOM    788  HN  VAL A  88      33.844   7.747  -0.299  1.00 15.00      A    H  
ATOM    789  CA  VAL A  88      32.207   7.913  -1.627  1.00 15.00      A    C  
ATOM    790  CB  VAL A  88      31.795   6.473  -2.014  1.00 15.00      A    C  
ATOM    791  CG1 VAL A  88      31.943   5.518  -0.841  1.00 15.00      A    C  
ATOM    792  CG2 VAL A  88      30.381   6.438  -2.572  1.00 15.00      A    C  
ATOM    793  C   VAL A  88      31.276   8.465  -0.548  1.00 15.00      A    C  
ATOM    794  O   VAL A  88      31.402   8.139   0.634  1.00 15.00      A    O  
ATOM    795  N   THR A  89      30.362   9.331  -0.963  1.00 15.00      A    N  
ATOM    796  HN  THR A  89      30.332   9.578  -1.911  1.00 15.00      A    H  
ATOM    797  CA  THR A  89      29.403   9.924  -0.047  1.00 15.00      A    C  
ATOM    798  CB  THR A  89      29.343  11.457  -0.201  1.00 15.00      A    C  
ATOM    799  OG1 THR A  89      30.670  11.994  -0.154  1.00 15.00      A    O  
ATOM    800  HG1 THR A  89      31.070  11.937  -1.025  1.00 15.00      A    H  
ATOM    801  CG2 THR A  89      28.517  12.075   0.917  1.00 15.00      A    C  
ATOM    802  C   THR A  89      28.022   9.333  -0.288  1.00 15.00      A    C  
ATOM    803  O   THR A  89      27.465   9.464  -1.378  1.00 15.00      A    O  
ATOM    804  N   THR A  90      27.483   8.668   0.730  1.00 15.00      A    N  
ATOM    805  HN  THR A  90      27.982   8.592   1.571  1.00 15.00      A    H  
ATOM    806  CA  THR A  90      26.168   8.050   0.624  1.00 15.00      A    C  
ATOM    807  CB  THR A  90      25.832   7.188   1.853  1.00 15.00      A    C  
ATOM    808  OG1 THR A  90      26.112   7.922   3.051  1.00 15.00      A    O  
ATOM    809  HG1 THR A  90      25.473   7.685   3.727  1.00 15.00      A    H  
ATOM    810  CG2 THR A  90      26.643   5.901   1.844  1.00 15.00      A    C  
ATOM    811  C   THR A  90      25.081   9.098   0.417  1.00 15.00      A    C  
ATOM    812  O   THR A  90      25.176  10.219   0.918  1.00 15.00      A    O  
ATOM    813  N   LEU A  91      24.049   8.723  -0.327  1.00 15.00      A    N  
ATOM    814  HN  LEU A  91      24.026   7.812  -0.687  1.00 15.00      A    H  
ATOM    815  CA  LEU A  91      22.946   9.628  -0.615  1.00 15.00      A    C  
ATOM    816  CB  LEU A  91      22.107   9.087  -1.776  1.00 15.00      A    C  
ATOM    817  CG  LEU A  91      22.876   8.596  -3.005  1.00 15.00      A    C  
ATOM    818  CD1 LEU A  91      21.916   8.031  -4.039  1.00 15.00      A    C  
ATOM    819  CD2 LEU A  91      23.723   9.711  -3.606  1.00 15.00      A    C  
ATOM    820  C   LEU A  91      22.061   9.820   0.609  1.00 15.00      A    C  
ATOM    821  O   LEU A  91      22.217   9.129   1.615  1.00 15.00      A    O  
ATOM    822  N   GLU A  92      21.139  10.769   0.520  1.00 15.00      A    N  
ATOM    823  HN  GLU A  92      21.081  11.301  -0.298  1.00 15.00      A    H  
ATOM    824  CA  GLU A  92      20.213  11.040   1.609  1.00 15.00      A    C  
ATOM    825  CB  GLU A  92      19.704  12.483   1.520  1.00 15.00      A    C  
ATOM    826  CG  GLU A  92      20.799  13.528   1.381  1.00 15.00      A    C  
ATOM    827  CD  GLU A  92      20.245  14.922   1.156  1.00 15.00      A    C  
ATOM    828  OE1 GLU A  92      19.636  15.154   0.091  1.00 15.00      A    O  
ATOM    829  OE2 GLU A  92      20.419  15.781   2.046  1.00 15.00      A    O  
ATOM    830  C   GLU A  92      19.036  10.075   1.523  1.00 15.00      A    C  
ATOM    831  O   GLU A  92      18.686   9.627   0.428  1.00 15.00      A    O  
ATOM    832  N   ASN A  93      18.443   9.736   2.668  1.00 15.00      A    N  
ATOM    833  HN  ASN A  93      18.785  10.098   3.514  1.00 15.00      A    H  
ATOM    834  CA  ASN A  93      17.303   8.827   2.689  1.00 15.00      A    C  
ATOM    835  CB  ASN A  93      16.824   8.577   4.123  1.00 15.00      A    C  
ATOM    836  CG  ASN A  93      15.950   7.341   4.241  1.00 15.00      A    C  
ATOM    837  OD1 ASN A  93      15.003   7.312   5.024  1.00 15.00      A    O  
ATOM    838  ND2 ASN A  93      16.283   6.299   3.488  1.00 15.00      A    N  
ATOM    839 HD21 ASN A  93      17.066   6.382   2.907  1.00 15.00      A    H  
ATOM    840 HD22 ASN A  93      15.718   5.499   3.528  1.00 15.00      A    H  
ATOM    841  C   ASN A  93      16.169   9.370   1.822  1.00 15.00      A    C  
ATOM    842  O   ASN A  93      15.749  10.522   1.984  1.00 15.00      A    O  
ATOM    843  N   VAL A  94      15.710   8.536   0.885  1.00 15.00      A    N  
ATOM    844  HN  VAL A  94      16.116   7.645   0.811  1.00 15.00      A    H  
ATOM    845  CA  VAL A  94      14.634   8.897  -0.041  1.00 15.00      A    C  
ATOM    846  CB  VAL A  94      14.168   7.664  -0.846  1.00 15.00      A    C  
ATOM    847  CG1 VAL A  94      13.628   6.578   0.074  1.00 15.00      A    C  
ATOM    848  CG2 VAL A  94      13.160   8.040  -1.921  1.00 15.00      A    C  
ATOM    849  C   VAL A  94      13.456   9.555   0.687  1.00 15.00      A    C  
ATOM    850  O   VAL A  94      13.130   9.190   1.816  1.00 15.00      A    O  
ATOM    851  N   SER A  95      12.842  10.544   0.047  1.00 15.00      A    N  
ATOM    852  HN  SER A  95      13.145  10.794  -0.851  1.00 15.00      A    H  
ATOM    853  CA  SER A  95      11.723  11.264   0.643  1.00 15.00      A    C  
ATOM    854  CB  SER A  95      11.734  12.728   0.198  1.00 15.00      A    C  
ATOM    855  OG  SER A  95      12.966  13.342   0.533  1.00 15.00      A    O  
ATOM    856  HG  SER A  95      13.554  12.687   0.919  1.00 15.00      A    H  
ATOM    857  C   SER A  95      10.382  10.606   0.317  1.00 15.00      A    C  
ATOM    858  O   SER A  95      10.202  10.046  -0.764  1.00 15.00      A    O  
ATOM    859  N   PRO A  96       9.432  10.666   1.269  1.00 15.00      A    N  
ATOM    860  CA  PRO A  96       8.087  10.082   1.113  1.00 15.00      A    C  
ATOM    861  CB  PRO A  96       7.430  10.337   2.476  1.00 15.00      A    C  
ATOM    862  CG  PRO A  96       8.189  11.478   3.056  1.00 15.00      A    C  
ATOM    863  CD  PRO A  96       9.602  11.300   2.590  1.00 15.00      A    C  
ATOM    864  C   PRO A  96       7.271  10.755   0.008  1.00 15.00      A    C  
ATOM    865  O   PRO A  96       7.574  11.876  -0.404  1.00 15.00      A    O  
ATOM    866  N   PRO A  97       6.218  10.070  -0.485  1.00 15.00      A    N  
ATOM    867  CA  PRO A  97       5.351  10.602  -1.544  1.00 15.00      A    C  
ATOM    868  CB  PRO A  97       4.490   9.402  -1.937  1.00 15.00      A    C  
ATOM    869  CG  PRO A  97       4.469   8.540  -0.724  1.00 15.00      A    C  
ATOM    870  CD  PRO A  97       5.799   8.724  -0.053  1.00 15.00      A    C  
ATOM    871  C   PRO A  97       4.467  11.742  -1.048  1.00 15.00      A    C  
ATOM    872  O   PRO A  97       3.850  11.653   0.014  1.00 15.00      A    O  
ATOM    873  N   ARG A  98       4.412  12.813  -1.829  1.00 15.00      A    N  
ATOM    874  HN  ARG A  98       4.922  12.819  -2.665  1.00 15.00      A    H  
ATOM    875  CA  ARG A  98       3.611  13.980  -1.479  1.00 15.00      A    C  
ATOM    876  CB  ARG A  98       4.366  15.262  -1.831  1.00 15.00      A    C  
ATOM    877  CG  ARG A  98       5.256  15.791  -0.719  1.00 15.00      A    C  
ATOM    878  CD  ARG A  98       6.168  16.898  -1.226  1.00 15.00      A    C  
ATOM    879  NE  ARG A  98       7.262  16.373  -2.040  1.00 15.00      A    N  
ATOM    880  HE  ARG A  98       7.145  15.483  -2.436  1.00 15.00      A    H  
ATOM    881  CZ  ARG A  98       8.395  17.031  -2.274  1.00 15.00      A    C  
ATOM    882  NH1 ARG A  98       8.585  18.243  -1.766  1.00 15.00      A    N  
ATOM    883 HH11 ARG A  98       7.845  18.684  -1.183  1.00 15.00      A    H  
ATOM    884 HH12 ARG A  98       9.472  18.753  -1.951  1.00 15.00      A    H  
ATOM    885  NH2 ARG A  98       9.346  16.473  -3.013  1.00 15.00      A    N  
ATOM    886 HH21 ARG A  98      10.231  16.986  -3.196  1.00 15.00      A    H  
ATOM    887 HH22 ARG A  98       9.205  15.521  -3.409  1.00 15.00      A    H  
ATOM    888  C   ARG A  98       2.265  13.965  -2.194  1.00 15.00      A    C  
ATOM    889  O   ARG A  98       2.115  13.324  -3.230  1.00 15.00      A    O  
ATOM    890  N   ARG A  99       1.295  14.678  -1.618  1.00 15.00      A    N  
ATOM    891  HN  ARG A  99       1.493  15.148  -0.782  1.00 15.00      A    H  
ATOM    892  CA  ARG A  99      -0.053  14.788  -2.184  1.00 15.00      A    C  
ATOM    893  CB  ARG A  99      -0.040  15.593  -3.487  1.00 15.00      A    C  
ATOM    894  CG  ARG A  99       0.375  17.044  -3.312  1.00 15.00      A    C  
ATOM    895  CD  ARG A  99       0.191  17.831  -4.598  1.00 15.00      A    C  
ATOM    896  NE  ARG A  99      -1.210  17.884  -5.010  1.00 15.00      A    N  
ATOM    897  HE  ARG A  99      -1.869  17.446  -4.431  1.00 15.00      A    H  
ATOM    898  CZ  ARG A  99      -1.632  18.489  -6.116  1.00 15.00      A    C  
ATOM    899  NH1 ARG A  99      -0.765  19.089  -6.923  1.00 15.00      A    N  
ATOM    900 HH11 ARG A  99       0.249  19.087  -6.689  1.00 15.00      A    H  
ATOM    901 HH12 ARG A  99      -1.098  19.561  -7.787  1.00 15.00      A    H  
ATOM    902  NH2 ARG A  99      -2.924  18.495  -6.419  1.00 15.00      A    N  
ATOM    903 HH21 ARG A  99      -3.253  18.968  -7.284  1.00 15.00      A    H  
ATOM    904 HH22 ARG A  99      -3.607  18.027  -5.790  1.00 15.00      A    H  
ATOM    905  C   ARG A  99      -0.737  13.436  -2.386  1.00 15.00      A    C  
ATOM    906  O   ARG A  99      -1.390  13.211  -3.407  1.00 15.00      A    O  
ATOM    907  N   ALA A 100      -0.596  12.546  -1.408  1.00 15.00      A    N  
ATOM    908  HN  ALA A 100      -0.057  12.778  -0.624  1.00 15.00      A    H  
ATOM    909  CA  ALA A 100      -1.216  11.229  -1.481  1.00 15.00      A    C  
ATOM    910  CB  ALA A 100      -0.556  10.274  -0.501  1.00 15.00      A    C  
ATOM    911  C   ALA A 100      -2.716  11.326  -1.216  1.00 15.00      A    C  
ATOM    912  O   ALA A 100      -3.142  11.612  -0.097  1.00 15.00      A    O  
ATOM    913  N   ARG A 101      -3.509  11.093  -2.257  1.00 15.00      A    N  
ATOM    914  HN  ARG A 101      -3.106  10.861  -3.120  1.00 15.00      A    H  
ATOM    915  CA  ARG A 101      -4.960  11.165  -2.148  1.00 15.00      A    C  
ATOM    916  CB  ARG A 101      -5.484  12.457  -2.780  1.00 15.00      A    C  
ATOM    917  CG  ARG A 101      -5.875  13.534  -1.778  1.00 15.00      A    C  
ATOM    918  CD  ARG A 101      -7.206  13.214  -1.113  1.00 15.00      A    C  
ATOM    919  NE  ARG A 101      -7.686  14.315  -0.280  1.00 15.00      A    N  
ATOM    920  HE  ARG A 101      -7.346  14.371   0.638  1.00 15.00      A    H  
ATOM    921  CZ  ARG A 101      -8.558  15.233  -0.695  1.00 15.00      A    C  
ATOM    922  NH1 ARG A 101      -9.041  15.187  -1.931  1.00 15.00      A    N  
ATOM    923 HH11 ARG A 101      -8.740  14.431  -2.579  1.00 15.00      A    H  
ATOM    924 HH12 ARG A 101      -9.720  15.906  -2.252  1.00 15.00      A    H  
ATOM    925  NH2 ARG A 101      -8.952  16.197   0.127  1.00 15.00      A    N  
ATOM    926 HH21 ARG A 101      -9.632  16.913  -0.199  1.00 15.00      A    H  
ATOM    927 HH22 ARG A 101      -8.583  16.235   1.099  1.00 15.00      A    H  
ATOM    928  C   ARG A 101      -5.627   9.953  -2.785  1.00 15.00      A    C  
ATOM    929  O   ARG A 101      -5.075   9.332  -3.693  1.00 15.00      A    O  
ATOM    930  N   VAL A 102      -6.822   9.628  -2.306  1.00 15.00      A    N  
ATOM    931  HN  VAL A 102      -7.213  10.175  -1.594  1.00 15.00      A    H  
ATOM    932  CA  VAL A 102      -7.573   8.487  -2.815  1.00 15.00      A    C  
ATOM    933  CB  VAL A 102      -8.502   7.884  -1.737  1.00 15.00      A    C  
ATOM    934  CG1 VAL A 102      -7.705   7.032  -0.763  1.00 15.00      A    C  
ATOM    935  CG2 VAL A 102      -9.259   8.977  -0.991  1.00 15.00      A    C  
ATOM    936  C   VAL A 102      -8.398   8.855  -4.045  1.00 15.00      A    C  
ATOM    937  O   VAL A 102      -9.161   9.821  -4.028  1.00 15.00      A    O  
ATOM    938  N   THR A 103      -8.228   8.085  -5.116  1.00 15.00      A    N  
ATOM    939  HN  THR A 103      -7.584   7.343  -5.079  1.00 15.00      A    H  
ATOM    940  CA  THR A 103      -8.973   8.320  -6.348  1.00 15.00      A    C  
ATOM    941  CB  THR A 103      -8.249   7.733  -7.580  1.00 15.00      A    C  
ATOM    942  OG1 THR A 103      -6.894   8.204  -7.608  1.00 15.00      A    O  
ATOM    943  HG1 THR A 103      -6.371   7.710  -6.974  1.00 15.00      A    H  
ATOM    944  CG2 THR A 103      -8.946   8.157  -8.863  1.00 15.00      A    C  
ATOM    945  C   THR A 103     -10.369   7.717  -6.233  1.00 15.00      A    C  
ATOM    946  O   THR A 103     -11.372   8.416  -6.376  1.00 15.00      A    O  
ATOM    947  N   ASP A 104     -10.419   6.412  -5.958  1.00 15.00      A    N  
ATOM    948  HN  ASP A 104      -9.581   5.913  -5.856  1.00 15.00      A    H  
ATOM    949  CA  ASP A 104     -11.685   5.705  -5.809  1.00 15.00      A    C  
ATOM    950  CB  ASP A 104     -12.286   5.325  -7.178  1.00 15.00      A    C  
ATOM    951  CG  ASP A 104     -11.569   4.192  -7.910  1.00 15.00      A    C  
ATOM    952  OD1 ASP A 104     -10.475   3.788  -7.483  1.00 15.00      A    O  
ATOM    953  OD2 ASP A 104     -12.114   3.712  -8.923  1.00 15.00      A    O  
ATOM    954  C   ASP A 104     -11.538   4.478  -4.911  1.00 15.00      A    C  
ATOM    955  O   ASP A 104     -10.435   4.144  -4.471  1.00 15.00      A    O  
ATOM    956  N   ALA A 105     -12.661   3.824  -4.631  1.00 15.00      A    N  
ATOM    957  HN  ALA A 105     -13.508   4.155  -4.996  1.00 15.00      A    H  
ATOM    958  CA  ALA A 105     -12.673   2.627  -3.799  1.00 15.00      A    C  
ATOM    959  CB  ALA A 105     -12.699   2.990  -2.321  1.00 15.00      A    C  
ATOM    960  C   ALA A 105     -13.867   1.750  -4.158  1.00 15.00      A    C  
ATOM    961  O   ALA A 105     -15.011   2.204  -4.147  1.00 15.00      A    O  
ATOM    962  N   THR A 106     -13.595   0.494  -4.493  1.00 15.00      A    N  
ATOM    963  HN  THR A 106     -12.664   0.186  -4.482  1.00 15.00      A    H  
ATOM    964  CA  THR A 106     -14.648  -0.443  -4.866  1.00 15.00      A    C  
ATOM    965  CB  THR A 106     -14.583  -0.786  -6.369  1.00 15.00      A    C  
ATOM    966  OG1 THR A 106     -14.529   0.420  -7.137  1.00 15.00      A    O  
ATOM    967  HG1 THR A 106     -15.341   0.517  -7.637  1.00 15.00      A    H  
ATOM    968  CG2 THR A 106     -15.800  -1.594  -6.793  1.00 15.00      A    C  
ATOM    969  C   THR A 106     -14.526  -1.735  -4.071  1.00 15.00      A    C  
ATOM    970  O   THR A 106     -13.716  -2.583  -4.419  1.00 15.00      A    O  
ATOM    971  N   GLU A 107     -15.343  -1.847  -3.008  1.00 15.00      A    N  
ATOM    972  HN  GLU A 107     -15.945  -1.099  -2.818  1.00 15.00      A    H  
ATOM    973  CA  GLU A 107     -15.399  -3.021  -2.105  1.00 15.00      A    C  
ATOM    974  CB  GLU A 107     -16.762  -3.720  -2.184  1.00 15.00      A    C  
ATOM    975  CG  GLU A 107     -17.287  -3.931  -3.597  1.00 15.00      A    C  
ATOM    976  CD  GLU A 107     -18.670  -4.551  -3.618  1.00 15.00      A    C  
ATOM    977  OE1 GLU A 107     -18.766  -5.793  -3.526  1.00 15.00      A    O  
ATOM    978  OE2 GLU A 107     -19.657  -3.794  -3.727  1.00 15.00      A    O  
ATOM    979  C   GLU A 107     -14.249  -4.024  -2.254  1.00 15.00      A    C  
ATOM    980  O   GLU A 107     -14.223  -4.810  -3.200  1.00 15.00      A    O  
ATOM    981  N   THR A 108     -13.321  -3.990  -1.286  1.00 15.00      A    N  
ATOM    982  HN  THR A 108     -13.442  -3.349  -0.556  1.00 15.00      A    H  
ATOM    983  CA  THR A 108     -12.128  -4.863  -1.246  1.00 15.00      A    C  
ATOM    984  CB  THR A 108     -12.351  -6.374  -1.552  1.00 15.00      A    C  
ATOM    985  OG1 THR A 108     -12.349  -6.627  -2.965  1.00 15.00      A    O  
ATOM    986  HG1 THR A 108     -13.030  -6.098  -3.387  1.00 15.00      A    H  
ATOM    987  CG2 THR A 108     -13.632  -6.909  -0.919  1.00 15.00      A    C  
ATOM    988  C   THR A 108     -10.929  -4.308  -2.027  1.00 15.00      A    C  
ATOM    989  O   THR A 108      -9.841  -4.880  -1.978  1.00 15.00      A    O  
ATOM    990  N   THR A 109     -11.125  -3.196  -2.745  1.00 15.00      A    N  
ATOM    991  HN  THR A 109     -12.015  -2.792  -2.767  1.00 15.00      A    H  
ATOM    992  CA  THR A 109     -10.035  -2.572  -3.505  1.00 15.00      A    C  
ATOM    993  CB  THR A 109     -10.088  -2.881  -5.023  1.00 15.00      A    C  
ATOM    994  OG1 THR A 109     -11.325  -2.426  -5.582  1.00 15.00      A    O  
ATOM    995  HG1 THR A 109     -11.197  -2.194  -6.505  1.00 15.00      A    H  
ATOM    996  CG2 THR A 109      -9.928  -4.371  -5.290  1.00 15.00      A    C  
ATOM    997  C   THR A 109     -10.006  -1.057  -3.295  1.00 15.00      A    C  
ATOM    998  O   THR A 109     -11.052  -0.411  -3.257  1.00 15.00      A    O  
ATOM    999  N   ILE A 110      -8.803  -0.497  -3.138  1.00 15.00      A    N  
ATOM   1000  HN  ILE A 110      -8.004  -1.068  -3.151  1.00 15.00      A    H  
ATOM   1001  CA  ILE A 110      -8.642   0.948  -2.946  1.00 15.00      A    C  
ATOM   1002  CB  ILE A 110      -8.439   1.322  -1.453  1.00 15.00      A    C  
ATOM   1003  CG1 ILE A 110      -9.633   0.883  -0.598  1.00 15.00      A    C  
ATOM   1004  CG2 ILE A 110      -8.200   2.821  -1.305  1.00 15.00      A    C  
ATOM   1005  CD1 ILE A 110      -9.443   1.116   0.888  1.00 15.00      A    C  
ATOM   1006  C   ILE A 110      -7.449   1.475  -3.744  1.00 15.00      A    C  
ATOM   1007  O   ILE A 110      -6.311   1.078  -3.496  1.00 15.00      A    O  
ATOM   1008  N   THR A 111      -7.706   2.366  -4.706  1.00 15.00      A    N  
ATOM   1009  HN  THR A 111      -8.631   2.638  -4.880  1.00 15.00      A    H  
ATOM   1010  CA  THR A 111      -6.627   2.940  -5.505  1.00 15.00      A    C  
ATOM   1011  CB  THR A 111      -6.958   3.018  -7.016  1.00 15.00      A    C  
ATOM   1012  OG1 THR A 111      -5.754   2.833  -7.773  1.00 15.00      A    O  
ATOM   1013  HG1 THR A 111      -5.480   3.672  -8.151  1.00 15.00      A    H  
ATOM   1014  CG2 THR A 111      -7.569   4.363  -7.390  1.00 15.00      A    C  
ATOM   1015  C   THR A 111      -6.219   4.309  -4.969  1.00 15.00      A    C  
ATOM   1016  O   THR A 111      -7.043   5.041  -4.416  1.00 15.00      A    O  
ATOM   1017  N   ILE A 112      -4.939   4.644  -5.123  1.00 15.00      A    N  
ATOM   1018  HN  ILE A 112      -4.331   4.014  -5.565  1.00 15.00      A    H  
ATOM   1019  CA  ILE A 112      -4.418   5.923  -4.652  1.00 15.00      A    C  
ATOM   1020  CB  ILE A 112      -3.672   5.783  -3.303  1.00 15.00      A    C  
ATOM   1021  CG1 ILE A 112      -2.795   4.525  -3.284  1.00 15.00      A    C  
ATOM   1022  CG2 ILE A 112      -4.650   5.785  -2.138  1.00 15.00      A    C  
ATOM   1023  CD1 ILE A 112      -1.873   4.433  -2.086  1.00 15.00      A    C  
ATOM   1024  C   ILE A 112      -3.473   6.557  -5.673  1.00 15.00      A    C  
ATOM   1025  O   ILE A 112      -2.842   5.861  -6.469  1.00 15.00      A    O  
ATOM   1026  N   SER A 113      -3.393   7.885  -5.641  1.00 15.00      A    N  
ATOM   1027  HN  SER A 113      -3.945   8.377  -4.998  1.00 15.00      A    H  
ATOM   1028  CA  SER A 113      -2.511   8.637  -6.536  1.00 15.00      A    C  
ATOM   1029  CB  SER A 113      -3.323   9.485  -7.519  1.00 15.00      A    C  
ATOM   1030  OG  SER A 113      -3.901   8.679  -8.533  1.00 15.00      A    O  
ATOM   1031  HG  SER A 113      -3.210   8.356  -9.117  1.00 15.00      A    H  
ATOM   1032  C   SER A 113      -1.573   9.520  -5.715  1.00 15.00      A    C  
ATOM   1033  O   SER A 113      -1.981  10.087  -4.701  1.00 15.00      A    O  
ATOM   1034  N   TRP A 114      -0.318   9.641  -6.149  1.00 15.00      A    N  
ATOM   1035  HN  TRP A 114      -0.045   9.186  -6.973  1.00 15.00      A    H  
ATOM   1036  CA  TRP A 114       0.656  10.440  -5.412  1.00 15.00      A    C  
ATOM   1037  CB  TRP A 114       1.404   9.549  -4.411  1.00 15.00      A    C  
ATOM   1038  CG  TRP A 114       2.191   8.440  -5.054  1.00 15.00      A    C  
ATOM   1039  CD1 TRP A 114       3.496   8.488  -5.453  1.00 15.00      A    C  
ATOM   1040  CD2 TRP A 114       1.726   7.118  -5.370  1.00 15.00      A    C  
ATOM   1041  NE1 TRP A 114       3.870   7.286  -6.001  1.00 15.00      A    N  
ATOM   1042  HE1 TRP A 114       4.757   7.076  -6.360  1.00 15.00      A    H  
ATOM   1043  CE2 TRP A 114       2.803   6.428  -5.961  1.00 15.00      A    C  
ATOM   1044  CE3 TRP A 114       0.506   6.451  -5.212  1.00 15.00      A    C  
ATOM   1045  CZ2 TRP A 114       2.697   5.108  -6.392  1.00 15.00      A    C  
ATOM   1046  CZ3 TRP A 114       0.404   5.142  -5.641  1.00 15.00      A    C  
ATOM   1047  CH2 TRP A 114       1.493   4.484  -6.223  1.00 15.00      A    C  
ATOM   1048  C   TRP A 114       1.661  11.140  -6.328  1.00 15.00      A    C  
ATOM   1049  O   TRP A 114       1.770  10.824  -7.513  1.00 15.00      A    O  
ATOM   1050  N   ARG A 115       2.391  12.098  -5.757  1.00 15.00      A    N  
ATOM   1051  HN  ARG A 115       2.233  12.310  -4.813  1.00 15.00      A    H  
ATOM   1052  CA  ARG A 115       3.414  12.840  -6.487  1.00 15.00      A    C  
ATOM   1053  CB  ARG A 115       3.268  14.347  -6.252  1.00 15.00      A    C  
ATOM   1054  CG  ARG A 115       4.209  15.197  -7.094  1.00 15.00      A    C  
ATOM   1055  CD  ARG A 115       4.012  16.681  -6.830  1.00 15.00      A    C  
ATOM   1056  NE  ARG A 115       4.952  17.495  -7.599  1.00 15.00      A    N  
ATOM   1057  HE  ARG A 115       5.790  17.070  -7.884  1.00 15.00      A    H  
ATOM   1058  CZ  ARG A 115       4.735  18.765  -7.935  1.00 15.00      A    C  
ATOM   1059  NH1 ARG A 115       3.614  19.374  -7.569  1.00 15.00      A    N  
ATOM   1060 HH11 ARG A 115       2.897  18.858  -7.019  1.00 15.00      A    H  
ATOM   1061 HH12 ARG A 115       3.450  20.367  -7.834  1.00 15.00      A    H  
ATOM   1062  NH2 ARG A 115       5.646  19.429  -8.636  1.00 15.00      A    N  
ATOM   1063 HH21 ARG A 115       5.479  20.421  -8.899  1.00 15.00      A    H  
ATOM   1064 HH22 ARG A 115       6.527  18.956  -8.926  1.00 15.00      A    H  
ATOM   1065  C   ARG A 115       4.799  12.368  -6.050  1.00 15.00      A    C  
ATOM   1066  O   ARG A 115       5.040  12.159  -4.861  1.00 15.00      A    O  
ATOM   1067  N   THR A 116       5.702  12.206  -7.010  1.00 15.00      A    N  
ATOM   1068  HN  THR A 116       5.461  12.420  -7.936  1.00 15.00      A    H  
ATOM   1069  CA  THR A 116       7.050  11.729  -6.716  1.00 15.00      A    C  
ATOM   1070  CB  THR A 116       7.452  10.571  -7.658  1.00 15.00      A    C  
ATOM   1071  OG1 THR A 116       8.840  10.261  -7.500  1.00 15.00      A    O  
ATOM   1072  HG1 THR A 116       9.293  11.013  -7.109  1.00 15.00      A    H  
ATOM   1073  CG2 THR A 116       7.174  10.929  -9.112  1.00 15.00      A    C  
ATOM   1074  C   THR A 116       8.098  12.841  -6.771  1.00 15.00      A    C  
ATOM   1075  O   THR A 116       7.919  13.849  -7.454  1.00 15.00      A    O  
ATOM   1076  N   LYS A 117       9.189  12.647  -6.029  1.00 15.00      A    N  
ATOM   1077  HN  LYS A 117       9.255  11.830  -5.491  1.00 15.00      A    H  
ATOM   1078  CA  LYS A 117      10.282  13.611  -5.982  1.00 15.00      A    C  
ATOM   1079  CB  LYS A 117      10.945  13.576  -4.599  1.00 15.00      A    C  
ATOM   1080  CG  LYS A 117      11.935  14.702  -4.336  1.00 15.00      A    C  
ATOM   1081  CD  LYS A 117      12.585  14.547  -2.973  1.00 15.00      A    C  
ATOM   1082  CE  LYS A 117      13.605  15.640  -2.709  1.00 15.00      A    C  
ATOM   1083  NZ  LYS A 117      14.314  15.427  -1.419  1.00 15.00      A    N  
ATOM   1084  HZ1 LYS A 117      15.048  16.153  -1.289  1.00 15.00      A    H  
ATOM   1085  HZ2 LYS A 117      14.765  14.490  -1.411  1.00 15.00      A    H  
ATOM   1086  HZ3 LYS A 117      13.641  15.483  -0.628  1.00 15.00      A    H  
ATOM   1087  C   LYS A 117      11.317  13.314  -7.068  1.00 15.00      A    C  
ATOM   1088  O   LYS A 117      11.375  12.203  -7.601  1.00 15.00      A    O  
ATOM   1089  N   THR A 118      12.124  14.323  -7.392  1.00 15.00      A    N  
ATOM   1090  HN  THR A 118      12.009  15.184  -6.937  1.00 15.00      A    H  
ATOM   1091  CA  THR A 118      13.166  14.196  -8.406  1.00 15.00      A    C  
ATOM   1092  CB  THR A 118      13.546  15.576  -8.980  1.00 15.00      A    C  
ATOM   1093  OG1 THR A 118      13.424  16.572  -7.953  1.00 15.00      A    O  
ATOM   1094  HG1 THR A 118      12.542  16.951  -7.979  1.00 15.00      A    H  
ATOM   1095  CG2 THR A 118      12.640  15.943 -10.145  1.00 15.00      A    C  
ATOM   1096  C   THR A 118      14.420  13.520  -7.846  1.00 15.00      A    C  
ATOM   1097  O   THR A 118      15.405  14.186  -7.522  1.00 15.00      A    O  
ATOM   1098  N   GLU A 119      14.368  12.194  -7.729  1.00 15.00      A    N  
ATOM   1099  HN  GLU A 119      13.548  11.727  -7.995  1.00 15.00      A    H  
ATOM   1100  CA  GLU A 119      15.492  11.412  -7.216  1.00 15.00      A    C  
ATOM   1101  CB  GLU A 119      15.556  11.480  -5.684  1.00 15.00      A    C  
ATOM   1102  CG  GLU A 119      14.309  10.981  -4.973  1.00 15.00      A    C  
ATOM   1103  CD  GLU A 119      14.268  11.387  -3.511  1.00 15.00      A    C  
ATOM   1104  OE1 GLU A 119      15.309  11.836  -2.985  1.00 15.00      A    O  
ATOM   1105  OE2 GLU A 119      13.191  11.258  -2.891  1.00 15.00      A    O  
ATOM   1106  C   GLU A 119      15.411   9.965  -7.698  1.00 15.00      A    C  
ATOM   1107  O   GLU A 119      14.455   9.584  -8.374  1.00 15.00      A    O  
ATOM   1108  N   THR A 120      16.417   9.162  -7.353  1.00 15.00      A    N  
ATOM   1109  HN  THR A 120      17.149   9.517  -6.807  1.00 15.00      A    H  
ATOM   1110  CA  THR A 120      16.447   7.761  -7.765  1.00 15.00      A    C  
ATOM   1111  CB  THR A 120      17.878   7.178  -7.784  1.00 15.00      A    C  
ATOM   1112  OG1 THR A 120      17.839   5.772  -8.065  1.00 15.00      A    O  
ATOM   1113  HG1 THR A 120      16.942   5.448  -7.962  1.00 15.00      A    H  
ATOM   1114  CG2 THR A 120      18.592   7.421  -6.461  1.00 15.00      A    C  
ATOM   1115  C   THR A 120      15.517   6.901  -6.906  1.00 15.00      A    C  
ATOM   1116  O   THR A 120      15.672   6.810  -5.687  1.00 15.00      A    O  
ATOM   1117  N   ILE A 121      14.533   6.291  -7.558  1.00 15.00      A    N  
ATOM   1118  HN  ILE A 121      14.455   6.416  -8.527  1.00 15.00      A    H  
ATOM   1119  CA  ILE A 121      13.561   5.444  -6.873  1.00 15.00      A    C  
ATOM   1120  CB  ILE A 121      12.158   6.098  -6.858  1.00 15.00      A    C  
ATOM   1121  CG1 ILE A 121      12.231   7.504  -6.253  1.00 15.00      A    C  
ATOM   1122  CG2 ILE A 121      11.166   5.245  -6.082  1.00 15.00      A    C  
ATOM   1123  CD1 ILE A 121      10.921   8.261  -6.298  1.00 15.00      A    C  
ATOM   1124  C   ILE A 121      13.490   4.064  -7.532  1.00 15.00      A    C  
ATOM   1125  O   ILE A 121      13.540   3.948  -8.758  1.00 15.00      A    O  
ATOM   1126  N   THR A 122      13.380   3.022  -6.710  1.00 15.00      A    N  
ATOM   1127  HN  THR A 122      13.339   3.181  -5.745  1.00 15.00      A    H  
ATOM   1128  CA  THR A 122      13.318   1.650  -7.209  1.00 15.00      A    C  
ATOM   1129  CB  THR A 122      14.405   0.767  -6.568  1.00 15.00      A    C  
ATOM   1130  OG1 THR A 122      14.277   0.807  -5.141  1.00 15.00      A    O  
ATOM   1131  HG1 THR A 122      13.831   0.014  -4.835  1.00 15.00      A    H  
ATOM   1132  CG2 THR A 122      15.794   1.248  -6.966  1.00 15.00      A    C  
ATOM   1133  C   THR A 122      11.949   1.004  -6.976  1.00 15.00      A    C  
ATOM   1134  O   THR A 122      11.767  -0.183  -7.253  1.00 15.00      A    O  
ATOM   1135  N   GLY A 123      10.989   1.780  -6.471  1.00 15.00      A    N  
ATOM   1136  HN  GLY A 123      11.183   2.719  -6.267  1.00 15.00      A    H  
ATOM   1137  CA  GLY A 123       9.659   1.241  -6.227  1.00 15.00      A    C  
ATOM   1138  C   GLY A 123       8.940   1.916  -5.075  1.00 15.00      A    C  
ATOM   1139  O   GLY A 123       9.400   2.932  -4.559  1.00 15.00      A    O  
ATOM   1140  N   PHE A 124       7.799   1.349  -4.681  1.00 15.00      A    N  
ATOM   1141  HN  PHE A 124       7.487   0.540  -5.141  1.00 15.00      A    H  
ATOM   1142  CA  PHE A 124       6.999   1.890  -3.584  1.00 15.00      A    C  
ATOM   1143  CB  PHE A 124       5.827   2.716  -4.127  1.00 15.00      A    C  
ATOM   1144  CG  PHE A 124       6.238   3.836  -5.039  1.00 15.00      A    C  
ATOM   1145  CD1 PHE A 124       6.001   3.760  -6.400  1.00 15.00      A    C  
ATOM   1146  CD2 PHE A 124       6.871   4.960  -4.535  1.00 15.00      A    C  
ATOM   1147  CE1 PHE A 124       6.387   4.783  -7.243  1.00 15.00      A    C  
ATOM   1148  CE2 PHE A 124       7.258   5.988  -5.372  1.00 15.00      A    C  
ATOM   1149  CZ  PHE A 124       7.016   5.899  -6.728  1.00 15.00      A    C  
ATOM   1150  C   PHE A 124       6.471   0.765  -2.704  1.00 15.00      A    C  
ATOM   1151  O   PHE A 124       6.630  -0.412  -3.028  1.00 15.00      A    O  
ATOM   1152  N   GLN A 125       5.838   1.127  -1.593  1.00 15.00      A    N  
ATOM   1153  HN  GLN A 125       5.738   2.080  -1.384  1.00 15.00      A    H  
ATOM   1154  CA  GLN A 125       5.291   0.133  -0.678  1.00 15.00      A    C  
ATOM   1155  CB  GLN A 125       6.336  -0.262   0.366  1.00 15.00      A    C  
ATOM   1156  CG  GLN A 125       5.978  -1.512   1.151  1.00 15.00      A    C  
ATOM   1157  CD  GLN A 125       7.027  -1.872   2.177  1.00 15.00      A    C  
ATOM   1158  OE1 GLN A 125       7.967  -2.608   1.886  1.00 15.00      A    O  
ATOM   1159  NE2 GLN A 125       6.868  -1.355   3.388  1.00 15.00      A    N  
ATOM   1160 HE21 GLN A 125       6.091  -0.779   3.546  1.00 15.00      A    H  
ATOM   1161 HE22 GLN A 125       7.534  -1.567   4.073  1.00 15.00      A    H  
ATOM   1162  C   GLN A 125       4.023   0.637   0.003  1.00 15.00      A    C  
ATOM   1163  O   GLN A 125       3.948   1.791   0.420  1.00 15.00      A    O  
ATOM   1164  N   VAL A 126       3.027  -0.239   0.111  1.00 15.00      A    N  
ATOM   1165  HN  VAL A 126       3.147  -1.144  -0.241  1.00 15.00      A    H  
ATOM   1166  CA  VAL A 126       1.761   0.116   0.744  1.00 15.00      A    C  
ATOM   1167  CB  VAL A 126       0.580   0.106  -0.253  1.00 15.00      A    C  
ATOM   1168  CG1 VAL A 126       0.399   1.473  -0.891  1.00 15.00      A    C  
ATOM   1169  CG2 VAL A 126       0.775  -0.961  -1.321  1.00 15.00      A    C  
ATOM   1170  C   VAL A 126       1.436  -0.815   1.908  1.00 15.00      A    C  
ATOM   1171  O   VAL A 126       1.306  -2.027   1.731  1.00 15.00      A    O  
ATOM   1172  N   ASP A 127       1.322  -0.239   3.099  1.00 15.00      A    N  
ATOM   1173  HN  ASP A 127       1.471   0.726   3.180  1.00 15.00      A    H  
ATOM   1174  CA  ASP A 127       0.985  -1.003   4.292  1.00 15.00      A    C  
ATOM   1175  CB  ASP A 127       1.946  -0.683   5.442  1.00 15.00      A    C  
ATOM   1176  CG  ASP A 127       3.048  -1.713   5.591  1.00 15.00      A    C  
ATOM   1177  OD1 ASP A 127       2.859  -2.857   5.124  1.00 15.00      A    O  
ATOM   1178  OD2 ASP A 127       4.097  -1.380   6.180  1.00 15.00      A    O  
ATOM   1179  C   ASP A 127      -0.451  -0.709   4.704  1.00 15.00      A    C  
ATOM   1180  O   ASP A 127      -0.717   0.267   5.407  1.00 15.00      A    O  
ATOM   1181  N   ALA A 128      -1.377  -1.546   4.244  1.00 15.00      A    N  
ATOM   1182  HN  ALA A 128      -1.102  -2.305   3.687  1.00 15.00      A    H  
ATOM   1183  CA  ALA A 128      -2.789  -1.364   4.554  1.00 15.00      A    C  
ATOM   1184  CB  ALA A 128      -3.656  -1.893   3.422  1.00 15.00      A    C  
ATOM   1185  C   ALA A 128      -3.161  -2.020   5.878  1.00 15.00      A    C  
ATOM   1186  O   ALA A 128      -3.464  -3.213   5.929  1.00 15.00      A    O  
ATOM   1187  N   VAL A 129      -3.138  -1.226   6.946  1.00 15.00      A    N  
ATOM   1188  HN  VAL A 129      -2.893  -0.283   6.832  1.00 15.00      A    H  
ATOM   1189  CA  VAL A 129      -3.469  -1.716   8.280  1.00 15.00      A    C  
ATOM   1190  CB  VAL A 129      -2.536  -1.112   9.354  1.00 15.00      A    C  
ATOM   1191  CG1 VAL A 129      -2.790  -1.750  10.713  1.00 15.00      A    C  
ATOM   1192  CG2 VAL A 129      -1.077  -1.271   8.951  1.00 15.00      A    C  
ATOM   1193  C   VAL A 129      -4.922  -1.396   8.628  1.00 15.00      A    C  
ATOM   1194  O   VAL A 129      -5.288  -0.231   8.779  1.00 15.00      A    O  
ATOM   1195  N   PRO A 130      -5.768  -2.434   8.761  1.00 15.00      A    N  
ATOM   1196  CA  PRO A 130      -7.191  -2.265   9.079  1.00 15.00      A    C  
ATOM   1197  CB  PRO A 130      -7.781  -3.642   8.772  1.00 15.00      A    C  
ATOM   1198  CG  PRO A 130      -6.654  -4.591   8.990  1.00 15.00      A    C  
ATOM   1199  CD  PRO A 130      -5.399  -3.854   8.611  1.00 15.00      A    C  
ATOM   1200  C   PRO A 130      -7.435  -1.904  10.543  1.00 15.00      A    C  
ATOM   1201  O   PRO A 130      -6.639  -2.239  11.422  1.00 15.00      A    O  
ATOM   1202  N   ALA A 131      -8.546  -1.216  10.790  1.00 15.00      A    N  
ATOM   1203  HN  ALA A 131      -9.130  -0.970  10.042  1.00 15.00      A    H  
ATOM   1204  CA  ALA A 131      -8.920  -0.812  12.141  1.00 15.00      A    C  
ATOM   1205  CB  ALA A 131      -9.717   0.483  12.099  1.00 15.00      A    C  
ATOM   1206  C   ALA A 131      -9.729  -1.908  12.829  1.00 15.00      A    C  
ATOM   1207  O   ALA A 131      -9.845  -1.932  14.054  1.00 15.00      A    O  
ATOM   1208  N   ASN A 132     -10.285  -2.813  12.029  1.00 15.00      A    N  
ATOM   1209  HN  ASN A 132     -10.149  -2.740  11.063  1.00 15.00      A    H  
ATOM   1210  CA  ASN A 132     -11.086  -3.914  12.550  1.00 15.00      A    C  
ATOM   1211  CB  ASN A 132     -12.323  -4.141  11.678  1.00 15.00      A    C  
ATOM   1212  CG  ASN A 132     -13.276  -2.962  11.699  1.00 15.00      A    C  
ATOM   1213  OD1 ASN A 132     -13.800  -2.590  12.748  1.00 15.00      A    O  
ATOM   1214  ND2 ASN A 132     -13.506  -2.368  10.537  1.00 15.00      A    N  
ATOM   1215 HD21 ASN A 132     -13.053  -2.718   9.741  1.00 15.00      A    H  
ATOM   1216 HD22 ASN A 132     -14.114  -1.601  10.522  1.00 15.00      A    H  
ATOM   1217  C   ASN A 132     -10.263  -5.193  12.642  1.00 15.00      A    C  
ATOM   1218  O   ASN A 132     -10.321  -5.908  13.644  1.00 15.00      A    O  
ATOM   1219  N   GLY A 133      -9.501  -5.477  11.588  1.00 15.00      A    N  
ATOM   1220  HN  GLY A 133      -9.513  -4.877  10.814  1.00 15.00      A    H  
ATOM   1221  CA  GLY A 133      -8.664  -6.665  11.569  1.00 15.00      A    C  
ATOM   1222  C   GLY A 133      -7.341  -6.457  12.284  1.00 15.00      A    C  
ATOM   1223  O   GLY A 133      -6.875  -5.326  12.426  1.00 15.00      A    O  
ATOM   1224  N   GLN A 134      -6.732  -7.550  12.733  1.00 15.00      A    N  
ATOM   1225  HN  GLN A 134      -7.152  -8.424  12.589  1.00 15.00      A    H  
ATOM   1226  CA  GLN A 134      -5.457  -7.482  13.441  1.00 15.00      A    C  
ATOM   1227  CB  GLN A 134      -5.454  -8.442  14.636  1.00 15.00      A    C  
ATOM   1228  CG  GLN A 134      -6.495  -8.122  15.698  1.00 15.00      A    C  
ATOM   1229  CD  GLN A 134      -6.279  -6.767  16.344  1.00 15.00      A    C  
ATOM   1230  OE1 GLN A 134      -5.147  -6.303  16.487  1.00 15.00      A    O  
ATOM   1231  NE2 GLN A 134      -7.369  -6.119  16.734  1.00 15.00      A    N  
ATOM   1232 HE21 GLN A 134      -8.239  -6.543  16.584  1.00 15.00      A    H  
ATOM   1233 HE22 GLN A 134      -7.259  -5.243  17.159  1.00 15.00      A    H  
ATOM   1234  C   GLN A 134      -4.283  -7.799  12.519  1.00 15.00      A    C  
ATOM   1235  O   GLN A 134      -3.125  -7.687  12.921  1.00 15.00      A    O  
ATOM   1236  N   THR A 135      -4.581  -8.182  11.281  1.00 15.00      A    N  
ATOM   1237  HN  THR A 135      -5.520  -8.226  11.005  1.00 15.00      A    H  
ATOM   1238  CA  THR A 135      -3.535  -8.528  10.324  1.00 15.00      A    C  
ATOM   1239  CB  THR A 135      -3.569 -10.027   9.964  1.00 15.00      A    C  
ATOM   1240  OG1 THR A 135      -3.484 -10.803  11.164  1.00 15.00      A    O  
ATOM   1241  HG1 THR A 135      -2.607 -10.709  11.543  1.00 15.00      A    H  
ATOM   1242  CG2 THR A 135      -2.402 -10.390   9.057  1.00 15.00      A    C  
ATOM   1243  C   THR A 135      -3.626  -7.693   9.050  1.00 15.00      A    C  
ATOM   1244  O   THR A 135      -4.561  -7.843   8.264  1.00 15.00      A    O  
ATOM   1245  N   PRO A 136      -2.649  -6.789   8.843  1.00 15.00      A    N  
ATOM   1246  CA  PRO A 136      -2.596  -5.936   7.656  1.00 15.00      A    C  
ATOM   1247  CB  PRO A 136      -1.757  -4.758   8.142  1.00 15.00      A    C  
ATOM   1248  CG  PRO A 136      -0.819  -5.345   9.141  1.00 15.00      A    C  
ATOM   1249  CD  PRO A 136      -1.527  -6.520   9.763  1.00 15.00      A    C  
ATOM   1250  C   PRO A 136      -1.886  -6.632   6.493  1.00 15.00      A    C  
ATOM   1251  O   PRO A 136      -1.227  -7.656   6.682  1.00 15.00      A    O  
ATOM   1252  N   ILE A 137      -2.029  -6.082   5.288  1.00 15.00      A    N  
ATOM   1253  HN  ILE A 137      -2.574  -5.272   5.188  1.00 15.00      A    H  
ATOM   1254  CA  ILE A 137      -1.386  -6.659   4.111  1.00 15.00      A    C  
ATOM   1255  CB  ILE A 137      -2.392  -7.046   3.008  1.00 15.00      A    C  
ATOM   1256  CG1 ILE A 137      -3.245  -5.846   2.597  1.00 15.00      A    C  
ATOM   1257  CG2 ILE A 137      -3.269  -8.207   3.462  1.00 15.00      A    C  
ATOM   1258  CD1 ILE A 137      -3.856  -5.982   1.220  1.00 15.00      A    C  
ATOM   1259  C   ILE A 137      -0.321  -5.725   3.543  1.00 15.00      A    C  
ATOM   1260  O   ILE A 137      -0.526  -4.513   3.444  1.00 15.00      A    O  
ATOM   1261  N   GLN A 138       0.821  -6.299   3.181  1.00 15.00      A    N  
ATOM   1262  HN  GLN A 138       0.923  -7.267   3.293  1.00 15.00      A    H  
ATOM   1263  CA  GLN A 138       1.929  -5.531   2.626  1.00 15.00      A    C  
ATOM   1264  CB  GLN A 138       3.220  -5.883   3.373  1.00 15.00      A    C  
ATOM   1265  CG  GLN A 138       4.402  -4.977   3.071  1.00 15.00      A    C  
ATOM   1266  CD  GLN A 138       5.586  -5.272   3.972  1.00 15.00      A    C  
ATOM   1267  OE1 GLN A 138       6.435  -6.102   3.651  1.00 15.00      A    O  
ATOM   1268  NE2 GLN A 138       5.649  -4.589   5.108  1.00 15.00      A    N  
ATOM   1269 HE21 GLN A 138       4.939  -3.940   5.299  1.00 15.00      A    H  
ATOM   1270 HE22 GLN A 138       6.397  -4.770   5.714  1.00 15.00      A    H  
ATOM   1271  C   GLN A 138       2.084  -5.816   1.135  1.00 15.00      A    C  
ATOM   1272  O   GLN A 138       2.116  -6.974   0.716  1.00 15.00      A    O  
ATOM   1273  N   ARG A 139       2.171  -4.755   0.337  1.00 15.00      A    N  
ATOM   1274  HN  ARG A 139       2.133  -3.857   0.728  1.00 15.00      A    H  
ATOM   1275  CA  ARG A 139       2.318  -4.896  -1.108  1.00 15.00      A    C  
ATOM   1276  CB  ARG A 139       1.041  -4.441  -1.828  1.00 15.00      A    C  
ATOM   1277  CG  ARG A 139      -0.204  -5.258  -1.509  1.00 15.00      A    C  
ATOM   1278  CD  ARG A 139      -0.079  -6.689  -2.011  1.00 15.00      A    C  
ATOM   1279  NE  ARG A 139      -1.330  -7.436  -1.867  1.00 15.00      A    N  
ATOM   1280  HE  ARG A 139      -2.037  -7.266  -2.526  1.00 15.00      A    H  
ATOM   1281  CZ  ARG A 139      -1.553  -8.334  -0.909  1.00 15.00      A    C  
ATOM   1282  NH1 ARG A 139      -0.615  -8.599  -0.006  1.00 15.00      A    N  
ATOM   1283 HH11 ARG A 139       0.301  -8.107  -0.046  1.00 15.00      A    H  
ATOM   1284 HH12 ARG A 139      -0.795  -9.301   0.741  1.00 15.00      A    H  
ATOM   1285  NH2 ARG A 139      -2.721  -8.963  -0.850  1.00 15.00      A    N  
ATOM   1286 HH21 ARG A 139      -2.898  -9.663  -0.102  1.00 15.00      A    H  
ATOM   1287 HH22 ARG A 139      -3.460  -8.756  -1.553  1.00 15.00      A    H  
ATOM   1288  C   ARG A 139       3.514  -4.102  -1.627  1.00 15.00      A    C  
ATOM   1289  O   ARG A 139       3.984  -3.167  -0.977  1.00 15.00      A    O  
ATOM   1290  N   THR A 140       4.001  -4.482  -2.804  1.00 15.00      A    N  
ATOM   1291  HN  THR A 140       3.588  -5.238  -3.270  1.00 15.00      A    H  
ATOM   1292  CA  THR A 140       5.133  -3.801  -3.424  1.00 15.00      A    C  
ATOM   1293  CB  THR A 140       6.338  -4.748  -3.593  1.00 15.00      A    C  
ATOM   1294  OG1 THR A 140       6.538  -5.495  -2.384  1.00 15.00      A    O  
ATOM   1295  HG1 THR A 140       6.406  -4.920  -1.624  1.00 15.00      A    H  
ATOM   1296  CG2 THR A 140       7.601  -3.958  -3.908  1.00 15.00      A    C  
ATOM   1297  C   THR A 140       4.719  -3.244  -4.783  1.00 15.00      A    C  
ATOM   1298  O   THR A 140       4.197  -3.973  -5.627  1.00 15.00      A    O  
ATOM   1299  N   ILE A 141       4.946  -1.949  -4.990  1.00 15.00      A    N  
ATOM   1300  HN  ILE A 141       5.385  -1.420  -4.290  1.00 15.00      A    H  
ATOM   1301  CA  ILE A 141       4.566  -1.301  -6.242  1.00 15.00      A    C  
ATOM   1302  CB  ILE A 141       3.768   0.001  -5.991  1.00 15.00      A    C  
ATOM   1303  CG1 ILE A 141       3.002  -0.088  -4.666  1.00 15.00      A    C  
ATOM   1304  CG2 ILE A 141       2.805   0.261  -7.141  1.00 15.00      A    C  
ATOM   1305  CD1 ILE A 141       2.403   1.224  -4.213  1.00 15.00      A    C  
ATOM   1306  C   ILE A 141       5.784  -0.988  -7.103  1.00 15.00      A    C  
ATOM   1307  O   ILE A 141       6.893  -0.821  -6.593  1.00 15.00      A    O  
ATOM   1308  N   LYS A 142       5.567  -0.930  -8.415  1.00 15.00      A    N  
ATOM   1309  HN  LYS A 142       4.661  -1.094  -8.750  1.00 15.00      A    H  
ATOM   1310  CA  LYS A 142       6.632  -0.633  -9.368  1.00 15.00      A    C  
ATOM   1311  CB  LYS A 142       6.260  -1.160 -10.762  1.00 15.00      A    C  
ATOM   1312  CG  LYS A 142       6.710  -2.591 -11.052  1.00 15.00      A    C  
ATOM   1313  CD  LYS A 142       5.965  -3.608 -10.200  1.00 15.00      A    C  
ATOM   1314  CE  LYS A 142       6.806  -4.054  -9.015  1.00 15.00      A    C  
ATOM   1315  NZ  LYS A 142       5.986  -4.729  -7.973  1.00 15.00      A    N  
ATOM   1316  HZ1 LYS A 142       6.565  -4.916  -7.129  1.00 15.00      A    H  
ATOM   1317  HZ2 LYS A 142       5.617  -5.631  -8.334  1.00 15.00      A    H  
ATOM   1318  HZ3 LYS A 142       5.186  -4.123  -7.702  1.00 15.00      A    H  
ATOM   1319  C   LYS A 142       6.905   0.873  -9.413  1.00 15.00      A    C  
ATOM   1320  O   LYS A 142       6.023   1.675  -9.104  1.00 15.00      A    O  
ATOM   1321  N   PRO A 143       8.134   1.279  -9.794  1.00 15.00      A    N  
ATOM   1322  CA  PRO A 143       8.518   2.697  -9.857  1.00 15.00      A    C  
ATOM   1323  CB  PRO A 143      10.043   2.632  -9.816  1.00 15.00      A    C  
ATOM   1324  CG  PRO A 143      10.374   1.347 -10.499  1.00 15.00      A    C  
ATOM   1325  CD  PRO A 143       9.252   0.393 -10.179  1.00 15.00      A    C  
ATOM   1326  C   PRO A 143       8.065   3.411 -11.132  1.00 15.00      A    C  
ATOM   1327  O   PRO A 143       8.250   4.622 -11.264  1.00 15.00      A    O  
ATOM   1328  N   ASP A 144       7.473   2.673 -12.069  1.00 15.00      A    N  
ATOM   1329  HN  ASP A 144       7.335   1.715 -11.912  1.00 15.00      A    H  
ATOM   1330  CA  ASP A 144       7.019   3.267 -13.326  1.00 15.00      A    C  
ATOM   1331  CB  ASP A 144       7.405   2.407 -14.541  1.00 15.00      A    C  
ATOM   1332  CG  ASP A 144       6.814   1.006 -14.532  1.00 15.00      A    C  
ATOM   1333  OD1 ASP A 144       6.076   0.666 -13.584  1.00 15.00      A    O  
ATOM   1334  OD2 ASP A 144       7.095   0.245 -15.482  1.00 15.00      A    O  
ATOM   1335  C   ASP A 144       5.527   3.597 -13.323  1.00 15.00      A    C  
ATOM   1336  O   ASP A 144       4.999   4.124 -14.302  1.00 15.00      A    O  
ATOM   1337  N   VAL A 145       4.854   3.295 -12.218  1.00 15.00      A    N  
ATOM   1338  HN  VAL A 145       5.325   2.877 -11.468  1.00 15.00      A    H  
ATOM   1339  CA  VAL A 145       3.429   3.573 -12.099  1.00 15.00      A    C  
ATOM   1340  CB  VAL A 145       2.607   2.273 -11.918  1.00 15.00      A    C  
ATOM   1341  CG1 VAL A 145       2.704   1.735 -10.496  1.00 15.00      A    C  
ATOM   1342  CG2 VAL A 145       1.159   2.465 -12.345  1.00 15.00      A    C  
ATOM   1343  C   VAL A 145       3.162   4.556 -10.954  1.00 15.00      A    C  
ATOM   1344  O   VAL A 145       3.915   4.607  -9.979  1.00 15.00      A    O  
ATOM   1345  N   ARG A 146       2.103   5.351 -11.089  1.00 15.00      A    N  
ATOM   1346  HN  ARG A 146       1.549   5.276 -11.894  1.00 15.00      A    H  
ATOM   1347  CA  ARG A 146       1.748   6.336 -10.070  1.00 15.00      A    C  
ATOM   1348  CB  ARG A 146       1.739   7.740 -10.679  1.00 15.00      A    C  
ATOM   1349  CG  ARG A 146       2.550   8.765  -9.901  1.00 15.00      A    C  
ATOM   1350  CD  ARG A 146       3.982   8.299  -9.676  1.00 15.00      A    C  
ATOM   1351  NE  ARG A 146       4.662   7.974 -10.929  1.00 15.00      A    N  
ATOM   1352  HE  ARG A 146       4.194   8.179 -11.765  1.00 15.00      A    H  
ATOM   1353  CZ  ARG A 146       5.871   7.418 -10.992  1.00 15.00      A    C  
ATOM   1354  NH1 ARG A 146       6.534   7.128  -9.880  1.00 15.00      A    N  
ATOM   1355 HH11 ARG A 146       7.478   6.695  -9.933  1.00 15.00      A    H  
ATOM   1356 HH12 ARG A 146       6.109   7.334  -8.952  1.00 15.00      A    H  
ATOM   1357  NH2 ARG A 146       6.416   7.146 -12.170  1.00 15.00      A    N  
ATOM   1358 HH21 ARG A 146       7.360   6.712 -12.218  1.00 15.00      A    H  
ATOM   1359 HH22 ARG A 146       5.899   7.364 -13.046  1.00 15.00      A    H  
ATOM   1360  C   ARG A 146       0.391   6.019  -9.443  1.00 15.00      A    C  
ATOM   1361  O   ARG A 146      -0.151   6.811  -8.670  1.00 15.00      A    O  
ATOM   1362  N   SER A 147      -0.142   4.847  -9.777  1.00 15.00      A    N  
ATOM   1363  HN  SER A 147       0.353   4.259 -10.385  1.00 15.00      A    H  
ATOM   1364  CA  SER A 147      -1.434   4.404  -9.262  1.00 15.00      A    C  
ATOM   1365  CB  SER A 147      -2.532   4.671 -10.293  1.00 15.00      A    C  
ATOM   1366  OG  SER A 147      -2.153   4.192 -11.573  1.00 15.00      A    O  
ATOM   1367  HG  SER A 147      -2.930   3.873 -12.038  1.00 15.00      A    H  
ATOM   1368  C   SER A 147      -1.389   2.920  -8.913  1.00 15.00      A    C  
ATOM   1369  O   SER A 147      -0.648   2.157  -9.533  1.00 15.00      A    O  
ATOM   1370  N   TYR A 148      -2.181   2.509  -7.924  1.00 15.00      A    N  
ATOM   1371  HN  TYR A 148      -2.760   3.157  -7.468  1.00 15.00      A    H  
ATOM   1372  CA  TYR A 148      -2.199   1.109  -7.507  1.00 15.00      A    C  
ATOM   1373  CB  TYR A 148      -0.979   0.800  -6.627  1.00 15.00      A    C  
ATOM   1374  CG  TYR A 148      -0.909  -0.630  -6.129  1.00 15.00      A    C  
ATOM   1375  CD1 TYR A 148      -0.565  -1.670  -6.984  1.00 15.00      A    C  
ATOM   1376  CD2 TYR A 148      -1.189  -0.938  -4.804  1.00 15.00      A    C  
ATOM   1377  CE1 TYR A 148      -0.503  -2.974  -6.533  1.00 15.00      A    C  
ATOM   1378  CE2 TYR A 148      -1.127  -2.239  -4.344  1.00 15.00      A    C  
ATOM   1379  CZ  TYR A 148      -0.785  -3.252  -5.212  1.00 15.00      A    C  
ATOM   1380  OH  TYR A 148      -0.726  -4.550  -4.759  1.00 15.00      A    O  
ATOM   1381  HH  TYR A 148       0.079  -4.964  -5.078  1.00 15.00      A    H  
ATOM   1382  C   TYR A 148      -3.476   0.741  -6.762  1.00 15.00      A    C  
ATOM   1383  O   TYR A 148      -3.884   1.431  -5.827  1.00 15.00      A    O  
ATOM   1384  N   THR A 149      -4.098  -0.356  -7.184  1.00 15.00      A    N  
ATOM   1385  HN  THR A 149      -3.730  -0.848  -7.948  1.00 15.00      A    H  
ATOM   1386  CA  THR A 149      -5.310  -0.848  -6.542  1.00 15.00      A    C  
ATOM   1387  CB  THR A 149      -6.315  -1.417  -7.567  1.00 15.00      A    C  
ATOM   1388  OG1 THR A 149      -5.669  -2.392  -8.397  1.00 15.00      A    O  
ATOM   1389  HG1 THR A 149      -5.977  -3.270  -8.159  1.00 15.00      A    H  
ATOM   1390  CG2 THR A 149      -6.888  -0.312  -8.439  1.00 15.00      A    C  
ATOM   1391  C   THR A 149      -4.950  -1.940  -5.541  1.00 15.00      A    C  
ATOM   1392  O   THR A 149      -4.328  -2.941  -5.900  1.00 15.00      A    O  
ATOM   1393  N   ILE A 150      -5.327  -1.744  -4.284  1.00 15.00      A    N  
ATOM   1394  HN  ILE A 150      -5.818  -0.927  -4.050  1.00 15.00      A    H  
ATOM   1395  CA  ILE A 150      -5.022  -2.718  -3.243  1.00 15.00      A    C  
ATOM   1396  CB  ILE A 150      -4.868  -2.047  -1.863  1.00 15.00      A    C  
ATOM   1397  CG1 ILE A 150      -3.938  -0.835  -1.955  1.00 15.00      A    C  
ATOM   1398  CG2 ILE A 150      -4.336  -3.041  -0.844  1.00 15.00      A    C  
ATOM   1399  CD1 ILE A 150      -3.927   0.022  -0.708  1.00 15.00      A    C  
ATOM   1400  C   ILE A 150      -6.095  -3.801  -3.164  1.00 15.00      A    C  
ATOM   1401  O   ILE A 150      -7.219  -3.541  -2.740  1.00 15.00      A    O  
ATOM   1402  N   THR A 151      -5.739  -5.012  -3.583  1.00 15.00      A    N  
ATOM   1403  HN  THR A 151      -4.829  -5.154  -3.919  1.00 15.00      A    H  
ATOM   1404  CA  THR A 151      -6.670  -6.135  -3.555  1.00 15.00      A    C  
ATOM   1405  CB  THR A 151      -6.564  -7.002  -4.828  1.00 15.00      A    C  
ATOM   1406  OG1 THR A 151      -5.244  -7.546  -4.937  1.00 15.00      A    O  
ATOM   1407  HG1 THR A 151      -5.270  -8.489  -4.752  1.00 15.00      A    H  
ATOM   1408  CG2 THR A 151      -6.876  -6.183  -6.071  1.00 15.00      A    C  
ATOM   1409  C   THR A 151      -6.419  -7.016  -2.336  1.00 15.00      A    C  
ATOM   1410  O   THR A 151      -5.295  -7.097  -1.838  1.00 15.00      A    O  
ATOM   1411  N   GLY A 152      -7.472  -7.669  -1.857  1.00 15.00      A    N  
ATOM   1412  HN  GLY A 152      -8.346  -7.548  -2.284  1.00 15.00      A    H  
ATOM   1413  CA  GLY A 152      -7.343  -8.543  -0.705  1.00 15.00      A    C  
ATOM   1414  C   GLY A 152      -7.769  -7.875   0.583  1.00 15.00      A    C  
ATOM   1415  O   GLY A 152      -7.187  -8.119   1.640  1.00 15.00      A    O  
ATOM   1416  N   LEU A 153      -8.783  -7.027   0.492  1.00 15.00      A    N  
ATOM   1417  HN  LEU A 153      -9.200  -6.874  -0.379  1.00 15.00      A    H  
ATOM   1418  CA  LEU A 153      -9.292  -6.318   1.656  1.00 15.00      A    C  
ATOM   1419  CB  LEU A 153      -9.310  -4.808   1.390  1.00 15.00      A    C  
ATOM   1420  CG  LEU A 153      -8.008  -4.186   0.874  1.00 15.00      A    C  
ATOM   1421  CD1 LEU A 153      -8.214  -2.711   0.562  1.00 15.00      A    C  
ATOM   1422  CD2 LEU A 153      -6.883  -4.364   1.878  1.00 15.00      A    C  
ATOM   1423  C   LEU A 153     -10.695  -6.798   2.001  1.00 15.00      A    C  
ATOM   1424  O   LEU A 153     -11.271  -7.623   1.294  1.00 15.00      A    O  
ATOM   1425  N   GLN A 154     -11.237  -6.279   3.090  1.00 15.00      A    N  
ATOM   1426  HN  GLN A 154     -10.729  -5.622   3.612  1.00 15.00      A    H  
ATOM   1427  CA  GLN A 154     -12.574  -6.646   3.521  1.00 15.00      A    C  
ATOM   1428  CB  GLN A 154     -12.610  -6.845   5.040  1.00 15.00      A    C  
ATOM   1429  CG  GLN A 154     -11.557  -7.811   5.566  1.00 15.00      A    C  
ATOM   1430  CD  GLN A 154     -11.600  -7.965   7.074  1.00 15.00      A    C  
ATOM   1431  OE1 GLN A 154     -10.981  -7.196   7.807  1.00 15.00      A    O  
ATOM   1432  NE2 GLN A 154     -12.324  -8.971   7.546  1.00 15.00      A    N  
ATOM   1433 HE21 GLN A 154     -12.786  -9.550   6.905  1.00 15.00      A    H  
ATOM   1434 HE22 GLN A 154     -12.365  -9.096   8.517  1.00 15.00      A    H  
ATOM   1435  C   GLN A 154     -13.561  -5.562   3.090  1.00 15.00      A    C  
ATOM   1436  O   GLN A 154     -13.163  -4.420   2.862  1.00 15.00      A    O  
ATOM   1437  N   PRO A 155     -14.850  -5.907   2.941  1.00 15.00      A    N  
ATOM   1438  CA  PRO A 155     -15.880  -4.957   2.527  1.00 15.00      A    C  
ATOM   1439  CB  PRO A 155     -16.958  -5.853   1.892  1.00 15.00      A    C  
ATOM   1440  CG  PRO A 155     -16.519  -7.272   2.114  1.00 15.00      A    C  
ATOM   1441  CD  PRO A 155     -15.414  -7.245   3.129  1.00 15.00      A    C  
ATOM   1442  C   PRO A 155     -16.474  -4.190   3.707  1.00 15.00      A    C  
ATOM   1443  O   PRO A 155     -16.842  -4.781   4.722  1.00 15.00      A    O  
ATOM   1444  N   GLY A 156     -16.540  -2.865   3.567  1.00 15.00      A    N  
ATOM   1445  HN  GLY A 156     -16.194  -2.453   2.746  1.00 15.00      A    H  
ATOM   1446  CA  GLY A 156     -17.110  -2.020   4.609  1.00 15.00      A    C  
ATOM   1447  C   GLY A 156     -16.227  -1.855   5.839  1.00 15.00      A    C  
ATOM   1448  O   GLY A 156     -16.735  -1.733   6.954  1.00 15.00      A    O  
ATOM   1449  N   THR A 157     -14.912  -1.854   5.643  1.00 15.00      A    N  
ATOM   1450  HN  THR A 157     -14.564  -1.973   4.735  1.00 15.00      A    H  
ATOM   1451  CA  THR A 157     -13.974  -1.687   6.750  1.00 15.00      A    C  
ATOM   1452  CB  THR A 157     -13.167  -2.975   7.025  1.00 15.00      A    C  
ATOM   1453  OG1 THR A 157     -12.164  -2.727   8.019  1.00 15.00      A    O  
ATOM   1454  HG1 THR A 157     -11.345  -2.463   7.590  1.00 15.00      A    H  
ATOM   1455  CG2 THR A 157     -12.498  -3.473   5.759  1.00 15.00      A    C  
ATOM   1456  C   THR A 157     -13.018  -0.524   6.489  1.00 15.00      A    C  
ATOM   1457  O   THR A 157     -12.621  -0.275   5.348  1.00 15.00      A    O  
ATOM   1458  N   ASP A 158     -12.661   0.190   7.552  1.00 15.00      A    N  
ATOM   1459  HN  ASP A 158     -13.024  -0.048   8.430  1.00 15.00      A    H  
ATOM   1460  CA  ASP A 158     -11.746   1.322   7.445  1.00 15.00      A    C  
ATOM   1461  CB  ASP A 158     -11.921   2.260   8.641  1.00 15.00      A    C  
ATOM   1462  CG  ASP A 158     -13.339   2.782   8.766  1.00 15.00      A    C  
ATOM   1463  OD1 ASP A 158     -13.618   3.876   8.234  1.00 15.00      A    O  
ATOM   1464  OD2 ASP A 158     -14.173   2.093   9.394  1.00 15.00      A    O  
ATOM   1465  C   ASP A 158     -10.302   0.833   7.355  1.00 15.00      A    C  
ATOM   1466  O   ASP A 158      -9.935  -0.155   7.993  1.00 15.00      A    O  
ATOM   1467  N   TYR A 159      -9.486   1.525   6.563  1.00 15.00      A    N  
ATOM   1468  HN  TYR A 159      -9.828   2.315   6.092  1.00 15.00      A    H  
ATOM   1469  CA  TYR A 159      -8.092   1.132   6.380  1.00 15.00      A    C  
ATOM   1470  CB  TYR A 159      -7.909   0.454   5.018  1.00 15.00      A    C  
ATOM   1471  CG  TYR A 159      -7.974  -1.057   5.057  1.00 15.00      A    C  
ATOM   1472  CD1 TYR A 159      -6.829  -1.811   5.269  1.00 15.00      A    C  
ATOM   1473  CD2 TYR A 159      -9.176  -1.729   4.879  1.00 15.00      A    C  
ATOM   1474  CE1 TYR A 159      -6.877  -3.192   5.303  1.00 15.00      A    C  
ATOM   1475  CE2 TYR A 159      -9.234  -3.109   4.913  1.00 15.00      A    C  
ATOM   1476  CZ  TYR A 159      -8.083  -3.836   5.125  1.00 15.00      A    C  
ATOM   1477  OH  TYR A 159      -8.136  -5.211   5.160  1.00 15.00      A    O  
ATOM   1478  HH  TYR A 159      -7.619  -5.533   5.902  1.00 15.00      A    H  
ATOM   1479  C   TYR A 159      -7.120   2.303   6.500  1.00 15.00      A    C  
ATOM   1480  O   TYR A 159      -7.297   3.346   5.868  1.00 15.00      A    O  
ATOM   1481  N   LYS A 160      -6.089   2.116   7.320  1.00 15.00      A    N  
ATOM   1482  HN  LYS A 160      -6.025   1.273   7.818  1.00 15.00      A    H  
ATOM   1483  CA  LYS A 160      -5.049   3.122   7.504  1.00 15.00      A    C  
ATOM   1484  CB  LYS A 160      -4.573   3.136   8.961  1.00 15.00      A    C  
ATOM   1485  CG  LYS A 160      -5.429   3.970   9.904  1.00 15.00      A    C  
ATOM   1486  CD  LYS A 160      -5.141   5.455   9.744  1.00 15.00      A    C  
ATOM   1487  CE  LYS A 160      -5.516   6.237  10.995  1.00 15.00      A    C  
ATOM   1488  NZ  LYS A 160      -6.979   6.197  11.267  1.00 15.00      A    N  
ATOM   1489  HZ1 LYS A 160      -7.499   6.661  10.493  1.00 15.00      A    H  
ATOM   1490  HZ2 LYS A 160      -7.191   6.690  12.156  1.00 15.00      A    H  
ATOM   1491  HZ3 LYS A 160      -7.301   5.212  11.345  1.00 15.00      A    H  
ATOM   1492  C   LYS A 160      -3.886   2.786   6.574  1.00 15.00      A    C  
ATOM   1493  O   LYS A 160      -2.996   2.015   6.931  1.00 15.00      A    O  
ATOM   1494  N   ILE A 161      -3.914   3.353   5.372  1.00 15.00      A    N  
ATOM   1495  HN  ILE A 161      -4.647   3.967   5.152  1.00 15.00      A    H  
ATOM   1496  CA  ILE A 161      -2.887   3.087   4.368  1.00 15.00      A    C  
ATOM   1497  CB  ILE A 161      -3.433   3.310   2.941  1.00 15.00      A    C  
ATOM   1498  CG1 ILE A 161      -4.785   2.610   2.771  1.00 15.00      A    C  
ATOM   1499  CG2 ILE A 161      -2.440   2.812   1.899  1.00 15.00      A    C  
ATOM   1500  CD1 ILE A 161      -5.510   2.990   1.498  1.00 15.00      A    C  
ATOM   1501  C   ILE A 161      -1.636   3.938   4.562  1.00 15.00      A    C  
ATOM   1502  O   ILE A 161      -1.704   5.165   4.601  1.00 15.00      A    O  
ATOM   1503  N   TYR A 162      -0.495   3.267   4.687  1.00 15.00      A    N  
ATOM   1504  HN  TYR A 162      -0.518   2.286   4.681  1.00 15.00      A    H  
ATOM   1505  CA  TYR A 162       0.789   3.942   4.842  1.00 15.00      A    C  
ATOM   1506  CB  TYR A 162       1.574   3.353   6.019  1.00 15.00      A    C  
ATOM   1507  CG  TYR A 162       0.851   3.433   7.343  1.00 15.00      A    C  
ATOM   1508  CD1 TYR A 162       0.139   2.346   7.833  1.00 15.00      A    C  
ATOM   1509  CD2 TYR A 162       0.882   4.595   8.105  1.00 15.00      A    C  
ATOM   1510  CE1 TYR A 162      -0.526   2.412   9.041  1.00 15.00      A    C  
ATOM   1511  CE2 TYR A 162       0.221   4.670   9.317  1.00 15.00      A    C  
ATOM   1512  CZ  TYR A 162      -0.481   3.576   9.779  1.00 15.00      A    C  
ATOM   1513  OH  TYR A 162      -1.140   3.645  10.985  1.00 15.00      A    O  
ATOM   1514  HH  TYR A 162      -1.009   2.827  11.471  1.00 15.00      A    H  
ATOM   1515  C   TYR A 162       1.595   3.794   3.555  1.00 15.00      A    C  
ATOM   1516  O   TYR A 162       1.913   2.679   3.142  1.00 15.00      A    O  
ATOM   1517  N   LEU A 163       1.923   4.914   2.921  1.00 15.00      A    N  
ATOM   1518  HN  LEU A 163       1.659   5.779   3.302  1.00 15.00      A    H  
ATOM   1519  CA  LEU A 163       2.673   4.881   1.671  1.00 15.00      A    C  
ATOM   1520  CB  LEU A 163       2.051   5.839   0.651  1.00 15.00      A    C  
ATOM   1521  CG  LEU A 163       2.541   5.725  -0.796  1.00 15.00      A    C  
ATOM   1522  CD1 LEU A 163       2.570   4.276  -1.256  1.00 15.00      A    C  
ATOM   1523  CD2 LEU A 163       1.656   6.554  -1.714  1.00 15.00      A    C  
ATOM   1524  C   LEU A 163       4.156   5.180   1.884  1.00 15.00      A    C  
ATOM   1525  O   LEU A 163       4.520   6.207   2.459  1.00 15.00      A    O  
ATOM   1526  N   TYR A 164       5.003   4.264   1.408  1.00 15.00      A    N  
ATOM   1527  HN  TYR A 164       4.638   3.475   0.954  1.00 15.00      A    H  
ATOM   1528  CA  TYR A 164       6.451   4.397   1.536  1.00 15.00      A    C  
ATOM   1529  CB  TYR A 164       7.044   3.180   2.263  1.00 15.00      A    C  
ATOM   1530  CG  TYR A 164       6.463   2.871   3.626  1.00 15.00      A    C  
ATOM   1531  CD1 TYR A 164       5.241   2.222   3.752  1.00 15.00      A    C  
ATOM   1532  CD2 TYR A 164       7.147   3.208   4.788  1.00 15.00      A    C  
ATOM   1533  CE1 TYR A 164       4.715   1.919   4.992  1.00 15.00      A    C  
ATOM   1534  CE2 TYR A 164       6.628   2.910   6.033  1.00 15.00      A    C  
ATOM   1535  CZ  TYR A 164       5.412   2.265   6.131  1.00 15.00      A    C  
ATOM   1536  OH  TYR A 164       4.892   1.965   7.370  1.00 15.00      A    O  
ATOM   1537  HH  TYR A 164       4.914   2.747   7.928  1.00 15.00      A    H  
ATOM   1538  C   TYR A 164       7.114   4.478   0.164  1.00 15.00      A    C  
ATOM   1539  O   TYR A 164       6.522   4.109  -0.851  1.00 15.00      A    O  
ATOM   1540  N   THR A 165       8.351   4.960   0.152  1.00 15.00      A    N  
ATOM   1541  HN  THR A 165       8.750   5.259   0.996  1.00 15.00      A    H  
ATOM   1542  CA  THR A 165       9.138   5.061  -1.070  1.00 15.00      A    C  
ATOM   1543  CB  THR A 165       9.652   6.497  -1.288  1.00 15.00      A    C  
ATOM   1544  OG1 THR A 165       8.682   7.427  -0.791  1.00 15.00      A    O  
ATOM   1545  HG1 THR A 165       9.094   8.286  -0.669  1.00 15.00      A    H  
ATOM   1546  CG2 THR A 165       9.872   6.763  -2.769  1.00 15.00      A    C  
ATOM   1547  C   THR A 165      10.323   4.110  -0.942  1.00 15.00      A    C  
ATOM   1548  O   THR A 165      10.868   3.945   0.150  1.00 15.00      A    O  
ATOM   1549  N   LEU A 166      10.724   3.480  -2.038  1.00 15.00      A    N  
ATOM   1550  HN  LEU A 166      10.282   3.659  -2.895  1.00 15.00      A    H  
ATOM   1551  CA  LEU A 166      11.821   2.524  -1.977  1.00 15.00      A    C  
ATOM   1552  CB  LEU A 166      11.353   1.118  -2.365  1.00 15.00      A    C  
ATOM   1553  CG  LEU A 166      10.446   0.403  -1.357  1.00 15.00      A    C  
ATOM   1554  CD1 LEU A 166       9.957  -0.922  -1.924  1.00 15.00      A    C  
ATOM   1555  CD2 LEU A 166      11.172   0.186  -0.037  1.00 15.00      A    C  
ATOM   1556  C   LEU A 166      13.046   2.925  -2.787  1.00 15.00      A    C  
ATOM   1557  O   LEU A 166      12.950   3.591  -3.818  1.00 15.00      A    O  
ATOM   1558  N   ASN A 167      14.196   2.494  -2.282  1.00 15.00      A    N  
ATOM   1559  HN  ASN A 167      14.171   1.987  -1.444  1.00 15.00      A    H  
ATOM   1560  CA  ASN A 167      15.493   2.729  -2.903  1.00 15.00      A    C  
ATOM   1561  CB  ASN A 167      15.937   4.190  -2.751  1.00 15.00      A    C  
ATOM   1562  CG  ASN A 167      17.118   4.536  -3.643  1.00 15.00      A    C  
ATOM   1563  OD1 ASN A 167      17.316   3.930  -4.695  1.00 15.00      A    O  
ATOM   1564  ND2 ASN A 167      17.906   5.519  -3.228  1.00 15.00      A    N  
ATOM   1565 HD21 ASN A 167      17.688   5.963  -2.383  1.00 15.00      A    H  
ATOM   1566 HD22 ASN A 167      18.676   5.759  -3.784  1.00 15.00      A    H  
ATOM   1567  C   ASN A 167      16.500   1.787  -2.251  1.00 15.00      A    C  
ATOM   1568  O   ASN A 167      17.228   2.180  -1.335  1.00 15.00      A    O  
ATOM   1569  N   ASP A 168      16.495   0.531  -2.719  1.00 15.00      A    N  
ATOM   1570  HN  ASP A 168      15.881   0.308  -3.450  1.00 15.00      A    H  
ATOM   1571  CA  ASP A 168      17.363  -0.526  -2.188  1.00 15.00      A    C  
ATOM   1572  CB  ASP A 168      18.837  -0.106  -2.118  1.00 15.00      A    C  
ATOM   1573  CG  ASP A 168      19.608  -0.463  -3.372  1.00 15.00      A    C  
ATOM   1574  OD1 ASP A 168      19.405   0.204  -4.406  1.00 15.00      A    O  
ATOM   1575  OD2 ASP A 168      20.421  -1.408  -3.317  1.00 15.00      A    O  
ATOM   1576  C   ASP A 168      16.852  -1.032  -0.836  1.00 15.00      A    C  
ATOM   1577  O   ASP A 168      15.707  -1.473  -0.727  1.00 15.00      A    O  
ATOM   1578  N   ASN A 169      17.699  -0.967   0.188  1.00 15.00      A    N  
ATOM   1579  HN  ASN A 169      18.600  -0.615   0.041  1.00 15.00      A    H  
ATOM   1580  CA  ASN A 169      17.322  -1.417   1.524  1.00 15.00      A    C  
ATOM   1581  CB  ASN A 169      18.456  -2.232   2.153  1.00 15.00      A    C  
ATOM   1582  CG  ASN A 169      18.540  -3.640   1.595  1.00 15.00      A    C  
ATOM   1583  OD1 ASN A 169      17.521  -4.262   1.297  1.00 15.00      A    O  
ATOM   1584  ND2 ASN A 169      19.758  -4.148   1.447  1.00 15.00      A    N  
ATOM   1585 HD21 ASN A 169      20.526  -3.594   1.700  1.00 15.00      A    H  
ATOM   1586 HD22 ASN A 169      19.838  -5.056   1.089  1.00 15.00      A    H  
ATOM   1587  C   ASN A 169      16.946  -0.245   2.429  1.00 15.00      A    C  
ATOM   1588  O   ASN A 169      16.886  -0.387   3.651  1.00 15.00      A    O  
ATOM   1589  N   ALA A 170      16.681   0.910   1.820  1.00 15.00      A    N  
ATOM   1590  HN  ALA A 170      16.731   0.957   0.842  1.00 15.00      A    H  
ATOM   1591  CA  ALA A 170      16.317   2.107   2.569  1.00 15.00      A    C  
ATOM   1592  CB  ALA A 170      17.142   3.298   2.103  1.00 15.00      A    C  
ATOM   1593  C   ALA A 170      14.825   2.413   2.464  1.00 15.00      A    C  
ATOM   1594  O   ALA A 170      14.291   2.597   1.370  1.00 15.00      A    O  
ATOM   1595  N   ARG A 171      14.160   2.460   3.616  1.00 15.00      A    N  
ATOM   1596  HN  ARG A 171      14.644   2.290   4.451  1.00 15.00      A    H  
ATOM   1597  CA  ARG A 171      12.731   2.754   3.673  1.00 15.00      A    C  
ATOM   1598  CB  ARG A 171      12.015   1.747   4.576  1.00 15.00      A    C  
ATOM   1599  CG  ARG A 171      11.208   0.694   3.830  1.00 15.00      A    C  
ATOM   1600  CD  ARG A 171      11.664  -0.714   4.187  1.00 15.00      A    C  
ATOM   1601  NE  ARG A 171      10.642  -1.718   3.892  1.00 15.00      A    N  
ATOM   1602  HE  ARG A 171       9.743  -1.397   3.667  1.00 15.00      A    H  
ATOM   1603  CZ  ARG A 171      10.863  -3.033   3.915  1.00 15.00      A    C  
ATOM   1604  NH1 ARG A 171      12.070  -3.505   4.209  1.00 15.00      A    N  
ATOM   1605 HH11 ARG A 171      12.847  -2.847   4.425  1.00 15.00      A    H  
ATOM   1606 HH12 ARG A 171      12.239  -4.531   4.225  1.00 15.00      A    H  
ATOM   1607  NH2 ARG A 171       9.876  -3.879   3.647  1.00 15.00      A    N  
ATOM   1608 HH21 ARG A 171      10.048  -4.905   3.664  1.00 15.00      A    H  
ATOM   1609 HH22 ARG A 171       8.927  -3.516   3.420  1.00 15.00      A    H  
ATOM   1610  C   ARG A 171      12.499   4.175   4.182  1.00 15.00      A    C  
ATOM   1611  O   ARG A 171      13.080   4.585   5.186  1.00 15.00      A    O  
ATOM   1612  N   SER A 172      11.643   4.921   3.488  1.00 15.00      A    N  
ATOM   1613  HN  SER A 172      11.200   4.535   2.703  1.00 15.00      A    H  
ATOM   1614  CA  SER A 172      11.347   6.301   3.864  1.00 15.00      A    C  
ATOM   1615  CB  SER A 172      11.001   7.122   2.619  1.00 15.00      A    C  
ATOM   1616  OG  SER A 172       9.781   6.688   2.049  1.00 15.00      A    O  
ATOM   1617  HG  SER A 172       9.049   7.012   2.577  1.00 15.00      A    H  
ATOM   1618  C   SER A 172      10.201   6.384   4.866  1.00 15.00      A    C  
ATOM   1619  O   SER A 172       9.557   5.380   5.171  1.00 15.00      A    O  
ATOM   1620  N   SER A 173       9.959   7.594   5.374  1.00 15.00      A    N  
ATOM   1621  HN  SER A 173      10.528   8.344   5.100  1.00 15.00      A    H  
ATOM   1622  CA  SER A 173       8.881   7.834   6.331  1.00 15.00      A    C  
ATOM   1623  CB  SER A 173       8.956   9.268   6.864  1.00 15.00      A    C  
ATOM   1624  OG  SER A 173       9.198  10.189   5.814  1.00 15.00      A    O  
ATOM   1625  HG  SER A 173       8.496  10.129   5.160  1.00 15.00      A    H  
ATOM   1626  C   SER A 173       7.519   7.566   5.688  1.00 15.00      A    C  
ATOM   1627  O   SER A 173       7.297   7.901   4.526  1.00 15.00      A    O  
ATOM   1628  N   PRO A 174       6.592   6.946   6.439  1.00 15.00      A    N  
ATOM   1629  CA  PRO A 174       5.257   6.612   5.933  1.00 15.00      A    C  
ATOM   1630  CB  PRO A 174       4.750   5.587   6.949  1.00 15.00      A    C  
ATOM   1631  CG  PRO A 174       5.439   5.943   8.225  1.00 15.00      A    C  
ATOM   1632  CD  PRO A 174       6.778   6.513   7.840  1.00 15.00      A    C  
ATOM   1633  C   PRO A 174       4.300   7.799   5.885  1.00 15.00      A    C  
ATOM   1634  O   PRO A 174       4.324   8.673   6.755  1.00 15.00      A    O  
ATOM   1635  N   VAL A 175       3.464   7.820   4.850  1.00 15.00      A    N  
ATOM   1636  HN  VAL A 175       3.530   7.113   4.174  1.00 15.00      A    H  
ATOM   1637  CA  VAL A 175       2.459   8.864   4.689  1.00 15.00      A    C  
ATOM   1638  CB  VAL A 175       2.482   9.486   3.275  1.00 15.00      A    C  
ATOM   1639  CG1 VAL A 175       1.305  10.435   3.081  1.00 15.00      A    C  
ATOM   1640  CG2 VAL A 175       3.795  10.223   3.049  1.00 15.00      A    C  
ATOM   1641  C   VAL A 175       1.079   8.282   4.996  1.00 15.00      A    C  
ATOM   1642  O   VAL A 175       0.608   7.375   4.306  1.00 15.00      A    O  
ATOM   1643  N   VAL A 176       0.447   8.805   6.040  1.00 15.00      A    N  
ATOM   1644  HN  VAL A 176       0.871   9.540   6.533  1.00 15.00      A    H  
ATOM   1645  CA  VAL A 176      -0.863   8.324   6.474  1.00 15.00      A    C  
ATOM   1646  CB  VAL A 176      -1.171   8.753   7.925  1.00 15.00      A    C  
ATOM   1647  CG1 VAL A 176      -2.354   7.976   8.487  1.00 15.00      A    C  
ATOM   1648  CG2 VAL A 176       0.053   8.592   8.814  1.00 15.00      A    C  
ATOM   1649  C   VAL A 176      -1.998   8.792   5.563  1.00 15.00      A    C  
ATOM   1650  O   VAL A 176      -2.141   9.984   5.293  1.00 15.00      A    O  
ATOM   1651  N   ILE A 177      -2.794   7.832   5.091  1.00 15.00      A    N  
ATOM   1652  HN  ILE A 177      -2.603   6.900   5.328  1.00 15.00      A    H  
ATOM   1653  CA  ILE A 177      -3.941   8.118   4.233  1.00 15.00      A    C  
ATOM   1654  CB  ILE A 177      -3.756   7.561   2.803  1.00 15.00      A    C  
ATOM   1655  CG1 ILE A 177      -2.420   8.009   2.205  1.00 15.00      A    C  
ATOM   1656  CG2 ILE A 177      -4.912   7.998   1.911  1.00 15.00      A    C  
ATOM   1657  CD1 ILE A 177      -2.023   7.240   0.964  1.00 15.00      A    C  
ATOM   1658  C   ILE A 177      -5.195   7.491   4.835  1.00 15.00      A    C  
ATOM   1659  O   ILE A 177      -5.357   6.269   4.812  1.00 15.00      A    O  
ATOM   1660  N   ASP A 178      -6.071   8.325   5.387  1.00 15.00      A    N  
ATOM   1661  HN  ASP A 178      -5.882   9.286   5.389  1.00 15.00      A    H  
ATOM   1662  CA  ASP A 178      -7.310   7.840   5.991  1.00 15.00      A    C  
ATOM   1663  CB  ASP A 178      -7.849   8.844   7.014  1.00 15.00      A    C  
ATOM   1664  CG  ASP A 178      -7.137   8.760   8.351  1.00 15.00      A    C  
ATOM   1665  OD1 ASP A 178      -7.765   8.298   9.325  1.00 15.00      A    O  
ATOM   1666  OD2 ASP A 178      -5.953   9.152   8.424  1.00 15.00      A    O  
ATOM   1667  C   ASP A 178      -8.359   7.539   4.925  1.00 15.00      A    C  
ATOM   1668  O   ASP A 178      -9.010   8.446   4.404  1.00 15.00      A    O  
ATOM   1669  N   ALA A 179      -8.513   6.256   4.605  1.00 15.00      A    N  
ATOM   1670  HN  ALA A 179      -7.969   5.583   5.063  1.00 15.00      A    H  
ATOM   1671  CA  ALA A 179      -9.472   5.825   3.595  1.00 15.00      A    C  
ATOM   1672  CB  ALA A 179      -8.743   5.385   2.334  1.00 15.00      A    C  
ATOM   1673  C   ALA A 179     -10.361   4.699   4.114  1.00 15.00      A    C  
ATOM   1674  O   ALA A 179     -10.101   4.125   5.172  1.00 15.00      A    O  
ATOM   1675  N   SER A 180     -11.411   4.387   3.357  1.00 15.00      A    N  
ATOM   1676  HN  SER A 180     -11.559   4.878   2.523  1.00 15.00      A    H  
ATOM   1677  CA  SER A 180     -12.346   3.331   3.730  1.00 15.00      A    C  
ATOM   1678  CB  SER A 180     -13.475   3.893   4.601  1.00 15.00      A    C  
ATOM   1679  OG  SER A 180     -14.172   4.931   3.931  1.00 15.00      A    O  
ATOM   1680  HG  SER A 180     -14.157   5.727   4.469  1.00 15.00      A    H  
ATOM   1681  C   SER A 180     -12.922   2.655   2.488  1.00 15.00      A    C  
ATOM   1682  O   SER A 180     -13.087   3.290   1.446  1.00 15.00      A    O  
ATOM   1683  N   THR A 181     -13.227   1.365   2.599  1.00 15.00      A    N  
ATOM   1684  HN  THR A 181     -13.081   0.908   3.453  1.00 15.00      A    H  
ATOM   1685  CA  THR A 181     -13.780   0.616   1.477  1.00 15.00      A    C  
ATOM   1686  CB  THR A 181     -13.531  -0.901   1.619  1.00 15.00      A    C  
ATOM   1687  OG1 THR A 181     -14.035  -1.358   2.879  1.00 15.00      A    O  
ATOM   1688  HG1 THR A 181     -14.486  -0.637   3.326  1.00 15.00      A    H  
ATOM   1689  CG2 THR A 181     -12.049  -1.230   1.518  1.00 15.00      A    C  
ATOM   1690  C   THR A 181     -15.280   0.847   1.344  1.00 15.00      A    C  
ATOM   1691  O   THR A 181     -15.967   1.141   2.325  1.00 15.00      A    O  
ATOM   1692  N   ALA A 182     -15.783   0.705   0.124  1.00 15.00      A    N  
ATOM   1693  HN  ALA A 182     -15.180   0.489  -0.618  1.00 15.00      A    H  
ATOM   1694  CA  ALA A 182     -17.202   0.875  -0.140  1.00 15.00      A    C  
ATOM   1695  CB  ALA A 182     -17.439   1.051  -1.632  1.00 15.00      A    C  
ATOM   1696  C   ALA A 182     -17.985  -0.323   0.388  1.00 15.00      A    C  
ATOM   1697  O   ALA A 182     -17.498  -1.452   0.361  1.00 15.00      A    O  
ATOM   1698  N   ILE A 183     -19.187  -0.073   0.890  1.00 15.00      A    N  
ATOM   1699  HN  ILE A 183     -19.520   0.850   0.909  1.00 15.00      A    H  
ATOM   1700  CA  ILE A 183     -20.024  -1.144   1.411  1.00 15.00      A    C  
ATOM   1701  CB  ILE A 183     -21.170  -0.578   2.277  1.00 15.00      A    C  
ATOM   1702  CG1 ILE A 183     -20.619   0.346   3.360  1.00 15.00      A    C  
ATOM   1703  CG2 ILE A 183     -21.997  -1.698   2.898  1.00 15.00      A    C  
ATOM   1704  CD1 ILE A 183     -21.683   1.186   4.027  1.00 15.00      A    C  
ATOM   1705  C   ILE A 183     -20.639  -1.923   0.259  1.00 15.00      A    C  
ATOM   1706  O   ILE A 183     -21.108  -1.328  -0.711  1.00 15.00      A    O  
ATOM   1707  N   ASP A 184     -20.627  -3.248   0.356  1.00 15.00      A    N  
ATOM   1708  HN  ASP A 184     -20.215  -3.673   1.138  1.00 15.00      A    H  
ATOM   1709  CA  ASP A 184     -21.216  -4.076  -0.681  1.00 15.00      A    C  
ATOM   1710  CB  ASP A 184     -20.734  -5.528  -0.583  1.00 15.00      A    C  
ATOM   1711  CG  ASP A 184     -21.161  -6.219   0.696  1.00 15.00      A    C  
ATOM   1712  OD1 ASP A 184     -20.576  -5.920   1.755  1.00 15.00      A    O  
ATOM   1713  OD2 ASP A 184     -22.080  -7.063   0.637  1.00 15.00      A    O  
ATOM   1714  C   ASP A 184     -22.736  -3.994  -0.606  1.00 15.00      A    C  
ATOM   1715  O   ASP A 184     -23.313  -4.002   0.479  1.00 15.00      A    O  
ATOM   1716  N   ALA A 185     -23.374  -3.884  -1.761  1.00 15.00      A    N  
ATOM   1717  HN  ALA A 185     -22.858  -3.873  -2.597  1.00 15.00      A    H  
ATOM   1718  CA  ALA A 185     -24.825  -3.780  -1.821  1.00 15.00      A    C  
ATOM   1719  CB  ALA A 185     -25.247  -3.342  -3.212  1.00 15.00      A    C  
ATOM   1720  C   ALA A 185     -25.496  -5.103  -1.482  1.00 15.00      A    C  
ATOM   1721  O   ALA A 185     -24.937  -6.170  -1.739  1.00 15.00      A    O  
ATOM   1722  N   PRO A 186     -26.701  -5.046  -0.876  1.00 15.00      A    N  
ATOM   1723  CA  PRO A 186     -27.469  -6.250  -0.540  1.00 15.00      A    C  
ATOM   1724  CB  PRO A 186     -28.756  -5.696   0.084  1.00 15.00      A    C  
ATOM   1725  CG  PRO A 186     -28.406  -4.318   0.525  1.00 15.00      A    C  
ATOM   1726  CD  PRO A 186     -27.393  -3.815  -0.461  1.00 15.00      A    C  
ATOM   1727  C   PRO A 186     -27.789  -7.018  -1.817  1.00 15.00      A    C  
ATOM   1728  O   PRO A 186     -27.839  -6.426  -2.896  1.00 15.00      A    O  
ATOM   1729  N   SER A 187     -28.005  -8.322  -1.714  1.00 15.00      A    N  
ATOM   1730  HN  SER A 187     -27.988  -8.748  -0.832  1.00 15.00      A    H  
ATOM   1731  CA  SER A 187     -28.273  -9.120  -2.902  1.00 15.00      A    C  
ATOM   1732  CB  SER A 187     -27.054  -9.969  -3.262  1.00 15.00      A    C  
ATOM   1733  OG  SER A 187     -26.405 -10.450  -2.099  1.00 15.00      A    O  
ATOM   1734  HG  SER A 187     -26.895 -11.197  -1.745  1.00 15.00      A    H  
ATOM   1735  C   SER A 187     -29.516  -9.989  -2.788  1.00 15.00      A    C  
ATOM   1736  O   SER A 187     -29.997 -10.273  -1.693  1.00 15.00      A    O  
ATOM   1737  N   ASN A 188     -30.026 -10.389  -3.953  1.00 15.00      A    N  
ATOM   1738  HN  ASN A 188     -29.590 -10.088  -4.776  1.00 15.00      A    H  
ATOM   1739  CA  ASN A 188     -31.201 -11.253  -4.063  1.00 15.00      A    C  
ATOM   1740  CB  ASN A 188     -30.926 -12.659  -3.516  1.00 15.00      A    C  
ATOM   1741  CG  ASN A 188     -30.058 -13.497  -4.438  1.00 15.00      A    C  
ATOM   1742  OD1 ASN A 188     -30.248 -14.705  -4.557  1.00 15.00      A    O  
ATOM   1743  ND2 ASN A 188     -29.090 -12.862  -5.087  1.00 15.00      A    N  
ATOM   1744 HD21 ASN A 188     -28.987 -11.899  -4.936  1.00 15.00      A    H  
ATOM   1745 HD22 ASN A 188     -28.523 -13.380  -5.694  1.00 15.00      A    H  
ATOM   1746  C   ASN A 188     -32.459 -10.652  -3.444  1.00 15.00      A    C  
ATOM   1747  O   ASN A 188     -32.849 -11.016  -2.334  1.00 15.00      A    O  
ATOM   1748  N   LEU A 189     -33.085  -9.724  -4.162  1.00 15.00      A    N  
ATOM   1749  HN  LEU A 189     -32.710  -9.457  -5.027  1.00 15.00      A    H  
ATOM   1750  CA  LEU A 189     -34.316  -9.097  -3.692  1.00 15.00      A    C  
ATOM   1751  CB  LEU A 189     -34.424  -7.650  -4.187  1.00 15.00      A    C  
ATOM   1752  CG  LEU A 189     -35.677  -6.876  -3.762  1.00 15.00      A    C  
ATOM   1753  CD1 LEU A 189     -35.809  -6.841  -2.246  1.00 15.00      A    C  
ATOM   1754  CD2 LEU A 189     -35.645  -5.467  -4.327  1.00 15.00      A    C  
ATOM   1755  C   LEU A 189     -35.511  -9.916  -4.158  1.00 15.00      A    C  
ATOM   1756  O   LEU A 189     -35.854  -9.918  -5.341  1.00 15.00      A    O  
ATOM   1757  N   ARG A 190     -36.136 -10.618  -3.222  1.00 15.00      A    N  
ATOM   1758  HN  ARG A 190     -35.827 -10.559  -2.293  1.00 15.00      A    H  
ATOM   1759  CA  ARG A 190     -37.273 -11.467  -3.541  1.00 15.00      A    C  
ATOM   1760  CB  ARG A 190     -37.017 -12.897  -3.059  1.00 15.00      A    C  
ATOM   1761  CG  ARG A 190     -35.750 -13.528  -3.616  1.00 15.00      A    C  
ATOM   1762  CD  ARG A 190     -35.565 -14.946  -3.098  1.00 15.00      A    C  
ATOM   1763  NE  ARG A 190     -35.317 -14.979  -1.658  1.00 15.00      A    N  
ATOM   1764  HE  ARG A 190     -35.274 -14.121  -1.187  1.00 15.00      A    H  
ATOM   1765  CZ  ARG A 190     -35.143 -16.100  -0.963  1.00 15.00      A    C  
ATOM   1766  NH1 ARG A 190     -35.184 -17.280  -1.569  1.00 15.00      A    N  
ATOM   1767 HH11 ARG A 190     -35.047 -18.153  -1.020  1.00 15.00      A    H  
ATOM   1768 HH12 ARG A 190     -35.352 -17.332  -2.594  1.00 15.00      A    H  
ATOM   1769  NH2 ARG A 190     -34.922 -16.045   0.344  1.00 15.00      A    N  
ATOM   1770 HH21 ARG A 190     -34.886 -15.125   0.827  1.00 15.00      A    H  
ATOM   1771 HH22 ARG A 190     -34.786 -16.922   0.886  1.00 15.00      A    H  
ATOM   1772  C   ARG A 190     -38.565 -10.941  -2.931  1.00 15.00      A    C  
ATOM   1773  O   ARG A 190     -38.604 -10.550  -1.765  1.00 15.00      A    O  
ATOM   1774  N   PHE A 191     -39.623 -10.940  -3.732  1.00 15.00      A    N  
ATOM   1775  HN  PHE A 191     -39.522 -11.256  -4.655  1.00 15.00      A    H  
ATOM   1776  CA  PHE A 191     -40.929 -10.490  -3.278  1.00 15.00      A    C  
ATOM   1777  CB  PHE A 191     -41.647  -9.713  -4.386  1.00 15.00      A    C  
ATOM   1778  CG  PHE A 191     -40.924  -8.466  -4.824  1.00 15.00      A    C  
ATOM   1779  CD1 PHE A 191     -41.227  -7.238  -4.258  1.00 15.00      A    C  
ATOM   1780  CD2 PHE A 191     -39.943  -8.521  -5.803  1.00 15.00      A    C  
ATOM   1781  CE1 PHE A 191     -40.567  -6.091  -4.659  1.00 15.00      A    C  
ATOM   1782  CE2 PHE A 191     -39.281  -7.378  -6.207  1.00 15.00      A    C  
ATOM   1783  CZ  PHE A 191     -39.593  -6.161  -5.634  1.00 15.00      A    C  
ATOM   1784  C   PHE A 191     -41.750 -11.698  -2.843  1.00 15.00      A    C  
ATOM   1785  O   PHE A 191     -42.202 -12.488  -3.674  1.00 15.00      A    O  
ATOM   1786  N   LEU A 192     -41.924 -11.841  -1.535  1.00 15.00      A    N  
ATOM   1787  HN  LEU A 192     -41.550 -11.167  -0.929  1.00 15.00      A    H  
ATOM   1788  CA  LEU A 192     -42.656 -12.969  -0.972  1.00 15.00      A    C  
ATOM   1789  CB  LEU A 192     -42.303 -13.146   0.509  1.00 15.00      A    C  
ATOM   1790  CG  LEU A 192     -40.807 -13.160   0.848  1.00 15.00      A    C  
ATOM   1791  CD1 LEU A 192     -40.600 -13.188   2.355  1.00 15.00      A    C  
ATOM   1792  CD2 LEU A 192     -40.112 -14.342   0.188  1.00 15.00      A    C  
ATOM   1793  C   LEU A 192     -44.168 -12.846  -1.157  1.00 15.00      A    C  
ATOM   1794  O   LEU A 192     -44.778 -13.643  -1.872  1.00 15.00      A    O  
ATOM   1795  N   ALA A 193     -44.770 -11.851  -0.513  1.00 15.00      A    N  
ATOM   1796  HN  ALA A 193     -44.233 -11.236   0.031  1.00 15.00      A    H  
ATOM   1797  CA  ALA A 193     -46.214 -11.651  -0.604  1.00 15.00      A    C  
ATOM   1798  CB  ALA A 193     -46.867 -11.851   0.753  1.00 15.00      A    C  
ATOM   1799  C   ALA A 193     -46.557 -10.278  -1.174  1.00 15.00      A    C  
ATOM   1800  O   ALA A 193     -45.810  -9.318  -0.998  1.00 15.00      A    O  
ATOM   1801  N   THR A 194     -47.695 -10.199  -1.863  1.00 15.00      A    N  
ATOM   1802  HN  THR A 194     -48.250 -11.000  -1.964  1.00 15.00      A    H  
ATOM   1803  CA  THR A 194     -48.141  -8.945  -2.463  1.00 15.00      A    C  
ATOM   1804  CB  THR A 194     -47.867  -8.901  -3.989  1.00 15.00      A    C  
ATOM   1805  OG1 THR A 194     -48.701  -9.850  -4.663  1.00 15.00      A    O  
ATOM   1806  HG1 THR A 194     -49.613  -9.723  -4.391  1.00 15.00      A    H  
ATOM   1807  CG2 THR A 194     -46.410  -9.208  -4.301  1.00 15.00      A    C  
ATOM   1808  C   THR A 194     -49.632  -8.704  -2.227  1.00 15.00      A    C  
ATOM   1809  O   THR A 194     -50.453  -9.613  -2.372  1.00 15.00      A    O  
ATOM   1810  N   THR A 195     -49.972  -7.474  -1.849  1.00 15.00      A    N  
ATOM   1811  HN  THR A 195     -49.269  -6.801  -1.728  1.00 15.00      A    H  
ATOM   1812  CA  THR A 195     -51.361  -7.091  -1.617  1.00 15.00      A    C  
ATOM   1813  CB  THR A 195     -51.695  -6.936  -0.112  1.00 15.00      A    C  
ATOM   1814  OG1 THR A 195     -51.343  -5.627   0.340  1.00 15.00      A    O  
ATOM   1815  HG1 THR A 195     -50.502  -5.660   0.801  1.00 15.00      A    H  
ATOM   1816  CG2 THR A 195     -50.984  -7.984   0.736  1.00 15.00      A    C  
ATOM   1817  C   THR A 195     -51.638  -5.773  -2.347  1.00 15.00      A    C  
ATOM   1818  O   THR A 195     -50.706  -5.154  -2.858  1.00 15.00      A    O  
ATOM   1819  N   PRO A 196     -52.909  -5.326  -2.421  1.00 15.00      A    N  
ATOM   1820  CA  PRO A 196     -53.266  -4.071  -3.106  1.00 15.00      A    C  
ATOM   1821  CB  PRO A 196     -54.799  -4.044  -3.047  1.00 15.00      A    C  
ATOM   1822  CG  PRO A 196     -55.154  -4.942  -1.912  1.00 15.00      A    C  
ATOM   1823  CD  PRO A 196     -54.099  -6.009  -1.880  1.00 15.00      A    C  
ATOM   1824  C   PRO A 196     -52.693  -2.810  -2.443  1.00 15.00      A    C  
ATOM   1825  O   PRO A 196     -52.699  -1.739  -3.048  1.00 15.00      A    O  
ATOM   1826  N   ASN A 197     -52.187  -2.932  -1.213  1.00 15.00      A    N  
ATOM   1827  HN  ASN A 197     -52.173  -3.812  -0.783  1.00 15.00      A    H  
ATOM   1828  CA  ASN A 197     -51.647  -1.773  -0.500  1.00 15.00      A    C  
ATOM   1829  CB  ASN A 197     -52.644  -1.273   0.554  1.00 15.00      A    C  
ATOM   1830  CG  ASN A 197     -54.076  -1.220   0.056  1.00 15.00      A    C  
ATOM   1831  OD1 ASN A 197     -54.438  -0.362  -0.746  1.00 15.00      A    O  
ATOM   1832  ND2 ASN A 197     -54.904  -2.131   0.547  1.00 15.00      A    N  
ATOM   1833 HD21 ASN A 197     -54.552  -2.774   1.196  1.00 15.00      A    H  
ATOM   1834 HD22 ASN A 197     -55.835  -2.124   0.241  1.00 15.00      A    H  
ATOM   1835  C   ASN A 197     -50.298  -2.052   0.170  1.00 15.00      A    C  
ATOM   1836  O   ASN A 197     -49.819  -1.235   0.956  1.00 15.00      A    O  
ATOM   1837  N   SER A 198     -49.676  -3.188  -0.135  1.00 15.00      A    N  
ATOM   1838  HN  SER A 198     -50.078  -3.806  -0.780  1.00 15.00      A    H  
ATOM   1839  CA  SER A 198     -48.391  -3.514   0.479  1.00 15.00      A    C  
ATOM   1840  CB  SER A 198     -48.572  -4.022   1.914  1.00 15.00      A    C  
ATOM   1841  OG  SER A 198     -49.099  -5.336   1.936  1.00 15.00      A    O  
ATOM   1842  HG  SER A 198     -48.422  -5.950   2.232  1.00 15.00      A    H  
ATOM   1843  C   SER A 198     -47.577  -4.510  -0.336  1.00 15.00      A    C  
ATOM   1844  O   SER A 198     -48.099  -5.194  -1.216  1.00 15.00      A    O  
ATOM   1845  N   LEU A 199     -46.287  -4.571  -0.029  1.00 15.00      A    N  
ATOM   1846  HN  LEU A 199     -45.939  -3.984   0.676  1.00 15.00      A    H  
ATOM   1847  CA  LEU A 199     -45.370  -5.480  -0.703  1.00 15.00      A    C  
ATOM   1848  CB  LEU A 199     -44.653  -4.768  -1.862  1.00 15.00      A    C  
ATOM   1849  CG  LEU A 199     -45.499  -4.432  -3.097  1.00 15.00      A    C  
ATOM   1850  CD1 LEU A 199     -44.724  -3.528  -4.042  1.00 15.00      A    C  
ATOM   1851  CD2 LEU A 199     -45.938  -5.696  -3.818  1.00 15.00      A    C  
ATOM   1852  C   LEU A 199     -44.346  -6.017   0.292  1.00 15.00      A    C  
ATOM   1853  O   LEU A 199     -43.644  -5.247   0.947  1.00 15.00      A    O  
ATOM   1854  N   LEU A 200     -44.272  -7.338   0.413  1.00 15.00      A    N  
ATOM   1855  HN  LEU A 200     -44.859  -7.903  -0.133  1.00 15.00      A    H  
ATOM   1856  CA  LEU A 200     -43.328  -7.970   1.329  1.00 15.00      A    C  
ATOM   1857  CB  LEU A 200     -43.942  -9.225   1.961  1.00 15.00      A    C  
ATOM   1858  CG  LEU A 200     -43.063  -9.992   2.958  1.00 15.00      A    C  
ATOM   1859  CD1 LEU A 200     -42.588  -9.090   4.088  1.00 15.00      A    C  
ATOM   1860  CD2 LEU A 200     -43.814 -11.193   3.512  1.00 15.00      A    C  
ATOM   1861  C   LEU A 200     -42.035  -8.308   0.597  1.00 15.00      A    C  
ATOM   1862  O   LEU A 200     -42.042  -9.050  -0.384  1.00 15.00      A    O  
ATOM   1863  N   VAL A 201     -40.924  -7.753   1.075  1.00 15.00      A    N  
ATOM   1864  HN  VAL A 201     -40.977  -7.180   1.868  1.00 15.00      A    H  
ATOM   1865  CA  VAL A 201     -39.630  -7.979   0.446  1.00 15.00      A    C  
ATOM   1866  CB  VAL A 201     -39.022  -6.663  -0.090  1.00 15.00      A    C  
ATOM   1867  CG1 VAL A 201     -39.883  -6.089  -1.204  1.00 15.00      A    C  
ATOM   1868  CG2 VAL A 201     -38.852  -5.644   1.028  1.00 15.00      A    C  
ATOM   1869  C   VAL A 201     -38.633  -8.652   1.387  1.00 15.00      A    C  
ATOM   1870  O   VAL A 201     -38.661  -8.442   2.602  1.00 15.00      A    O  
ATOM   1871  N   SER A 202     -37.763  -9.472   0.808  1.00 15.00      A    N  
ATOM   1872  HN  SER A 202     -37.821  -9.617  -0.161  1.00 15.00      A    H  
ATOM   1873  CA  SER A 202     -36.728 -10.174   1.558  1.00 15.00      A    C  
ATOM   1874  CB  SER A 202     -37.118 -11.637   1.789  1.00 15.00      A    C  
ATOM   1875  OG  SER A 202     -37.066 -12.382   0.583  1.00 15.00      A    O  
ATOM   1876  HG  SER A 202     -36.233 -12.858   0.537  1.00 15.00      A    H  
ATOM   1877  C   SER A 202     -35.411 -10.091   0.795  1.00 15.00      A    C  
ATOM   1878  O   SER A 202     -35.392 -10.204  -0.431  1.00 15.00      A    O  
ATOM   1879  N   TRP A 203     -34.315  -9.882   1.513  1.00 15.00      A    N  
ATOM   1880  HN  TRP A 203     -34.386  -9.804   2.489  1.00 15.00      A    H  
ATOM   1881  CA  TRP A 203     -33.005  -9.765   0.877  1.00 15.00      A    C  
ATOM   1882  CB  TRP A 203     -32.686  -8.297   0.557  1.00 15.00      A    C  
ATOM   1883  CG  TRP A 203     -33.453  -7.313   1.393  1.00 15.00      A    C  
ATOM   1884  CD1 TRP A 203     -34.620  -6.690   1.057  1.00 15.00      A    C  
ATOM   1885  CD2 TRP A 203     -33.112  -6.840   2.703  1.00 15.00      A    C  
ATOM   1886  NE1 TRP A 203     -35.027  -5.862   2.070  1.00 15.00      A    N  
ATOM   1887  HE1 TRP A 203     -35.835  -5.307   2.061  1.00 15.00      A    H  
ATOM   1888  CE2 TRP A 203     -34.119  -5.936   3.094  1.00 15.00      A    C  
ATOM   1889  CE3 TRP A 203     -32.055  -7.093   3.585  1.00 15.00      A    C  
ATOM   1890  CZ2 TRP A 203     -34.102  -5.284   4.323  1.00 15.00      A    C  
ATOM   1891  CZ3 TRP A 203     -32.041  -6.445   4.804  1.00 15.00      A    C  
ATOM   1892  CH2 TRP A 203     -33.057  -5.553   5.161  1.00 15.00      A    C  
ATOM   1893  C   TRP A 203     -31.899 -10.366   1.731  1.00 15.00      A    C  
ATOM   1894  O   TRP A 203     -32.132 -10.793   2.859  1.00 15.00      A    O  
ATOM   1895  N   GLN A 204     -30.697 -10.405   1.173  1.00 15.00      A    N  
ATOM   1896  HN  GLN A 204     -30.585 -10.063   0.263  1.00 15.00      A    H  
ATOM   1897  CA  GLN A 204     -29.541 -10.940   1.872  1.00 15.00      A    C  
ATOM   1898  CB  GLN A 204     -28.674 -11.759   0.913  1.00 15.00      A    C  
ATOM   1899  CG  GLN A 204     -29.385 -12.935   0.262  1.00 15.00      A    C  
ATOM   1900  CD  GLN A 204     -28.517 -13.648  -0.760  1.00 15.00      A    C  
ATOM   1901  OE1 GLN A 204     -27.687 -13.033  -1.427  1.00 15.00      A    O  
ATOM   1902  NE2 GLN A 204     -28.704 -14.953  -0.883  1.00 15.00      A    N  
ATOM   1903 HE21 GLN A 204     -29.381 -15.378  -0.318  1.00 15.00      A    H  
ATOM   1904 HE22 GLN A 204     -28.152 -15.440  -1.529  1.00 15.00      A    H  
ATOM   1905  C   GLN A 204     -28.711  -9.809   2.470  1.00 15.00      A    C  
ATOM   1906  O   GLN A 204     -28.478  -8.791   1.817  1.00 15.00      A    O  
ATOM   1907  N   PRO A 205     -28.272  -9.965   3.730  1.00 15.00      A    N  
ATOM   1908  CA  PRO A 205     -27.453  -8.957   4.411  1.00 15.00      A    C  
ATOM   1909  CB  PRO A 205     -27.366  -9.479   5.846  1.00 15.00      A    C  
ATOM   1910  CG  PRO A 205     -27.587 -10.947   5.729  1.00 15.00      A    C  
ATOM   1911  CD  PRO A 205     -28.550 -11.129   4.592  1.00 15.00      A    C  
ATOM   1912  C   PRO A 205     -26.057  -8.852   3.797  1.00 15.00      A    C  
ATOM   1913  O   PRO A 205     -25.508  -9.843   3.311  1.00 15.00      A    O  
ATOM   1914  N   PRO A 206     -25.475  -7.639   3.795  1.00 15.00      A    N  
ATOM   1915  CA  PRO A 206     -24.136  -7.390   3.236  1.00 15.00      A    C  
ATOM   1916  CB  PRO A 206     -23.999  -5.860   3.283  1.00 15.00      A    C  
ATOM   1917  CG  PRO A 206     -25.383  -5.353   3.504  1.00 15.00      A    C  
ATOM   1918  CD  PRO A 206     -26.076  -6.405   4.315  1.00 15.00      A    C  
ATOM   1919  C   PRO A 206     -23.027  -8.029   4.065  1.00 15.00      A    C  
ATOM   1920  O   PRO A 206     -23.233  -8.377   5.226  1.00 15.00      A    O  
ATOM   1921  N   ARG A 207     -21.850  -8.178   3.454  1.00 15.00      A    N  
ATOM   1922  HN  ARG A 207     -21.758  -7.881   2.525  1.00 15.00      A    H  
ATOM   1923  CA  ARG A 207     -20.693  -8.770   4.126  1.00 15.00      A    C  
ATOM   1924  CB  ARG A 207     -19.553  -8.999   3.129  1.00 15.00      A    C  
ATOM   1925  CG  ARG A 207     -19.928  -9.723   1.846  1.00 15.00      A    C  
ATOM   1926  CD  ARG A 207     -18.806  -9.591   0.825  1.00 15.00      A    C  
ATOM   1927  NE  ARG A 207     -19.033 -10.387  -0.377  1.00 15.00      A    N  
ATOM   1928  HE  ARG A 207     -19.801 -10.995  -0.379  1.00 15.00      A    H  
ATOM   1929  CZ  ARG A 207     -18.258 -10.326  -1.460  1.00 15.00      A    C  
ATOM   1930  NH1 ARG A 207     -17.210  -9.508  -1.494  1.00 15.00      A    N  
ATOM   1931 HH11 ARG A 207     -16.610  -9.465  -2.342  1.00 15.00      A    H  
ATOM   1932 HH12 ARG A 207     -16.991  -8.909  -0.671  1.00 15.00      A    H  
ATOM   1933  NH2 ARG A 207     -18.529 -11.088  -2.512  1.00 15.00      A    N  
ATOM   1934 HH21 ARG A 207     -17.925 -11.042  -3.359  1.00 15.00      A    H  
ATOM   1935 HH22 ARG A 207     -19.345 -11.731  -2.490  1.00 15.00      A    H  
ATOM   1936  C   ARG A 207     -20.180  -7.856   5.237  1.00 15.00      A    C  
ATOM   1937  O   ARG A 207     -19.593  -8.319   6.213  1.00 15.00      A    O  
ATOM   1938  N   ALA A 208     -20.405  -6.556   5.071  1.00 15.00      A    N  
ATOM   1939  HN  ALA A 208     -20.891  -6.257   4.274  1.00 15.00      A    H  
ATOM   1940  CA  ALA A 208     -19.959  -5.562   6.036  1.00 15.00      A    C  
ATOM   1941  CB  ALA A 208     -19.787  -4.223   5.343  1.00 15.00      A    C  
ATOM   1942  C   ALA A 208     -20.931  -5.412   7.194  1.00 15.00      A    C  
ATOM   1943  O   ALA A 208     -22.139  -5.606   7.032  1.00 15.00      A    O  
ATOM   1944  N   ARG A 209     -20.389  -5.077   8.370  1.00 15.00      A    N  
ATOM   1945  HN  ARG A 209     -19.417  -4.976   8.441  1.00 15.00      A    H  
ATOM   1946  CA  ARG A 209     -21.209  -4.864   9.551  1.00 15.00      A    C  
ATOM   1947  CB  ARG A 209     -20.376  -4.950  10.836  1.00 15.00      A    C  
ATOM   1948  CG  ARG A 209     -19.884  -6.344  11.179  1.00 15.00      A    C  
ATOM   1949  CD  ARG A 209     -18.412  -6.502  10.839  1.00 15.00      A    C  
ATOM   1950  NE  ARG A 209     -17.999  -7.899  10.875  1.00 15.00      A    N  
ATOM   1951  HE  ARG A 209     -18.077  -8.372  11.729  1.00 15.00      A    H  
ATOM   1952  CZ  ARG A 209     -17.525  -8.553   9.818  1.00 15.00      A    C  
ATOM   1953  NH1 ARG A 209     -17.403  -7.933   8.653  1.00 15.00      A    N  
ATOM   1954 HH11 ARG A 209     -17.682  -6.936   8.563  1.00 15.00      A    H  
ATOM   1955 HH12 ARG A 209     -17.029  -8.444   7.828  1.00 15.00      A    H  
ATOM   1956  NH2 ARG A 209     -17.193  -9.832   9.919  1.00 15.00      A    N  
ATOM   1957 HH21 ARG A 209     -16.819 -10.338   9.090  1.00 15.00      A    H  
ATOM   1958 HH22 ARG A 209     -17.308 -10.330  10.823  1.00 15.00      A    H  
ATOM   1959  C   ARG A 209     -21.864  -3.498   9.455  1.00 15.00      A    C  
ATOM   1960  O   ARG A 209     -21.289  -2.495   9.876  1.00 15.00      A    O  
ATOM   1961  N   ILE A 210     -23.059  -3.465   8.886  1.00 15.00      A    N  
ATOM   1962  HN  ILE A 210     -23.466  -4.302   8.575  1.00 15.00      A    H  
ATOM   1963  CA  ILE A 210     -23.788  -2.221   8.723  1.00 15.00      A    C  
ATOM   1964  CB  ILE A 210     -24.735  -2.264   7.502  1.00 15.00      A    C  
ATOM   1965  CG1 ILE A 210     -25.465  -3.609   7.417  1.00 15.00      A    C  
ATOM   1966  CG2 ILE A 210     -23.954  -2.001   6.225  1.00 15.00      A    C  
ATOM   1967  CD1 ILE A 210     -26.595  -3.764   8.409  1.00 15.00      A    C  
ATOM   1968  C   ILE A 210     -24.556  -1.848   9.987  1.00 15.00      A    C  
ATOM   1969  O   ILE A 210     -24.722  -2.668  10.892  1.00 15.00      A    O  
ATOM   1970  N   THR A 211     -25.026  -0.611  10.037  1.00 15.00      A    N  
ATOM   1971  HN  THR A 211     -24.876  -0.013   9.277  1.00 15.00      A    H  
ATOM   1972  CA  THR A 211     -25.769  -0.121  11.189  1.00 15.00      A    C  
ATOM   1973  CB  THR A 211     -25.131   1.168  11.761  1.00 15.00      A    C  
ATOM   1974  OG1 THR A 211     -25.667   1.452  13.058  1.00 15.00      A    O  
ATOM   1975  HG1 THR A 211     -26.102   2.306  13.044  1.00 15.00      A    H  
ATOM   1976  CG2 THR A 211     -25.371   2.355  10.840  1.00 15.00      A    C  
ATOM   1977  C   THR A 211     -27.244   0.116  10.845  1.00 15.00      A    C  
ATOM   1978  O   THR A 211     -27.997   0.678  11.646  1.00 15.00      A    O  
ATOM   1979  N   GLY A 212     -27.657  -0.319   9.653  1.00 15.00      A    N  
ATOM   1980  HN  GLY A 212     -27.019  -0.751   9.047  1.00 15.00      A    H  
ATOM   1981  CA  GLY A 212     -29.044  -0.150   9.252  1.00 15.00      A    C  
ATOM   1982  C   GLY A 212     -29.266  -0.191   7.752  1.00 15.00      A    C  
ATOM   1983  O   GLY A 212     -28.330  -0.398   6.979  1.00 15.00      A    O  
ATOM   1984  N   TYR A 213     -30.522  -0.002   7.350  1.00 15.00      A    N  
ATOM   1985  HN  TYR A 213     -31.218   0.147   8.024  1.00 15.00      A    H  
ATOM   1986  CA  TYR A 213     -30.899  -0.005   5.942  1.00 15.00      A    C  
ATOM   1987  CB  TYR A 213     -31.473  -1.368   5.530  1.00 15.00      A    C  
ATOM   1988  CG  TYR A 213     -30.639  -2.583   5.869  1.00 15.00      A    C  
ATOM   1989  CD1 TYR A 213     -30.921  -3.345   6.995  1.00 15.00      A    C  
ATOM   1990  CD2 TYR A 213     -29.595  -2.987   5.049  1.00 15.00      A    C  
ATOM   1991  CE1 TYR A 213     -30.188  -4.474   7.296  1.00 15.00      A    C  
ATOM   1992  CE2 TYR A 213     -28.853  -4.114   5.346  1.00 15.00      A    C  
ATOM   1993  CZ  TYR A 213     -29.155  -4.854   6.469  1.00 15.00      A    C  
ATOM   1994  OH  TYR A 213     -28.426  -5.983   6.761  1.00 15.00      A    O  
ATOM   1995  HH  TYR A 213     -29.023  -6.689   7.020  1.00 15.00      A    H  
ATOM   1996  C   TYR A 213     -31.983   1.031   5.676  1.00 15.00      A    C  
ATOM   1997  O   TYR A 213     -32.733   1.406   6.581  1.00 15.00      A    O  
ATOM   1998  N   ILE A 214     -32.062   1.489   4.432  1.00 15.00      A    N  
ATOM   1999  HN  ILE A 214     -31.411   1.176   3.767  1.00 15.00      A    H  
ATOM   2000  CA  ILE A 214     -33.089   2.441   4.023  1.00 15.00      A    C  
ATOM   2001  CB  ILE A 214     -32.562   3.884   3.823  1.00 15.00      A    C  
ATOM   2002  CG1 ILE A 214     -31.506   3.964   2.718  1.00 15.00      A    C  
ATOM   2003  CG2 ILE A 214     -32.026   4.455   5.129  1.00 15.00      A    C  
ATOM   2004  CD1 ILE A 214     -31.560   5.254   1.926  1.00 15.00      A    C  
ATOM   2005  C   ILE A 214     -33.780   1.944   2.754  1.00 15.00      A    C  
ATOM   2006  O   ILE A 214     -33.140   1.748   1.719  1.00 15.00      A    O  
ATOM   2007  N   ILE A 215     -35.086   1.722   2.841  1.00 15.00      A    N  
ATOM   2008  HN  ILE A 215     -35.549   1.895   3.688  1.00 15.00      A    H  
ATOM   2009  CA  ILE A 215     -35.844   1.224   1.700  1.00 15.00      A    C  
ATOM   2010  CB  ILE A 215     -36.798   0.077   2.100  1.00 15.00      A    C  
ATOM   2011  CG1 ILE A 215     -36.034  -1.027   2.838  1.00 15.00      A    C  
ATOM   2012  CG2 ILE A 215     -37.500  -0.493   0.875  1.00 15.00      A    C  
ATOM   2013  CD1 ILE A 215     -36.922  -2.121   3.388  1.00 15.00      A    C  
ATOM   2014  C   ILE A 215     -36.634   2.337   1.021  1.00 15.00      A    C  
ATOM   2015  O   ILE A 215     -37.397   3.054   1.667  1.00 15.00      A    O  
ATOM   2016  N   LYS A 216     -36.434   2.474  -0.287  1.00 15.00      A    N  
ATOM   2017  HN  LYS A 216     -35.799   1.876  -0.734  1.00 15.00      A    H  
ATOM   2018  CA  LYS A 216     -37.123   3.486  -1.074  1.00 15.00      A    C  
ATOM   2019  CB  LYS A 216     -36.111   4.356  -1.825  1.00 15.00      A    C  
ATOM   2020  CG  LYS A 216     -35.496   5.464  -0.985  1.00 15.00      A    C  
ATOM   2021  CD  LYS A 216     -34.169   5.936  -1.564  1.00 15.00      A    C  
ATOM   2022  CE  LYS A 216     -34.329   6.470  -2.979  1.00 15.00      A    C  
ATOM   2023  NZ  LYS A 216     -33.023   6.875  -3.567  1.00 15.00      A    N  
ATOM   2024  HZ1 LYS A 216     -32.347   6.086  -3.512  1.00 15.00      A    H  
ATOM   2025  HZ2 LYS A 216     -32.634   7.688  -3.050  1.00 15.00      A    H  
ATOM   2026  HZ3 LYS A 216     -33.149   7.141  -4.565  1.00 15.00      A    H  
ATOM   2027  C   LYS A 216     -38.090   2.848  -2.063  1.00 15.00      A    C  
ATOM   2028  O   LYS A 216     -37.819   1.785  -2.618  1.00 15.00      A    O  
ATOM   2029  N   TYR A 217     -39.226   3.496  -2.264  1.00 15.00      A    N  
ATOM   2030  HN  TYR A 217     -39.395   4.327  -1.771  1.00 15.00      A    H  
ATOM   2031  CA  TYR A 217     -40.234   3.010  -3.196  1.00 15.00      A    C  
ATOM   2032  CB  TYR A 217     -41.315   2.192  -2.472  1.00 15.00      A    C  
ATOM   2033  CG  TYR A 217     -42.103   2.965  -1.434  1.00 15.00      A    C  
ATOM   2034  CD1 TYR A 217     -41.637   3.098  -0.134  1.00 15.00      A    C  
ATOM   2035  CD2 TYR A 217     -43.317   3.555  -1.756  1.00 15.00      A    C  
ATOM   2036  CE1 TYR A 217     -42.354   3.803   0.813  1.00 15.00      A    C  
ATOM   2037  CE2 TYR A 217     -44.041   4.259  -0.817  1.00 15.00      A    C  
ATOM   2038  CZ  TYR A 217     -43.556   4.381   0.466  1.00 15.00      A    C  
ATOM   2039  OH  TYR A 217     -44.277   5.085   1.404  1.00 15.00      A    O  
ATOM   2040  HH  TYR A 217     -45.210   4.879   1.312  1.00 15.00      A    H  
ATOM   2041  C   TYR A 217     -40.844   4.176  -3.964  1.00 15.00      A    C  
ATOM   2042  O   TYR A 217     -41.245   5.180  -3.372  1.00 15.00      A    O  
ATOM   2043  N   GLU A 218     -40.900   4.055  -5.283  1.00 15.00      A    N  
ATOM   2044  HN  GLU A 218     -40.566   3.238  -5.710  1.00 15.00      A    H  
ATOM   2045  CA  GLU A 218     -41.454   5.121  -6.106  1.00 15.00      A    C  
ATOM   2046  CB  GLU A 218     -40.339   5.925  -6.779  1.00 15.00      A    C  
ATOM   2047  CG  GLU A 218     -39.487   5.126  -7.753  1.00 15.00      A    C  
ATOM   2048  CD  GLU A 218     -38.716   6.013  -8.711  1.00 15.00      A    C  
ATOM   2049  OE1 GLU A 218     -37.481   6.108  -8.567  1.00 15.00      A    O  
ATOM   2050  OE2 GLU A 218     -39.350   6.619  -9.603  1.00 15.00      A    O  
ATOM   2051  C   GLU A 218     -42.428   4.609  -7.158  1.00 15.00      A    C  
ATOM   2052  O   GLU A 218     -42.314   3.481  -7.643  1.00 15.00      A    O  
ATOM   2053  N   LYS A 219     -43.391   5.459  -7.497  1.00 15.00      A    N  
ATOM   2054  HN  LYS A 219     -43.436   6.328  -7.046  1.00 15.00      A    H  
ATOM   2055  CA  LYS A 219     -44.384   5.145  -8.511  1.00 15.00      A    C  
ATOM   2056  CB  LYS A 219     -45.678   5.911  -8.215  1.00 15.00      A    C  
ATOM   2057  CG  LYS A 219     -46.317   5.584  -6.877  1.00 15.00      A    C  
ATOM   2058  CD  LYS A 219     -47.544   6.446  -6.622  1.00 15.00      A    C  
ATOM   2059  CE  LYS A 219     -48.610   6.231  -7.687  1.00 15.00      A    C  
ATOM   2060  NZ  LYS A 219     -49.773   7.139  -7.493  1.00 15.00      A    N  
ATOM   2061  HZ1 LYS A 219     -49.444   8.115  -7.348  1.00 15.00      A    H  
ATOM   2062  HZ2 LYS A 219     -50.323   6.844  -6.660  1.00 15.00      A    H  
ATOM   2063  HZ3 LYS A 219     -50.392   7.113  -8.329  1.00 15.00      A    H  
ATOM   2064  C   LYS A 219     -43.848   5.584  -9.869  1.00 15.00      A    C  
ATOM   2065  O   LYS A 219     -42.863   6.319  -9.928  1.00 15.00      A    O  
ATOM   2066  N   PRO A 220     -44.461   5.136 -10.981  1.00 15.00      A    N  
ATOM   2067  CA  PRO A 220     -44.018   5.535 -12.317  1.00 15.00      A    C  
ATOM   2068  CB  PRO A 220     -44.725   4.541 -13.243  1.00 15.00      A    C  
ATOM   2069  CG  PRO A 220     -45.944   4.120 -12.493  1.00 15.00      A    C  
ATOM   2070  CD  PRO A 220     -45.601   4.197 -11.028  1.00 15.00      A    C  
ATOM   2071  C   PRO A 220     -44.426   6.979 -12.636  1.00 15.00      A    C  
ATOM   2072  O   PRO A 220     -45.320   7.222 -13.447  1.00 15.00      A    O  
ATOM   2073  N   GLY A 221     -43.766   7.928 -11.970  1.00 15.00      A    N  
ATOM   2074  HN  GLY A 221     -43.079   7.662 -11.322  1.00 15.00      A    H  
ATOM   2075  CA  GLY A 221     -44.048   9.338 -12.176  1.00 15.00      A    C  
ATOM   2076  C   GLY A 221     -44.099  10.117 -10.873  1.00 15.00      A    C  
ATOM   2077  O   GLY A 221     -44.708  11.187 -10.807  1.00 15.00      A    O  
ATOM   2078  N   SER A 222     -43.458   9.580  -9.831  1.00 15.00      A    N  
ATOM   2079  HN  SER A 222     -42.985   8.729  -9.951  1.00 15.00      A    H  
ATOM   2080  CA  SER A 222     -43.438  10.220  -8.518  1.00 15.00      A    C  
ATOM   2081  CB  SER A 222     -44.640   9.747  -7.686  1.00 15.00      A    C  
ATOM   2082  OG  SER A 222     -44.770  10.499  -6.492  1.00 15.00      A    O  
ATOM   2083  HG  SER A 222     -45.138   9.944  -5.804  1.00 15.00      A    H  
ATOM   2084  C   SER A 222     -42.133   9.917  -7.776  1.00 15.00      A    C  
ATOM   2085  O   SER A 222     -41.590   8.818  -7.897  1.00 15.00      A    O  
ATOM   2086  N   PRO A 223     -41.616  10.898  -6.998  1.00 15.00      A    N  
ATOM   2087  CA  PRO A 223     -40.361  10.751  -6.231  1.00 15.00      A    C  
ATOM   2088  CB  PRO A 223     -40.256  12.075  -5.460  1.00 15.00      A    C  
ATOM   2089  CG  PRO A 223     -41.065  13.036  -6.261  1.00 15.00      A    C  
ATOM   2090  CD  PRO A 223     -42.209  12.238  -6.818  1.00 15.00      A    C  
ATOM   2091  C   PRO A 223     -40.380   9.573  -5.250  1.00 15.00      A    C  
ATOM   2092  O   PRO A 223     -41.422   9.240  -4.682  1.00 15.00      A    O  
ATOM   2093  N   PRO A 224     -39.210   8.932  -5.041  1.00 15.00      A    N  
ATOM   2094  CA  PRO A 224     -39.070   7.782  -4.131  1.00 15.00      A    C  
ATOM   2095  CB  PRO A 224     -37.646   7.267  -4.410  1.00 15.00      A    C  
ATOM   2096  CG  PRO A 224     -37.211   7.952  -5.662  1.00 15.00      A    C  
ATOM   2097  CD  PRO A 224     -37.934   9.264  -5.689  1.00 15.00      A    C  
ATOM   2098  C   PRO A 224     -39.203   8.164  -2.656  1.00 15.00      A    C  
ATOM   2099  O   PRO A 224     -38.600   9.137  -2.196  1.00 15.00      A    O  
ATOM   2100  N   ARG A 225     -39.986   7.383  -1.916  1.00 15.00      A    N  
ATOM   2101  HN  ARG A 225     -40.432   6.618  -2.339  1.00 15.00      A    H  
ATOM   2102  CA  ARG A 225     -40.196   7.627  -0.493  1.00 15.00      A    C  
ATOM   2103  CB  ARG A 225     -41.683   7.576  -0.146  1.00 15.00      A    C  
ATOM   2104  CG  ARG A 225     -42.497   8.781  -0.580  1.00 15.00      A    C  
ATOM   2105  CD  ARG A 225     -43.929   8.645  -0.091  1.00 15.00      A    C  
ATOM   2106  NE  ARG A 225     -44.793   9.715  -0.580  1.00 15.00      A    N  
ATOM   2107  HE  ARG A 225     -44.380  10.585  -0.760  1.00 15.00      A    H  
ATOM   2108  CZ  ARG A 225     -46.099   9.569  -0.786  1.00 15.00      A    C  
ATOM   2109  NH1 ARG A 225     -46.689   8.404  -0.547  1.00 15.00      A    N  
ATOM   2110 HH11 ARG A 225     -47.710   8.295  -0.711  1.00 15.00      A    H  
ATOM   2111 HH12 ARG A 225     -46.130   7.600  -0.197  1.00 15.00      A    H  
ATOM   2112  NH2 ARG A 225     -46.819  10.587  -1.232  1.00 15.00      A    N  
ATOM   2113 HH21 ARG A 225     -47.840  10.471  -1.393  1.00 15.00      A    H  
ATOM   2114 HH22 ARG A 225     -46.364  11.502  -1.421  1.00 15.00      A    H  
ATOM   2115  C   ARG A 225     -39.471   6.583   0.342  1.00 15.00      A    C  
ATOM   2116  O   ARG A 225     -39.379   5.422  -0.048  1.00 15.00      A    O  
ATOM   2117  N   GLU A 226     -38.964   7.000   1.492  1.00 15.00      A    N  
ATOM   2118  HN  GLU A 226     -39.059   7.941   1.745  1.00 15.00      A    H  
ATOM   2119  CA  GLU A 226     -38.271   6.091   2.392  1.00 15.00      A    C  
ATOM   2120  CB  GLU A 226     -37.193   6.841   3.177  1.00 15.00      A    C  
ATOM   2121  CG  GLU A 226     -35.897   7.074   2.422  1.00 15.00      A    C  
ATOM   2122  CD  GLU A 226     -34.851   7.753   3.286  1.00 15.00      A    C  
ATOM   2123  OE1 GLU A 226     -34.458   7.165   4.315  1.00 15.00      A    O  
ATOM   2124  OE2 GLU A 226     -34.424   8.872   2.934  1.00 15.00      A    O  
ATOM   2125  C   GLU A 226     -39.254   5.482   3.379  1.00 15.00      A    C  
ATOM   2126  O   GLU A 226     -40.240   6.122   3.753  1.00 15.00      A    O  
ATOM   2127  N   VAL A 227     -39.003   4.239   3.785  1.00 15.00      A    N  
ATOM   2128  HN  VAL A 227     -38.234   3.755   3.414  1.00 15.00      A    H  
ATOM   2129  CA  VAL A 227     -39.859   3.583   4.765  1.00 15.00      A    C  
ATOM   2130  CB  VAL A 227     -39.654   2.049   4.793  1.00 15.00      A    C  
ATOM   2131  CG1 VAL A 227     -40.617   1.393   5.773  1.00 15.00      A    C  
ATOM   2132  CG2 VAL A 227     -39.840   1.461   3.402  1.00 15.00      A    C  
ATOM   2133  C   VAL A 227     -39.573   4.187   6.140  1.00 15.00      A    C  
ATOM   2134  O   VAL A 227     -38.547   3.889   6.750  1.00 15.00      A    O  
ATOM   2135  N   VAL A 228     -40.490   5.056   6.580  1.00 15.00      A    N  
ATOM   2136  HN  VAL A 228     -41.274   5.220   6.013  1.00 15.00      A    H  
ATOM   2137  CA  VAL A 228     -40.400   5.793   7.858  1.00 15.00      A    C  
ATOM   2138  CB  VAL A 228     -41.781   6.280   8.355  1.00 15.00      A    C  
ATOM   2139  CG1 VAL A 228     -41.622   7.303   9.470  1.00 15.00      A    C  
ATOM   2140  CG2 VAL A 228     -42.598   6.855   7.207  1.00 15.00      A    C  
ATOM   2141  C   VAL A 228     -39.627   5.100   9.001  1.00 15.00      A    C  
ATOM   2142  O   VAL A 228     -38.621   5.639   9.465  1.00 15.00      A    O  
ATOM   2143  N   PRO A 229     -40.088   3.918   9.481  1.00 15.00      A    N  
ATOM   2144  CA  PRO A 229     -39.435   3.181  10.585  1.00 15.00      A    C  
ATOM   2145  CB  PRO A 229     -40.135   1.820  10.557  1.00 15.00      A    C  
ATOM   2146  CG  PRO A 229     -41.486   2.114  10.009  1.00 15.00      A    C  
ATOM   2147  CD  PRO A 229     -41.292   3.209   8.998  1.00 15.00      A    C  
ATOM   2148  C   PRO A 229     -37.920   2.997  10.424  1.00 15.00      A    C  
ATOM   2149  O   PRO A 229     -37.180   3.086  11.405  1.00 15.00      A    O  
ATOM   2150  N   ARG A 230     -37.475   2.747   9.189  1.00 15.00      A    N  
ATOM   2151  HN  ARG A 230     -38.121   2.710   8.456  1.00 15.00      A    H  
ATOM   2152  CA  ARG A 230     -36.054   2.527   8.886  1.00 15.00      A    C  
ATOM   2153  CB  ARG A 230     -35.164   3.704   9.306  1.00 15.00      A    C  
ATOM   2154  CG  ARG A 230     -35.086   4.820   8.279  1.00 15.00      A    C  
ATOM   2155  CD  ARG A 230     -33.903   5.740   8.541  1.00 15.00      A    C  
ATOM   2156  NE  ARG A 230     -33.638   6.610   7.398  1.00 15.00      A    N  
ATOM   2157  HE  ARG A 230     -34.316   6.639   6.691  1.00 15.00      A    H  
ATOM   2158  CZ  ARG A 230     -32.538   7.354   7.258  1.00 15.00      A    C  
ATOM   2159  NH1 ARG A 230     -31.594   7.340   8.193  1.00 15.00      A    N  
ATOM   2160 HH11 ARG A 230     -30.739   7.922   8.077  1.00 15.00      A    H  
ATOM   2161 HH12 ARG A 230     -31.708   6.747   9.040  1.00 15.00      A    H  
ATOM   2162  NH2 ARG A 230     -32.383   8.109   6.176  1.00 15.00      A    N  
ATOM   2163 HH21 ARG A 230     -33.119   8.117   5.437  1.00 15.00      A    H  
ATOM   2164 HH22 ARG A 230     -31.528   8.689   6.062  1.00 15.00      A    H  
ATOM   2165  C   ARG A 230     -35.553   1.209   9.472  1.00 15.00      A    C  
ATOM   2166  O   ARG A 230     -35.208   1.133  10.652  1.00 15.00      A    O  
ATOM   2167  N   PRO A 231     -35.524   0.154   8.636  1.00 15.00      A    N  
ATOM   2168  CA  PRO A 231     -35.087  -1.192   9.026  1.00 15.00      A    C  
ATOM   2169  CB  PRO A 231     -34.931  -1.937   7.689  1.00 15.00      A    C  
ATOM   2170  CG  PRO A 231     -35.108  -0.904   6.623  1.00 15.00      A    C  
ATOM   2171  CD  PRO A 231     -35.928   0.194   7.227  1.00 15.00      A    C  
ATOM   2172  C   PRO A 231     -33.774  -1.229   9.812  1.00 15.00      A    C  
ATOM   2173  O   PRO A 231     -32.775  -0.628   9.413  1.00 15.00      A    O  
ATOM   2174  N   ARG A 232     -33.806  -1.944  10.935  1.00 15.00      A    N  
ATOM   2175  HN  ARG A 232     -34.646  -2.379  11.189  1.00 15.00      A    H  
ATOM   2176  CA  ARG A 232     -32.645  -2.108  11.805  1.00 15.00      A    C  
ATOM   2177  CB  ARG A 232     -33.135  -2.619  13.176  1.00 15.00      A    C  
ATOM   2178  CG  ARG A 232     -32.061  -3.202  14.080  1.00 15.00      A    C  
ATOM   2179  CD  ARG A 232     -32.476  -3.193  15.539  1.00 15.00      A    C  
ATOM   2180  NE  ARG A 232     -31.357  -3.555  16.405  1.00 15.00      A    N  
ATOM   2181  HE  ARG A 232     -30.540  -3.878  15.971  1.00 15.00      A    H  
ATOM   2182  CZ  ARG A 232     -31.381  -3.466  17.731  1.00 15.00      A    C  
ATOM   2183  NH1 ARG A 232     -32.467  -3.029  18.354  1.00 15.00      A    N  
ATOM   2184 HH11 ARG A 232     -33.306  -2.753  17.803  1.00 15.00      A    H  
ATOM   2185 HH12 ARG A 232     -32.480  -2.962  19.391  1.00 15.00      A    H  
ATOM   2186  NH2 ARG A 232     -30.314  -3.814  18.438  1.00 15.00      A    N  
ATOM   2187 HH21 ARG A 232     -29.458  -4.156  17.953  1.00 15.00      A    H  
ATOM   2188 HH22 ARG A 232     -30.331  -3.746  19.474  1.00 15.00      A    H  
ATOM   2189  C   ARG A 232     -31.643  -3.086  11.171  1.00 15.00      A    C  
ATOM   2190  O   ARG A 232     -32.033  -3.951  10.393  1.00 15.00      A    O  
ATOM   2191  N   PRO A 233     -30.331  -2.946  11.468  1.00 15.00      A    N  
ATOM   2192  CA  PRO A 233     -29.284  -3.833  10.926  1.00 15.00      A    C  
ATOM   2193  CB  PRO A 233     -28.009  -3.380  11.653  1.00 15.00      A    C  
ATOM   2194  CG  PRO A 233     -28.483  -2.549  12.796  1.00 15.00      A    C  
ATOM   2195  CD  PRO A 233     -29.750  -1.903  12.327  1.00 15.00      A    C  
ATOM   2196  C   PRO A 233     -29.532  -5.321  11.197  1.00 15.00      A    C  
ATOM   2197  O   PRO A 233     -28.980  -6.179  10.508  1.00 15.00      A    O  
ATOM   2198  N   GLY A 234     -30.364  -5.620  12.193  1.00 15.00      A    N  
ATOM   2199  HN  GLY A 234     -30.788  -4.896  12.700  1.00 15.00      A    H  
ATOM   2200  CA  GLY A 234     -30.653  -7.004  12.531  1.00 15.00      A    C  
ATOM   2201  C   GLY A 234     -31.764  -7.619  11.696  1.00 15.00      A    C  
ATOM   2202  O   GLY A 234     -31.968  -8.832  11.734  1.00 15.00      A    O  
ATOM   2203  N   VAL A 235     -32.486  -6.793  10.940  1.00 15.00      A    N  
ATOM   2204  HN  VAL A 235     -32.280  -5.833  10.943  1.00 15.00      A    H  
ATOM   2205  CA  VAL A 235     -33.579  -7.294  10.107  1.00 15.00      A    C  
ATOM   2206  CB  VAL A 235     -34.725  -6.269   9.925  1.00 15.00      A    C  
ATOM   2207  CG1 VAL A 235     -35.162  -5.691  11.264  1.00 15.00      A    C  
ATOM   2208  CG2 VAL A 235     -34.346  -5.170   8.944  1.00 15.00      A    C  
ATOM   2209  C   VAL A 235     -33.086  -7.770   8.742  1.00 15.00      A    C  
ATOM   2210  O   VAL A 235     -31.976  -7.443   8.315  1.00 15.00      A    O  
ATOM   2211  N   THR A 236     -33.923  -8.554   8.070  1.00 15.00      A    N  
ATOM   2212  HN  THR A 236     -34.789  -8.781   8.474  1.00 15.00      A    H  
ATOM   2213  CA  THR A 236     -33.597  -9.083   6.751  1.00 15.00      A    C  
ATOM   2214  CB  THR A 236     -33.065 -10.533   6.839  1.00 15.00      A    C  
ATOM   2215  OG1 THR A 236     -32.734 -11.020   5.535  1.00 15.00      A    O  
ATOM   2216  HG1 THR A 236     -33.309 -10.610   4.884  1.00 15.00      A    H  
ATOM   2217  CG2 THR A 236     -34.084 -11.460   7.485  1.00 15.00      A    C  
ATOM   2218  C   THR A 236     -34.822  -9.016   5.834  1.00 15.00      A    C  
ATOM   2219  O   THR A 236     -34.740  -9.284   4.634  1.00 15.00      A    O  
ATOM   2220  N   GLU A 237     -35.957  -8.646   6.422  1.00 15.00      A    N  
ATOM   2221  HN  GLU A 237     -35.950  -8.453   7.382  1.00 15.00      A    H  
ATOM   2222  CA  GLU A 237     -37.213  -8.524   5.690  1.00 15.00      A    C  
ATOM   2223  CB  GLU A 237     -38.047  -9.815   5.774  1.00 15.00      A    C  
ATOM   2224  CG  GLU A 237     -37.548 -10.855   6.773  1.00 15.00      A    C  
ATOM   2225  CD  GLU A 237     -37.835 -10.488   8.218  1.00 15.00      A    C  
ATOM   2226  OE1 GLU A 237     -36.964  -9.862   8.861  1.00 15.00      A    O  
ATOM   2227  OE2 GLU A 237     -38.927 -10.833   8.709  1.00 15.00      A    O  
ATOM   2228  C   GLU A 237     -38.021  -7.335   6.197  1.00 15.00      A    C  
ATOM   2229  O   GLU A 237     -37.888  -6.935   7.355  1.00 15.00      A    O  
ATOM   2230  N   ALA A 238     -38.850  -6.766   5.323  1.00 15.00      A    N  
ATOM   2231  HN  ALA A 238     -38.908  -7.129   4.414  1.00 15.00      A    H  
ATOM   2232  CA  ALA A 238     -39.677  -5.619   5.686  1.00 15.00      A    C  
ATOM   2233  CB  ALA A 238     -38.888  -4.326   5.539  1.00 15.00      A    C  
ATOM   2234  C   ALA A 238     -40.945  -5.559   4.843  1.00 15.00      A    C  
ATOM   2235  O   ALA A 238     -40.964  -6.012   3.698  1.00 15.00      A    O  
ATOM   2236  N   THR A 239     -42.004  -4.994   5.415  1.00 15.00      A    N  
ATOM   2237  HN  THR A 239     -41.928  -4.653   6.330  1.00 15.00      A    H  
ATOM   2238  CA  THR A 239     -43.276  -4.869   4.715  1.00 15.00      A    C  
ATOM   2239  CB  THR A 239     -44.439  -5.443   5.550  1.00 15.00      A    C  
ATOM   2240  OG1 THR A 239     -44.025  -6.672   6.161  1.00 15.00      A    O  
ATOM   2241  HG1 THR A 239     -44.698  -7.343   6.025  1.00 15.00      A    H  
ATOM   2242  CG2 THR A 239     -45.648  -5.712   4.664  1.00 15.00      A    C  
ATOM   2243  C   THR A 239     -43.559  -3.407   4.375  1.00 15.00      A    C  
ATOM   2244  O   THR A 239     -43.698  -2.565   5.264  1.00 15.00      A    O  
ATOM   2245  N   ILE A 240     -43.637  -3.112   3.080  1.00 15.00      A    N  
ATOM   2246  HN  ILE A 240     -43.521  -3.827   2.420  1.00 15.00      A    H  
ATOM   2247  CA  ILE A 240     -43.893  -1.754   2.616  1.00 15.00      A    C  
ATOM   2248  CB  ILE A 240     -43.150  -1.470   1.294  1.00 15.00      A    C  
ATOM   2249  CG1 ILE A 240     -41.694  -1.937   1.391  1.00 15.00      A    C  
ATOM   2250  CG2 ILE A 240     -43.213   0.014   0.958  1.00 15.00      A    C  
ATOM   2251  CD1 ILE A 240     -41.015  -2.116   0.050  1.00 15.00      A    C  
ATOM   2252  C   ILE A 240     -45.388  -1.526   2.409  1.00 15.00      A    C  
ATOM   2253  O   ILE A 240     -45.953  -1.950   1.402  1.00 15.00      A    O  
ATOM   2254  N   THR A 241     -46.021  -0.856   3.368  1.00 15.00      A    N  
ATOM   2255  HN  THR A 241     -45.514  -0.536   4.143  1.00 15.00      A    H  
ATOM   2256  CA  THR A 241     -47.450  -0.577   3.294  1.00 15.00      A    C  
ATOM   2257  CB  THR A 241     -48.127  -0.740   4.672  1.00 15.00      A    C  
ATOM   2258  OG1 THR A 241     -47.434   0.051   5.645  1.00 15.00      A    O  
ATOM   2259  HG1 THR A 241     -47.960   0.827   5.859  1.00 15.00      A    H  
ATOM   2260  CG2 THR A 241     -48.115  -2.197   5.114  1.00 15.00      A    C  
ATOM   2261  C   THR A 241     -47.711   0.833   2.765  1.00 15.00      A    C  
ATOM   2262  O   THR A 241     -46.778   1.614   2.566  1.00 15.00      A    O  
ATOM   2263  N   GLY A 242     -48.984   1.146   2.529  1.00 15.00      A    N  
ATOM   2264  HN  GLY A 242     -49.679   0.473   2.689  1.00 15.00      A    H  
ATOM   2265  CA  GLY A 242     -49.356   2.460   2.030  1.00 15.00      A    C  
ATOM   2266  C   GLY A 242     -49.080   2.620   0.549  1.00 15.00      A    C  
ATOM   2267  O   GLY A 242     -48.494   3.615   0.125  1.00 15.00      A    O  
ATOM   2268  N   LEU A 243     -49.497   1.635  -0.240  1.00 15.00      A    N  
ATOM   2269  HN  LEU A 243     -49.957   0.867   0.158  1.00 15.00      A    H  
ATOM   2270  CA  LEU A 243     -49.286   1.666  -1.684  1.00 15.00      A    C  
ATOM   2271  CB  LEU A 243     -48.443   0.463  -2.125  1.00 15.00      A    C  
ATOM   2272  CG  LEU A 243     -47.114   0.251  -1.393  1.00 15.00      A    C  
ATOM   2273  CD1 LEU A 243     -46.419  -1.001  -1.902  1.00 15.00      A    C  
ATOM   2274  CD2 LEU A 243     -46.208   1.462  -1.543  1.00 15.00      A    C  
ATOM   2275  C   LEU A 243     -50.614   1.670  -2.434  1.00 15.00      A    C  
ATOM   2276  O   LEU A 243     -51.652   1.319  -1.878  1.00 15.00      A    O  
ATOM   2277  N   GLU A 244     -50.569   2.070  -3.703  1.00 15.00      A    N  
ATOM   2278  HN  GLU A 244     -49.708   2.338  -4.090  1.00 15.00      A    H  
ATOM   2279  CA  GLU A 244     -51.766   2.118  -4.535  1.00 15.00      A    C  
ATOM   2280  CB  GLU A 244     -51.712   3.292  -5.515  1.00 15.00      A    C  
ATOM   2281  CG  GLU A 244     -52.306   4.582  -4.967  1.00 15.00      A    C  
ATOM   2282  CD  GLU A 244     -51.252   5.622  -4.643  1.00 15.00      A    C  
ATOM   2283  OE1 GLU A 244     -50.352   5.326  -3.831  1.00 15.00      A    O  
ATOM   2284  OE2 GLU A 244     -51.328   6.736  -5.202  1.00 15.00      A    O  
ATOM   2285  C   GLU A 244     -51.968   0.804  -5.285  1.00 15.00      A    C  
ATOM   2286  O   GLU A 244     -51.003   0.193  -5.750  1.00 15.00      A    O  
ATOM   2287  N   PRO A 245     -53.234   0.358  -5.405  1.00 15.00      A    N  
ATOM   2288  CA  PRO A 245     -53.586  -0.901  -6.079  1.00 15.00      A    C  
ATOM   2289  CB  PRO A 245     -55.084  -1.074  -5.784  1.00 15.00      A    C  
ATOM   2290  CG  PRO A 245     -55.387  -0.103  -4.694  1.00 15.00      A    C  
ATOM   2291  CD  PRO A 245     -54.426   1.035  -4.873  1.00 15.00      A    C  
ATOM   2292  C   PRO A 245     -53.351  -0.876  -7.588  1.00 15.00      A    C  
ATOM   2293  O   PRO A 245     -53.766   0.055  -8.280  1.00 15.00      A    O  
ATOM   2294  N   GLY A 246     -52.683  -1.922  -8.086  1.00 15.00      A    N  
ATOM   2295  HN  GLY A 246     -52.377  -2.625  -7.473  1.00 15.00      A    H  
ATOM   2296  CA  GLY A 246     -52.402  -2.037  -9.509  1.00 15.00      A    C  
ATOM   2297  C   GLY A 246     -51.291  -1.116  -9.985  1.00 15.00      A    C  
ATOM   2298  O   GLY A 246     -51.274  -0.710 -11.147  1.00 15.00      A    O  
ATOM   2299  N   THR A 247     -50.357  -0.791  -9.098  1.00 15.00      A    N  
ATOM   2300  HN  THR A 247     -50.413  -1.147  -8.188  1.00 15.00      A    H  
ATOM   2301  CA  THR A 247     -49.252   0.092  -9.451  1.00 15.00      A    C  
ATOM   2302  CB  THR A 247     -49.280   1.385  -8.610  1.00 15.00      A    C  
ATOM   2303  OG1 THR A 247     -50.592   1.961  -8.676  1.00 15.00      A    O  
ATOM   2304  HG1 THR A 247     -51.195   1.338  -9.094  1.00 15.00      A    H  
ATOM   2305  CG2 THR A 247     -48.269   2.393  -9.136  1.00 15.00      A    C  
ATOM   2306  C   THR A 247     -47.901  -0.605  -9.292  1.00 15.00      A    C  
ATOM   2307  O   THR A 247     -47.635  -1.241  -8.269  1.00 15.00      A    O  
ATOM   2308  N   GLU A 248     -47.060  -0.481 -10.322  1.00 15.00      A    N  
ATOM   2309  HN  GLU A 248     -47.349   0.033 -11.105  1.00 15.00      A    H  
ATOM   2310  CA  GLU A 248     -45.727  -1.081 -10.326  1.00 15.00      A    C  
ATOM   2311  CB  GLU A 248     -45.236  -1.241 -11.770  1.00 15.00      A    C  
ATOM   2312  CG  GLU A 248     -43.910  -1.973 -11.914  1.00 15.00      A    C  
ATOM   2313  CD  GLU A 248     -43.514  -2.180 -13.364  1.00 15.00      A    C  
ATOM   2314  OE1 GLU A 248     -43.417  -1.178 -14.102  1.00 15.00      A    O  
ATOM   2315  OE2 GLU A 248     -43.296  -3.345 -13.759  1.00 15.00      A    O  
ATOM   2316  C   GLU A 248     -44.747  -0.220  -9.523  1.00 15.00      A    C  
ATOM   2317  O   GLU A 248     -44.445   0.913  -9.903  1.00 15.00      A    O  
ATOM   2318  N   TYR A 249     -44.266  -0.761  -8.405  1.00 15.00      A    N  
ATOM   2319  HN  TYR A 249     -44.546  -1.668  -8.154  1.00 15.00      A    H  
ATOM   2320  CA  TYR A 249     -43.337  -0.042  -7.540  1.00 15.00      A    C  
ATOM   2321  CB  TYR A 249     -43.773  -0.161  -6.078  1.00 15.00      A    C  
ATOM   2322  CG  TYR A 249     -44.846   0.822  -5.670  1.00 15.00      A    C  
ATOM   2323  CD1 TYR A 249     -46.193   0.500  -5.770  1.00 15.00      A    C  
ATOM   2324  CD2 TYR A 249     -44.506   2.073  -5.182  1.00 15.00      A    C  
ATOM   2325  CE1 TYR A 249     -47.171   1.401  -5.391  1.00 15.00      A    C  
ATOM   2326  CE2 TYR A 249     -45.473   2.978  -4.801  1.00 15.00      A    C  
ATOM   2327  CZ  TYR A 249     -46.803   2.640  -4.910  1.00 15.00      A    C  
ATOM   2328  OH  TYR A 249     -47.768   3.546  -4.530  1.00 15.00      A    O  
ATOM   2329  HH  TYR A 249     -48.375   3.133  -3.912  1.00 15.00      A    H  
ATOM   2330  C   TYR A 249     -41.905  -0.541  -7.687  1.00 15.00      A    C  
ATOM   2331  O   TYR A 249     -41.664  -1.735  -7.868  1.00 15.00      A    O  
ATOM   2332  N   THR A 250     -40.958   0.389  -7.600  1.00 15.00      A    N  
ATOM   2333  HN  THR A 250     -41.220   1.325  -7.469  1.00 15.00      A    H  
ATOM   2334  CA  THR A 250     -39.542   0.061  -7.697  1.00 15.00      A    C  
ATOM   2335  CB  THR A 250     -38.815   0.982  -8.695  1.00 15.00      A    C  
ATOM   2336  OG1 THR A 250     -39.599   1.111  -9.890  1.00 15.00      A    O  
ATOM   2337  HG1 THR A 250     -40.025   0.275 -10.088  1.00 15.00      A    H  
ATOM   2338  CG2 THR A 250     -37.457   0.397  -9.055  1.00 15.00      A    C  
ATOM   2339  C   THR A 250     -38.892   0.191  -6.322  1.00 15.00      A    C  
ATOM   2340  O   THR A 250     -38.839   1.281  -5.751  1.00 15.00      A    O  
ATOM   2341  N   ILE A 251     -38.405  -0.929  -5.796  1.00 15.00      A    N  
ATOM   2342  HN  ILE A 251     -38.459  -1.760  -6.313  1.00 15.00      A    H  
ATOM   2343  CA  ILE A 251     -37.788  -0.959  -4.471  1.00 15.00      A    C  
ATOM   2344  CB  ILE A 251     -38.076  -2.300  -3.754  1.00 15.00      A    C  
ATOM   2345  CG1 ILE A 251     -39.537  -2.729  -3.947  1.00 15.00      A    C  
ATOM   2346  CG2 ILE A 251     -37.729  -2.220  -2.274  1.00 15.00      A    C  
ATOM   2347  CD1 ILE A 251     -40.558  -1.707  -3.488  1.00 15.00      A    C  
ATOM   2348  C   ILE A 251     -36.276  -0.738  -4.534  1.00 15.00      A    C  
ATOM   2349  O   ILE A 251     -35.606  -1.209  -5.453  1.00 15.00      A    O  
ATOM   2350  N   TYR A 252     -35.756  -0.002  -3.549  1.00 15.00      A    N  
ATOM   2351  HN  TYR A 252     -36.356   0.362  -2.866  1.00 15.00      A    H  
ATOM   2352  CA  TYR A 252     -34.328   0.284  -3.453  1.00 15.00      A    C  
ATOM   2353  CB  TYR A 252     -34.043   1.759  -3.761  1.00 15.00      A    C  
ATOM   2354  CG  TYR A 252     -34.486   2.227  -5.127  1.00 15.00      A    C  
ATOM   2355  CD1 TYR A 252     -35.710   2.859  -5.299  1.00 15.00      A    C  
ATOM   2356  CD2 TYR A 252     -33.677   2.049  -6.240  1.00 15.00      A    C  
ATOM   2357  CE1 TYR A 252     -36.116   3.303  -6.540  1.00 15.00      A    C  
ATOM   2358  CE2 TYR A 252     -34.076   2.489  -7.486  1.00 15.00      A    C  
ATOM   2359  CZ  TYR A 252     -35.296   3.115  -7.631  1.00 15.00      A    C  
ATOM   2360  OH  TYR A 252     -35.693   3.560  -8.870  1.00 15.00      A    O  
ATOM   2361  HH  TYR A 252     -35.403   2.940  -9.542  1.00 15.00      A    H  
ATOM   2362  C   TYR A 252     -33.828  -0.025  -2.046  1.00 15.00      A    C  
ATOM   2363  O   TYR A 252     -34.087   0.732  -1.112  1.00 15.00      A    O  
ATOM   2364  N   VAL A 253     -33.115  -1.134  -1.893  1.00 15.00      A    N  
ATOM   2365  HN  VAL A 253     -32.939  -1.702  -2.673  1.00 15.00      A    H  
ATOM   2366  CA  VAL A 253     -32.584  -1.524  -0.589  1.00 15.00      A    C  
ATOM   2367  CB  VAL A 253     -32.658  -3.050  -0.370  1.00 15.00      A    C  
ATOM   2368  CG1 VAL A 253     -32.218  -3.416   1.042  1.00 15.00      A    C  
ATOM   2369  CG2 VAL A 253     -34.065  -3.561  -0.644  1.00 15.00      A    C  
ATOM   2370  C   VAL A 253     -31.139  -1.057  -0.441  1.00 15.00      A    C  
ATOM   2371  O   VAL A 253     -30.226  -1.639  -1.024  1.00 15.00      A    O  
ATOM   2372  N   ILE A 254     -30.938  -0.001   0.340  1.00 15.00      A    N  
ATOM   2373  HN  ILE A 254     -31.704   0.413   0.797  1.00 15.00      A    H  
ATOM   2374  CA  ILE A 254     -29.605   0.551   0.546  1.00 15.00      A    C  
ATOM   2375  CB  ILE A 254     -29.583   2.074   0.274  1.00 15.00      A    C  
ATOM   2376  CG1 ILE A 254     -30.134   2.378  -1.124  1.00 15.00      A    C  
ATOM   2377  CG2 ILE A 254     -28.172   2.633   0.426  1.00 15.00      A    C  
ATOM   2378  CD1 ILE A 254     -30.281   3.855  -1.424  1.00 15.00      A    C  
ATOM   2379  C   ILE A 254     -29.111   0.285   1.964  1.00 15.00      A    C  
ATOM   2380  O   ILE A 254     -29.835   0.502   2.931  1.00 15.00      A    O  
ATOM   2381  N   ALA A 255     -27.878  -0.196   2.076  1.00 15.00      A    N  
ATOM   2382  HN  ALA A 255     -27.357  -0.365   1.264  1.00 15.00      A    H  
ATOM   2383  CA  ALA A 255     -27.275  -0.474   3.374  1.00 15.00      A    C  
ATOM   2384  CB  ALA A 255     -26.319  -1.654   3.276  1.00 15.00      A    C  
ATOM   2385  C   ALA A 255     -26.546   0.765   3.878  1.00 15.00      A    C  
ATOM   2386  O   ALA A 255     -26.030   1.556   3.085  1.00 15.00      A    O  
ATOM   2387  N   LEU A 256     -26.512   0.940   5.191  1.00 15.00      A    N  
ATOM   2388  HN  LEU A 256     -26.937   0.276   5.777  1.00 15.00      A    H  
ATOM   2389  CA  LEU A 256     -25.855   2.098   5.782  1.00 15.00      A    C  
ATOM   2390  CB  LEU A 256     -26.900   3.084   6.310  1.00 15.00      A    C  
ATOM   2391  CG  LEU A 256     -27.155   4.334   5.467  1.00 15.00      A    C  
ATOM   2392  CD1 LEU A 256     -28.096   4.038   4.310  1.00 15.00      A    C  
ATOM   2393  CD2 LEU A 256     -27.704   5.453   6.332  1.00 15.00      A    C  
ATOM   2394  C   LEU A 256     -24.924   1.705   6.919  1.00 15.00      A    C  
ATOM   2395  O   LEU A 256     -25.232   0.816   7.700  1.00 15.00      A    O  
ATOM   2396  N   LYS A 257     -23.783   2.378   6.996  1.00 15.00      A    N  
ATOM   2397  HN  LYS A 257     -23.586   3.053   6.316  1.00 15.00      A    H  
ATOM   2398  CA  LYS A 257     -22.809   2.140   8.056  1.00 15.00      A    C  
ATOM   2399  CB  LYS A 257     -21.620   1.317   7.557  1.00 15.00      A    C  
ATOM   2400  CG  LYS A 257     -20.841   0.645   8.676  1.00 15.00      A    C  
ATOM   2401  CD  LYS A 257     -19.362   0.546   8.349  1.00 15.00      A    C  
ATOM   2402  CE  LYS A 257     -18.555   0.183   9.584  1.00 15.00      A    C  
ATOM   2403  NZ  LYS A 257     -17.097   0.135   9.298  1.00 15.00      A    N  
ATOM   2404  HZ1 LYS A 257     -16.805   0.990   8.779  1.00 15.00      A    H  
ATOM   2405  HZ2 LYS A 257     -16.872  -0.702   8.722  1.00 15.00      A    H  
ATOM   2406  HZ3 LYS A 257     -16.564   0.084  10.187  1.00 15.00      A    H  
ATOM   2407  C   LYS A 257     -22.335   3.483   8.606  1.00 15.00      A    C  
ATOM   2408  O   LYS A 257     -21.135   3.754   8.689  1.00 15.00      A    O  
ATOM   2409  N   ASN A 258     -23.311   4.320   8.962  1.00 15.00      A    N  
ATOM   2410  HN  ASN A 258     -24.238   4.023   8.862  1.00 15.00      A    H  
ATOM   2411  CA  ASN A 258     -23.057   5.657   9.497  1.00 15.00      A    C  
ATOM   2412  CB  ASN A 258     -22.251   5.617  10.802  1.00 15.00      A    C  
ATOM   2413  CG  ASN A 258     -23.088   5.213  12.004  1.00 15.00      A    C  
ATOM   2414  OD1 ASN A 258     -24.265   5.556  12.103  1.00 15.00      A    O  
ATOM   2415  ND2 ASN A 258     -22.479   4.483  12.928  1.00 15.00      A    N  
ATOM   2416 HD21 ASN A 258     -21.539   4.251  12.786  1.00 15.00      A    H  
ATOM   2417 HD22 ASN A 258     -22.994   4.206  13.716  1.00 15.00      A    H  
ATOM   2418  C   ASN A 258     -22.408   6.583   8.466  1.00 15.00      A    C  
ATOM   2419  O   ASN A 258     -21.181   6.630   8.340  1.00 15.00      A    O  
ATOM   2420  N   ASN A 259     -23.261   7.291   7.714  1.00 15.00      A    N  
ATOM   2421  HN  ASN A 259     -24.223   7.157   7.851  1.00 15.00      A    H  
ATOM   2422  CA  ASN A 259     -22.828   8.254   6.686  1.00 15.00      A    C  
ATOM   2423  CB  ASN A 259     -21.821   9.275   7.233  1.00 15.00      A    C  
ATOM   2424  CG  ASN A 259     -22.358  10.061   8.414  1.00 15.00      A    C  
ATOM   2425  OD1 ASN A 259     -21.600  10.480   9.289  1.00 15.00      A    O  
ATOM   2426  ND2 ASN A 259     -23.671  10.260   8.448  1.00 15.00      A    N  
ATOM   2427 HD21 ASN A 259     -24.213   9.890   7.720  1.00 15.00      A    H  
ATOM   2428 HD22 ASN A 259     -24.043  10.766   9.200  1.00 15.00      A    H  
ATOM   2429  C   ASN A 259     -22.296   7.586   5.418  1.00 15.00      A    C  
ATOM   2430  O   ASN A 259     -21.764   8.257   4.533  1.00 15.00      A    O  
ATOM   2431  N   GLN A 260     -22.455   6.272   5.322  1.00 15.00      A    N  
ATOM   2432  HN  GLN A 260     -22.900   5.788   6.047  1.00 15.00      A    H  
ATOM   2433  CA  GLN A 260     -21.990   5.534   4.159  1.00 15.00      A    C  
ATOM   2434  CB  GLN A 260     -20.889   4.543   4.551  1.00 15.00      A    C  
ATOM   2435  CG  GLN A 260     -19.493   5.147   4.647  1.00 15.00      A    C  
ATOM   2436  CD  GLN A 260     -18.403   4.089   4.633  1.00 15.00      A    C  
ATOM   2437  OE1 GLN A 260     -18.602   2.985   4.124  1.00 15.00      A    O  
ATOM   2438  NE2 GLN A 260     -17.237   4.422   5.173  1.00 15.00      A    N  
ATOM   2439 HE21 GLN A 260     -17.139   5.321   5.550  1.00 15.00      A    H  
ATOM   2440 HE22 GLN A 260     -16.518   3.755   5.169  1.00 15.00      A    H  
ATOM   2441  C   GLN A 260     -23.142   4.801   3.482  1.00 15.00      A    C  
ATOM   2442  O   GLN A 260     -23.775   3.930   4.082  1.00 15.00      A    O  
ATOM   2443  N   LYS A 261     -23.417   5.171   2.235  1.00 15.00      A    N  
ATOM   2444  HN  LYS A 261     -22.886   5.882   1.823  1.00 15.00      A    H  
ATOM   2445  CA  LYS A 261     -24.487   4.547   1.467  1.00 15.00      A    C  
ATOM   2446  CB  LYS A 261     -25.327   5.599   0.735  1.00 15.00      A    C  
ATOM   2447  CG  LYS A 261     -26.113   6.544   1.631  1.00 15.00      A    C  
ATOM   2448  CD  LYS A 261     -27.196   7.268   0.842  1.00 15.00      A    C  
ATOM   2449  CE  LYS A 261     -26.620   7.968  -0.379  1.00 15.00      A    C  
ATOM   2450  NZ  LYS A 261     -27.624   8.104  -1.470  1.00 15.00      A    N  
ATOM   2451  HZ1 LYS A 261     -27.143   8.236  -2.383  1.00 15.00      A    H  
ATOM   2452  HZ2 LYS A 261     -28.236   8.926  -1.293  1.00 15.00      A    H  
ATOM   2453  HZ3 LYS A 261     -28.215   7.249  -1.522  1.00 15.00      A    H  
ATOM   2454  C   LYS A 261     -23.924   3.567   0.446  1.00 15.00      A    C  
ATOM   2455  O   LYS A 261     -23.017   3.903  -0.316  1.00 15.00      A    O  
ATOM   2456  N   SER A 262     -24.461   2.353   0.438  1.00 15.00      A    N  
ATOM   2457  HN  SER A 262     -25.165   2.136   1.084  1.00 15.00      A    H  
ATOM   2458  CA  SER A 262     -24.026   1.335  -0.507  1.00 15.00      A    C  
ATOM   2459  CB  SER A 262     -24.108  -0.054   0.133  1.00 15.00      A    C  
ATOM   2460  OG  SER A 262     -25.456  -0.433   0.354  1.00 15.00      A    O  
ATOM   2461  HG  SER A 262     -26.005  -0.097  -0.360  1.00 15.00      A    H  
ATOM   2462  C   SER A 262     -24.906   1.385  -1.750  1.00 15.00      A    C  
ATOM   2463  O   SER A 262     -25.815   2.214  -1.837  1.00 15.00      A    O  
ATOM   2464  N   GLU A 263     -24.638   0.508  -2.711  1.00 15.00      A    N  
ATOM   2465  HN  GLU A 263     -23.887  -0.113  -2.598  1.00 15.00      A    H  
ATOM   2466  CA  GLU A 263     -25.430   0.462  -3.936  1.00 15.00      A    C  
ATOM   2467  CB  GLU A 263     -24.777  -0.478  -4.955  1.00 15.00      A    C  
ATOM   2468  CG  GLU A 263     -24.944  -0.052  -6.405  1.00 15.00      A    C  
ATOM   2469  CD  GLU A 263     -24.118   1.172  -6.758  1.00 15.00      A    C  
ATOM   2470  OE1 GLU A 263     -24.401   2.260  -6.213  1.00 15.00      A    O  
ATOM   2471  OE2 GLU A 263     -23.189   1.040  -7.582  1.00 15.00      A    O  
ATOM   2472  C   GLU A 263     -26.871   0.025  -3.632  1.00 15.00      A    C  
ATOM   2473  O   GLU A 263     -27.101  -0.867  -2.815  1.00 15.00      A    O  
ATOM   2474  N   PRO A 264     -27.864   0.677  -4.264  1.00 15.00      A    N  
ATOM   2475  CA  PRO A 264     -29.280   0.353  -4.052  1.00 15.00      A    C  
ATOM   2476  CB  PRO A 264     -30.014   1.539  -4.683  1.00 15.00      A    C  
ATOM   2477  CG  PRO A 264     -29.079   2.061  -5.722  1.00 15.00      A    C  
ATOM   2478  CD  PRO A 264     -27.688   1.799  -5.209  1.00 15.00      A    C  
ATOM   2479  C   PRO A 264     -29.710  -0.955  -4.721  1.00 15.00      A    C  
ATOM   2480  O   PRO A 264     -29.491  -1.153  -5.917  1.00 15.00      A    O  
ATOM   2481  N   LEU A 265     -30.314  -1.844  -3.931  1.00 15.00      A    N  
ATOM   2482  HN  LEU A 265     -30.431  -1.632  -2.980  1.00 15.00      A    H  
ATOM   2483  CA  LEU A 265     -30.805  -3.124  -4.437  1.00 15.00      A    C  
ATOM   2484  CB  LEU A 265     -31.035  -4.100  -3.277  1.00 15.00      A    C  
ATOM   2485  CG  LEU A 265     -30.739  -5.585  -3.530  1.00 15.00      A    C  
ATOM   2486  CD1 LEU A 265     -31.345  -6.441  -2.427  1.00 15.00      A    C  
ATOM   2487  CD2 LEU A 265     -31.231  -6.036  -4.897  1.00 15.00      A    C  
ATOM   2488  C   LEU A 265     -32.118  -2.882  -5.177  1.00 15.00      A    C  
ATOM   2489  O   LEU A 265     -33.173  -2.736  -4.558  1.00 15.00      A    O  
ATOM   2490  N   ILE A 266     -32.045  -2.847  -6.506  1.00 15.00      A    N  
ATOM   2491  HN  ILE A 266     -31.180  -3.008  -6.941  1.00 15.00      A    H  
ATOM   2492  CA  ILE A 266     -33.217  -2.581  -7.327  1.00 15.00      A    C  
ATOM   2493  CB  ILE A 266     -32.858  -1.798  -8.612  1.00 15.00      A    C  
ATOM   2494  CG1 ILE A 266     -31.789  -0.742  -8.309  1.00 15.00      A    C  
ATOM   2495  CG2 ILE A 266     -34.100  -1.136  -9.194  1.00 15.00      A    C  
ATOM   2496  CD1 ILE A 266     -31.364   0.073  -9.511  1.00 15.00      A    C  
ATOM   2497  C   ILE A 266     -34.016  -3.840  -7.682  1.00 15.00      A    C  
ATOM   2498  O   ILE A 266     -33.455  -4.886  -8.022  1.00 15.00      A    O  
ATOM   2499  N   GLY A 267     -35.337  -3.700  -7.590  1.00 15.00      A    N  
ATOM   2500  HN  GLY A 267     -35.694  -2.840  -7.291  1.00 15.00      A    H  
ATOM   2501  CA  GLY A 267     -36.264  -4.770  -7.907  1.00 15.00      A    C  
ATOM   2502  C   GLY A 267     -37.655  -4.194  -8.096  1.00 15.00      A    C  
ATOM   2503  O   GLY A 267     -38.010  -3.222  -7.432  1.00 15.00      A    O  
ATOM   2504  N   ARG A 268     -38.451  -4.771  -8.990  1.00 15.00      A    N  
ATOM   2505  HN  ARG A 268     -38.139  -5.557  -9.484  1.00 15.00      A    H  
ATOM   2506  CA  ARG A 268     -39.792  -4.246  -9.235  1.00 15.00      A    C  
ATOM   2507  CB  ARG A 268     -39.875  -3.540 -10.592  1.00 15.00      A    C  
ATOM   2508  CG  ARG A 268     -39.430  -4.388 -11.774  1.00 15.00      A    C  
ATOM   2509  CD  ARG A 268     -39.568  -3.624 -13.081  1.00 15.00      A    C  
ATOM   2510  NE  ARG A 268     -38.802  -2.377 -13.075  1.00 15.00      A    N  
ATOM   2511  HE  ARG A 268     -38.187  -2.228 -12.326  1.00 15.00      A    H  
ATOM   2512  CZ  ARG A 268     -38.900  -1.444 -14.020  1.00 15.00      A    C  
ATOM   2513  NH1 ARG A 268     -39.730  -1.613 -15.042  1.00 15.00      A    N  
ATOM   2514 HH11 ARG A 268     -39.805  -0.883 -15.779  1.00 15.00      A    H  
ATOM   2515 HH12 ARG A 268     -40.308  -2.476 -15.105  1.00 15.00      A    H  
ATOM   2516  NH2 ARG A 268     -38.167  -0.340 -13.943  1.00 15.00      A    N  
ATOM   2517 HH21 ARG A 268     -38.245   0.389 -14.682  1.00 15.00      A    H  
ATOM   2518 HH22 ARG A 268     -37.515  -0.201 -13.144  1.00 15.00      A    H  
ATOM   2519  C   ARG A 268     -40.889  -5.297  -9.097  1.00 15.00      A    C  
ATOM   2520  O   ARG A 268     -40.683  -6.478  -9.386  1.00 15.00      A    O  
ATOM   2521  N   LYS A 269     -42.061  -4.841  -8.659  1.00 15.00      A    N  
ATOM   2522  HN  LYS A 269     -42.150  -3.887  -8.456  1.00 15.00      A    H  
ATOM   2523  CA  LYS A 269     -43.219  -5.708  -8.477  1.00 15.00      A    C  
ATOM   2524  CB  LYS A 269     -43.089  -6.517  -7.184  1.00 15.00      A    C  
ATOM   2525  CG  LYS A 269     -43.874  -7.822  -7.172  1.00 15.00      A    C  
ATOM   2526  CD  LYS A 269     -43.199  -8.884  -8.026  1.00 15.00      A    C  
ATOM   2527  CE  LYS A 269     -43.981 -10.187  -8.008  1.00 15.00      A    C  
ATOM   2528  NZ  LYS A 269     -45.288 -10.063  -8.710  1.00 15.00      A    N  
ATOM   2529  HZ1 LYS A 269     -45.831 -10.945  -8.615  1.00 15.00      A    H  
ATOM   2530  HZ2 LYS A 269     -45.133  -9.874  -9.720  1.00 15.00      A    H  
ATOM   2531  HZ3 LYS A 269     -45.841  -9.282  -8.303  1.00 15.00      A    H  
ATOM   2532  C   LYS A 269     -44.491  -4.873  -8.431  1.00 15.00      A    C  
ATOM   2533  O   LYS A 269     -44.478  -3.739  -7.952  1.00 15.00      A    O  
ATOM   2534  N   LYS A 270     -45.583  -5.435  -8.930  1.00 15.00      A    N  
ATOM   2535  HN  LYS A 270     -45.531  -6.344  -9.293  1.00 15.00      A    H  
ATOM   2536  CA  LYS A 270     -46.864  -4.737  -8.941  1.00 15.00      A    C  
ATOM   2537  CB  LYS A 270     -47.538  -4.860 -10.313  1.00 15.00      A    C  
ATOM   2538  CG  LYS A 270     -48.835  -4.072 -10.449  1.00 15.00      A    C  
ATOM   2539  CD  LYS A 270     -49.125  -3.709 -11.899  1.00 15.00      A    C  
ATOM   2540  CE  LYS A 270     -49.550  -4.922 -12.711  1.00 15.00      A    C  
ATOM   2541  NZ  LYS A 270     -49.936  -4.547 -14.102  1.00 15.00      A    N  
ATOM   2542  HZ1 LYS A 270     -50.164  -5.399 -14.653  1.00 15.00      A    H  
ATOM   2543  HZ2 LYS A 270     -49.152  -4.047 -14.567  1.00 15.00      A    H  
ATOM   2544  HZ3 LYS A 270     -50.768  -3.924 -14.086  1.00 15.00      A    H  
ATOM   2545  C   LYS A 270     -47.779  -5.271  -7.846  1.00 15.00      A    C  
ATOM   2546  O   LYS A 270     -47.855  -6.481  -7.626  1.00 15.00      A    O  
ATOM   2547  N   THR A 271     -48.463  -4.361  -7.158  1.00 15.00      A    N  
ATOM   2548  HN  THR A 271     -48.354  -3.413  -7.382  1.00 15.00      A    H  
ATOM   2549  CA  THR A 271     -49.375  -4.735  -6.081  1.00 15.00      A    C  
ATOM   2550  CB  THR A 271     -49.865  -3.501  -5.302  1.00 15.00      A    C  
ATOM   2551  OG1 THR A 271     -50.420  -2.548  -6.214  1.00 15.00      A    O  
ATOM   2552  HG1 THR A 271     -50.408  -2.909  -7.102  1.00 15.00      A    H  
ATOM   2553  CG2 THR A 271     -48.722  -2.855  -4.533  1.00 15.00      A    C  
ATOM   2554  C   THR A 271     -50.585  -5.500  -6.616  1.00 15.00      A    C  
ATOM   2555  O   THR A 271     -51.218  -5.084  -7.589  1.00 15.00      A    O  
ATOM   2556  C1  UNK B   1     -10.928   7.450   9.661  1.00 15.00      B    C  
ATOM   2557  C2  UNK B   1     -10.476   6.245   8.837  1.00 15.00      B    C  
ATOM   2558  C3  UNK B   1     -10.745   6.193   7.475  1.00 15.00      B    C  
ATOM   2559  C4  UNK B   1      -9.728   5.094   9.512  1.00 15.00      B    C  
ATOM   2560  O1  UNK B   1      -9.489   5.122  10.719  1.00 15.00      B    O  
ATOM   2561  O2  UNK B   1      -9.321   4.028   8.769  1.00 15.00      B    O  
ATOM   2562  C5  UNK B   1      -8.651   3.084   9.610  1.00 15.00      B    C  
END
