# Supplementary material for: In silico assessment of biocompatibility and toxicity: molecular docking and dynamics simulation of PMMA-based dental materials for interim prosthetic restorations
Source: J Mater Sci Mater Med. 2024 Jun 4;35(1):28. doi: 10.1007/s10856-024-06799-7 (PMC11150300; doi:10.1007/s10856-024-06799-7)
Supplement: Supplementary file 3 — Supplementary Data 3 [file 10856_2024_6799_MOESM3_ESM.zip › Complexes/Fibronectin_PMMA.pdb]

REMARK FILENAME="complex_81w.pdb0"
REMARK ===============================================================
REMARK HADDOCK run for complex
REMARK initial structure: complex_81.pdb
REMARK ===============================================================
REMARK            total,bonds,angles,improper,dihe,vdw,elec,air,cdih,coup,rdcs,vean,dani,xpcs,rg
REMARK energies: -37.6647, 0, 0, 0, 0, -25.5354, -14.2254, 2.09618, 0, 0, 0, 0, 0, 0, 0
REMARK ===============================================================
REMARK            bonds,angles,impropers,dihe,air,cdih,coup,rdcs,vean,dani,xpcs
REMARK rms-dev.: 0,0,0,0,9.156822E-02,0,0, 0, 0, 0, 0
REMARK ===============================================================
REMARK               air,cdih,coup,rdcs,vean,dani,xpcs
REMARK               >0.3,>5,>1,>0,>5,>0.2,>0.2
REMARK violations.: 0, 0, 0, 0, 0, 0, 0
REMARK ===============================================================
REMARK                        CVpartition#,violations,rms
REMARK AIRs cross-validation: 2, 3, 1.23384
REMARK ===============================================================
REMARK NCS energy: 0
REMARK ===============================================================
REMARK Symmetry energy: 0
REMARK ===============================================================
REMARK Membrane restraining energy: 0
REMARK ===============================================================
REMARK Local cross-correlation:  0.0000
REMARK ===============================================================
REMARK Desolvation energy: 1.90011
REMARK Internal energy free molecules: -8002.35
REMARK Internal energy complex: -7862.34
REMARK Binding energy: 102.145
REMARK ===============================================================
REMARK buried surface area: 735.843
REMARK ===============================================================
REMARK water - chain_1: 0 0 0
REMARK water - chain_2: 0 0 0
REMARK ===============================================================
REMARK water - water: 0 0 0
REMARK ===============================================================
REMARK DATE:14-Feb-2024  02:41:36       created by user: enmr
REMARK VERSION:1.3U
ATOM      1  N   PRO A   3      51.763   6.646   4.495  1.00 15.00      A    N  
ATOM      2  CA  PRO A   3      51.224   5.612   5.375  1.00 15.00      A    C  
ATOM      3  CB  PRO A   3      51.152   6.332   6.718  1.00 15.00      A    C  
ATOM      4  CG  PRO A   3      52.317   7.263   6.692  1.00 15.00      A    C  
ATOM      5  CD  PRO A   3      52.512   7.671   5.249  1.00 15.00      A    C  
ATOM      6  C   PRO A   3      49.841   5.133   4.936  1.00 15.00      A    C  
ATOM      7  O   PRO A   3      49.103   5.851   4.255  1.00 15.00      A    O  
ATOM      8  N   ALA A   4      49.497   3.913   5.341  1.00 15.00      A    N  
ATOM      9  HN  ALA A   4      50.120   3.404   5.899  1.00 15.00      A    H  
ATOM     10  CA  ALA A   4      48.216   3.311   4.986  1.00 15.00      A    C  
ATOM     11  CB  ALA A   4      48.413   1.836   4.665  1.00 15.00      A    C  
ATOM     12  C   ALA A   4      47.187   3.466   6.106  1.00 15.00      A    C  
ATOM     13  O   ALA A   4      47.542   3.461   7.287  1.00 15.00      A    O  
ATOM     14  N   PRO A   5      45.897   3.621   5.740  1.00 15.00      A    N  
ATOM     15  CA  PRO A   5      44.799   3.755   6.710  1.00 15.00      A    C  
ATOM     16  CB  PRO A   5      43.554   3.935   5.830  1.00 15.00      A    C  
ATOM     17  CG  PRO A   5      44.083   4.378   4.510  1.00 15.00      A    C  
ATOM     18  CD  PRO A   5      45.413   3.703   4.353  1.00 15.00      A    C  
ATOM     19  C   PRO A   5      44.664   2.500   7.565  1.00 15.00      A    C  
ATOM     20  O   PRO A   5      44.683   1.380   7.053  1.00 15.00      A    O  
ATOM     21  N   THR A   6      44.530   2.695   8.871  1.00 15.00      A    N  
ATOM     22  HN  THR A   6      44.499   3.612   9.216  1.00 15.00      A    H  
ATOM     23  CA  THR A   6      44.421   1.576   9.803  1.00 15.00      A    C  
ATOM     24  CB  THR A   6      45.367   1.769  11.004  1.00 15.00      A    C  
ATOM     25  OG1 THR A   6      45.198   3.088  11.542  1.00 15.00      A    O  
ATOM     26  HG1 THR A   6      46.034   3.557  11.513  1.00 15.00      A    H  
ATOM     27  CG2 THR A   6      46.818   1.568  10.590  1.00 15.00      A    C  
ATOM     28  C   THR A   6      42.999   1.399  10.326  1.00 15.00      A    C  
ATOM     29  O   THR A   6      42.148   2.266  10.142  1.00 15.00      A    O  
ATOM     30  N   ASP A   7      42.764   0.253  10.971  1.00 15.00      A    N  
ATOM     31  HN  ASP A   7      43.496  -0.395  11.053  1.00 15.00      A    H  
ATOM     32  CA  ASP A   7      41.464  -0.085  11.562  1.00 15.00      A    C  
ATOM     33  CB  ASP A   7      41.207   0.711  12.849  1.00 15.00      A    C  
ATOM     34  CG  ASP A   7      42.192   0.369  13.951  1.00 15.00      A    C  
ATOM     35  OD1 ASP A   7      42.456  -0.836  14.156  1.00 15.00      A    O  
ATOM     36  OD2 ASP A   7      42.697   1.303  14.611  1.00 15.00      A    O  
ATOM     37  C   ASP A   7      40.283   0.031  10.594  1.00 15.00      A    C  
ATOM     38  O   ASP A   7      39.327   0.764  10.849  1.00 15.00      A    O  
ATOM     39  N   LEU A   8      40.351  -0.703   9.484  1.00 15.00      A    N  
ATOM     40  HN  LEU A   8      41.141  -1.258   9.324  1.00 15.00      A    H  
ATOM     41  CA  LEU A   8      39.273  -0.696   8.498  1.00 15.00      A    C  
ATOM     42  CB  LEU A   8      39.811  -0.965   7.089  1.00 15.00      A    C  
ATOM     43  CG  LEU A   8      38.758  -1.273   6.017  1.00 15.00      A    C  
ATOM     44  CD1 LEU A   8      38.016  -0.013   5.599  1.00 15.00      A    C  
ATOM     45  CD2 LEU A   8      39.392  -1.950   4.816  1.00 15.00      A    C  
ATOM     46  C   LEU A   8      38.213  -1.734   8.859  1.00 15.00      A    C  
ATOM     47  O   LEU A   8      38.503  -2.928   8.953  1.00 15.00      A    O  
ATOM     48  N   LYS A   9      36.986  -1.271   9.066  1.00 15.00      A    N  
ATOM     49  HN  LYS A   9      36.818  -0.307   8.980  1.00 15.00      A    H  
ATOM     50  CA  LYS A   9      35.883  -2.156   9.422  1.00 15.00      A    C  
ATOM     51  CB  LYS A   9      35.611  -2.077  10.926  1.00 15.00      A    C  
ATOM     52  CG  LYS A   9      35.492  -0.655  11.461  1.00 15.00      A    C  
ATOM     53  CD  LYS A   9      34.303  -0.508  12.394  1.00 15.00      A    C  
ATOM     54  CE  LYS A   9      34.527  -1.244  13.705  1.00 15.00      A    C  
ATOM     55  NZ  LYS A   9      33.285  -1.299  14.525  1.00 15.00      A    N  
ATOM     56  HZ1 LYS A   9      32.579  -1.909  14.064  1.00 15.00      A    H  
ATOM     57  HZ2 LYS A   9      32.884  -0.345  14.631  1.00 15.00      A    H  
ATOM     58  HZ3 LYS A   9      33.495  -1.681  15.468  1.00 15.00      A    H  
ATOM     59  C   LYS A   9      34.618  -1.794   8.650  1.00 15.00      A    C  
ATOM     60  O   LYS A   9      34.342  -0.621   8.414  1.00 15.00      A    O  
ATOM     61  N   PHE A  10      33.849  -2.808   8.260  1.00 15.00      A    N  
ATOM     62  HN  PHE A  10      34.123  -3.724   8.471  1.00 15.00      A    H  
ATOM     63  CA  PHE A  10      32.606  -2.586   7.525  1.00 15.00      A    C  
ATOM     64  CB  PHE A  10      32.324  -3.741   6.559  1.00 15.00      A    C  
ATOM     65  CG  PHE A  10      33.335  -3.849   5.451  1.00 15.00      A    C  
ATOM     66  CD1 PHE A  10      34.454  -4.653   5.591  1.00 15.00      A    C  
ATOM     67  CD2 PHE A  10      33.171  -3.138   4.274  1.00 15.00      A    C  
ATOM     68  CE1 PHE A  10      35.392  -4.748   4.580  1.00 15.00      A    C  
ATOM     69  CE2 PHE A  10      34.104  -3.229   3.258  1.00 15.00      A    C  
ATOM     70  CZ  PHE A  10      35.216  -4.034   3.411  1.00 15.00      A    C  
ATOM     71  C   PHE A  10      31.438  -2.378   8.486  1.00 15.00      A    C  
ATOM     72  O   PHE A  10      31.010  -3.306   9.174  1.00 15.00      A    O  
ATOM     73  N   THR A  11      30.928  -1.148   8.525  1.00 15.00      A    N  
ATOM     74  HN  THR A  11      31.304  -0.460   7.937  1.00 15.00      A    H  
ATOM     75  CA  THR A  11      29.825  -0.791   9.413  1.00 15.00      A    C  
ATOM     76  CB  THR A  11      29.712   0.736   9.591  1.00 15.00      A    C  
ATOM     77  OG1 THR A  11      29.857   1.384   8.321  1.00 15.00      A    O  
ATOM     78  HG1 THR A  11      28.995   1.657   8.000  1.00 15.00      A    H  
ATOM     79  CG2 THR A  11      30.784   1.245  10.542  1.00 15.00      A    C  
ATOM     80  C   THR A  11      28.479  -1.351   8.951  1.00 15.00      A    C  
ATOM     81  O   THR A  11      27.775  -2.000   9.724  1.00 15.00      A    O  
ATOM     82  N   GLN A  12      28.127  -1.103   7.692  1.00 15.00      A    N  
ATOM     83  HN  GLN A  12      28.733  -0.593   7.115  1.00 15.00      A    H  
ATOM     84  CA  GLN A  12      26.853  -1.572   7.155  1.00 15.00      A    C  
ATOM     85  CB  GLN A  12      25.879  -0.399   6.999  1.00 15.00      A    C  
ATOM     86  CG  GLN A  12      24.636  -0.716   6.182  1.00 15.00      A    C  
ATOM     87  CD  GLN A  12      24.316   0.364   5.167  1.00 15.00      A    C  
ATOM     88  OE1 GLN A  12      24.866   0.376   4.066  1.00 15.00      A    O  
ATOM     89  NE2 GLN A  12      23.412   1.267   5.525  1.00 15.00      A    N  
ATOM     90 HE21 GLN A  12      23.004   1.187   6.412  1.00 15.00      A    H  
ATOM     91 HE22 GLN A  12      23.188   1.977   4.886  1.00 15.00      A    H  
ATOM     92  C   GLN A  12      27.023  -2.299   5.822  1.00 15.00      A    C  
ATOM     93  O   GLN A  12      27.779  -1.865   4.954  1.00 15.00      A    O  
ATOM     94  N   VAL A  13      26.314  -3.417   5.675  1.00 15.00      A    N  
ATOM     95  HN  VAL A  13      25.742  -3.716   6.414  1.00 15.00      A    H  
ATOM     96  CA  VAL A  13      26.364  -4.214   4.450  1.00 15.00      A    C  
ATOM     97  CB  VAL A  13      27.161  -5.522   4.641  1.00 15.00      A    C  
ATOM     98  CG1 VAL A  13      27.213  -6.322   3.345  1.00 15.00      A    C  
ATOM     99  CG2 VAL A  13      28.566  -5.232   5.146  1.00 15.00      A    C  
ATOM    100  C   VAL A  13      24.951  -4.560   3.984  1.00 15.00      A    C  
ATOM    101  O   VAL A  13      24.239  -5.315   4.647  1.00 15.00      A    O  
ATOM    102  N   THR A  14      24.548  -3.985   2.855  1.00 15.00      A    N  
ATOM    103  HN  THR A  14      25.160  -3.379   2.382  1.00 15.00      A    H  
ATOM    104  CA  THR A  14      23.224  -4.236   2.295  1.00 15.00      A    C  
ATOM    105  CB  THR A  14      22.395  -2.941   2.145  1.00 15.00      A    C  
ATOM    106  OG1 THR A  14      22.950  -2.124   1.113  1.00 15.00      A    O  
ATOM    107  HG1 THR A  14      23.392  -2.681   0.468  1.00 15.00      A    H  
ATOM    108  CG2 THR A  14      22.345  -2.166   3.451  1.00 15.00      A    C  
ATOM    109  C   THR A  14      23.344  -4.913   0.936  1.00 15.00      A    C  
ATOM    110  O   THR A  14      24.438  -4.984   0.375  1.00 15.00      A    O  
ATOM    111  N   PRO A  15      22.226  -5.434   0.394  1.00 15.00      A    N  
ATOM    112  CA  PRO A  15      22.208  -6.112  -0.908  1.00 15.00      A    C  
ATOM    113  CB  PRO A  15      20.724  -6.408  -1.137  1.00 15.00      A    C  
ATOM    114  CG  PRO A  15      20.148  -6.479   0.231  1.00 15.00      A    C  
ATOM    115  CD  PRO A  15      20.895  -5.454   1.036  1.00 15.00      A    C  
ATOM    116  C   PRO A  15      22.761  -5.281  -2.066  1.00 15.00      A    C  
ATOM    117  O   PRO A  15      23.249  -5.841  -3.048  1.00 15.00      A    O  
ATOM    118  N   THR A  16      22.701  -3.949  -1.965  1.00 15.00      A    N  
ATOM    119  HN  THR A  16      22.330  -3.543  -1.156  1.00 15.00      A    H  
ATOM    120  CA  THR A  16      23.182  -3.091  -3.049  1.00 15.00      A    C  
ATOM    121  CB  THR A  16      22.015  -2.412  -3.796  1.00 15.00      A    C  
ATOM    122  OG1 THR A  16      21.148  -1.762  -2.854  1.00 15.00      A    O  
ATOM    123  HG1 THR A  16      20.916  -2.373  -2.153  1.00 15.00      A    H  
ATOM    124  CG2 THR A  16      21.228  -3.432  -4.603  1.00 15.00      A    C  
ATOM    125  C   THR A  16      24.190  -2.018  -2.620  1.00 15.00      A    C  
ATOM    126  O   THR A  16      24.409  -1.060  -3.361  1.00 15.00      A    O  
ATOM    127  N   SER A  17      24.804  -2.159  -1.441  1.00 15.00      A    N  
ATOM    128  HN  SER A  17      24.597  -2.936  -0.877  1.00 15.00      A    H  
ATOM    129  CA  SER A  17      25.782  -1.166  -0.983  1.00 15.00      A    C  
ATOM    130  CB  SER A  17      25.102   0.154  -0.595  1.00 15.00      A    C  
ATOM    131  OG  SER A  17      24.469   0.065   0.669  1.00 15.00      A    O  
ATOM    132  HG  SER A  17      23.829   0.774   0.759  1.00 15.00      A    H  
ATOM    133  C   SER A  17      26.665  -1.672   0.157  1.00 15.00      A    C  
ATOM    134  O   SER A  17      26.446  -2.756   0.697  1.00 15.00      A    O  
ATOM    135  N   LEU A  18      27.672  -0.868   0.509  1.00 15.00      A    N  
ATOM    136  HN  LEU A  18      27.796  -0.025   0.025  1.00 15.00      A    H  
ATOM    137  CA  LEU A  18      28.596  -1.206   1.589  1.00 15.00      A    C  
ATOM    138  CB  LEU A  18      29.714  -2.141   1.094  1.00 15.00      A    C  
ATOM    139  CG  LEU A  18      30.758  -1.540   0.142  1.00 15.00      A    C  
ATOM    140  CD1 LEU A  18      31.992  -1.079   0.909  1.00 15.00      A    C  
ATOM    141  CD2 LEU A  18      31.145  -2.545  -0.930  1.00 15.00      A    C  
ATOM    142  C   LEU A  18      29.183   0.053   2.233  1.00 15.00      A    C  
ATOM    143  O   LEU A  18      29.493   1.029   1.549  1.00 15.00      A    O  
ATOM    144  N   SER A  19      29.318   0.026   3.552  1.00 15.00      A    N  
ATOM    145  HN  SER A  19      29.030  -0.774   4.043  1.00 15.00      A    H  
ATOM    146  CA  SER A  19      29.877   1.149   4.296  1.00 15.00      A    C  
ATOM    147  CB  SER A  19      28.814   1.777   5.200  1.00 15.00      A    C  
ATOM    148  OG  SER A  19      29.208   3.068   5.632  1.00 15.00      A    O  
ATOM    149  HG  SER A  19      28.975   3.716   4.960  1.00 15.00      A    H  
ATOM    150  C   SER A  19      31.068   0.681   5.122  1.00 15.00      A    C  
ATOM    151  O   SER A  19      31.075  -0.440   5.629  1.00 15.00      A    O  
ATOM    152  N   ALA A  20      32.077   1.535   5.254  1.00 15.00      A    N  
ATOM    153  HN  ALA A  20      32.017   2.421   4.837  1.00 15.00      A    H  
ATOM    154  CA  ALA A  20      33.271   1.176   6.010  1.00 15.00      A    C  
ATOM    155  CB  ALA A  20      34.290   0.491   5.107  1.00 15.00      A    C  
ATOM    156  C   ALA A  20      33.890   2.379   6.717  1.00 15.00      A    C  
ATOM    157  O   ALA A  20      33.940   3.483   6.169  1.00 15.00      A    O  
ATOM    158  N   GLN A  21      34.363   2.147   7.937  1.00 15.00      A    N  
ATOM    159  HN  GLN A  21      34.292   1.242   8.308  1.00 15.00      A    H  
ATOM    160  CA  GLN A  21      34.992   3.186   8.743  1.00 15.00      A    C  
ATOM    161  CB  GLN A  21      34.251   3.361  10.069  1.00 15.00      A    C  
ATOM    162  CG  GLN A  21      33.260   4.510  10.081  1.00 15.00      A    C  
ATOM    163  CD  GLN A  21      32.751   4.826  11.474  1.00 15.00      A    C  
ATOM    164  OE1 GLN A  21      32.535   3.930  12.290  1.00 15.00      A    O  
ATOM    165  NE2 GLN A  21      32.575   6.110  11.759  1.00 15.00      A    N  
ATOM    166 HE21 GLN A  21      32.780   6.771  11.064  1.00 15.00      A    H  
ATOM    167 HE22 GLN A  21      32.256   6.346  12.654  1.00 15.00      A    H  
ATOM    168  C   GLN A  21      36.454   2.843   9.012  1.00 15.00      A    C  
ATOM    169  O   GLN A  21      36.793   1.683   9.257  1.00 15.00      A    O  
ATOM    170  N   TRP A  22      37.317   3.860   8.970  1.00 15.00      A    N  
ATOM    171  HN  TRP A  22      36.983   4.763   8.782  1.00 15.00      A    H  
ATOM    172  CA  TRP A  22      38.748   3.666   9.195  1.00 15.00      A    C  
ATOM    173  CB  TRP A  22      39.449   3.270   7.889  1.00 15.00      A    C  
ATOM    174  CG  TRP A  22      38.902   3.967   6.678  1.00 15.00      A    C  
ATOM    175  CD1 TRP A  22      37.940   3.497   5.831  1.00 15.00      A    C  
ATOM    176  CD2 TRP A  22      39.278   5.256   6.182  1.00 15.00      A    C  
ATOM    177  NE1 TRP A  22      37.690   4.415   4.841  1.00 15.00      A    N  
ATOM    178  HE1 TRP A  22      37.038   4.306   4.116  1.00 15.00      A    H  
ATOM    179  CE2 TRP A  22      38.500   5.504   5.034  1.00 15.00      A    C  
ATOM    180  CE3 TRP A  22      40.195   6.226   6.597  1.00 15.00      A    C  
ATOM    181  CZ2 TRP A  22      38.610   6.682   4.298  1.00 15.00      A    C  
ATOM    182  CZ3 TRP A  22      40.303   7.391   5.866  1.00 15.00      A    C  
ATOM    183  CH2 TRP A  22      39.516   7.610   4.729  1.00 15.00      A    C  
ATOM    184  C   TRP A  22      39.406   4.912   9.786  1.00 15.00      A    C  
ATOM    185  O   TRP A  22      38.813   5.992   9.810  1.00 15.00      A    O  
ATOM    186  N   THR A  23      40.639   4.749  10.260  1.00 15.00      A    N  
ATOM    187  HN  THR A  23      41.052   3.862  10.213  1.00 15.00      A    H  
ATOM    188  CA  THR A  23      41.396   5.847  10.847  1.00 15.00      A    C  
ATOM    189  CB  THR A  23      42.112   5.407  12.144  1.00 15.00      A    C  
ATOM    190  OG1 THR A  23      41.771   4.049  12.448  1.00 15.00      A    O  
ATOM    191  HG1 THR A  23      42.213   3.459  11.832  1.00 15.00      A    H  
ATOM    192  CG2 THR A  23      41.702   6.294  13.309  1.00 15.00      A    C  
ATOM    193  C   THR A  23      42.433   6.381   9.859  1.00 15.00      A    C  
ATOM    194  O   THR A  23      43.277   5.629   9.368  1.00 15.00      A    O  
ATOM    195  N   PRO A  24      42.372   7.689   9.545  1.00 15.00      A    N  
ATOM    196  CA  PRO A  24      43.311   8.333   8.615  1.00 15.00      A    C  
ATOM    197  CB  PRO A  24      42.648   9.691   8.315  1.00 15.00      A    C  
ATOM    198  CG  PRO A  24      41.280   9.615   8.913  1.00 15.00      A    C  
ATOM    199  CD  PRO A  24      41.377   8.641  10.048  1.00 15.00      A    C  
ATOM    200  C   PRO A  24      44.696   8.545   9.242  1.00 15.00      A    C  
ATOM    201  O   PRO A  24      44.804   8.945  10.401  1.00 15.00      A    O  
ATOM    202  N   PRO A  25      45.774   8.273   8.472  1.00 15.00      A    N  
ATOM    203  CA  PRO A  25      47.168   8.426   8.941  1.00 15.00      A    C  
ATOM    204  CB  PRO A  25      48.004   7.933   7.752  1.00 15.00      A    C  
ATOM    205  CG  PRO A  25      47.101   8.051   6.572  1.00 15.00      A    C  
ATOM    206  CD  PRO A  25      45.717   7.782   7.084  1.00 15.00      A    C  
ATOM    207  C   PRO A  25      47.544   9.870   9.283  1.00 15.00      A    C  
ATOM    208  O   PRO A  25      46.838  10.812   8.913  1.00 15.00      A    O  
ATOM    209  N   ASN A  26      48.670  10.038   9.982  1.00 15.00      A    N  
ATOM    210  HN  ASN A  26      49.204   9.251  10.230  1.00 15.00      A    H  
ATOM    211  CA  ASN A  26      49.130  11.371  10.383  1.00 15.00      A    C  
ATOM    212  CB  ASN A  26      49.651  11.420  11.831  1.00 15.00      A    C  
ATOM    213  CG  ASN A  26      50.471  10.212  12.246  1.00 15.00      A    C  
ATOM    214  OD1 ASN A  26      51.096   9.547  11.420  1.00 15.00      A    O  
ATOM    215  ND2 ASN A  26      50.482   9.926  13.542  1.00 15.00      A    N  
ATOM    216 HD21 ASN A  26      49.970  10.502  14.148  1.00 15.00      A    H  
ATOM    217 HD22 ASN A  26      51.003   9.152  13.840  1.00 15.00      A    H  
ATOM    218  C   ASN A  26      50.112  12.010   9.398  1.00 15.00      A    C  
ATOM    219  O   ASN A  26      51.294  12.184   9.697  1.00 15.00      A    O  
ATOM    220  N   VAL A  27      49.601  12.344   8.220  1.00 15.00      A    N  
ATOM    221  HN  VAL A  27      48.660  12.137   8.040  1.00 15.00      A    H  
ATOM    222  CA  VAL A  27      50.388  12.996   7.175  1.00 15.00      A    C  
ATOM    223  CB  VAL A  27      50.955  11.995   6.139  1.00 15.00      A    C  
ATOM    224  CG1 VAL A  27      52.468  11.908   6.239  1.00 15.00      A    C  
ATOM    225  CG2 VAL A  27      50.320  10.617   6.272  1.00 15.00      A    C  
ATOM    226  C   VAL A  27      49.516  14.010   6.443  1.00 15.00      A    C  
ATOM    227  O   VAL A  27      48.465  14.408   6.949  1.00 15.00      A    O  
ATOM    228  N   GLN A  28      49.949  14.425   5.255  1.00 15.00      A    N  
ATOM    229  HN  GLN A  28      50.801  14.083   4.911  1.00 15.00      A    H  
ATOM    230  CA  GLN A  28      49.186  15.382   4.455  1.00 15.00      A    C  
ATOM    231  CB  GLN A  28      50.021  15.918   3.289  1.00 15.00      A    C  
ATOM    232  CG  GLN A  28      50.935  17.089   3.632  1.00 15.00      A    C  
ATOM    233  CD  GLN A  28      51.274  17.941   2.416  1.00 15.00      A    C  
ATOM    234  OE1 GLN A  28      50.489  18.038   1.471  1.00 15.00      A    O  
ATOM    235  NE2 GLN A  28      52.446  18.568   2.435  1.00 15.00      A    N  
ATOM    236 HE21 GLN A  28      53.024  18.450   3.218  1.00 15.00      A    H  
ATOM    237 HE22 GLN A  28      52.684  19.125   1.664  1.00 15.00      A    H  
ATOM    238  C   GLN A  28      47.911  14.734   3.918  1.00 15.00      A    C  
ATOM    239  O   GLN A  28      47.754  13.515   3.983  1.00 15.00      A    O  
ATOM    240  N   LEU A  29      47.003  15.549   3.385  1.00 15.00      A    N  
ATOM    241  HN  LEU A  29      47.182  16.513   3.353  1.00 15.00      A    H  
ATOM    242  CA  LEU A  29      45.751  15.036   2.840  1.00 15.00      A    C  
ATOM    243  CB  LEU A  29      44.615  15.082   3.871  1.00 15.00      A    C  
ATOM    244  CG  LEU A  29      44.748  16.100   5.011  1.00 15.00      A    C  
ATOM    245  CD1 LEU A  29      44.313  17.488   4.561  1.00 15.00      A    C  
ATOM    246  CD2 LEU A  29      43.948  15.652   6.225  1.00 15.00      A    C  
ATOM    247  C   LEU A  29      45.359  15.720   1.531  1.00 15.00      A    C  
ATOM    248  O   LEU A  29      44.983  16.893   1.511  1.00 15.00      A    O  
ATOM    249  N   THR A  30      45.458  14.971   0.439  1.00 15.00      A    N  
ATOM    250  HN  THR A  30      45.777  14.049   0.523  1.00 15.00      A    H  
ATOM    251  CA  THR A  30      45.105  15.480  -0.882  1.00 15.00      A    C  
ATOM    252  CB  THR A  30      46.211  15.163  -1.914  1.00 15.00      A    C  
ATOM    253  OG1 THR A  30      47.469  15.655  -1.431  1.00 15.00      A    O  
ATOM    254  HG1 THR A  30      47.894  16.172  -2.121  1.00 15.00      A    H  
ATOM    255  CG2 THR A  30      45.909  15.805  -3.263  1.00 15.00      A    C  
ATOM    256  C   THR A  30      43.786  14.860  -1.339  1.00 15.00      A    C  
ATOM    257  O   THR A  30      43.049  15.443  -2.136  1.00 15.00      A    O  
ATOM    258  N   GLY A  31      43.489  13.681  -0.799  1.00 15.00      A    N  
ATOM    259  HN  GLY A  31      44.112  13.281  -0.158  1.00 15.00      A    H  
ATOM    260  CA  GLY A  31      42.267  12.981  -1.141  1.00 15.00      A    C  
ATOM    261  C   GLY A  31      42.374  11.493  -0.872  1.00 15.00      A    C  
ATOM    262  O   GLY A  31      43.348  11.034  -0.273  1.00 15.00      A    O  
ATOM    263  N   TYR A  32      41.368  10.739  -1.305  1.00 15.00      A    N  
ATOM    264  HN  TYR A  32      40.618  11.167  -1.770  1.00 15.00      A    H  
ATOM    265  CA  TYR A  32      41.352   9.287  -1.109  1.00 15.00      A    C  
ATOM    266  CB  TYR A  32      40.525   8.899   0.125  1.00 15.00      A    C  
ATOM    267  CG  TYR A  32      41.261   9.096   1.439  1.00 15.00      A    C  
ATOM    268  CD1 TYR A  32      41.210  10.307   2.121  1.00 15.00      A    C  
ATOM    269  CD2 TYR A  32      42.022   8.071   1.990  1.00 15.00      A    C  
ATOM    270  CE1 TYR A  32      41.896  10.489   3.309  1.00 15.00      A    C  
ATOM    271  CE2 TYR A  32      42.708   8.242   3.179  1.00 15.00      A    C  
ATOM    272  CZ  TYR A  32      42.644   9.453   3.833  1.00 15.00      A    C  
ATOM    273  OH  TYR A  32      43.328   9.629   5.015  1.00 15.00      A    O  
ATOM    274  HH  TYR A  32      44.188   9.204   4.956  1.00 15.00      A    H  
ATOM    275  C   TYR A  32      40.860   8.573  -2.368  1.00 15.00      A    C  
ATOM    276  O   TYR A  32      40.242   9.189  -3.233  1.00 15.00      A    O  
ATOM    277  N   ARG A  33      41.141   7.275  -2.471  1.00 15.00      A    N  
ATOM    278  HN  ARG A  33      41.622   6.829  -1.743  1.00 15.00      A    H  
ATOM    279  CA  ARG A  33      40.745   6.507  -3.652  1.00 15.00      A    C  
ATOM    280  CB  ARG A  33      41.935   6.395  -4.608  1.00 15.00      A    C  
ATOM    281  CG  ARG A  33      41.558   6.247  -6.071  1.00 15.00      A    C  
ATOM    282  CD  ARG A  33      42.762   6.461  -6.979  1.00 15.00      A    C  
ATOM    283  NE  ARG A  33      43.450   5.209  -7.299  1.00 15.00      A    N  
ATOM    284  HE  ARG A  33      43.002   4.591  -7.917  1.00 15.00      A    H  
ATOM    285  CZ  ARG A  33      44.641   4.867  -6.806  1.00 15.00      A    C  
ATOM    286  NH1 ARG A  33      45.271   5.667  -5.960  1.00 15.00      A    N  
ATOM    287 HH11 ARG A  33      46.198   5.390  -5.577  1.00 15.00      A    H  
ATOM    288 HH12 ARG A  33      44.845   6.574  -5.681  1.00 15.00      A    H  
ATOM    289  NH2 ARG A  33      45.203   3.721  -7.161  1.00 15.00      A    N  
ATOM    290 HH21 ARG A  33      44.721   3.090  -7.832  1.00 15.00      A    H  
ATOM    291 HH22 ARG A  33      46.130   3.453  -6.771  1.00 15.00      A    H  
ATOM    292  C   ARG A  33      40.229   5.116  -3.288  1.00 15.00      A    C  
ATOM    293  O   ARG A  33      41.012   4.212  -2.996  1.00 15.00      A    O  
ATOM    294  N   VAL A  34      38.908   4.948  -3.312  1.00 15.00      A    N  
ATOM    295  HN  VAL A  34      38.332   5.708  -3.551  1.00 15.00      A    H  
ATOM    296  CA  VAL A  34      38.293   3.660  -2.985  1.00 15.00      A    C  
ATOM    297  CB  VAL A  34      37.111   3.814  -2.006  1.00 15.00      A    C  
ATOM    298  CG1 VAL A  34      36.700   2.462  -1.442  1.00 15.00      A    C  
ATOM    299  CG2 VAL A  34      37.452   4.785  -0.887  1.00 15.00      A    C  
ATOM    300  C   VAL A  34      37.800   2.952  -4.244  1.00 15.00      A    C  
ATOM    301  O   VAL A  34      37.026   3.514  -5.016  1.00 15.00      A    O  
ATOM    302  N   ARG A  35      38.253   1.714  -4.442  1.00 15.00      A    N  
ATOM    303  HN  ARG A  35      38.866   1.322  -3.790  1.00 15.00      A    H  
ATOM    304  CA  ARG A  35      37.854   0.924  -5.604  1.00 15.00      A    C  
ATOM    305  CB  ARG A  35      39.037   0.682  -6.546  1.00 15.00      A    C  
ATOM    306  CG  ARG A  35      40.324   0.259  -5.853  1.00 15.00      A    C  
ATOM    307  CD  ARG A  35      41.349  -0.280  -6.844  1.00 15.00      A    C  
ATOM    308  NE  ARG A  35      41.180   0.286  -8.182  1.00 15.00      A    N  
ATOM    309  HE  ARG A  35      40.544  -0.158  -8.781  1.00 15.00      A    H  
ATOM    310  CZ  ARG A  35      41.836   1.355  -8.633  1.00 15.00      A    C  
ATOM    311  NH1 ARG A  35      42.705   1.989  -7.855  1.00 15.00      A    N  
ATOM    312 HH11 ARG A  35      43.211   2.823  -8.213  1.00 15.00      A    H  
ATOM    313 HH12 ARG A  35      42.882   1.649  -6.887  1.00 15.00      A    H  
ATOM    314  NH2 ARG A  35      41.611   1.798  -9.863  1.00 15.00      A    N  
ATOM    315 HH21 ARG A  35      42.119   2.634 -10.217  1.00 15.00      A    H  
ATOM    316 HH22 ARG A  35      40.926   1.309 -10.475  1.00 15.00      A    H  
ATOM    317  C   ARG A  35      37.236  -0.406  -5.180  1.00 15.00      A    C  
ATOM    318  O   ARG A  35      37.798  -1.128  -4.352  1.00 15.00      A    O  
ATOM    319  N   VAL A  36      36.077  -0.723  -5.750  1.00 15.00      A    N  
ATOM    320  HN  VAL A  36      35.684  -0.108  -6.407  1.00 15.00      A    H  
ATOM    321  CA  VAL A  36      35.376  -1.963  -5.432  1.00 15.00      A    C  
ATOM    322  CB  VAL A  36      33.997  -1.690  -4.793  1.00 15.00      A    C  
ATOM    323  CG1 VAL A  36      33.378  -2.976  -4.274  1.00 15.00      A    C  
ATOM    324  CG2 VAL A  36      34.113  -0.669  -3.670  1.00 15.00      A    C  
ATOM    325  C   VAL A  36      35.206  -2.813  -6.693  1.00 15.00      A    C  
ATOM    326  O   VAL A  36      34.363  -2.525  -7.545  1.00 15.00      A    O  
ATOM    327  N   THR A  37      36.020  -3.862  -6.795  1.00 15.00      A    N  
ATOM    328  HN  THR A  37      36.648  -4.044  -6.065  1.00 15.00      A    H  
ATOM    329  CA  THR A  37      36.006  -4.756  -7.948  1.00 15.00      A    C  
ATOM    330  CB  THR A  37      37.442  -4.932  -8.495  1.00 15.00      A    C  
ATOM    331  OG1 THR A  37      38.144  -3.683  -8.433  1.00 15.00      A    O  
ATOM    332  HG1 THR A  37      39.051  -3.838  -8.150  1.00 15.00      A    H  
ATOM    333  CG2 THR A  37      37.437  -5.435  -9.933  1.00 15.00      A    C  
ATOM    334  C   THR A  37      35.493  -6.138  -7.551  1.00 15.00      A    C  
ATOM    335  O   THR A  37      35.825  -6.631  -6.474  1.00 15.00      A    O  
ATOM    336  N   PRO A  38      34.656  -6.772  -8.403  1.00 15.00      A    N  
ATOM    337  CA  PRO A  38      34.133  -8.120  -8.145  1.00 15.00      A    C  
ATOM    338  CB  PRO A  38      33.252  -8.413  -9.364  1.00 15.00      A    C  
ATOM    339  CG  PRO A  38      32.944  -7.076  -9.948  1.00 15.00      A    C  
ATOM    340  CD  PRO A  38      34.143  -6.216  -9.666  1.00 15.00      A    C  
ATOM    341  C   PRO A  38      35.285  -9.117  -8.065  1.00 15.00      A    C  
ATOM    342  O   PRO A  38      35.952  -9.402  -9.061  1.00 15.00      A    O  
ATOM    343  N   LYS A  39      35.519  -9.630  -6.865  1.00 15.00      A    N  
ATOM    344  HN  LYS A  39      34.932  -9.382  -6.121  1.00 15.00      A    H  
ATOM    345  CA  LYS A  39      36.616 -10.558  -6.614  1.00 15.00      A    C  
ATOM    346  CB  LYS A  39      36.782 -10.766  -5.105  1.00 15.00      A    C  
ATOM    347  CG  LYS A  39      38.104 -11.393  -4.702  1.00 15.00      A    C  
ATOM    348  CD  LYS A  39      38.172 -11.612  -3.199  1.00 15.00      A    C  
ATOM    349  CE  LYS A  39      39.561 -12.054  -2.766  1.00 15.00      A    C  
ATOM    350  NZ  LYS A  39      40.582 -10.991  -2.988  1.00 15.00      A    N  
ATOM    351  HZ1 LYS A  39      40.338 -10.140  -2.441  1.00 15.00      A    H  
ATOM    352  HZ2 LYS A  39      40.624 -10.738  -3.996  1.00 15.00      A    H  
ATOM    353  HZ3 LYS A  39      41.519 -11.327  -2.688  1.00 15.00      A    H  
ATOM    354  C   LYS A  39      36.448 -11.904  -7.318  1.00 15.00      A    C  
ATOM    355  O   LYS A  39      37.391 -12.410  -7.926  1.00 15.00      A    O  
ATOM    356  N   GLU A  40      35.250 -12.478  -7.247  1.00 15.00      A    N  
ATOM    357  HN  GLU A  40      34.521 -12.016  -6.782  1.00 15.00      A    H  
ATOM    358  CA  GLU A  40      35.002 -13.786  -7.849  1.00 15.00      A    C  
ATOM    359  CB  GLU A  40      34.291 -14.702  -6.847  1.00 15.00      A    C  
ATOM    360  CG  GLU A  40      34.785 -14.571  -5.413  1.00 15.00      A    C  
ATOM    361  CD  GLU A  40      36.142 -15.207  -5.183  1.00 15.00      A    C  
ATOM    362  OE1 GLU A  40      37.151 -14.658  -5.675  1.00 15.00      A    O  
ATOM    363  OE2 GLU A  40      36.198 -16.249  -4.496  1.00 15.00      A    O  
ATOM    364  C   GLU A  40      34.199 -13.715  -9.148  1.00 15.00      A    C  
ATOM    365  O   GLU A  40      33.790 -14.750  -9.679  1.00 15.00      A    O  
ATOM    366  N   LYS A  41      33.981 -12.511  -9.671  1.00 15.00      A    N  
ATOM    367  HN  LYS A  41      34.349 -11.716  -9.227  1.00 15.00      A    H  
ATOM    368  CA  LYS A  41      33.211 -12.358 -10.904  1.00 15.00      A    C  
ATOM    369  CB  LYS A  41      31.722 -12.168 -10.597  1.00 15.00      A    C  
ATOM    370  CG  LYS A  41      30.890 -13.429 -10.763  1.00 15.00      A    C  
ATOM    371  CD  LYS A  41      30.994 -13.966 -12.182  1.00 15.00      A    C  
ATOM    372  CE  LYS A  41      30.261 -15.288 -12.338  1.00 15.00      A    C  
ATOM    373  NZ  LYS A  41      28.792 -15.145 -12.132  1.00 15.00      A    N  
ATOM    374  HZ1 LYS A  41      28.393 -14.486 -12.832  1.00 15.00      A    H  
ATOM    375  HZ2 LYS A  41      28.599 -14.777 -11.179  1.00 15.00      A    H  
ATOM    376  HZ3 LYS A  41      28.325 -16.069 -12.235  1.00 15.00      A    H  
ATOM    377  C   LYS A  41      33.720 -11.220 -11.781  1.00 15.00      A    C  
ATOM    378  O   LYS A  41      34.696 -10.547 -11.451  1.00 15.00      A    O  
ATOM    379  N   THR A  42      33.047 -11.018 -12.911  1.00 15.00      A    N  
ATOM    380  HN  THR A  42      32.280 -11.594 -13.119  1.00 15.00      A    H  
ATOM    381  CA  THR A  42      33.412  -9.964 -13.846  1.00 15.00      A    C  
ATOM    382  CB  THR A  42      33.858 -10.544 -15.203  1.00 15.00      A    C  
ATOM    383  OG1 THR A  42      32.970 -11.598 -15.600  1.00 15.00      A    O  
ATOM    384  HG1 THR A  42      32.061 -11.313 -15.481  1.00 15.00      A    H  
ATOM    385  CG2 THR A  42      35.273 -11.093 -15.112  1.00 15.00      A    C  
ATOM    386  C   THR A  42      32.238  -9.013 -14.053  1.00 15.00      A    C  
ATOM    387  O   THR A  42      31.302  -9.319 -14.797  1.00 15.00      A    O  
ATOM    388  N   GLY A  43      32.290  -7.860 -13.393  1.00 15.00      A    N  
ATOM    389  HN  GLY A  43      33.069  -7.658 -12.832  1.00 15.00      A    H  
ATOM    390  CA  GLY A  43      31.212  -6.897 -13.505  1.00 15.00      A    C  
ATOM    391  C   GLY A  43      31.690  -5.497 -13.824  1.00 15.00      A    C  
ATOM    392  O   GLY A  43      32.235  -5.257 -14.897  1.00 15.00      A    O  
ATOM    393  N   PRO A  44      31.493  -4.545 -12.896  1.00 15.00      A    N  
ATOM    394  CA  PRO A  44      31.883  -3.149 -13.074  1.00 15.00      A    C  
ATOM    395  CB  PRO A  44      30.778  -2.409 -12.299  1.00 15.00      A    C  
ATOM    396  CG  PRO A  44      30.213  -3.406 -11.319  1.00 15.00      A    C  
ATOM    397  CD  PRO A  44      30.860  -4.743 -11.589  1.00 15.00      A    C  
ATOM    398  C   PRO A  44      33.248  -2.811 -12.471  1.00 15.00      A    C  
ATOM    399  O   PRO A  44      34.063  -3.690 -12.178  1.00 15.00      A    O  
ATOM    400  N   MET A  45      33.479  -1.509 -12.298  1.00 15.00      A    N  
ATOM    401  HN  MET A  45      32.785  -0.865 -12.564  1.00 15.00      A    H  
ATOM    402  CA  MET A  45      34.719  -1.005 -11.726  1.00 15.00      A    C  
ATOM    403  CB  MET A  45      35.773  -0.791 -12.814  1.00 15.00      A    C  
ATOM    404  CG  MET A  45      37.180  -0.581 -12.280  1.00 15.00      A    C  
ATOM    405  SD  MET A  45      37.658  -1.840 -11.079  1.00 15.00      A    S  
ATOM    406  CE  MET A  45      39.254  -1.214 -10.563  1.00 15.00      A    C  
ATOM    407  C   MET A  45      34.447   0.287 -10.965  1.00 15.00      A    C  
ATOM    408  O   MET A  45      34.887   1.367 -11.359  1.00 15.00      A    O  
ATOM    409  N   LYS A  46      33.681   0.159  -9.886  1.00 15.00      A    N  
ATOM    410  HN  LYS A  46      33.339  -0.729  -9.654  1.00 15.00      A    H  
ATOM    411  CA  LYS A  46      33.316   1.294  -9.047  1.00 15.00      A    C  
ATOM    412  CB  LYS A  46      32.257   0.881  -8.023  1.00 15.00      A    C  
ATOM    413  CG  LYS A  46      30.859   0.718  -8.595  1.00 15.00      A    C  
ATOM    414  CD  LYS A  46      29.820   1.390  -7.707  1.00 15.00      A    C  
ATOM    415  CE  LYS A  46      30.079   2.886  -7.589  1.00 15.00      A    C  
ATOM    416  NZ  LYS A  46      29.166   3.545  -6.612  1.00 15.00      A    N  
ATOM    417  HZ1 LYS A  46      29.353   3.193  -5.651  1.00 15.00      A    H  
ATOM    418  HZ2 LYS A  46      28.175   3.345  -6.855  1.00 15.00      A    H  
ATOM    419  HZ3 LYS A  46      29.312   4.576  -6.627  1.00 15.00      A    H  
ATOM    420  C   LYS A  46      34.517   1.892  -8.322  1.00 15.00      A    C  
ATOM    421  O   LYS A  46      34.924   1.397  -7.274  1.00 15.00      A    O  
ATOM    422  N   GLU A  47      35.068   2.968  -8.874  1.00 15.00      A    N  
ATOM    423  HN  GLU A  47      34.693   3.328  -9.707  1.00 15.00      A    H  
ATOM    424  CA  GLU A  47      36.211   3.635  -8.262  1.00 15.00      A    C  
ATOM    425  CB  GLU A  47      37.489   3.440  -9.081  1.00 15.00      A    C  
ATOM    426  CG  GLU A  47      38.764   3.759  -8.311  1.00 15.00      A    C  
ATOM    427  CD  GLU A  47      39.436   5.037  -8.772  1.00 15.00      A    C  
ATOM    428  OE1 GLU A  47      39.005   6.127  -8.338  1.00 15.00      A    O  
ATOM    429  OE2 GLU A  47      40.406   4.947  -9.556  1.00 15.00      A    O  
ATOM    430  C   GLU A  47      35.913   5.114  -8.069  1.00 15.00      A    C  
ATOM    431  O   GLU A  47      35.946   5.898  -9.019  1.00 15.00      A    O  
ATOM    432  N   ILE A  48      35.614   5.484  -6.832  1.00 15.00      A    N  
ATOM    433  HN  ILE A  48      35.624   4.813  -6.117  1.00 15.00      A    H  
ATOM    434  CA  ILE A  48      35.286   6.864  -6.508  1.00 15.00      A    C  
ATOM    435  CB  ILE A  48      33.949   6.966  -5.738  1.00 15.00      A    C  
ATOM    436  CG1 ILE A  48      33.896   5.932  -4.605  1.00 15.00      A    C  
ATOM    437  CG2 ILE A  48      32.771   6.796  -6.686  1.00 15.00      A    C  
ATOM    438  CD1 ILE A  48      32.802   6.183  -3.588  1.00 15.00      A    C  
ATOM    439  C   ILE A  48      36.377   7.529  -5.684  1.00 15.00      A    C  
ATOM    440  O   ILE A  48      37.043   6.884  -4.871  1.00 15.00      A    O  
ATOM    441  N   ASN A  49      36.562   8.824  -5.912  1.00 15.00      A    N  
ATOM    442  HN  ASN A  49      36.025   9.270  -6.601  1.00 15.00      A    H  
ATOM    443  CA  ASN A  49      37.549   9.595  -5.172  1.00 15.00      A    C  
ATOM    444  CB  ASN A  49      38.234  10.619  -6.082  1.00 15.00      A    C  
ATOM    445  CG  ASN A  49      38.958   9.966  -7.247  1.00 15.00      A    C  
ATOM    446  OD1 ASN A  49      38.394   9.799  -8.327  1.00 15.00      A    O  
ATOM    447  ND2 ASN A  49      40.214   9.586  -7.033  1.00 15.00      A    N  
ATOM    448 HD21 ASN A  49      40.602   9.747  -6.149  1.00 15.00      A    H  
ATOM    449 HD22 ASN A  49      40.701   9.157  -7.770  1.00 15.00      A    H  
ATOM    450  C   ASN A  49      36.877  10.278  -3.985  1.00 15.00      A    C  
ATOM    451  O   ASN A  49      35.750  10.762  -4.097  1.00 15.00      A    O  
ATOM    452  N   LEU A  50      37.559  10.298  -2.845  1.00 15.00      A    N  
ATOM    453  HN  LEU A  50      38.455   9.899  -2.812  1.00 15.00      A    H  
ATOM    454  CA  LEU A  50      37.003  10.901  -1.642  1.00 15.00      A    C  
ATOM    455  CB  LEU A  50      37.072   9.912  -0.480  1.00 15.00      A    C  
ATOM    456  CG  LEU A  50      35.762   9.659   0.267  1.00 15.00      A    C  
ATOM    457  CD1 LEU A  50      34.693   9.128  -0.678  1.00 15.00      A    C  
ATOM    458  CD2 LEU A  50      35.989   8.686   1.409  1.00 15.00      A    C  
ATOM    459  C   LEU A  50      37.697  12.208  -1.274  1.00 15.00      A    C  
ATOM    460  O   LEU A  50      38.669  12.615  -1.915  1.00 15.00      A    O  
ATOM    461  N   ALA A  51      37.179  12.861  -0.233  1.00 15.00      A    N  
ATOM    462  HN  ALA A  51      36.404  12.478   0.230  1.00 15.00      A    H  
ATOM    463  CA  ALA A  51      37.727  14.126   0.244  1.00 15.00      A    C  
ATOM    464  CB  ALA A  51      36.658  14.894   1.011  1.00 15.00      A    C  
ATOM    465  C   ALA A  51      38.949  13.886   1.129  1.00 15.00      A    C  
ATOM    466  O   ALA A  51      39.102  12.807   1.700  1.00 15.00      A    O  
ATOM    467  N   PRO A  52      39.846  14.887   1.237  1.00 15.00      A    N  
ATOM    468  CA  PRO A  52      41.059  14.791   2.066  1.00 15.00      A    C  
ATOM    469  CB  PRO A  52      41.716  16.165   1.896  1.00 15.00      A    C  
ATOM    470  CG  PRO A  52      41.172  16.690   0.617  1.00 15.00      A    C  
ATOM    471  CD  PRO A  52      39.764  16.183   0.539  1.00 15.00      A    C  
ATOM    472  C   PRO A  52      40.752  14.544   3.542  1.00 15.00      A    C  
ATOM    473  O   PRO A  52      41.461  13.794   4.212  1.00 15.00      A    O  
ATOM    474  N   ASP A  53      39.696  15.182   4.044  1.00 15.00      A    N  
ATOM    475  HN  ASP A  53      39.174  15.769   3.459  1.00 15.00      A    H  
ATOM    476  CA  ASP A  53      39.293  15.032   5.444  1.00 15.00      A    C  
ATOM    477  CB  ASP A  53      38.803  16.371   6.018  1.00 15.00      A    C  
ATOM    478  CG  ASP A  53      37.550  16.899   5.339  1.00 15.00      A    C  
ATOM    479  OD1 ASP A  53      37.642  17.337   4.173  1.00 15.00      A    O  
ATOM    480  OD2 ASP A  53      36.475  16.875   5.977  1.00 15.00      A    O  
ATOM    481  C   ASP A  53      38.221  13.951   5.617  1.00 15.00      A    C  
ATOM    482  O   ASP A  53      37.223  14.152   6.308  1.00 15.00      A    O  
ATOM    483  N   SER A  54      38.446  12.789   5.010  1.00 15.00      A    N  
ATOM    484  HN  SER A  54      39.277  12.668   4.504  1.00 15.00      A    H  
ATOM    485  CA  SER A  54      37.486  11.691   5.091  1.00 15.00      A    C  
ATOM    486  CB  SER A  54      37.260  11.065   3.715  1.00 15.00      A    C  
ATOM    487  OG  SER A  54      36.545  11.949   2.870  1.00 15.00      A    O  
ATOM    488  HG  SER A  54      37.156  12.569   2.462  1.00 15.00      A    H  
ATOM    489  C   SER A  54      37.901  10.621   6.098  1.00 15.00      A    C  
ATOM    490  O   SER A  54      39.075  10.500   6.450  1.00 15.00      A    O  
ATOM    491  N   SER A  55      36.920   9.841   6.549  1.00 15.00      A    N  
ATOM    492  HN  SER A  55      36.009   9.991   6.223  1.00 15.00      A    H  
ATOM    493  CA  SER A  55      37.155   8.772   7.512  1.00 15.00      A    C  
ATOM    494  CB  SER A  55      37.024   9.307   8.940  1.00 15.00      A    C  
ATOM    495  OG  SER A  55      35.760   9.919   9.139  1.00 15.00      A    O  
ATOM    496  HG  SER A  55      35.634  10.611   8.485  1.00 15.00      A    H  
ATOM    497  C   SER A  55      36.174   7.623   7.295  1.00 15.00      A    C  
ATOM    498  O   SER A  55      36.249   6.593   7.967  1.00 15.00      A    O  
ATOM    499  N   SER A  56      35.261   7.805   6.343  1.00 15.00      A    N  
ATOM    500  HN  SER A  56      35.271   8.640   5.827  1.00 15.00      A    H  
ATOM    501  CA  SER A  56      34.253   6.793   6.034  1.00 15.00      A    C  
ATOM    502  CB  SER A  56      32.982   7.050   6.848  1.00 15.00      A    C  
ATOM    503  OG  SER A  56      32.519   8.378   6.667  1.00 15.00      A    O  
ATOM    504  HG  SER A  56      33.254   8.988   6.761  1.00 15.00      A    H  
ATOM    505  C   SER A  56      33.927   6.790   4.544  1.00 15.00      A    C  
ATOM    506  O   SER A  56      34.303   7.710   3.821  1.00 15.00      A    O  
ATOM    507  N   VAL A  57      33.224   5.757   4.090  1.00 15.00      A    N  
ATOM    508  HN  VAL A  57      32.944   5.056   4.715  1.00 15.00      A    H  
ATOM    509  CA  VAL A  57      32.855   5.648   2.681  1.00 15.00      A    C  
ATOM    510  CB  VAL A  57      34.021   5.117   1.813  1.00 15.00      A    C  
ATOM    511  CG1 VAL A  57      34.394   3.688   2.187  1.00 15.00      A    C  
ATOM    512  CG2 VAL A  57      33.695   5.229   0.330  1.00 15.00      A    C  
ATOM    513  C   VAL A  57      31.610   4.780   2.486  1.00 15.00      A    C  
ATOM    514  O   VAL A  57      31.441   3.755   3.149  1.00 15.00      A    O  
ATOM    515  N   VAL A  58      30.729   5.220   1.586  1.00 15.00      A    N  
ATOM    516  HN  VAL A  58      30.913   6.060   1.115  1.00 15.00      A    H  
ATOM    517  CA  VAL A  58      29.499   4.491   1.279  1.00 15.00      A    C  
ATOM    518  CB  VAL A  58      28.237   5.270   1.720  1.00 15.00      A    C  
ATOM    519  CG1 VAL A  58      26.993   4.402   1.587  1.00 15.00      A    C  
ATOM    520  CG2 VAL A  58      28.383   5.779   3.147  1.00 15.00      A    C  
ATOM    521  C   VAL A  58      29.418   4.203  -0.221  1.00 15.00      A    C  
ATOM    522  O   VAL A  58      29.128   5.094  -1.023  1.00 15.00      A    O  
ATOM    523  N   VAL A  59      29.689   2.959  -0.598  1.00 15.00      A    N  
ATOM    524  HN  VAL A  59      29.916   2.290   0.083  1.00 15.00      A    H  
ATOM    525  CA  VAL A  59      29.656   2.562  -1.999  1.00 15.00      A    C  
ATOM    526  CB  VAL A  59      30.850   1.652  -2.356  1.00 15.00      A    C  
ATOM    527  CG1 VAL A  59      30.928   1.437  -3.860  1.00 15.00      A    C  
ATOM    528  CG2 VAL A  59      32.152   2.238  -1.827  1.00 15.00      A    C  
ATOM    529  C   VAL A  59      28.361   1.832  -2.323  1.00 15.00      A    C  
ATOM    530  O   VAL A  59      28.203   0.659  -1.993  1.00 15.00      A    O  
ATOM    531  N   SER A  60      27.441   2.533  -2.978  1.00 15.00      A    N  
ATOM    532  HN  SER A  60      27.635   3.462  -3.222  1.00 15.00      A    H  
ATOM    533  CA  SER A  60      26.152   1.956  -3.341  1.00 15.00      A    C  
ATOM    534  CB  SER A  60      25.016   2.918  -2.977  1.00 15.00      A    C  
ATOM    535  OG  SER A  60      25.192   4.182  -3.592  1.00 15.00      A    O  
ATOM    536  HG  SER A  60      26.128   4.349  -3.721  1.00 15.00      A    H  
ATOM    537  C   SER A  60      26.091   1.598  -4.824  1.00 15.00      A    C  
ATOM    538  O   SER A  60      27.072   1.760  -5.548  1.00 15.00      A    O  
ATOM    539  N   GLY A  61      24.929   1.110  -5.265  1.00 15.00      A    N  
ATOM    540  HN  GLY A  61      24.184   1.006  -4.636  1.00 15.00      A    H  
ATOM    541  CA  GLY A  61      24.751   0.735  -6.660  1.00 15.00      A    C  
ATOM    542  C   GLY A  61      25.562  -0.486  -7.055  1.00 15.00      A    C  
ATOM    543  O   GLY A  61      26.200  -0.499  -8.107  1.00 15.00      A    O  
ATOM    544  N   LEU A  62      25.534  -1.515  -6.211  1.00 15.00      A    N  
ATOM    545  HN  LEU A  62      25.004  -1.444  -5.387  1.00 15.00      A    H  
ATOM    546  CA  LEU A  62      26.274  -2.743  -6.477  1.00 15.00      A    C  
ATOM    547  CB  LEU A  62      27.181  -3.083  -5.291  1.00 15.00      A    C  
ATOM    548  CG  LEU A  62      28.212  -2.024  -4.900  1.00 15.00      A    C  
ATOM    549  CD1 LEU A  62      28.855  -2.379  -3.572  1.00 15.00      A    C  
ATOM    550  CD2 LEU A  62      29.271  -1.880  -5.983  1.00 15.00      A    C  
ATOM    551  C   LEU A  62      25.332  -3.910  -6.747  1.00 15.00      A    C  
ATOM    552  O   LEU A  62      24.158  -3.871  -6.375  1.00 15.00      A    O  
ATOM    553  N   MET A  63      25.855  -4.948  -7.397  1.00 15.00      A    N  
ATOM    554  HN  MET A  63      26.795  -4.913  -7.670  1.00 15.00      A    H  
ATOM    555  CA  MET A  63      25.067  -6.137  -7.715  1.00 15.00      A    C  
ATOM    556  CB  MET A  63      25.832  -7.042  -8.689  1.00 15.00      A    C  
ATOM    557  CG  MET A  63      25.363  -6.944 -10.135  1.00 15.00      A    C  
ATOM    558  SD  MET A  63      26.723  -6.827 -11.316  1.00 15.00      A    S  
ATOM    559  CE  MET A  63      27.718  -8.245 -10.846  1.00 15.00      A    C  
ATOM    560  C   MET A  63      24.710  -6.909  -6.448  1.00 15.00      A    C  
ATOM    561  O   MET A  63      25.424  -6.842  -5.445  1.00 15.00      A    O  
ATOM    562  N   VAL A  64      23.603  -7.640  -6.500  1.00 15.00      A    N  
ATOM    563  HN  VAL A  64      23.081  -7.656  -7.329  1.00 15.00      A    H  
ATOM    564  CA  VAL A  64      23.149  -8.420  -5.353  1.00 15.00      A    C  
ATOM    565  CB  VAL A  64      21.619  -8.636  -5.359  1.00 15.00      A    C  
ATOM    566  CG1 VAL A  64      20.894  -7.319  -5.116  1.00 15.00      A    C  
ATOM    567  CG2 VAL A  64      21.158  -9.268  -6.667  1.00 15.00      A    C  
ATOM    568  C   VAL A  64      23.866  -9.767  -5.259  1.00 15.00      A    C  
ATOM    569  O   VAL A  64      24.046 -10.458  -6.265  1.00 15.00      A    O  
ATOM    570  N   ALA A  65      24.275 -10.121  -4.037  1.00 15.00      A    N  
ATOM    571  HN  ALA A  65      24.102  -9.512  -3.289  1.00 15.00      A    H  
ATOM    572  CA  ALA A  65      24.972 -11.383  -3.768  1.00 15.00      A    C  
ATOM    573  CB  ALA A  65      24.038 -12.575  -3.945  1.00 15.00      A    C  
ATOM    574  C   ALA A  65      26.240 -11.541  -4.608  1.00 15.00      A    C  
ATOM    575  O   ALA A  65      26.350 -12.463  -5.419  1.00 15.00      A    O  
ATOM    576  N   THR A  66      27.196 -10.638  -4.410  1.00 15.00      A    N  
ATOM    577  HN  THR A  66      27.053  -9.925  -3.751  1.00 15.00      A    H  
ATOM    578  CA  THR A  66      28.452 -10.681  -5.151  1.00 15.00      A    C  
ATOM    579  CB  THR A  66      28.418  -9.746  -6.381  1.00 15.00      A    C  
ATOM    580  OG1 THR A  66      27.208  -9.956  -7.121  1.00 15.00      A    O  
ATOM    581  HG1 THR A  66      26.553 -10.371  -6.554  1.00 15.00      A    H  
ATOM    582  CG2 THR A  66      29.606 -10.015  -7.295  1.00 15.00      A    C  
ATOM    583  C   THR A  66      29.637 -10.299  -4.261  1.00 15.00      A    C  
ATOM    584  O   THR A  66      29.571  -9.330  -3.504  1.00 15.00      A    O  
ATOM    585  N   LYS A  67      30.715 -11.077  -4.355  1.00 15.00      A    N  
ATOM    586  HN  LYS A  67      30.695 -11.845  -4.964  1.00 15.00      A    H  
ATOM    587  CA  LYS A  67      31.925 -10.815  -3.580  1.00 15.00      A    C  
ATOM    588  CB  LYS A  67      32.843 -12.044  -3.604  1.00 15.00      A    C  
ATOM    589  CG  LYS A  67      34.046 -11.954  -2.676  1.00 15.00      A    C  
ATOM    590  CD  LYS A  67      33.886 -12.846  -1.453  1.00 15.00      A    C  
ATOM    591  CE  LYS A  67      34.095 -14.313  -1.796  1.00 15.00      A    C  
ATOM    592  NZ  LYS A  67      34.475 -15.113  -0.599  1.00 15.00      A    N  
ATOM    593  HZ1 LYS A  67      34.486 -16.125  -0.836  1.00 15.00      A    H  
ATOM    594  HZ2 LYS A  67      33.794 -14.954   0.170  1.00 15.00      A    H  
ATOM    595  HZ3 LYS A  67      35.423 -14.835  -0.270  1.00 15.00      A    H  
ATOM    596  C   LYS A  67      32.654  -9.601  -4.154  1.00 15.00      A    C  
ATOM    597  O   LYS A  67      32.778  -9.465  -5.374  1.00 15.00      A    O  
ATOM    598  N   TYR A  68      33.127  -8.717  -3.279  1.00 15.00      A    N  
ATOM    599  HN  TYR A  68      33.004  -8.875  -2.319  1.00 15.00      A    H  
ATOM    600  CA  TYR A  68      33.819  -7.513  -3.720  1.00 15.00      A    C  
ATOM    601  CB  TYR A  68      32.896  -6.297  -3.608  1.00 15.00      A    C  
ATOM    602  CG  TYR A  68      31.827  -6.212  -4.677  1.00 15.00      A    C  
ATOM    603  CD1 TYR A  68      32.162  -5.981  -6.004  1.00 15.00      A    C  
ATOM    604  CD2 TYR A  68      30.483  -6.351  -4.355  1.00 15.00      A    C  
ATOM    605  CE1 TYR A  68      31.189  -5.891  -6.982  1.00 15.00      A    C  
ATOM    606  CE2 TYR A  68      29.503  -6.263  -5.327  1.00 15.00      A    C  
ATOM    607  CZ  TYR A  68      29.861  -6.033  -6.639  1.00 15.00      A    C  
ATOM    608  OH  TYR A  68      28.890  -5.939  -7.611  1.00 15.00      A    O  
ATOM    609  HH  TYR A  68      28.144  -5.438  -7.271  1.00 15.00      A    H  
ATOM    610  C   TYR A  68      35.112  -7.259  -2.943  1.00 15.00      A    C  
ATOM    611  O   TYR A  68      35.220  -7.580  -1.757  1.00 15.00      A    O  
ATOM    612  N   GLU A  69      36.087  -6.676  -3.632  1.00 15.00      A    N  
ATOM    613  HN  GLU A  69      35.935  -6.460  -4.577  1.00 15.00      A    H  
ATOM    614  CA  GLU A  69      37.377  -6.350  -3.039  1.00 15.00      A    C  
ATOM    615  CB  GLU A  69      38.500  -6.826  -3.965  1.00 15.00      A    C  
ATOM    616  CG  GLU A  69      39.876  -6.880  -3.320  1.00 15.00      A    C  
ATOM    617  CD  GLU A  69      40.960  -7.232  -4.319  1.00 15.00      A    C  
ATOM    618  OE1 GLU A  69      41.165  -8.440  -4.574  1.00 15.00      A    O  
ATOM    619  OE2 GLU A  69      41.604  -6.301  -4.848  1.00 15.00      A    O  
ATOM    620  C   GLU A  69      37.480  -4.842  -2.827  1.00 15.00      A    C  
ATOM    621  O   GLU A  69      37.541  -4.076  -3.790  1.00 15.00      A    O  
ATOM    622  N   VAL A  70      37.487  -4.419  -1.565  1.00 15.00      A    N  
ATOM    623  HN  VAL A  70      37.442  -5.076  -0.839  1.00 15.00      A    H  
ATOM    624  CA  VAL A  70      37.560  -3.001  -1.231  1.00 15.00      A    C  
ATOM    625  CB  VAL A  70      36.652  -2.665  -0.029  1.00 15.00      A    C  
ATOM    626  CG1 VAL A  70      36.606  -1.165   0.225  1.00 15.00      A    C  
ATOM    627  CG2 VAL A  70      35.253  -3.215  -0.250  1.00 15.00      A    C  
ATOM    628  C   VAL A  70      38.990  -2.576  -0.912  1.00 15.00      A    C  
ATOM    629  O   VAL A  70      39.638  -3.148  -0.037  1.00 15.00      A    O  
ATOM    630  N   SER A  71      39.472  -1.572  -1.634  1.00 15.00      A    N  
ATOM    631  HN  SER A  71      38.908  -1.174  -2.330  1.00 15.00      A    H  
ATOM    632  CA  SER A  71      40.817  -1.052  -1.431  1.00 15.00      A    C  
ATOM    633  CB  SER A  71      41.685  -1.349  -2.655  1.00 15.00      A    C  
ATOM    634  OG  SER A  71      41.718  -2.739  -2.936  1.00 15.00      A    O  
ATOM    635  HG  SER A  71      42.411  -2.919  -3.577  1.00 15.00      A    H  
ATOM    636  C   SER A  71      40.770   0.452  -1.170  1.00 15.00      A    C  
ATOM    637  O   SER A  71      40.329   1.226  -2.023  1.00 15.00      A    O  
ATOM    638  N   VAL A  72      41.218   0.861   0.016  1.00 15.00      A    N  
ATOM    639  HN  VAL A  72      41.562   0.198   0.653  1.00 15.00      A    H  
ATOM    640  CA  VAL A  72      41.212   2.272   0.392  1.00 15.00      A    C  
ATOM    641  CB  VAL A  72      40.622   2.490   1.804  1.00 15.00      A    C  
ATOM    642  CG1 VAL A  72      40.413   3.973   2.073  1.00 15.00      A    C  
ATOM    643  CG2 VAL A  72      39.317   1.722   1.970  1.00 15.00      A    C  
ATOM    644  C   VAL A  72      42.612   2.876   0.329  1.00 15.00      A    C  
ATOM    645  O   VAL A  72      43.415   2.706   1.246  1.00 15.00      A    O  
ATOM    646  N   TYR A  73      42.894   3.587  -0.758  1.00 15.00      A    N  
ATOM    647  HN  TYR A  73      42.207   3.692  -1.448  1.00 15.00      A    H  
ATOM    648  CA  TYR A  73      44.197   4.218  -0.951  1.00 15.00      A    C  
ATOM    649  CB  TYR A  73      44.554   4.279  -2.445  1.00 15.00      A    C  
ATOM    650  CG  TYR A  73      44.610   2.953  -3.170  1.00 15.00      A    C  
ATOM    651  CD1 TYR A  73      45.829   2.355  -3.472  1.00 15.00      A    C  
ATOM    652  CD2 TYR A  73      43.451   2.310  -3.576  1.00 15.00      A    C  
ATOM    653  CE1 TYR A  73      45.887   1.156  -4.157  1.00 15.00      A    C  
ATOM    654  CE2 TYR A  73      43.500   1.111  -4.255  1.00 15.00      A    C  
ATOM    655  CZ  TYR A  73      44.719   0.538  -4.544  1.00 15.00      A    C  
ATOM    656  OH  TYR A  73      44.766  -0.654  -5.230  1.00 15.00      A    O  
ATOM    657  HH  TYR A  73      45.394  -1.248  -4.808  1.00 15.00      A    H  
ATOM    658  C   TYR A  73      44.197   5.643  -0.403  1.00 15.00      A    C  
ATOM    659  O   TYR A  73      43.155   6.293  -0.338  1.00 15.00      A    O  
ATOM    660  N   ALA A  74      45.376   6.121  -0.016  1.00 15.00      A    N  
ATOM    661  HN  ALA A  74      46.166   5.542  -0.073  1.00 15.00      A    H  
ATOM    662  CA  ALA A  74      45.531   7.481   0.493  1.00 15.00      A    C  
ATOM    663  CB  ALA A  74      46.159   7.478   1.879  1.00 15.00      A    C  
ATOM    664  C   ALA A  74      46.370   8.291  -0.488  1.00 15.00      A    C  
ATOM    665  O   ALA A  74      47.545   7.992  -0.706  1.00 15.00      A    O  
ATOM    666  N   LEU A  75      45.758   9.310  -1.083  1.00 15.00      A    N  
ATOM    667  HN  LEU A  75      44.828   9.511  -0.844  1.00 15.00      A    H  
ATOM    668  CA  LEU A  75      46.433  10.141  -2.077  1.00 15.00      A    C  
ATOM    669  CB  LEU A  75      45.429  10.637  -3.121  1.00 15.00      A    C  
ATOM    670  CG  LEU A  75      44.701   9.558  -3.923  1.00 15.00      A    C  
ATOM    671  CD1 LEU A  75      43.720  10.189  -4.898  1.00 15.00      A    C  
ATOM    672  CD2 LEU A  75      45.698   8.677  -4.656  1.00 15.00      A    C  
ATOM    673  C   LEU A  75      47.173  11.328  -1.471  1.00 15.00      A    C  
ATOM    674  O   LEU A  75      46.764  11.881  -0.449  1.00 15.00      A    O  
ATOM    675  N   LYS A  76      48.269  11.710  -2.126  1.00 15.00      A    N  
ATOM    676  HN  LYS A  76      48.542  11.209  -2.922  1.00 15.00      A    H  
ATOM    677  CA  LYS A  76      49.077  12.845  -1.702  1.00 15.00      A    C  
ATOM    678  CB  LYS A  76      49.954  12.521  -0.486  1.00 15.00      A    C  
ATOM    679  CG  LYS A  76      50.733  13.723   0.032  1.00 15.00      A    C  
ATOM    680  CD  LYS A  76      51.753  13.334   1.089  1.00 15.00      A    C  
ATOM    681  CE  LYS A  76      52.699  14.491   1.377  1.00 15.00      A    C  
ATOM    682  NZ  LYS A  76      53.248  14.437   2.760  1.00 15.00      A    N  
ATOM    683  HZ1 LYS A  76      54.132  13.890   2.772  1.00 15.00      A    H  
ATOM    684  HZ2 LYS A  76      52.565  13.982   3.398  1.00 15.00      A    H  
ATOM    685  HZ3 LYS A  76      53.441  15.399   3.106  1.00 15.00      A    H  
ATOM    686  C   LYS A  76      49.940  13.349  -2.853  1.00 15.00      A    C  
ATOM    687  O   LYS A  76      51.118  13.003  -2.952  1.00 15.00      A    O  
ATOM    688  N   ASP A  77      49.325  14.154  -3.721  1.00 15.00      A    N  
ATOM    689  HN  ASP A  77      48.379  14.363  -3.579  1.00 15.00      A    H  
ATOM    690  CA  ASP A  77      50.007  14.743  -4.878  1.00 15.00      A    C  
ATOM    691  CB  ASP A  77      50.984  15.842  -4.444  1.00 15.00      A    C  
ATOM    692  CG  ASP A  77      50.332  16.903  -3.576  1.00 15.00      A    C  
ATOM    693  OD1 ASP A  77      49.442  17.625  -4.080  1.00 15.00      A    O  
ATOM    694  OD2 ASP A  77      50.713  17.014  -2.392  1.00 15.00      A    O  
ATOM    695  C   ASP A  77      50.715  13.705  -5.751  1.00 15.00      A    C  
ATOM    696  O   ASP A  77      51.921  13.509  -5.633  1.00 15.00      A    O  
ATOM    697  N   THR A  78      49.941  13.042  -6.612  1.00 15.00      A    N  
ATOM    698  HN  THR A  78      48.983  13.242  -6.615  1.00 15.00      A    H  
ATOM    699  CA  THR A  78      50.443  12.016  -7.546  1.00 15.00      A    C  
ATOM    700  CB  THR A  78      51.376  12.558  -8.660  1.00 15.00      A    C  
ATOM    701  OG1 THR A  78      52.620  13.000  -8.108  1.00 15.00      A    O  
ATOM    702  HG1 THR A  78      52.869  12.426  -7.380  1.00 15.00      A    H  
ATOM    703  CG2 THR A  78      50.715  13.708  -9.403  1.00 15.00      A    C  
ATOM    704  C   THR A  78      51.038  10.764  -6.889  1.00 15.00      A    C  
ATOM    705  O   THR A  78      51.360   9.796  -7.577  1.00 15.00      A    O  
ATOM    706  N   LEU A  79      51.175  10.773  -5.568  1.00 15.00      A    N  
ATOM    707  HN  LEU A  79      50.898  11.569  -5.066  1.00 15.00      A    H  
ATOM    708  CA  LEU A  79      51.719   9.625  -4.850  1.00 15.00      A    C  
ATOM    709  CB  LEU A  79      52.795  10.050  -3.853  1.00 15.00      A    C  
ATOM    710  CG  LEU A  79      54.214  10.168  -4.415  1.00 15.00      A    C  
ATOM    711  CD1 LEU A  79      55.149  10.765  -3.377  1.00 15.00      A    C  
ATOM    712  CD2 LEU A  79      54.722   8.805  -4.872  1.00 15.00      A    C  
ATOM    713  C   LEU A  79      50.611   8.842  -4.155  1.00 15.00      A    C  
ATOM    714  O   LEU A  79      49.672   9.425  -3.612  1.00 15.00      A    O  
ATOM    715  N   THR A  80      50.719   7.515  -4.185  1.00 15.00      A    N  
ATOM    716  HN  THR A  80      51.491   7.105  -4.629  1.00 15.00      A    H  
ATOM    717  CA  THR A  80      49.714   6.657  -3.573  1.00 15.00      A    C  
ATOM    718  CB  THR A  80      48.954   5.840  -4.636  1.00 15.00      A    C  
ATOM    719  OG1 THR A  80      48.530   6.708  -5.694  1.00 15.00      A    O  
ATOM    720  HG1 THR A  80      49.206   7.371  -5.853  1.00 15.00      A    H  
ATOM    721  CG2 THR A  80      47.734   5.179  -4.021  1.00 15.00      A    C  
ATOM    722  C   THR A  80      50.319   5.701  -2.554  1.00 15.00      A    C  
ATOM    723  O   THR A  80      51.218   4.920  -2.872  1.00 15.00      A    O  
ATOM    724  N   SER A  81      49.810   5.766  -1.326  1.00 15.00      A    N  
ATOM    725  HN  SER A  81      49.103   6.421  -1.136  1.00 15.00      A    H  
ATOM    726  CA  SER A  81      50.277   4.899  -0.253  1.00 15.00      A    C  
ATOM    727  CB  SER A  81      49.959   5.537   1.098  1.00 15.00      A    C  
ATOM    728  OG  SER A  81      48.571   5.459   1.384  1.00 15.00      A    O  
ATOM    729  HG  SER A  81      48.140   6.278   1.128  1.00 15.00      A    H  
ATOM    730  C   SER A  81      49.602   3.530  -0.343  1.00 15.00      A    C  
ATOM    731  O   SER A  81      48.828   3.270  -1.268  1.00 15.00      A    O  
ATOM    732  N   ARG A  82      49.892   2.660   0.622  1.00 15.00      A    N  
ATOM    733  HN  ARG A  82      50.516   2.922   1.332  1.00 15.00      A    H  
ATOM    734  CA  ARG A  82      49.300   1.326   0.651  1.00 15.00      A    C  
ATOM    735  CB  ARG A  82      50.033   0.429   1.650  1.00 15.00      A    C  
ATOM    736  CG  ARG A  82      51.393  -0.028   1.150  1.00 15.00      A    C  
ATOM    737  CD  ARG A  82      52.297  -0.462   2.289  1.00 15.00      A    C  
ATOM    738  NE  ARG A  82      53.651  -0.745   1.821  1.00 15.00      A    N  
ATOM    739  HE  ARG A  82      53.769  -0.920   0.864  1.00 15.00      A    H  
ATOM    740  CZ  ARG A  82      54.722  -0.770   2.612  1.00 15.00      A    C  
ATOM    741  NH1 ARG A  82      54.600  -0.531   3.913  1.00 15.00      A    N  
ATOM    742 HH11 ARG A  82      55.439  -0.552   4.527  1.00 15.00      A    H  
ATOM    743 HH12 ARG A  82      53.665  -0.321   4.318  1.00 15.00      A    H  
ATOM    744  NH2 ARG A  82      55.918  -1.037   2.102  1.00 15.00      A    N  
ATOM    745 HH21 ARG A  82      56.756  -1.058   2.719  1.00 15.00      A    H  
ATOM    746 HH22 ARG A  82      56.020  -1.226   1.083  1.00 15.00      A    H  
ATOM    747  C   ARG A  82      47.804   1.405   0.955  1.00 15.00      A    C  
ATOM    748  O   ARG A  82      47.362   2.262   1.717  1.00 15.00      A    O  
ATOM    749  N   PRO A  83      47.002   0.523   0.345  1.00 15.00      A    N  
ATOM    750  CA  PRO A  83      45.559   0.522   0.529  1.00 15.00      A    C  
ATOM    751  CB  PRO A  83      45.083  -0.007  -0.821  1.00 15.00      A    C  
ATOM    752  CG  PRO A  83      46.141  -0.980  -1.237  1.00 15.00      A    C  
ATOM    753  CD  PRO A  83      47.431  -0.532  -0.591  1.00 15.00      A    C  
ATOM    754  C   PRO A  83      45.058  -0.397   1.641  1.00 15.00      A    C  
ATOM    755  O   PRO A  83      45.544  -1.518   1.819  1.00 15.00      A    O  
ATOM    756  N   ALA A  84      44.075   0.096   2.388  1.00 15.00      A    N  
ATOM    757  HN  ALA A  84      43.767   1.015   2.225  1.00 15.00      A    H  
ATOM    758  CA  ALA A  84      43.445  -0.685   3.442  1.00 15.00      A    C  
ATOM    759  CB  ALA A  84      42.729   0.236   4.419  1.00 15.00      A    C  
ATOM    760  C   ALA A  84      42.454  -1.626   2.771  1.00 15.00      A    C  
ATOM    761  O   ALA A  84      41.396  -1.197   2.309  1.00 15.00      A    O  
ATOM    762  N   GLN A  85      42.804  -2.907   2.701  1.00 15.00      A    N  
ATOM    763  HN  GLN A  85      43.636  -3.205   3.126  1.00 15.00      A    H  
ATOM    764  CA  GLN A  85      41.961  -3.878   2.015  1.00 15.00      A    C  
ATOM    765  CB  GLN A  85      42.790  -4.795   1.113  1.00 15.00      A    C  
ATOM    766  CG  GLN A  85      43.208  -4.144  -0.197  1.00 15.00      A    C  
ATOM    767  CD  GLN A  85      44.073  -5.047  -1.056  1.00 15.00      A    C  
ATOM    768  OE1 GLN A  85      44.805  -5.894  -0.545  1.00 15.00      A    O  
ATOM    769  NE2 GLN A  85      43.993  -4.868  -2.370  1.00 15.00      A    N  
ATOM    770 HE21 GLN A  85      43.387  -4.174  -2.706  1.00 15.00      A    H  
ATOM    771 HE22 GLN A  85      44.544  -5.435  -2.949  1.00 15.00      A    H  
ATOM    772  C   GLN A  85      41.042  -4.681   2.921  1.00 15.00      A    C  
ATOM    773  O   GLN A  85      41.307  -4.864   4.110  1.00 15.00      A    O  
ATOM    774  N   GLY A  86      39.957  -5.151   2.319  1.00 15.00      A    N  
ATOM    775  HN  GLY A  86      39.825  -4.955   1.368  1.00 15.00      A    H  
ATOM    776  CA  GLY A  86      38.965  -5.941   3.015  1.00 15.00      A    C  
ATOM    777  C   GLY A  86      37.965  -6.525   2.035  1.00 15.00      A    C  
ATOM    778  O   GLY A  86      37.689  -5.926   0.994  1.00 15.00      A    O  
ATOM    779  N   VAL A  87      37.430  -7.698   2.356  1.00 15.00      A    N  
ATOM    780  HN  VAL A  87      37.685  -8.128   3.198  1.00 15.00      A    H  
ATOM    781  CA  VAL A  87      36.469  -8.357   1.476  1.00 15.00      A    C  
ATOM    782  CB  VAL A  87      36.856  -9.825   1.199  1.00 15.00      A    C  
ATOM    783  CG1 VAL A  87      35.954 -10.429   0.135  1.00 15.00      A    C  
ATOM    784  CG2 VAL A  87      38.314  -9.924   0.776  1.00 15.00      A    C  
ATOM    785  C   VAL A  87      35.059  -8.308   2.055  1.00 15.00      A    C  
ATOM    786  O   VAL A  87      34.848  -8.599   3.233  1.00 15.00      A    O  
ATOM    787  N   VAL A  88      34.098  -7.932   1.219  1.00 15.00      A    N  
ATOM    788  HN  VAL A  88      34.329  -7.704   0.293  1.00 15.00      A    H  
ATOM    789  CA  VAL A  88      32.710  -7.852   1.646  1.00 15.00      A    C  
ATOM    790  CB  VAL A  88      32.296  -6.412   2.038  1.00 15.00      A    C  
ATOM    791  CG1 VAL A  88      32.398  -5.458   0.854  1.00 15.00      A    C  
ATOM    792  CG2 VAL A  88      30.894  -6.397   2.629  1.00 15.00      A    C  
ATOM    793  C   VAL A  88      31.759  -8.415   0.587  1.00 15.00      A    C  
ATOM    794  O   VAL A  88      31.832  -8.059  -0.593  1.00 15.00      A    O  
ATOM    795  N   THR A  89      30.877  -9.311   1.015  1.00 15.00      A    N  
ATOM    796  HN  THR A  89      30.876  -9.571   1.962  1.00 15.00      A    H  
ATOM    797  CA  THR A  89      29.903  -9.914   0.114  1.00 15.00      A    C  
ATOM    798  CB  THR A  89      29.850 -11.450   0.280  1.00 15.00      A    C  
ATOM    799  OG1 THR A  89      31.171 -11.993   0.146  1.00 15.00      A    O  
ATOM    800  HG1 THR A  89      31.158 -12.930   0.358  1.00 15.00      A    H  
ATOM    801  CG2 THR A  89      28.942 -12.076  -0.769  1.00 15.00      A    C  
ATOM    802  C   THR A  89      28.520  -9.335   0.375  1.00 15.00      A    C  
ATOM    803  O   THR A  89      27.982  -9.474   1.474  1.00 15.00      A    O  
ATOM    804  N   THR A  90      27.956  -8.677  -0.638  1.00 15.00      A    N  
ATOM    805  HN  THR A  90      28.442  -8.594  -1.485  1.00 15.00      A    H  
ATOM    806  CA  THR A  90      26.633  -8.073  -0.519  1.00 15.00      A    C  
ATOM    807  CB  THR A  90      26.281  -7.212  -1.747  1.00 15.00      A    C  
ATOM    808  OG1 THR A  90      26.544  -7.950  -2.948  1.00 15.00      A    O  
ATOM    809  HG1 THR A  90      25.749  -7.983  -3.486  1.00 15.00      A    H  
ATOM    810  CG2 THR A  90      27.099  -5.929  -1.755  1.00 15.00      A    C  
ATOM    811  C   THR A  90      25.553  -9.130  -0.305  1.00 15.00      A    C  
ATOM    812  O   THR A  90      25.649 -10.250  -0.815  1.00 15.00      A    O  
ATOM    813  N   LEU A  91      24.526  -8.764   0.452  1.00 15.00      A    N  
ATOM    814  HN  LEU A  91      24.501  -7.854   0.817  1.00 15.00      A    H  
ATOM    815  CA  LEU A  91      23.433  -9.679   0.752  1.00 15.00      A    C  
ATOM    816  CB  LEU A  91      22.612  -9.157   1.936  1.00 15.00      A    C  
ATOM    817  CG  LEU A  91      23.399  -8.632   3.144  1.00 15.00      A    C  
ATOM    818  CD1 LEU A  91      22.448  -8.109   4.210  1.00 15.00      A    C  
ATOM    819  CD2 LEU A  91      24.301  -9.716   3.717  1.00 15.00      A    C  
ATOM    820  C   LEU A  91      22.523  -9.879  -0.456  1.00 15.00      A    C  
ATOM    821  O   LEU A  91      22.661  -9.199  -1.475  1.00 15.00      A    O  
ATOM    822  N   GLU A  92      21.590 -10.817  -0.334  1.00 15.00      A    N  
ATOM    823  HN  GLU A  92      21.532 -11.325   0.503  1.00 15.00      A    H  
ATOM    824  CA  GLU A  92      20.648 -11.108  -1.407  1.00 15.00      A    C  
ATOM    825  CB  GLU A  92      20.160 -12.553  -1.294  1.00 15.00      A    C  
ATOM    826  CG  GLU A  92      21.278 -13.580  -1.202  1.00 15.00      A    C  
ATOM    827  CD  GLU A  92      20.765 -14.985  -0.939  1.00 15.00      A    C  
ATOM    828  OE1 GLU A  92      20.181 -15.214   0.143  1.00 15.00      A    O  
ATOM    829  OE2 GLU A  92      20.952 -15.858  -1.813  1.00 15.00      A    O  
ATOM    830  C   GLU A  92      19.470 -10.146  -1.331  1.00 15.00      A    C  
ATOM    831  O   GLU A  92      19.136  -9.663  -0.249  1.00 15.00      A    O  
ATOM    832  N   ASN A  93      18.846  -9.856  -2.473  1.00 15.00      A    N  
ATOM    833  HN  ASN A  93      19.157 -10.266  -3.306  1.00 15.00      A    H  
ATOM    834  CA  ASN A  93      17.715  -8.935  -2.503  1.00 15.00      A    C  
ATOM    835  CB  ASN A  93      17.223  -8.705  -3.937  1.00 15.00      A    C  
ATOM    836  CG  ASN A  93      16.390  -7.439  -4.068  1.00 15.00      A    C  
ATOM    837  OD1 ASN A  93      15.410  -7.398  -4.812  1.00 15.00      A    O  
ATOM    838  ND2 ASN A  93      16.782  -6.391  -3.354  1.00 15.00      A    N  
ATOM    839 HD21 ASN A  93      17.582  -6.488  -2.791  1.00 15.00      A    H  
ATOM    840 HD22 ASN A  93      16.257  -5.568  -3.410  1.00 15.00      A    H  
ATOM    841  C   ASN A  93      16.576  -9.424  -1.611  1.00 15.00      A    C  
ATOM    842  O   ASN A  93      16.111 -10.556  -1.758  1.00 15.00      A    O  
ATOM    843  N   VAL A  94      16.144  -8.559  -0.686  1.00 15.00      A    N  
ATOM    844  HN  VAL A  94      16.558  -7.672  -0.642  1.00 15.00      A    H  
ATOM    845  CA  VAL A  94      15.072  -8.874   0.258  1.00 15.00      A    C  
ATOM    846  CB  VAL A  94      14.651  -7.615   1.054  1.00 15.00      A    C  
ATOM    847  CG1 VAL A  94      14.219  -6.480   0.131  1.00 15.00      A    C  
ATOM    848  CG2 VAL A  94      13.575  -7.937   2.080  1.00 15.00      A    C  
ATOM    849  C   VAL A  94      13.861  -9.511  -0.437  1.00 15.00      A    C  
ATOM    850  O   VAL A  94      13.446  -9.073  -1.511  1.00 15.00      A    O  
ATOM    851  N   SER A  95      13.306 -10.557   0.177  1.00 15.00      A    N  
ATOM    852  HN  SER A  95      13.672 -10.856   1.037  1.00 15.00      A    H  
ATOM    853  CA  SER A  95      12.165 -11.266  -0.392  1.00 15.00      A    C  
ATOM    854  CB  SER A  95      12.162 -12.722   0.076  1.00 15.00      A    C  
ATOM    855  OG  SER A  95      13.445 -13.301  -0.088  1.00 15.00      A    O  
ATOM    856  HG  SER A  95      14.112 -12.607  -0.068  1.00 15.00      A    H  
ATOM    857  C   SER A  95      10.837 -10.589  -0.045  1.00 15.00      A    C  
ATOM    858  O   SER A  95      10.687 -10.004   1.027  1.00 15.00      A    O  
ATOM    859  N   PRO A  96       9.857 -10.665  -0.963  1.00 15.00      A    N  
ATOM    860  CA  PRO A  96       8.531 -10.062  -0.769  1.00 15.00      A    C  
ATOM    861  CB  PRO A  96       7.858 -10.259  -2.132  1.00 15.00      A    C  
ATOM    862  CG  PRO A  96       8.533 -11.453  -2.701  1.00 15.00      A    C  
ATOM    863  CD  PRO A  96       9.965 -11.340  -2.270  1.00 15.00      A    C  
ATOM    864  C   PRO A  96       7.717 -10.763   0.324  1.00 15.00      A    C  
ATOM    865  O   PRO A  96       7.984 -11.918   0.674  1.00 15.00      A    O  
ATOM    866  N   PRO A  97       6.704 -10.065   0.878  1.00 15.00      A    N  
ATOM    867  CA  PRO A  97       5.840 -10.615   1.934  1.00 15.00      A    C  
ATOM    868  CB  PRO A  97       4.921  -9.444   2.295  1.00 15.00      A    C  
ATOM    869  CG  PRO A  97       4.945  -8.565   1.093  1.00 15.00      A    C  
ATOM    870  CD  PRO A  97       6.327  -8.685   0.525  1.00 15.00      A    C  
ATOM    871  C   PRO A  97       5.011 -11.805   1.451  1.00 15.00      A    C  
ATOM    872  O   PRO A  97       4.450 -11.787   0.352  1.00 15.00      A    O  
ATOM    873  N   ARG A  98       4.944 -12.840   2.282  1.00 15.00      A    N  
ATOM    874  HN  ARG A  98       5.414 -12.791   3.139  1.00 15.00      A    H  
ATOM    875  CA  ARG A  98       4.190 -14.044   1.956  1.00 15.00      A    C  
ATOM    876  CB  ARG A  98       4.986 -15.294   2.342  1.00 15.00      A    C  
ATOM    877  CG  ARG A  98       5.859 -15.844   1.226  1.00 15.00      A    C  
ATOM    878  CD  ARG A  98       6.777 -16.946   1.729  1.00 15.00      A    C  
ATOM    879  NE  ARG A  98       7.907 -16.409   2.484  1.00 15.00      A    N  
ATOM    880  HE  ARG A  98       7.809 -15.512   2.866  1.00 15.00      A    H  
ATOM    881  CZ  ARG A  98       9.050 -17.064   2.681  1.00 15.00      A    C  
ATOM    882  NH1 ARG A  98       9.218 -18.285   2.187  1.00 15.00      A    N  
ATOM    883 HH11 ARG A  98       8.454 -18.737   1.645  1.00 15.00      A    H  
ATOM    884 HH12 ARG A  98      10.113 -18.790   2.344  1.00 15.00      A    H  
ATOM    885  NH2 ARG A  98      10.027 -16.497   3.371  1.00 15.00      A    N  
ATOM    886 HH21 ARG A  98      10.920 -17.007   3.524  1.00 15.00      A    H  
ATOM    887 HH22 ARG A  98       9.903 -15.540   3.760  1.00 15.00      A    H  
ATOM    888  C   ARG A  98       2.836 -14.050   2.660  1.00 15.00      A    C  
ATOM    889  O   ARG A  98       2.672 -13.418   3.702  1.00 15.00      A    O  
ATOM    890  N   ARG A  99       1.875 -14.767   2.072  1.00 15.00      A    N  
ATOM    891  HN  ARG A  99       2.082 -15.236   1.236  1.00 15.00      A    H  
ATOM    892  CA  ARG A  99       0.523 -14.883   2.628  1.00 15.00      A    C  
ATOM    893  CB  ARG A  99       0.519 -15.704   3.923  1.00 15.00      A    C  
ATOM    894  CG  ARG A  99       0.940 -17.153   3.743  1.00 15.00      A    C  
ATOM    895  CD  ARG A  99       0.798 -17.934   5.040  1.00 15.00      A    C  
ATOM    896  NE  ARG A  99      -0.597 -18.029   5.472  1.00 15.00      A    N  
ATOM    897  HE  ARG A  99      -1.276 -17.604   4.906  1.00 15.00      A    H  
ATOM    898  CZ  ARG A  99      -0.993 -18.657   6.579  1.00 15.00      A    C  
ATOM    899  NH1 ARG A  99      -0.102 -19.243   7.370  1.00 15.00      A    N  
ATOM    900 HH11 ARG A  99       0.908 -19.216   7.126  1.00 15.00      A    H  
ATOM    901 HH12 ARG A  99      -0.414 -19.732   8.234  1.00 15.00      A    H  
ATOM    902  NH2 ARG A  99      -2.281 -18.696   6.896  1.00 15.00      A    N  
ATOM    903 HH21 ARG A  99      -2.591 -19.185   7.760  1.00 15.00      A    H  
ATOM    904 HH22 ARG A  99      -2.983 -18.238   6.278  1.00 15.00      A    H  
ATOM    905  C   ARG A  99      -0.147 -13.525   2.846  1.00 15.00      A    C  
ATOM    906  O   ARG A  99      -0.609 -13.219   3.947  1.00 15.00      A    O  
ATOM    907  N   ALA A 100      -0.200 -12.715   1.792  1.00 15.00      A    N  
ATOM    908  HN  ALA A 100       0.189 -13.008   0.942  1.00 15.00      A    H  
ATOM    909  CA  ALA A 100      -0.826 -11.400   1.874  1.00 15.00      A    C  
ATOM    910  CB  ALA A 100      -0.197 -10.446   0.870  1.00 15.00      A    C  
ATOM    911  C   ALA A 100      -2.334 -11.506   1.649  1.00 15.00      A    C  
ATOM    912  O   ALA A 100      -2.783 -12.051   0.639  1.00 15.00      A    O  
ATOM    913  N   ARG A 101      -3.109 -10.988   2.598  1.00 15.00      A    N  
ATOM    914  HN  ARG A 101      -2.692 -10.561   3.376  1.00 15.00      A    H  
ATOM    915  CA  ARG A 101      -4.565 -11.035   2.507  1.00 15.00      A    C  
ATOM    916  CB  ARG A 101      -5.101 -12.274   3.234  1.00 15.00      A    C  
ATOM    917  CG  ARG A 101      -5.998 -13.164   2.385  1.00 15.00      A    C  
ATOM    918  CD  ARG A 101      -7.373 -12.546   2.192  1.00 15.00      A    C  
ATOM    919  NE  ARG A 101      -8.227 -13.351   1.324  1.00 15.00      A    N  
ATOM    920  HE  ARG A 101      -7.801 -14.064   0.803  1.00 15.00      A    H  
ATOM    921  CZ  ARG A 101      -9.542 -13.174   1.208  1.00 15.00      A    C  
ATOM    922  NH1 ARG A 101     -10.149 -12.217   1.899  1.00 15.00      A    N  
ATOM    923 HH11 ARG A 101     -11.176 -12.080   1.805  1.00 15.00      A    H  
ATOM    924 HH12 ARG A 101      -9.600 -11.607   2.538  1.00 15.00      A    H  
ATOM    925  NH2 ARG A 101     -10.247 -13.946   0.395  1.00 15.00      A    N  
ATOM    926 HH21 ARG A 101      -9.776 -14.696  -0.150  1.00 15.00      A    H  
ATOM    927 HH22 ARG A 101     -11.274 -13.806   0.305  1.00 15.00      A    H  
ATOM    928  C   ARG A 101      -5.196  -9.769   3.084  1.00 15.00      A    C  
ATOM    929  O   ARG A 101      -4.581  -9.064   3.884  1.00 15.00      A    O  
ATOM    930  N   VAL A 102      -6.427  -9.488   2.669  1.00 15.00      A    N  
ATOM    931  HN  VAL A 102      -6.860 -10.088   2.026  1.00 15.00      A    H  
ATOM    932  CA  VAL A 102      -7.151  -8.313   3.141  1.00 15.00      A    C  
ATOM    933  CB  VAL A 102      -8.172  -7.811   2.097  1.00 15.00      A    C  
ATOM    934  CG1 VAL A 102      -7.456  -7.208   0.901  1.00 15.00      A    C  
ATOM    935  CG2 VAL A 102      -9.096  -8.938   1.652  1.00 15.00      A    C  
ATOM    936  C   VAL A 102      -7.870  -8.589   4.459  1.00 15.00      A    C  
ATOM    937  O   VAL A 102      -8.286  -9.717   4.729  1.00 15.00      A    O  
ATOM    938  N   THR A 103      -8.007  -7.549   5.276  1.00 15.00      A    N  
ATOM    939  HN  THR A 103      -7.645  -6.679   5.005  1.00 15.00      A    H  
ATOM    940  CA  THR A 103      -8.682  -7.666   6.563  1.00 15.00      A    C  
ATOM    941  CB  THR A 103      -7.884  -6.972   7.685  1.00 15.00      A    C  
ATOM    942  OG1 THR A 103      -6.500  -7.332   7.576  1.00 15.00      A    O  
ATOM    943  HG1 THR A 103      -5.955  -6.609   7.896  1.00 15.00      A    H  
ATOM    944  CG2 THR A 103      -8.402  -7.398   9.051  1.00 15.00      A    C  
ATOM    945  C   THR A 103     -10.085  -7.069   6.480  1.00 15.00      A    C  
ATOM    946  O   THR A 103     -11.077  -7.776   6.642  1.00 15.00      A    O  
ATOM    947  N   ASP A 104     -10.156  -5.764   6.221  1.00 15.00      A    N  
ATOM    948  HN  ASP A 104      -9.325  -5.253   6.120  1.00 15.00      A    H  
ATOM    949  CA  ASP A 104     -11.435  -5.066   6.087  1.00 15.00      A    C  
ATOM    950  CB  ASP A 104     -12.086  -4.780   7.451  1.00 15.00      A    C  
ATOM    951  CG  ASP A 104     -11.251  -3.897   8.359  1.00 15.00      A    C  
ATOM    952  OD1 ASP A 104     -11.270  -2.661   8.170  1.00 15.00      A    O  
ATOM    953  OD2 ASP A 104     -10.585  -4.441   9.267  1.00 15.00      A    O  
ATOM    954  C   ASP A 104     -11.281  -3.787   5.264  1.00 15.00      A    C  
ATOM    955  O   ASP A 104     -10.164  -3.357   4.971  1.00 15.00      A    O  
ATOM    956  N   ALA A 105     -12.409  -3.188   4.885  1.00 15.00      A    N  
ATOM    957  HN  ALA A 105     -13.268  -3.579   5.147  1.00 15.00      A    H  
ATOM    958  CA  ALA A 105     -12.401  -1.961   4.094  1.00 15.00      A    C  
ATOM    959  CB  ALA A 105     -12.393  -2.286   2.607  1.00 15.00      A    C  
ATOM    960  C   ALA A 105     -13.600  -1.087   4.440  1.00 15.00      A    C  
ATOM    961  O   ALA A 105     -14.741  -1.550   4.423  1.00 15.00      A    O  
ATOM    962  N   THR A 106     -13.335   0.178   4.753  1.00 15.00      A    N  
ATOM    963  HN  THR A 106     -12.404   0.487   4.743  1.00 15.00      A    H  
ATOM    964  CA  THR A 106     -14.392   1.117   5.109  1.00 15.00      A    C  
ATOM    965  CB  THR A 106     -14.338   1.473   6.611  1.00 15.00      A    C  
ATOM    966  OG1 THR A 106     -14.245   0.275   7.391  1.00 15.00      A    O  
ATOM    967  HG1 THR A 106     -13.367  -0.100   7.298  1.00 15.00      A    H  
ATOM    968  CG2 THR A 106     -15.584   2.243   7.026  1.00 15.00      A    C  
ATOM    969  C   THR A 106     -14.267   2.405   4.304  1.00 15.00      A    C  
ATOM    970  O   THR A 106     -13.442   3.248   4.640  1.00 15.00      A    O  
ATOM    971  N   GLU A 107     -15.097   2.522   3.250  1.00 15.00      A    N  
ATOM    972  HN  GLU A 107     -15.714   1.782   3.071  1.00 15.00      A    H  
ATOM    973  CA  GLU A 107     -15.145   3.693   2.342  1.00 15.00      A    C  
ATOM    974  CB  GLU A 107     -16.506   4.403   2.405  1.00 15.00      A    C  
ATOM    975  CG  GLU A 107     -17.037   4.645   3.812  1.00 15.00      A    C  
ATOM    976  CD  GLU A 107     -18.355   5.397   3.819  1.00 15.00      A    C  
ATOM    977  OE1 GLU A 107     -18.341   6.620   3.564  1.00 15.00      A    O  
ATOM    978  OE2 GLU A 107     -19.401   4.763   4.082  1.00 15.00      A    O  
ATOM    979  C   GLU A 107     -13.985   4.687   2.494  1.00 15.00      A    C  
ATOM    980  O   GLU A 107     -13.988   5.513   3.405  1.00 15.00      A    O  
ATOM    981  N   THR A 108     -13.012   4.586   1.572  1.00 15.00      A    N  
ATOM    982  HN  THR A 108     -13.113   3.906   0.875  1.00 15.00      A    H  
ATOM    983  CA  THR A 108     -11.796   5.431   1.534  1.00 15.00      A    C  
ATOM    984  CB  THR A 108     -11.972   6.948   1.840  1.00 15.00      A    C  
ATOM    985  OG1 THR A 108     -12.012   7.194   3.254  1.00 15.00      A    O  
ATOM    986  HG1 THR A 108     -12.761   6.734   3.637  1.00 15.00      A    H  
ATOM    987  CG2 THR A 108     -13.204   7.538   1.157  1.00 15.00      A    C  
ATOM    988  C   THR A 108     -10.609   4.834   2.302  1.00 15.00      A    C  
ATOM    989  O   THR A 108      -9.512   5.395   2.288  1.00 15.00      A    O  
ATOM    990  N   THR A 109     -10.832   3.696   2.967  1.00 15.00      A    N  
ATOM    991  HN  THR A 109     -11.731   3.302   2.949  1.00 15.00      A    H  
ATOM    992  CA  THR A 109      -9.766   3.024   3.724  1.00 15.00      A    C  
ATOM    993  CB  THR A 109      -9.858   3.270   5.254  1.00 15.00      A    C  
ATOM    994  OG1 THR A 109     -11.068   2.709   5.776  1.00 15.00      A    O  
ATOM    995  HG1 THR A 109     -11.185   2.985   6.690  1.00 15.00      A    H  
ATOM    996  CG2 THR A 109      -9.810   4.756   5.580  1.00 15.00      A    C  
ATOM    997  C   THR A 109      -9.758   1.519   3.455  1.00 15.00      A    C  
ATOM    998  O   THR A 109     -10.814   0.899   3.316  1.00 15.00      A    O  
ATOM    999  N   ILE A 110      -8.557   0.941   3.373  1.00 15.00      A    N  
ATOM   1000  HN  ILE A 110      -7.755   1.498   3.469  1.00 15.00      A    H  
ATOM   1001  CA  ILE A 110      -8.400  -0.496   3.139  1.00 15.00      A    C  
ATOM   1002  CB  ILE A 110      -8.190  -0.838   1.637  1.00 15.00      A    C  
ATOM   1003  CG1 ILE A 110      -9.447  -0.527   0.812  1.00 15.00      A    C  
ATOM   1004  CG2 ILE A 110      -7.799  -2.306   1.470  1.00 15.00      A    C  
ATOM   1005  CD1 ILE A 110      -9.328  -0.901  -0.653  1.00 15.00      A    C  
ATOM   1006  C   ILE A 110      -7.216  -1.041   3.942  1.00 15.00      A    C  
ATOM   1007  O   ILE A 110      -6.061  -0.756   3.621  1.00 15.00      A    O  
ATOM   1008  N   THR A 111      -7.499  -1.809   4.994  1.00 15.00      A    N  
ATOM   1009  HN  THR A 111      -8.435  -1.982   5.229  1.00 15.00      A    H  
ATOM   1010  CA  THR A 111      -6.436  -2.397   5.804  1.00 15.00      A    C  
ATOM   1011  CB  THR A 111      -6.785  -2.465   7.309  1.00 15.00      A    C  
ATOM   1012  OG1 THR A 111      -5.691  -3.035   8.034  1.00 15.00      A    O  
ATOM   1013  HG1 THR A 111      -5.208  -3.631   7.460  1.00 15.00      A    H  
ATOM   1014  CG2 THR A 111      -8.029  -3.298   7.549  1.00 15.00      A    C  
ATOM   1015  C   THR A 111      -6.059  -3.781   5.285  1.00 15.00      A    C  
ATOM   1016  O   THR A 111      -6.910  -4.533   4.808  1.00 15.00      A    O  
ATOM   1017  N   ILE A 112      -4.773  -4.102   5.367  1.00 15.00      A    N  
ATOM   1018  HN  ILE A 112      -4.147  -3.456   5.753  1.00 15.00      A    H  
ATOM   1019  CA  ILE A 112      -4.269  -5.389   4.900  1.00 15.00      A    C  
ATOM   1020  CB  ILE A 112      -3.573  -5.264   3.527  1.00 15.00      A    C  
ATOM   1021  CG1 ILE A 112      -2.692  -4.010   3.479  1.00 15.00      A    C  
ATOM   1022  CG2 ILE A 112      -4.598  -5.252   2.401  1.00 15.00      A    C  
ATOM   1023  CD1 ILE A 112      -1.761  -3.959   2.287  1.00 15.00      A    C  
ATOM   1024  C   ILE A 112      -3.285  -5.987   5.899  1.00 15.00      A    C  
ATOM   1025  O   ILE A 112      -2.648  -5.265   6.666  1.00 15.00      A    O  
ATOM   1026  N   SER A 113      -3.180  -7.313   5.892  1.00 15.00      A    N  
ATOM   1027  HN  SER A 113      -3.739  -7.832   5.273  1.00 15.00      A    H  
ATOM   1028  CA  SER A 113      -2.264  -8.023   6.780  1.00 15.00      A    C  
ATOM   1029  CB  SER A 113      -3.032  -8.822   7.835  1.00 15.00      A    C  
ATOM   1030  OG  SER A 113      -3.707  -7.960   8.737  1.00 15.00      A    O  
ATOM   1031  HG  SER A 113      -3.930  -8.443   9.537  1.00 15.00      A    H  
ATOM   1032  C   SER A 113      -1.350  -8.945   5.974  1.00 15.00      A    C  
ATOM   1033  O   SER A 113      -1.787  -9.580   5.014  1.00 15.00      A    O  
ATOM   1034  N   TRP A 114      -0.081  -9.016   6.365  1.00 15.00      A    N  
ATOM   1035  HN  TRP A 114       0.211  -8.494   7.141  1.00 15.00      A    H  
ATOM   1036  CA  TRP A 114       0.887  -9.851   5.658  1.00 15.00      A    C  
ATOM   1037  CB  TRP A 114       1.697  -8.993   4.675  1.00 15.00      A    C  
ATOM   1038  CG  TRP A 114       2.472  -7.884   5.331  1.00 15.00      A    C  
ATOM   1039  CD1 TRP A 114       3.751  -7.948   5.808  1.00 15.00      A    C  
ATOM   1040  CD2 TRP A 114       2.021  -6.544   5.580  1.00 15.00      A    C  
ATOM   1041  NE1 TRP A 114       4.120  -6.739   6.343  1.00 15.00      A    N  
ATOM   1042  HE1 TRP A 114       4.989  -6.537   6.748  1.00 15.00      A    H  
ATOM   1043  CE2 TRP A 114       3.077  -5.859   6.213  1.00 15.00      A    C  
ATOM   1044  CE3 TRP A 114       0.827  -5.858   5.331  1.00 15.00      A    C  
ATOM   1045  CZ2 TRP A 114       2.975  -4.523   6.598  1.00 15.00      A    C  
ATOM   1046  CZ3 TRP A 114       0.729  -4.534   5.714  1.00 15.00      A    C  
ATOM   1047  CH2 TRP A 114       1.796  -3.881   6.341  1.00 15.00      A    C  
ATOM   1048  C   TRP A 114       1.834 -10.566   6.620  1.00 15.00      A    C  
ATOM   1049  O   TRP A 114       1.820 -10.315   7.825  1.00 15.00      A    O  
ATOM   1050  N   ARG A 115       2.656 -11.461   6.073  1.00 15.00      A    N  
ATOM   1051  HN  ARG A 115       2.604 -11.628   5.108  1.00 15.00      A    H  
ATOM   1052  CA  ARG A 115       3.632 -12.198   6.869  1.00 15.00      A    C  
ATOM   1053  CB  ARG A 115       3.466 -13.711   6.694  1.00 15.00      A    C  
ATOM   1054  CG  ARG A 115       4.383 -14.533   7.585  1.00 15.00      A    C  
ATOM   1055  CD  ARG A 115       4.200 -16.024   7.365  1.00 15.00      A    C  
ATOM   1056  NE  ARG A 115       5.136 -16.803   8.176  1.00 15.00      A    N  
ATOM   1057  HE  ARG A 115       5.971 -16.365   8.446  1.00 15.00      A    H  
ATOM   1058  CZ  ARG A 115       4.921 -18.056   8.568  1.00 15.00      A    C  
ATOM   1059  NH1 ARG A 115       3.805 -18.687   8.222  1.00 15.00      A    N  
ATOM   1060 HH11 ARG A 115       3.091 -18.200   7.644  1.00 15.00      A    H  
ATOM   1061 HH12 ARG A 115       3.644 -19.667   8.530  1.00 15.00      A    H  
ATOM   1062  NH2 ARG A 115       5.826 -18.682   9.307  1.00 15.00      A    N  
ATOM   1063 HH21 ARG A 115       5.662 -19.662   9.614  1.00 15.00      A    H  
ATOM   1064 HH22 ARG A 115       6.701 -18.191   9.582  1.00 15.00      A    H  
ATOM   1065  C   ARG A 115       5.045 -11.765   6.488  1.00 15.00      A    C  
ATOM   1066  O   ARG A 115       5.363 -11.621   5.307  1.00 15.00      A    O  
ATOM   1067  N   THR A 116       5.891 -11.567   7.492  1.00 15.00      A    N  
ATOM   1068  HN  THR A 116       5.590 -11.726   8.410  1.00 15.00      A    H  
ATOM   1069  CA  THR A 116       7.261 -11.120   7.261  1.00 15.00      A    C  
ATOM   1070  CB  THR A 116       7.675 -10.053   8.296  1.00 15.00      A    C  
ATOM   1071  OG1 THR A 116       9.024  -9.638   8.059  1.00 15.00      A    O  
ATOM   1072  HG1 THR A 116       9.628 -10.347   8.301  1.00 15.00      A    H  
ATOM   1073  CG2 THR A 116       7.560 -10.593   9.715  1.00 15.00      A    C  
ATOM   1074  C   THR A 116       8.267 -12.274   7.288  1.00 15.00      A    C  
ATOM   1075  O   THR A 116       8.008 -13.330   7.870  1.00 15.00      A    O  
ATOM   1076  N   LYS A 117       9.414 -12.059   6.639  1.00 15.00      A    N  
ATOM   1077  HN  LYS A 117       9.540 -11.207   6.173  1.00 15.00      A    H  
ATOM   1078  CA  LYS A 117      10.485 -13.050   6.593  1.00 15.00      A    C  
ATOM   1079  CB  LYS A 117      11.123 -13.072   5.196  1.00 15.00      A    C  
ATOM   1080  CG  LYS A 117      12.074 -14.234   4.947  1.00 15.00      A    C  
ATOM   1081  CD  LYS A 117      12.724 -14.138   3.575  1.00 15.00      A    C  
ATOM   1082  CE  LYS A 117      13.763 -15.231   3.371  1.00 15.00      A    C  
ATOM   1083  NZ  LYS A 117      14.588 -14.991   2.153  1.00 15.00      A    N  
ATOM   1084  HZ1 LYS A 117      15.046 -14.059   2.210  1.00 15.00      A    H  
ATOM   1085  HZ2 LYS A 117      13.990 -15.017   1.302  1.00 15.00      A    H  
ATOM   1086  HZ3 LYS A 117      15.323 -15.722   2.071  1.00 15.00      A    H  
ATOM   1087  C   LYS A 117      11.543 -12.738   7.656  1.00 15.00      A    C  
ATOM   1088  O   LYS A 117      11.619 -11.611   8.152  1.00 15.00      A    O  
ATOM   1089  N   THR A 118      12.348 -13.742   7.998  1.00 15.00      A    N  
ATOM   1090  HN  THR A 118      12.226 -14.613   7.568  1.00 15.00      A    H  
ATOM   1091  CA  THR A 118      13.404 -13.594   8.998  1.00 15.00      A    C  
ATOM   1092  CB  THR A 118      13.796 -14.959   9.603  1.00 15.00      A    C  
ATOM   1093  OG1 THR A 118      13.813 -15.954   8.568  1.00 15.00      A    O  
ATOM   1094  HG1 THR A 118      14.320 -15.631   7.820  1.00 15.00      A    H  
ATOM   1095  CG2 THR A 118      12.806 -15.372  10.680  1.00 15.00      A    C  
ATOM   1096  C   THR A 118      14.654 -12.923   8.421  1.00 15.00      A    C  
ATOM   1097  O   THR A 118      15.631 -13.592   8.073  1.00 15.00      A    O  
ATOM   1098  N   GLU A 119      14.608 -11.595   8.315  1.00 15.00      A    N  
ATOM   1099  HN  GLU A 119      13.796 -11.127   8.599  1.00 15.00      A    H  
ATOM   1100  CA  GLU A 119      15.729 -10.818   7.789  1.00 15.00      A    C  
ATOM   1101  CB  GLU A 119      15.818 -10.932   6.261  1.00 15.00      A    C  
ATOM   1102  CG  GLU A 119      14.580 -10.466   5.512  1.00 15.00      A    C  
ATOM   1103  CD  GLU A 119      14.550 -10.961   4.077  1.00 15.00      A    C  
ATOM   1104  OE1 GLU A 119      15.629 -11.278   3.532  1.00 15.00      A    O  
ATOM   1105  OE2 GLU A 119      13.446 -11.034   3.497  1.00 15.00      A    O  
ATOM   1106  C   GLU A 119      15.639  -9.355   8.230  1.00 15.00      A    C  
ATOM   1107  O   GLU A 119      14.666  -8.950   8.867  1.00 15.00      A    O  
ATOM   1108  N   THR A 120      16.660  -8.565   7.896  1.00 15.00      A    N  
ATOM   1109  HN  THR A 120      17.409  -8.938   7.384  1.00 15.00      A    H  
ATOM   1110  CA  THR A 120      16.688  -7.154   8.272  1.00 15.00      A    C  
ATOM   1111  CB  THR A 120      18.125  -6.585   8.289  1.00 15.00      A    C  
ATOM   1112  OG1 THR A 120      18.089  -5.163   8.481  1.00 15.00      A    O  
ATOM   1113  HG1 THR A 120      18.086  -4.721   7.628  1.00 15.00      A    H  
ATOM   1114  CG2 THR A 120      18.869  -6.917   7.002  1.00 15.00      A    C  
ATOM   1115  C   THR A 120      15.784  -6.301   7.378  1.00 15.00      A    C  
ATOM   1116  O   THR A 120      15.997  -6.192   6.169  1.00 15.00      A    O  
ATOM   1117  N   ILE A 121      14.768  -5.702   7.993  1.00 15.00      A    N  
ATOM   1118  HN  ILE A 121      14.652  -5.832   8.957  1.00 15.00      A    H  
ATOM   1119  CA  ILE A 121      13.820  -4.859   7.272  1.00 15.00      A    C  
ATOM   1120  CB  ILE A 121      12.393  -5.453   7.317  1.00 15.00      A    C  
ATOM   1121  CG1 ILE A 121      12.414  -6.918   6.872  1.00 15.00      A    C  
ATOM   1122  CG2 ILE A 121      11.442  -4.648   6.442  1.00 15.00      A    C  
ATOM   1123  CD1 ILE A 121      11.067  -7.600   6.943  1.00 15.00      A    C  
ATOM   1124  C   ILE A 121      13.803  -3.449   7.860  1.00 15.00      A    C  
ATOM   1125  O   ILE A 121      13.850  -3.274   9.078  1.00 15.00      A    O  
ATOM   1126  N   THR A 122      13.740  -2.447   6.989  1.00 15.00      A    N  
ATOM   1127  HN  THR A 122      13.701  -2.649   6.030  1.00 15.00      A    H  
ATOM   1128  CA  THR A 122      13.719  -1.056   7.425  1.00 15.00      A    C  
ATOM   1129  CB  THR A 122      14.786  -0.215   6.701  1.00 15.00      A    C  
ATOM   1130  OG1 THR A 122      14.661  -0.387   5.284  1.00 15.00      A    O  
ATOM   1131  HG1 THR A 122      15.514  -0.237   4.868  1.00 15.00      A    H  
ATOM   1132  CG2 THR A 122      16.185  -0.625   7.142  1.00 15.00      A    C  
ATOM   1133  C   THR A 122      12.346  -0.422   7.218  1.00 15.00      A    C  
ATOM   1134  O   THR A 122      12.123   0.732   7.590  1.00 15.00      A    O  
ATOM   1135  N   GLY A 123      11.432  -1.179   6.614  1.00 15.00      A    N  
ATOM   1136  HN  GLY A 123      11.675  -2.084   6.319  1.00 15.00      A    H  
ATOM   1137  CA  GLY A 123      10.091  -0.673   6.381  1.00 15.00      A    C  
ATOM   1138  C   GLY A 123       9.395  -1.340   5.210  1.00 15.00      A    C  
ATOM   1139  O   GLY A 123       9.901  -2.309   4.644  1.00 15.00      A    O  
ATOM   1140  N   PHE A 124       8.223  -0.821   4.856  1.00 15.00      A    N  
ATOM   1141  HN  PHE A 124       7.872  -0.055   5.356  1.00 15.00      A    H  
ATOM   1142  CA  PHE A 124       7.445  -1.359   3.744  1.00 15.00      A    C  
ATOM   1143  CB  PHE A 124       6.272  -2.205   4.255  1.00 15.00      A    C  
ATOM   1144  CG  PHE A 124       6.653  -3.292   5.218  1.00 15.00      A    C  
ATOM   1145  CD1 PHE A 124       6.297  -3.202   6.552  1.00 15.00      A    C  
ATOM   1146  CD2 PHE A 124       7.362  -4.403   4.793  1.00 15.00      A    C  
ATOM   1147  CE1 PHE A 124       6.637  -4.198   7.447  1.00 15.00      A    C  
ATOM   1148  CE2 PHE A 124       7.706  -5.403   5.683  1.00 15.00      A    C  
ATOM   1149  CZ  PHE A 124       7.344  -5.300   7.011  1.00 15.00      A    C  
ATOM   1150  C   PHE A 124       6.920  -0.234   2.856  1.00 15.00      A    C  
ATOM   1151  O   PHE A 124       7.160   0.945   3.122  1.00 15.00      A    O  
ATOM   1152  N   GLN A 125       6.193  -0.601   1.806  1.00 15.00      A    N  
ATOM   1153  HN  GLN A 125       6.020  -1.554   1.653  1.00 15.00      A    H  
ATOM   1154  CA  GLN A 125       5.642   0.379   0.879  1.00 15.00      A    C  
ATOM   1155  CB  GLN A 125       6.705   0.785  -0.143  1.00 15.00      A    C  
ATOM   1156  CG  GLN A 125       6.380   2.039  -0.938  1.00 15.00      A    C  
ATOM   1157  CD  GLN A 125       7.459   2.372  -1.950  1.00 15.00      A    C  
ATOM   1158  OE1 GLN A 125       8.409   3.093  -1.652  1.00 15.00      A    O  
ATOM   1159  NE2 GLN A 125       7.316   1.844  -3.158  1.00 15.00      A    N  
ATOM   1160 HE21 GLN A 125       6.533   1.280  -3.327  1.00 15.00      A    H  
ATOM   1161 HE22 GLN A 125       7.998   2.041  -3.832  1.00 15.00      A    H  
ATOM   1162  C   GLN A 125       4.423  -0.185   0.163  1.00 15.00      A    C  
ATOM   1163  O   GLN A 125       4.444  -1.319  -0.313  1.00 15.00      A    O  
ATOM   1164  N   VAL A 126       3.362   0.607   0.098  1.00 15.00      A    N  
ATOM   1165  HN  VAL A 126       3.403   1.494   0.510  1.00 15.00      A    H  
ATOM   1166  CA  VAL A 126       2.135   0.185  -0.566  1.00 15.00      A    C  
ATOM   1167  CB  VAL A 126       0.948   0.072   0.419  1.00 15.00      A    C  
ATOM   1168  CG1 VAL A 126       0.889  -1.318   1.031  1.00 15.00      A    C  
ATOM   1169  CG2 VAL A 126       1.042   1.129   1.510  1.00 15.00      A    C  
ATOM   1170  C   VAL A 126       1.763   1.125  -1.711  1.00 15.00      A    C  
ATOM   1171  O   VAL A 126       1.672   2.339  -1.528  1.00 15.00      A    O  
ATOM   1172  N   ASP A 127       1.576   0.554  -2.899  1.00 15.00      A    N  
ATOM   1173  HN  ASP A 127       1.715  -0.411  -2.993  1.00 15.00      A    H  
ATOM   1174  CA  ASP A 127       1.191   1.327  -4.074  1.00 15.00      A    C  
ATOM   1175  CB  ASP A 127       2.147   1.065  -5.242  1.00 15.00      A    C  
ATOM   1176  CG  ASP A 127       3.298   2.051  -5.284  1.00 15.00      A    C  
ATOM   1177  OD1 ASP A 127       3.086   3.225  -4.912  1.00 15.00      A    O  
ATOM   1178  OD2 ASP A 127       4.412   1.654  -5.692  1.00 15.00      A    O  
ATOM   1179  C   ASP A 127      -0.242   0.996  -4.477  1.00 15.00      A    C  
ATOM   1180  O   ASP A 127      -0.478   0.062  -5.246  1.00 15.00      A    O  
ATOM   1181  N   ALA A 128      -1.194   1.754  -3.935  1.00 15.00      A    N  
ATOM   1182  HN  ALA A 128      -0.938   2.472  -3.319  1.00 15.00      A    H  
ATOM   1183  CA  ALA A 128      -2.606   1.544  -4.230  1.00 15.00      A    C  
ATOM   1184  CB  ALA A 128      -3.473   2.038  -3.079  1.00 15.00      A    C  
ATOM   1185  C   ALA A 128      -2.997   2.226  -5.535  1.00 15.00      A    C  
ATOM   1186  O   ALA A 128      -3.240   3.430  -5.565  1.00 15.00      A    O  
ATOM   1187  N   VAL A 129      -3.051   1.445  -6.613  1.00 15.00      A    N  
ATOM   1188  HN  VAL A 129      -2.851   0.491  -6.520  1.00 15.00      A    H  
ATOM   1189  CA  VAL A 129      -3.409   1.969  -7.928  1.00 15.00      A    C  
ATOM   1190  CB  VAL A 129      -2.488   1.412  -9.039  1.00 15.00      A    C  
ATOM   1191  CG1 VAL A 129      -2.697   2.175 -10.341  1.00 15.00      A    C  
ATOM   1192  CG2 VAL A 129      -1.026   1.471  -8.612  1.00 15.00      A    C  
ATOM   1193  C   VAL A 129      -4.865   1.646  -8.265  1.00 15.00      A    C  
ATOM   1194  O   VAL A 129      -5.229   0.480  -8.419  1.00 15.00      A    O  
ATOM   1195  N   PRO A 130      -5.715   2.679  -8.386  1.00 15.00      A    N  
ATOM   1196  CA  PRO A 130      -7.137   2.502  -8.697  1.00 15.00      A    C  
ATOM   1197  CB  PRO A 130      -7.735   3.872  -8.362  1.00 15.00      A    C  
ATOM   1198  CG  PRO A 130      -6.617   4.831  -8.587  1.00 15.00      A    C  
ATOM   1199  CD  PRO A 130      -5.353   4.099  -8.226  1.00 15.00      A    C  
ATOM   1200  C   PRO A 130      -7.387   2.163 -10.165  1.00 15.00      A    C  
ATOM   1201  O   PRO A 130      -6.647   2.595 -11.054  1.00 15.00      A    O  
ATOM   1202  N   ALA A 131      -8.438   1.382 -10.410  1.00 15.00      A    N  
ATOM   1203  HN  ALA A 131      -8.978   1.059  -9.658  1.00 15.00      A    H  
ATOM   1204  CA  ALA A 131      -8.801   0.984 -11.767  1.00 15.00      A    C  
ATOM   1205  CB  ALA A 131      -9.558  -0.336 -11.747  1.00 15.00      A    C  
ATOM   1206  C   ALA A 131      -9.635   2.062 -12.454  1.00 15.00      A    C  
ATOM   1207  O   ALA A 131      -9.727   2.099 -13.681  1.00 15.00      A    O  
ATOM   1208  N   ASN A 132     -10.240   2.939 -11.654  1.00 15.00      A    N  
ATOM   1209  HN  ASN A 132     -10.122   2.860 -10.683  1.00 15.00      A    H  
ATOM   1210  CA  ASN A 132     -11.066   4.021 -12.185  1.00 15.00      A    C  
ATOM   1211  CB  ASN A 132     -12.335   4.199 -11.345  1.00 15.00      A    C  
ATOM   1212  CG  ASN A 132     -13.219   2.967 -11.342  1.00 15.00      A    C  
ATOM   1213  OD1 ASN A 132     -13.774   2.585 -12.370  1.00 15.00      A    O  
ATOM   1214  ND2 ASN A 132     -13.367   2.345 -10.180  1.00 15.00      A    N  
ATOM   1215 HD21 ASN A 132     -12.903   2.712  -9.398  1.00 15.00      A    H  
ATOM   1216 HD22 ASN A 132     -13.934   1.546 -10.149  1.00 15.00      A    H  
ATOM   1217  C   ASN A 132     -10.284   5.331 -12.239  1.00 15.00      A    C  
ATOM   1218  O   ASN A 132     -10.395   6.094 -13.203  1.00 15.00      A    O  
ATOM   1219  N   GLY A 133      -9.500   5.585 -11.193  1.00 15.00      A    N  
ATOM   1220  HN  GLY A 133      -9.467   4.943 -10.453  1.00 15.00      A    H  
ATOM   1221  CA  GLY A 133      -8.701   6.795 -11.136  1.00 15.00      A    C  
ATOM   1222  C   GLY A 133      -7.384   6.652 -11.877  1.00 15.00      A    C  
ATOM   1223  O   GLY A 133      -6.878   5.543 -12.048  1.00 15.00      A    O  
ATOM   1224  N   GLN A 134      -6.830   7.775 -12.321  1.00 15.00      A    N  
ATOM   1225  HN  GLN A 134      -7.283   8.629 -12.159  1.00 15.00      A    H  
ATOM   1226  CA  GLN A 134      -5.566   7.768 -13.050  1.00 15.00      A    C  
ATOM   1227  CB  GLN A 134      -5.621   8.755 -14.221  1.00 15.00      A    C  
ATOM   1228  CG  GLN A 134      -6.658   8.419 -15.282  1.00 15.00      A    C  
ATOM   1229  CD  GLN A 134      -6.393   7.091 -15.971  1.00 15.00      A    C  
ATOM   1230  OE1 GLN A 134      -5.244   6.679 -16.143  1.00 15.00      A    O  
ATOM   1231  NE2 GLN A 134      -7.460   6.410 -16.368  1.00 15.00      A    N  
ATOM   1232 HE21 GLN A 134      -8.346   6.794 -16.199  1.00 15.00      A    H  
ATOM   1233 HE22 GLN A 134      -7.317   5.549 -16.813  1.00 15.00      A    H  
ATOM   1234  C   GLN A 134      -4.391   8.119 -12.138  1.00 15.00      A    C  
ATOM   1235  O   GLN A 134      -3.235   8.083 -12.564  1.00 15.00      A    O  
ATOM   1236  N   THR A 135      -4.688   8.452 -10.883  1.00 15.00      A    N  
ATOM   1237  HN  THR A 135      -5.625   8.446 -10.593  1.00 15.00      A    H  
ATOM   1238  CA  THR A 135      -3.647   8.826  -9.930  1.00 15.00      A    C  
ATOM   1239  CB  THR A 135      -3.759  10.313  -9.531  1.00 15.00      A    C  
ATOM   1240  OG1 THR A 135      -3.819  11.124 -10.713  1.00 15.00      A    O  
ATOM   1241  HG1 THR A 135      -3.106  10.876 -11.310  1.00 15.00      A    H  
ATOM   1242  CG2 THR A 135      -2.560  10.739  -8.694  1.00 15.00      A    C  
ATOM   1243  C   THR A 135      -3.667   7.956  -8.670  1.00 15.00      A    C  
ATOM   1244  O   THR A 135      -4.584   8.046  -7.851  1.00 15.00      A    O  
ATOM   1245  N   PRO A 136      -2.650   7.094  -8.509  1.00 15.00      A    N  
ATOM   1246  CA  PRO A 136      -2.530   6.218  -7.344  1.00 15.00      A    C  
ATOM   1247  CB  PRO A 136      -1.652   5.087  -7.878  1.00 15.00      A    C  
ATOM   1248  CG  PRO A 136      -0.763   5.743  -8.880  1.00 15.00      A    C  
ATOM   1249  CD  PRO A 136      -1.544   6.891  -9.467  1.00 15.00      A    C  
ATOM   1250  C   PRO A 136      -1.835   6.923  -6.176  1.00 15.00      A    C  
ATOM   1251  O   PRO A 136      -1.206   7.968  -6.354  1.00 15.00      A    O  
ATOM   1252  N   ILE A 137      -1.949   6.353  -4.980  1.00 15.00      A    N  
ATOM   1253  HN  ILE A 137      -2.461   5.521  -4.891  1.00 15.00      A    H  
ATOM   1254  CA  ILE A 137      -1.319   6.939  -3.797  1.00 15.00      A    C  
ATOM   1255  CB  ILE A 137      -2.335   7.266  -2.683  1.00 15.00      A    C  
ATOM   1256  CG1 ILE A 137      -3.138   6.026  -2.294  1.00 15.00      A    C  
ATOM   1257  CG2 ILE A 137      -3.261   8.397  -3.108  1.00 15.00      A    C  
ATOM   1258  CD1 ILE A 137      -3.666   6.070  -0.880  1.00 15.00      A    C  
ATOM   1259  C   ILE A 137      -0.212   6.040  -3.249  1.00 15.00      A    C  
ATOM   1260  O   ILE A 137      -0.362   4.817  -3.186  1.00 15.00      A    O  
ATOM   1261  N   GLN A 138       0.901   6.657  -2.864  1.00 15.00      A    N  
ATOM   1262  HN  GLN A 138       0.955   7.632  -2.944  1.00 15.00      A    H  
ATOM   1263  CA  GLN A 138       2.045   5.926  -2.330  1.00 15.00      A    C  
ATOM   1264  CB  GLN A 138       3.304   6.315  -3.105  1.00 15.00      A    C  
ATOM   1265  CG  GLN A 138       4.527   5.463  -2.813  1.00 15.00      A    C  
ATOM   1266  CD  GLN A 138       5.686   5.802  -3.731  1.00 15.00      A    C  
ATOM   1267  OE1 GLN A 138       6.497   6.675  -3.427  1.00 15.00      A    O  
ATOM   1268  NE2 GLN A 138       5.765   5.114  -4.864  1.00 15.00      A    N  
ATOM   1269 HE21 GLN A 138       5.081   4.433  -5.041  1.00 15.00      A    H  
ATOM   1270 HE22 GLN A 138       6.500   5.317  -5.477  1.00 15.00      A    H  
ATOM   1271  C   GLN A 138       2.232   6.218  -0.845  1.00 15.00      A    C  
ATOM   1272  O   GLN A 138       2.241   7.377  -0.427  1.00 15.00      A    O  
ATOM   1273  N   ARG A 139       2.369   5.158  -0.052  1.00 15.00      A    N  
ATOM   1274  HN  ARG A 139       2.342   4.258  -0.447  1.00 15.00      A    H  
ATOM   1275  CA  ARG A 139       2.551   5.298   1.390  1.00 15.00      A    C  
ATOM   1276  CB  ARG A 139       1.311   4.800   2.143  1.00 15.00      A    C  
ATOM   1277  CG  ARG A 139       0.026   5.555   1.838  1.00 15.00      A    C  
ATOM   1278  CD  ARG A 139       0.065   6.977   2.377  1.00 15.00      A    C  
ATOM   1279  NE  ARG A 139      -1.229   7.644   2.240  1.00 15.00      A    N  
ATOM   1280  HE  ARG A 139      -1.919   7.429   2.901  1.00 15.00      A    H  
ATOM   1281  CZ  ARG A 139      -1.516   8.521   1.278  1.00 15.00      A    C  
ATOM   1282  NH1 ARG A 139      -0.603   8.838   0.366  1.00 15.00      A    N  
ATOM   1283 HH11 ARG A 139      -0.831   9.521  -0.384  1.00 15.00      A    H  
ATOM   1284 HH12 ARG A 139       0.342   8.403   0.403  1.00 15.00      A    H  
ATOM   1285  NH2 ARG A 139      -2.723   9.073   1.222  1.00 15.00      A    N  
ATOM   1286 HH21 ARG A 139      -2.951   9.756   0.471  1.00 15.00      A    H  
ATOM   1287 HH22 ARG A 139      -3.443   8.821   1.931  1.00 15.00      A    H  
ATOM   1288  C   ARG A 139       3.780   4.528   1.871  1.00 15.00      A    C  
ATOM   1289  O   ARG A 139       4.307   3.672   1.162  1.00 15.00      A    O  
ATOM   1290  N   THR A 140       4.224   4.837   3.085  1.00 15.00      A    N  
ATOM   1291  HN  THR A 140       3.756   5.527   3.601  1.00 15.00      A    H  
ATOM   1292  CA  THR A 140       5.384   4.173   3.676  1.00 15.00      A    C  
ATOM   1293  CB  THR A 140       6.578   5.141   3.830  1.00 15.00      A    C  
ATOM   1294  OG1 THR A 140       6.883   5.742   2.565  1.00 15.00      A    O  
ATOM   1295  HG1 THR A 140       6.183   6.350   2.321  1.00 15.00      A    H  
ATOM   1296  CG2 THR A 140       7.809   4.401   4.337  1.00 15.00      A    C  
ATOM   1297  C   THR A 140       5.018   3.594   5.042  1.00 15.00      A    C  
ATOM   1298  O   THR A 140       4.553   4.317   5.927  1.00 15.00      A    O  
ATOM   1299  N   ILE A 141       5.236   2.291   5.211  1.00 15.00      A    N  
ATOM   1300  HN  ILE A 141       5.639   1.773   4.479  1.00 15.00      A    H  
ATOM   1301  CA  ILE A 141       4.900   1.619   6.463  1.00 15.00      A    C  
ATOM   1302  CB  ILE A 141       4.134   0.301   6.209  1.00 15.00      A    C  
ATOM   1303  CG1 ILE A 141       3.396   0.356   4.864  1.00 15.00      A    C  
ATOM   1304  CG2 ILE A 141       3.150   0.034   7.340  1.00 15.00      A    C  
ATOM   1305  CD1 ILE A 141       2.807  -0.969   4.429  1.00 15.00      A    C  
ATOM   1306  C   ILE A 141       6.142   1.326   7.305  1.00 15.00      A    C  
ATOM   1307  O   ILE A 141       7.255   1.252   6.783  1.00 15.00      A    O  
ATOM   1308  N   LYS A 142       5.935   1.166   8.614  1.00 15.00      A    N  
ATOM   1309  HN  LYS A 142       5.022   1.244   8.961  1.00 15.00      A    H  
ATOM   1310  CA  LYS A 142       7.021   0.880   9.550  1.00 15.00      A    C  
ATOM   1311  CB  LYS A 142       6.644   1.357  10.961  1.00 15.00      A    C  
ATOM   1312  CG  LYS A 142       7.048   2.795  11.284  1.00 15.00      A    C  
ATOM   1313  CD  LYS A 142       6.280   3.813  10.448  1.00 15.00      A    C  
ATOM   1314  CE  LYS A 142       7.113   4.325   9.281  1.00 15.00      A    C  
ATOM   1315  NZ  LYS A 142       6.265   4.965   8.239  1.00 15.00      A    N  
ATOM   1316  HZ1 LYS A 142       5.855   5.845   8.607  1.00 15.00      A    H  
ATOM   1317  HZ2 LYS A 142       5.490   4.324   7.964  1.00 15.00      A    H  
ATOM   1318  HZ3 LYS A 142       6.833   5.184   7.396  1.00 15.00      A    H  
ATOM   1319  C   LYS A 142       7.358  -0.616   9.557  1.00 15.00      A    C  
ATOM   1320  O   LYS A 142       6.518  -1.443   9.206  1.00 15.00      A    O  
ATOM   1321  N   PRO A 143       8.596  -0.979   9.957  1.00 15.00      A    N  
ATOM   1322  CA  PRO A 143       9.042  -2.378   9.991  1.00 15.00      A    C  
ATOM   1323  CB  PRO A 143      10.564  -2.237   9.976  1.00 15.00      A    C  
ATOM   1324  CG  PRO A 143      10.817  -0.967  10.713  1.00 15.00      A    C  
ATOM   1325  CD  PRO A 143       9.664  -0.053  10.386  1.00 15.00      A    C  
ATOM   1326  C   PRO A 143       8.609  -3.150  11.241  1.00 15.00      A    C  
ATOM   1327  O   PRO A 143       8.814  -4.361  11.321  1.00 15.00      A    O  
ATOM   1328  N   ASP A 144       8.016  -2.459  12.213  1.00 15.00      A    N  
ATOM   1329  HN  ASP A 144       7.864  -1.499  12.098  1.00 15.00      A    H  
ATOM   1330  CA  ASP A 144       7.578  -3.115  13.446  1.00 15.00      A    C  
ATOM   1331  CB  ASP A 144       7.938  -2.295  14.696  1.00 15.00      A    C  
ATOM   1332  CG  ASP A 144       7.351  -0.893  14.716  1.00 15.00      A    C  
ATOM   1333  OD1 ASP A 144       6.552  -0.556  13.815  1.00 15.00      A    O  
ATOM   1334  OD2 ASP A 144       7.694  -0.126  15.642  1.00 15.00      A    O  
ATOM   1335  C   ASP A 144       6.095  -3.483  13.428  1.00 15.00      A    C  
ATOM   1336  O   ASP A 144       5.579  -4.060  14.385  1.00 15.00      A    O  
ATOM   1337  N   VAL A 145       5.412  -3.154  12.335  1.00 15.00      A    N  
ATOM   1338  HN  VAL A 145       5.871  -2.693  11.603  1.00 15.00      A    H  
ATOM   1339  CA  VAL A 145       3.995  -3.463  12.208  1.00 15.00      A    C  
ATOM   1340  CB  VAL A 145       3.145  -2.186  12.012  1.00 15.00      A    C  
ATOM   1341  CG1 VAL A 145       3.158  -1.714  10.564  1.00 15.00      A    C  
ATOM   1342  CG2 VAL A 145       1.724  -2.392  12.513  1.00 15.00      A    C  
ATOM   1343  C   VAL A 145       3.749  -4.455  11.071  1.00 15.00      A    C  
ATOM   1344  O   VAL A 145       4.513  -4.512  10.105  1.00 15.00      A    O  
ATOM   1345  N   ARG A 146       2.696  -5.252  11.205  1.00 15.00      A    N  
ATOM   1346  HN  ARG A 146       2.139  -5.177  12.007  1.00 15.00      A    H  
ATOM   1347  CA  ARG A 146       2.350  -6.240  10.192  1.00 15.00      A    C  
ATOM   1348  CB  ARG A 146       2.388  -7.645  10.796  1.00 15.00      A    C  
ATOM   1349  CG  ARG A 146       3.298  -8.618  10.060  1.00 15.00      A    C  
ATOM   1350  CD  ARG A 146       4.676  -8.021   9.802  1.00 15.00      A    C  
ATOM   1351  NE  ARG A 146       5.395  -7.709  11.039  1.00 15.00      A    N  
ATOM   1352  HE  ARG A 146       4.940  -7.899  11.887  1.00 15.00      A    H  
ATOM   1353  CZ  ARG A 146       6.620  -7.185  11.073  1.00 15.00      A    C  
ATOM   1354  NH1 ARG A 146       7.262  -6.914   9.943  1.00 15.00      A    N  
ATOM   1355 HH11 ARG A 146       6.809  -7.110   9.028  1.00 15.00      A    H  
ATOM   1356 HH12 ARG A 146       8.218  -6.505   9.973  1.00 15.00      A    H  
ATOM   1357  NH2 ARG A 146       7.203  -6.929  12.237  1.00 15.00      A    N  
ATOM   1358 HH21 ARG A 146       6.705  -7.137  13.127  1.00 15.00      A    H  
ATOM   1359 HH22 ARG A 146       8.160  -6.520  12.262  1.00 15.00      A    H  
ATOM   1360  C   ARG A 146       0.978  -5.946   9.594  1.00 15.00      A    C  
ATOM   1361  O   ARG A 146       0.436  -6.745   8.827  1.00 15.00      A    O  
ATOM   1362  N   SER A 147       0.428  -4.790   9.954  1.00 15.00      A    N  
ATOM   1363  HN  SER A 147       0.916  -4.208  10.575  1.00 15.00      A    H  
ATOM   1364  CA  SER A 147      -0.875  -4.357   9.465  1.00 15.00      A    C  
ATOM   1365  CB  SER A 147      -1.950  -4.651  10.510  1.00 15.00      A    C  
ATOM   1366  OG  SER A 147      -1.543  -4.193  11.788  1.00 15.00      A    O  
ATOM   1367  HG  SER A 147      -1.048  -3.376  11.690  1.00 15.00      A    H  
ATOM   1368  C   SER A 147      -0.848  -2.866   9.152  1.00 15.00      A    C  
ATOM   1369  O   SER A 147      -0.109  -2.110   9.781  1.00 15.00      A    O  
ATOM   1370  N   TYR A 148      -1.658  -2.439   8.188  1.00 15.00      A    N  
ATOM   1371  HN  TYR A 148      -2.245  -3.078   7.732  1.00 15.00      A    H  
ATOM   1372  CA  TYR A 148      -1.692  -1.031   7.804  1.00 15.00      A    C  
ATOM   1373  CB  TYR A 148      -0.517  -0.710   6.875  1.00 15.00      A    C  
ATOM   1374  CG  TYR A 148      -0.494   0.719   6.377  1.00 15.00      A    C  
ATOM   1375  CD1 TYR A 148      -0.214   1.770   7.241  1.00 15.00      A    C  
ATOM   1376  CD2 TYR A 148      -0.757   1.018   5.047  1.00 15.00      A    C  
ATOM   1377  CE1 TYR A 148      -0.197   3.078   6.795  1.00 15.00      A    C  
ATOM   1378  CE2 TYR A 148      -0.741   2.324   4.591  1.00 15.00      A    C  
ATOM   1379  CZ  TYR A 148      -0.461   3.350   5.469  1.00 15.00      A    C  
ATOM   1380  OH  TYR A 148      -0.447   4.652   5.021  1.00 15.00      A    O  
ATOM   1381  HH  TYR A 148       0.353   5.088   5.323  1.00 15.00      A    H  
ATOM   1382  C   TYR A 148      -3.002  -0.653   7.125  1.00 15.00      A    C  
ATOM   1383  O   TYR A 148      -3.512  -1.391   6.282  1.00 15.00      A    O  
ATOM   1384  N   THR A 149      -3.539   0.504   7.501  1.00 15.00      A    N  
ATOM   1385  HN  THR A 149      -3.094   1.034   8.196  1.00 15.00      A    H  
ATOM   1386  CA  THR A 149      -4.771   1.006   6.909  1.00 15.00      A    C  
ATOM   1387  CB  THR A 149      -5.720   1.608   7.969  1.00 15.00      A    C  
ATOM   1388  OG1 THR A 149      -5.074   2.690   8.656  1.00 15.00      A    O  
ATOM   1389  HG1 THR A 149      -4.280   2.369   9.088  1.00 15.00      A    H  
ATOM   1390  CG2 THR A 149      -6.148   0.553   8.976  1.00 15.00      A    C  
ATOM   1391  C   THR A 149      -4.438   2.068   5.868  1.00 15.00      A    C  
ATOM   1392  O   THR A 149      -3.771   3.056   6.174  1.00 15.00      A    O  
ATOM   1393  N   ILE A 150      -4.884   1.858   4.634  1.00 15.00      A    N  
ATOM   1394  HN  ILE A 150      -5.406   1.050   4.442  1.00 15.00      A    H  
ATOM   1395  CA  ILE A 150      -4.612   2.804   3.557  1.00 15.00      A    C  
ATOM   1396  CB  ILE A 150      -4.431   2.096   2.197  1.00 15.00      A    C  
ATOM   1397  CG1 ILE A 150      -3.450   0.927   2.337  1.00 15.00      A    C  
ATOM   1398  CG2 ILE A 150      -3.927   3.080   1.150  1.00 15.00      A    C  
ATOM   1399  CD1 ILE A 150      -3.364   0.046   1.109  1.00 15.00      A    C  
ATOM   1400  C   ILE A 150      -5.711   3.859   3.452  1.00 15.00      A    C  
ATOM   1401  O   ILE A 150      -6.804   3.585   2.959  1.00 15.00      A    O  
ATOM   1402  N   THR A 151      -5.408   5.064   3.929  1.00 15.00      A    N  
ATOM   1403  HN  THR A 151      -4.519   5.211   4.315  1.00 15.00      A    H  
ATOM   1404  CA  THR A 151      -6.359   6.171   3.897  1.00 15.00      A    C  
ATOM   1405  CB  THR A 151      -6.285   7.021   5.183  1.00 15.00      A    C  
ATOM   1406  OG1 THR A 151      -4.959   7.541   5.347  1.00 15.00      A    O  
ATOM   1407  HG1 THR A 151      -4.926   8.091   6.132  1.00 15.00      A    H  
ATOM   1408  CG2 THR A 151      -6.649   6.190   6.403  1.00 15.00      A    C  
ATOM   1409  C   THR A 151      -6.109   7.072   2.692  1.00 15.00      A    C  
ATOM   1410  O   THR A 151      -4.987   7.158   2.193  1.00 15.00      A    O  
ATOM   1411  N   GLY A 152      -7.163   7.733   2.224  1.00 15.00      A    N  
ATOM   1412  HN  GLY A 152      -8.037   7.604   2.647  1.00 15.00      A    H  
ATOM   1413  CA  GLY A 152      -7.036   8.624   1.087  1.00 15.00      A    C  
ATOM   1414  C   GLY A 152      -7.421   7.946  -0.209  1.00 15.00      A    C  
ATOM   1415  O   GLY A 152      -6.710   8.050  -1.212  1.00 15.00      A    O  
ATOM   1416  N   LEU A 153      -8.549   7.243  -0.182  1.00 15.00      A    N  
ATOM   1417  HN  LEU A 153      -9.064   7.203   0.651  1.00 15.00      A    H  
ATOM   1418  CA  LEU A 153      -9.041   6.534  -1.354  1.00 15.00      A    C  
ATOM   1419  CB  LEU A 153      -9.069   5.026  -1.083  1.00 15.00      A    C  
ATOM   1420  CG  LEU A 153      -7.763   4.388  -0.609  1.00 15.00      A    C  
ATOM   1421  CD1 LEU A 153      -7.986   2.933  -0.223  1.00 15.00      A    C  
ATOM   1422  CD2 LEU A 153      -6.695   4.493  -1.684  1.00 15.00      A    C  
ATOM   1423  C   LEU A 153     -10.442   7.002  -1.729  1.00 15.00      A    C  
ATOM   1424  O   LEU A 153     -10.914   8.039  -1.260  1.00 15.00      A    O  
ATOM   1425  N   GLN A 154     -11.098   6.224  -2.584  1.00 15.00      A    N  
ATOM   1426  HN  GLN A 154     -10.662   5.416  -2.917  1.00 15.00      A    H  
ATOM   1427  CA  GLN A 154     -12.449   6.523  -3.029  1.00 15.00      A    C  
ATOM   1428  CB  GLN A 154     -12.473   6.747  -4.549  1.00 15.00      A    C  
ATOM   1429  CG  GLN A 154     -11.453   7.754  -5.063  1.00 15.00      A    C  
ATOM   1430  CD  GLN A 154     -11.537   7.949  -6.563  1.00 15.00      A    C  
ATOM   1431  OE1 GLN A 154     -10.879   7.247  -7.331  1.00 15.00      A    O  
ATOM   1432  NE2 GLN A 154     -12.355   8.901  -6.989  1.00 15.00      A    N  
ATOM   1433 HE21 GLN A 154     -12.850   9.417  -6.320  1.00 15.00      A    H  
ATOM   1434 HE22 GLN A 154     -12.430   9.048  -7.955  1.00 15.00      A    H  
ATOM   1435  C   GLN A 154     -13.351   5.350  -2.666  1.00 15.00      A    C  
ATOM   1436  O   GLN A 154     -12.869   4.228  -2.528  1.00 15.00      A    O  
ATOM   1437  N   PRO A 155     -14.662   5.584  -2.497  1.00 15.00      A    N  
ATOM   1438  CA  PRO A 155     -15.615   4.535  -2.150  1.00 15.00      A    C  
ATOM   1439  CB  PRO A 155     -16.719   5.299  -1.400  1.00 15.00      A    C  
ATOM   1440  CG  PRO A 155     -16.448   6.760  -1.610  1.00 15.00      A    C  
ATOM   1441  CD  PRO A 155     -15.319   6.885  -2.598  1.00 15.00      A    C  
ATOM   1442  C   PRO A 155     -16.205   3.839  -3.376  1.00 15.00      A    C  
ATOM   1443  O   PRO A 155     -16.467   4.476  -4.400  1.00 15.00      A    O  
ATOM   1444  N   GLY A 156     -16.385   2.520  -3.274  1.00 15.00      A    N  
ATOM   1445  HN  GLY A 156     -16.116   2.065  -2.451  1.00 15.00      A    H  
ATOM   1446  CA  GLY A 156     -16.974   1.749  -4.364  1.00 15.00      A    C  
ATOM   1447  C   GLY A 156     -16.064   1.520  -5.566  1.00 15.00      A    C  
ATOM   1448  O   GLY A 156     -16.548   1.213  -6.652  1.00 15.00      A    O  
ATOM   1449  N   THR A 157     -14.754   1.660  -5.383  1.00 15.00      A    N  
ATOM   1450  HN  THR A 157     -14.416   1.915  -4.498  1.00 15.00      A    H  
ATOM   1451  CA  THR A 157     -13.810   1.447  -6.481  1.00 15.00      A    C  
ATOM   1452  CB  THR A 157     -13.049   2.736  -6.867  1.00 15.00      A    C  
ATOM   1453  OG1 THR A 157     -11.908   2.416  -7.677  1.00 15.00      A    O  
ATOM   1454  HG1 THR A 157     -11.143   2.268  -7.114  1.00 15.00      A    H  
ATOM   1455  CG2 THR A 157     -12.591   3.489  -5.633  1.00 15.00      A    C  
ATOM   1456  C   THR A 157     -12.819   0.328  -6.169  1.00 15.00      A    C  
ATOM   1457  O   THR A 157     -12.362   0.187  -5.034  1.00 15.00      A    O  
ATOM   1458  N   ASP A 158     -12.492  -0.468  -7.186  1.00 15.00      A    N  
ATOM   1459  HN  ASP A 158     -12.892  -0.308  -8.067  1.00 15.00      A    H  
ATOM   1460  CA  ASP A 158     -11.549  -1.572  -7.024  1.00 15.00      A    C  
ATOM   1461  CB  ASP A 158     -11.735  -2.609  -8.134  1.00 15.00      A    C  
ATOM   1462  CG  ASP A 158     -13.144  -3.169  -8.179  1.00 15.00      A    C  
ATOM   1463  OD1 ASP A 158     -13.392  -4.209  -7.532  1.00 15.00      A    O  
ATOM   1464  OD2 ASP A 158     -14.003  -2.566  -8.860  1.00 15.00      A    O  
ATOM   1465  C   ASP A 158     -10.114  -1.050  -7.019  1.00 15.00      A    C  
ATOM   1466  O   ASP A 158      -9.793  -0.087  -7.720  1.00 15.00      A    O  
ATOM   1467  N   TYR A 159      -9.256  -1.682  -6.225  1.00 15.00      A    N  
ATOM   1468  HN  TYR A 159      -9.567  -2.447  -5.692  1.00 15.00      A    H  
ATOM   1469  CA  TYR A 159      -7.861  -1.257  -6.123  1.00 15.00      A    C  
ATOM   1470  CB  TYR A 159      -7.594  -0.611  -4.759  1.00 15.00      A    C  
ATOM   1471  CG  TYR A 159      -7.987   0.844  -4.675  1.00 15.00      A    C  
ATOM   1472  CD1 TYR A 159      -7.086   1.846  -5.012  1.00 15.00      A    C  
ATOM   1473  CD2 TYR A 159      -9.258   1.216  -4.265  1.00 15.00      A    C  
ATOM   1474  CE1 TYR A 159      -7.441   3.178  -4.944  1.00 15.00      A    C  
ATOM   1475  CE2 TYR A 159      -9.622   2.546  -4.192  1.00 15.00      A    C  
ATOM   1476  CZ  TYR A 159      -8.711   3.523  -4.534  1.00 15.00      A    C  
ATOM   1477  OH  TYR A 159      -9.071   4.850  -4.466  1.00 15.00      A    O  
ATOM   1478  HH  TYR A 159      -8.833   5.294  -5.284  1.00 15.00      A    H  
ATOM   1479  C   TYR A 159      -6.874  -2.398  -6.348  1.00 15.00      A    C  
ATOM   1480  O   TYR A 159      -7.105  -3.534  -5.935  1.00 15.00      A    O  
ATOM   1481  N   LYS A 160      -5.770  -2.075  -7.011  1.00 15.00      A    N  
ATOM   1482  HN  LYS A 160      -5.669  -1.157  -7.341  1.00 15.00      A    H  
ATOM   1483  CA  LYS A 160      -4.705  -3.036  -7.267  1.00 15.00      A    C  
ATOM   1484  CB  LYS A 160      -4.322  -3.043  -8.755  1.00 15.00      A    C  
ATOM   1485  CG  LYS A 160      -4.996  -4.133  -9.576  1.00 15.00      A    C  
ATOM   1486  CD  LYS A 160      -4.483  -5.510  -9.182  1.00 15.00      A    C  
ATOM   1487  CE  LYS A 160      -4.572  -6.495 -10.335  1.00 15.00      A    C  
ATOM   1488  NZ  LYS A 160      -5.977  -6.737 -10.751  1.00 15.00      A    N  
ATOM   1489  HZ1 LYS A 160      -6.552  -7.013  -9.927  1.00 15.00      A    H  
ATOM   1490  HZ2 LYS A 160      -6.014  -7.500 -11.456  1.00 15.00      A    H  
ATOM   1491  HZ3 LYS A 160      -6.378  -5.875 -11.169  1.00 15.00      A    H  
ATOM   1492  C   LYS A 160      -3.499  -2.671  -6.410  1.00 15.00      A    C  
ATOM   1493  O   LYS A 160      -2.575  -2.003  -6.869  1.00 15.00      A    O  
ATOM   1494  N   ILE A 161      -3.534  -3.098  -5.150  1.00 15.00      A    N  
ATOM   1495  HN  ILE A 161      -4.300  -3.634  -4.848  1.00 15.00      A    H  
ATOM   1496  CA  ILE A 161      -2.467  -2.794  -4.199  1.00 15.00      A    C  
ATOM   1497  CB  ILE A 161      -2.948  -2.976  -2.739  1.00 15.00      A    C  
ATOM   1498  CG1 ILE A 161      -4.308  -2.301  -2.535  1.00 15.00      A    C  
ATOM   1499  CG2 ILE A 161      -1.922  -2.421  -1.757  1.00 15.00      A    C  
ATOM   1500  CD1 ILE A 161      -4.979  -2.647  -1.221  1.00 15.00      A    C  
ATOM   1501  C   ILE A 161      -1.223  -3.649  -4.424  1.00 15.00      A    C  
ATOM   1502  O   ILE A 161      -1.307  -4.872  -4.552  1.00 15.00      A    O  
ATOM   1503  N   TYR A 162      -0.070  -2.984  -4.481  1.00 15.00      A    N  
ATOM   1504  HN  TYR A 162      -0.083  -2.005  -4.412  1.00 15.00      A    H  
ATOM   1505  CA  TYR A 162       1.211  -3.664  -4.653  1.00 15.00      A    C  
ATOM   1506  CB  TYR A 162       1.962  -3.108  -5.868  1.00 15.00      A    C  
ATOM   1507  CG  TYR A 162       1.226  -3.250  -7.184  1.00 15.00      A    C  
ATOM   1508  CD1 TYR A 162       0.523  -2.183  -7.720  1.00 15.00      A    C  
ATOM   1509  CD2 TYR A 162       1.234  -4.450  -7.887  1.00 15.00      A    C  
ATOM   1510  CE1 TYR A 162      -0.153  -2.301  -8.917  1.00 15.00      A    C  
ATOM   1511  CE2 TYR A 162       0.560  -4.577  -9.088  1.00 15.00      A    C  
ATOM   1512  CZ  TYR A 162      -0.133  -3.498  -9.596  1.00 15.00      A    C  
ATOM   1513  OH  TYR A 162      -0.807  -3.612 -10.788  1.00 15.00      A    O  
ATOM   1514  HH  TYR A 162      -0.698  -2.802 -11.293  1.00 15.00      A    H  
ATOM   1515  C   TYR A 162       2.053  -3.479  -3.390  1.00 15.00      A    C  
ATOM   1516  O   TYR A 162       2.377  -2.354  -3.015  1.00 15.00      A    O  
ATOM   1517  N   LEU A 163       2.402  -4.581  -2.731  1.00 15.00      A    N  
ATOM   1518  HN  LEU A 163       2.130  -5.457  -3.078  1.00 15.00      A    H  
ATOM   1519  CA  LEU A 163       3.185  -4.510  -1.499  1.00 15.00      A    C  
ATOM   1520  CB  LEU A 163       2.619  -5.470  -0.450  1.00 15.00      A    C  
ATOM   1521  CG  LEU A 163       3.246  -5.419   0.948  1.00 15.00      A    C  
ATOM   1522  CD1 LEU A 163       3.323  -3.989   1.462  1.00 15.00      A    C  
ATOM   1523  CD2 LEU A 163       2.444  -6.280   1.908  1.00 15.00      A    C  
ATOM   1524  C   LEU A 163       4.668  -4.777  -1.737  1.00 15.00      A    C  
ATOM   1525  O   LEU A 163       5.042  -5.782  -2.342  1.00 15.00      A    O  
ATOM   1526  N   TYR A 164       5.505  -3.860  -1.250  1.00 15.00      A    N  
ATOM   1527  HN  TYR A 164       5.134  -3.085  -0.777  1.00 15.00      A    H  
ATOM   1528  CA  TYR A 164       6.954  -3.967  -1.399  1.00 15.00      A    C  
ATOM   1529  CB  TYR A 164       7.509  -2.758  -2.170  1.00 15.00      A    C  
ATOM   1530  CG  TYR A 164       6.914  -2.521  -3.541  1.00 15.00      A    C  
ATOM   1531  CD1 TYR A 164       5.688  -1.887  -3.686  1.00 15.00      A    C  
ATOM   1532  CD2 TYR A 164       7.586  -2.917  -4.691  1.00 15.00      A    C  
ATOM   1533  CE1 TYR A 164       5.147  -1.656  -4.933  1.00 15.00      A    C  
ATOM   1534  CE2 TYR A 164       7.051  -2.689  -5.946  1.00 15.00      A    C  
ATOM   1535  CZ  TYR A 164       5.830  -2.058  -6.060  1.00 15.00      A    C  
ATOM   1536  OH  TYR A 164       5.287  -1.828  -7.304  1.00 15.00      A    O  
ATOM   1537  HH  TYR A 164       5.296  -2.639  -7.816  1.00 15.00      A    H  
ATOM   1538  C   TYR A 164       7.644  -4.006  -0.037  1.00 15.00      A    C  
ATOM   1539  O   TYR A 164       7.106  -3.524   0.962  1.00 15.00      A    O  
ATOM   1540  N   THR A 165       8.839  -4.582  -0.012  1.00 15.00      A    N  
ATOM   1541  HN  THR A 165       9.193  -4.978  -0.835  1.00 15.00      A    H  
ATOM   1542  CA  THR A 165       9.640  -4.652   1.203  1.00 15.00      A    C  
ATOM   1543  CB  THR A 165      10.180  -6.075   1.441  1.00 15.00      A    C  
ATOM   1544  OG1 THR A 165       9.225  -7.032   0.961  1.00 15.00      A    O  
ATOM   1545  HG1 THR A 165       9.585  -7.918   1.057  1.00 15.00      A    H  
ATOM   1546  CG2 THR A 165      10.411  -6.311   2.925  1.00 15.00      A    C  
ATOM   1547  C   THR A 165      10.807  -3.680   1.052  1.00 15.00      A    C  
ATOM   1548  O   THR A 165      11.366  -3.551  -0.038  1.00 15.00      A    O  
ATOM   1549  N   LEU A 166      11.177  -2.992   2.126  1.00 15.00      A    N  
ATOM   1550  HN  LEU A 166      10.730  -3.151   2.985  1.00 15.00      A    H  
ATOM   1551  CA  LEU A 166      12.253  -2.011   2.040  1.00 15.00      A    C  
ATOM   1552  CB  LEU A 166      11.755  -0.604   2.382  1.00 15.00      A    C  
ATOM   1553  CG  LEU A 166      10.885   0.078   1.322  1.00 15.00      A    C  
ATOM   1554  CD1 LEU A 166      10.360   1.408   1.839  1.00 15.00      A    C  
ATOM   1555  CD2 LEU A 166      11.668   0.280   0.032  1.00 15.00      A    C  
ATOM   1556  C   LEU A 166      13.492  -2.359   2.856  1.00 15.00      A    C  
ATOM   1557  O   LEU A 166      13.417  -2.975   3.922  1.00 15.00      A    O  
ATOM   1558  N   ASN A 167      14.631  -1.942   2.311  1.00 15.00      A    N  
ATOM   1559  HN  ASN A 167      14.587  -1.478   1.451  1.00 15.00      A    H  
ATOM   1560  CA  ASN A 167      15.941  -2.135   2.917  1.00 15.00      A    C  
ATOM   1561  CB  ASN A 167      16.380  -3.604   2.853  1.00 15.00      A    C  
ATOM   1562  CG  ASN A 167      17.604  -3.886   3.708  1.00 15.00      A    C  
ATOM   1563  OD1 ASN A 167      17.824  -3.235   4.730  1.00 15.00      A    O  
ATOM   1564  ND2 ASN A 167      18.407  -4.859   3.297  1.00 15.00      A    N  
ATOM   1565 HD21 ASN A 167      18.172  -5.341   2.476  1.00 15.00      A    H  
ATOM   1566 HD22 ASN A 167      19.206  -5.054   3.830  1.00 15.00      A    H  
ATOM   1567  C   ASN A 167      16.939  -1.245   2.181  1.00 15.00      A    C  
ATOM   1568  O   ASN A 167      17.604  -1.690   1.242  1.00 15.00      A    O  
ATOM   1569  N   ASP A 168      16.997   0.025   2.598  1.00 15.00      A    N  
ATOM   1570  HN  ASP A 168      16.425   0.297   3.345  1.00 15.00      A    H  
ATOM   1571  CA  ASP A 168      17.877   1.029   1.988  1.00 15.00      A    C  
ATOM   1572  CB  ASP A 168      19.333   0.550   1.882  1.00 15.00      A    C  
ATOM   1573  CG  ASP A 168      20.160   0.904   3.102  1.00 15.00      A    C  
ATOM   1574  OD1 ASP A 168      19.924   0.308   4.174  1.00 15.00      A    O  
ATOM   1575  OD2 ASP A 168      21.047   1.778   2.984  1.00 15.00      A    O  
ATOM   1576  C   ASP A 168      17.334   1.503   0.636  1.00 15.00      A    C  
ATOM   1577  O   ASP A 168      16.188   1.950   0.539  1.00 15.00      A    O  
ATOM   1578  N   ASN A 169      18.157   1.402  -0.404  1.00 15.00      A    N  
ATOM   1579  HN  ASN A 169      19.059   1.042  -0.268  1.00 15.00      A    H  
ATOM   1580  CA  ASN A 169      17.753   1.819  -1.741  1.00 15.00      A    C  
ATOM   1581  CB  ASN A 169      18.876   2.613  -2.414  1.00 15.00      A    C  
ATOM   1582  CG  ASN A 169      18.952   4.046  -1.926  1.00 15.00      A    C  
ATOM   1583  OD1 ASN A 169      17.930   4.670  -1.639  1.00 15.00      A    O  
ATOM   1584  ND2 ASN A 169      20.165   4.578  -1.829  1.00 15.00      A    N  
ATOM   1585 HD21 ASN A 169      20.935   4.025  -2.076  1.00 15.00      A    H  
ATOM   1586 HD22 ASN A 169      20.240   5.503  -1.512  1.00 15.00      A    H  
ATOM   1587  C   ASN A 169      17.358   0.627  -2.610  1.00 15.00      A    C  
ATOM   1588  O   ASN A 169      17.254   0.748  -3.831  1.00 15.00      A    O  
ATOM   1589  N   ALA A 170      17.129  -0.522  -1.975  1.00 15.00      A    N  
ATOM   1590  HN  ALA A 170      17.218  -0.556  -0.999  1.00 15.00      A    H  
ATOM   1591  CA  ALA A 170      16.752  -1.733  -2.697  1.00 15.00      A    C  
ATOM   1592  CB  ALA A 170      17.594  -2.915  -2.236  1.00 15.00      A    C  
ATOM   1593  C   ALA A 170      15.266  -2.049  -2.547  1.00 15.00      A    C  
ATOM   1594  O   ALA A 170      14.758  -2.187  -1.433  1.00 15.00      A    O  
ATOM   1595  N   ARG A 171      14.580  -2.160  -3.681  1.00 15.00      A    N  
ATOM   1596  HN  ARG A 171      15.046  -2.023  -4.533  1.00 15.00      A    H  
ATOM   1597  CA  ARG A 171      13.154  -2.477  -3.696  1.00 15.00      A    C  
ATOM   1598  CB  ARG A 171      12.399  -1.497  -4.595  1.00 15.00      A    C  
ATOM   1599  CG  ARG A 171      11.635  -0.417  -3.843  1.00 15.00      A    C  
ATOM   1600  CD  ARG A 171      12.009   0.972  -4.337  1.00 15.00      A    C  
ATOM   1601  NE  ARG A 171      10.976   1.965  -4.034  1.00 15.00      A    N  
ATOM   1602  HE  ARG A 171      10.090   1.632  -3.773  1.00 15.00      A    H  
ATOM   1603  CZ  ARG A 171      11.172   3.282  -4.090  1.00 15.00      A    C  
ATOM   1604  NH1 ARG A 171      12.359   3.769  -4.434  1.00 15.00      A    N  
ATOM   1605 HH11 ARG A 171      12.507   4.797  -4.478  1.00 15.00      A    H  
ATOM   1606 HH12 ARG A 171      13.142   3.121  -4.658  1.00 15.00      A    H  
ATOM   1607  NH2 ARG A 171      10.178   4.115  -3.812  1.00 15.00      A    N  
ATOM   1608 HH21 ARG A 171      10.330   5.142  -3.857  1.00 15.00      A    H  
ATOM   1609 HH22 ARG A 171       9.244   3.739  -3.546  1.00 15.00      A    H  
ATOM   1610  C   ARG A 171      12.931  -3.911  -4.175  1.00 15.00      A    C  
ATOM   1611  O   ARG A 171      13.482  -4.327  -5.197  1.00 15.00      A    O  
ATOM   1612  N   SER A 172      12.122  -4.663  -3.432  1.00 15.00      A    N  
ATOM   1613  HN  SER A 172      11.703  -4.273  -2.636  1.00 15.00      A    H  
ATOM   1614  CA  SER A 172      11.841  -6.055  -3.776  1.00 15.00      A    C  
ATOM   1615  CB  SER A 172      11.611  -6.881  -2.509  1.00 15.00      A    C  
ATOM   1616  OG  SER A 172      10.456  -6.448  -1.815  1.00 15.00      A    O  
ATOM   1617  HG  SER A 172       9.672  -6.708  -2.304  1.00 15.00      A    H  
ATOM   1618  C   SER A 172      10.639  -6.186  -4.708  1.00 15.00      A    C  
ATOM   1619  O   SER A 172       9.960  -5.199  -5.005  1.00 15.00      A    O  
ATOM   1620  N   SER A 173      10.387  -7.416  -5.161  1.00 15.00      A    N  
ATOM   1621  HN  SER A 173      10.978  -8.149  -4.889  1.00 15.00      A    H  
ATOM   1622  CA  SER A 173       9.268  -7.709  -6.054  1.00 15.00      A    C  
ATOM   1623  CB  SER A 173       9.316  -9.170  -6.515  1.00 15.00      A    C  
ATOM   1624  OG  SER A 173       9.408 -10.053  -5.414  1.00 15.00      A    O  
ATOM   1625  HG  SER A 173       8.526 -10.265  -5.102  1.00 15.00      A    H  
ATOM   1626  C   SER A 173       7.926  -7.401  -5.391  1.00 15.00      A    C  
ATOM   1627  O   SER A 173       7.714  -7.717  -4.223  1.00 15.00      A    O  
ATOM   1628  N   PRO A 174       7.006  -6.764  -6.136  1.00 15.00      A    N  
ATOM   1629  CA  PRO A 174       5.680  -6.399  -5.621  1.00 15.00      A    C  
ATOM   1630  CB  PRO A 174       5.156  -5.420  -6.674  1.00 15.00      A    C  
ATOM   1631  CG  PRO A 174       5.839  -5.824  -7.937  1.00 15.00      A    C  
ATOM   1632  CD  PRO A 174       7.196  -6.333  -7.537  1.00 15.00      A    C  
ATOM   1633  C   PRO A 174       4.722  -7.586  -5.504  1.00 15.00      A    C  
ATOM   1634  O   PRO A 174       4.739  -8.507  -6.324  1.00 15.00      A    O  
ATOM   1635  N   VAL A 175       3.887  -7.555  -4.469  1.00 15.00      A    N  
ATOM   1636  HN  VAL A 175       3.943  -6.810  -3.833  1.00 15.00      A    H  
ATOM   1637  CA  VAL A 175       2.893  -8.599  -4.249  1.00 15.00      A    C  
ATOM   1638  CB  VAL A 175       2.930  -9.149  -2.805  1.00 15.00      A    C  
ATOM   1639  CG1 VAL A 175       1.777 -10.121  -2.565  1.00 15.00      A    C  
ATOM   1640  CG2 VAL A 175       4.264  -9.837  -2.543  1.00 15.00      A    C  
ATOM   1641  C   VAL A 175       1.504  -8.056  -4.578  1.00 15.00      A    C  
ATOM   1642  O   VAL A 175       1.017  -7.126  -3.929  1.00 15.00      A    O  
ATOM   1643  N   VAL A 176       0.885  -8.639  -5.600  1.00 15.00      A    N  
ATOM   1644  HN  VAL A 176       1.326  -9.383  -6.058  1.00 15.00      A    H  
ATOM   1645  CA  VAL A 176      -0.431  -8.210  -6.063  1.00 15.00      A    C  
ATOM   1646  CB  VAL A 176      -0.721  -8.728  -7.493  1.00 15.00      A    C  
ATOM   1647  CG1 VAL A 176      -1.912  -7.999  -8.101  1.00 15.00      A    C  
ATOM   1648  CG2 VAL A 176       0.507  -8.584  -8.384  1.00 15.00      A    C  
ATOM   1649  C   VAL A 176      -1.559  -8.643  -5.128  1.00 15.00      A    C  
ATOM   1650  O   VAL A 176      -1.709  -9.824  -4.818  1.00 15.00      A    O  
ATOM   1651  N   ILE A 177      -2.344  -7.666  -4.679  1.00 15.00      A    N  
ATOM   1652  HN  ILE A 177      -2.148  -6.742  -4.943  1.00 15.00      A    H  
ATOM   1653  CA  ILE A 177      -3.483  -7.924  -3.803  1.00 15.00      A    C  
ATOM   1654  CB  ILE A 177      -3.263  -7.357  -2.380  1.00 15.00      A    C  
ATOM   1655  CG1 ILE A 177      -1.940  -7.848  -1.781  1.00 15.00      A    C  
ATOM   1656  CG2 ILE A 177      -4.430  -7.729  -1.473  1.00 15.00      A    C  
ATOM   1657  CD1 ILE A 177      -1.537  -7.121  -0.515  1.00 15.00      A    C  
ATOM   1658  C   ILE A 177      -4.736  -7.277  -4.389  1.00 15.00      A    C  
ATOM   1659  O   ILE A 177      -4.794  -6.055  -4.548  1.00 15.00      A    O  
ATOM   1660  N   ASP A 178      -5.732  -8.095  -4.719  1.00 15.00      A    N  
ATOM   1661  HN  ASP A 178      -5.627  -9.059  -4.581  1.00 15.00      A    H  
ATOM   1662  CA  ASP A 178      -6.980  -7.587  -5.282  1.00 15.00      A    C  
ATOM   1663  CB  ASP A 178      -7.591  -8.597  -6.259  1.00 15.00      A    C  
ATOM   1664  CG  ASP A 178      -6.921  -8.572  -7.621  1.00 15.00      A    C  
ATOM   1665  OD1 ASP A 178      -7.517  -8.012  -8.567  1.00 15.00      A    O  
ATOM   1666  OD2 ASP A 178      -5.799  -9.109  -7.743  1.00 15.00      A    O  
ATOM   1667  C   ASP A 178      -7.973  -7.227  -4.179  1.00 15.00      A    C  
ATOM   1668  O   ASP A 178      -8.670  -8.092  -3.645  1.00 15.00      A    O  
ATOM   1669  N   ALA A 179      -8.023  -5.941  -3.839  1.00 15.00      A    N  
ATOM   1670  HN  ALA A 179      -7.447  -5.302  -4.308  1.00 15.00      A    H  
ATOM   1671  CA  ALA A 179      -8.918  -5.452  -2.794  1.00 15.00      A    C  
ATOM   1672  CB  ALA A 179      -8.111  -4.832  -1.664  1.00 15.00      A    C  
ATOM   1673  C   ALA A 179      -9.911  -4.438  -3.351  1.00 15.00      A    C  
ATOM   1674  O   ALA A 179      -9.699  -3.875  -4.423  1.00 15.00      A    O  
ATOM   1675  N   SER A 180     -10.994  -4.204  -2.615  1.00 15.00      A    N  
ATOM   1676  HN  SER A 180     -11.107  -4.679  -1.764  1.00 15.00      A    H  
ATOM   1677  CA  SER A 180     -12.019  -3.258  -3.043  1.00 15.00      A    C  
ATOM   1678  CB  SER A 180     -13.113  -3.971  -3.845  1.00 15.00      A    C  
ATOM   1679  OG  SER A 180     -13.567  -5.136  -3.175  1.00 15.00      A    O  
ATOM   1680  HG  SER A 180     -13.323  -5.914  -3.683  1.00 15.00      A    H  
ATOM   1681  C   SER A 180     -12.621  -2.510  -1.858  1.00 15.00      A    C  
ATOM   1682  O   SER A 180     -12.883  -3.099  -0.807  1.00 15.00      A    O  
ATOM   1683  N   THR A 181     -12.835  -1.207  -2.035  1.00 15.00      A    N  
ATOM   1684  HN  THR A 181     -12.600  -0.798  -2.895  1.00 15.00      A    H  
ATOM   1685  CA  THR A 181     -13.406  -0.370  -0.984  1.00 15.00      A    C  
ATOM   1686  CB  THR A 181     -13.222   1.126  -1.287  1.00 15.00      A    C  
ATOM   1687  OG1 THR A 181     -13.535   1.381  -2.658  1.00 15.00      A    O  
ATOM   1688  HG1 THR A 181     -14.057   0.656  -3.010  1.00 15.00      A    H  
ATOM   1689  CG2 THR A 181     -11.800   1.568  -1.002  1.00 15.00      A    C  
ATOM   1690  C   THR A 181     -14.888  -0.639  -0.815  1.00 15.00      A    C  
ATOM   1691  O   THR A 181     -15.558  -1.082  -1.747  1.00 15.00      A    O  
ATOM   1692  N   ALA A 182     -15.397  -0.370   0.379  1.00 15.00      A    N  
ATOM   1693  HN  ALA A 182     -14.808  -0.025   1.085  1.00 15.00      A    H  
ATOM   1694  CA  ALA A 182     -16.810  -0.573   0.667  1.00 15.00      A    C  
ATOM   1695  CB  ALA A 182     -17.033  -0.655   2.171  1.00 15.00      A    C  
ATOM   1696  C   ALA A 182     -17.641   0.558   0.067  1.00 15.00      A    C  
ATOM   1697  O   ALA A 182     -17.220   1.716   0.066  1.00 15.00      A    O  
ATOM   1698  N   ILE A 183     -18.815   0.217  -0.460  1.00 15.00      A    N  
ATOM   1699  HN  ILE A 183     -19.094  -0.723  -0.446  1.00 15.00      A    H  
ATOM   1700  CA  ILE A 183     -19.696   1.214  -1.057  1.00 15.00      A    C  
ATOM   1701  CB  ILE A 183     -20.840   0.556  -1.858  1.00 15.00      A    C  
ATOM   1702  CG1 ILE A 183     -20.322  -0.617  -2.687  1.00 15.00      A    C  
ATOM   1703  CG2 ILE A 183     -21.525   1.580  -2.753  1.00 15.00      A    C  
ATOM   1704  CD1 ILE A 183     -21.424  -1.452  -3.300  1.00 15.00      A    C  
ATOM   1705  C   ILE A 183     -20.317   2.073   0.030  1.00 15.00      A    C  
ATOM   1706  O   ILE A 183     -20.798   1.547   1.036  1.00 15.00      A    O  
ATOM   1707  N   ASP A 184     -20.286   3.390  -0.153  1.00 15.00      A    N  
ATOM   1708  HN  ASP A 184     -19.855   3.757  -0.951  1.00 15.00      A    H  
ATOM   1709  CA  ASP A 184     -20.887   4.288   0.821  1.00 15.00      A    C  
ATOM   1710  CB  ASP A 184     -20.362   5.726   0.683  1.00 15.00      A    C  
ATOM   1711  CG  ASP A 184     -20.848   6.442  -0.559  1.00 15.00      A    C  
ATOM   1712  OD1 ASP A 184     -20.313   6.167  -1.654  1.00 15.00      A    O  
ATOM   1713  OD2 ASP A 184     -21.754   7.291  -0.431  1.00 15.00      A    O  
ATOM   1714  C   ASP A 184     -22.406   4.227   0.690  1.00 15.00      A    C  
ATOM   1715  O   ASP A 184     -22.943   4.198  -0.419  1.00 15.00      A    O  
ATOM   1716  N   ALA A 185     -23.090   4.169   1.822  1.00 15.00      A    N  
ATOM   1717  HN  ALA A 185     -22.607   4.187   2.675  1.00 15.00      A    H  
ATOM   1718  CA  ALA A 185     -24.542   4.083   1.830  1.00 15.00      A    C  
ATOM   1719  CB  ALA A 185     -25.020   3.651   3.208  1.00 15.00      A    C  
ATOM   1720  C   ALA A 185     -25.189   5.410   1.450  1.00 15.00      A    C  
ATOM   1721  O   ALA A 185     -24.606   6.475   1.665  1.00 15.00      A    O  
ATOM   1722  N   PRO A 186     -26.402   5.358   0.854  1.00 15.00      A    N  
ATOM   1723  CA  PRO A 186     -27.151   6.566   0.486  1.00 15.00      A    C  
ATOM   1724  CB  PRO A 186     -28.451   6.016  -0.118  1.00 15.00      A    C  
ATOM   1725  CG  PRO A 186     -28.123   4.622  -0.524  1.00 15.00      A    C  
ATOM   1726  CD  PRO A 186     -27.123   4.129   0.481  1.00 15.00      A    C  
ATOM   1727  C   PRO A 186     -27.459   7.370   1.747  1.00 15.00      A    C  
ATOM   1728  O   PRO A 186     -27.524   6.807   2.843  1.00 15.00      A    O  
ATOM   1729  N   SER A 187     -27.654   8.672   1.609  1.00 15.00      A    N  
ATOM   1730  HN  SER A 187     -27.628   9.078   0.718  1.00 15.00      A    H  
ATOM   1731  CA  SER A 187     -27.914   9.501   2.777  1.00 15.00      A    C  
ATOM   1732  CB  SER A 187     -26.687  10.348   3.117  1.00 15.00      A    C  
ATOM   1733  OG  SER A 187     -26.059  10.833   1.944  1.00 15.00      A    O  
ATOM   1734  HG  SER A 187     -25.106  10.756   2.037  1.00 15.00      A    H  
ATOM   1735  C   SER A 187     -29.150  10.377   2.637  1.00 15.00      A    C  
ATOM   1736  O   SER A 187     -29.639  10.617   1.534  1.00 15.00      A    O  
ATOM   1737  N   ASN A 188     -29.643  10.834   3.788  1.00 15.00      A    N  
ATOM   1738  HN  ASN A 188     -29.202  10.571   4.623  1.00 15.00      A    H  
ATOM   1739  CA  ASN A 188     -30.813  11.705   3.865  1.00 15.00      A    C  
ATOM   1740  CB  ASN A 188     -30.522  13.100   3.294  1.00 15.00      A    C  
ATOM   1741  CG  ASN A 188     -29.686  13.967   4.225  1.00 15.00      A    C  
ATOM   1742  OD1 ASN A 188     -29.907  15.172   4.328  1.00 15.00      A    O  
ATOM   1743  ND2 ASN A 188     -28.715  13.362   4.903  1.00 15.00      A    N  
ATOM   1744 HD21 ASN A 188     -28.588  12.400   4.770  1.00 15.00      A    H  
ATOM   1745 HD22 ASN A 188     -28.167  13.903   5.510  1.00 15.00      A    H  
ATOM   1746  C   ASN A 188     -32.063  11.096   3.234  1.00 15.00      A    C  
ATOM   1747  O   ASN A 188     -32.431  11.430   2.107  1.00 15.00      A    O  
ATOM   1748  N   LEU A 189     -32.710  10.191   3.967  1.00 15.00      A    N  
ATOM   1749  HN  LEU A 189     -32.353   9.943   4.845  1.00 15.00      A    H  
ATOM   1750  CA  LEU A 189     -33.936   9.558   3.489  1.00 15.00      A    C  
ATOM   1751  CB  LEU A 189     -34.065   8.130   4.033  1.00 15.00      A    C  
ATOM   1752  CG  LEU A 189     -35.326   7.360   3.622  1.00 15.00      A    C  
ATOM   1753  CD1 LEU A 189     -35.417   7.229   2.109  1.00 15.00      A    C  
ATOM   1754  CD2 LEU A 189     -35.358   5.989   4.280  1.00 15.00      A    C  
ATOM   1755  C   LEU A 189     -35.140  10.396   3.900  1.00 15.00      A    C  
ATOM   1756  O   LEU A 189     -35.515  10.430   5.072  1.00 15.00      A    O  
ATOM   1757  N   ARG A 190     -35.733  11.082   2.931  1.00 15.00      A    N  
ATOM   1758  HN  ARG A 190     -35.390  11.009   2.015  1.00 15.00      A    H  
ATOM   1759  CA  ARG A 190     -36.879  11.942   3.196  1.00 15.00      A    C  
ATOM   1760  CB  ARG A 190     -36.609  13.358   2.678  1.00 15.00      A    C  
ATOM   1761  CG  ARG A 190     -35.342  13.991   3.228  1.00 15.00      A    C  
ATOM   1762  CD  ARG A 190     -35.136  15.394   2.678  1.00 15.00      A    C  
ATOM   1763  NE  ARG A 190     -34.861  15.394   1.240  1.00 15.00      A    N  
ATOM   1764  HE  ARG A 190     -34.826  14.525   0.786  1.00 15.00      A    H  
ATOM   1765  CZ  ARG A 190     -34.660  16.499   0.522  1.00 15.00      A    C  
ATOM   1766  NH1 ARG A 190     -34.700  17.693   1.105  1.00 15.00      A    N  
ATOM   1767 HH11 ARG A 190     -34.889  17.769   2.125  1.00 15.00      A    H  
ATOM   1768 HH12 ARG A 190     -34.544  18.552   0.539  1.00 15.00      A    H  
ATOM   1769  NH2 ARG A 190     -34.417  16.412  -0.778  1.00 15.00      A    N  
ATOM   1770 HH21 ARG A 190     -34.384  15.480  -1.239  1.00 15.00      A    H  
ATOM   1771 HH22 ARG A 190     -34.262  17.274  -1.337  1.00 15.00      A    H  
ATOM   1772  C   ARG A 190     -38.155  11.406   2.566  1.00 15.00      A    C  
ATOM   1773  O   ARG A 190     -38.158  10.971   1.416  1.00 15.00      A    O  
ATOM   1774  N   PHE A 191     -39.236  11.439   3.338  1.00 15.00      A    N  
ATOM   1775  HN  PHE A 191     -39.152  11.772   4.254  1.00 15.00      A    H  
ATOM   1776  CA  PHE A 191     -40.538  10.992   2.862  1.00 15.00      A    C  
ATOM   1777  CB  PHE A 191     -41.303  10.259   3.971  1.00 15.00      A    C  
ATOM   1778  CG  PHE A 191     -40.614   9.018   4.475  1.00 15.00      A    C  
ATOM   1779  CD1 PHE A 191     -40.946   7.772   3.972  1.00 15.00      A    C  
ATOM   1780  CD2 PHE A 191     -39.637   9.099   5.455  1.00 15.00      A    C  
ATOM   1781  CE1 PHE A 191     -40.316   6.631   4.436  1.00 15.00      A    C  
ATOM   1782  CE2 PHE A 191     -39.002   7.963   5.923  1.00 15.00      A    C  
ATOM   1783  CZ  PHE A 191     -39.343   6.726   5.413  1.00 15.00      A    C  
ATOM   1784  C   PHE A 191     -41.328  12.201   2.369  1.00 15.00      A    C  
ATOM   1785  O   PHE A 191     -41.777  13.025   3.163  1.00 15.00      A    O  
ATOM   1786  N   LEU A 192     -41.483  12.302   1.052  1.00 15.00      A    N  
ATOM   1787  HN  LEU A 192     -41.121  11.597   0.475  1.00 15.00      A    H  
ATOM   1788  CA  LEU A 192     -42.185  13.427   0.439  1.00 15.00      A    C  
ATOM   1789  CB  LEU A 192     -41.787  13.563  -1.033  1.00 15.00      A    C  
ATOM   1790  CG  LEU A 192     -40.282  13.597  -1.318  1.00 15.00      A    C  
ATOM   1791  CD1 LEU A 192     -40.013  13.544  -2.813  1.00 15.00      A    C  
ATOM   1792  CD2 LEU A 192     -39.640  14.831  -0.700  1.00 15.00      A    C  
ATOM   1793  C   LEU A 192     -43.703  13.323   0.582  1.00 15.00      A    C  
ATOM   1794  O   LEU A 192     -44.322  14.120   1.287  1.00 15.00      A    O  
ATOM   1795  N   ALA A 193     -44.299  12.337  -0.086  1.00 15.00      A    N  
ATOM   1796  HN  ALA A 193     -43.752  11.723  -0.619  1.00 15.00      A    H  
ATOM   1797  CA  ALA A 193     -45.746  12.145  -0.037  1.00 15.00      A    C  
ATOM   1798  CB  ALA A 193     -46.341  12.249  -1.434  1.00 15.00      A    C  
ATOM   1799  C   ALA A 193     -46.112  10.809   0.606  1.00 15.00      A    C  
ATOM   1800  O   ALA A 193     -45.363   9.838   0.510  1.00 15.00      A    O  
ATOM   1801  N   THR A 194     -47.274  10.764   1.259  1.00 15.00      A    N  
ATOM   1802  HN  THR A 194     -47.837  11.565   1.287  1.00 15.00      A    H  
ATOM   1803  CA  THR A 194     -47.734   9.544   1.928  1.00 15.00      A    C  
ATOM   1804  CB  THR A 194     -47.489   9.591   3.454  1.00 15.00      A    C  
ATOM   1805  OG1 THR A 194     -48.189  10.706   4.022  1.00 15.00      A    O  
ATOM   1806  HG1 THR A 194     -48.716  10.411   4.771  1.00 15.00      A    H  
ATOM   1807  CG2 THR A 194     -46.002   9.712   3.777  1.00 15.00      A    C  
ATOM   1808  C   THR A 194     -49.221   9.290   1.675  1.00 15.00      A    C  
ATOM   1809  O   THR A 194     -50.046  10.200   1.793  1.00 15.00      A    O  
ATOM   1810  N   THR A 195     -49.550   8.054   1.301  1.00 15.00      A    N  
ATOM   1811  HN  THR A 195     -48.841   7.386   1.194  1.00 15.00      A    H  
ATOM   1812  CA  THR A 195     -50.940   7.662   1.046  1.00 15.00      A    C  
ATOM   1813  CB  THR A 195     -51.226   7.462  -0.465  1.00 15.00      A    C  
ATOM   1814  OG1 THR A 195     -50.850   6.142  -0.867  1.00 15.00      A    O  
ATOM   1815  HG1 THR A 195     -50.085   6.188  -1.445  1.00 15.00      A    H  
ATOM   1816  CG2 THR A 195     -50.485   8.488  -1.312  1.00 15.00      A    C  
ATOM   1817  C   THR A 195     -51.245   6.364   1.797  1.00 15.00      A    C  
ATOM   1818  O   THR A 195     -50.338   5.761   2.363  1.00 15.00      A    O  
ATOM   1819  N   PRO A 196     -52.518   5.914   1.826  1.00 15.00      A    N  
ATOM   1820  CA  PRO A 196     -52.903   4.678   2.526  1.00 15.00      A    C  
ATOM   1821  CB  PRO A 196     -54.432   4.673   2.429  1.00 15.00      A    C  
ATOM   1822  CG  PRO A 196     -54.733   5.509   1.235  1.00 15.00      A    C  
ATOM   1823  CD  PRO A 196     -53.684   6.582   1.216  1.00 15.00      A    C  
ATOM   1824  C   PRO A 196     -52.339   3.400   1.901  1.00 15.00      A    C  
ATOM   1825  O   PRO A 196     -52.399   2.339   2.517  1.00 15.00      A    O  
ATOM   1826  N   ASN A 197     -51.797   3.489   0.686  1.00 15.00      A    N  
ATOM   1827  HN  ASN A 197     -51.764   4.356   0.233  1.00 15.00      A    H  
ATOM   1828  CA  ASN A 197     -51.253   2.308   0.021  1.00 15.00      A    C  
ATOM   1829  CB  ASN A 197     -52.229   1.767  -1.033  1.00 15.00      A    C  
ATOM   1830  CG  ASN A 197     -53.675   1.751  -0.567  1.00 15.00      A    C  
ATOM   1831  OD1 ASN A 197     -54.068   0.926   0.259  1.00 15.00      A    O  
ATOM   1832  ND2 ASN A 197     -54.480   2.659  -1.112  1.00 15.00      A    N  
ATOM   1833 HD21 ASN A 197     -54.105   3.274  -1.778  1.00 15.00      A    H  
ATOM   1834 HD22 ASN A 197     -55.416   2.678  -0.823  1.00 15.00      A    H  
ATOM   1835  C   ASN A 197     -49.895   2.560  -0.626  1.00 15.00      A    C  
ATOM   1836  O   ASN A 197     -49.423   1.726  -1.393  1.00 15.00      A    O  
ATOM   1837  N   SER A 198     -49.266   3.694  -0.331  1.00 15.00      A    N  
ATOM   1838  HN  SER A 198     -49.680   4.334   0.287  1.00 15.00      A    H  
ATOM   1839  CA  SER A 198     -47.963   3.997  -0.923  1.00 15.00      A    C  
ATOM   1840  CB  SER A 198     -48.102   4.477  -2.376  1.00 15.00      A    C  
ATOM   1841  OG  SER A 198     -48.620   5.793  -2.446  1.00 15.00      A    O  
ATOM   1842  HG  SER A 198     -47.909   6.425  -2.319  1.00 15.00      A    H  
ATOM   1843  C   SER A 198     -47.165   5.004  -0.109  1.00 15.00      A    C  
ATOM   1844  O   SER A 198     -47.705   5.705   0.748  1.00 15.00      A    O  
ATOM   1845  N   LEU A 199     -45.865   5.059  -0.391  1.00 15.00      A    N  
ATOM   1846  HN  LEU A 199     -45.507   4.458  -1.077  1.00 15.00      A    H  
ATOM   1847  CA  LEU A 199     -44.952   5.977   0.283  1.00 15.00      A    C  
ATOM   1848  CB  LEU A 199     -44.262   5.287   1.467  1.00 15.00      A    C  
ATOM   1849  CG  LEU A 199     -45.132   4.967   2.688  1.00 15.00      A    C  
ATOM   1850  CD1 LEU A 199     -44.380   4.072   3.660  1.00 15.00      A    C  
ATOM   1851  CD2 LEU A 199     -45.576   6.244   3.384  1.00 15.00      A    C  
ATOM   1852  C   LEU A 199     -43.897   6.485  -0.698  1.00 15.00      A    C  
ATOM   1853  O   LEU A 199     -43.175   5.696  -1.311  1.00 15.00      A    O  
ATOM   1854  N   LEU A 200     -43.820   7.802  -0.852  1.00 15.00      A    N  
ATOM   1855  HN  LEU A 200     -44.431   8.381  -0.346  1.00 15.00      A    H  
ATOM   1856  CA  LEU A 200     -42.846   8.408  -1.752  1.00 15.00      A    C  
ATOM   1857  CB  LEU A 200     -43.426   9.659  -2.423  1.00 15.00      A    C  
ATOM   1858  CG  LEU A 200     -42.512  10.388  -3.416  1.00 15.00      A    C  
ATOM   1859  CD1 LEU A 200     -41.992   9.433  -4.481  1.00 15.00      A    C  
ATOM   1860  CD2 LEU A 200     -43.253  11.547  -4.064  1.00 15.00      A    C  
ATOM   1861  C   LEU A 200     -41.569   8.747  -0.993  1.00 15.00      A    C  
ATOM   1862  O   LEU A 200     -41.592   9.509  -0.028  1.00 15.00      A    O  
ATOM   1863  N   VAL A 201     -40.455   8.170  -1.430  1.00 15.00      A    N  
ATOM   1864  HN  VAL A 201     -40.498   7.578  -2.211  1.00 15.00      A    H  
ATOM   1865  CA  VAL A 201     -39.172   8.397  -0.774  1.00 15.00      A    C  
ATOM   1866  CB  VAL A 201     -38.577   7.092  -0.196  1.00 15.00      A    C  
ATOM   1867  CG1 VAL A 201     -39.446   6.561   0.933  1.00 15.00      A    C  
ATOM   1868  CG2 VAL A 201     -38.411   6.037  -1.283  1.00 15.00      A    C  
ATOM   1869  C   VAL A 201     -38.152   9.055  -1.700  1.00 15.00      A    C  
ATOM   1870  O   VAL A 201     -38.155   8.834  -2.912  1.00 15.00      A    O  
ATOM   1871  N   SER A 202     -37.289   9.873  -1.106  1.00 15.00      A    N  
ATOM   1872  HN  SER A 202     -37.369  10.017  -0.140  1.00 15.00      A    H  
ATOM   1873  CA  SER A 202     -36.235  10.572  -1.834  1.00 15.00      A    C  
ATOM   1874  CB  SER A 202     -36.614  12.040  -2.039  1.00 15.00      A    C  
ATOM   1875  OG  SER A 202     -36.833  12.687  -0.796  1.00 15.00      A    O  
ATOM   1876  HG  SER A 202     -36.435  12.169  -0.092  1.00 15.00      A    H  
ATOM   1877  C   SER A 202     -34.930  10.476  -1.050  1.00 15.00      A    C  
ATOM   1878  O   SER A 202     -34.928  10.609   0.171  1.00 15.00      A    O  
ATOM   1879  N   TRP A 203     -33.825  10.240  -1.747  1.00 15.00      A    N  
ATOM   1880  HN  TRP A 203     -33.879  10.147  -2.722  1.00 15.00      A    H  
ATOM   1881  CA  TRP A 203     -32.528  10.116  -1.086  1.00 15.00      A    C  
ATOM   1882  CB  TRP A 203     -32.233   8.652  -0.717  1.00 15.00      A    C  
ATOM   1883  CG  TRP A 203     -32.982   7.644  -1.541  1.00 15.00      A    C  
ATOM   1884  CD1 TRP A 203     -34.154   7.030  -1.211  1.00 15.00      A    C  
ATOM   1885  CD2 TRP A 203     -32.614   7.134  -2.828  1.00 15.00      A    C  
ATOM   1886  NE1 TRP A 203     -34.540   6.173  -2.208  1.00 15.00      A    N  
ATOM   1887  HE1 TRP A 203     -35.349   5.621  -2.200  1.00 15.00      A    H  
ATOM   1888  CE2 TRP A 203     -33.611   6.217  -3.213  1.00 15.00      A    C  
ATOM   1889  CE3 TRP A 203     -31.540   7.363  -3.693  1.00 15.00      A    C  
ATOM   1890  CZ2 TRP A 203     -33.568   5.532  -4.423  1.00 15.00      A    C  
ATOM   1891  CZ3 TRP A 203     -31.500   6.685  -4.893  1.00 15.00      A    C  
ATOM   1892  CH2 TRP A 203     -32.506   5.779  -5.247  1.00 15.00      A    C  
ATOM   1893  C   TRP A 203     -31.395  10.688  -1.925  1.00 15.00      A    C  
ATOM   1894  O   TRP A 203     -31.597  11.101  -3.065  1.00 15.00      A    O  
ATOM   1895  N   GLN A 204     -30.204  10.721  -1.341  1.00 15.00      A    N  
ATOM   1896  HN  GLN A 204     -30.117  10.395  -0.420  1.00 15.00      A    H  
ATOM   1897  CA  GLN A 204     -29.024  11.235  -2.023  1.00 15.00      A    C  
ATOM   1898  CB  GLN A 204     -28.174  12.069  -1.056  1.00 15.00      A    C  
ATOM   1899  CG  GLN A 204     -28.894  13.270  -0.461  1.00 15.00      A    C  
ATOM   1900  CD  GLN A 204     -28.033  14.023   0.536  1.00 15.00      A    C  
ATOM   1901  OE1 GLN A 204     -27.202  13.437   1.226  1.00 15.00      A    O  
ATOM   1902  NE2 GLN A 204     -28.227  15.332   0.613  1.00 15.00      A    N  
ATOM   1903 HE21 GLN A 204     -28.903  15.735   0.029  1.00 15.00      A    H  
ATOM   1904 HE22 GLN A 204     -27.688  15.841   1.253  1.00 15.00      A    H  
ATOM   1905  C   GLN A 204     -28.182  10.092  -2.580  1.00 15.00      A    C  
ATOM   1906  O   GLN A 204     -27.957   9.092  -1.896  1.00 15.00      A    O  
ATOM   1907  N   PRO A 205     -27.717  10.221  -3.836  1.00 15.00      A    N  
ATOM   1908  CA  PRO A 205     -26.881   9.201  -4.481  1.00 15.00      A    C  
ATOM   1909  CB  PRO A 205     -26.751   9.707  -5.924  1.00 15.00      A    C  
ATOM   1910  CG  PRO A 205     -26.990  11.174  -5.836  1.00 15.00      A    C  
ATOM   1911  CD  PRO A 205     -27.980  11.366  -4.723  1.00 15.00      A    C  
ATOM   1912  C   PRO A 205     -25.504   9.103  -3.827  1.00 15.00      A    C  
ATOM   1913  O   PRO A 205     -24.959  10.103  -3.358  1.00 15.00      A    O  
ATOM   1914  N   PRO A 206     -24.928   7.889  -3.787  1.00 15.00      A    N  
ATOM   1915  CA  PRO A 206     -23.610   7.647  -3.184  1.00 15.00      A    C  
ATOM   1916  CB  PRO A 206     -23.491   6.113  -3.180  1.00 15.00      A    C  
ATOM   1917  CG  PRO A 206     -24.866   5.608  -3.455  1.00 15.00      A    C  
ATOM   1918  CD  PRO A 206     -25.514   6.649  -4.314  1.00 15.00      A    C  
ATOM   1919  C   PRO A 206     -22.469   8.244  -4.008  1.00 15.00      A    C  
ATOM   1920  O   PRO A 206     -22.630   8.541  -5.193  1.00 15.00      A    O  
ATOM   1921  N   ARG A 207     -21.308   8.407  -3.368  1.00 15.00      A    N  
ATOM   1922  HN  ARG A 207     -21.247   8.152  -2.424  1.00 15.00      A    H  
ATOM   1923  CA  ARG A 207     -20.127   8.951  -4.035  1.00 15.00      A    C  
ATOM   1924  CB  ARG A 207     -18.995   9.194  -3.024  1.00 15.00      A    C  
ATOM   1925  CG  ARG A 207     -19.381   9.950  -1.763  1.00 15.00      A    C  
ATOM   1926  CD  ARG A 207     -18.245   9.898  -0.750  1.00 15.00      A    C  
ATOM   1927  NE  ARG A 207     -18.516  10.689   0.448  1.00 15.00      A    N  
ATOM   1928  HE  ARG A 207     -19.273  11.311   0.417  1.00 15.00      A    H  
ATOM   1929  CZ  ARG A 207     -17.796  10.612   1.569  1.00 15.00      A    C  
ATOM   1930  NH1 ARG A 207     -16.759   9.779   1.649  1.00 15.00      A    N  
ATOM   1931 HH11 ARG A 207     -16.505   9.182   0.837  1.00 15.00      A    H  
ATOM   1932 HH12 ARG A 207     -16.201   9.724   2.528  1.00 15.00      A    H  
ATOM   1933  NH2 ARG A 207     -18.109  11.370   2.609  1.00 15.00      A    N  
ATOM   1934 HH21 ARG A 207     -17.548  11.311   3.483  1.00 15.00      A    H  
ATOM   1935 HH22 ARG A 207     -18.916  12.023   2.554  1.00 15.00      A    H  
ATOM   1936  C   ARG A 207     -19.613   7.977  -5.086  1.00 15.00      A    C  
ATOM   1937  O   ARG A 207     -18.956   8.372  -6.051  1.00 15.00      A    O  
ATOM   1938  N   ALA A 208     -19.920   6.697  -4.882  1.00 15.00      A    N  
ATOM   1939  HN  ALA A 208     -20.464   6.457  -4.099  1.00 15.00      A    H  
ATOM   1940  CA  ALA A 208     -19.482   5.643  -5.782  1.00 15.00      A    C  
ATOM   1941  CB  ALA A 208     -19.396   4.330  -5.021  1.00 15.00      A    C  
ATOM   1942  C   ALA A 208     -20.411   5.479  -6.973  1.00 15.00      A    C  
ATOM   1943  O   ALA A 208     -21.620   5.695  -6.865  1.00 15.00      A    O  
ATOM   1944  N   ARG A 209     -19.831   5.096  -8.112  1.00 15.00      A    N  
ATOM   1945  HN  ARG A 209     -18.860   4.967  -8.131  1.00 15.00      A    H  
ATOM   1946  CA  ARG A 209     -20.604   4.860  -9.325  1.00 15.00      A    C  
ATOM   1947  CB  ARG A 209     -19.721   4.915 -10.582  1.00 15.00      A    C  
ATOM   1948  CG  ARG A 209     -19.218   6.301 -10.944  1.00 15.00      A    C  
ATOM   1949  CD  ARG A 209     -17.744   6.460 -10.598  1.00 15.00      A    C  
ATOM   1950  NE  ARG A 209     -17.314   7.856 -10.663  1.00 15.00      A    N  
ATOM   1951  HE  ARG A 209     -17.373   8.308 -11.532  1.00 15.00      A    H  
ATOM   1952  CZ  ARG A 209     -16.849   8.537  -9.616  1.00 15.00      A    C  
ATOM   1953  NH1 ARG A 209     -16.749   7.950  -8.430  1.00 15.00      A    N  
ATOM   1954 HH11 ARG A 209     -16.383   8.482  -7.614  1.00 15.00      A    H  
ATOM   1955 HH12 ARG A 209     -17.040   6.959  -8.313  1.00 15.00      A    H  
ATOM   1956  NH2 ARG A 209     -16.509   9.812  -9.745  1.00 15.00      A    N  
ATOM   1957 HH21 ARG A 209     -16.143  10.337  -8.925  1.00 15.00      A    H  
ATOM   1958 HH22 ARG A 209     -16.610  10.289 -10.664  1.00 15.00      A    H  
ATOM   1959  C   ARG A 209     -21.251   3.491  -9.230  1.00 15.00      A    C  
ATOM   1960  O   ARG A 209     -20.686   2.492  -9.680  1.00 15.00      A    O  
ATOM   1961  N   ILE A 210     -22.419   3.442  -8.609  1.00 15.00      A    N  
ATOM   1962  HN  ILE A 210     -22.807   4.268  -8.250  1.00 15.00      A    H  
ATOM   1963  CA  ILE A 210     -23.132   2.188  -8.450  1.00 15.00      A    C  
ATOM   1964  CB  ILE A 210     -24.097   2.219  -7.250  1.00 15.00      A    C  
ATOM   1965  CG1 ILE A 210     -24.812   3.573  -7.153  1.00 15.00      A    C  
ATOM   1966  CG2 ILE A 210     -23.342   1.920  -5.965  1.00 15.00      A    C  
ATOM   1967  CD1 ILE A 210     -25.928   3.756  -8.156  1.00 15.00      A    C  
ATOM   1968  C   ILE A 210     -23.868   1.796  -9.726  1.00 15.00      A    C  
ATOM   1969  O   ILE A 210     -24.025   2.606 -10.640  1.00 15.00      A    O  
ATOM   1970  N   THR A 211     -24.319   0.555  -9.779  1.00 15.00      A    N  
ATOM   1971  HN  THR A 211     -24.179  -0.041  -9.012  1.00 15.00      A    H  
ATOM   1972  CA  THR A 211     -25.026   0.058 -10.948  1.00 15.00      A    C  
ATOM   1973  CB  THR A 211     -24.349  -1.208 -11.515  1.00 15.00      A    C  
ATOM   1974  OG1 THR A 211     -24.895  -1.526 -12.802  1.00 15.00      A    O  
ATOM   1975  HG1 THR A 211     -25.836  -1.332 -12.804  1.00 15.00      A    H  
ATOM   1976  CG2 THR A 211     -24.532  -2.388 -10.573  1.00 15.00      A    C  
ATOM   1977  C   THR A 211     -26.504  -0.208 -10.646  1.00 15.00      A    C  
ATOM   1978  O   THR A 211     -27.211  -0.805 -11.457  1.00 15.00      A    O  
ATOM   1979  N   GLY A 212     -26.972   0.249  -9.483  1.00 15.00      A    N  
ATOM   1980  HN  GLY A 212     -26.370   0.721  -8.870  1.00 15.00      A    H  
ATOM   1981  CA  GLY A 212     -28.367   0.048  -9.121  1.00 15.00      A    C  
ATOM   1982  C   GLY A 212     -28.634   0.173  -7.631  1.00 15.00      A    C  
ATOM   1983  O   GLY A 212     -27.705   0.279  -6.829  1.00 15.00      A    O  
ATOM   1984  N   TYR A 213     -29.919   0.177  -7.273  1.00 15.00      A    N  
ATOM   1985  HN  TYR A 213     -30.603   0.114  -7.972  1.00 15.00      A    H  
ATOM   1986  CA  TYR A 213     -30.345   0.278  -5.878  1.00 15.00      A    C  
ATOM   1987  CB  TYR A 213     -30.947   1.664  -5.586  1.00 15.00      A    C  
ATOM   1988  CG  TYR A 213     -30.073   2.860  -5.891  1.00 15.00      A    C  
ATOM   1989  CD1 TYR A 213     -30.229   3.567  -7.075  1.00 15.00      A    C  
ATOM   1990  CD2 TYR A 213     -29.117   3.300  -4.984  1.00 15.00      A    C  
ATOM   1991  CE1 TYR A 213     -29.457   4.679  -7.348  1.00 15.00      A    C  
ATOM   1992  CE2 TYR A 213     -28.336   4.409  -5.252  1.00 15.00      A    C  
ATOM   1993  CZ  TYR A 213     -28.512   5.096  -6.435  1.00 15.00      A    C  
ATOM   1994  OH  TYR A 213     -27.747   6.208  -6.704  1.00 15.00      A    O  
ATOM   1995  HH  TYR A 213     -26.887   6.119  -6.287  1.00 15.00      A    H  
ATOM   1996  C   TYR A 213     -31.427  -0.755  -5.579  1.00 15.00      A    C  
ATOM   1997  O   TYR A 213     -32.207  -1.119  -6.458  1.00 15.00      A    O  
ATOM   1998  N   ILE A 214     -31.471  -1.225  -4.337  1.00 15.00      A    N  
ATOM   1999  HN  ILE A 214     -30.801  -0.922  -3.685  1.00 15.00      A    H  
ATOM   2000  CA  ILE A 214     -32.498  -2.175  -3.919  1.00 15.00      A    C  
ATOM   2001  CB  ILE A 214     -31.979  -3.619  -3.688  1.00 15.00      A    C  
ATOM   2002  CG1 ILE A 214     -31.148  -3.742  -2.413  1.00 15.00      A    C  
ATOM   2003  CG2 ILE A 214     -31.186  -4.115  -4.886  1.00 15.00      A    C  
ATOM   2004  CD1 ILE A 214     -31.389  -5.036  -1.667  1.00 15.00      A    C  
ATOM   2005  C   ILE A 214     -33.226  -1.642  -2.685  1.00 15.00      A    C  
ATOM   2006  O   ILE A 214     -32.612  -1.383  -1.647  1.00 15.00      A    O  
ATOM   2007  N   ILE A 215     -34.533  -1.440  -2.816  1.00 15.00      A    N  
ATOM   2008  HN  ILE A 215     -34.970  -1.657  -3.668  1.00 15.00      A    H  
ATOM   2009  CA  ILE A 215     -35.334  -0.912  -1.717  1.00 15.00      A    C  
ATOM   2010  CB  ILE A 215     -36.277   0.224  -2.177  1.00 15.00      A    C  
ATOM   2011  CG1 ILE A 215     -35.489   1.304  -2.926  1.00 15.00      A    C  
ATOM   2012  CG2 ILE A 215     -37.003   0.834  -0.984  1.00 15.00      A    C  
ATOM   2013  CD1 ILE A 215     -36.353   2.405  -3.505  1.00 15.00      A    C  
ATOM   2014  C   ILE A 215     -36.146  -2.008  -1.038  1.00 15.00      A    C  
ATOM   2015  O   ILE A 215     -36.826  -2.793  -1.696  1.00 15.00      A    O  
ATOM   2016  N   LYS A 216     -36.056  -2.061   0.284  1.00 15.00      A    N  
ATOM   2017  HN  LYS A 216     -35.476  -1.420   0.745  1.00 15.00      A    H  
ATOM   2018  CA  LYS A 216     -36.785  -3.049   1.066  1.00 15.00      A    C  
ATOM   2019  CB  LYS A 216     -35.811  -3.914   1.871  1.00 15.00      A    C  
ATOM   2020  CG  LYS A 216     -35.192  -5.062   1.086  1.00 15.00      A    C  
ATOM   2021  CD  LYS A 216     -33.882  -5.530   1.711  1.00 15.00      A    C  
ATOM   2022  CE  LYS A 216     -34.068  -6.014   3.145  1.00 15.00      A    C  
ATOM   2023  NZ  LYS A 216     -32.772  -6.405   3.774  1.00 15.00      A    N  
ATOM   2024  HZ1 LYS A 216     -32.918  -6.646   4.776  1.00 15.00      A    H  
ATOM   2025  HZ2 LYS A 216     -32.093  -5.620   3.713  1.00 15.00      A    H  
ATOM   2026  HZ3 LYS A 216     -32.372  -7.232   3.284  1.00 15.00      A    H  
ATOM   2027  C   LYS A 216     -37.777  -2.372   2.006  1.00 15.00      A    C  
ATOM   2028  O   LYS A 216     -37.520  -1.283   2.515  1.00 15.00      A    O  
ATOM   2029  N   TYR A 217     -38.912  -3.021   2.226  1.00 15.00      A    N  
ATOM   2030  HN  TYR A 217     -39.065  -3.878   1.777  1.00 15.00      A    H  
ATOM   2031  CA  TYR A 217     -39.940  -2.494   3.115  1.00 15.00      A    C  
ATOM   2032  CB  TYR A 217     -40.992  -1.689   2.338  1.00 15.00      A    C  
ATOM   2033  CG  TYR A 217     -41.769  -2.477   1.305  1.00 15.00      A    C  
ATOM   2034  CD1 TYR A 217     -41.269  -2.666   0.022  1.00 15.00      A    C  
ATOM   2035  CD2 TYR A 217     -43.007  -3.030   1.611  1.00 15.00      A    C  
ATOM   2036  CE1 TYR A 217     -41.979  -3.381  -0.924  1.00 15.00      A    C  
ATOM   2037  CE2 TYR A 217     -43.723  -3.749   0.672  1.00 15.00      A    C  
ATOM   2038  CZ  TYR A 217     -43.205  -3.920  -0.593  1.00 15.00      A    C  
ATOM   2039  OH  TYR A 217     -43.914  -4.636  -1.528  1.00 15.00      A    O  
ATOM   2040  HH  TYR A 217     -44.850  -4.443  -1.437  1.00 15.00      A    H  
ATOM   2041  C   TYR A 217     -40.587  -3.627   3.902  1.00 15.00      A    C  
ATOM   2042  O   TYR A 217     -40.992  -4.639   3.329  1.00 15.00      A    O  
ATOM   2043  N   GLU A 218     -40.673  -3.467   5.217  1.00 15.00      A    N  
ATOM   2044  HN  GLU A 218     -40.335  -2.644   5.627  1.00 15.00      A    H  
ATOM   2045  CA  GLU A 218     -41.259  -4.501   6.057  1.00 15.00      A    C  
ATOM   2046  CB  GLU A 218     -40.164  -5.290   6.781  1.00 15.00      A    C  
ATOM   2047  CG  GLU A 218     -39.303  -4.456   7.719  1.00 15.00      A    C  
ATOM   2048  CD  GLU A 218     -38.547  -5.304   8.719  1.00 15.00      A    C  
ATOM   2049  OE1 GLU A 218     -37.299  -5.335   8.658  1.00 15.00      A    O  
ATOM   2050  OE2 GLU A 218     -39.206  -5.934   9.571  1.00 15.00      A    O  
ATOM   2051  C   GLU A 218     -42.259  -3.954   7.068  1.00 15.00      A    C  
ATOM   2052  O   GLU A 218     -42.161  -2.810   7.512  1.00 15.00      A    O  
ATOM   2053  N   LYS A 219     -43.228  -4.795   7.415  1.00 15.00      A    N  
ATOM   2054  HN  LYS A 219     -43.261  -5.679   6.989  1.00 15.00      A    H  
ATOM   2055  CA  LYS A 219     -44.250  -4.454   8.396  1.00 15.00      A    C  
ATOM   2056  CB  LYS A 219     -45.536  -5.229   8.081  1.00 15.00      A    C  
ATOM   2057  CG  LYS A 219     -46.136  -4.923   6.719  1.00 15.00      A    C  
ATOM   2058  CD  LYS A 219     -47.363  -5.776   6.442  1.00 15.00      A    C  
ATOM   2059  CE  LYS A 219     -48.458  -5.531   7.471  1.00 15.00      A    C  
ATOM   2060  NZ  LYS A 219     -49.622  -6.438   7.278  1.00 15.00      A    N  
ATOM   2061  HZ1 LYS A 219     -49.299  -7.420   7.164  1.00 15.00      A    H  
ATOM   2062  HZ2 LYS A 219     -50.155  -6.160   6.428  1.00 15.00      A    H  
ATOM   2063  HZ3 LYS A 219     -50.255  -6.385   8.101  1.00 15.00      A    H  
ATOM   2064  C   LYS A 219     -43.751  -4.848   9.784  1.00 15.00      A    C  
ATOM   2065  O   LYS A 219     -42.746  -5.551   9.896  1.00 15.00      A    O  
ATOM   2066  N   PRO A 220     -44.423  -4.405  10.863  1.00 15.00      A    N  
ATOM   2067  CA  PRO A 220     -44.014  -4.767  12.217  1.00 15.00      A    C  
ATOM   2068  CB  PRO A 220     -44.735  -3.756  13.117  1.00 15.00      A    C  
ATOM   2069  CG  PRO A 220     -45.817  -3.133  12.286  1.00 15.00      A    C  
ATOM   2070  CD  PRO A 220     -45.605  -3.529  10.845  1.00 15.00      A    C  
ATOM   2071  C   PRO A 220     -44.431  -6.201  12.562  1.00 15.00      A    C  
ATOM   2072  O   PRO A 220     -45.352  -6.426  13.351  1.00 15.00      A    O  
ATOM   2073  N   GLY A 221     -43.755  -7.162  11.939  1.00 15.00      A    N  
ATOM   2074  HN  GLY A 221     -43.044  -6.912  11.310  1.00 15.00      A    H  
ATOM   2075  CA  GLY A 221     -44.051  -8.563  12.165  1.00 15.00      A    C  
ATOM   2076  C   GLY A 221     -44.060  -9.368  10.875  1.00 15.00      A    C  
ATOM   2077  O   GLY A 221     -44.646 -10.453  10.818  1.00 15.00      A    O  
ATOM   2078  N   SER A 222     -43.398  -8.843   9.840  1.00 15.00      A    N  
ATOM   2079  HN  SER A 222     -42.936  -7.985   9.954  1.00 15.00      A    H  
ATOM   2080  CA  SER A 222     -43.340  -9.512   8.541  1.00 15.00      A    C  
ATOM   2081  CB  SER A 222     -44.510  -9.036   7.668  1.00 15.00      A    C  
ATOM   2082  OG  SER A 222     -44.543  -9.710   6.424  1.00 15.00      A    O  
ATOM   2083  HG  SER A 222     -44.446 -10.655   6.568  1.00 15.00      A    H  
ATOM   2084  C   SER A 222     -42.001  -9.257   7.830  1.00 15.00      A    C  
ATOM   2085  O   SER A 222     -41.430  -8.173   7.948  1.00 15.00      A    O  
ATOM   2086  N   PRO A 223     -41.479 -10.268   7.093  1.00 15.00      A    N  
ATOM   2087  CA  PRO A 223     -40.205 -10.165   6.354  1.00 15.00      A    C  
ATOM   2088  CB  PRO A 223     -40.102 -11.512   5.624  1.00 15.00      A    C  
ATOM   2089  CG  PRO A 223     -40.943 -12.437   6.429  1.00 15.00      A    C  
ATOM   2090  CD  PRO A 223     -42.083 -11.605   6.944  1.00 15.00      A    C  
ATOM   2091  C   PRO A 223     -40.190  -9.014   5.341  1.00 15.00      A    C  
ATOM   2092  O   PRO A 223     -41.217  -8.693   4.741  1.00 15.00      A    O  
ATOM   2093  N   PRO A 224     -39.014  -8.384   5.141  1.00 15.00      A    N  
ATOM   2094  CA  PRO A 224     -38.845  -7.255   4.211  1.00 15.00      A    C  
ATOM   2095  CB  PRO A 224     -37.428  -6.743   4.517  1.00 15.00      A    C  
ATOM   2096  CG  PRO A 224     -37.038  -7.398   5.799  1.00 15.00      A    C  
ATOM   2097  CD  PRO A 224     -37.753  -8.713   5.817  1.00 15.00      A    C  
ATOM   2098  C   PRO A 224     -38.943  -7.672   2.746  1.00 15.00      A    C  
ATOM   2099  O   PRO A 224     -38.333  -8.658   2.326  1.00 15.00      A    O  
ATOM   2100  N   ARG A 225     -39.711  -6.910   1.971  1.00 15.00      A    N  
ATOM   2101  HN  ARG A 225     -40.170  -6.139   2.367  1.00 15.00      A    H  
ATOM   2102  CA  ARG A 225     -39.887  -7.188   0.551  1.00 15.00      A    C  
ATOM   2103  CB  ARG A 225     -41.368  -7.131   0.172  1.00 15.00      A    C  
ATOM   2104  CG  ARG A 225     -42.207  -8.310   0.627  1.00 15.00      A    C  
ATOM   2105  CD  ARG A 225     -43.616  -8.195   0.070  1.00 15.00      A    C  
ATOM   2106  NE  ARG A 225     -44.506  -9.240   0.566  1.00 15.00      A    N  
ATOM   2107  HE  ARG A 225     -44.109 -10.112   0.776  1.00 15.00      A    H  
ATOM   2108  CZ  ARG A 225     -45.816  -9.071   0.741  1.00 15.00      A    C  
ATOM   2109  NH1 ARG A 225     -46.385  -7.903   0.457  1.00 15.00      A    N  
ATOM   2110 HH11 ARG A 225     -45.807  -7.116   0.097  1.00 15.00      A    H  
ATOM   2111 HH12 ARG A 225     -47.408  -7.775   0.595  1.00 15.00      A    H  
ATOM   2112  NH2 ARG A 225     -46.559 -10.070   1.199  1.00 15.00      A    N  
ATOM   2113 HH21 ARG A 225     -46.119 -10.987   1.422  1.00 15.00      A    H  
ATOM   2114 HH22 ARG A 225     -47.581  -9.938   1.336  1.00 15.00      A    H  
ATOM   2115  C   ARG A 225     -39.139  -6.167  -0.292  1.00 15.00      A    C  
ATOM   2116  O   ARG A 225     -39.057  -4.994   0.068  1.00 15.00      A    O  
ATOM   2117  N   GLU A 226     -38.603  -6.616  -1.416  1.00 15.00      A    N  
ATOM   2118  HN  GLU A 226     -38.700  -7.563  -1.646  1.00 15.00      A    H  
ATOM   2119  CA  GLU A 226     -37.879  -5.737  -2.323  1.00 15.00      A    C  
ATOM   2120  CB  GLU A 226     -36.794  -6.522  -3.062  1.00 15.00      A    C  
ATOM   2121  CG  GLU A 226     -35.510  -6.737  -2.284  1.00 15.00      A    C  
ATOM   2122  CD  GLU A 226     -34.463  -7.457  -3.110  1.00 15.00      A    C  
ATOM   2123  OE1 GLU A 226     -34.046  -6.906  -4.151  1.00 15.00      A    O  
ATOM   2124  OE2 GLU A 226     -34.062  -8.574  -2.720  1.00 15.00      A    O  
ATOM   2125  C   GLU A 226     -38.830  -5.145  -3.353  1.00 15.00      A    C  
ATOM   2126  O   GLU A 226     -39.808  -5.788  -3.737  1.00 15.00      A    O  
ATOM   2127  N   VAL A 227     -38.557  -3.919  -3.787  1.00 15.00      A    N  
ATOM   2128  HN  VAL A 227     -37.790  -3.435  -3.415  1.00 15.00      A    H  
ATOM   2129  CA  VAL A 227     -39.386  -3.282  -4.803  1.00 15.00      A    C  
ATOM   2130  CB  VAL A 227     -39.175  -1.753  -4.856  1.00 15.00      A    C  
ATOM   2131  CG1 VAL A 227     -40.146  -1.113  -5.840  1.00 15.00      A    C  
ATOM   2132  CG2 VAL A 227     -39.346  -1.143  -3.471  1.00 15.00      A    C  
ATOM   2133  C   VAL A 227     -39.066  -3.913  -6.157  1.00 15.00      A    C  
ATOM   2134  O   VAL A 227     -38.022  -3.633  -6.748  1.00 15.00      A    O  
ATOM   2135  N   VAL A 228     -39.982  -4.783  -6.605  1.00 15.00      A    N  
ATOM   2136  HN  VAL A 228     -40.783  -4.920  -6.057  1.00 15.00      A    H  
ATOM   2137  CA  VAL A 228     -39.869  -5.550  -7.859  1.00 15.00      A    C  
ATOM   2138  CB  VAL A 228     -41.240  -6.045  -8.376  1.00 15.00      A    C  
ATOM   2139  CG1 VAL A 228     -41.061  -7.116  -9.445  1.00 15.00      A    C  
ATOM   2140  CG2 VAL A 228     -42.094  -6.570  -7.228  1.00 15.00      A    C  
ATOM   2141  C   VAL A 228     -39.067  -4.895  -8.999  1.00 15.00      A    C  
ATOM   2142  O   VAL A 228     -38.054  -5.454  -9.424  1.00 15.00      A    O  
ATOM   2143  N   PRO A 229     -39.501  -3.719  -9.522  1.00 15.00      A    N  
ATOM   2144  CA  PRO A 229     -38.813  -3.035 -10.636  1.00 15.00      A    C  
ATOM   2145  CB  PRO A 229     -39.485  -1.661 -10.680  1.00 15.00      A    C  
ATOM   2146  CG  PRO A 229     -40.851  -1.910 -10.153  1.00 15.00      A    C  
ATOM   2147  CD  PRO A 229     -40.699  -2.963  -9.088  1.00 15.00      A    C  
ATOM   2148  C   PRO A 229     -37.305  -2.870 -10.444  1.00 15.00      A    C  
ATOM   2149  O   PRO A 229     -36.540  -3.024 -11.399  1.00 15.00      A    O  
ATOM   2150  N   ARG A 230     -36.894  -2.563  -9.211  1.00 15.00      A    N  
ATOM   2151  HN  ARG A 230     -37.566  -2.473  -8.503  1.00 15.00      A    H  
ATOM   2152  CA  ARG A 230     -35.482  -2.353  -8.873  1.00 15.00      A    C  
ATOM   2153  CB  ARG A 230     -34.590  -3.542  -9.244  1.00 15.00      A    C  
ATOM   2154  CG  ARG A 230     -34.544  -4.633  -8.187  1.00 15.00      A    C  
ATOM   2155  CD  ARG A 230     -33.282  -5.471  -8.309  1.00 15.00      A    C  
ATOM   2156  NE  ARG A 230     -33.073  -6.324  -7.140  1.00 15.00      A    N  
ATOM   2157  HE  ARG A 230     -33.760  -6.308  -6.439  1.00 15.00      A    H  
ATOM   2158  CZ  ARG A 230     -32.007  -7.107  -6.971  1.00 15.00      A    C  
ATOM   2159  NH1 ARG A 230     -31.052  -7.146  -7.895  1.00 15.00      A    N  
ATOM   2160 HH11 ARG A 230     -31.133  -6.563  -8.753  1.00 15.00      A    H  
ATOM   2161 HH12 ARG A 230     -30.222  -7.758  -7.760  1.00 15.00      A    H  
ATOM   2162  NH2 ARG A 230     -31.898  -7.853  -5.880  1.00 15.00      A    N  
ATOM   2163 HH21 ARG A 230     -31.068  -8.466  -5.746  1.00 15.00      A    H  
ATOM   2164 HH22 ARG A 230     -32.646  -7.826  -5.154  1.00 15.00      A    H  
ATOM   2165  C   ARG A 230     -34.952  -1.056  -9.473  1.00 15.00      A    C  
ATOM   2166  O   ARG A 230     -34.566  -1.011 -10.644  1.00 15.00      A    O  
ATOM   2167  N   PRO A 231     -34.942   0.015  -8.660  1.00 15.00      A    N  
ATOM   2168  CA  PRO A 231     -34.478   1.348  -9.064  1.00 15.00      A    C  
ATOM   2169  CB  PRO A 231     -34.365   2.121  -7.741  1.00 15.00      A    C  
ATOM   2170  CG  PRO A 231     -34.592   1.116  -6.658  1.00 15.00      A    C  
ATOM   2171  CD  PRO A 231     -35.405   0.015  -7.266  1.00 15.00      A    C  
ATOM   2172  C   PRO A 231     -33.138   1.352  -9.808  1.00 15.00      A    C  
ATOM   2173  O   PRO A 231     -32.153   0.760  -9.365  1.00 15.00      A    O  
ATOM   2174  N   ARG A 232     -33.130   2.032 -10.951  1.00 15.00      A    N  
ATOM   2175  HN  ARG A 232     -33.959   2.466 -11.245  1.00 15.00      A    H  
ATOM   2176  CA  ARG A 232     -31.938   2.152 -11.788  1.00 15.00      A    C  
ATOM   2177  CB  ARG A 232     -32.365   2.611 -13.196  1.00 15.00      A    C  
ATOM   2178  CG  ARG A 232     -31.224   3.031 -14.106  1.00 15.00      A    C  
ATOM   2179  CD  ARG A 232     -31.662   3.181 -15.549  1.00 15.00      A    C  
ATOM   2180  NE  ARG A 232     -30.527   3.509 -16.409  1.00 15.00      A    N  
ATOM   2181  HE  ARG A 232     -29.714   3.841 -15.972  1.00 15.00      A    H  
ATOM   2182  CZ  ARG A 232     -30.529   3.382 -17.732  1.00 15.00      A    C  
ATOM   2183  NH1 ARG A 232     -31.606   2.933 -18.361  1.00 15.00      A    N  
ATOM   2184 HH11 ARG A 232     -31.601   2.836 -19.396  1.00 15.00      A    H  
ATOM   2185 HH12 ARG A 232     -32.456   2.676 -17.820  1.00 15.00      A    H  
ATOM   2186  NH2 ARG A 232     -29.446   3.701 -18.426  1.00 15.00      A    N  
ATOM   2187 HH21 ARG A 232     -28.598   4.050 -17.933  1.00 15.00      A    H  
ATOM   2188 HH22 ARG A 232     -29.441   3.605 -19.461  1.00 15.00      A    H  
ATOM   2189  C   ARG A 232     -30.945   3.142 -11.163  1.00 15.00      A    C  
ATOM   2190  O   ARG A 232     -31.355   4.051 -10.453  1.00 15.00      A    O  
ATOM   2191  N   PRO A 233     -29.621   2.967 -11.388  1.00 15.00      A    N  
ATOM   2192  CA  PRO A 233     -28.585   3.868 -10.845  1.00 15.00      A    C  
ATOM   2193  CB  PRO A 233     -27.285   3.362 -11.490  1.00 15.00      A    C  
ATOM   2194  CG  PRO A 233     -27.722   2.474 -12.605  1.00 15.00      A    C  
ATOM   2195  CD  PRO A 233     -29.016   1.867 -12.155  1.00 15.00      A    C  
ATOM   2196  C   PRO A 233     -28.800   5.347 -11.198  1.00 15.00      A    C  
ATOM   2197  O   PRO A 233     -28.228   6.229 -10.559  1.00 15.00      A    O  
ATOM   2198  N   GLY A 234     -29.627   5.615 -12.210  1.00 15.00      A    N  
ATOM   2199  HN  GLY A 234     -30.067   4.876 -12.678  1.00 15.00      A    H  
ATOM   2200  CA  GLY A 234     -29.886   6.987 -12.621  1.00 15.00      A    C  
ATOM   2201  C   GLY A 234     -31.005   7.656 -11.837  1.00 15.00      A    C  
ATOM   2202  O   GLY A 234     -31.169   8.876 -11.908  1.00 15.00      A    O  
ATOM   2203  N   VAL A 235     -31.772   6.869 -11.084  1.00 15.00      A    N  
ATOM   2204  HN  VAL A 235     -31.592   5.906 -11.056  1.00 15.00      A    H  
ATOM   2205  CA  VAL A 235     -32.874   7.417 -10.295  1.00 15.00      A    C  
ATOM   2206  CB  VAL A 235     -34.044   6.423 -10.112  1.00 15.00      A    C  
ATOM   2207  CG1 VAL A 235     -34.487   5.841 -11.444  1.00 15.00      A    C  
ATOM   2208  CG2 VAL A 235     -33.699   5.323  -9.119  1.00 15.00      A    C  
ATOM   2209  C   VAL A 235     -32.411   7.912  -8.929  1.00 15.00      A    C  
ATOM   2210  O   VAL A 235     -31.317   7.582  -8.468  1.00 15.00      A    O  
ATOM   2211  N   THR A 236     -33.257   8.711  -8.291  1.00 15.00      A    N  
ATOM   2212  HN  THR A 236     -34.108   8.939  -8.720  1.00 15.00      A    H  
ATOM   2213  CA  THR A 236     -32.959   9.262  -6.976  1.00 15.00      A    C  
ATOM   2214  CB  THR A 236     -32.396  10.697  -7.082  1.00 15.00      A    C  
ATOM   2215  OG1 THR A 236     -31.985  11.161  -5.796  1.00 15.00      A    O  
ATOM   2216  HG1 THR A 236     -32.349  10.586  -5.119  1.00 15.00      A    H  
ATOM   2217  CG2 THR A 236     -33.428  11.653  -7.662  1.00 15.00      A    C  
ATOM   2218  C   THR A 236     -34.203   9.236  -6.088  1.00 15.00      A    C  
ATOM   2219  O   THR A 236     -34.136   9.524  -4.892  1.00 15.00      A    O  
ATOM   2220  N   GLU A 237     -35.332   8.870  -6.691  1.00 15.00      A    N  
ATOM   2221  HN  GLU A 237     -35.306   8.646  -7.647  1.00 15.00      A    H  
ATOM   2222  CA  GLU A 237     -36.605   8.783  -5.983  1.00 15.00      A    C  
ATOM   2223  CB  GLU A 237     -37.432  10.073  -6.135  1.00 15.00      A    C  
ATOM   2224  CG  GLU A 237     -36.895  11.082  -7.143  1.00 15.00      A    C  
ATOM   2225  CD  GLU A 237     -37.164  10.696  -8.584  1.00 15.00      A    C  
ATOM   2226  OE1 GLU A 237     -36.276  10.072  -9.204  1.00 15.00      A    O  
ATOM   2227  OE2 GLU A 237     -38.255  11.024  -9.097  1.00 15.00      A    O  
ATOM   2228  C   GLU A 237     -37.412   7.581  -6.468  1.00 15.00      A    C  
ATOM   2229  O   GLU A 237     -37.274   7.156  -7.617  1.00 15.00      A    O  
ATOM   2230  N   ALA A 238     -38.252   7.037  -5.591  1.00 15.00      A    N  
ATOM   2231  HN  ALA A 238     -38.318   7.423  -4.693  1.00 15.00      A    H  
ATOM   2232  CA  ALA A 238     -39.079   5.883  -5.935  1.00 15.00      A    C  
ATOM   2233  CB  ALA A 238     -38.308   4.590  -5.725  1.00 15.00      A    C  
ATOM   2234  C   ALA A 238     -40.376   5.866  -5.130  1.00 15.00      A    C  
ATOM   2235  O   ALA A 238     -40.428   6.367  -4.008  1.00 15.00      A    O  
ATOM   2236  N   THR A 239     -41.423   5.290  -5.715  1.00 15.00      A    N  
ATOM   2237  HN  THR A 239     -41.323   4.914  -6.614  1.00 15.00      A    H  
ATOM   2238  CA  THR A 239     -42.719   5.205  -5.050  1.00 15.00      A    C  
ATOM   2239  CB  THR A 239     -43.846   5.780  -5.931  1.00 15.00      A    C  
ATOM   2240  OG1 THR A 239     -43.366   6.934  -6.632  1.00 15.00      A    O  
ATOM   2241  HG1 THR A 239     -44.067   7.288  -7.182  1.00 15.00      A    H  
ATOM   2242  CG2 THR A 239     -45.034   6.181  -5.073  1.00 15.00      A    C  
ATOM   2243  C   THR A 239     -43.042   3.759  -4.691  1.00 15.00      A    C  
ATOM   2244  O   THR A 239     -43.193   2.911  -5.570  1.00 15.00      A    O  
ATOM   2245  N   ILE A 240     -43.141   3.486  -3.391  1.00 15.00      A    N  
ATOM   2246  HN  ILE A 240     -43.014   4.209  -2.740  1.00 15.00      A    H  
ATOM   2247  CA  ILE A 240     -43.431   2.140  -2.906  1.00 15.00      A    C  
ATOM   2248  CB  ILE A 240     -42.725   1.866  -1.561  1.00 15.00      A    C  
ATOM   2249  CG1 ILE A 240     -41.267   2.335  -1.626  1.00 15.00      A    C  
ATOM   2250  CG2 ILE A 240     -42.794   0.382  -1.221  1.00 15.00      A    C  
ATOM   2251  CD1 ILE A 240     -40.627   2.536  -0.269  1.00 15.00      A    C  
ATOM   2252  C   ILE A 240     -44.931   1.933  -2.730  1.00 15.00      A    C  
ATOM   2253  O   ILE A 240     -45.515   2.386  -1.749  1.00 15.00      A    O  
ATOM   2254  N   THR A 241     -45.547   1.248  -3.687  1.00 15.00      A    N  
ATOM   2255  HN  THR A 241     -45.023   0.908  -4.443  1.00 15.00      A    H  
ATOM   2256  CA  THR A 241     -46.981   0.985  -3.639  1.00 15.00      A    C  
ATOM   2257  CB  THR A 241     -47.631   1.116  -5.033  1.00 15.00      A    C  
ATOM   2258  OG1 THR A 241     -46.953   0.263  -5.963  1.00 15.00      A    O  
ATOM   2259  HG1 THR A 241     -47.149  -0.654  -5.758  1.00 15.00      A    H  
ATOM   2260  CG2 THR A 241     -47.566   2.554  -5.530  1.00 15.00      A    C  
ATOM   2261  C   THR A 241     -47.270  -0.405  -3.075  1.00 15.00      A    C  
ATOM   2262  O   THR A 241     -46.351  -1.187  -2.830  1.00 15.00      A    O  
ATOM   2263  N   GLY A 242     -48.552  -0.700  -2.867  1.00 15.00      A    N  
ATOM   2264  HN  GLY A 242     -49.238  -0.029  -3.070  1.00 15.00      A    H  
ATOM   2265  CA  GLY A 242     -48.946  -1.996  -2.338  1.00 15.00      A    C  
ATOM   2266  C   GLY A 242     -48.700  -2.121  -0.846  1.00 15.00      A    C  
ATOM   2267  O   GLY A 242     -48.133  -3.115  -0.387  1.00 15.00      A    O  
ATOM   2268  N   LEU A 243     -49.128  -1.113  -0.092  1.00 15.00      A    N  
ATOM   2269  HN  LEU A 243     -49.578  -0.354  -0.520  1.00 15.00      A    H  
ATOM   2270  CA  LEU A 243     -48.948  -1.107   1.357  1.00 15.00      A    C  
ATOM   2271  CB  LEU A 243     -48.108   0.106   1.779  1.00 15.00      A    C  
ATOM   2272  CG  LEU A 243     -46.747   0.272   1.089  1.00 15.00      A    C  
ATOM   2273  CD1 LEU A 243     -46.048   1.534   1.567  1.00 15.00      A    C  
ATOM   2274  CD2 LEU A 243     -45.866  -0.941   1.329  1.00 15.00      A    C  
ATOM   2275  C   LEU A 243     -50.295  -1.093   2.083  1.00 15.00      A    C  
ATOM   2276  O   LEU A 243     -51.329  -0.785   1.489  1.00 15.00      A    O  
ATOM   2277  N   GLU A 244     -50.276  -1.433   3.372  1.00 15.00      A    N  
ATOM   2278  HN  GLU A 244     -49.425  -1.674   3.792  1.00 15.00      A    H  
ATOM   2279  CA  GLU A 244     -51.496  -1.451   4.174  1.00 15.00      A    C  
ATOM   2280  CB  GLU A 244     -51.477  -2.597   5.189  1.00 15.00      A    C  
ATOM   2281  CG  GLU A 244     -52.084  -3.891   4.665  1.00 15.00      A    C  
ATOM   2282  CD  GLU A 244     -51.044  -4.952   4.369  1.00 15.00      A    C  
ATOM   2283  OE1 GLU A 244     -50.133  -4.685   3.557  1.00 15.00      A    O  
ATOM   2284  OE2 GLU A 244     -51.143  -6.055   4.946  1.00 15.00      A    O  
ATOM   2285  C   GLU A 244     -51.719  -0.110   4.872  1.00 15.00      A    C  
ATOM   2286  O   GLU A 244     -50.768   0.518   5.334  1.00 15.00      A    O  
ATOM   2287  N   PRO A 245     -52.986   0.337   4.955  1.00 15.00      A    N  
ATOM   2288  CA  PRO A 245     -53.355   1.619   5.576  1.00 15.00      A    C  
ATOM   2289  CB  PRO A 245     -54.844   1.780   5.227  1.00 15.00      A    C  
ATOM   2290  CG  PRO A 245     -55.112   0.765   4.167  1.00 15.00      A    C  
ATOM   2291  CD  PRO A 245     -54.166  -0.367   4.434  1.00 15.00      A    C  
ATOM   2292  C   PRO A 245     -53.163   1.649   7.090  1.00 15.00      A    C  
ATOM   2293  O   PRO A 245     -53.630   0.764   7.811  1.00 15.00      A    O  
ATOM   2294  N   GLY A 246     -52.472   2.687   7.565  1.00 15.00      A    N  
ATOM   2295  HN  GLY A 246     -52.119   3.354   6.937  1.00 15.00      A    H  
ATOM   2296  CA  GLY A 246     -52.230   2.842   8.991  1.00 15.00      A    C  
ATOM   2297  C   GLY A 246     -51.149   1.918   9.526  1.00 15.00      A    C  
ATOM   2298  O   GLY A 246     -51.182   1.534  10.694  1.00 15.00      A    O  
ATOM   2299  N   THR A 247     -50.186   1.565   8.680  1.00 15.00      A    N  
ATOM   2300  HN  THR A 247     -50.203   1.908   7.761  1.00 15.00      A    H  
ATOM   2301  CA  THR A 247     -49.108   0.675   9.091  1.00 15.00      A    C  
ATOM   2302  CB  THR A 247     -49.132  -0.643   8.291  1.00 15.00      A    C  
ATOM   2303  OG1 THR A 247     -50.465  -1.171   8.285  1.00 15.00      A    O  
ATOM   2304  HG1 THR A 247     -51.068  -0.514   7.932  1.00 15.00      A    H  
ATOM   2305  CG2 THR A 247     -48.200  -1.671   8.916  1.00 15.00      A    C  
ATOM   2306  C   THR A 247     -47.740   1.342   8.949  1.00 15.00      A    C  
ATOM   2307  O   THR A 247     -47.432   1.941   7.917  1.00 15.00      A    O  
ATOM   2308  N   GLU A 248     -46.931   1.234  10.001  1.00 15.00      A    N  
ATOM   2309  HN  GLU A 248     -47.248   0.752  10.792  1.00 15.00      A    H  
ATOM   2310  CA  GLU A 248     -45.590   1.811  10.018  1.00 15.00      A    C  
ATOM   2311  CB  GLU A 248     -45.126   1.991  11.468  1.00 15.00      A    C  
ATOM   2312  CG  GLU A 248     -43.808   2.734  11.635  1.00 15.00      A    C  
ATOM   2313  CD  GLU A 248     -43.467   2.988  13.096  1.00 15.00      A    C  
ATOM   2314  OE1 GLU A 248     -43.343   2.006  13.860  1.00 15.00      A    O  
ATOM   2315  OE2 GLU A 248     -43.324   4.171  13.477  1.00 15.00      A    O  
ATOM   2316  C   GLU A 248     -44.611   0.919   9.253  1.00 15.00      A    C  
ATOM   2317  O   GLU A 248     -44.336  -0.210   9.662  1.00 15.00      A    O  
ATOM   2318  N   TYR A 249     -44.096   1.433   8.140  1.00 15.00      A    N  
ATOM   2319  HN  TYR A 249     -44.356   2.337   7.868  1.00 15.00      A    H  
ATOM   2320  CA  TYR A 249     -43.160   0.683   7.309  1.00 15.00      A    C  
ATOM   2321  CB  TYR A 249     -43.566   0.773   5.838  1.00 15.00      A    C  
ATOM   2322  CG  TYR A 249     -44.623  -0.222   5.424  1.00 15.00      A    C  
ATOM   2323  CD1 TYR A 249     -45.973   0.103   5.478  1.00 15.00      A    C  
ATOM   2324  CD2 TYR A 249     -44.271  -1.486   4.973  1.00 15.00      A    C  
ATOM   2325  CE1 TYR A 249     -46.944  -0.805   5.093  1.00 15.00      A    C  
ATOM   2326  CE2 TYR A 249     -45.232  -2.399   4.587  1.00 15.00      A    C  
ATOM   2327  CZ  TYR A 249     -46.566  -2.054   4.649  1.00 15.00      A    C  
ATOM   2328  OH  TYR A 249     -47.526  -2.960   4.260  1.00 15.00      A    O  
ATOM   2329  HH  TYR A 249     -48.115  -2.549   3.620  1.00 15.00      A    H  
ATOM   2330  C   TYR A 249     -41.721   1.169   7.473  1.00 15.00      A    C  
ATOM   2331  O   TYR A 249     -41.466   2.369   7.600  1.00 15.00      A    O  
ATOM   2332  N   THR A 250     -40.784   0.226   7.459  1.00 15.00      A    N  
ATOM   2333  HN  THR A 250     -41.053  -0.712   7.359  1.00 15.00      A    H  
ATOM   2334  CA  THR A 250     -39.368   0.546   7.586  1.00 15.00      A    C  
ATOM   2335  CB  THR A 250     -38.676  -0.347   8.632  1.00 15.00      A    C  
ATOM   2336  OG1 THR A 250     -39.501  -0.448   9.800  1.00 15.00      A    O  
ATOM   2337  HG1 THR A 250     -39.328  -1.284  10.243  1.00 15.00      A    H  
ATOM   2338  CG2 THR A 250     -37.337   0.253   9.029  1.00 15.00      A    C  
ATOM   2339  C   THR A 250     -38.675   0.378   6.234  1.00 15.00      A    C  
ATOM   2340  O   THR A 250     -38.583  -0.731   5.706  1.00 15.00      A    O  
ATOM   2341  N   ILE A 251     -38.191   1.489   5.683  1.00 15.00      A    N  
ATOM   2342  HN  ILE A 251     -38.280   2.337   6.169  1.00 15.00      A    H  
ATOM   2343  CA  ILE A 251     -37.533   1.487   4.377  1.00 15.00      A    C  
ATOM   2344  CB  ILE A 251     -37.781   2.817   3.627  1.00 15.00      A    C  
ATOM   2345  CG1 ILE A 251     -39.242   3.268   3.771  1.00 15.00      A    C  
ATOM   2346  CG2 ILE A 251     -37.396   2.702   2.159  1.00 15.00      A    C  
ATOM   2347  CD1 ILE A 251     -40.262   2.256   3.292  1.00 15.00      A    C  
ATOM   2348  C   ILE A 251     -36.025   1.250   4.494  1.00 15.00      A    C  
ATOM   2349  O   ILE A 251     -35.376   1.741   5.417  1.00 15.00      A    O  
ATOM   2350  N   TYR A 252     -35.484   0.480   3.550  1.00 15.00      A    N  
ATOM   2351  HN  TYR A 252     -36.066   0.101   2.860  1.00 15.00      A    H  
ATOM   2352  CA  TYR A 252     -34.056   0.175   3.514  1.00 15.00      A    C  
ATOM   2353  CB  TYR A 252     -33.804  -1.299   3.855  1.00 15.00      A    C  
ATOM   2354  CG  TYR A 252     -34.298  -1.739   5.214  1.00 15.00      A    C  
ATOM   2355  CD1 TYR A 252     -35.542  -2.340   5.360  1.00 15.00      A    C  
ATOM   2356  CD2 TYR A 252     -33.515  -1.569   6.348  1.00 15.00      A    C  
ATOM   2357  CE1 TYR A 252     -35.993  -2.757   6.596  1.00 15.00      A    C  
ATOM   2358  CE2 TYR A 252     -33.959  -1.982   7.589  1.00 15.00      A    C  
ATOM   2359  CZ  TYR A 252     -35.198  -2.576   7.707  1.00 15.00      A    C  
ATOM   2360  OH  TYR A 252     -35.641  -2.991   8.942  1.00 15.00      A    O  
ATOM   2361  HH  TYR A 252     -36.018  -3.874   8.870  1.00 15.00      A    H  
ATOM   2362  C   TYR A 252     -33.487   0.461   2.128  1.00 15.00      A    C  
ATOM   2363  O   TYR A 252     -33.676  -0.325   1.200  1.00 15.00      A    O  
ATOM   2364  N   VAL A 253     -32.797   1.586   1.987  1.00 15.00      A    N  
ATOM   2365  HN  VAL A 253     -32.684   2.178   2.759  1.00 15.00      A    H  
ATOM   2366  CA  VAL A 253     -32.202   1.960   0.707  1.00 15.00      A    C  
ATOM   2367  CB  VAL A 253     -32.245   3.486   0.469  1.00 15.00      A    C  
ATOM   2368  CG1 VAL A 253     -31.763   3.821  -0.935  1.00 15.00      A    C  
ATOM   2369  CG2 VAL A 253     -33.652   4.024   0.694  1.00 15.00      A    C  
ATOM   2370  C   VAL A 253     -30.760   1.458   0.615  1.00 15.00      A    C  
ATOM   2371  O   VAL A 253     -29.848   2.038   1.202  1.00 15.00      A    O  
ATOM   2372  N   ILE A 254     -30.564   0.371  -0.126  1.00 15.00      A    N  
ATOM   2373  HN  ILE A 254     -31.328  -0.039  -0.583  1.00 15.00      A    H  
ATOM   2374  CA  ILE A 254     -29.240  -0.224  -0.280  1.00 15.00      A    C  
ATOM   2375  CB  ILE A 254     -29.274  -1.739   0.034  1.00 15.00      A    C  
ATOM   2376  CG1 ILE A 254     -29.935  -1.992   1.394  1.00 15.00      A    C  
ATOM   2377  CG2 ILE A 254     -27.874  -2.335  -0.002  1.00 15.00      A    C  
ATOM   2378  CD1 ILE A 254     -30.158  -3.455   1.710  1.00 15.00      A    C  
ATOM   2379  C   ILE A 254     -28.704  -0.022  -1.694  1.00 15.00      A    C  
ATOM   2380  O   ILE A 254     -29.434  -0.175  -2.670  1.00 15.00      A    O  
ATOM   2381  N   ALA A 255     -27.426   0.334  -1.792  1.00 15.00      A    N  
ATOM   2382  HN  ALA A 255     -26.903   0.461  -0.972  1.00 15.00      A    H  
ATOM   2383  CA  ALA A 255     -26.779   0.536  -3.085  1.00 15.00      A    C  
ATOM   2384  CB  ALA A 255     -25.795   1.694  -3.014  1.00 15.00      A    C  
ATOM   2385  C   ALA A 255     -26.077  -0.749  -3.525  1.00 15.00      A    C  
ATOM   2386  O   ALA A 255     -25.707  -1.577  -2.691  1.00 15.00      A    O  
ATOM   2387  N   LEU A 256     -25.883  -0.911  -4.831  1.00 15.00      A    N  
ATOM   2388  HN  LEU A 256     -26.165  -0.207  -5.452  1.00 15.00      A    H  
ATOM   2389  CA  LEU A 256     -25.245  -2.115  -5.357  1.00 15.00      A    C  
ATOM   2390  CB  LEU A 256     -26.311  -3.082  -5.885  1.00 15.00      A    C  
ATOM   2391  CG  LEU A 256     -25.795  -4.322  -6.621  1.00 15.00      A    C  
ATOM   2392  CD1 LEU A 256     -25.400  -5.412  -5.639  1.00 15.00      A    C  
ATOM   2393  CD2 LEU A 256     -26.826  -4.831  -7.617  1.00 15.00      A    C  
ATOM   2394  C   LEU A 256     -24.245  -1.798  -6.466  1.00 15.00      A    C  
ATOM   2395  O   LEU A 256     -24.543  -1.033  -7.382  1.00 15.00      A    O  
ATOM   2396  N   LYS A 257     -23.058  -2.400  -6.375  1.00 15.00      A    N  
ATOM   2397  HN  LYS A 257     -22.881  -2.988  -5.610  1.00 15.00      A    H  
ATOM   2398  CA  LYS A 257     -22.011  -2.210  -7.377  1.00 15.00      A    C  
ATOM   2399  CB  LYS A 257     -20.864  -1.357  -6.818  1.00 15.00      A    C  
ATOM   2400  CG  LYS A 257     -20.102  -0.560  -7.871  1.00 15.00      A    C  
ATOM   2401  CD  LYS A 257     -18.724  -1.150  -8.137  1.00 15.00      A    C  
ATOM   2402  CE  LYS A 257     -18.014  -0.412  -9.261  1.00 15.00      A    C  
ATOM   2403  NZ  LYS A 257     -16.656  -0.964  -9.516  1.00 15.00      A    N  
ATOM   2404  HZ1 LYS A 257     -16.175  -0.405 -10.250  1.00 15.00      A    H  
ATOM   2405  HZ2 LYS A 257     -16.724  -1.952  -9.838  1.00 15.00      A    H  
ATOM   2406  HZ3 LYS A 257     -16.088  -0.934  -8.645  1.00 15.00      A    H  
ATOM   2407  C   LYS A 257     -21.494  -3.567  -7.855  1.00 15.00      A    C  
ATOM   2408  O   LYS A 257     -20.285  -3.796  -7.927  1.00 15.00      A    O  
ATOM   2409  N   ASN A 258     -22.436  -4.463  -8.165  1.00 15.00      A    N  
ATOM   2410  HN  ASN A 258     -23.376  -4.206  -8.067  1.00 15.00      A    H  
ATOM   2411  CA  ASN A 258     -22.124  -5.814  -8.644  1.00 15.00      A    C  
ATOM   2412  CB  ASN A 258     -21.280  -5.790  -9.924  1.00 15.00      A    C  
ATOM   2413  CG  ASN A 258     -22.046  -5.282 -11.131  1.00 15.00      A    C  
ATOM   2414  OD1 ASN A 258     -23.256  -5.478 -11.242  1.00 15.00      A    O  
ATOM   2415  ND2 ASN A 258     -21.340  -4.626 -12.044  1.00 15.00      A    N  
ATOM   2416 HD21 ASN A 258     -20.379  -4.509 -11.889  1.00 15.00      A    H  
ATOM   2417 HD22 ASN A 258     -21.807  -4.288 -12.836  1.00 15.00      A    H  
ATOM   2418  C   ASN A 258     -21.464  -6.686  -7.575  1.00 15.00      A    C  
ATOM   2419  O   ASN A 258     -20.263  -6.570  -7.321  1.00 15.00      A    O  
ATOM   2420  N   ASN A 259     -22.272  -7.554  -6.952  1.00 15.00      A    N  
ATOM   2421  HN  ASN A 259     -23.221  -7.569  -7.197  1.00 15.00      A    H  
ATOM   2422  CA  ASN A 259     -21.801  -8.484  -5.914  1.00 15.00      A    C  
ATOM   2423  CB  ASN A 259     -20.633  -9.345  -6.421  1.00 15.00      A    C  
ATOM   2424  CG  ASN A 259     -20.925 -10.041  -7.737  1.00 15.00      A    C  
ATOM   2425  OD1 ASN A 259     -20.051 -10.152  -8.598  1.00 15.00      A    O  
ATOM   2426  ND2 ASN A 259     -22.153 -10.521  -7.899  1.00 15.00      A    N  
ATOM   2427 HD21 ASN A 259     -22.796 -10.401  -7.169  1.00 15.00      A    H  
ATOM   2428 HD22 ASN A 259     -22.366 -10.975  -8.741  1.00 15.00      A    H  
ATOM   2429  C   ASN A 259     -21.403  -7.769  -4.621  1.00 15.00      A    C  
ATOM   2430  O   ASN A 259     -20.723  -8.347  -3.773  1.00 15.00      A    O  
ATOM   2431  N   GLN A 260     -21.839  -6.521  -4.464  1.00 15.00      A    N  
ATOM   2432  HN  GLN A 260     -22.401  -6.118  -5.158  1.00 15.00      A    H  
ATOM   2433  CA  GLN A 260     -21.504  -5.744  -3.274  1.00 15.00      A    C  
ATOM   2434  CB  GLN A 260     -20.367  -4.763  -3.580  1.00 15.00      A    C  
ATOM   2435  CG  GLN A 260     -19.022  -5.417  -3.851  1.00 15.00      A    C  
ATOM   2436  CD  GLN A 260     -17.937  -4.406  -4.167  1.00 15.00      A    C  
ATOM   2437  OE1 GLN A 260     -17.972  -3.268  -3.697  1.00 15.00      A    O  
ATOM   2438  NE2 GLN A 260     -16.961  -4.817  -4.966  1.00 15.00      A    N  
ATOM   2439 HE21 GLN A 260     -16.996  -5.736  -5.303  1.00 15.00      A    H  
ATOM   2440 HE22 GLN A 260     -16.245  -4.185  -5.185  1.00 15.00      A    H  
ATOM   2441  C   GLN A 260     -22.711  -4.985  -2.733  1.00 15.00      A    C  
ATOM   2442  O   GLN A 260     -23.356  -4.226  -3.458  1.00 15.00      A    O  
ATOM   2443  N   LYS A 261     -23.006  -5.189  -1.452  1.00 15.00      A    N  
ATOM   2444  HN  LYS A 261     -22.453  -5.803  -0.926  1.00 15.00      A    H  
ATOM   2445  CA  LYS A 261     -24.126  -4.516  -0.806  1.00 15.00      A    C  
ATOM   2446  CB  LYS A 261     -25.023  -5.528  -0.083  1.00 15.00      A    C  
ATOM   2447  CG  LYS A 261     -25.684  -6.567  -0.974  1.00 15.00      A    C  
ATOM   2448  CD  LYS A 261     -26.799  -7.292  -0.228  1.00 15.00      A    C  
ATOM   2449  CE  LYS A 261     -26.303  -7.877   1.089  1.00 15.00      A    C  
ATOM   2450  NZ  LYS A 261     -27.396  -8.003   2.094  1.00 15.00      A    N  
ATOM   2451  HZ1 LYS A 261     -26.995  -8.119   3.048  1.00 15.00      A    H  
ATOM   2452  HZ2 LYS A 261     -27.989  -8.830   1.878  1.00 15.00      A    H  
ATOM   2453  HZ3 LYS A 261     -27.992  -7.151   2.081  1.00 15.00      A    H  
ATOM   2454  C   LYS A 261     -23.624  -3.496   0.207  1.00 15.00      A    C  
ATOM   2455  O   LYS A 261     -22.807  -3.820   1.071  1.00 15.00      A    O  
ATOM   2456  N   SER A 262     -24.116  -2.265   0.105  1.00 15.00      A    N  
ATOM   2457  HN  SER A 262     -24.757  -2.059  -0.608  1.00 15.00      A    H  
ATOM   2458  CA  SER A 262     -23.720  -1.215   1.037  1.00 15.00      A    C  
ATOM   2459  CB  SER A 262     -23.746   0.157   0.355  1.00 15.00      A    C  
ATOM   2460  OG  SER A 262     -25.067   0.540   0.019  1.00 15.00      A    O  
ATOM   2461  HG  SER A 262     -25.570   0.694   0.822  1.00 15.00      A    H  
ATOM   2462  C   SER A 262     -24.640  -1.217   2.254  1.00 15.00      A    C  
ATOM   2463  O   SER A 262     -25.637  -1.941   2.278  1.00 15.00      A    O  
ATOM   2464  N   GLU A 263     -24.299  -0.422   3.264  1.00 15.00      A    N  
ATOM   2465  HN  GLU A 263     -23.475   0.104   3.200  1.00 15.00      A    H  
ATOM   2466  CA  GLU A 263     -25.108  -0.337   4.479  1.00 15.00      A    C  
ATOM   2467  CB  GLU A 263     -24.443   0.589   5.505  1.00 15.00      A    C  
ATOM   2468  CG  GLU A 263     -24.691   0.194   6.953  1.00 15.00      A    C  
ATOM   2469  CD  GLU A 263     -23.944  -1.065   7.359  1.00 15.00      A    C  
ATOM   2470  OE1 GLU A 263     -24.228  -2.139   6.788  1.00 15.00      A    O  
ATOM   2471  OE2 GLU A 263     -23.075  -0.976   8.255  1.00 15.00      A    O  
ATOM   2472  C   GLU A 263     -26.529   0.139   4.161  1.00 15.00      A    C  
ATOM   2473  O   GLU A 263     -26.711   1.123   3.445  1.00 15.00      A    O  
ATOM   2474  N   PRO A 264     -27.554  -0.568   4.672  1.00 15.00      A    N  
ATOM   2475  CA  PRO A 264     -28.963  -0.214   4.433  1.00 15.00      A    C  
ATOM   2476  CB  PRO A 264     -29.737  -1.382   5.058  1.00 15.00      A    C  
ATOM   2477  CG  PRO A 264     -28.801  -1.976   6.056  1.00 15.00      A    C  
ATOM   2478  CD  PRO A 264     -27.421  -1.778   5.504  1.00 15.00      A    C  
ATOM   2479  C   PRO A 264     -29.379   1.107   5.091  1.00 15.00      A    C  
ATOM   2480  O   PRO A 264     -29.214   1.297   6.300  1.00 15.00      A    O  
ATOM   2481  N   LEU A 265     -29.920   2.014   4.278  1.00 15.00      A    N  
ATOM   2482  HN  LEU A 265     -30.003   1.805   3.323  1.00 15.00      A    H  
ATOM   2483  CA  LEU A 265     -30.388   3.313   4.760  1.00 15.00      A    C  
ATOM   2484  CB  LEU A 265     -30.536   4.279   3.578  1.00 15.00      A    C  
ATOM   2485  CG  LEU A 265     -30.251   5.768   3.831  1.00 15.00      A    C  
ATOM   2486  CD1 LEU A 265     -30.893   6.625   2.753  1.00 15.00      A    C  
ATOM   2487  CD2 LEU A 265     -30.709   6.213   5.212  1.00 15.00      A    C  
ATOM   2488  C   LEU A 265     -31.739   3.129   5.449  1.00 15.00      A    C  
ATOM   2489  O   LEU A 265     -32.772   3.018   4.787  1.00 15.00      A    O  
ATOM   2490  N   ILE A 266     -31.723   3.108   6.778  1.00 15.00      A    N  
ATOM   2491  HN  ILE A 266     -30.873   3.244   7.245  1.00 15.00      A    H  
ATOM   2492  CA  ILE A 266     -32.938   2.889   7.556  1.00 15.00      A    C  
ATOM   2493  CB  ILE A 266     -32.661   2.119   8.867  1.00 15.00      A    C  
ATOM   2494  CG1 ILE A 266     -31.577   1.055   8.649  1.00 15.00      A    C  
ATOM   2495  CG2 ILE A 266     -33.942   1.471   9.376  1.00 15.00      A    C  
ATOM   2496  CD1 ILE A 266     -31.243   0.250   9.891  1.00 15.00      A    C  
ATOM   2497  C   ILE A 266     -33.712   4.174   7.859  1.00 15.00      A    C  
ATOM   2498  O   ILE A 266     -33.135   5.207   8.196  1.00 15.00      A    O  
ATOM   2499  N   GLY A 267     -35.033   4.071   7.722  1.00 15.00      A    N  
ATOM   2500  HN  GLY A 267     -35.405   3.213   7.426  1.00 15.00      A    H  
ATOM   2501  CA  GLY A 267     -35.940   5.179   7.985  1.00 15.00      A    C  
ATOM   2502  C   GLY A 267     -37.360   4.659   8.109  1.00 15.00      A    C  
ATOM   2503  O   GLY A 267     -37.735   3.735   7.391  1.00 15.00      A    O  
ATOM   2504  N   ARG A 268     -38.161   5.233   9.005  1.00 15.00      A    N  
ATOM   2505  HN  ARG A 268     -37.833   5.986   9.539  1.00 15.00      A    H  
ATOM   2506  CA  ARG A 268     -39.532   4.749   9.195  1.00 15.00      A    C  
ATOM   2507  CB  ARG A 268     -39.697   4.051  10.548  1.00 15.00      A    C  
ATOM   2508  CG  ARG A 268     -39.239   4.867  11.746  1.00 15.00      A    C  
ATOM   2509  CD  ARG A 268     -39.483   4.116  13.047  1.00 15.00      A    C  
ATOM   2510  NE  ARG A 268     -38.759   2.847  13.095  1.00 15.00      A    N  
ATOM   2511  HE  ARG A 268     -38.119   2.667  12.376  1.00 15.00      A    H  
ATOM   2512  CZ  ARG A 268     -38.921   1.931  14.050  1.00 15.00      A    C  
ATOM   2513  NH1 ARG A 268     -39.783   2.139  15.038  1.00 15.00      A    N  
ATOM   2514 HH11 ARG A 268     -40.336   3.020  15.070  1.00 15.00      A    H  
ATOM   2515 HH12 ARG A 268     -39.908   1.422  15.782  1.00 15.00      A    H  
ATOM   2516  NH2 ARG A 268     -38.216   0.806  14.016  1.00 15.00      A    N  
ATOM   2517 HH21 ARG A 268     -38.341   0.089  14.761  1.00 15.00      A    H  
ATOM   2518 HH22 ARG A 268     -37.537   0.639  13.245  1.00 15.00      A    H  
ATOM   2519  C   ARG A 268     -40.600   5.821   9.005  1.00 15.00      A    C  
ATOM   2520  O   ARG A 268     -40.380   6.998   9.289  1.00 15.00      A    O  
ATOM   2521  N   LYS A 269     -41.766   5.388   8.526  1.00 15.00      A    N  
ATOM   2522  HN  LYS A 269     -41.871   4.433   8.327  1.00 15.00      A    H  
ATOM   2523  CA  LYS A 269     -42.894   6.283   8.292  1.00 15.00      A    C  
ATOM   2524  CB  LYS A 269     -42.684   7.083   7.004  1.00 15.00      A    C  
ATOM   2525  CG  LYS A 269     -43.435   8.405   6.960  1.00 15.00      A    C  
ATOM   2526  CD  LYS A 269     -42.746   9.457   7.816  1.00 15.00      A    C  
ATOM   2527  CE  LYS A 269     -43.501  10.777   7.795  1.00 15.00      A    C  
ATOM   2528  NZ  LYS A 269     -44.821  10.673   8.472  1.00 15.00      A    N  
ATOM   2529  HZ1 LYS A 269     -45.349  11.562   8.361  1.00 15.00      A    H  
ATOM   2530  HZ2 LYS A 269     -44.691  10.484   9.487  1.00 15.00      A    H  
ATOM   2531  HZ3 LYS A 269     -45.376   9.898   8.056  1.00 15.00      A    H  
ATOM   2532  C   LYS A 269     -44.191   5.482   8.193  1.00 15.00      A    C  
ATOM   2533  O   LYS A 269     -44.197   4.363   7.680  1.00 15.00      A    O  
ATOM   2534  N   LYS A 270     -45.286   6.059   8.684  1.00 15.00      A    N  
ATOM   2535  HN  LYS A 270     -45.220   6.955   9.074  1.00 15.00      A    H  
ATOM   2536  CA  LYS A 270     -46.587   5.396   8.646  1.00 15.00      A    C  
ATOM   2537  CB  LYS A 270     -47.316   5.566   9.987  1.00 15.00      A    C  
ATOM   2538  CG  LYS A 270     -48.637   4.813  10.078  1.00 15.00      A    C  
ATOM   2539  CD  LYS A 270     -48.993   4.458  11.515  1.00 15.00      A    C  
ATOM   2540  CE  LYS A 270     -49.429   5.679  12.308  1.00 15.00      A    C  
ATOM   2541  NZ  LYS A 270     -49.870   5.312  13.683  1.00 15.00      A    N  
ATOM   2542  HZ1 LYS A 270     -50.716   4.708  13.637  1.00 15.00      A    H  
ATOM   2543  HZ2 LYS A 270     -50.098   6.167  14.228  1.00 15.00      A    H  
ATOM   2544  HZ3 LYS A 270     -49.114   4.792  14.175  1.00 15.00      A    H  
ATOM   2545  C   LYS A 270     -47.439   5.940   7.500  1.00 15.00      A    C  
ATOM   2546  O   LYS A 270     -47.453   7.146   7.253  1.00 15.00      A    O  
ATOM   2547  N   THR A 271     -48.137   5.042   6.799  1.00 15.00      A    N  
ATOM   2548  HN  THR A 271     -48.075   4.096   7.041  1.00 15.00      A    H  
ATOM   2549  CA  THR A 271     -48.992   5.430   5.678  1.00 15.00      A    C  
ATOM   2550  CB  THR A 271     -49.490   4.199   4.895  1.00 15.00      A    C  
ATOM   2551  OG1 THR A 271     -50.110   3.274   5.795  1.00 15.00      A    O  
ATOM   2552  HG1 THR A 271     -49.977   3.568   6.697  1.00 15.00      A    H  
ATOM   2553  CG2 THR A 271     -48.338   3.513   4.181  1.00 15.00      A    C  
ATOM   2554  C   THR A 271     -50.197   6.239   6.150  1.00 15.00      A    C  
ATOM   2555  O   THR A 271     -50.861   5.876   7.121  1.00 15.00      A    O  
ATOM   2556  C38 GRP B   0     -15.652 -12.564   7.721  1.00 15.00      B    C  
ATOM   2557  O8  GRP B   0     -15.281 -11.192   7.564  1.00 15.00      B    O  
ATOM   2558  C32 GRP B   0     -15.461 -10.800   6.194  1.00 15.00      B    C  
ATOM   2559  O1  GRP B   0     -16.833 -10.979   5.829  1.00 15.00      B    O  
ATOM   2560  HAA GRP B   0     -16.973 -10.658   4.892  1.00 15.00      B    H  
ATOM   2561  C40 GRP B   0     -15.082  -9.326   6.027  1.00 15.00      B    C  
ATOM   2562  C22 GRP B   0     -13.609  -9.139   6.393  1.00 15.00      B    C  
ATOM   2563  C6  GRP B   0     -13.351  -9.490   7.858  1.00 15.00      B    C  
ATOM   2564  C35 GRP B   0     -15.962  -8.494   6.961  1.00 15.00      B    C  
ATOM   2565  C37 GRP B   0     -15.315  -8.892   4.578  1.00 15.00      B    C  
ATOM   2566  C39 GRP B   0     -14.433  -9.643   3.576  1.00 15.00      B    C  
ATOM   2567  C17 GRP B   0     -12.971  -9.277   3.841  1.00 15.00      B    C  
ATOM   2568  O10 GRP B   0     -12.746  -7.924   3.418  1.00 15.00      B    O  
ATOM   2569  C42 GRP B   0     -11.375  -7.572   3.629  1.00 15.00      B    C  
ATOM   2570  O7  GRP B   0     -12.097 -10.149   3.120  1.00 15.00      B    O  
ATOM   2571  HAF GRP B   0     -11.149  -9.870   3.267  1.00 15.00      B    H  
ATOM   2572  C12 GRP B   0     -14.627 -11.155   3.713  1.00 15.00      B    C  
ATOM   2573  C9  GRP B   0     -14.868  -9.150   2.194  1.00 15.00      B    C  
ATOM   2574  C28 GRP B   0     -14.055  -9.655   0.996  1.00 15.00      B    C  
ATOM   2575  C23 GRP B   0     -14.045 -11.182   0.921  1.00 15.00      B    C  
ATOM   2576  O15 GRP B   0     -13.207 -11.743   1.941  1.00 15.00      B    O  
ATOM   2577  C19 GRP B   0     -13.229 -13.170   1.849  1.00 15.00      B    C  
ATOM   2578  O4  GRP B   0     -15.375 -11.698   1.027  1.00 15.00      B    O  
ATOM   2579  HAD GRP B   0     -15.913 -11.400   0.238  1.00 15.00      B    H  
ATOM   2580  C11 GRP B   0     -12.620  -9.137   1.084  1.00 15.00      B    C  
ATOM   2581  C24 GRP B   0     -14.745  -9.079  -0.242  1.00 15.00      B    C  
ATOM   2582  C30 GRP B   0     -14.223  -9.590  -1.586  1.00 15.00      B    C  
ATOM   2583  C26 GRP B   0     -12.711  -9.382  -1.715  1.00 15.00      B    C  
ATOM   2584  O12 GRP B   0     -12.380  -8.031  -1.364  1.00 15.00      B    O  
ATOM   2585  C21 GRP B   0     -10.970  -7.837  -1.495  1.00 15.00      B    C  
ATOM   2586  O3  GRP B   0     -12.008 -10.282  -0.855  1.00 15.00      B    O  
ATOM   2587  HAC GRP B   0     -12.153 -11.224  -1.166  1.00 15.00      B    H  
ATOM   2588  C13 GRP B   0     -14.532 -11.080  -1.735  1.00 15.00      B    C  
ATOM   2589  C14 GRP B   0     -14.967  -8.775  -2.649  1.00 15.00      B    C  
ATOM   2590  C29 GRP B   0     -14.456  -8.931  -4.084  1.00 15.00      B    C  
ATOM   2591  C27 GRP B   0     -14.561 -10.380  -4.567  1.00 15.00      B    C  
ATOM   2592  O13 GRP B   0     -13.583 -11.201  -3.911  1.00 15.00      B    O  
ATOM   2593  C10 GRP B   0     -13.662 -12.535  -4.420  1.00 15.00      B    C  
ATOM   2594  O2  GRP B   0     -15.881 -10.889  -4.340  1.00 15.00      B    O  
ATOM   2595  HAB GRP B   0     -16.057 -10.930  -3.356  1.00 15.00      B    H  
ATOM   2596  C41 GRP B   0     -12.997  -8.478  -4.171  1.00 15.00      B    C  
ATOM   2597  C34 GRP B   0     -15.351  -8.024  -4.935  1.00 15.00      B    C  
ATOM   2598  C31 GRP B   0     -15.193  -8.181  -6.449  1.00 15.00      B    C  
ATOM   2599  C2  GRP B   0     -13.731  -8.015  -6.872  1.00 15.00      B    C  
ATOM   2600  O6  GRP B   0     -13.200  -6.816  -6.288  1.00 15.00      B    O  
ATOM   2601  C25 GRP B   0     -11.831  -6.664  -6.668  1.00 15.00      B    C  
ATOM   2602  O11 GRP B   0     -12.958  -9.138  -6.438  1.00 15.00      B    O  
ATOM   2603  HAG GRP B   0     -12.015  -9.034  -6.752  1.00 15.00      B    H  
ATOM   2604  C4  GRP B   0     -15.683  -9.567  -6.878  1.00 15.00      B    C  
ATOM   2605  C36 GRP B   0     -16.059  -7.084  -7.074  1.00 15.00      B    C  
ATOM   2606  C16 GRP B   0     -15.937  -6.939  -8.594  1.00 15.00      B    C  
ATOM   2607  C15 GRP B   0     -16.418  -8.218  -9.282  1.00 15.00      B    C  
ATOM   2608  O14 GRP B   0     -15.426  -9.251  -9.181  1.00 15.00      B    O  
ATOM   2609  C7  GRP B   0     -15.886 -10.423  -9.857  1.00 15.00      B    C  
ATOM   2610  O5  GRP B   0     -17.663  -8.655  -8.725  1.00 15.00      B    O  
ATOM   2611  HAE GRP B   0     -18.362  -7.955  -8.880  1.00 15.00      B    H  
ATOM   2612  C5  GRP B   0     -14.488  -6.669  -9.002  1.00 15.00      B    C  
ATOM   2613  C3  GRP B   0     -16.852  -5.777  -8.995  1.00 15.00      B    C  
ATOM   2614  C18 GRP B   0     -16.673  -5.307 -10.442  1.00 15.00      B    C  
ATOM   2615  C8  GRP B   0     -15.254  -4.765 -10.629  1.00 15.00      B    C  
ATOM   2616  C33 GRP B   0     -15.039  -4.270 -12.061  1.00 15.00      B    C  
ATOM   2617  C20 GRP B   0     -17.687  -4.203 -10.747  1.00 15.00      B    C  
ATOM   2618  C1  GRP B   0     -16.905  -6.452 -11.429  1.00 15.00      B    C  
ATOM   2619  O9  GRP B   0     -15.801  -7.367 -11.407  1.00 15.00      B    O  
ATOM   2620  C43 GRP B   0     -16.014  -8.393 -12.383  1.00 15.00      B    C  
ATOM   2621  O16 GRP B   0     -18.128  -7.125 -11.126  1.00 15.00      B    O  
ATOM   2622  HAH GRP B   0     -18.836  -6.454 -10.909  1.00 15.00      B    H  
END
