# Supplementary material for: In silico assessment of biocompatibility and toxicity: molecular docking and dynamics simulation of PMMA-based dental materials for interim prosthetic restorations
Source: J Mater Sci Mater Med. 2024 Jun 4;35(1):28. doi: 10.1007/s10856-024-06799-7 (PMC11150300; doi:10.1007/s10856-024-06799-7)
Supplement: Supplementary file 3 — Supplementary Data 3 [file 10856_2024_6799_MOESM3_ESM.zip › Complexes/IGF-1_MMA.pdb]

REMARK FILENAME="complex_16w.pdb0"
REMARK ===============================================================
REMARK HADDOCK run for complex
REMARK initial structure: complex_16.pdb
REMARK ===============================================================
REMARK            total,bonds,angles,improper,dihe,vdw,elec,air,cdih,coup,rdcs,vean,dani,xpcs,rg
REMARK energies: -15.1471, 0, 0, 0, 0, -8.51561, -7.47973, 0.848277, 0, 0, 0, 0, 0, 0, 0
REMARK ===============================================================
REMARK            bonds,angles,impropers,dihe,air,cdih,coup,rdcs,vean,dani,xpcs
REMARK rms-dev.: 0,0,0,0,6.512591E-02,0,0, 0, 0, 0, 0
REMARK ===============================================================
REMARK               air,cdih,coup,rdcs,vean,dani,xpcs
REMARK               >0.3,>5,>1,>0,>5,>0.2,>0.2
REMARK violations.: 0, 0, 0, 0, 0, 0, 0
REMARK ===============================================================
REMARK                        CVpartition#,violations,rms
REMARK AIRs cross-validation: 2, 8, 2.57003
REMARK ===============================================================
REMARK NCS energy: 0
REMARK ===============================================================
REMARK Symmetry energy: 0
REMARK ===============================================================
REMARK Membrane restraining energy: 0
REMARK ===============================================================
REMARK Local cross-correlation:  0.0000
REMARK ===============================================================
REMARK Desolvation energy: -0.816073
REMARK Internal energy free molecules: -1697.16
REMARK Internal energy complex: -1672.45
REMARK Binding energy: 7.89853
REMARK ===============================================================
REMARK buried surface area: 234.29
REMARK ===============================================================
REMARK water - chain_1: 0 0 0
REMARK water - chain_2: 0 0 0
REMARK ===============================================================
REMARK water - water: 0 0 0
REMARK ===============================================================
REMARK DATE:15-Feb-2024  03:06:20       created by user: enmr022
REMARK VERSION:1.3U
ATOM      1  N   PRO A   2      14.919   2.318  -6.283  1.00 15.00      A    N  
ATOM      2  CA  PRO A   2      16.127   2.784  -5.597  1.00 15.00      A    C  
ATOM      3  CB  PRO A   2      16.743   3.745  -6.614  1.00 15.00      A    C  
ATOM      4  CG  PRO A   2      15.577   4.291  -7.365  1.00 15.00      A    C  
ATOM      5  CD  PRO A   2      14.553   3.188  -7.417  1.00 15.00      A    C  
ATOM      6  C   PRO A   2      15.801   3.524  -4.303  1.00 15.00      A    C  
ATOM      7  O   PRO A   2      16.606   4.315  -3.809  1.00 15.00      A    O  
ATOM      8  N   GLU A   3      14.616   3.259  -3.757  1.00 15.00      A    N  
ATOM      9  HN  GLU A   3      14.021   2.617  -4.198  1.00 15.00      A    H  
ATOM     10  CA  GLU A   3      14.181   3.898  -2.519  1.00 15.00      A    C  
ATOM     11  CB  GLU A   3      13.572   5.275  -2.802  1.00 15.00      A    C  
ATOM     12  CG  GLU A   3      12.292   5.236  -3.622  1.00 15.00      A    C  
ATOM     13  CD  GLU A   3      11.863   6.607  -4.106  1.00 15.00      A    C  
ATOM     14  OE1 GLU A   3      11.434   6.713  -5.275  1.00 15.00      A    O  
ATOM     15  OE2 GLU A   3      11.958   7.575  -3.321  1.00 15.00      A    O  
ATOM     16  C   GLU A   3      13.189   3.020  -1.759  1.00 15.00      A    C  
ATOM     17  O   GLU A   3      12.566   2.124  -2.334  1.00 15.00      A    O  
ATOM     18  N   THR A   4      13.054   3.282  -0.461  1.00 15.00      A    N  
ATOM     19  HN  THR A   4      13.577   4.010  -0.067  1.00 15.00      A    H  
ATOM     20  CA  THR A   4      12.146   2.521   0.393  1.00 15.00      A    C  
ATOM     21  CB  THR A   4      12.908   1.498   1.264  1.00 15.00      A    C  
ATOM     22  OG1 THR A   4      14.021   2.139   1.900  1.00 15.00      A    O  
ATOM     23  HG1 THR A   4      13.742   2.985   2.257  1.00 15.00      A    H  
ATOM     24  CG2 THR A   4      13.403   0.329   0.426  1.00 15.00      A    C  
ATOM     25  C   THR A   4      11.353   3.450   1.310  1.00 15.00      A    C  
ATOM     26  O   THR A   4      11.778   4.572   1.588  1.00 15.00      A    O  
ATOM     27  N   LEU A   5      10.203   2.971   1.782  1.00 15.00      A    N  
ATOM     28  HN  LEU A   5       9.922   2.068   1.524  1.00 15.00      A    H  
ATOM     29  CA  LEU A   5       9.350   3.755   2.674  1.00 15.00      A    C  
ATOM     30  CB  LEU A   5       8.102   4.240   1.933  1.00 15.00      A    C  
ATOM     31  CG  LEU A   5       8.331   5.296   0.848  1.00 15.00      A    C  
ATOM     32  CD1 LEU A   5       7.073   5.488   0.016  1.00 15.00      A    C  
ATOM     33  CD2 LEU A   5       8.771   6.614   1.468  1.00 15.00      A    C  
ATOM     34  C   LEU A   5       8.952   2.942   3.904  1.00 15.00      A    C  
ATOM     35  O   LEU A   5       8.453   1.823   3.782  1.00 15.00      A    O  
ATOM     36  N   CYS A   6       9.168   3.516   5.088  1.00 15.00      A    N  
ATOM     37  HN  CYS A   6       9.549   4.418   5.119  1.00 15.00      A    H  
ATOM     38  CA  CYS A   6       8.850   2.833   6.340  1.00 15.00      A    C  
ATOM     39  C   CYS A   6       8.134   3.748   7.330  1.00 15.00      A    C  
ATOM     40  O   CYS A   6       8.287   4.969   7.287  1.00 15.00      A    O  
ATOM     41  CB  CYS A   6      10.133   2.314   6.999  1.00 15.00      A    C  
ATOM     42  SG  CYS A   6      11.186   1.280   5.935  1.00 15.00      A    S  
ATOM     43  N   GLY A   7       7.355   3.134   8.221  1.00 15.00      A    N  
ATOM     44  HN  GLY A   7       7.259   2.159   8.175  1.00 15.00      A    H  
ATOM     45  CA  GLY A   7       6.642   3.873   9.253  1.00 15.00      A    C  
ATOM     46  C   GLY A   7       5.632   4.877   8.733  1.00 15.00      A    C  
ATOM     47  O   GLY A   7       4.790   4.549   7.896  1.00 15.00      A    O  
ATOM     48  N   ALA A   8       5.730   6.106   9.242  1.00 15.00      A    N  
ATOM     49  HN  ALA A   8       6.439   6.289   9.894  1.00 15.00      A    H  
ATOM     50  CA  ALA A   8       4.824   7.190   8.868  1.00 15.00      A    C  
ATOM     51  CB  ALA A   8       5.072   8.411   9.740  1.00 15.00      A    C  
ATOM     52  C   ALA A   8       4.925   7.560   7.391  1.00 15.00      A    C  
ATOM     53  O   ALA A   8       3.917   7.860   6.759  1.00 15.00      A    O  
ATOM     54  N   GLU A   9       6.143   7.540   6.849  1.00 15.00      A    N  
ATOM     55  HN  GLU A   9       6.910   7.295   7.406  1.00 15.00      A    H  
ATOM     56  CA  GLU A   9       6.360   7.877   5.442  1.00 15.00      A    C  
ATOM     57  CB  GLU A   9       7.851   7.886   5.104  1.00 15.00      A    C  
ATOM     58  CG  GLU A   9       8.620   9.044   5.715  1.00 15.00      A    C  
ATOM     59  CD  GLU A   9       9.910   9.336   4.973  1.00 15.00      A    C  
ATOM     60  OE1 GLU A   9      10.838   8.503   5.045  1.00 15.00      A    O  
ATOM     61  OE2 GLU A   9       9.991  10.396   4.318  1.00 15.00      A    O  
ATOM     62  C   GLU A   9       5.621   6.919   4.514  1.00 15.00      A    C  
ATOM     63  O   GLU A   9       5.133   7.320   3.458  1.00 15.00      A    O  
ATOM     64  N   LEU A  10       5.540   5.655   4.917  1.00 15.00      A    N  
ATOM     65  HN  LEU A  10       5.955   5.399   5.767  1.00 15.00      A    H  
ATOM     66  CA  LEU A  10       4.856   4.641   4.127  1.00 15.00      A    C  
ATOM     67  CB  LEU A  10       5.269   3.239   4.585  1.00 15.00      A    C  
ATOM     68  CG  LEU A  10       4.616   2.064   3.850  1.00 15.00      A    C  
ATOM     69  CD1 LEU A  10       5.039   2.036   2.389  1.00 15.00      A    C  
ATOM     70  CD2 LEU A  10       4.952   0.749   4.535  1.00 15.00      A    C  
ATOM     71  C   LEU A  10       3.338   4.799   4.214  1.00 15.00      A    C  
ATOM     72  O   LEU A  10       2.633   4.625   3.220  1.00 15.00      A    O  
ATOM     73  N   VAL A  11       2.845   5.138   5.404  1.00 15.00      A    N  
ATOM     74  HN  VAL A  11       3.461   5.274   6.154  1.00 15.00      A    H  
ATOM     75  CA  VAL A  11       1.411   5.315   5.622  1.00 15.00      A    C  
ATOM     76  CB  VAL A  11       1.064   5.377   7.126  1.00 15.00      A    C  
ATOM     77  CG1 VAL A  11      -0.438   5.510   7.333  1.00 15.00      A    C  
ATOM     78  CG2 VAL A  11       1.593   4.145   7.846  1.00 15.00      A    C  
ATOM     79  C   VAL A  11       0.892   6.568   4.917  1.00 15.00      A    C  
ATOM     80  O   VAL A  11      -0.168   6.540   4.292  1.00 15.00      A    O  
ATOM     81  N   ASP A  12       1.653   7.659   5.006  1.00 15.00      A    N  
ATOM     82  HN  ASP A  12       2.494   7.612   5.509  1.00 15.00      A    H  
ATOM     83  CA  ASP A  12       1.271   8.921   4.376  1.00 15.00      A    C  
ATOM     84  CB  ASP A  12       2.179  10.064   4.839  1.00 15.00      A    C  
ATOM     85  CG  ASP A  12       2.011  10.390   6.312  1.00 15.00      A    C  
ATOM     86  OD1 ASP A  12       0.892  10.212   6.837  1.00 15.00      A    O  
ATOM     87  OD2 ASP A  12       2.999  10.828   6.939  1.00 15.00      A    O  
ATOM     88  C   ASP A  12       1.289   8.813   2.854  1.00 15.00      A    C  
ATOM     89  O   ASP A  12       0.487   9.449   2.170  1.00 15.00      A    O  
ATOM     90  N   ALA A  13       2.209   8.002   2.331  1.00 15.00      A    N  
ATOM     91  HN  ALA A  13       2.827   7.532   2.929  1.00 15.00      A    H  
ATOM     92  CA  ALA A  13       2.320   7.798   0.891  1.00 15.00      A    C  
ATOM     93  CB  ALA A  13       3.648   7.144   0.544  1.00 15.00      A    C  
ATOM     94  C   ALA A  13       1.158   6.952   0.380  1.00 15.00      A    C  
ATOM     95  O   ALA A  13       0.670   7.157  -0.730  1.00 15.00      A    O  
ATOM     96  N   LEU A  14       0.718   6.005   1.208  1.00 15.00      A    N  
ATOM     97  HN  LEU A  14       1.156   5.893   2.078  1.00 15.00      A    H  
ATOM     98  CA  LEU A  14      -0.396   5.129   0.858  1.00 15.00      A    C  
ATOM     99  CB  LEU A  14      -0.446   3.923   1.798  1.00 15.00      A    C  
ATOM    100  CG  LEU A  14       0.501   2.768   1.465  1.00 15.00      A    C  
ATOM    101  CD1 LEU A  14       0.657   1.843   2.661  1.00 15.00      A    C  
ATOM    102  CD2 LEU A  14      -0.007   1.995   0.257  1.00 15.00      A    C  
ATOM    103  C   LEU A  14      -1.722   5.887   0.897  1.00 15.00      A    C  
ATOM    104  O   LEU A  14      -2.670   5.527   0.204  1.00 15.00      A    O  
ATOM    105  N   GLN A  15      -1.779   6.941   1.708  1.00 15.00      A    N  
ATOM    106  HN  GLN A  15      -0.989   7.178   2.238  1.00 15.00      A    H  
ATOM    107  CA  GLN A  15      -2.987   7.752   1.830  1.00 15.00      A    C  
ATOM    108  CB  GLN A  15      -3.030   8.460   3.186  1.00 15.00      A    C  
ATOM    109  CG  GLN A  15      -3.166   7.521   4.373  1.00 15.00      A    C  
ATOM    110  CD  GLN A  15      -3.188   8.255   5.699  1.00 15.00      A    C  
ATOM    111  OE1 GLN A  15      -2.143   8.520   6.292  1.00 15.00      A    O  
ATOM    112  NE2 GLN A  15      -4.384   8.581   6.174  1.00 15.00      A    N  
ATOM    113 HE21 GLN A  15      -5.174   8.333   5.651  1.00 15.00      A    H  
ATOM    114 HE22 GLN A  15      -4.427   9.057   7.030  1.00 15.00      A    H  
ATOM    115  C   GLN A  15      -3.082   8.776   0.702  1.00 15.00      A    C  
ATOM    116  O   GLN A  15      -4.168   9.256   0.377  1.00 15.00      A    O  
ATOM    117  N   PHE A  16      -1.936   9.104   0.112  1.00 15.00      A    N  
ATOM    118  HN  PHE A  16      -1.106   8.685   0.420  1.00 15.00      A    H  
ATOM    119  CA  PHE A  16      -1.878  10.071  -0.979  1.00 15.00      A    C  
ATOM    120  CB  PHE A  16      -0.490  10.721  -1.031  1.00 15.00      A    C  
ATOM    121  CG  PHE A  16      -0.282  11.651  -2.195  1.00 15.00      A    C  
ATOM    122  CD1 PHE A  16      -0.933  12.872  -2.251  1.00 15.00      A    C  
ATOM    123  CD2 PHE A  16       0.569  11.301  -3.232  1.00 15.00      A    C  
ATOM    124  CE1 PHE A  16      -0.741  13.728  -3.320  1.00 15.00      A    C  
ATOM    125  CE2 PHE A  16       0.765  12.151  -4.304  1.00 15.00      A    C  
ATOM    126  CZ  PHE A  16       0.109  13.367  -4.348  1.00 15.00      A    C  
ATOM    127  C   PHE A  16      -2.212   9.419  -2.320  1.00 15.00      A    C  
ATOM    128  O   PHE A  16      -2.912  10.004  -3.147  1.00 15.00      A    O  
ATOM    129  N   VAL A  17      -1.710   8.203  -2.525  1.00 15.00      A    N  
ATOM    130  HN  VAL A  17      -1.170   7.786  -1.822  1.00 15.00      A    H  
ATOM    131  CA  VAL A  17      -1.943   7.475  -3.769  1.00 15.00      A    C  
ATOM    132  CB  VAL A  17      -0.906   6.348  -3.971  1.00 15.00      A    C  
ATOM    133  CG1 VAL A  17      -1.143   5.623  -5.286  1.00 15.00      A    C  
ATOM    134  CG2 VAL A  17       0.507   6.912  -3.926  1.00 15.00      A    C  
ATOM    135  C   VAL A  17      -3.357   6.896  -3.834  1.00 15.00      A    C  
ATOM    136  O   VAL A  17      -4.042   7.029  -4.850  1.00 15.00      A    O  
ATOM    137  N   CYS A  18      -3.793   6.261  -2.748  1.00 15.00      A    N  
ATOM    138  HN  CYS A  18      -3.206   6.192  -1.966  1.00 15.00      A    H  
ATOM    139  CA  CYS A  18      -5.125   5.664  -2.696  1.00 15.00      A    C  
ATOM    140  C   CYS A  18      -6.212   6.732  -2.576  1.00 15.00      A    C  
ATOM    141  O   CYS A  18      -7.265   6.629  -3.207  1.00 15.00      A    O  
ATOM    142  CB  CYS A  18      -5.232   4.669  -1.538  1.00 15.00      A    C  
ATOM    143  SG  CYS A  18      -3.966   3.356  -1.538  1.00 15.00      A    S  
ATOM    144  N   GLY A  19      -5.949   7.755  -1.766  1.00 15.00      A    N  
ATOM    145  HN  GLY A  19      -5.093   7.781  -1.288  1.00 15.00      A    H  
ATOM    146  CA  GLY A  19      -6.912   8.827  -1.580  1.00 15.00      A    C  
ATOM    147  C   GLY A  19      -7.912   8.521  -0.484  1.00 15.00      A    C  
ATOM    148  O   GLY A  19      -7.540   8.367   0.677  1.00 15.00      A    O  
ATOM    149  N   ASP A  20      -9.186   8.434  -0.855  1.00 15.00      A    N  
ATOM    150  HN  ASP A  20      -9.419   8.574  -1.796  1.00 15.00      A    H  
ATOM    151  CA  ASP A  20     -10.247   8.138   0.104  1.00 15.00      A    C  
ATOM    152  CB  ASP A  20     -11.422   9.101  -0.082  1.00 15.00      A    C  
ATOM    153  CG  ASP A  20     -11.052  10.540   0.218  1.00 15.00      A    C  
ATOM    154  OD1 ASP A  20     -11.031  10.911   1.410  1.00 15.00      A    O  
ATOM    155  OD2 ASP A  20     -10.785  11.296  -0.740  1.00 15.00      A    O  
ATOM    156  C   ASP A  20     -10.721   6.696  -0.042  1.00 15.00      A    C  
ATOM    157  O   ASP A  20     -11.786   6.325   0.452  1.00 15.00      A    O  
ATOM    158  N   ARG A  21      -9.914   5.887  -0.722  1.00 15.00      A    N  
ATOM    159  HN  ARG A  21      -9.076   6.245  -1.083  1.00 15.00      A    H  
ATOM    160  CA  ARG A  21     -10.237   4.484  -0.945  1.00 15.00      A    C  
ATOM    161  CB  ARG A  21      -9.623   4.007  -2.263  1.00 15.00      A    C  
ATOM    162  CG  ARG A  21     -10.225   4.646  -3.503  1.00 15.00      A    C  
ATOM    163  CD  ARG A  21      -9.467   4.238  -4.758  1.00 15.00      A    C  
ATOM    164  NE  ARG A  21      -9.424   2.787  -4.928  1.00 15.00      A    N  
ATOM    165  HE  ARG A  21      -9.897   2.240  -4.265  1.00 15.00      A    H  
ATOM    166  CZ  ARG A  21      -8.785   2.175  -5.923  1.00 15.00      A    C  
ATOM    167  NH1 ARG A  21      -8.132   2.884  -6.835  1.00 15.00      A    N  
ATOM    168 HH11 ARG A  21      -7.633   2.402  -7.611  1.00 15.00      A    H  
ATOM    169 HH12 ARG A  21      -8.120   3.923  -6.777  1.00 15.00      A    H  
ATOM    170  NH2 ARG A  21      -8.793   0.851  -6.002  1.00 15.00      A    N  
ATOM    171 HH21 ARG A  21      -9.302   0.291  -5.287  1.00 15.00      A    H  
ATOM    172 HH22 ARG A  21      -8.294   0.372  -6.778  1.00 15.00      A    H  
ATOM    173  C   ARG A  21      -9.736   3.610   0.200  1.00 15.00      A    C  
ATOM    174  O   ARG A  21     -10.352   2.599   0.534  1.00 15.00      A    O  
ATOM    175  N   GLY A  22      -8.618   4.011   0.799  1.00 15.00      A    N  
ATOM    176  HN  GLY A  22      -8.182   4.835   0.498  1.00 15.00      A    H  
ATOM    177  CA  GLY A  22      -8.042   3.246   1.888  1.00 15.00      A    C  
ATOM    178  C   GLY A  22      -6.966   2.301   1.395  1.00 15.00      A    C  
ATOM    179  O   GLY A  22      -6.645   2.292   0.207  1.00 15.00      A    O  
ATOM    180  N   PHE A  23      -6.406   1.504   2.299  1.00 15.00      A    N  
ATOM    181  HN  PHE A  23      -6.701   1.553   3.232  1.00 15.00      A    H  
ATOM    182  CA  PHE A  23      -5.361   0.555   1.929  1.00 15.00      A    C  
ATOM    183  CB  PHE A  23      -3.995   1.249   1.813  1.00 15.00      A    C  
ATOM    184  CG  PHE A  23      -3.535   1.943   3.066  1.00 15.00      A    C  
ATOM    185  CD1 PHE A  23      -2.763   1.273   4.003  1.00 15.00      A    C  
ATOM    186  CD2 PHE A  23      -3.870   3.265   3.305  1.00 15.00      A    C  
ATOM    187  CE1 PHE A  23      -2.336   1.908   5.153  1.00 15.00      A    C  
ATOM    188  CE2 PHE A  23      -3.448   3.906   4.453  1.00 15.00      A    C  
ATOM    189  CZ  PHE A  23      -2.679   3.227   5.379  1.00 15.00      A    C  
ATOM    190  C   PHE A  23      -5.285  -0.616   2.902  1.00 15.00      A    C  
ATOM    191  O   PHE A  23      -5.674  -0.501   4.065  1.00 15.00      A    O  
ATOM    192  N   TYR A  24      -4.785  -1.745   2.410  1.00 15.00      A    N  
ATOM    193  HN  TYR A  24      -4.507  -1.773   1.471  1.00 15.00      A    H  
ATOM    194  CA  TYR A  24      -4.638  -2.942   3.227  1.00 15.00      A    C  
ATOM    195  CB  TYR A  24      -5.132  -4.179   2.466  1.00 15.00      A    C  
ATOM    196  CG  TYR A  24      -6.577  -4.138   2.024  1.00 15.00      A    C  
ATOM    197  CD1 TYR A  24      -6.908  -4.208   0.678  1.00 15.00      A    C  
ATOM    198  CD2 TYR A  24      -7.609  -4.046   2.948  1.00 15.00      A    C  
ATOM    199  CE1 TYR A  24      -8.225  -4.190   0.263  1.00 15.00      A    C  
ATOM    200  CE2 TYR A  24      -8.931  -4.023   2.542  1.00 15.00      A    C  
ATOM    201  CZ  TYR A  24      -9.233  -4.097   1.198  1.00 15.00      A    C  
ATOM    202  OH  TYR A  24     -10.546  -4.080   0.788  1.00 15.00      A    O  
ATOM    203  HH  TYR A  24     -10.691  -4.782   0.150  1.00 15.00      A    H  
ATOM    204  C   TYR A  24      -3.176  -3.158   3.588  1.00 15.00      A    C  
ATOM    205  O   TYR A  24      -2.281  -2.808   2.817  1.00 15.00      A    O  
ATOM    206  N   PHE A  25      -2.934  -3.729   4.762  1.00 15.00      A    N  
ATOM    207  HN  PHE A  25      -3.684  -3.955   5.350  1.00 15.00      A    H  
ATOM    208  CA  PHE A  25      -1.574  -4.025   5.193  1.00 15.00      A    C  
ATOM    209  CB  PHE A  25      -1.466  -4.016   6.720  1.00 15.00      A    C  
ATOM    210  CG  PHE A  25      -1.116  -2.671   7.292  1.00 15.00      A    C  
ATOM    211  CD1 PHE A  25      -2.055  -1.929   7.989  1.00 15.00      A    C  
ATOM    212  CD2 PHE A  25       0.158  -2.148   7.131  1.00 15.00      A    C  
ATOM    213  CE1 PHE A  25      -1.732  -0.691   8.514  1.00 15.00      A    C  
ATOM    214  CE2 PHE A  25       0.488  -0.912   7.653  1.00 15.00      A    C  
ATOM    215  CZ  PHE A  25      -0.458  -0.182   8.346  1.00 15.00      A    C  
ATOM    216  C   PHE A  25      -1.153  -5.378   4.633  1.00 15.00      A    C  
ATOM    217  O   PHE A  25       0.028  -5.628   4.388  1.00 15.00      A    O  
ATOM    218  N   ASN A  26      -2.147  -6.242   4.431  1.00 15.00      A    N  
ATOM    219  HN  ASN A  26      -3.060  -5.968   4.661  1.00 15.00      A    H  
ATOM    220  CA  ASN A  26      -1.936  -7.575   3.881  1.00 15.00      A    C  
ATOM    221  CB  ASN A  26      -1.941  -8.633   4.992  1.00 15.00      A    C  
ATOM    222  CG  ASN A  26      -0.942  -8.343   6.097  1.00 15.00      A    C  
ATOM    223  OD1 ASN A  26      -1.283  -7.742   7.116  1.00 15.00      A    O  
ATOM    224  ND2 ASN A  26       0.300  -8.766   5.899  1.00 15.00      A    N  
ATOM    225 HD21 ASN A  26       0.503  -9.236   5.064  1.00 15.00      A    H  
ATOM    226 HD22 ASN A  26       0.965  -8.590   6.598  1.00 15.00      A    H  
ATOM    227  C   ASN A  26      -3.038  -7.884   2.872  1.00 15.00      A    C  
ATOM    228  O   ASN A  26      -4.215  -7.634   3.137  1.00 15.00      A    O  
ATOM    229  N   LYS A  27      -2.661  -8.421   1.717  1.00 15.00      A    N  
ATOM    230  HN  LYS A  27      -1.711  -8.605   1.559  1.00 15.00      A    H  
ATOM    231  CA  LYS A  27      -3.635  -8.745   0.679  1.00 15.00      A    C  
ATOM    232  CB  LYS A  27      -3.541  -7.752  -0.486  1.00 15.00      A    C  
ATOM    233  CG  LYS A  27      -2.123  -7.482  -0.965  1.00 15.00      A    C  
ATOM    234  CD  LYS A  27      -1.942  -7.853  -2.428  1.00 15.00      A    C  
ATOM    235  CE  LYS A  27      -2.758  -6.951  -3.338  1.00 15.00      A    C  
ATOM    236  NZ  LYS A  27      -2.429  -7.171  -4.773  1.00 15.00      A    N  
ATOM    237  HZ1 LYS A  27      -3.071  -6.618  -5.376  1.00 15.00      A    H  
ATOM    238  HZ2 LYS A  27      -2.527  -8.178  -5.012  1.00 15.00      A    H  
ATOM    239  HZ3 LYS A  27      -1.450  -6.875  -4.964  1.00 15.00      A    H  
ATOM    240  C   LYS A  27      -3.485 -10.180   0.180  1.00 15.00      A    C  
ATOM    241  O   LYS A  27      -2.370 -10.685   0.044  1.00 15.00      A    O  
ATOM    242  N   PRO A  28      -4.621 -10.854  -0.090  1.00 15.00      A    N  
ATOM    243  CA  PRO A  28      -4.634 -12.241  -0.581  1.00 15.00      A    C  
ATOM    244  CB  PRO A  28      -6.128 -12.576  -0.693  1.00 15.00      A    C  
ATOM    245  CG  PRO A  28      -6.814 -11.569   0.166  1.00 15.00      A    C  
ATOM    246  CD  PRO A  28      -5.984 -10.323   0.079  1.00 15.00      A    C  
ATOM    247  C   PRO A  28      -3.961 -12.381  -1.944  1.00 15.00      A    C  
ATOM    248  O   PRO A  28      -4.042 -11.484  -2.784  1.00 15.00      A    O  
ATOM    249  N   THR A  29      -3.299 -13.515  -2.149  1.00 15.00      A    N  
ATOM    250  HN  THR A  29      -3.280 -14.190  -1.439  1.00 15.00      A    H  
ATOM    251  CA  THR A  29      -2.604 -13.784  -3.403  1.00 15.00      A    C  
ATOM    252  CB  THR A  29      -1.399 -14.720  -3.187  1.00 15.00      A    C  
ATOM    253  OG1 THR A  29      -1.833 -15.923  -2.538  1.00 15.00      A    O  
ATOM    254  HG1 THR A  29      -1.764 -15.817  -1.587  1.00 15.00      A    H  
ATOM    255  CG2 THR A  29      -0.340 -14.039  -2.332  1.00 15.00      A    C  
ATOM    256  C   THR A  29      -3.542 -14.404  -4.434  1.00 15.00      A    C  
ATOM    257  O   THR A  29      -4.209 -13.695  -5.188  1.00 15.00      A    O  
ATOM    258  N   GLN A  40      -0.741 -14.057   2.000  1.00 15.00      A    N  
ATOM    259  HN  GLN A  40      -0.159 -14.297   1.250  1.00 15.00      A    H  
ATOM    260  CA  GLN A  40      -0.870 -12.654   2.378  1.00 15.00      A    C  
ATOM    261  CB  GLN A  40      -1.330 -12.524   3.836  1.00 15.00      A    C  
ATOM    262  CG  GLN A  40      -2.698 -13.122   4.130  1.00 15.00      A    C  
ATOM    263  CD  GLN A  40      -3.842 -12.276   3.603  1.00 15.00      A    C  
ATOM    264  OE1 GLN A  40      -4.317 -12.480   2.488  1.00 15.00      A    O  
ATOM    265  NE2 GLN A  40      -4.292 -11.318   4.405  1.00 15.00      A    N  
ATOM    266 HE21 GLN A  40      -3.867 -11.209   5.283  1.00 15.00      A    H  
ATOM    267 HE22 GLN A  40      -5.032 -10.759   4.089  1.00 15.00      A    H  
ATOM    268  C   GLN A  40       0.450 -11.913   2.194  1.00 15.00      A    C  
ATOM    269  O   GLN A  40       1.445 -12.230   2.845  1.00 15.00      A    O  
ATOM    270  N   THR A  41       0.453 -10.930   1.302  1.00 15.00      A    N  
ATOM    271  HN  THR A  41      -0.364 -10.738   0.796  1.00 15.00      A    H  
ATOM    272  CA  THR A  41       1.648 -10.131   1.056  1.00 15.00      A    C  
ATOM    273  CB  THR A  41       1.859  -9.847  -0.443  1.00 15.00      A    C  
ATOM    274  OG1 THR A  41       0.628  -9.415  -1.035  1.00 15.00      A    O  
ATOM    275  HG1 THR A  41       0.807  -9.015  -1.891  1.00 15.00      A    H  
ATOM    276  CG2 THR A  41       2.357 -11.092  -1.160  1.00 15.00      A    C  
ATOM    277  C   THR A  41       1.570  -8.814   1.823  1.00 15.00      A    C  
ATOM    278  O   THR A  41       0.534  -8.149   1.825  1.00 15.00      A    O  
ATOM    279  N   GLY A  42       2.667  -8.450   2.476  1.00 15.00      A    N  
ATOM    280  HN  GLY A  42       3.464  -9.019   2.434  1.00 15.00      A    H  
ATOM    281  CA  GLY A  42       2.695  -7.221   3.249  1.00 15.00      A    C  
ATOM    282  C   GLY A  42       3.352  -6.071   2.518  1.00 15.00      A    C  
ATOM    283  O   GLY A  42       4.342  -6.255   1.811  1.00 15.00      A    O  
ATOM    284  N   ILE A  43       2.792  -4.878   2.698  1.00 15.00      A    N  
ATOM    285  HN  ILE A  43       2.000  -4.808   3.271  1.00 15.00      A    H  
ATOM    286  CA  ILE A  43       3.319  -3.671   2.070  1.00 15.00      A    C  
ATOM    287  CB  ILE A  43       2.261  -2.536   2.071  1.00 15.00      A    C  
ATOM    288  CG1 ILE A  43       2.790  -1.259   1.407  1.00 15.00      A    C  
ATOM    289  CG2 ILE A  43       1.759  -2.246   3.479  1.00 15.00      A    C  
ATOM    290  CD1 ILE A  43       2.938  -1.360  -0.095  1.00 15.00      A    C  
ATOM    291  C   ILE A  43       4.590  -3.209   2.790  1.00 15.00      A    C  
ATOM    292  O   ILE A  43       5.412  -2.487   2.229  1.00 15.00      A    O  
ATOM    293  N   VAL A  44       4.751  -3.656   4.031  1.00 15.00      A    N  
ATOM    294  HN  VAL A  44       4.069  -4.246   4.415  1.00 15.00      A    H  
ATOM    295  CA  VAL A  44       5.911  -3.299   4.839  1.00 15.00      A    C  
ATOM    296  CB  VAL A  44       5.614  -3.469   6.345  1.00 15.00      A    C  
ATOM    297  CG1 VAL A  44       6.767  -2.951   7.193  1.00 15.00      A    C  
ATOM    298  CG2 VAL A  44       4.315  -2.770   6.720  1.00 15.00      A    C  
ATOM    299  C   VAL A  44       7.124  -4.149   4.465  1.00 15.00      A    C  
ATOM    300  O   VAL A  44       8.254  -3.671   4.467  1.00 15.00      A    O  
ATOM    301  N   ASP A  45       6.882  -5.408   4.124  1.00 15.00      A    N  
ATOM    302  HN  ASP A  45       5.958  -5.733   4.117  1.00 15.00      A    H  
ATOM    303  CA  ASP A  45       7.963  -6.318   3.760  1.00 15.00      A    C  
ATOM    304  CB  ASP A  45       7.508  -7.773   3.887  1.00 15.00      A    C  
ATOM    305  CG  ASP A  45       7.007  -8.103   5.279  1.00 15.00      A    C  
ATOM    306  OD1 ASP A  45       7.680  -7.717   6.258  1.00 15.00      A    O  
ATOM    307  OD2 ASP A  45       5.942  -8.746   5.390  1.00 15.00      A    O  
ATOM    308  C   ASP A  45       8.487  -6.050   2.352  1.00 15.00      A    C  
ATOM    309  O   ASP A  45       9.642  -6.348   2.045  1.00 15.00      A    O  
ATOM    310  N   GLU A  46       7.638  -5.479   1.504  1.00 15.00      A    N  
ATOM    311  HN  GLU A  46       6.733  -5.253   1.809  1.00 15.00      A    H  
ATOM    312  CA  GLU A  46       8.019  -5.189   0.129  1.00 15.00      A    C  
ATOM    313  CB  GLU A  46       6.857  -5.478  -0.825  1.00 15.00      A    C  
ATOM    314  CG  GLU A  46       6.403  -6.930  -0.824  1.00 15.00      A    C  
ATOM    315  CD  GLU A  46       5.163  -7.160  -1.665  1.00 15.00      A    C  
ATOM    316  OE1 GLU A  46       4.423  -6.187  -1.910  1.00 15.00      A    O  
ATOM    317  OE2 GLU A  46       4.932  -8.316  -2.079  1.00 15.00      A    O  
ATOM    318  C   GLU A  46       8.516  -3.757  -0.057  1.00 15.00      A    C  
ATOM    319  O   GLU A  46       9.540  -3.535  -0.689  1.00 15.00      A    O  
ATOM    320  N   CYS A  47       7.799  -2.788   0.504  1.00 15.00      A    N  
ATOM    321  HN  CYS A  47       7.002  -3.022   1.026  1.00 15.00      A    H  
ATOM    322  CA  CYS A  47       8.171  -1.381   0.356  1.00 15.00      A    C  
ATOM    323  C   CYS A  47       9.226  -0.900   1.353  1.00 15.00      A    C  
ATOM    324  O   CYS A  47      10.050  -0.051   1.017  1.00 15.00      A    O  
ATOM    325  CB  CYS A  47       6.936  -0.482   0.443  1.00 15.00      A    C  
ATOM    326  SG  CYS A  47       6.203  -0.040  -1.163  1.00 15.00      A    S  
ATOM    327  N   CYS A  48       9.207  -1.434   2.568  1.00 15.00      A    N  
ATOM    328  HN  CYS A  48       8.550  -2.130   2.779  1.00 15.00      A    H  
ATOM    329  CA  CYS A  48      10.150  -0.998   3.598  1.00 15.00      A    C  
ATOM    330  C   CYS A  48      11.465  -1.780   3.626  1.00 15.00      A    C  
ATOM    331  O   CYS A  48      12.504  -1.224   3.979  1.00 15.00      A    O  
ATOM    332  CB  CYS A  48       9.483  -1.025   4.977  1.00 15.00      A    C  
ATOM    333  SG  CYS A  48      10.584  -0.608   6.363  1.00 15.00      A    S  
ATOM    334  N   PHE A  49      11.435  -3.053   3.250  1.00 15.00      A    N  
ATOM    335  HN  PHE A  49      10.594  -3.448   2.940  1.00 15.00      A    H  
ATOM    336  CA  PHE A  49      12.646  -3.871   3.295  1.00 15.00      A    C  
ATOM    337  CB  PHE A  49      12.424  -5.126   4.147  1.00 15.00      A    C  
ATOM    338  CG  PHE A  49      12.172  -4.830   5.597  1.00 15.00      A    C  
ATOM    339  CD1 PHE A  49      13.224  -4.543   6.450  1.00 15.00      A    C  
ATOM    340  CD2 PHE A  49      10.886  -4.841   6.107  1.00 15.00      A    C  
ATOM    341  CE1 PHE A  49      12.998  -4.272   7.788  1.00 15.00      A    C  
ATOM    342  CE2 PHE A  49      10.649  -4.571   7.442  1.00 15.00      A    C  
ATOM    343  CZ  PHE A  49      11.707  -4.286   8.285  1.00 15.00      A    C  
ATOM    344  C   PHE A  49      13.198  -4.244   1.921  1.00 15.00      A    C  
ATOM    345  O   PHE A  49      14.398  -4.476   1.778  1.00 15.00      A    O  
ATOM    346  N   ARG A  50      12.335  -4.304   0.914  1.00 15.00      A    N  
ATOM    347  HN  ARG A  50      11.390  -4.088   1.073  1.00 15.00      A    H  
ATOM    348  CA  ARG A  50      12.776  -4.675  -0.428  1.00 15.00      A    C  
ATOM    349  CB  ARG A  50      11.874  -5.766  -1.015  1.00 15.00      A    C  
ATOM    350  CG  ARG A  50      12.554  -7.112  -1.205  1.00 15.00      A    C  
ATOM    351  CD  ARG A  50      11.561  -8.253  -1.057  1.00 15.00      A    C  
ATOM    352  NE  ARG A  50      11.621  -9.183  -2.180  1.00 15.00      A    N  
ATOM    353  HE  ARG A  50      11.916  -8.829  -3.042  1.00 15.00      A    H  
ATOM    354  CZ  ARG A  50      11.297 -10.469  -2.093  1.00 15.00      A    C  
ATOM    355  NH1 ARG A  50      10.899 -10.979  -0.934  1.00 15.00      A    N  
ATOM    356 HH11 ARG A  50      10.841 -10.374  -0.093  1.00 15.00      A    H  
ATOM    357 HH12 ARG A  50      10.643 -11.985  -0.866  1.00 15.00      A    H  
ATOM    358  NH2 ARG A  50      11.371 -11.239  -3.172  1.00 15.00      A    N  
ATOM    359 HH21 ARG A  50      11.682 -10.836  -4.078  1.00 15.00      A    H  
ATOM    360 HH22 ARG A  50      11.116 -12.245  -3.113  1.00 15.00      A    H  
ATOM    361  C   ARG A  50      12.861  -3.467  -1.363  1.00 15.00      A    C  
ATOM    362  O   ARG A  50      13.823  -2.704  -1.311  1.00 15.00      A    O  
ATOM    363  N   SER A  51      11.853  -3.300  -2.214  1.00 15.00      A    N  
ATOM    364  HN  SER A  51      11.111  -3.939  -2.202  1.00 15.00      A    H  
ATOM    365  CA  SER A  51      11.812  -2.191  -3.160  1.00 15.00      A    C  
ATOM    366  CB  SER A  51      12.231  -2.669  -4.554  1.00 15.00      A    C  
ATOM    367  OG  SER A  51      12.228  -1.599  -5.486  1.00 15.00      A    O  
ATOM    368  HG  SER A  51      11.646  -1.812  -6.219  1.00 15.00      A    H  
ATOM    369  C   SER A  51      10.412  -1.586  -3.207  1.00 15.00      A    C  
ATOM    370  O   SER A  51       9.414  -2.309  -3.259  1.00 15.00      A    O  
ATOM    371  N   CYS A  52      10.341  -0.260  -3.197  1.00 15.00      A    N  
ATOM    372  HN  CYS A  52      11.167   0.265  -3.169  1.00 15.00      A    H  
ATOM    373  CA  CYS A  52       9.056   0.431  -3.221  1.00 15.00      A    C  
ATOM    374  C   CYS A  52       8.931   1.385  -4.403  1.00 15.00      A    C  
ATOM    375  O   CYS A  52       9.889   2.067  -4.770  1.00 15.00      A    O  
ATOM    376  CB  CYS A  52       8.847   1.202  -1.919  1.00 15.00      A    C  
ATOM    377  SG  CYS A  52       7.124   1.706  -1.630  1.00 15.00      A    S  
ATOM    378  N   ASP A  53       7.739   1.418  -4.995  1.00 15.00      A    N  
ATOM    379  HN  ASP A  53       7.030   0.826  -4.666  1.00 15.00      A    H  
ATOM    380  CA  ASP A  53       7.449   2.299  -6.123  1.00 15.00      A    C  
ATOM    381  CB  ASP A  53       7.864   1.671  -7.469  1.00 15.00      A    C  
ATOM    382  CG  ASP A  53       7.217   0.326  -7.769  1.00 15.00      A    C  
ATOM    383  OD1 ASP A  53       6.465  -0.187  -6.917  1.00 15.00      A    O  
ATOM    384  OD2 ASP A  53       7.467  -0.218  -8.866  1.00 15.00      A    O  
ATOM    385  C   ASP A  53       5.975   2.699  -6.123  1.00 15.00      A    C  
ATOM    386  O   ASP A  53       5.225   2.325  -5.217  1.00 15.00      A    O  
ATOM    387  N   LEU A  54       5.563   3.469  -7.130  1.00 15.00      A    N  
ATOM    388  HN  LEU A  54       6.210   3.746  -7.814  1.00 15.00      A    H  
ATOM    389  CA  LEU A  54       4.169   3.906  -7.242  1.00 15.00      A    C  
ATOM    390  CB  LEU A  54       4.027   4.982  -8.324  1.00 15.00      A    C  
ATOM    391  CG  LEU A  54       4.264   6.433  -7.896  1.00 15.00      A    C  
ATOM    392  CD1 LEU A  54       4.043   7.369  -9.074  1.00 15.00      A    C  
ATOM    393  CD2 LEU A  54       3.356   6.815  -6.735  1.00 15.00      A    C  
ATOM    394  C   LEU A  54       3.259   2.726  -7.574  1.00 15.00      A    C  
ATOM    395  O   LEU A  54       2.071   2.723  -7.240  1.00 15.00      A    O  
ATOM    396  N   ARG A  55       3.838   1.724  -8.222  1.00 15.00      A    N  
ATOM    397  HN  ARG A  55       4.793   1.793  -8.443  1.00 15.00      A    H  
ATOM    398  CA  ARG A  55       3.110   0.525  -8.617  1.00 15.00      A    C  
ATOM    399  CB  ARG A  55       3.947  -0.278  -9.617  1.00 15.00      A    C  
ATOM    400  CG  ARG A  55       3.454  -1.701  -9.861  1.00 15.00      A    C  
ATOM    401  CD  ARG A  55       4.591  -2.706  -9.762  1.00 15.00      A    C  
ATOM    402  NE  ARG A  55       5.428  -2.710 -10.958  1.00 15.00      A    N  
ATOM    403  HE  ARG A  55       5.051  -2.321 -11.766  1.00 15.00      A    H  
ATOM    404  CZ  ARG A  55       6.670  -3.168 -11.010  1.00 15.00      A    C  
ATOM    405  NH1 ARG A  55       7.249  -3.636  -9.913  1.00 15.00      A    N  
ATOM    406 HH11 ARG A  55       6.727  -3.643  -9.009  1.00 15.00      A    H  
ATOM    407 HH12 ARG A  55       8.226  -3.995  -9.947  1.00 15.00      A    H  
ATOM    408  NH2 ARG A  55       7.311  -3.182 -12.180  1.00 15.00      A    N  
ATOM    409 HH21 ARG A  55       6.836  -2.838 -13.036  1.00 15.00      A    H  
ATOM    410 HH22 ARG A  55       8.278  -3.538 -12.239  1.00 15.00      A    H  
ATOM    411  C   ARG A  55       2.758  -0.354  -7.418  1.00 15.00      A    C  
ATOM    412  O   ARG A  55       1.704  -0.990  -7.398  1.00 15.00      A    O  
ATOM    413  N   ARG A  56       3.639  -0.384  -6.422  1.00 15.00      A    N  
ATOM    414  HN  ARG A  56       4.445   0.168  -6.486  1.00 15.00      A    H  
ATOM    415  CA  ARG A  56       3.433  -1.204  -5.231  1.00 15.00      A    C  
ATOM    416  CB  ARG A  56       4.760  -1.410  -4.486  1.00 15.00      A    C  
ATOM    417  CG  ARG A  56       4.721  -2.492  -3.418  1.00 15.00      A    C  
ATOM    418  CD  ARG A  56       4.747  -3.883  -4.030  1.00 15.00      A    C  
ATOM    419  NE  ARG A  56       6.080  -4.248  -4.516  1.00 15.00      A    N  
ATOM    420  HE  ARG A  56       6.764  -3.546  -4.530  1.00 15.00      A    H  
ATOM    421  CZ  ARG A  56       6.415  -5.472  -4.931  1.00 15.00      A    C  
ATOM    422  NH1 ARG A  56       5.522  -6.457  -4.913  1.00 15.00      A    N  
ATOM    423 HH11 ARG A  56       5.790  -7.408  -5.240  1.00 15.00      A    H  
ATOM    424 HH12 ARG A  56       4.557  -6.278  -4.571  1.00 15.00      A    H  
ATOM    425  NH2 ARG A  56       7.643  -5.710  -5.373  1.00 15.00      A    N  
ATOM    426 HH21 ARG A  56       8.346  -4.944  -5.398  1.00 15.00      A    H  
ATOM    427 HH22 ARG A  56       7.904  -6.664  -5.699  1.00 15.00      A    H  
ATOM    428  C   ARG A  56       2.391  -0.584  -4.300  1.00 15.00      A    C  
ATOM    429  O   ARG A  56       1.645  -1.295  -3.634  1.00 15.00      A    O  
ATOM    430  N   LEU A  57       2.343   0.748  -4.271  1.00 15.00      A    N  
ATOM    431  HN  LEU A  57       2.959   1.258  -4.836  1.00 15.00      A    H  
ATOM    432  CA  LEU A  57       1.397   1.468  -3.423  1.00 15.00      A    C  
ATOM    433  CB  LEU A  57       1.821   2.931  -3.279  1.00 15.00      A    C  
ATOM    434  CG  LEU A  57       3.225   3.175  -2.717  1.00 15.00      A    C  
ATOM    435  CD1 LEU A  57       3.574   4.654  -2.760  1.00 15.00      A    C  
ATOM    436  CD2 LEU A  57       3.339   2.637  -1.298  1.00 15.00      A    C  
ATOM    437  C   LEU A  57      -0.024   1.381  -3.973  1.00 15.00      A    C  
ATOM    438  O   LEU A  57      -0.992   1.363  -3.214  1.00 15.00      A    O  
ATOM    439  N   GLU A  58      -0.136   1.317  -5.298  1.00 15.00      A    N  
ATOM    440  HN  GLU A  58       0.677   1.327  -5.845  1.00 15.00      A    H  
ATOM    441  CA  GLU A  58      -1.434   1.232  -5.962  1.00 15.00      A    C  
ATOM    442  CB  GLU A  58      -1.299   1.592  -7.443  1.00 15.00      A    C  
ATOM    443  CG  GLU A  58      -1.150   3.079  -7.716  1.00 15.00      A    C  
ATOM    444  CD  GLU A  58      -0.939   3.384  -9.187  1.00 15.00      A    C  
ATOM    445  OE1 GLU A  58      -0.201   4.342  -9.495  1.00 15.00      A    O  
ATOM    446  OE2 GLU A  58      -1.511   2.662 -10.032  1.00 15.00      A    O  
ATOM    447  C   GLU A  58      -2.046  -0.158  -5.831  1.00 15.00      A    C  
ATOM    448  O   GLU A  58      -3.269  -0.312  -5.862  1.00 15.00      A    O  
ATOM    449  N   MET A  59      -1.191  -1.167  -5.682  1.00 15.00      A    N  
ATOM    450  HN  MET A  59      -0.231  -0.975  -5.658  1.00 15.00      A    H  
ATOM    451  CA  MET A  59      -1.644  -2.548  -5.553  1.00 15.00      A    C  
ATOM    452  CB  MET A  59      -0.488  -3.519  -5.798  1.00 15.00      A    C  
ATOM    453  CG  MET A  59      -0.107  -3.673  -7.260  1.00 15.00      A    C  
ATOM    454  SD  MET A  59       1.288  -4.787  -7.502  1.00 15.00      A    S  
ATOM    455  CE  MET A  59       1.327  -4.896  -9.289  1.00 15.00      A    C  
ATOM    456  C   MET A  59      -2.280  -2.822  -4.193  1.00 15.00      A    C  
ATOM    457  O   MET A  59      -3.076  -3.750  -4.051  1.00 15.00      A    O  
ATOM    458  N   TYR A  60      -1.932  -2.014  -3.196  1.00 15.00      A    N  
ATOM    459  HN  TYR A  60      -1.299  -1.285  -3.369  1.00 15.00      A    H  
ATOM    460  CA  TYR A  60      -2.471  -2.190  -1.852  1.00 15.00      A    C  
ATOM    461  CB  TYR A  60      -1.376  -2.039  -0.796  1.00 15.00      A    C  
ATOM    462  CG  TYR A  60      -0.470  -3.246  -0.692  1.00 15.00      A    C  
ATOM    463  CD1 TYR A  60       0.513  -3.485  -1.644  1.00 15.00      A    C  
ATOM    464  CD2 TYR A  60      -0.604  -4.151   0.351  1.00 15.00      A    C  
ATOM    465  CE1 TYR A  60       1.338  -4.589  -1.559  1.00 15.00      A    C  
ATOM    466  CE2 TYR A  60       0.217  -5.258   0.444  1.00 15.00      A    C  
ATOM    467  CZ  TYR A  60       1.186  -5.471  -0.514  1.00 15.00      A    C  
ATOM    468  OH  TYR A  60       2.002  -6.573  -0.427  1.00 15.00      A    O  
ATOM    469  HH  TYR A  60       1.470  -7.356  -0.271  1.00 15.00      A    H  
ATOM    470  C   TYR A  60      -3.645  -1.256  -1.571  1.00 15.00      A    C  
ATOM    471  O   TYR A  60      -4.183  -1.247  -0.465  1.00 15.00      A    O  
ATOM    472  N   CYS A  61      -4.045  -0.480  -2.577  1.00 15.00      A    N  
ATOM    473  HN  CYS A  61      -3.575  -0.528  -3.435  1.00 15.00      A    H  
ATOM    474  CA  CYS A  61      -5.170   0.439  -2.431  1.00 15.00      A    C  
ATOM    475  C   CYS A  61      -6.487  -0.330  -2.405  1.00 15.00      A    C  
ATOM    476  O   CYS A  61      -6.765  -1.129  -3.301  1.00 15.00      A    O  
ATOM    477  CB  CYS A  61      -5.189   1.463  -3.570  1.00 15.00      A    C  
ATOM    478  SG  CYS A  61      -3.891   2.737  -3.469  1.00 15.00      A    S  
ATOM    479  N   ALA A  62      -7.288  -0.089  -1.370  1.00 15.00      A    N  
ATOM    480  HN  ALA A  62      -7.004   0.556  -0.687  1.00 15.00      A    H  
ATOM    481  CA  ALA A  62      -8.577  -0.757  -1.221  1.00 15.00      A    C  
ATOM    482  CB  ALA A  62      -9.180  -0.457   0.143  1.00 15.00      A    C  
ATOM    483  C   ALA A  62      -9.541  -0.355  -2.336  1.00 15.00      A    C  
ATOM    484  O   ALA A  62      -9.778   0.832  -2.564  1.00 15.00      A    O  
ATOM    485  N   PRO A  63     -10.100  -1.349  -3.048  1.00 15.00      A    N  
ATOM    486  CA  PRO A  63     -11.043  -1.109  -4.149  1.00 15.00      A    C  
ATOM    487  CB  PRO A  63     -11.333  -2.514  -4.690  1.00 15.00      A    C  
ATOM    488  CG  PRO A  63     -10.991  -3.434  -3.569  1.00 15.00      A    C  
ATOM    489  CD  PRO A  63      -9.853  -2.786  -2.837  1.00 15.00      A    C  
ATOM    490  C   PRO A  63     -12.335  -0.445  -3.680  1.00 15.00      A    C  
ATOM    491  O   PRO A  63     -12.699  -0.531  -2.506  1.00 15.00      A    O  
ATOM    492  N   LEU A  64     -13.017   0.223  -4.613  1.00 15.00      A    N  
ATOM    493  HN  LEU A  64     -12.662   0.255  -5.525  1.00 15.00      A    H  
ATOM    494  CA  LEU A  64     -14.273   0.908  -4.318  1.00 15.00      A    C  
ATOM    495  CB  LEU A  64     -14.782   1.645  -5.561  1.00 15.00      A    C  
ATOM    496  CG  LEU A  64     -13.890   2.764  -6.107  1.00 15.00      A    C  
ATOM    497  CD1 LEU A  64     -14.420   3.259  -7.445  1.00 15.00      A    C  
ATOM    498  CD2 LEU A  64     -13.798   3.912  -5.112  1.00 15.00      A    C  
ATOM    499  C   LEU A  64     -15.334  -0.076  -3.834  1.00 15.00      A    C  
ATOM    500  O   LEU A  64     -15.752  -0.969  -4.574  1.00 15.00      A    O  
ATOM    501  N   LYS A  65     -15.764   0.092  -2.588  1.00 15.00      A    N  
ATOM    502  HN  LYS A  65     -15.398   0.825  -2.049  1.00 15.00      A    H  
ATOM    503  CA  LYS A  65     -16.769  -0.789  -2.005  1.00 15.00      A    C  
ATOM    504  CB  LYS A  65     -16.133  -1.696  -0.947  1.00 15.00      A    C  
ATOM    505  CG  LYS A  65     -17.119  -2.621  -0.249  1.00 15.00      A    C  
ATOM    506  CD  LYS A  65     -16.550  -3.148   1.055  1.00 15.00      A    C  
ATOM    507  CE  LYS A  65     -16.343  -4.651   1.002  1.00 15.00      A    C  
ATOM    508  NZ  LYS A  65     -15.585  -5.141   2.185  1.00 15.00      A    N  
ATOM    509  HZ1 LYS A  65     -14.607  -4.790   2.150  1.00 15.00      A    H  
ATOM    510  HZ2 LYS A  65     -15.569  -6.180   2.195  1.00 15.00      A    H  
ATOM    511  HZ3 LYS A  65     -16.033  -4.803   3.061  1.00 15.00      A    H  
ATOM    512  C   LYS A  65     -17.920  -0.002  -1.381  1.00 15.00      A    C  
ATOM    513  O   LYS A  65     -17.705   0.855  -0.521  1.00 15.00      A    O  
ATOM    514  N   PRO A  66     -19.161  -0.285  -1.820  1.00 15.00      A    N  
ATOM    515  CA  PRO A  66     -20.363   0.369  -1.288  1.00 15.00      A    C  
ATOM    516  CB  PRO A  66     -21.483  -0.101  -2.232  1.00 15.00      A    C  
ATOM    517  CG  PRO A  66     -20.786  -0.705  -3.407  1.00 15.00      A    C  
ATOM    518  CD  PRO A  66     -19.490  -1.244  -2.882  1.00 15.00      A    C  
ATOM    519  C   PRO A  66     -20.651  -0.092   0.140  1.00 15.00      A    C  
ATOM    520  O   PRO A  66     -20.346  -1.229   0.506  1.00 15.00      A    O  
ATOM    521  N   ALA A  67     -21.241   0.793   0.938  1.00 15.00      A    N  
ATOM    522  HN  ALA A  67     -21.472   1.675   0.582  1.00 15.00      A    H  
ATOM    523  CA  ALA A  67     -21.557   0.484   2.333  1.00 15.00      A    C  
ATOM    524  CB  ALA A  67     -21.864   1.762   3.100  1.00 15.00      A    C  
ATOM    525  C   ALA A  67     -22.711  -0.510   2.461  1.00 15.00      A    C  
ATOM    526  O   ALA A  67     -23.424  -0.782   1.493  1.00 15.00      A    O  
ATOM    527  N   LYS A  68     -22.882  -1.049   3.671  1.00 15.00      A    N  
ATOM    528  HN  LYS A  68     -22.273  -0.793   4.394  1.00 15.00      A    H  
ATOM    529  CA  LYS A  68     -23.946  -2.011   3.950  1.00 15.00      A    C  
ATOM    530  CB  LYS A  68     -23.803  -2.582   5.364  1.00 15.00      A    C  
ATOM    531  CG  LYS A  68     -23.067  -3.911   5.435  1.00 15.00      A    C  
ATOM    532  CD  LYS A  68     -23.480  -4.698   6.670  1.00 15.00      A    C  
ATOM    533  CE  LYS A  68     -22.946  -6.121   6.626  1.00 15.00      A    C  
ATOM    534  NZ  LYS A  68     -23.711  -7.028   7.526  1.00 15.00      A    N  
ATOM    535  HZ1 LYS A  68     -23.577  -6.747   8.519  1.00 15.00      A    H  
ATOM    536  HZ2 LYS A  68     -23.385  -8.009   7.408  1.00 15.00      A    H  
ATOM    537  HZ3 LYS A  68     -24.725  -6.983   7.298  1.00 15.00      A    H  
ATOM    538  C   LYS A  68     -25.325  -1.378   3.788  1.00 15.00      A    C  
ATOM    539  O   LYS A  68     -26.223  -1.970   3.190  1.00 15.00      A    O  
ATOM    540  C1  UNK B   1      -8.226   8.629   4.939  1.00 15.00      B    C  
ATOM    541  C2  UNK B   1      -7.180   8.536   3.826  1.00 15.00      B    C  
ATOM    542  C3  UNK B   1      -6.549   9.686   3.367  1.00 15.00      B    C  
ATOM    543  C4  UNK B   1      -6.829   7.176   3.218  1.00 15.00      B    C  
ATOM    544  O1  UNK B   1      -7.372   6.148   3.622  1.00 15.00      B    O  
ATOM    545  O2  UNK B   1      -5.907   7.105   2.221  1.00 15.00      B    O  
ATOM    546  C5  UNK B   1      -5.743   5.745   1.810  1.00 15.00      B    C  
END
