# Supplementary material for: In silico assessment of biocompatibility and toxicity: molecular docking and dynamics simulation of PMMA-based dental materials for interim prosthetic restorations
Source: J Mater Sci Mater Med. 2024 Jun 4;35(1):28. doi: 10.1007/s10856-024-06799-7 (PMC11150300; doi:10.1007/s10856-024-06799-7)
Supplement: Supplementary file 3 — Supplementary Data 3 [file 10856_2024_6799_MOESM3_ESM.zip › Complexes/IGF-1_PMMA.pdb]

REMARK FILENAME="complex_73w.pdb0"
REMARK ===============================================================
REMARK HADDOCK run for complex
REMARK initial structure: complex_73.pdb
REMARK ===============================================================
REMARK            total,bonds,angles,improper,dihe,vdw,elec,air,cdih,coup,rdcs,vean,dani,xpcs,rg
REMARK energies: -39.2675, 0, 0, 0, 0, -26.0049, -13.7468, 0.484208, 0, 0, 0, 0, 0, 0, 0
REMARK ===============================================================
REMARK            bonds,angles,impropers,dihe,air,cdih,coup,rdcs,vean,dani,xpcs
REMARK rms-dev.: 0,0,0,0,3.479254E-02,0,0, 0, 0, 0, 0
REMARK ===============================================================
REMARK               air,cdih,coup,rdcs,vean,dani,xpcs
REMARK               >0.3,>5,>1,>0,>5,>0.2,>0.2
REMARK violations.: 0, 0, 0, 0, 0, 0, 0
REMARK ===============================================================
REMARK                        CVpartition#,violations,rms
REMARK AIRs cross-validation: 1, 5, 1.895
REMARK ===============================================================
REMARK NCS energy: 0
REMARK ===============================================================
REMARK Symmetry energy: 0
REMARK ===============================================================
REMARK Membrane restraining energy: 0
REMARK ===============================================================
REMARK Local cross-correlation:  0.0000
REMARK ===============================================================
REMARK Desolvation energy: -6.68325
REMARK Internal energy free molecules: -1553.01
REMARK Internal energy complex: -1534.38
REMARK Binding energy: -27.7998
REMARK ===============================================================
REMARK buried surface area: 652.8
REMARK ===============================================================
REMARK water - chain_1: 0 0 0
REMARK water - chain_2: 0 0 0
REMARK ===============================================================
REMARK water - water: 0 0 0
REMARK ===============================================================
REMARK DATE:15-Feb-2024  03:15:40       created by user: enmr022
REMARK VERSION:1.3U
ATOM      1  N   PRO A   2     -15.470   4.339   6.043  1.00 15.00      A    N  
ATOM      2  CA  PRO A   2     -16.553   5.023   5.333  1.00 15.00      A    C  
ATOM      3  CB  PRO A   2     -16.993   6.090   6.336  1.00 15.00      A    C  
ATOM      4  CG  PRO A   2     -15.756   6.409   7.104  1.00 15.00      A    C  
ATOM      5  CD  PRO A   2     -14.953   5.136   7.170  1.00 15.00      A    C  
ATOM      6  C   PRO A   2     -16.065   5.677   4.041  1.00 15.00      A    C  
ATOM      7  O   PRO A   2     -16.690   6.609   3.528  1.00 15.00      A    O  
ATOM      8  N   GLU A   3     -14.946   5.179   3.519  1.00 15.00      A    N  
ATOM      9  HN  GLU A   3     -14.498   4.436   3.974  1.00 15.00      A    H  
ATOM     10  CA  GLU A   3     -14.370   5.707   2.287  1.00 15.00      A    C  
ATOM     11  CB  GLU A   3     -13.512   6.943   2.573  1.00 15.00      A    C  
ATOM     12  CG  GLU A   3     -12.273   6.669   3.412  1.00 15.00      A    C  
ATOM     13  CD  GLU A   3     -11.618   7.940   3.913  1.00 15.00      A    C  
ATOM     14  OE1 GLU A   3     -11.198   7.968   5.090  1.00 15.00      A    O  
ATOM     15  OE2 GLU A   3     -11.530   8.912   3.131  1.00 15.00      A    O  
ATOM     16  C   GLU A   3     -13.549   4.647   1.555  1.00 15.00      A    C  
ATOM     17  O   GLU A   3     -13.123   3.653   2.149  1.00 15.00      A    O  
ATOM     18  N   THR A   4     -13.334   4.865   0.259  1.00 15.00      A    N  
ATOM     19  HN  THR A   4     -13.703   5.675  -0.152  1.00 15.00      A    H  
ATOM     20  CA  THR A   4     -12.568   3.939  -0.569  1.00 15.00      A    C  
ATOM     21  CB  THR A   4     -13.494   3.073  -1.447  1.00 15.00      A    C  
ATOM     22  OG1 THR A   4     -14.468   3.909  -2.084  1.00 15.00      A    O  
ATOM     23  HG1 THR A   4     -14.397   4.802  -1.738  1.00 15.00      A    H  
ATOM     24  CG2 THR A   4     -14.201   2.010  -0.619  1.00 15.00      A    C  
ATOM     25  C   THR A   4     -11.600   4.693  -1.476  1.00 15.00      A    C  
ATOM     26  O   THR A   4     -11.803   5.873  -1.768  1.00 15.00      A    O  
ATOM     27  N   LEU A   5     -10.548   4.008  -1.917  1.00 15.00      A    N  
ATOM     28  HN  LEU A   5     -10.442   3.071  -1.647  1.00 15.00      A    H  
ATOM     29  CA  LEU A   5      -9.547   4.611  -2.796  1.00 15.00      A    C  
ATOM     30  CB  LEU A   5      -8.243   4.861  -2.035  1.00 15.00      A    C  
ATOM     31  CG  LEU A   5      -8.289   5.950  -0.960  1.00 15.00      A    C  
ATOM     32  CD1 LEU A   5      -7.029   5.915  -0.109  1.00 15.00      A    C  
ATOM     33  CD2 LEU A   5      -8.471   7.322  -1.593  1.00 15.00      A    C  
ATOM     34  C   LEU A   5      -9.289   3.725  -4.011  1.00 15.00      A    C  
ATOM     35  O   LEU A   5      -9.027   2.530  -3.871  1.00 15.00      A    O  
ATOM     36  N   CYS A   6      -9.360   4.315  -5.205  1.00 15.00      A    N  
ATOM     37  HN  CYS A   6      -9.559   5.274  -5.253  1.00 15.00      A    H  
ATOM     38  CA  CYS A   6      -9.147   3.568  -6.444  1.00 15.00      A    C  
ATOM     39  C   CYS A   6      -8.250   4.325  -7.420  1.00 15.00      A    C  
ATOM     40  O   CYS A   6      -8.165   5.554  -7.380  1.00 15.00      A    O  
ATOM     41  CB  CYS A   6     -10.488   3.298  -7.133  1.00 15.00      A    C  
ATOM     42  SG  CYS A   6     -11.751   2.505  -6.091  1.00 15.00      A    S  
ATOM     43  N   GLY A   7      -7.581   3.569  -8.293  1.00 15.00      A    N  
ATOM     44  HN  GLY A   7      -7.671   2.594  -8.242  1.00 15.00      A    H  
ATOM     45  CA  GLY A   7      -6.719   4.153  -9.310  1.00 15.00      A    C  
ATOM     46  C   GLY A   7      -5.554   4.962  -8.775  1.00 15.00      A    C  
ATOM     47  O   GLY A   7      -4.805   4.496  -7.918  1.00 15.00      A    O  
ATOM     48  N   ALA A   8      -5.414   6.183  -9.294  1.00 15.00      A    N  
ATOM     49  HN  ALA A   8      -6.066   6.488  -9.960  1.00 15.00      A    H  
ATOM     50  CA  ALA A   8      -4.329   7.083  -8.909  1.00 15.00      A    C  
ATOM     51  CB  ALA A   8      -4.328   8.322  -9.792  1.00 15.00      A    C  
ATOM     52  C   ALA A   8      -4.383   7.476  -7.436  1.00 15.00      A    C  
ATOM     53  O   ALA A   8      -3.347   7.588  -6.789  1.00 15.00      A    O  
ATOM     54  N   GLU A   9      -5.590   7.686  -6.913  1.00 15.00      A    N  
ATOM     55  HN  GLU A   9      -6.383   7.587  -7.481  1.00 15.00      A    H  
ATOM     56  CA  GLU A   9      -5.761   8.066  -5.511  1.00 15.00      A    C  
ATOM     57  CB  GLU A   9      -7.226   8.366  -5.196  1.00 15.00      A    C  
ATOM     58  CG  GLU A   9      -7.753   9.641  -5.831  1.00 15.00      A    C  
ATOM     59  CD  GLU A   9      -8.975  10.179  -5.115  1.00 15.00      A    C  
ATOM     60  OE1 GLU A   9     -10.044   9.537  -5.199  1.00 15.00      A    O  
ATOM     61  OE2 GLU A   9      -8.863  11.243  -4.469  1.00 15.00      A    O  
ATOM     62  C   GLU A   9      -5.232   6.988  -4.570  1.00 15.00      A    C  
ATOM     63  O   GLU A   9      -4.679   7.293  -3.513  1.00 15.00      A    O  
ATOM     64  N   LEU A  10      -5.403   5.728  -4.965  1.00 15.00      A    N  
ATOM     65  HN  LEU A  10      -5.855   5.552  -5.817  1.00 15.00      A    H  
ATOM     66  CA  LEU A  10      -4.937   4.605  -4.162  1.00 15.00      A    C  
ATOM     67  CB  LEU A  10      -5.602   3.304  -4.622  1.00 15.00      A    C  
ATOM     68  CG  LEU A  10      -5.195   2.031  -3.872  1.00 15.00      A    C  
ATOM     69  CD1 LEU A  10      -5.642   2.093  -2.419  1.00 15.00      A    C  
ATOM     70  CD2 LEU A  10      -5.761   0.798  -4.559  1.00 15.00      A    C  
ATOM     71  C   LEU A  10      -3.418   4.469  -4.231  1.00 15.00      A    C  
ATOM     72  O   LEU A  10      -2.771   4.158  -3.232  1.00 15.00      A    O  
ATOM     73  N   VAL A  11      -2.857   4.712  -5.415  1.00 15.00      A    N  
ATOM     74  HN  VAL A  11      -3.427   4.964  -6.172  1.00 15.00      A    H  
ATOM     75  CA  VAL A  11      -1.413   4.612  -5.616  1.00 15.00      A    C  
ATOM     76  CB  VAL A  11      -1.039   4.601  -7.115  1.00 15.00      A    C  
ATOM     77  CG1 VAL A  11       0.463   4.424  -7.298  1.00 15.00      A    C  
ATOM     78  CG2 VAL A  11      -1.793   3.499  -7.845  1.00 15.00      A    C  
ATOM     79  C   VAL A  11      -0.671   5.744  -4.904  1.00 15.00      A    C  
ATOM     80  O   VAL A  11       0.347   5.509  -4.255  1.00 15.00      A    O  
ATOM     81  N   ASP A  12      -1.196   6.965  -5.017  1.00 15.00      A    N  
ATOM     82  HN  ASP A  12      -2.012   7.085  -5.546  1.00 15.00      A    H  
ATOM     83  CA  ASP A  12      -0.585   8.132  -4.380  1.00 15.00      A    C  
ATOM     84  CB  ASP A  12      -1.272   9.426  -4.826  1.00 15.00      A    C  
ATOM     85  CG  ASP A  12      -1.041   9.742  -6.292  1.00 15.00      A    C  
ATOM     86  OD1 ASP A  12       0.026   9.362  -6.823  1.00 15.00      A    O  
ATOM     87  OD2 ASP A  12      -1.926  10.373  -6.909  1.00 15.00      A    O  
ATOM     88  C   ASP A  12      -0.613   8.015  -2.857  1.00 15.00      A    C  
ATOM     89  O   ASP A  12       0.293   8.492  -2.173  1.00 15.00      A    O  
ATOM     90  N   ALA A  13      -1.659   7.377  -2.333  1.00 15.00      A    N  
ATOM     91  HN  ALA A  13      -2.353   7.029  -2.931  1.00 15.00      A    H  
ATOM     92  CA  ALA A  13      -1.799   7.186  -0.893  1.00 15.00      A    C  
ATOM     93  CB  ALA A  13      -3.240   6.860  -0.537  1.00 15.00      A    C  
ATOM     94  C   ALA A  13      -0.863   6.087  -0.398  1.00 15.00      A    C  
ATOM     95  O   ALA A  13      -0.430   6.100   0.752  1.00 15.00      A    O  
ATOM     96  N   LEU A  14      -0.548   5.140  -1.281  1.00 15.00      A    N  
ATOM     97  HN  LEU A  14      -0.929   5.186  -2.184  1.00 15.00      A    H  
ATOM     98  CA  LEU A  14       0.345   4.035  -0.945  1.00 15.00      A    C  
ATOM     99  CB  LEU A  14       0.093   2.837  -1.863  1.00 15.00      A    C  
ATOM    100  CG  LEU A  14      -1.085   1.935  -1.487  1.00 15.00      A    C  
ATOM    101  CD1 LEU A  14      -1.425   0.997  -2.635  1.00 15.00      A    C  
ATOM    102  CD2 LEU A  14      -0.770   1.144  -0.227  1.00 15.00      A    C  
ATOM    103  C   LEU A  14       1.811   4.462  -1.022  1.00 15.00      A    C  
ATOM    104  O   LEU A  14       2.709   3.690  -0.690  1.00 15.00      A    O  
ATOM    105  N   GLN A  15       2.046   5.693  -1.470  1.00 15.00      A    N  
ATOM    106  HN  GLN A  15       1.289   6.256  -1.735  1.00 15.00      A    H  
ATOM    107  CA  GLN A  15       3.400   6.225  -1.581  1.00 15.00      A    C  
ATOM    108  CB  GLN A  15       3.623   6.846  -2.963  1.00 15.00      A    C  
ATOM    109  CG  GLN A  15       3.438   5.874  -4.117  1.00 15.00      A    C  
ATOM    110  CD  GLN A  15       3.552   6.542  -5.474  1.00 15.00      A    C  
ATOM    111  OE1 GLN A  15       2.574   7.073  -6.000  1.00 15.00      A    O  
ATOM    112  NE2 GLN A  15       4.743   6.504  -6.054  1.00 15.00      A    N  
ATOM    113 HE21 GLN A  15       5.475   6.055  -5.582  1.00 15.00      A    H  
ATOM    114 HE22 GLN A  15       4.844   6.929  -6.932  1.00 15.00      A    H  
ATOM    115  C   GLN A  15       3.664   7.261  -0.491  1.00 15.00      A    C  
ATOM    116  O   GLN A  15       4.808   7.481  -0.094  1.00 15.00      A    O  
ATOM    117  N   PHE A  16       2.593   7.888  -0.010  1.00 15.00      A    N  
ATOM    118  HN  PHE A  16       1.708   7.663  -0.367  1.00 15.00      A    H  
ATOM    119  CA  PHE A  16       2.697   8.903   1.033  1.00 15.00      A    C  
ATOM    120  CB  PHE A  16       1.570   9.931   0.886  1.00 15.00      A    C  
ATOM    121  CG  PHE A  16       1.707  11.130   1.783  1.00 15.00      A    C  
ATOM    122  CD1 PHE A  16       2.654  12.105   1.518  1.00 15.00      A    C  
ATOM    123  CD2 PHE A  16       0.886  11.283   2.889  1.00 15.00      A    C  
ATOM    124  CE1 PHE A  16       2.782  13.210   2.339  1.00 15.00      A    C  
ATOM    125  CE2 PHE A  16       1.008  12.385   3.714  1.00 15.00      A    C  
ATOM    126  CZ  PHE A  16       1.957  13.350   3.439  1.00 15.00      A    C  
ATOM    127  C   PHE A  16       2.663   8.274   2.425  1.00 15.00      A    C  
ATOM    128  O   PHE A  16       3.405   8.684   3.318  1.00 15.00      A    O  
ATOM    129  N   VAL A  17       1.799   7.275   2.599  1.00 15.00      A    N  
ATOM    130  HN  VAL A  17       1.238   6.993   1.846  1.00 15.00      A    H  
ATOM    131  CA  VAL A  17       1.662   6.589   3.882  1.00 15.00      A    C  
ATOM    132  CB  VAL A  17       0.319   5.829   3.980  1.00 15.00      A    C  
ATOM    133  CG1 VAL A  17       0.228   5.036   5.277  1.00 15.00      A    C  
ATOM    134  CG2 VAL A  17      -0.847   6.800   3.871  1.00 15.00      A    C  
ATOM    135  C   VAL A  17       2.826   5.626   4.127  1.00 15.00      A    C  
ATOM    136  O   VAL A  17       3.362   5.558   5.234  1.00 15.00      A    O  
ATOM    137  N   CYS A  18       3.219   4.895   3.086  1.00 15.00      A    N  
ATOM    138  HN  CYS A  18       2.759   5.000   2.227  1.00 15.00      A    H  
ATOM    139  CA  CYS A  18       4.318   3.940   3.193  1.00 15.00      A    C  
ATOM    140  C   CYS A  18       5.666   4.640   3.333  1.00 15.00      A    C  
ATOM    141  O   CYS A  18       6.553   4.160   4.040  1.00 15.00      A    O  
ATOM    142  CB  CYS A  18       4.336   2.998   1.989  1.00 15.00      A    C  
ATOM    143  SG  CYS A  18       2.947   1.821   1.933  1.00 15.00      A    S  
ATOM    144  N   GLY A  19       5.815   5.777   2.657  1.00 15.00      A    N  
ATOM    145  HN  GLY A  19       5.074   6.113   2.111  1.00 15.00      A    H  
ATOM    146  CA  GLY A  19       7.060   6.519   2.721  1.00 15.00      A    C  
ATOM    147  C   GLY A  19       8.127   5.929   1.822  1.00 15.00      A    C  
ATOM    148  O   GLY A  19       7.820   5.409   0.748  1.00 15.00      A    O  
ATOM    149  N   ASP A  20       9.382   5.998   2.269  1.00 15.00      A    N  
ATOM    150  HN  ASP A  20       9.553   6.415   3.139  1.00 15.00      A    H  
ATOM    151  CA  ASP A  20      10.515   5.474   1.501  1.00 15.00      A    C  
ATOM    152  CB  ASP A  20      11.814   6.160   1.935  1.00 15.00      A    C  
ATOM    153  CG  ASP A  20      11.855   7.629   1.567  1.00 15.00      A    C  
ATOM    154  OD1 ASP A  20      12.446   7.960   0.517  1.00 15.00      A    O  
ATOM    155  OD2 ASP A  20      11.297   8.450   2.328  1.00 15.00      A    O  
ATOM    156  C   ASP A  20      10.654   3.959   1.652  1.00 15.00      A    C  
ATOM    157  O   ASP A  20      11.734   3.401   1.456  1.00 15.00      A    O  
ATOM    158  N   ARG A  21       9.552   3.301   1.990  1.00 15.00      A    N  
ATOM    159  HN  ARG A  21       8.720   3.802   2.118  1.00 15.00      A    H  
ATOM    160  CA  ARG A  21       9.542   1.858   2.171  1.00 15.00      A    C  
ATOM    161  CB  ARG A  21       8.599   1.485   3.315  1.00 15.00      A    C  
ATOM    162  CG  ARG A  21       9.161   1.729   4.705  1.00 15.00      A    C  
ATOM    163  CD  ARG A  21       8.175   1.294   5.778  1.00 15.00      A    C  
ATOM    164  NE  ARG A  21       7.770  -0.102   5.619  1.00 15.00      A    N  
ATOM    165  HE  ARG A  21       8.283  -0.652   4.989  1.00 15.00      A    H  
ATOM    166  CZ  ARG A  21       6.752  -0.660   6.271  1.00 15.00      A    C  
ATOM    167  NH1 ARG A  21       6.033   0.055   7.127  1.00 15.00      A    N  
ATOM    168 HH11 ARG A  21       6.263   1.056   7.291  1.00 15.00      A    H  
ATOM    169 HH12 ARG A  21       5.238  -0.385   7.635  1.00 15.00      A    H  
ATOM    170  NH2 ARG A  21       6.450  -1.935   6.064  1.00 15.00      A    N  
ATOM    171 HH21 ARG A  21       7.007  -2.499   5.391  1.00 15.00      A    H  
ATOM    172 HH22 ARG A  21       5.654  -2.371   6.573  1.00 15.00      A    H  
ATOM    173  C   ARG A  21       9.102   1.143   0.898  1.00 15.00      A    C  
ATOM    174  O   ARG A  21       9.645   0.097   0.544  1.00 15.00      A    O  
ATOM    175  N   GLY A  22       8.122   1.721   0.212  1.00 15.00      A    N  
ATOM    176  HN  GLY A  22       7.750   2.570   0.530  1.00 15.00      A    H  
ATOM    177  CA  GLY A  22       7.601   1.115  -0.998  1.00 15.00      A    C  
ATOM    178  C   GLY A  22       6.252   0.479  -0.742  1.00 15.00      A    C  
ATOM    179  O   GLY A  22       5.710   0.604   0.356  1.00 15.00      A    O  
ATOM    180  N   PHE A  23       5.704  -0.211  -1.737  1.00 15.00      A    N  
ATOM    181  HN  PHE A  23       6.181  -0.294  -2.589  1.00 15.00      A    H  
ATOM    182  CA  PHE A  23       4.401  -0.849  -1.575  1.00 15.00      A    C  
ATOM    183  CB  PHE A  23       3.264   0.172  -1.726  1.00 15.00      A    C  
ATOM    184  CG  PHE A  23       3.126   0.751  -3.109  1.00 15.00      A    C  
ATOM    185  CD1 PHE A  23       2.166   0.267  -3.984  1.00 15.00      A    C  
ATOM    186  CD2 PHE A  23       3.953   1.779  -3.532  1.00 15.00      A    C  
ATOM    187  CE1 PHE A  23       2.035   0.796  -5.254  1.00 15.00      A    C  
ATOM    188  CE2 PHE A  23       3.827   2.313  -4.800  1.00 15.00      A    C  
ATOM    189  CZ  PHE A  23       2.866   1.820  -5.662  1.00 15.00      A    C  
ATOM    190  C   PHE A  23       4.199  -2.017  -2.533  1.00 15.00      A    C  
ATOM    191  O   PHE A  23       4.819  -2.086  -3.595  1.00 15.00      A    O  
ATOM    192  N   TYR A  24       3.324  -2.936  -2.135  1.00 15.00      A    N  
ATOM    193  HN  TYR A  24       2.883  -2.823  -1.267  1.00 15.00      A    H  
ATOM    194  CA  TYR A  24       2.998  -4.103  -2.942  1.00 15.00      A    C  
ATOM    195  CB  TYR A  24       3.297  -5.395  -2.171  1.00 15.00      A    C  
ATOM    196  CG  TYR A  24       4.741  -5.595  -1.769  1.00 15.00      A    C  
ATOM    197  CD1 TYR A  24       5.084  -5.793  -0.438  1.00 15.00      A    C  
ATOM    198  CD2 TYR A  24       5.759  -5.601  -2.715  1.00 15.00      A    C  
ATOM    199  CE1 TYR A  24       6.396  -5.992  -0.059  1.00 15.00      A    C  
ATOM    200  CE2 TYR A  24       7.076  -5.797  -2.344  1.00 15.00      A    C  
ATOM    201  CZ  TYR A  24       7.389  -5.992  -1.015  1.00 15.00      A    C  
ATOM    202  OH  TYR A  24       8.698  -6.192  -0.641  1.00 15.00      A    O  
ATOM    203  HH  TYR A  24       8.740  -6.890   0.017  1.00 15.00      A    H  
ATOM    204  C   TYR A  24       1.516  -4.086  -3.289  1.00 15.00      A    C  
ATOM    205  O   TYR A  24       0.689  -3.661  -2.481  1.00 15.00      A    O  
ATOM    206  N   PHE A  25       1.179  -4.542  -4.490  1.00 15.00      A    N  
ATOM    207  HN  PHE A  25       1.880  -4.843  -5.105  1.00 15.00      A    H  
ATOM    208  CA  PHE A  25      -0.216  -4.598  -4.911  1.00 15.00      A    C  
ATOM    209  CB  PHE A  25      -0.335  -4.540  -6.435  1.00 15.00      A    C  
ATOM    210  CG  PHE A  25      -0.411  -3.141  -6.979  1.00 15.00      A    C  
ATOM    211  CD1 PHE A  25       0.658  -2.589  -7.667  1.00 15.00      A    C  
ATOM    212  CD2 PHE A  25      -1.553  -2.378  -6.801  1.00 15.00      A    C  
ATOM    213  CE1 PHE A  25       0.589  -1.302  -8.166  1.00 15.00      A    C  
ATOM    214  CE2 PHE A  25      -1.629  -1.091  -7.297  1.00 15.00      A    C  
ATOM    215  CZ  PHE A  25      -0.557  -0.552  -7.981  1.00 15.00      A    C  
ATOM    216  C   PHE A  25      -0.874  -5.862  -4.367  1.00 15.00      A    C  
ATOM    217  O   PHE A  25      -2.078  -5.894  -4.113  1.00 15.00      A    O  
ATOM    218  N   ASN A  26      -0.060  -6.901  -4.191  1.00 15.00      A    N  
ATOM    219  HN  ASN A  26       0.888  -6.803  -4.424  1.00 15.00      A    H  
ATOM    220  CA  ASN A  26      -0.525  -8.178  -3.662  1.00 15.00      A    C  
ATOM    221  CB  ASN A  26      -0.722  -9.197  -4.790  1.00 15.00      A    C  
ATOM    222  CG  ASN A  26      -1.647  -8.701  -5.885  1.00 15.00      A    C  
ATOM    223  OD1 ASN A  26      -1.196  -8.171  -6.901  1.00 15.00      A    O  
ATOM    224  ND2 ASN A  26      -2.948  -8.860  -5.681  1.00 15.00      A    N  
ATOM    225 HD21 ASN A  26      -3.238  -9.284  -4.846  1.00 15.00      A    H  
ATOM    226 HD22 ASN A  26      -3.568  -8.546  -6.373  1.00 15.00      A    H  
ATOM    227  C   ASN A  26       0.485  -8.714  -2.652  1.00 15.00      A    C  
ATOM    228  O   ASN A  26       1.694  -8.654  -2.882  1.00 15.00      A    O  
ATOM    229  N   LYS A  27      -0.009  -9.232  -1.533  1.00 15.00      A    N  
ATOM    230  HN  LYS A  27      -0.980  -9.257  -1.404  1.00 15.00      A    H  
ATOM    231  CA  LYS A  27       0.865  -9.767  -0.492  1.00 15.00      A    C  
ATOM    232  CB  LYS A  27       0.943  -8.805   0.699  1.00 15.00      A    C  
ATOM    233  CG  LYS A  27      -0.406  -8.313   1.199  1.00 15.00      A    C  
ATOM    234  CD  LYS A  27      -0.651  -8.709   2.648  1.00 15.00      A    C  
ATOM    235  CE  LYS A  27       0.333  -8.032   3.588  1.00 15.00      A    C  
ATOM    236  NZ  LYS A  27      -0.086  -8.152   5.011  1.00 15.00      A    N  
ATOM    237  HZ1 LYS A  27      -0.973  -7.632   5.166  1.00 15.00      A    H  
ATOM    238  HZ2 LYS A  27       0.647  -7.759   5.635  1.00 15.00      A    H  
ATOM    239  HZ3 LYS A  27      -0.236  -9.152   5.256  1.00 15.00      A    H  
ATOM    240  C   LYS A  27       0.419 -11.154  -0.035  1.00 15.00      A    C  
ATOM    241  O   LYS A  27      -0.779 -11.429   0.063  1.00 15.00      A    O  
ATOM    242  N   PRO A  28       1.389 -12.050   0.239  1.00 15.00      A    N  
ATOM    243  CA  PRO A  28       1.111 -13.418   0.696  1.00 15.00      A    C  
ATOM    244  CB  PRO A  28       2.502 -14.056   0.815  1.00 15.00      A    C  
ATOM    245  CG  PRO A  28       3.391 -13.192  -0.012  1.00 15.00      A    C  
ATOM    246  CD  PRO A  28       2.833 -11.805   0.103  1.00 15.00      A    C  
ATOM    247  C   PRO A  28       0.406 -13.446   2.049  1.00 15.00      A    C  
ATOM    248  O   PRO A  28       0.654 -12.601   2.911  1.00 15.00      A    O  
ATOM    249  N   THR A  29      -0.475 -14.425   2.224  1.00 15.00      A    N  
ATOM    250  HN  THR A  29      -0.627 -15.065   1.498  1.00 15.00      A    H  
ATOM    251  CA  THR A  29      -1.225 -14.574   3.466  1.00 15.00      A    C  
ATOM    252  CB  THR A  29      -2.588 -15.248   3.218  1.00 15.00      A    C  
ATOM    253  OG1 THR A  29      -2.391 -16.490   2.530  1.00 15.00      A    O  
ATOM    254  HG1 THR A  29      -3.204 -16.999   2.547  1.00 15.00      A    H  
ATOM    255  CG2 THR A  29      -3.486 -14.347   2.383  1.00 15.00      A    C  
ATOM    256  C   THR A  29      -0.442 -15.389   4.490  1.00 15.00      A    C  
ATOM    257  O   THR A  29       0.348 -14.844   5.260  1.00 15.00      A    O  
ATOM    258  N   GLN A  40      -3.012 -14.748  -1.755  1.00 15.00      A    N  
ATOM    259  HN  GLN A  40      -3.880 -15.108  -2.036  1.00 15.00      A    H  
ATOM    260  CA  GLN A  40      -2.618 -13.415  -2.200  1.00 15.00      A    C  
ATOM    261  CB  GLN A  40      -2.173 -13.448  -3.665  1.00 15.00      A    C  
ATOM    262  CG  GLN A  40      -0.918 -14.266  -3.935  1.00 15.00      A    C  
ATOM    263  CD  GLN A  40       0.342 -13.618  -3.398  1.00 15.00      A    C  
ATOM    264  OE1 GLN A  40       0.774 -13.911  -2.288  1.00 15.00      A    O  
ATOM    265  NE2 GLN A  40       0.937 -12.730  -4.185  1.00 15.00      A    N  
ATOM    266 HE21 GLN A  40       0.534 -12.542  -5.060  1.00 15.00      A    H  
ATOM    267 HE22 GLN A  40       1.754 -12.295  -3.861  1.00 15.00      A    H  
ATOM    268  C   GLN A  40      -3.767 -12.424  -2.040  1.00 15.00      A    C  
ATOM    269  O   GLN A  40      -4.792 -12.533  -2.717  1.00 15.00      A    O  
ATOM    270  N   THR A  41      -3.598 -11.463  -1.139  1.00 15.00      A    N  
ATOM    271  HN  THR A  41      -2.769 -11.437  -0.616  1.00 15.00      A    H  
ATOM    272  CA  THR A  41      -4.619 -10.447  -0.906  1.00 15.00      A    C  
ATOM    273  CB  THR A  41      -4.740 -10.091   0.589  1.00 15.00      A    C  
ATOM    274  OG1 THR A  41      -3.434 -10.032   1.177  1.00 15.00      A    O  
ATOM    275  HG1 THR A  41      -2.777  -9.940   0.483  1.00 15.00      A    H  
ATOM    276  CG2 THR A  41      -5.580 -11.124   1.323  1.00 15.00      A    C  
ATOM    277  C   THR A  41      -4.313  -9.186  -1.706  1.00 15.00      A    C  
ATOM    278  O   THR A  41      -3.178  -8.709  -1.719  1.00 15.00      A    O  
ATOM    279  N   GLY A  42      -5.328  -8.655  -2.380  1.00 15.00      A    N  
ATOM    280  HN  GLY A  42      -6.209  -9.081  -2.338  1.00 15.00      A    H  
ATOM    281  CA  GLY A  42      -5.142  -7.459  -3.179  1.00 15.00      A    C  
ATOM    282  C   GLY A  42      -5.569  -6.195  -2.464  1.00 15.00      A    C  
ATOM    283  O   GLY A  42      -6.583  -6.179  -1.768  1.00 15.00      A    O  
ATOM    284  N   ILE A  43      -4.789  -5.133  -2.643  1.00 15.00      A    N  
ATOM    285  HN  ILE A  43      -3.993  -5.218  -3.209  1.00 15.00      A    H  
ATOM    286  CA  ILE A  43      -5.079  -3.842  -2.024  1.00 15.00      A    C  
ATOM    287  CB  ILE A  43      -3.820  -2.937  -2.009  1.00 15.00      A    C  
ATOM    288  CG1 ILE A  43      -4.092  -1.595  -1.319  1.00 15.00      A    C  
ATOM    289  CG2 ILE A  43      -3.278  -2.720  -3.415  1.00 15.00      A    C  
ATOM    290  CD1 ILE A  43      -4.276  -1.697   0.178  1.00 15.00      A    C  
ATOM    291  C   ILE A  43      -6.216  -3.141  -2.771  1.00 15.00      A    C  
ATOM    292  O   ILE A  43      -6.891  -2.269  -2.230  1.00 15.00      A    O  
ATOM    293  N   VAL A  44      -6.430  -3.552  -4.017  1.00 15.00      A    N  
ATOM    294  HN  VAL A  44      -5.869  -4.266  -4.384  1.00 15.00      A    H  
ATOM    295  CA  VAL A  44      -7.477  -2.978  -4.851  1.00 15.00      A    C  
ATOM    296  CB  VAL A  44      -7.184  -3.219  -6.349  1.00 15.00      A    C  
ATOM    297  CG1 VAL A  44      -8.199  -2.501  -7.229  1.00 15.00      A    C  
ATOM    298  CG2 VAL A  44      -5.768  -2.780  -6.696  1.00 15.00      A    C  
ATOM    299  C   VAL A  44      -8.838  -3.577  -4.501  1.00 15.00      A    C  
ATOM    300  O   VAL A  44      -9.857  -2.893  -4.531  1.00 15.00      A    O  
ATOM    301  N   ASP A  45      -8.845  -4.857  -4.152  1.00 15.00      A    N  
ATOM    302  HN  ASP A  45      -7.999  -5.351  -4.125  1.00 15.00      A    H  
ATOM    303  CA  ASP A  45     -10.084  -5.544  -3.806  1.00 15.00      A    C  
ATOM    304  CB  ASP A  45      -9.902  -7.059  -3.912  1.00 15.00      A    C  
ATOM    305  CG  ASP A  45      -9.445  -7.495  -5.290  1.00 15.00      A    C  
ATOM    306  OD1 ASP A  45     -10.006  -6.993  -6.288  1.00 15.00      A    O  
ATOM    307  OD2 ASP A  45      -8.527  -8.341  -5.373  1.00 15.00      A    O  
ATOM    308  C   ASP A  45     -10.575  -5.166  -2.412  1.00 15.00      A    C  
ATOM    309  O   ASP A  45     -11.773  -5.225  -2.128  1.00 15.00      A    O  
ATOM    310  N   GLU A  46      -9.649  -4.766  -1.546  1.00 15.00      A    N  
ATOM    311  HN  GLU A  46      -8.713  -4.726  -1.830  1.00 15.00      A    H  
ATOM    312  CA  GLU A  46      -9.997  -4.391  -0.184  1.00 15.00      A    C  
ATOM    313  CB  GLU A  46      -8.933  -4.882   0.799  1.00 15.00      A    C  
ATOM    314  CG  GLU A  46      -8.773  -6.394   0.832  1.00 15.00      A    C  
ATOM    315  CD  GLU A  46      -7.596  -6.842   1.678  1.00 15.00      A    C  
ATOM    316  OE1 GLU A  46      -6.674  -6.028   1.893  1.00 15.00      A    O  
ATOM    317  OE2 GLU A  46      -7.596  -8.009   2.126  1.00 15.00      A    O  
ATOM    318  C   GLU A  46     -10.214  -2.887  -0.023  1.00 15.00      A    C  
ATOM    319  O   GLU A  46     -11.198  -2.464   0.571  1.00 15.00      A    O  
ATOM    320  N   CYS A  47      -9.306  -2.083  -0.564  1.00 15.00      A    N  
ATOM    321  HN  CYS A  47      -8.555  -2.471  -1.060  1.00 15.00      A    H  
ATOM    322  CA  CYS A  47      -9.403  -0.628  -0.435  1.00 15.00      A    C  
ATOM    323  C   CYS A  47     -10.332   0.034  -1.454  1.00 15.00      A    C  
ATOM    324  O   CYS A  47     -10.988   1.022  -1.136  1.00 15.00      A    O  
ATOM    325  CB  CYS A  47      -8.018   0.019  -0.503  1.00 15.00      A    C  
ATOM    326  SG  CYS A  47      -7.243   0.328   1.115  1.00 15.00      A    S  
ATOM    327  N   CYS A  48     -10.390  -0.501  -2.668  1.00 15.00      A    N  
ATOM    328  HN  CYS A  48      -9.868  -1.307  -2.864  1.00 15.00      A    H  
ATOM    329  CA  CYS A  48     -11.214   0.097  -3.722  1.00 15.00      A    C  
ATOM    330  C   CYS A  48     -12.652  -0.420  -3.775  1.00 15.00      A    C  
ATOM    331  O   CYS A  48     -13.559   0.316  -4.163  1.00 15.00      A    O  
ATOM    332  CB  CYS A  48     -10.540  -0.069  -5.086  1.00 15.00      A    C  
ATOM    333  SG  CYS A  48     -11.524   0.531  -6.492  1.00 15.00      A    S  
ATOM    334  N   PHE A  49     -12.873  -1.668  -3.380  1.00 15.00      A    N  
ATOM    335  HN  PHE A  49     -12.130  -2.207  -3.036  1.00 15.00      A    H  
ATOM    336  CA  PHE A  49     -14.215  -2.244  -3.450  1.00 15.00      A    C  
ATOM    337  CB  PHE A  49     -14.210  -3.527  -4.286  1.00 15.00      A    C  
ATOM    338  CG  PHE A  49     -13.884  -3.299  -5.731  1.00 15.00      A    C  
ATOM    339  CD1 PHE A  49     -14.848  -2.827  -6.604  1.00 15.00      A    C  
ATOM    340  CD2 PHE A  49     -12.613  -3.554  -6.214  1.00 15.00      A    C  
ATOM    341  CE1 PHE A  49     -14.552  -2.613  -7.936  1.00 15.00      A    C  
ATOM    342  CE2 PHE A  49     -12.306  -3.343  -7.544  1.00 15.00      A    C  
ATOM    343  CZ  PHE A  49     -13.278  -2.872  -8.408  1.00 15.00      A    C  
ATOM    344  C   PHE A  49     -14.851  -2.498  -2.088  1.00 15.00      A    C  
ATOM    345  O   PHE A  49     -16.074  -2.506  -1.970  1.00 15.00      A    O  
ATOM    346  N   ARG A  50     -14.037  -2.713  -1.067  1.00 15.00      A    N  
ATOM    347  HN  ARG A  50     -13.069  -2.684  -1.207  1.00 15.00      A    H  
ATOM    348  CA  ARG A  50     -14.568  -2.981   0.267  1.00 15.00      A    C  
ATOM    349  CB  ARG A  50     -13.919  -4.228   0.880  1.00 15.00      A    C  
ATOM    350  CG  ARG A  50     -14.829  -5.449   0.925  1.00 15.00      A    C  
ATOM    351  CD  ARG A  50     -14.029  -6.745   0.943  1.00 15.00      A    C  
ATOM    352  NE  ARG A  50     -14.361  -7.586   2.093  1.00 15.00      A    N  
ATOM    353  HE  ARG A  50     -14.688  -7.136   2.899  1.00 15.00      A    H  
ATOM    354  CZ  ARG A  50     -14.263  -8.915   2.101  1.00 15.00      A    C  
ATOM    355  NH1 ARG A  50     -13.849  -9.562   1.025  1.00 15.00      A    N  
ATOM    356 HH11 ARG A  50     -13.597  -9.033   0.164  1.00 15.00      A    H  
ATOM    357 HH12 ARG A  50     -13.778 -10.596   1.038  1.00 15.00      A    H  
ATOM    358  NH2 ARG A  50     -14.581  -9.598   3.191  1.00 15.00      A    N  
ATOM    359 HH21 ARG A  50     -14.900  -9.093   4.044  1.00 15.00      A    H  
ATOM    360 HH22 ARG A  50     -14.505 -10.633   3.198  1.00 15.00      A    H  
ATOM    361  C   ARG A  50     -14.445  -1.768   1.190  1.00 15.00      A    C  
ATOM    362  O   ARG A  50     -15.245  -0.829   1.110  1.00 15.00      A    O  
ATOM    363  N   SER A  51     -13.440  -1.792   2.062  1.00 15.00      A    N  
ATOM    364  HN  SER A  51     -12.831  -2.561   2.066  1.00 15.00      A    H  
ATOM    365  CA  SER A  51     -13.207  -0.705   3.001  1.00 15.00      A    C  
ATOM    366  CB  SER A  51     -13.745  -1.075   4.386  1.00 15.00      A    C  
ATOM    367  OG  SER A  51     -13.606   0.004   5.290  1.00 15.00      A    O  
ATOM    368  HG  SER A  51     -13.392  -0.334   6.160  1.00 15.00      A    H  
ATOM    369  C   SER A  51     -11.720  -0.383   3.078  1.00 15.00      A    C  
ATOM    370  O   SER A  51     -10.882  -1.284   3.150  1.00 15.00      A    O  
ATOM    371  N   CYS A  52     -11.394   0.903   3.067  1.00 15.00      A    N  
ATOM    372  HN  CYS A  52     -12.102   1.580   3.025  1.00 15.00      A    H  
ATOM    373  CA  CYS A  52     -10.003   1.328   3.118  1.00 15.00      A    C  
ATOM    374  C   CYS A  52      -9.722   2.241   4.303  1.00 15.00      A    C  
ATOM    375  O   CYS A  52     -10.537   3.095   4.654  1.00 15.00      A    O  
ATOM    376  CB  CYS A  52      -9.624   2.043   1.822  1.00 15.00      A    C  
ATOM    377  SG  CYS A  52      -7.829   2.216   1.567  1.00 15.00      A    S  
ATOM    378  N   ASP A  53      -8.558   2.046   4.920  1.00 15.00      A    N  
ATOM    379  HN  ASP A  53      -7.973   1.318   4.615  1.00 15.00      A    H  
ATOM    380  CA  ASP A  53      -8.129   2.869   6.048  1.00 15.00      A    C  
ATOM    381  CB  ASP A  53      -8.677   2.356   7.398  1.00 15.00      A    C  
ATOM    382  CG  ASP A  53      -8.324   0.914   7.740  1.00 15.00      A    C  
ATOM    383  OD1 ASP A  53      -7.665   0.240   6.924  1.00 15.00      A    O  
ATOM    384  OD2 ASP A  53      -8.715   0.457   8.838  1.00 15.00      A    O  
ATOM    385  C   ASP A  53      -6.605   3.015   6.069  1.00 15.00      A    C  
ATOM    386  O   ASP A  53      -5.919   2.540   5.163  1.00 15.00      A    O  
ATOM    387  N   LEU A  54      -6.083   3.706   7.082  1.00 15.00      A    N  
ATOM    388  HN  LEU A  54      -6.682   4.098   7.749  1.00 15.00      A    H  
ATOM    389  CA  LEU A  54      -4.638   3.888   7.223  1.00 15.00      A    C  
ATOM    390  CB  LEU A  54      -4.331   4.908   8.333  1.00 15.00      A    C  
ATOM    391  CG  LEU A  54      -4.324   6.397   7.958  1.00 15.00      A    C  
ATOM    392  CD1 LEU A  54      -3.904   7.239   9.158  1.00 15.00      A    C  
ATOM    393  CD2 LEU A  54      -3.396   6.658   6.782  1.00 15.00      A    C  
ATOM    394  C   LEU A  54      -3.964   2.554   7.567  1.00 15.00      A    C  
ATOM    395  O   LEU A  54      -2.802   2.329   7.227  1.00 15.00      A    O  
ATOM    396  N   ARG A  55      -4.728   1.679   8.231  1.00 15.00      A    N  
ATOM    397  HN  ARG A  55      -5.655   1.934   8.433  1.00 15.00      A    H  
ATOM    398  CA  ARG A  55      -4.245   0.362   8.658  1.00 15.00      A    C  
ATOM    399  CB  ARG A  55      -5.244  -0.277   9.630  1.00 15.00      A    C  
ATOM    400  CG  ARG A  55      -5.046  -1.779   9.831  1.00 15.00      A    C  
ATOM    401  CD  ARG A  55      -6.364  -2.535   9.694  1.00 15.00      A    C  
ATOM    402  NE  ARG A  55      -7.185  -2.391  10.898  1.00 15.00      A    N  
ATOM    403  HE  ARG A  55      -6.727  -2.114  11.713  1.00 15.00      A    H  
ATOM    404  CZ  ARG A  55      -8.505  -2.602  10.951  1.00 15.00      A    C  
ATOM    405  NH1 ARG A  55      -9.180  -2.967   9.870  1.00 15.00      A    N  
ATOM    406 HH11 ARG A  55     -10.210  -3.109   9.926  1.00 15.00      A    H  
ATOM    407 HH12 ARG A  55      -8.690  -3.108   8.969  1.00 15.00      A    H  
ATOM    408  NH2 ARG A  55      -9.144  -2.464  12.111  1.00 15.00      A    N  
ATOM    409 HH21 ARG A  55      -8.611  -2.193  12.961  1.00 15.00      A    H  
ATOM    410 HH22 ARG A  55     -10.174  -2.632  12.176  1.00 15.00      A    H  
ATOM    411  C   ARG A  55      -4.052  -0.586   7.486  1.00 15.00      A    C  
ATOM    412  O   ARG A  55      -3.141  -1.417   7.491  1.00 15.00      A    O  
ATOM    413  N   ARG A  56      -4.905  -0.447   6.477  1.00 15.00      A    N  
ATOM    414  HN  ARG A  56      -5.556   0.294   6.491  1.00 15.00      A    H  
ATOM    415  CA  ARG A  56      -4.860  -1.332   5.321  1.00 15.00      A    C  
ATOM    416  CB  ARG A  56      -6.197  -1.304   4.576  1.00 15.00      A    C  
ATOM    417  CG  ARG A  56      -6.324  -2.330   3.456  1.00 15.00      A    C  
ATOM    418  CD  ARG A  56      -6.653  -3.719   3.985  1.00 15.00      A    C  
ATOM    419  NE  ARG A  56      -8.034  -3.826   4.462  1.00 15.00      A    N  
ATOM    420  HE  ARG A  56      -8.579  -3.012   4.454  1.00 15.00      A    H  
ATOM    421  CZ  ARG A  56      -8.590  -4.962   4.891  1.00 15.00      A    C  
ATOM    422  NH1 ARG A  56      -7.894  -6.094   4.894  1.00 15.00      A    N  
ATOM    423 HH11 ARG A  56      -6.910  -6.101   4.556  1.00 15.00      A    H  
ATOM    424 HH12 ARG A  56      -8.333  -6.975   5.231  1.00 15.00      A    H  
ATOM    425  NH2 ARG A  56      -9.837  -4.962   5.342  1.00 15.00      A    N  
ATOM    426 HH21 ARG A  56     -10.385  -4.077   5.361  1.00 15.00      A    H  
ATOM    427 HH22 ARG A  56     -10.267  -5.847   5.679  1.00 15.00      A    H  
ATOM    428  C   ARG A  56      -3.715  -0.956   4.396  1.00 15.00      A    C  
ATOM    429  O   ARG A  56      -3.092  -1.820   3.780  1.00 15.00      A    O  
ATOM    430  N   LEU A  57      -3.431   0.338   4.329  1.00 15.00      A    N  
ATOM    431  HN  LEU A  57      -3.950   0.965   4.875  1.00 15.00      A    H  
ATOM    432  CA  LEU A  57      -2.365   0.852   3.481  1.00 15.00      A    C  
ATOM    433  CB  LEU A  57      -2.476   2.371   3.343  1.00 15.00      A    C  
ATOM    434  CG  LEU A  57      -3.766   2.908   2.724  1.00 15.00      A    C  
ATOM    435  CD1 LEU A  57      -3.777   4.429   2.760  1.00 15.00      A    C  
ATOM    436  CD2 LEU A  57      -3.934   2.406   1.298  1.00 15.00      A    C  
ATOM    437  C   LEU A  57      -0.995   0.499   4.047  1.00 15.00      A    C  
ATOM    438  O   LEU A  57      -0.060   0.220   3.300  1.00 15.00      A    O  
ATOM    439  N   GLU A  58      -0.894   0.504   5.376  1.00 15.00      A    N  
ATOM    440  HN  GLU A  58      -1.690   0.705   5.912  1.00 15.00      A    H  
ATOM    441  CA  GLU A  58       0.363   0.202   6.058  1.00 15.00      A    C  
ATOM    442  CB  GLU A  58       0.280   0.606   7.530  1.00 15.00      A    C  
ATOM    443  CG  GLU A  58       0.430   2.097   7.781  1.00 15.00      A    C  
ATOM    444  CD  GLU A  58       0.267   2.454   9.243  1.00 15.00      A    C  
ATOM    445  OE1 GLU A  58      -0.270   3.546   9.531  1.00 15.00      A    O  
ATOM    446  OE2 GLU A  58       0.672   1.640  10.102  1.00 15.00      A    O  
ATOM    447  C   GLU A  58       0.727  -1.273   5.954  1.00 15.00      A    C  
ATOM    448  O   GLU A  58       1.902  -1.635   6.019  1.00 15.00      A    O  
ATOM    449  N   MET A  59      -0.286  -2.118   5.791  1.00 15.00      A    N  
ATOM    450  HN  MET A  59      -1.198  -1.764   5.739  1.00 15.00      A    H  
ATOM    451  CA  MET A  59      -0.077  -3.556   5.685  1.00 15.00      A    C  
ATOM    452  CB  MET A  59      -1.396  -4.303   5.885  1.00 15.00      A    C  
ATOM    453  CG  MET A  59      -1.864  -4.367   7.327  1.00 15.00      A    C  
ATOM    454  SD  MET A  59      -3.437  -5.230   7.505  1.00 15.00      A    S  
ATOM    455  CE  MET A  59      -3.574  -5.316   9.288  1.00 15.00      A    C  
ATOM    456  C   MET A  59       0.541  -3.944   4.348  1.00 15.00      A    C  
ATOM    457  O   MET A  59       1.214  -4.969   4.243  1.00 15.00      A    O  
ATOM    458  N   TYR A  60       0.317  -3.120   3.329  1.00 15.00      A    N  
ATOM    459  HN  TYR A  60      -0.214  -2.308   3.476  1.00 15.00      A    H  
ATOM    460  CA  TYR A  60       0.848  -3.395   2.000  1.00 15.00      A    C  
ATOM    461  CB  TYR A  60      -0.183  -3.065   0.920  1.00 15.00      A    C  
ATOM    462  CG  TYR A  60      -1.299  -4.083   0.820  1.00 15.00      A    C  
ATOM    463  CD1 TYR A  60      -2.266  -4.185   1.813  1.00 15.00      A    C  
ATOM    464  CD2 TYR A  60      -1.381  -4.948  -0.263  1.00 15.00      A    C  
ATOM    465  CE1 TYR A  60      -3.282  -5.114   1.729  1.00 15.00      A    C  
ATOM    466  CE2 TYR A  60      -2.393  -5.882  -0.355  1.00 15.00      A    C  
ATOM    467  CZ  TYR A  60      -3.342  -5.959   0.643  1.00 15.00      A    C  
ATOM    468  OH  TYR A  60      -4.350  -6.888   0.556  1.00 15.00      A    O  
ATOM    469  HH  TYR A  60      -5.175  -6.496   0.861  1.00 15.00      A    H  
ATOM    470  C   TYR A  60       2.165  -2.669   1.746  1.00 15.00      A    C  
ATOM    471  O   TYR A  60       2.705  -2.721   0.643  1.00 15.00      A    O  
ATOM    472  N   CYS A  61       2.679  -1.995   2.772  1.00 15.00      A    N  
ATOM    473  HN  CYS A  61       2.197  -1.979   3.625  1.00 15.00      A    H  
ATOM    474  CA  CYS A  61       3.943  -1.278   2.655  1.00 15.00      A    C  
ATOM    475  C   CYS A  61       5.111  -2.256   2.667  1.00 15.00      A    C  
ATOM    476  O   CYS A  61       5.152  -3.175   3.487  1.00 15.00      A    O  
ATOM    477  CB  CYS A  61       4.104  -0.273   3.799  1.00 15.00      A    C  
ATOM    478  SG  CYS A  61       2.877   1.072   3.817  1.00 15.00      A    S  
ATOM    479  N   ALA A  62       6.054  -2.062   1.750  1.00 15.00      A    N  
ATOM    480  HN  ALA A  62       5.958  -1.321   1.115  1.00 15.00      A    H  
ATOM    481  CA  ALA A  62       7.226  -2.924   1.665  1.00 15.00      A    C  
ATOM    482  CB  ALA A  62       7.955  -2.695   0.349  1.00 15.00      A    C  
ATOM    483  C   ALA A  62       8.161  -2.671   2.844  1.00 15.00      A    C  
ATOM    484  O   ALA A  62       8.529  -1.531   3.111  1.00 15.00      A    O  
ATOM    485  N   PRO A  63       8.550  -3.733   3.572  1.00 15.00      A    N  
ATOM    486  CA  PRO A  63       9.445  -3.613   4.732  1.00 15.00      A    C  
ATOM    487  CB  PRO A  63       9.506  -5.039   5.290  1.00 15.00      A    C  
ATOM    488  CG  PRO A  63       9.135  -5.914   4.141  1.00 15.00      A    C  
ATOM    489  CD  PRO A  63       8.150  -5.129   3.323  1.00 15.00      A    C  
ATOM    490  C   PRO A  63      10.842  -3.134   4.341  1.00 15.00      A    C  
ATOM    491  O   PRO A  63      11.239  -3.228   3.178  1.00 15.00      A    O  
ATOM    492  N   LEU A  64      11.579  -2.615   5.321  1.00 15.00      A    N  
ATOM    493  HN  LEU A  64      11.204  -2.566   6.225  1.00 15.00      A    H  
ATOM    494  CA  LEU A  64      12.933  -2.118   5.086  1.00 15.00      A    C  
ATOM    495  CB  LEU A  64      13.446  -1.351   6.308  1.00 15.00      A    C  
ATOM    496  CG  LEU A  64      12.724  -0.040   6.631  1.00 15.00      A    C  
ATOM    497  CD1 LEU A  64      13.207   0.524   7.958  1.00 15.00      A    C  
ATOM    498  CD2 LEU A  64      12.925   0.973   5.513  1.00 15.00      A    C  
ATOM    499  C   LEU A  64      13.883  -3.258   4.732  1.00 15.00      A    C  
ATOM    500  O   LEU A  64      14.048  -4.205   5.502  1.00 15.00      A    O  
ATOM    501  N   LYS A  65      14.502  -3.159   3.560  1.00 15.00      A    N  
ATOM    502  HN  LYS A  65      14.337  -2.372   2.998  1.00 15.00      A    H  
ATOM    503  CA  LYS A  65      15.424  -4.185   3.089  1.00 15.00      A    C  
ATOM    504  CB  LYS A  65      14.707  -5.116   2.102  1.00 15.00      A    C  
ATOM    505  CG  LYS A  65      15.610  -6.147   1.440  1.00 15.00      A    C  
ATOM    506  CD  LYS A  65      15.058  -6.578   0.090  1.00 15.00      A    C  
ATOM    507  CE  LYS A  65      14.391  -7.942   0.167  1.00 15.00      A    C  
ATOM    508  NZ  LYS A  65      13.796  -8.337  -1.140  1.00 15.00      A    N  
ATOM    509  HZ1 LYS A  65      13.616  -9.362  -1.157  1.00 15.00      A    H  
ATOM    510  HZ2 LYS A  65      14.446  -8.098  -1.916  1.00 15.00      A    H  
ATOM    511  HZ3 LYS A  65      12.897  -7.835  -1.289  1.00 15.00      A    H  
ATOM    512  C   LYS A  65      16.650  -3.566   2.420  1.00 15.00      A    C  
ATOM    513  O   LYS A  65      16.520  -2.752   1.503  1.00 15.00      A    O  
ATOM    514  N   PRO A  66      17.859  -3.941   2.879  1.00 15.00      A    N  
ATOM    515  CA  PRO A  66      19.116  -3.441   2.311  1.00 15.00      A    C  
ATOM    516  CB  PRO A  66      20.192  -3.986   3.261  1.00 15.00      A    C  
ATOM    517  CG  PRO A  66      19.456  -4.445   4.473  1.00 15.00      A    C  
ATOM    518  CD  PRO A  66      18.099  -4.865   3.996  1.00 15.00      A    C  
ATOM    519  C   PRO A  66      19.347  -3.982   0.899  1.00 15.00      A    C  
ATOM    520  O   PRO A  66      18.853  -5.054   0.546  1.00 15.00      A    O  
ATOM    521  N   ALA A  67      20.100  -3.234   0.095  1.00 15.00      A    N  
ATOM    522  HN  ALA A  67      20.467  -2.391   0.434  1.00 15.00      A    H  
ATOM    523  CA  ALA A  67      20.392  -3.636  -1.279  1.00 15.00      A    C  
ATOM    524  CB  ALA A  67      20.913  -2.449  -2.075  1.00 15.00      A    C  
ATOM    525  C   ALA A  67      21.392  -4.790  -1.323  1.00 15.00      A    C  
ATOM    526  O   ALA A  67      21.992  -5.142  -0.305  1.00 15.00      A    O  
ATOM    527  N   LYS A  68      21.561  -5.379  -2.507  1.00 15.00      A    N  
ATOM    528  HN  LYS A  68      21.049  -5.056  -3.277  1.00 15.00      A    H  
ATOM    529  CA  LYS A  68      22.488  -6.494  -2.688  1.00 15.00      A    C  
ATOM    530  CB  LYS A  68      22.352  -7.094  -4.090  1.00 15.00      A    C  
ATOM    531  CG  LYS A  68      21.444  -8.310  -4.169  1.00 15.00      A    C  
ATOM    532  CD  LYS A  68      21.817  -9.192  -5.350  1.00 15.00      A    C  
ATOM    533  CE  LYS A  68      21.083 -10.522  -5.309  1.00 15.00      A    C  
ATOM    534  NZ  LYS A  68      21.763 -11.555  -6.142  1.00 15.00      A    N  
ATOM    535  HZ1 LYS A  68      21.299 -12.477  -6.018  1.00 15.00      A    H  
ATOM    536  HZ2 LYS A  68      22.760 -11.641  -5.859  1.00 15.00      A    H  
ATOM    537  HZ3 LYS A  68      21.722 -11.290  -7.147  1.00 15.00      A    H  
ATOM    538  C   LYS A  68      23.932  -6.063  -2.447  1.00 15.00      A    C  
ATOM    539  O   LYS A  68      24.711  -6.785  -1.825  1.00 15.00      A    O  
ATOM    540  C38 GRP B   0       8.444  -4.382  -5.369  1.00 15.00      B    C  
ATOM    541  O8  GRP B   0       9.697  -4.086  -4.747  1.00 15.00      B    O  
ATOM    542  C32 GRP B   0       9.636  -2.788  -4.138  1.00 15.00      B    C  
ATOM    543  O1  GRP B   0       8.588  -2.770  -3.165  1.00 15.00      B    O  
ATOM    544  HAA GRP B   0       8.505  -1.851  -2.779  1.00 15.00      B    H  
ATOM    545  C40 GRP B   0      10.969  -2.476  -3.454  1.00 15.00      B    C  
ATOM    546  C22 GRP B   0      12.083  -2.446  -4.502  1.00 15.00      B    C  
ATOM    547  C6  GRP B   0      12.239  -3.804  -5.187  1.00 15.00      B    C  
ATOM    548  C35 GRP B   0      11.248  -3.572  -2.424  1.00 15.00      B    C  
ATOM    549  C37 GRP B   0      10.884  -1.118  -2.752  1.00 15.00      B    C  
ATOM    550  C39 GRP B   0      10.646   0.044  -3.721  1.00 15.00      B    C  
ATOM    551  C17 GRP B   0      11.862   0.169  -4.644  1.00 15.00      B    C  
ATOM    552  O10 GRP B   0      12.993   0.621  -3.885  1.00 15.00      B    O  
ATOM    553  C42 GRP B   0      14.138   0.705  -4.738  1.00 15.00      B    C  
ATOM    554  O7  GRP B   0      11.599   1.097  -5.699  1.00 15.00      B    O  
ATOM    555  HAF GRP B   0      12.379   1.121  -6.325  1.00 15.00      B    H  
ATOM    556  C12 GRP B   0       9.383  -0.196  -4.551  1.00 15.00      B    C  
ATOM    557  C9  GRP B   0      10.502   1.289  -2.840  1.00 15.00      B    C  
ATOM    558  C28 GRP B   0      10.344   2.631  -3.562  1.00 15.00      B    C  
ATOM    559  C23 GRP B   0       9.183   2.609  -4.558  1.00 15.00      B    C  
ATOM    560  O15 GRP B   0       9.520   1.846  -5.725  1.00 15.00      B    O  
ATOM    561  C19 GRP B   0       8.431   1.881  -6.651  1.00 15.00      B    C  
ATOM    562  O4  GRP B   0       8.005   2.085  -3.939  1.00 15.00      B    O  
ATOM    563  HAD GRP B   0       7.772   2.639  -3.140  1.00 15.00      B    H  
ATOM    564  C11 GRP B   0      11.641   2.986  -4.292  1.00 15.00      B    C  
ATOM    565  C24 GRP B   0      10.064   3.651  -2.455  1.00 15.00      B    C  
ATOM    566  C30 GRP B   0       9.689   5.063  -2.917  1.00 15.00      B    C  
ATOM    567  C26 GRP B   0      10.822   5.705  -3.722  1.00 15.00      B    C  
ATOM    568  O12 GRP B   0      12.059   5.548  -3.012  1.00 15.00      B    O  
ATOM    569  C21 GRP B   0      13.120   6.145  -3.763  1.00 15.00      B    C  
ATOM    570  O3  GRP B   0      10.932   5.089  -5.008  1.00 15.00      B    O  
ATOM    571  HAC GRP B   0      10.096   5.257  -5.532  1.00 15.00      B    H  
ATOM    572  C13 GRP B   0       8.423   5.024  -3.776  1.00 15.00      B    C  
ATOM    573  C14 GRP B   0       9.447   5.848  -1.625  1.00 15.00      B    C  
ATOM    574  C29 GRP B   0       9.241   7.359  -1.772  1.00 15.00      B    C  
ATOM    575  C27 GRP B   0       8.063   7.685  -2.693  1.00 15.00      B    C  
ATOM    576  O13 GRP B   0       8.398   7.387  -4.057  1.00 15.00      B    O  
ATOM    577  C10 GRP B   0       7.318   7.775  -4.909  1.00 15.00      B    C  
ATOM    578  O2  GRP B   0       6.895   6.963  -2.292  1.00 15.00      B    O  
ATOM    579  HAB GRP B   0       7.060   5.981  -2.380  1.00 15.00      B    H  
ATOM    580  C41 GRP B   0      10.510   8.007  -2.330  1.00 15.00      B    C  
ATOM    581  C34 GRP B   0       8.962   7.851  -0.350  1.00 15.00      B    C  
ATOM    582  C31 GRP B   0       8.479   9.298  -0.211  1.00 15.00      B    C  
ATOM    583  C2  GRP B   0       9.498  10.279  -0.793  1.00 15.00      B    C  
ATOM    584  O6  GRP B   0      10.797   9.994  -0.253  1.00 15.00      B    O  
ATOM    585  C25 GRP B   0      11.749  10.922  -0.779  1.00 15.00      B    C  
ATOM    586  O11 GRP B   0       9.540  10.164  -2.218  1.00 15.00      B    O  
ATOM    587  HAG GRP B   0      10.192  10.826  -2.587  1.00 15.00      B    H  
ATOM    588  C4  GRP B   0       7.142   9.474  -0.934  1.00 15.00      B    C  
ATOM    589  C36 GRP B   0       8.315   9.524   1.294  1.00 15.00      B    C  
ATOM    590  C16 GRP B   0       8.057  10.972   1.719  1.00 15.00      B    C  
ATOM    591  C15 GRP B   0       6.786  11.499   1.049  1.00 15.00      B    C  
ATOM    592  O14 GRP B   0       7.020  11.756  -0.344  1.00 15.00      B    O  
ATOM    593  C7  GRP B   0       5.831  12.284  -0.938  1.00 15.00      B    C  
ATOM    594  O5  GRP B   0       5.711  10.572   1.218  1.00 15.00      B    O  
ATOM    595  HAE GRP B   0       5.546  10.427   2.194  1.00 15.00      B    H  
ATOM    596  C5  GRP B   0       9.235  11.868   1.333  1.00 15.00      B    C  
ATOM    597  C3  GRP B   0       7.855  10.948   3.237  1.00 15.00      B    C  
ATOM    598  C18 GRP B   0       7.849  12.332   3.893  1.00 15.00      B    C  
ATOM    599  C8  GRP B   0       9.226  12.978   3.733  1.00 15.00      B    C  
ATOM    600  C33 GRP B   0       9.267  14.356   4.395  1.00 15.00      B    C  
ATOM    601  C20 GRP B   0       7.518  12.189   5.380  1.00 15.00      B    C  
ATOM    602  C1  GRP B   0       6.793  13.241   3.261  1.00 15.00      B    C  
ATOM    603  O9  GRP B   0       7.209  13.662   1.954  1.00 15.00      B    O  
ATOM    604  C43 GRP B   0       6.242  14.569   1.416  1.00 15.00      B    C  
ATOM    605  O16 GRP B   0       5.534  12.565   3.198  1.00 15.00      B    O  
ATOM    606  HAH GRP B   0       5.298  12.213   4.104  1.00 15.00      B    H  
END
