# Supplementary material for: In silico assessment of biocompatibility and toxicity: molecular docking and dynamics simulation of PMMA-based dental materials for interim prosthetic restorations
Source: J Mater Sci Mater Med. 2024 Jun 4;35(1):28. doi: 10.1007/s10856-024-06799-7 (PMC11150300; doi:10.1007/s10856-024-06799-7)
Supplement: Supplementary file 3 — Supplementary Data 3 [file 10856_2024_6799_MOESM3_ESM.zip › Complexes/NOTCH2_MMA.pdb]

REMARK FILENAME="complex_5w.pdb0"
REMARK ===============================================================
REMARK HADDOCK run for complex
REMARK initial structure: complex_5.pdb
REMARK ===============================================================
REMARK            total,bonds,angles,improper,dihe,vdw,elec,air,cdih,coup,rdcs,vean,dani,xpcs,rg
REMARK energies: -19.3852, 0, 0, 0, 0, -8.13286, -13.9416, 2.68922, 0, 0, 0, 0, 0, 0, 0
REMARK ===============================================================
REMARK            bonds,angles,impropers,dihe,air,cdih,coup,rdcs,vean,dani,xpcs
REMARK rms-dev.: 0,0,0,0,0.133896,0,0, 0, 0, 0, 0
REMARK ===============================================================
REMARK               air,cdih,coup,rdcs,vean,dani,xpcs
REMARK               >0.3,>5,>1,>0,>5,>0.2,>0.2
REMARK violations.: 0, 0, 0, 0, 0, 0, 0
REMARK ===============================================================
REMARK                        CVpartition#,violations,rms
REMARK AIRs cross-validation: 1, 9, 5.91116
REMARK ===============================================================
REMARK NCS energy: 0
REMARK ===============================================================
REMARK Symmetry energy: 0
REMARK ===============================================================
REMARK Membrane restraining energy: 0
REMARK ===============================================================
REMARK Local cross-correlation:  0.0000
REMARK ===============================================================
REMARK Desolvation energy: -2.46003
REMARK Internal energy free molecules: -7619.33
REMARK Internal energy complex: -7538.61
REMARK Binding energy: 56.1853
REMARK ===============================================================
REMARK buried surface area: 309.274
REMARK ===============================================================
REMARK water - chain_1: 0 0 0
REMARK water - chain_2: 0 0 0
REMARK ===============================================================
REMARK water - water: 0 0 0
REMARK ===============================================================
REMARK DATE:14-Feb-2024  03:28:43       created by user: enmr
REMARK VERSION:1.3U
ATOM      1  N   CYS A1425     -28.768  -2.114   0.870  1.00 15.00      A    N  
ATOM      2  HN  CYS A1425     -29.129  -2.449   0.024  1.00 15.00      A    H  
ATOM      3  CA  CYS A1425     -28.052  -0.850   0.879  1.00 15.00      A    C  
ATOM      4  C   CYS A1425     -28.924   0.268   0.310  1.00 15.00      A    C  
ATOM      5  O   CYS A1425     -29.876   0.716   0.954  1.00 15.00      A    O  
ATOM      6  CB  CYS A1425     -26.739  -0.977   0.101  1.00 15.00      A    C  
ATOM      7  SG  CYS A1425     -25.793   0.571  -0.057  1.00 15.00      A    S  
ATOM      8  N   LEU A1426     -28.605   0.710  -0.903  1.00 15.00      A    N  
ATOM      9  HN  LEU A1426     -27.835   0.326  -1.362  1.00 15.00      A    H  
ATOM     10  CA  LEU A1426     -29.367   1.752  -1.569  1.00 15.00      A    C  
ATOM     11  CB  LEU A1426     -28.446   2.612  -2.447  1.00 15.00      A    C  
ATOM     12  CG  LEU A1426     -28.657   4.128  -2.365  1.00 15.00      A    C  
ATOM     13  CD1 LEU A1426     -28.253   4.641  -0.998  1.00 15.00      A    C  
ATOM     14  CD2 LEU A1426     -27.866   4.838  -3.451  1.00 15.00      A    C  
ATOM     15  C   LEU A1426     -30.433   1.097  -2.431  1.00 15.00      A    C  
ATOM     16  O   LEU A1426     -31.449   1.706  -2.769  1.00 15.00      A    O  
ATOM     17  N   SER A1427     -30.174  -0.159  -2.788  1.00 15.00      A    N  
ATOM     18  HN  SER A1427     -29.338  -0.570  -2.492  1.00 15.00      A    H  
ATOM     19  CA  SER A1427     -31.090  -0.942  -3.601  1.00 15.00      A    C  
ATOM     20  CB  SER A1427     -30.750  -0.769  -5.081  1.00 15.00      A    C  
ATOM     21  OG  SER A1427     -29.433  -1.217  -5.359  1.00 15.00      A    O  
ATOM     22  HG  SER A1427     -28.816  -0.487  -5.251  1.00 15.00      A    H  
ATOM     23  C   SER A1427     -31.011  -2.419  -3.215  1.00 15.00      A    C  
ATOM     24  O   SER A1427     -30.063  -2.843  -2.548  1.00 15.00      A    O  
ATOM     25  N   GLN A1428     -32.007  -3.197  -3.636  1.00 15.00      A    N  
ATOM     26  HN  GLN A1428     -32.733  -2.801  -4.157  1.00 15.00      A    H  
ATOM     27  CA  GLN A1428     -32.044  -4.629  -3.337  1.00 15.00      A    C  
ATOM     28  CB  GLN A1428     -33.457  -5.191  -3.506  1.00 15.00      A    C  
ATOM     29  CG  GLN A1428     -34.116  -4.846  -4.831  1.00 15.00      A    C  
ATOM     30  CD  GLN A1428     -35.606  -5.134  -4.830  1.00 15.00      A    C  
ATOM     31  OE1 GLN A1428     -36.041  -6.238  -5.159  1.00 15.00      A    O  
ATOM     32  NE2 GLN A1428     -36.397  -4.137  -4.459  1.00 15.00      A    N  
ATOM     33 HE21 GLN A1428     -35.981  -3.288  -4.208  1.00 15.00      A    H  
ATOM     34 HE22 GLN A1428     -37.366  -4.288  -4.459  1.00 15.00      A    H  
ATOM     35  C   GLN A1428     -31.034  -5.407  -4.182  1.00 15.00      A    C  
ATOM     36  O   GLN A1428     -30.759  -6.577  -3.916  1.00 15.00      A    O  
ATOM     37  N   TYR A1429     -30.480  -4.743  -5.197  1.00 15.00      A    N  
ATOM     38  HN  TYR A1429     -30.750  -3.816  -5.361  1.00 15.00      A    H  
ATOM     39  CA  TYR A1429     -29.486  -5.356  -6.075  1.00 15.00      A    C  
ATOM     40  CB  TYR A1429     -29.405  -4.582  -7.401  1.00 15.00      A    C  
ATOM     41  CG  TYR A1429     -28.254  -4.992  -8.299  1.00 15.00      A    C  
ATOM     42  CD1 TYR A1429     -28.311  -6.164  -9.043  1.00 15.00      A    C  
ATOM     43  CD2 TYR A1429     -27.110  -4.208  -8.399  1.00 15.00      A    C  
ATOM     44  CE1 TYR A1429     -27.261  -6.543  -9.859  1.00 15.00      A    C  
ATOM     45  CE2 TYR A1429     -26.057  -4.579  -9.214  1.00 15.00      A    C  
ATOM     46  CZ  TYR A1429     -26.137  -5.748  -9.940  1.00 15.00      A    C  
ATOM     47  OH  TYR A1429     -25.090  -6.124 -10.751  1.00 15.00      A    O  
ATOM     48  HH  TYR A1429     -24.258  -5.988 -10.288  1.00 15.00      A    H  
ATOM     49  C   TYR A1429     -28.117  -5.385  -5.399  1.00 15.00      A    C  
ATOM     50  O   TYR A1429     -27.309  -6.280  -5.644  1.00 15.00      A    O  
ATOM     51  N   CYS A1430     -27.876  -4.404  -4.534  1.00 15.00      A    N  
ATOM     52  HN  CYS A1430     -28.573  -3.734  -4.369  1.00 15.00      A    H  
ATOM     53  CA  CYS A1430     -26.608  -4.295  -3.824  1.00 15.00      A    C  
ATOM     54  C   CYS A1430     -26.518  -5.248  -2.637  1.00 15.00      A    C  
ATOM     55  O   CYS A1430     -25.424  -5.597  -2.202  1.00 15.00      A    O  
ATOM     56  CB  CYS A1430     -26.358  -2.854  -3.389  1.00 15.00      A    C  
ATOM     57  SG  CYS A1430     -25.871  -1.763  -4.757  1.00 15.00      A    S  
ATOM     58  N   ALA A1431     -27.668  -5.666  -2.116  1.00 15.00      A    N  
ATOM     59  HN  ALA A1431     -28.512  -5.343  -2.496  1.00 15.00      A    H  
ATOM     60  CA  ALA A1431     -27.702  -6.593  -0.987  1.00 15.00      A    C  
ATOM     61  CB  ALA A1431     -29.007  -6.446  -0.218  1.00 15.00      A    C  
ATOM     62  C   ALA A1431     -27.518  -8.032  -1.465  1.00 15.00      A    C  
ATOM     63  O   ALA A1431     -27.245  -8.932  -0.671  1.00 15.00      A    O  
ATOM     64  N   ASP A1432     -27.666  -8.232  -2.773  1.00 15.00      A    N  
ATOM     65  HN  ASP A1432     -27.883  -7.470  -3.347  1.00 15.00      A    H  
ATOM     66  CA  ASP A1432     -27.520  -9.549  -3.379  1.00 15.00      A    C  
ATOM     67  CB  ASP A1432     -28.551  -9.721  -4.501  1.00 15.00      A    C  
ATOM     68  CG  ASP A1432     -28.603 -11.133  -5.050  1.00 15.00      A    C  
ATOM     69  OD1 ASP A1432     -29.287 -11.982  -4.439  1.00 15.00      A    O  
ATOM     70  OD2 ASP A1432     -27.966 -11.388  -6.096  1.00 15.00      A    O  
ATOM     71  C   ASP A1432     -26.105  -9.744  -3.926  1.00 15.00      A    C  
ATOM     72  O   ASP A1432     -25.619 -10.870  -4.038  1.00 15.00      A    O  
ATOM     73  N   LYS A1433     -25.447  -8.636  -4.258  1.00 15.00      A    N  
ATOM     74  HN  LYS A1433     -25.886  -7.767  -4.137  1.00 15.00      A    H  
ATOM     75  CA  LYS A1433     -24.088  -8.677  -4.795  1.00 15.00      A    C  
ATOM     76  CB  LYS A1433     -23.958  -7.725  -5.988  1.00 15.00      A    C  
ATOM     77  CG  LYS A1433     -24.679  -8.195  -7.241  1.00 15.00      A    C  
ATOM     78  CD  LYS A1433     -23.886  -9.271  -7.965  1.00 15.00      A    C  
ATOM     79  CE  LYS A1433     -24.687  -9.865  -9.109  1.00 15.00      A    C  
ATOM     80  NZ  LYS A1433     -25.832 -10.677  -8.616  1.00 15.00      A    N  
ATOM     81  HZ1 LYS A1433     -26.419 -10.989  -9.415  1.00 15.00      A    H  
ATOM     82  HZ2 LYS A1433     -26.418 -10.114  -7.967  1.00 15.00      A    H  
ATOM     83  HZ3 LYS A1433     -25.480 -11.515  -8.110  1.00 15.00      A    H  
ATOM     84  C   LYS A1433     -23.063  -8.313  -3.728  1.00 15.00      A    C  
ATOM     85  O   LYS A1433     -21.870  -8.210  -4.012  1.00 15.00      A    O  
ATOM     86  N   ALA A1434     -23.535  -8.117  -2.501  1.00 15.00      A    N  
ATOM     87  HN  ALA A1434     -24.497  -8.219  -2.338  1.00 15.00      A    H  
ATOM     88  CA  ALA A1434     -22.662  -7.756  -1.391  1.00 15.00      A    C  
ATOM     89  CB  ALA A1434     -23.463  -7.112  -0.270  1.00 15.00      A    C  
ATOM     90  C   ALA A1434     -21.899  -8.964  -0.864  1.00 15.00      A    C  
ATOM     91  O   ALA A1434     -22.503  -9.941  -0.413  1.00 15.00      A    O  
ATOM     92  N   ARG A1435     -20.569  -8.881  -0.933  1.00 15.00      A    N  
ATOM     93  HN  ARG A1435     -20.167  -8.075  -1.321  1.00 15.00      A    H  
ATOM     94  CA  ARG A1435     -19.686  -9.946  -0.457  1.00 15.00      A    C  
ATOM     95  CB  ARG A1435     -19.891 -10.181   1.042  1.00 15.00      A    C  
ATOM     96  CG  ARG A1435     -18.610 -10.379   1.833  1.00 15.00      A    C  
ATOM     97  CD  ARG A1435     -18.883 -10.335   3.328  1.00 15.00      A    C  
ATOM     98  NE  ARG A1435     -19.272  -8.997   3.778  1.00 15.00      A    N  
ATOM     99  HE  ARG A1435     -18.567  -8.319   3.835  1.00 15.00      A    H  
ATOM    100  CZ  ARG A1435     -20.516  -8.652   4.109  1.00 15.00      A    C  
ATOM    101  NH1 ARG A1435     -21.502  -9.539   4.039  1.00 15.00      A    N  
ATOM    102 HH11 ARG A1435     -22.471  -9.263   4.299  1.00 15.00      A    H  
ATOM    103 HH12 ARG A1435     -21.306 -10.510   3.722  1.00 15.00      A    H  
ATOM    104  NH2 ARG A1435     -20.774  -7.415   4.514  1.00 15.00      A    N  
ATOM    105 HH21 ARG A1435     -20.004  -6.716   4.573  1.00 15.00      A    H  
ATOM    106 HH22 ARG A1435     -21.743  -7.143   4.773  1.00 15.00      A    H  
ATOM    107  C   ARG A1435     -19.878 -11.245  -1.242  1.00 15.00      A    C  
ATOM    108  O   ARG A1435     -20.237 -12.280  -0.678  1.00 15.00      A    O  
ATOM    109  N   ASP A1436     -19.644 -11.181  -2.550  1.00 15.00      A    N  
ATOM    110  HN  ASP A1436     -19.372 -10.324  -2.946  1.00 15.00      A    H  
ATOM    111  CA  ASP A1436     -19.782 -12.350  -3.412  1.00 15.00      A    C  
ATOM    112  CB  ASP A1436     -20.877 -12.128  -4.465  1.00 15.00      A    C  
ATOM    113  CG  ASP A1436     -20.450 -11.217  -5.604  1.00 15.00      A    C  
ATOM    114  OD1 ASP A1436     -19.907 -10.127  -5.330  1.00 15.00      A    O  
ATOM    115  OD2 ASP A1436     -20.665 -11.597  -6.775  1.00 15.00      A    O  
ATOM    116  C   ASP A1436     -18.450 -12.701  -4.075  1.00 15.00      A    C  
ATOM    117  O   ASP A1436     -18.323 -13.735  -4.732  1.00 15.00      A    O  
ATOM    118  N   GLY A1437     -17.461 -11.830  -3.891  1.00 15.00      A    N  
ATOM    119  HN  GLY A1437     -17.625 -11.025  -3.357  1.00 15.00      A    H  
ATOM    120  CA  GLY A1437     -16.148 -12.052  -4.471  1.00 15.00      A    C  
ATOM    121  C   GLY A1437     -15.928 -11.258  -5.746  1.00 15.00      A    C  
ATOM    122  O   GLY A1437     -14.812 -11.200  -6.261  1.00 15.00      A    O  
ATOM    123  N   VAL A1438     -16.991 -10.644  -6.255  1.00 15.00      A    N  
ATOM    124  HN  VAL A1438     -17.853 -10.720  -5.795  1.00 15.00      A    H  
ATOM    125  CA  VAL A1438     -16.905  -9.857  -7.478  1.00 15.00      A    C  
ATOM    126  CB  VAL A1438     -17.910 -10.353  -8.540  1.00 15.00      A    C  
ATOM    127  CG1 VAL A1438     -17.736  -9.593  -9.847  1.00 15.00      A    C  
ATOM    128  CG2 VAL A1438     -17.757 -11.851  -8.766  1.00 15.00      A    C  
ATOM    129  C   VAL A1438     -17.168  -8.383  -7.195  1.00 15.00      A    C  
ATOM    130  O   VAL A1438     -18.136  -8.039  -6.522  1.00 15.00      A    O  
ATOM    131  N   CYS A1439     -16.302  -7.517  -7.712  1.00 15.00      A    N  
ATOM    132  HN  CYS A1439     -15.545  -7.851  -8.238  1.00 15.00      A    H  
ATOM    133  CA  CYS A1439     -16.452  -6.083  -7.512  1.00 15.00      A    C  
ATOM    134  C   CYS A1439     -17.478  -5.481  -8.469  1.00 15.00      A    C  
ATOM    135  O   CYS A1439     -17.279  -5.467  -9.686  1.00 15.00      A    O  
ATOM    136  CB  CYS A1439     -15.104  -5.379  -7.675  1.00 15.00      A    C  
ATOM    137  SG  CYS A1439     -15.191  -3.563  -7.589  1.00 15.00      A    S  
ATOM    138  N   ASP A1440     -18.577  -4.990  -7.909  1.00 15.00      A    N  
ATOM    139  HN  ASP A1440     -18.686  -5.052  -6.935  1.00 15.00      A    H  
ATOM    140  CA  ASP A1440     -19.627  -4.361  -8.701  1.00 15.00      A    C  
ATOM    141  CB  ASP A1440     -21.012  -4.840  -8.252  1.00 15.00      A    C  
ATOM    142  CG  ASP A1440     -21.298  -6.279  -8.641  1.00 15.00      A    C  
ATOM    143  OD1 ASP A1440     -21.730  -6.507  -9.791  1.00 15.00      A    O  
ATOM    144  OD2 ASP A1440     -21.092  -7.179  -7.799  1.00 15.00      A    O  
ATOM    145  C   ASP A1440     -19.532  -2.847  -8.573  1.00 15.00      A    C  
ATOM    146  O   ASP A1440     -19.556  -2.312  -7.465  1.00 15.00      A    O  
ATOM    147  N   GLU A1441     -19.413  -2.160  -9.706  1.00 15.00      A    N  
ATOM    148  HN  GLU A1441     -19.395  -2.643 -10.561  1.00 15.00      A    H  
ATOM    149  CA  GLU A1441     -19.301  -0.701  -9.707  1.00 15.00      A    C  
ATOM    150  CB  GLU A1441     -18.784  -0.188 -11.052  1.00 15.00      A    C  
ATOM    151  CG  GLU A1441     -17.318  -0.501 -11.314  1.00 15.00      A    C  
ATOM    152  CD  GLU A1441     -16.403   0.018 -10.218  1.00 15.00      A    C  
ATOM    153  OE1 GLU A1441     -16.469   1.227  -9.911  1.00 15.00      A    O  
ATOM    154  OE2 GLU A1441     -15.616  -0.783  -9.671  1.00 15.00      A    O  
ATOM    155  C   GLU A1441     -20.617  -0.019  -9.339  1.00 15.00      A    C  
ATOM    156  O   GLU A1441     -20.621   1.115  -8.862  1.00 15.00      A    O  
ATOM    157  N   ALA A1442     -21.729  -0.721  -9.549  1.00 15.00      A    N  
ATOM    158  HN  ALA A1442     -21.659  -1.620  -9.932  1.00 15.00      A    H  
ATOM    159  CA  ALA A1442     -23.048  -0.187  -9.226  1.00 15.00      A    C  
ATOM    160  CB  ALA A1442     -24.133  -1.015  -9.895  1.00 15.00      A    C  
ATOM    161  C   ALA A1442     -23.271  -0.135  -7.714  1.00 15.00      A    C  
ATOM    162  O   ALA A1442     -24.188   0.532  -7.234  1.00 15.00      A    O  
ATOM    163  N   CYS A1443     -22.422  -0.841  -6.972  1.00 15.00      A    N  
ATOM    164  HN  CYS A1443     -21.709  -1.349  -7.414  1.00 15.00      A    H  
ATOM    165  CA  CYS A1443     -22.522  -0.880  -5.519  1.00 15.00      A    C  
ATOM    166  C   CYS A1443     -21.216  -0.444  -4.861  1.00 15.00      A    C  
ATOM    167  O   CYS A1443     -21.008  -0.662  -3.668  1.00 15.00      A    O  
ATOM    168  CB  CYS A1443     -22.908  -2.286  -5.062  1.00 15.00      A    C  
ATOM    169  SG  CYS A1443     -24.489  -2.869  -5.751  1.00 15.00      A    S  
ATOM    170  N   ASN A1444     -20.345   0.181  -5.648  1.00 15.00      A    N  
ATOM    171  HN  ASN A1444     -20.574   0.324  -6.589  1.00 15.00      A    H  
ATOM    172  CA  ASN A1444     -19.057   0.656  -5.155  1.00 15.00      A    C  
ATOM    173  CB  ASN A1444     -18.035   0.660  -6.301  1.00 15.00      A    C  
ATOM    174  CG  ASN A1444     -16.597   0.736  -5.829  1.00 15.00      A    C  
ATOM    175  OD1 ASN A1444     -16.283   0.383  -4.693  1.00 15.00      A    O  
ATOM    176  ND2 ASN A1444     -15.712   1.187  -6.709  1.00 15.00      A    N  
ATOM    177 HD21 ASN A1444     -16.033   1.438  -7.601  1.00 15.00      A    H  
ATOM    178 HD22 ASN A1444     -14.776   1.251  -6.431  1.00 15.00      A    H  
ATOM    179  C   ASN A1444     -19.199   2.054  -4.544  1.00 15.00      A    C  
ATOM    180  O   ASN A1444     -18.758   3.048  -5.121  1.00 15.00      A    O  
ATOM    181  N   SER A1445     -19.834   2.116  -3.374  1.00 15.00      A    N  
ATOM    182  HN  SER A1445     -20.165   1.288  -2.970  1.00 15.00      A    H  
ATOM    183  CA  SER A1445     -20.057   3.382  -2.678  1.00 15.00      A    C  
ATOM    184  CB  SER A1445     -21.441   3.932  -3.043  1.00 15.00      A    C  
ATOM    185  OG  SER A1445     -21.668   5.200  -2.451  1.00 15.00      A    O  
ATOM    186  HG  SER A1445     -21.683   5.109  -1.496  1.00 15.00      A    H  
ATOM    187  C   SER A1445     -19.948   3.202  -1.165  1.00 15.00      A    C  
ATOM    188  O   SER A1445     -20.052   2.085  -0.661  1.00 15.00      A    O  
ATOM    189  N   HIS A1446     -19.749   4.310  -0.446  1.00 15.00      A    N  
ATOM    190  HN  HIS A1446     -19.685   5.171  -0.910  1.00 15.00      A    H  
ATOM    191  CA  HIS A1446     -19.621   4.282   1.014  1.00 15.00      A    C  
ATOM    192  CB  HIS A1446     -19.352   5.693   1.553  1.00 15.00      A    C  
ATOM    193  CG  HIS A1446     -19.419   5.805   3.048  1.00 15.00      A    C  
ATOM    194  ND1 HIS A1446     -20.491   6.397   3.669  1.00 15.00      A    N  
ATOM    195  CD2 HIS A1446     -18.542   5.372   3.986  1.00 15.00      A    C  
ATOM    196  CE1 HIS A1446     -20.253   6.314   4.965  1.00 15.00      A    C  
ATOM    197  NE2 HIS A1446     -19.085   5.702   5.204  1.00 15.00      A    N  
ATOM    198  HE2 HIS A1446     -18.690   5.518   6.081  1.00 15.00      A    H  
ATOM    199  C   HIS A1446     -20.852   3.681   1.694  1.00 15.00      A    C  
ATOM    200  O   HIS A1446     -20.726   2.907   2.644  1.00 15.00      A    O  
ATOM    201  N   ALA A1447     -22.034   4.048   1.205  1.00 15.00      A    N  
ATOM    202  HN  ALA A1447     -22.064   4.666   0.445  1.00 15.00      A    H  
ATOM    203  CA  ALA A1447     -23.291   3.557   1.770  1.00 15.00      A    C  
ATOM    204  CB  ALA A1447     -24.474   4.211   1.071  1.00 15.00      A    C  
ATOM    205  C   ALA A1447     -23.400   2.033   1.705  1.00 15.00      A    C  
ATOM    206  O   ALA A1447     -24.001   1.409   2.581  1.00 15.00      A    O  
ATOM    207  N   CYS A1448     -22.807   1.439   0.670  1.00 15.00      A    N  
ATOM    208  HN  CYS A1448     -22.332   1.988   0.009  1.00 15.00      A    H  
ATOM    209  CA  CYS A1448     -22.845  -0.011   0.495  1.00 15.00      A    C  
ATOM    210  C   CYS A1448     -21.567  -0.677   1.001  1.00 15.00      A    C  
ATOM    211  O   CYS A1448     -21.369  -1.876   0.799  1.00 15.00      A    O  
ATOM    212  CB  CYS A1448     -23.060  -0.361  -0.979  1.00 15.00      A    C  
ATOM    213  SG  CYS A1448     -24.622   0.254  -1.682  1.00 15.00      A    S  
ATOM    214  N   GLN A1449     -20.710   0.107   1.667  1.00 15.00      A    N  
ATOM    215  HN  GLN A1449     -20.945   1.048   1.811  1.00 15.00      A    H  
ATOM    216  CA  GLN A1449     -19.431  -0.390   2.194  1.00 15.00      A    C  
ATOM    217  CB  GLN A1449     -19.633  -1.477   3.256  1.00 15.00      A    C  
ATOM    218  CG  GLN A1449     -20.004  -0.941   4.630  1.00 15.00      A    C  
ATOM    219  CD  GLN A1449     -20.430  -2.036   5.589  1.00 15.00      A    C  
ATOM    220  OE1 GLN A1449     -20.952  -3.069   5.175  1.00 15.00      A    O  
ATOM    221  NE2 GLN A1449     -20.217  -1.812   6.881  1.00 15.00      A    N  
ATOM    222 HE21 GLN A1449     -19.801  -0.965   7.143  1.00 15.00      A    H  
ATOM    223 HE22 GLN A1449     -20.490  -2.503   7.520  1.00 15.00      A    H  
ATOM    224  C   GLN A1449     -18.527  -0.883   1.066  1.00 15.00      A    C  
ATOM    225  O   GLN A1449     -17.644  -1.718   1.275  1.00 15.00      A    O  
ATOM    226  N   TRP A1450     -18.766  -0.341  -0.130  1.00 15.00      A    N  
ATOM    227  HN  TRP A1450     -19.485   0.319  -0.207  1.00 15.00      A    H  
ATOM    228  CA  TRP A1450     -18.010  -0.685  -1.329  1.00 15.00      A    C  
ATOM    229  CB  TRP A1450     -16.533  -0.312  -1.195  1.00 15.00      A    C  
ATOM    230  CG  TRP A1450     -16.322   1.171  -1.117  1.00 15.00      A    C  
ATOM    231  CD1 TRP A1450     -16.177   2.028  -2.165  1.00 15.00      A    C  
ATOM    232  CD2 TRP A1450     -16.250   1.976   0.068  1.00 15.00      A    C  
ATOM    233  NE1 TRP A1450     -16.015   3.312  -1.712  1.00 15.00      A    N  
ATOM    234  HE1 TRP A1450     -15.890   4.103  -2.275  1.00 15.00      A    H  
ATOM    235  CE2 TRP A1450     -16.056   3.308  -0.345  1.00 15.00      A    C  
ATOM    236  CE3 TRP A1450     -16.330   1.702   1.436  1.00 15.00      A    C  
ATOM    237  CZ2 TRP A1450     -15.941   4.360   0.559  1.00 15.00      A    C  
ATOM    238  CZ3 TRP A1450     -16.216   2.748   2.331  1.00 15.00      A    C  
ATOM    239  CH2 TRP A1450     -16.024   4.061   1.889  1.00 15.00      A    C  
ATOM    240  C   TRP A1450     -18.221  -2.136  -1.751  1.00 15.00      A    C  
ATOM    241  O   TRP A1450     -17.266  -2.905  -1.891  1.00 15.00      A    O  
ATOM    242  N   ASP A1451     -19.497  -2.485  -1.940  1.00 15.00      A    N  
ATOM    243  HN  ASP A1451     -20.192  -1.810  -1.788  1.00 15.00      A    H  
ATOM    244  CA  ASP A1451     -19.910  -3.824  -2.359  1.00 15.00      A    C  
ATOM    245  CB  ASP A1451     -19.310  -4.191  -3.720  1.00 15.00      A    C  
ATOM    246  CG  ASP A1451     -20.175  -5.167  -4.493  1.00 15.00      A    C  
ATOM    247  OD1 ASP A1451     -19.612  -6.058  -5.157  1.00 15.00      A    O  
ATOM    248  OD2 ASP A1451     -21.416  -5.040  -4.431  1.00 15.00      A    O  
ATOM    249  C   ASP A1451     -19.601  -4.886  -1.303  1.00 15.00      A    C  
ATOM    250  O   ASP A1451     -19.277  -6.027  -1.630  1.00 15.00      A    O  
ATOM    251  N   GLY A1452     -19.714  -4.503  -0.032  1.00 15.00      A    N  
ATOM    252  HN  GLY A1452     -19.983  -3.582   0.170  1.00 15.00      A    H  
ATOM    253  CA  GLY A1452     -19.449  -5.433   1.053  1.00 15.00      A    C  
ATOM    254  C   GLY A1452     -17.974  -5.753   1.212  1.00 15.00      A    C  
ATOM    255  O   GLY A1452     -17.613  -6.748   1.843  1.00 15.00      A    O  
ATOM    256  N   GLY A1453     -17.119  -4.909   0.639  1.00 15.00      A    N  
ATOM    257  HN  GLY A1453     -17.465  -4.131   0.152  1.00 15.00      A    H  
ATOM    258  CA  GLY A1453     -15.686  -5.121   0.734  1.00 15.00      A    C  
ATOM    259  C   GLY A1453     -15.095  -5.790  -0.495  1.00 15.00      A    C  
ATOM    260  O   GLY A1453     -13.903  -6.079  -0.530  1.00 15.00      A    O  
ATOM    261  N   ASP A1454     -15.916  -6.031  -1.511  1.00 15.00      A    N  
ATOM    262  HN  ASP A1454     -16.859  -5.774  -1.440  1.00 15.00      A    H  
ATOM    263  CA  ASP A1454     -15.439  -6.675  -2.735  1.00 15.00      A    C  
ATOM    264  CB  ASP A1454     -16.607  -7.198  -3.570  1.00 15.00      A    C  
ATOM    265  CG  ASP A1454     -17.303  -8.381  -2.930  1.00 15.00      A    C  
ATOM    266  OD1 ASP A1454     -16.619  -9.191  -2.268  1.00 15.00      A    O  
ATOM    267  OD2 ASP A1454     -18.533  -8.501  -3.092  1.00 15.00      A    O  
ATOM    268  C   ASP A1454     -14.579  -5.734  -3.574  1.00 15.00      A    C  
ATOM    269  O   ASP A1454     -13.768  -6.179  -4.388  1.00 15.00      A    O  
ATOM    270  N   CYS A1455     -14.755  -4.433  -3.369  1.00 15.00      A    N  
ATOM    271  HN  CYS A1455     -15.411  -4.136  -2.704  1.00 15.00      A    H  
ATOM    272  CA  CYS A1455     -13.996  -3.437  -4.113  1.00 15.00      A    C  
ATOM    273  C   CYS A1455     -13.027  -2.679  -3.212  1.00 15.00      A    C  
ATOM    274  O   CYS A1455     -12.344  -1.763  -3.662  1.00 15.00      A    O  
ATOM    275  CB  CYS A1455     -14.947  -2.447  -4.788  1.00 15.00      A    C  
ATOM    276  SG  CYS A1455     -16.199  -3.213  -5.863  1.00 15.00      A    S  
ATOM    277  N   SER A1456     -12.959  -3.068  -1.942  1.00 15.00      A    N  
ATOM    278  HN  SER A1456     -13.511  -3.819  -1.639  1.00 15.00      A    H  
ATOM    279  CA  SER A1456     -12.081  -2.393  -0.993  1.00 15.00      A    C  
ATOM    280  CB  SER A1456     -12.905  -1.543  -0.024  1.00 15.00      A    C  
ATOM    281  OG  SER A1456     -14.112  -2.200   0.321  1.00 15.00      A    O  
ATOM    282  HG  SER A1456     -14.839  -1.578   0.273  1.00 15.00      A    H  
ATOM    283  C   SER A1456     -11.180  -3.363  -0.229  1.00 15.00      A    C  
ATOM    284  O   SER A1456     -10.778  -3.081   0.899  1.00 15.00      A    O  
ATOM    285  N   LEU A1457     -10.861  -4.498  -0.857  1.00 15.00      A    N  
ATOM    286  HN  LEU A1457     -11.217  -4.655  -1.757  1.00 15.00      A    H  
ATOM    287  CA  LEU A1457      -9.995  -5.519  -0.250  1.00 15.00      A    C  
ATOM    288  CB  LEU A1457      -8.545  -5.027  -0.151  1.00 15.00      A    C  
ATOM    289  CG  LEU A1457      -7.900  -4.544  -1.454  1.00 15.00      A    C  
ATOM    290  CD1 LEU A1457      -6.456  -4.128  -1.220  1.00 15.00      A    C  
ATOM    291  CD2 LEU A1457      -7.980  -5.614  -2.531  1.00 15.00      A    C  
ATOM    292  C   LEU A1457     -10.505  -5.986   1.117  1.00 15.00      A    C  
ATOM    293  O   LEU A1457      -9.753  -6.019   2.092  1.00 15.00      A    O  
ATOM    294  N   THR A1458     -11.794  -6.336   1.160  1.00 15.00      A    N  
ATOM    295  HN  THR A1458     -12.318  -6.268   0.335  1.00 15.00      A    H  
ATOM    296  CA  THR A1458     -12.478  -6.816   2.374  1.00 15.00      A    C  
ATOM    297  CB  THR A1458     -11.979  -8.186   2.896  1.00 15.00      A    C  
ATOM    298  OG1 THR A1458     -10.699  -8.055   3.526  1.00 15.00      A    O  
ATOM    299  HG1 THR A1458     -10.220  -7.325   3.128  1.00 15.00      A    H  
ATOM    300  CG2 THR A1458     -11.891  -9.198   1.761  1.00 15.00      A    C  
ATOM    301  C   THR A1458     -12.556  -5.786   3.504  1.00 15.00      A    C  
ATOM    302  O   THR A1458     -13.001  -6.102   4.608  1.00 15.00      A    O  
ATOM    303  N   MET A1459     -12.138  -4.555   3.227  1.00 15.00      A    N  
ATOM    304  HN  MET A1459     -11.792  -4.356   2.331  1.00 15.00      A    H  
ATOM    305  CA  MET A1459     -12.184  -3.494   4.224  1.00 15.00      A    C  
ATOM    306  CB  MET A1459     -10.970  -2.572   4.094  1.00 15.00      A    C  
ATOM    307  CG  MET A1459     -10.860  -1.533   5.199  1.00 15.00      A    C  
ATOM    308  SD  MET A1459      -9.300  -0.630   5.157  1.00 15.00      A    S  
ATOM    309  CE  MET A1459      -8.137  -1.943   5.521  1.00 15.00      A    C  
ATOM    310  C   MET A1459     -13.478  -2.701   4.087  1.00 15.00      A    C  
ATOM    311  O   MET A1459     -13.656  -1.950   3.128  1.00 15.00      A    O  
ATOM    312  N   GLU A1460     -14.379  -2.886   5.050  1.00 15.00      A    N  
ATOM    313  HN  GLU A1460     -14.170  -3.503   5.782  1.00 15.00      A    H  
ATOM    314  CA  GLU A1460     -15.675  -2.208   5.048  1.00 15.00      A    C  
ATOM    315  CB  GLU A1460     -16.500  -2.612   6.274  1.00 15.00      A    C  
ATOM    316  CG  GLU A1460     -16.786  -4.105   6.369  1.00 15.00      A    C  
ATOM    317  CD  GLU A1460     -17.781  -4.588   5.329  1.00 15.00      A    C  
ATOM    318  OE1 GLU A1460     -17.478  -4.493   4.122  1.00 15.00      A    O  
ATOM    319  OE2 GLU A1460     -18.862  -5.072   5.725  1.00 15.00      A    O  
ATOM    320  C   GLU A1460     -15.544  -0.690   4.966  1.00 15.00      A    C  
ATOM    321  O   GLU A1460     -16.070  -0.067   4.045  1.00 15.00      A    O  
ATOM    322  N   ASN A1461     -14.841  -0.096   5.926  1.00 15.00      A    N  
ATOM    323  HN  ASN A1461     -14.435  -0.638   6.633  1.00 15.00      A    H  
ATOM    324  CA  ASN A1461     -14.663   1.350   5.943  1.00 15.00      A    C  
ATOM    325  CB  ASN A1461     -15.542   1.999   7.017  1.00 15.00      A    C  
ATOM    326  CG  ASN A1461     -17.024   1.752   6.804  1.00 15.00      A    C  
ATOM    327  OD1 ASN A1461     -17.662   2.410   5.983  1.00 15.00      A    O  
ATOM    328  ND2 ASN A1461     -17.581   0.808   7.554  1.00 15.00      A    N  
ATOM    329 HD21 ASN A1461     -17.014   0.329   8.195  1.00 15.00      A    H  
ATOM    330 HD22 ASN A1461     -18.537   0.632   7.438  1.00 15.00      A    H  
ATOM    331  C   ASN A1461     -13.205   1.746   6.154  1.00 15.00      A    C  
ATOM    332  O   ASN A1461     -12.694   1.677   7.271  1.00 15.00      A    O  
ATOM    333  N   PRO A1462     -12.514   2.151   5.071  1.00 15.00      A    N  
ATOM    334  CA  PRO A1462     -11.115   2.594   5.132  1.00 15.00      A    C  
ATOM    335  CB  PRO A1462     -10.687   2.655   3.655  1.00 15.00      A    C  
ATOM    336  CG  PRO A1462     -11.777   1.977   2.891  1.00 15.00      A    C  
ATOM    337  CD  PRO A1462     -13.026   2.174   3.696  1.00 15.00      A    C  
ATOM    338  C   PRO A1462     -10.992   3.980   5.768  1.00 15.00      A    C  
ATOM    339  O   PRO A1462      -9.932   4.357   6.270  1.00 15.00      A    O  
ATOM    340  N   TRP A1463     -12.089   4.734   5.737  1.00 15.00      A    N  
ATOM    341  HN  TRP A1463     -12.898   4.375   5.317  1.00 15.00      A    H  
ATOM    342  CA  TRP A1463     -12.127   6.075   6.310  1.00 15.00      A    C  
ATOM    343  CB  TRP A1463     -12.766   7.052   5.317  1.00 15.00      A    C  
ATOM    344  CG  TRP A1463     -11.922   7.344   4.113  1.00 15.00      A    C  
ATOM    345  CD1 TRP A1463     -10.955   8.300   4.007  1.00 15.00      A    C  
ATOM    346  CD2 TRP A1463     -11.969   6.680   2.841  1.00 15.00      A    C  
ATOM    347  NE1 TRP A1463     -10.399   8.276   2.751  1.00 15.00      A    N  
ATOM    348  HE1 TRP A1463      -9.685   8.866   2.434  1.00 15.00      A    H  
ATOM    349  CE2 TRP A1463     -11.003   7.291   2.017  1.00 15.00      A    C  
ATOM    350  CE3 TRP A1463     -12.732   5.632   2.320  1.00 15.00      A    C  
ATOM    351  CZ2 TRP A1463     -10.780   6.888   0.703  1.00 15.00      A    C  
ATOM    352  CZ3 TRP A1463     -12.508   5.233   1.015  1.00 15.00      A    C  
ATOM    353  CH2 TRP A1463     -11.541   5.859   0.222  1.00 15.00      A    C  
ATOM    354  C   TRP A1463     -12.914   6.081   7.621  1.00 15.00      A    C  
ATOM    355  O   TRP A1463     -13.624   7.040   7.925  1.00 15.00      A    O  
ATOM    356  N   ALA A1464     -12.775   5.007   8.396  1.00 15.00      A    N  
ATOM    357  HN  ALA A1464     -12.189   4.279   8.100  1.00 15.00      A    H  
ATOM    358  CA  ALA A1464     -13.481   4.877   9.672  1.00 15.00      A    C  
ATOM    359  CB  ALA A1464     -13.553   3.417  10.093  1.00 15.00      A    C  
ATOM    360  C   ALA A1464     -12.853   5.724  10.781  1.00 15.00      A    C  
ATOM    361  O   ALA A1464     -13.537   6.124  11.723  1.00 15.00      A    O  
ATOM    362  N   ASN A1465     -11.554   5.992  10.671  1.00 15.00      A    N  
ATOM    363  HN  ASN A1465     -11.059   5.652   9.899  1.00 15.00      A    H  
ATOM    364  CA  ASN A1465     -10.852   6.790  11.673  1.00 15.00      A    C  
ATOM    365  CB  ASN A1465      -9.456   6.219  11.937  1.00 15.00      A    C  
ATOM    366  CG  ASN A1465      -9.496   4.878  12.647  1.00 15.00      A    C  
ATOM    367  OD1 ASN A1465     -10.415   4.594  13.417  1.00 15.00      A    O  
ATOM    368  ND2 ASN A1465      -8.497   4.043  12.388  1.00 15.00      A    N  
ATOM    369 HD21 ASN A1465      -7.801   4.332  11.762  1.00 15.00      A    H  
ATOM    370 HD22 ASN A1465      -8.495   3.171  12.836  1.00 15.00      A    H  
ATOM    371  C   ASN A1465     -10.757   8.253  11.253  1.00 15.00      A    C  
ATOM    372  O   ASN A1465     -10.288   9.099  12.015  1.00 15.00      A    O  
ATOM    373  N   CYS A1466     -11.211   8.541  10.037  1.00 15.00      A    N  
ATOM    374  HN  CYS A1466     -11.577   7.821   9.485  1.00 15.00      A    H  
ATOM    375  CA  CYS A1466     -11.183   9.898   9.504  1.00 15.00      A    C  
ATOM    376  C   CYS A1466     -12.240  10.774  10.172  1.00 15.00      A    C  
ATOM    377  O   CYS A1466     -13.435  10.486  10.098  1.00 15.00      A    O  
ATOM    378  CB  CYS A1466     -11.393   9.866   7.988  1.00 15.00      A    C  
ATOM    379  SG  CYS A1466     -11.436  11.503   7.194  1.00 15.00      A    S  
ATOM    380  N   SER A1467     -11.791  11.843  10.827  1.00 15.00      A    N  
ATOM    381  HN  SER A1467     -10.826  12.017  10.850  1.00 15.00      A    H  
ATOM    382  CA  SER A1467     -12.696  12.762  11.515  1.00 15.00      A    C  
ATOM    383  CB  SER A1467     -12.175  13.076  12.920  1.00 15.00      A    C  
ATOM    384  OG  SER A1467     -12.115  11.903  13.714  1.00 15.00      A    O  
ATOM    385  HG  SER A1467     -12.800  11.935  14.387  1.00 15.00      A    H  
ATOM    386  C   SER A1467     -12.902  14.055  10.724  1.00 15.00      A    C  
ATOM    387  O   SER A1467     -13.239  15.095  11.292  1.00 15.00      A    O  
ATOM    388  N   SER A1468     -12.705  13.981   9.410  1.00 15.00      A    N  
ATOM    389  HN  SER A1468     -12.443  13.124   9.016  1.00 15.00      A    H  
ATOM    390  CA  SER A1468     -12.872  15.138   8.538  1.00 15.00      A    C  
ATOM    391  CB  SER A1468     -12.152  14.901   7.205  1.00 15.00      A    C  
ATOM    392  OG  SER A1468     -12.384  15.961   6.293  1.00 15.00      A    O  
ATOM    393  HG  SER A1468     -12.891  16.650   6.728  1.00 15.00      A    H  
ATOM    394  C   SER A1468     -14.351  15.420   8.291  1.00 15.00      A    C  
ATOM    395  O   SER A1468     -15.145  14.493   8.133  1.00 15.00      A    O  
ATOM    396  N   PRO A1469     -14.741  16.712   8.258  1.00 15.00      A    N  
ATOM    397  CA  PRO A1469     -16.134  17.118   8.018  1.00 15.00      A    C  
ATOM    398  CB  PRO A1469     -16.119  18.625   8.293  1.00 15.00      A    C  
ATOM    399  CG  PRO A1469     -14.708  19.039   8.048  1.00 15.00      A    C  
ATOM    400  CD  PRO A1469     -13.856  17.875   8.470  1.00 15.00      A    C  
ATOM    401  C   PRO A1469     -16.579  16.851   6.578  1.00 15.00      A    C  
ATOM    402  O   PRO A1469     -17.766  16.927   6.263  1.00 15.00      A    O  
ATOM    403  N   LEU A1470     -15.618  16.531   5.712  1.00 15.00      A    N  
ATOM    404  HN  LEU A1470     -14.694  16.476   6.027  1.00 15.00      A    H  
ATOM    405  CA  LEU A1470     -15.903  16.248   4.310  1.00 15.00      A    C  
ATOM    406  CB  LEU A1470     -14.979  17.074   3.408  1.00 15.00      A    C  
ATOM    407  CG  LEU A1470     -15.093  18.596   3.507  1.00 15.00      A    C  
ATOM    408  CD1 LEU A1470     -14.111  19.261   2.558  1.00 15.00      A    C  
ATOM    409  CD2 LEU A1470     -16.514  19.053   3.209  1.00 15.00      A    C  
ATOM    410  C   LEU A1470     -15.696  14.767   4.003  1.00 15.00      A    C  
ATOM    411  O   LEU A1470     -14.780  14.143   4.544  1.00 15.00      A    O  
ATOM    412  N   PRO A1471     -16.558  14.177   3.145  1.00 15.00      A    N  
ATOM    413  CA  PRO A1471     -16.439  12.764   2.748  1.00 15.00      A    C  
ATOM    414  CB  PRO A1471     -17.706  12.515   1.918  1.00 15.00      A    C  
ATOM    415  CG  PRO A1471     -18.129  13.863   1.443  1.00 15.00      A    C  
ATOM    416  CD  PRO A1471     -17.719  14.834   2.515  1.00 15.00      A    C  
ATOM    417  C   PRO A1471     -15.191  12.545   1.887  1.00 15.00      A    C  
ATOM    418  O   PRO A1471     -15.210  12.770   0.676  1.00 15.00      A    O  
ATOM    419  N   CYS A1472     -14.113  12.097   2.525  1.00 15.00      A    N  
ATOM    420  HN  CYS A1472     -14.176  11.902   3.484  1.00 15.00      A    H  
ATOM    421  CA  CYS A1472     -12.833  11.885   1.845  1.00 15.00      A    C  
ATOM    422  C   CYS A1472     -12.894  10.852   0.724  1.00 15.00      A    C  
ATOM    423  O   CYS A1472     -12.050  10.855  -0.173  1.00 15.00      A    O  
ATOM    424  CB  CYS A1472     -11.743  11.534   2.851  1.00 15.00      A    C  
ATOM    425  SG  CYS A1472     -11.557  12.764   4.179  1.00 15.00      A    S  
ATOM    426  N   TRP A1473     -13.891   9.975   0.769  1.00 15.00      A    N  
ATOM    427  HN  TRP A1473     -14.530  10.011   1.511  1.00 15.00      A    H  
ATOM    428  CA  TRP A1473     -14.048   8.957  -0.260  1.00 15.00      A    C  
ATOM    429  CB  TRP A1473     -14.999   7.843   0.188  1.00 15.00      A    C  
ATOM    430  CG  TRP A1473     -16.268   8.324   0.827  1.00 15.00      A    C  
ATOM    431  CD1 TRP A1473     -17.443   8.611   0.200  1.00 15.00      A    C  
ATOM    432  CD2 TRP A1473     -16.494   8.557   2.223  1.00 15.00      A    C  
ATOM    433  NE1 TRP A1473     -18.383   9.019   1.113  1.00 15.00      A    N  
ATOM    434  HE1 TRP A1473     -19.303   9.284   0.904  1.00 15.00      A    H  
ATOM    435  CE2 TRP A1473     -17.825   8.993   2.364  1.00 15.00      A    C  
ATOM    436  CE3 TRP A1473     -15.698   8.443   3.366  1.00 15.00      A    C  
ATOM    437  CZ2 TRP A1473     -18.379   9.313   3.601  1.00 15.00      A    C  
ATOM    438  CZ3 TRP A1473     -16.249   8.761   4.592  1.00 15.00      A    C  
ATOM    439  CH2 TRP A1473     -17.576   9.190   4.701  1.00 15.00      A    C  
ATOM    440  C   TRP A1473     -14.491   9.567  -1.591  1.00 15.00      A    C  
ATOM    441  O   TRP A1473     -14.243   8.999  -2.654  1.00 15.00      A    O  
ATOM    442  N   ASP A1474     -15.135  10.733  -1.523  1.00 15.00      A    N  
ATOM    443  HN  ASP A1474     -15.302  11.138  -0.646  1.00 15.00      A    H  
ATOM    444  CA  ASP A1474     -15.602  11.426  -2.721  1.00 15.00      A    C  
ATOM    445  CB  ASP A1474     -17.043  11.913  -2.543  1.00 15.00      A    C  
ATOM    446  CG  ASP A1474     -18.021  10.796  -2.252  1.00 15.00      A    C  
ATOM    447  OD1 ASP A1474     -18.006   9.785  -2.985  1.00 15.00      A    O  
ATOM    448  OD2 ASP A1474     -18.808  10.936  -1.293  1.00 15.00      A    O  
ATOM    449  C   ASP A1474     -14.708  12.619  -3.052  1.00 15.00      A    C  
ATOM    450  O   ASP A1474     -15.010  13.391  -3.963  1.00 15.00      A    O  
ATOM    451  N   TYR A1475     -13.612  12.776  -2.311  1.00 15.00      A    N  
ATOM    452  HN  TYR A1475     -13.413  12.127  -1.602  1.00 15.00      A    H  
ATOM    453  CA  TYR A1475     -12.696  13.893  -2.542  1.00 15.00      A    C  
ATOM    454  CB  TYR A1475     -12.421  14.695  -1.271  1.00 15.00      A    C  
ATOM    455  CG  TYR A1475     -13.504  15.715  -0.995  1.00 15.00      A    C  
ATOM    456  CD1 TYR A1475     -14.562  15.421  -0.151  1.00 15.00      A    C  
ATOM    457  CD2 TYR A1475     -13.487  16.963  -1.607  1.00 15.00      A    C  
ATOM    458  CE1 TYR A1475     -15.574  16.331   0.077  1.00 15.00      A    C  
ATOM    459  CE2 TYR A1475     -14.492  17.885  -1.378  1.00 15.00      A    C  
ATOM    460  CZ  TYR A1475     -15.534  17.561  -0.537  1.00 15.00      A    C  
ATOM    461  OH  TYR A1475     -16.544  18.466  -0.319  1.00 15.00      A    O  
ATOM    462  HH  TYR A1475     -16.924  18.729  -1.160  1.00 15.00      A    H  
ATOM    463  C   TYR A1475     -11.420  13.487  -3.270  1.00 15.00      A    C  
ATOM    464  O   TYR A1475     -10.423  14.209  -3.250  1.00 15.00      A    O  
ATOM    465  N   ILE A1476     -11.465  12.327  -3.919  1.00 15.00      A    N  
ATOM    466  HN  ILE A1476     -12.277  11.781  -3.865  1.00 15.00      A    H  
ATOM    467  CA  ILE A1476     -10.341  11.841  -4.706  1.00 15.00      A    C  
ATOM    468  CB  ILE A1476     -10.259  10.296  -4.671  1.00 15.00      A    C  
ATOM    469  CG1 ILE A1476     -10.251   9.808  -3.217  1.00 15.00      A    C  
ATOM    470  CG2 ILE A1476      -9.019   9.802  -5.405  1.00 15.00      A    C  
ATOM    471  CD1 ILE A1476     -10.417   8.312  -3.062  1.00 15.00      A    C  
ATOM    472  C   ILE A1476     -10.551  12.330  -6.138  1.00 15.00      A    C  
ATOM    473  O   ILE A1476     -11.071  11.610  -6.990  1.00 15.00      A    O  
ATOM    474  N   ASN A1477     -10.164  13.580  -6.373  1.00 15.00      A    N  
ATOM    475  HN  ASN A1477      -9.731  14.086  -5.654  1.00 15.00      A    H  
ATOM    476  CA  ASN A1477     -10.355  14.219  -7.666  1.00 15.00      A    C  
ATOM    477  CB  ASN A1477     -11.400  15.336  -7.523  1.00 15.00      A    C  
ATOM    478  CG  ASN A1477     -11.176  16.197  -6.288  1.00 15.00      A    C  
ATOM    479  OD1 ASN A1477     -10.046  16.539  -5.952  1.00 15.00      A    O  
ATOM    480  ND2 ASN A1477     -12.254  16.535  -5.593  1.00 15.00      A    N  
ATOM    481 HD21 ASN A1477     -13.126  16.218  -5.906  1.00 15.00      A    H  
ATOM    482 HD22 ASN A1477     -12.131  17.084  -4.790  1.00 15.00      A    H  
ATOM    483  C   ASN A1477      -9.060  14.785  -8.239  1.00 15.00      A    C  
ATOM    484  O   ASN A1477      -9.099  15.666  -9.099  1.00 15.00      A    O  
ATOM    485  N   ASN A1478      -7.920  14.283  -7.753  1.00 15.00      A    N  
ATOM    486  HN  ASN A1478      -7.968  13.590  -7.058  1.00 15.00      A    H  
ATOM    487  CA  ASN A1478      -6.600  14.734  -8.214  1.00 15.00      A    C  
ATOM    488  CB  ASN A1478      -6.442  14.558  -9.735  1.00 15.00      A    C  
ATOM    489  CG  ASN A1478      -5.008  14.696 -10.215  1.00 15.00      A    C  
ATOM    490  OD1 ASN A1478      -4.646  15.682 -10.857  1.00 15.00      A    O  
ATOM    491  ND2 ASN A1478      -4.179  13.709  -9.896  1.00 15.00      A    N  
ATOM    492 HD21 ASN A1478      -4.533  12.957  -9.378  1.00 15.00      A    H  
ATOM    493 HD22 ASN A1478      -3.246  13.775 -10.189  1.00 15.00      A    H  
ATOM    494  C   ASN A1478      -6.298  16.174  -7.770  1.00 15.00      A    C  
ATOM    495  O   ASN A1478      -5.385  16.824  -8.283  1.00 15.00      A    O  
ATOM    496  N   GLN A1479      -7.058  16.661  -6.797  1.00 15.00      A    N  
ATOM    497  HN  GLN A1479      -7.759  16.099  -6.408  1.00 15.00      A    H  
ATOM    498  CA  GLN A1479      -6.867  18.011  -6.281  1.00 15.00      A    C  
ATOM    499  CB  GLN A1479      -8.067  18.898  -6.603  1.00 15.00      A    C  
ATOM    500  CG  GLN A1479      -7.766  20.005  -7.598  1.00 15.00      A    C  
ATOM    501  CD  GLN A1479      -9.020  20.688  -8.096  1.00 15.00      A    C  
ATOM    502  OE1 GLN A1479      -9.502  21.645  -7.492  1.00 15.00      A    O  
ATOM    503  NE2 GLN A1479      -9.546  20.208  -9.216  1.00 15.00      A    N  
ATOM    504 HE21 GLN A1479      -9.102  19.446  -9.644  1.00 15.00      A    H  
ATOM    505 HE22 GLN A1479     -10.346  20.641  -9.575  1.00 15.00      A    H  
ATOM    506  C   GLN A1479      -6.603  17.976  -4.782  1.00 15.00      A    C  
ATOM    507  O   GLN A1479      -7.000  17.034  -4.097  1.00 15.00      A    O  
ATOM    508  N   CYS A1480      -5.924  18.998  -4.278  1.00 15.00      A    N  
ATOM    509  HN  CYS A1480      -5.639  19.724  -4.870  1.00 15.00      A    H  
ATOM    510  CA  CYS A1480      -5.589  19.061  -2.863  1.00 15.00      A    C  
ATOM    511  C   CYS A1480      -6.741  19.548  -1.988  1.00 15.00      A    C  
ATOM    512  O   CYS A1480      -7.268  20.646  -2.176  1.00 15.00      A    O  
ATOM    513  CB  CYS A1480      -4.352  19.934  -2.639  1.00 15.00      A    C  
ATOM    514  SG  CYS A1480      -3.898  20.152  -0.886  1.00 15.00      A    S  
ATOM    515  N   ASP A1481      -7.118  18.707  -1.032  1.00 15.00      A    N  
ATOM    516  HN  ASP A1481      -6.679  17.834  -0.973  1.00 15.00      A    H  
ATOM    517  CA  ASP A1481      -8.162  19.026  -0.072  1.00 15.00      A    C  
ATOM    518  CB  ASP A1481      -9.347  18.067  -0.214  1.00 15.00      A    C  
ATOM    519  CG  ASP A1481     -10.187  18.356  -1.444  1.00 15.00      A    C  
ATOM    520  OD1 ASP A1481     -10.926  19.363  -1.430  1.00 15.00      A    O  
ATOM    521  OD2 ASP A1481     -10.108  17.578  -2.420  1.00 15.00      A    O  
ATOM    522  C   ASP A1481      -7.563  18.944   1.330  1.00 15.00      A    C  
ATOM    523  O   ASP A1481      -7.361  17.854   1.865  1.00 15.00      A    O  
ATOM    524  N   GLU A1482      -7.261  20.109   1.902  1.00 15.00      A    N  
ATOM    525  HN  GLU A1482      -7.461  20.937   1.418  1.00 15.00      A    H  
ATOM    526  CA  GLU A1482      -6.637  20.200   3.227  1.00 15.00      A    C  
ATOM    527  CB  GLU A1482      -6.295  21.651   3.573  1.00 15.00      A    C  
ATOM    528  CG  GLU A1482      -5.035  22.167   2.896  1.00 15.00      A    C  
ATOM    529  CD  GLU A1482      -3.826  21.289   3.169  1.00 15.00      A    C  
ATOM    530  OE1 GLU A1482      -3.132  20.915   2.201  1.00 15.00      A    O  
ATOM    531  OE2 GLU A1482      -3.574  20.975   4.352  1.00 15.00      A    O  
ATOM    532  C   GLU A1482      -7.446  19.557   4.353  1.00 15.00      A    C  
ATOM    533  O   GLU A1482      -6.881  19.161   5.373  1.00 15.00      A    O  
ATOM    534  N   LEU A1483      -8.756  19.442   4.171  1.00 15.00      A    N  
ATOM    535  HN  LEU A1483      -9.154  19.764   3.336  1.00 15.00      A    H  
ATOM    536  CA  LEU A1483      -9.613  18.844   5.188  1.00 15.00      A    C  
ATOM    537  CB  LEU A1483     -11.090  19.122   4.894  1.00 15.00      A    C  
ATOM    538  CG  LEU A1483     -11.608  20.525   5.239  1.00 15.00      A    C  
ATOM    539  CD1 LEU A1483     -11.169  20.941   6.636  1.00 15.00      A    C  
ATOM    540  CD2 LEU A1483     -11.172  21.548   4.199  1.00 15.00      A    C  
ATOM    541  C   LEU A1483      -9.369  17.342   5.327  1.00 15.00      A    C  
ATOM    542  O   LEU A1483      -9.484  16.786   6.419  1.00 15.00      A    O  
ATOM    543  N   CYS A1484      -9.013  16.698   4.221  1.00 15.00      A    N  
ATOM    544  HN  CYS A1484      -8.913  17.200   3.385  1.00 15.00      A    H  
ATOM    545  CA  CYS A1484      -8.759  15.264   4.220  1.00 15.00      A    C  
ATOM    546  C   CYS A1484      -7.265  14.951   4.188  1.00 15.00      A    C  
ATOM    547  O   CYS A1484      -6.874  13.803   3.980  1.00 15.00      A    O  
ATOM    548  CB  CYS A1484      -9.457  14.604   3.029  1.00 15.00      A    C  
ATOM    549  SG  CYS A1484     -11.267  14.505   3.181  1.00 15.00      A    S  
ATOM    550  N   ASN A1485      -6.434  15.966   4.409  1.00 15.00      A    N  
ATOM    551  HN  ASN A1485      -6.804  16.857   4.587  1.00 15.00      A    H  
ATOM    552  CA  ASN A1485      -4.985  15.784   4.389  1.00 15.00      A    C  
ATOM    553  CB  ASN A1485      -4.295  17.052   3.877  1.00 15.00      A    C  
ATOM    554  CG  ASN A1485      -2.866  16.812   3.428  1.00 15.00      A    C  
ATOM    555  OD1 ASN A1485      -2.515  15.718   2.984  1.00 15.00      A    O  
ATOM    556  ND2 ASN A1485      -2.036  17.841   3.537  1.00 15.00      A    N  
ATOM    557 HD21 ASN A1485      -2.388  18.683   3.895  1.00 15.00      A    H  
ATOM    558 HD22 ASN A1485      -1.106  17.717   3.256  1.00 15.00      A    H  
ATOM    559  C   ASN A1485      -4.437  15.374   5.761  1.00 15.00      A    C  
ATOM    560  O   ASN A1485      -3.587  16.054   6.335  1.00 15.00      A    O  
ATOM    561  N   THR A1486      -4.933  14.253   6.279  1.00 15.00      A    N  
ATOM    562  HN  THR A1486      -5.618  13.761   5.780  1.00 15.00      A    H  
ATOM    563  CA  THR A1486      -4.490  13.735   7.572  1.00 15.00      A    C  
ATOM    564  CB  THR A1486      -5.547  13.954   8.674  1.00 15.00      A    C  
ATOM    565  OG1 THR A1486      -6.794  13.383   8.268  1.00 15.00      A    O  
ATOM    566  HG1 THR A1486      -7.254  13.041   9.038  1.00 15.00      A    H  
ATOM    567  CG2 THR A1486      -5.740  15.436   8.964  1.00 15.00      A    C  
ATOM    568  C   THR A1486      -4.184  12.245   7.463  1.00 15.00      A    C  
ATOM    569  O   THR A1486      -4.650  11.585   6.539  1.00 15.00      A    O  
ATOM    570  N   VAL A1487      -3.413  11.719   8.412  1.00 15.00      A    N  
ATOM    571  HN  VAL A1487      -3.086  12.293   9.136  1.00 15.00      A    H  
ATOM    572  CA  VAL A1487      -3.042  10.302   8.402  1.00 15.00      A    C  
ATOM    573  CB  VAL A1487      -2.030   9.957   9.524  1.00 15.00      A    C  
ATOM    574  CG1 VAL A1487      -2.593  10.271  10.903  1.00 15.00      A    C  
ATOM    575  CG2 VAL A1487      -1.577   8.505   9.435  1.00 15.00      A    C  
ATOM    576  C   VAL A1487      -4.262   9.373   8.465  1.00 15.00      A    C  
ATOM    577  O   VAL A1487      -4.291   8.335   7.805  1.00 15.00      A    O  
ATOM    578  N   GLU A1488      -5.274   9.768   9.233  1.00 15.00      A    N  
ATOM    579  HN  GLU A1488      -5.203  10.620   9.715  1.00 15.00      A    H  
ATOM    580  CA  GLU A1488      -6.487   8.966   9.380  1.00 15.00      A    C  
ATOM    581  CB  GLU A1488      -7.233   9.314  10.674  1.00 15.00      A    C  
ATOM    582  CG  GLU A1488      -7.344  10.803  10.977  1.00 15.00      A    C  
ATOM    583  CD  GLU A1488      -6.154  11.331  11.757  1.00 15.00      A    C  
ATOM    584  OE1 GLU A1488      -5.899  10.824  12.870  1.00 15.00      A    O  
ATOM    585  OE2 GLU A1488      -5.475  12.250  11.254  1.00 15.00      A    O  
ATOM    586  C   GLU A1488      -7.415   9.077   8.168  1.00 15.00      A    C  
ATOM    587  O   GLU A1488      -8.261   8.209   7.947  1.00 15.00      A    O  
ATOM    588  N   CYS A1489      -7.254  10.141   7.384  1.00 15.00      A    N  
ATOM    589  HN  CYS A1489      -6.564  10.801   7.607  1.00 15.00      A    H  
ATOM    590  CA  CYS A1489      -8.081  10.344   6.198  1.00 15.00      A    C  
ATOM    591  C   CYS A1489      -7.338   9.955   4.917  1.00 15.00      A    C  
ATOM    592  O   CYS A1489      -7.742  10.331   3.815  1.00 15.00      A    O  
ATOM    593  CB  CYS A1489      -8.597  11.781   6.128  1.00 15.00      A    C  
ATOM    594  SG  CYS A1489      -9.599  12.283   7.568  1.00 15.00      A    S  
ATOM    595  N   LEU A1490      -6.243   9.202   5.088  1.00 15.00      A    N  
ATOM    596  HN  LEU A1490      -5.975   8.971   6.002  1.00 15.00      A    H  
ATOM    597  CA  LEU A1490      -5.423   8.705   3.973  1.00 15.00      A    C  
ATOM    598  CB  LEU A1490      -6.253   7.876   2.988  1.00 15.00      A    C  
ATOM    599  CG  LEU A1490      -7.022   6.699   3.590  1.00 15.00      A    C  
ATOM    600  CD1 LEU A1490      -7.688   5.878   2.500  1.00 15.00      A    C  
ATOM    601  CD2 LEU A1490      -6.101   5.833   4.434  1.00 15.00      A    C  
ATOM    602  C   LEU A1490      -4.619   9.787   3.246  1.00 15.00      A    C  
ATOM    603  O   LEU A1490      -4.152   9.566   2.128  1.00 15.00      A    O  
ATOM    604  N   PHE A1491      -4.452  10.943   3.892  1.00 15.00      A    N  
ATOM    605  HN  PHE A1491      -4.854  11.047   4.780  1.00 15.00      A    H  
ATOM    606  CA  PHE A1491      -3.691  12.067   3.328  1.00 15.00      A    C  
ATOM    607  CB  PHE A1491      -2.218  11.697   3.119  1.00 15.00      A    C  
ATOM    608  CG  PHE A1491      -1.455  11.429   4.385  1.00 15.00      A    C  
ATOM    609  CD1 PHE A1491      -1.065  10.141   4.712  1.00 15.00      A    C  
ATOM    610  CD2 PHE A1491      -1.121  12.465   5.242  1.00 15.00      A    C  
ATOM    611  CE1 PHE A1491      -0.356   9.890   5.869  1.00 15.00      A    C  
ATOM    612  CE2 PHE A1491      -0.415  12.222   6.402  1.00 15.00      A    C  
ATOM    613  CZ  PHE A1491      -0.031  10.932   6.715  1.00 15.00      A    C  
ATOM    614  C   PHE A1491      -4.289  12.590   2.022  1.00 15.00      A    C  
ATOM    615  O   PHE A1491      -3.580  13.191   1.211  1.00 15.00      A    O  
ATOM    616  N   ASP A1492      -5.591  12.359   1.830  1.00 15.00      A    N  
ATOM    617  HN  ASP A1492      -6.090  11.877   2.522  1.00 15.00      A    H  
ATOM    618  CA  ASP A1492      -6.298  12.800   0.624  1.00 15.00      A    C  
ATOM    619  CB  ASP A1492      -6.223  14.329   0.477  1.00 15.00      A    C  
ATOM    620  CG  ASP A1492      -7.284  14.898  -0.445  1.00 15.00      A    C  
ATOM    621  OD1 ASP A1492      -8.482  14.638  -0.204  1.00 15.00      A    O  
ATOM    622  OD2 ASP A1492      -6.915  15.612  -1.401  1.00 15.00      A    O  
ATOM    623  C   ASP A1492      -5.758  12.095  -0.625  1.00 15.00      A    C  
ATOM    624  O   ASP A1492      -5.737  12.669  -1.713  1.00 15.00      A    O  
ATOM    625  N   ASN A1493      -5.317  10.843  -0.446  1.00 15.00      A    N  
ATOM    626  HN  ASN A1493      -5.359  10.455   0.452  1.00 15.00      A    H  
ATOM    627  CA  ASN A1493      -4.771  10.030  -1.537  1.00 15.00      A    C  
ATOM    628  CB  ASN A1493      -5.806   9.844  -2.656  1.00 15.00      A    C  
ATOM    629  CG  ASN A1493      -5.550   8.611  -3.503  1.00 15.00      A    C  
ATOM    630  OD1 ASN A1493      -5.099   7.581  -3.003  1.00 15.00      A    O  
ATOM    631  ND2 ASN A1493      -5.832   8.715  -4.796  1.00 15.00      A    N  
ATOM    632 HD21 ASN A1493      -6.183   9.569  -5.126  1.00 15.00      A    H  
ATOM    633 HD22 ASN A1493      -5.679   7.933  -5.367  1.00 15.00      A    H  
ATOM    634  C   ASN A1493      -3.466  10.616  -2.088  1.00 15.00      A    C  
ATOM    635  O   ASN A1493      -3.124  10.407  -3.254  1.00 15.00      A    O  
ATOM    636  N   PHE A1494      -2.739  11.342  -1.230  1.00 15.00      A    N  
ATOM    637  HN  PHE A1494      -3.069  11.458  -0.315  1.00 15.00      A    H  
ATOM    638  CA  PHE A1494      -1.468  11.972  -1.605  1.00 15.00      A    C  
ATOM    639  CB  PHE A1494      -0.407  10.927  -1.974  1.00 15.00      A    C  
ATOM    640  CG  PHE A1494       0.069  10.102  -0.811  1.00 15.00      A    C  
ATOM    641  CD1 PHE A1494       0.274   8.740  -0.949  1.00 15.00      A    C  
ATOM    642  CD2 PHE A1494       0.311  10.689   0.420  1.00 15.00      A    C  
ATOM    643  CE1 PHE A1494       0.712   7.980   0.118  1.00 15.00      A    C  
ATOM    644  CE2 PHE A1494       0.747   9.935   1.491  1.00 15.00      A    C  
ATOM    645  CZ  PHE A1494       0.949   8.578   1.340  1.00 15.00      A    C  
ATOM    646  C   PHE A1494      -1.642  12.992  -2.730  1.00 15.00      A    C  
ATOM    647  O   PHE A1494      -0.755  13.170  -3.565  1.00 15.00      A    O  
ATOM    648  N   GLU A1495      -2.787  13.668  -2.736  1.00 15.00      A    N  
ATOM    649  HN  GLU A1495      -3.455  13.484  -2.042  1.00 15.00      A    H  
ATOM    650  CA  GLU A1495      -3.080  14.671  -3.752  1.00 15.00      A    C  
ATOM    651  CB  GLU A1495      -4.546  14.579  -4.186  1.00 15.00      A    C  
ATOM    652  CG  GLU A1495      -4.901  13.258  -4.851  1.00 15.00      A    C  
ATOM    653  CD  GLU A1495      -6.390  13.079  -5.076  1.00 15.00      A    C  
ATOM    654  OE1 GLU A1495      -7.175  13.924  -4.599  1.00 15.00      A    O  
ATOM    655  OE2 GLU A1495      -6.772  12.090  -5.736  1.00 15.00      A    O  
ATOM    656  C   GLU A1495      -2.745  16.077  -3.258  1.00 15.00      A    C  
ATOM    657  O   GLU A1495      -2.930  17.059  -3.977  1.00 15.00      A    O  
ATOM    658  N   CYS A1496      -2.241  16.162  -2.028  1.00 15.00      A    N  
ATOM    659  HN  CYS A1496      -2.119  15.341  -1.507  1.00 15.00      A    H  
ATOM    660  CA  CYS A1496      -1.869  17.442  -1.432  1.00 15.00      A    C  
ATOM    661  C   CYS A1496      -0.354  17.585  -1.327  1.00 15.00      A    C  
ATOM    662  O   CYS A1496       0.165  18.112  -0.342  1.00 15.00      A    O  
ATOM    663  CB  CYS A1496      -2.504  17.595  -0.051  1.00 15.00      A    C  
ATOM    664  SG  CYS A1496      -4.174  18.311  -0.070  1.00 15.00      A    S  
ATOM    665  N   GLN A1497       0.353  17.122  -2.352  1.00 15.00      A    N  
ATOM    666  HN  GLN A1497      -0.115  16.719  -3.113  1.00 15.00      A    H  
ATOM    667  CA  GLN A1497       1.809  17.200  -2.369  1.00 15.00      A    C  
ATOM    668  CB  GLN A1497       2.417  15.902  -2.909  1.00 15.00      A    C  
ATOM    669  CG  GLN A1497       1.974  14.649  -2.166  1.00 15.00      A    C  
ATOM    670  CD  GLN A1497       2.158  14.752  -0.662  1.00 15.00      A    C  
ATOM    671  OE1 GLN A1497       3.064  15.432  -0.179  1.00 15.00      A    O  
ATOM    672  NE2 GLN A1497       1.294  14.078   0.087  1.00 15.00      A    N  
ATOM    673 HE21 GLN A1497       0.597  13.558  -0.365  1.00 15.00      A    H  
ATOM    674 HE22 GLN A1497       1.390  14.126   1.061  1.00 15.00      A    H  
ATOM    675  C   GLN A1497       2.290  18.396  -3.185  1.00 15.00      A    C  
ATOM    676  O   GLN A1497       3.435  18.830  -3.050  1.00 15.00      A    O  
ATOM    677  N   GLY A1498       1.406  18.924  -4.028  1.00 15.00      A    N  
ATOM    678  HN  GLY A1498       0.509  18.534  -4.089  1.00 15.00      A    H  
ATOM    679  CA  GLY A1498       1.752  20.066  -4.854  1.00 15.00      A    C  
ATOM    680  C   GLY A1498       2.447  19.662  -6.138  1.00 15.00      A    C  
ATOM    681  O   GLY A1498       1.806  19.509  -7.178  1.00 15.00      A    O  
ATOM    682  N   ASN A1499       3.763  19.486  -6.062  1.00 15.00      A    N  
ATOM    683  HN  ASN A1499       4.213  19.621  -5.202  1.00 15.00      A    H  
ATOM    684  CA  ASN A1499       4.552  19.097  -7.223  1.00 15.00      A    C  
ATOM    685  CB  ASN A1499       5.992  19.604  -7.078  1.00 15.00      A    C  
ATOM    686  CG  ASN A1499       6.697  19.821  -8.409  1.00 15.00      A    C  
ATOM    687  OD1 ASN A1499       7.555  20.694  -8.529  1.00 15.00      A    O  
ATOM    688  ND2 ASN A1499       6.344  19.028  -9.415  1.00 15.00      A    N  
ATOM    689 HD21 ASN A1499       5.655  18.350  -9.251  1.00 15.00      A    H  
ATOM    690 HD22 ASN A1499       6.787  19.154 -10.280  1.00 15.00      A    H  
ATOM    691  C   ASN A1499       4.544  17.580  -7.395  1.00 15.00      A    C  
ATOM    692  O   ASN A1499       5.218  16.858  -6.660  1.00 15.00      A    O  
ATOM    693  N   SER A1500       3.768  17.106  -8.366  1.00 15.00      A    N  
ATOM    694  HN  SER A1500       3.242  17.731  -8.907  1.00 15.00      A    H  
ATOM    695  CA  SER A1500       3.681  15.678  -8.642  1.00 15.00      A    C  
ATOM    696  CB  SER A1500       2.372  15.344  -9.359  1.00 15.00      A    C  
ATOM    697  OG  SER A1500       2.174  13.943  -9.425  1.00 15.00      A    O  
ATOM    698  HG  SER A1500       2.514  13.533  -8.624  1.00 15.00      A    H  
ATOM    699  C   SER A1500       4.873  15.235  -9.480  1.00 15.00      A    C  
ATOM    700  O   SER A1500       5.007  15.623 -10.642  1.00 15.00      A    O  
ATOM    701  N   LYS A1501       5.742  14.429  -8.882  1.00 15.00      A    N  
ATOM    702  HN  LYS A1501       5.577  14.148  -7.958  1.00 15.00      A    H  
ATOM    703  CA  LYS A1501       6.931  13.950  -9.569  1.00 15.00      A    C  
ATOM    704  CB  LYS A1501       8.192  14.507  -8.906  1.00 15.00      A    C  
ATOM    705  CG  LYS A1501       8.475  15.970  -9.204  1.00 15.00      A    C  
ATOM    706  CD  LYS A1501       9.767  16.419  -8.538  1.00 15.00      A    C  
ATOM    707  CE  LYS A1501      10.959  15.630  -9.056  1.00 15.00      A    C  
ATOM    708  NZ  LYS A1501      12.121  15.703  -8.129  1.00 15.00      A    N  
ATOM    709  HZ1 LYS A1501      12.413  16.692  -7.998  1.00 15.00      A    H  
ATOM    710  HZ2 LYS A1501      12.922  15.164  -8.515  1.00 15.00      A    H  
ATOM    711  HZ3 LYS A1501      11.864  15.302  -7.203  1.00 15.00      A    H  
ATOM    712  C   LYS A1501       7.005  12.430  -9.592  1.00 15.00      A    C  
ATOM    713  O   LYS A1501       6.480  11.752  -8.709  1.00 15.00      A    O  
ATOM    714  N   THR A1502       7.661  11.910 -10.620  1.00 15.00      A    N  
ATOM    715  HN  THR A1502       8.033  12.511 -11.298  1.00 15.00      A    H  
ATOM    716  CA  THR A1502       7.848  10.475 -10.778  1.00 15.00      A    C  
ATOM    717  CB  THR A1502       7.140   9.949 -12.044  1.00 15.00      A    C  
ATOM    718  OG1 THR A1502       7.555  10.714 -13.183  1.00 15.00      A    O  
ATOM    719  HG1 THR A1502       6.846  10.735 -13.830  1.00 15.00      A    H  
ATOM    720  CG2 THR A1502       5.629  10.042 -11.897  1.00 15.00      A    C  
ATOM    721  C   THR A1502       9.339  10.176 -10.885  1.00 15.00      A    C  
ATOM    722  O   THR A1502      10.149  11.098 -10.995  1.00 15.00      A    O  
ATOM    723  N   CYS A1503       9.704   8.898 -10.841  1.00 15.00      A    N  
ATOM    724  HN  CYS A1503       9.020   8.204 -10.736  1.00 15.00      A    H  
ATOM    725  CA  CYS A1503      11.106   8.512 -10.947  1.00 15.00      A    C  
ATOM    726  C   CYS A1503      11.629   8.833 -12.345  1.00 15.00      A    C  
ATOM    727  O   CYS A1503      11.193   8.235 -13.330  1.00 15.00      A    O  
ATOM    728  CB  CYS A1503      11.289   7.026 -10.626  1.00 15.00      A    C  
ATOM    729  SG  CYS A1503      13.015   6.521 -10.325  1.00 15.00      A    S  
ATOM    730  N   LYS A1504      12.548   9.800 -12.416  1.00 15.00      A    N  
ATOM    731  HN  LYS A1504      12.839  10.235 -11.588  1.00 15.00      A    H  
ATOM    732  CA  LYS A1504      13.133  10.237 -13.687  1.00 15.00      A    C  
ATOM    733  CB  LYS A1504      14.206  11.300 -13.443  1.00 15.00      A    C  
ATOM    734  CG  LYS A1504      14.448  12.219 -14.628  1.00 15.00      A    C  
ATOM    735  CD  LYS A1504      15.551  13.223 -14.335  1.00 15.00      A    C  
ATOM    736  CE  LYS A1504      15.650  14.274 -15.428  1.00 15.00      A    C  
ATOM    737  NZ  LYS A1504      15.828  13.663 -16.774  1.00 15.00      A    N  
ATOM    738  HZ1 LYS A1504      16.696  13.090 -16.794  1.00 15.00      A    H  
ATOM    739  HZ2 LYS A1504      15.900  14.406 -17.498  1.00 15.00      A    H  
ATOM    740  HZ3 LYS A1504      15.017  13.053 -16.999  1.00 15.00      A    H  
ATOM    741  C   LYS A1504      13.715   9.066 -14.473  1.00 15.00      A    C  
ATOM    742  O   LYS A1504      13.369   8.853 -15.635  1.00 15.00      A    O  
ATOM    743  N   TYR A1505      14.601   8.317 -13.832  1.00 15.00      A    N  
ATOM    744  HN  TYR A1505      14.847   8.548 -12.912  1.00 15.00      A    H  
ATOM    745  CA  TYR A1505      15.211   7.154 -14.456  1.00 15.00      A    C  
ATOM    746  CB  TYR A1505      16.723   7.148 -14.204  1.00 15.00      A    C  
ATOM    747  CG  TYR A1505      17.402   8.460 -14.538  1.00 15.00      A    C  
ATOM    748  CD1 TYR A1505      17.549   8.872 -15.856  1.00 15.00      A    C  
ATOM    749  CD2 TYR A1505      17.892   9.287 -13.535  1.00 15.00      A    C  
ATOM    750  CE1 TYR A1505      18.164  10.070 -16.167  1.00 15.00      A    C  
ATOM    751  CE2 TYR A1505      18.509  10.486 -13.836  1.00 15.00      A    C  
ATOM    752  CZ  TYR A1505      18.642  10.873 -15.153  1.00 15.00      A    C  
ATOM    753  OH  TYR A1505      19.255  12.066 -15.456  1.00 15.00      A    O  
ATOM    754  HH  TYR A1505      20.069  12.145 -14.952  1.00 15.00      A    H  
ATOM    755  C   TYR A1505      14.566   5.900 -13.882  1.00 15.00      A    C  
ATOM    756  O   TYR A1505      15.217   5.101 -13.218  1.00 15.00      A    O  
ATOM    757  N   ASP A1506      13.266   5.756 -14.144  1.00 15.00      A    N  
ATOM    758  HN  ASP A1506      12.821   6.433 -14.697  1.00 15.00      A    H  
ATOM    759  CA  ASP A1506      12.478   4.631 -13.640  1.00 15.00      A    C  
ATOM    760  CB  ASP A1506      11.012   4.766 -14.058  1.00 15.00      A    C  
ATOM    761  CG  ASP A1506      10.100   3.825 -13.294  1.00 15.00      A    C  
ATOM    762  OD1 ASP A1506       9.640   2.828 -13.890  1.00 15.00      A    O  
ATOM    763  OD2 ASP A1506       9.850   4.082 -12.097  1.00 15.00      A    O  
ATOM    764  C   ASP A1506      13.026   3.267 -14.056  1.00 15.00      A    C  
ATOM    765  O   ASP A1506      13.061   2.345 -13.246  1.00 15.00      A    O  
ATOM    766  N   LYS A1507      13.453   3.141 -15.310  1.00 15.00      A    N  
ATOM    767  HN  LYS A1507      13.406   3.912 -15.911  1.00 15.00      A    H  
ATOM    768  CA  LYS A1507      13.989   1.876 -15.810  1.00 15.00      A    C  
ATOM    769  CB  LYS A1507      14.190   1.933 -17.326  1.00 15.00      A    C  
ATOM    770  CG  LYS A1507      14.616   0.610 -17.943  1.00 15.00      A    C  
ATOM    771  CD  LYS A1507      14.826   0.737 -19.442  1.00 15.00      A    C  
ATOM    772  CE  LYS A1507      15.269  -0.586 -20.046  1.00 15.00      A    C  
ATOM    773  NZ  LYS A1507      15.507  -0.475 -21.512  1.00 15.00      A    N  
ATOM    774  HZ1 LYS A1507      16.288   0.187 -21.698  1.00 15.00      A    H  
ATOM    775  HZ2 LYS A1507      14.651  -0.127 -21.989  1.00 15.00      A    H  
ATOM    776  HZ3 LYS A1507      15.754  -1.406 -21.904  1.00 15.00      A    H  
ATOM    777  C   LYS A1507      15.297   1.499 -15.113  1.00 15.00      A    C  
ATOM    778  O   LYS A1507      15.504   0.341 -14.748  1.00 15.00      A    O  
ATOM    779  N   TYR A1508      16.168   2.485 -14.926  1.00 15.00      A    N  
ATOM    780  HN  TYR A1508      15.940   3.386 -15.236  1.00 15.00      A    H  
ATOM    781  CA  TYR A1508      17.456   2.265 -14.275  1.00 15.00      A    C  
ATOM    782  CB  TYR A1508      18.369   3.477 -14.506  1.00 15.00      A    C  
ATOM    783  CG  TYR A1508      19.711   3.400 -13.810  1.00 15.00      A    C  
ATOM    784  CD1 TYR A1508      20.785   2.744 -14.398  1.00 15.00      A    C  
ATOM    785  CD2 TYR A1508      19.906   3.990 -12.566  1.00 15.00      A    C  
ATOM    786  CE1 TYR A1508      22.013   2.676 -13.766  1.00 15.00      A    C  
ATOM    787  CE2 TYR A1508      21.130   3.926 -11.927  1.00 15.00      A    C  
ATOM    788  CZ  TYR A1508      22.179   3.269 -12.531  1.00 15.00      A    C  
ATOM    789  OH  TYR A1508      23.399   3.204 -11.898  1.00 15.00      A    O  
ATOM    790  HH  TYR A1508      23.269   2.959 -10.978  1.00 15.00      A    H  
ATOM    791  C   TYR A1508      17.290   2.008 -12.777  1.00 15.00      A    C  
ATOM    792  O   TYR A1508      17.967   1.155 -12.206  1.00 15.00      A    O  
ATOM    793  N   CYS A1509      16.376   2.743 -12.156  1.00 15.00      A    N  
ATOM    794  HN  CYS A1509      15.855   3.390 -12.676  1.00 15.00      A    H  
ATOM    795  CA  CYS A1509      16.125   2.625 -10.724  1.00 15.00      A    C  
ATOM    796  C   CYS A1509      15.346   1.367 -10.352  1.00 15.00      A    C  
ATOM    797  O   CYS A1509      15.380   0.935  -9.202  1.00 15.00      A    O  
ATOM    798  CB  CYS A1509      15.416   3.874 -10.208  1.00 15.00      A    C  
ATOM    799  SG  CYS A1509      16.424   5.382 -10.339  1.00 15.00      A    S  
ATOM    800  N   ALA A1510      14.640   0.787 -11.317  1.00 15.00      A    N  
ATOM    801  HN  ALA A1510      14.635   1.187 -12.212  1.00 15.00      A    H  
ATOM    802  CA  ALA A1510      13.869  -0.427 -11.071  1.00 15.00      A    C  
ATOM    803  CB  ALA A1510      12.786  -0.601 -12.124  1.00 15.00      A    C  
ATOM    804  C   ALA A1510      14.781  -1.648 -11.035  1.00 15.00      A    C  
ATOM    805  O   ALA A1510      14.564  -2.577 -10.256  1.00 15.00      A    O  
ATOM    806  N   ASP A1511      15.811  -1.631 -11.877  1.00 15.00      A    N  
ATOM    807  HN  ASP A1511      15.931  -0.859 -12.468  1.00 15.00      A    H  
ATOM    808  CA  ASP A1511      16.765  -2.734 -11.949  1.00 15.00      A    C  
ATOM    809  CB  ASP A1511      17.418  -2.795 -13.333  1.00 15.00      A    C  
ATOM    810  CG  ASP A1511      16.436  -3.147 -14.437  1.00 15.00      A    C  
ATOM    811  OD1 ASP A1511      15.311  -3.587 -14.117  1.00 15.00      A    O  
ATOM    812  OD2 ASP A1511      16.794  -2.987 -15.622  1.00 15.00      A    O  
ATOM    813  C   ASP A1511      17.835  -2.622 -10.866  1.00 15.00      A    C  
ATOM    814  O   ASP A1511      18.510  -3.602 -10.548  1.00 15.00      A    O  
ATOM    815  N   HIS A1512      17.983  -1.425 -10.303  1.00 15.00      A    N  
ATOM    816  HN  HIS A1512      17.415  -0.683 -10.600  1.00 15.00      A    H  
ATOM    817  CA  HIS A1512      18.971  -1.187  -9.254  1.00 15.00      A    C  
ATOM    818  CB  HIS A1512      19.883  -0.012  -9.625  1.00 15.00      A    C  
ATOM    819  CG  HIS A1512      20.845  -0.320 -10.733  1.00 15.00      A    C  
ATOM    820  ND1 HIS A1512      20.478  -0.449 -12.054  1.00 15.00      A    N  
ATOM    821  HD1 HIS A1512      19.570  -0.350 -12.414  1.00 15.00      A    H  
ATOM    822  CD2 HIS A1512      22.185  -0.533 -10.695  1.00 15.00      A    C  
ATOM    823  CE1 HIS A1512      21.579  -0.735 -12.760  1.00 15.00      A    C  
ATOM    824  NE2 HIS A1512      22.643  -0.796 -11.982  1.00 15.00      A    N  
ATOM    825  C   HIS A1512      18.294  -0.936  -7.909  1.00 15.00      A    C  
ATOM    826  O   HIS A1512      18.909  -0.414  -6.979  1.00 15.00      A    O  
ATOM    827  N   PHE A1513      17.021  -1.316  -7.817  1.00 15.00      A    N  
ATOM    828  HN  PHE A1513      16.587  -1.722  -8.596  1.00 15.00      A    H  
ATOM    829  CA  PHE A1513      16.254  -1.144  -6.587  1.00 15.00      A    C  
ATOM    830  CB  PHE A1513      14.752  -1.096  -6.894  1.00 15.00      A    C  
ATOM    831  CG  PHE A1513      13.876  -0.970  -5.678  1.00 15.00      A    C  
ATOM    832  CD1 PHE A1513      13.611   0.272  -5.121  1.00 15.00      A    C  
ATOM    833  CD2 PHE A1513      13.315  -2.094  -5.091  1.00 15.00      A    C  
ATOM    834  CE1 PHE A1513      12.806   0.389  -4.004  1.00 15.00      A    C  
ATOM    835  CE2 PHE A1513      12.511  -1.985  -3.973  1.00 15.00      A    C  
ATOM    836  CZ  PHE A1513      12.255  -0.741  -3.429  1.00 15.00      A    C  
ATOM    837  C   PHE A1513      16.552  -2.273  -5.607  1.00 15.00      A    C  
ATOM    838  O   PHE A1513      16.239  -3.432  -5.878  1.00 15.00      A    O  
ATOM    839  N   LYS A1514      17.161  -1.922  -4.473  1.00 15.00      A    N  
ATOM    840  HN  LYS A1514      17.392  -0.978  -4.331  1.00 15.00      A    H  
ATOM    841  CA  LYS A1514      17.506  -2.896  -3.437  1.00 15.00      A    C  
ATOM    842  CB  LYS A1514      16.246  -3.539  -2.848  1.00 15.00      A    C  
ATOM    843  CG  LYS A1514      16.377  -3.938  -1.389  1.00 15.00      A    C  
ATOM    844  CD  LYS A1514      15.133  -4.662  -0.903  1.00 15.00      A    C  
ATOM    845  CE  LYS A1514      15.197  -4.931   0.592  1.00 15.00      A    C  
ATOM    846  NZ  LYS A1514      16.431  -5.670   0.973  1.00 15.00      A    N  
ATOM    847  HZ1 LYS A1514      17.271  -5.093   0.765  1.00 15.00      A    H  
ATOM    848  HZ2 LYS A1514      16.495  -6.561   0.440  1.00 15.00      A    H  
ATOM    849  HZ3 LYS A1514      16.416  -5.887   1.990  1.00 15.00      A    H  
ATOM    850  C   LYS A1514      18.464  -3.961  -3.970  1.00 15.00      A    C  
ATOM    851  O   LYS A1514      18.197  -5.161  -3.875  1.00 15.00      A    O  
ATOM    852  N   ASP A1515      19.575  -3.506  -4.539  1.00 15.00      A    N  
ATOM    853  HN  ASP A1515      19.723  -2.538  -4.589  1.00 15.00      A    H  
ATOM    854  CA  ASP A1515      20.586  -4.402  -5.090  1.00 15.00      A    C  
ATOM    855  CB  ASP A1515      20.899  -4.040  -6.550  1.00 15.00      A    C  
ATOM    856  CG  ASP A1515      21.569  -2.684  -6.723  1.00 15.00      A    C  
ATOM    857  OD1 ASP A1515      21.382  -1.802  -5.858  1.00 15.00      A    O  
ATOM    858  OD2 ASP A1515      22.278  -2.503  -7.735  1.00 15.00      A    O  
ATOM    859  C   ASP A1515      21.856  -4.378  -4.243  1.00 15.00      A    C  
ATOM    860  O   ASP A1515      22.906  -4.864  -4.667  1.00 15.00      A    O  
ATOM    861  N   ASN A1516      21.736  -3.803  -3.040  1.00 15.00      A    N  
ATOM    862  HN  ASN A1516      20.863  -3.436  -2.784  1.00 15.00      A    H  
ATOM    863  CA  ASN A1516      22.848  -3.688  -2.091  1.00 15.00      A    C  
ATOM    864  CB  ASN A1516      23.483  -5.050  -1.781  1.00 15.00      A    C  
ATOM    865  CG  ASN A1516      22.563  -5.948  -0.976  1.00 15.00      A    C  
ATOM    866  OD1 ASN A1516      21.817  -5.481  -0.116  1.00 15.00      A    O  
ATOM    867  ND2 ASN A1516      22.605  -7.244  -1.258  1.00 15.00      A    N  
ATOM    868 HD21 ASN A1516      23.218  -7.545  -1.960  1.00 15.00      A    H  
ATOM    869 HD22 ASN A1516      22.020  -7.846  -0.752  1.00 15.00      A    H  
ATOM    870  C   ASN A1516      23.891  -2.661  -2.533  1.00 15.00      A    C  
ATOM    871  O   ASN A1516      25.018  -2.652  -2.036  1.00 15.00      A    O  
ATOM    872  N   HIS A1517      23.502  -1.790  -3.459  1.00 15.00      A    N  
ATOM    873  HN  HIS A1517      22.590  -1.849  -3.816  1.00 15.00      A    H  
ATOM    874  CA  HIS A1517      24.388  -0.745  -3.958  1.00 15.00      A    C  
ATOM    875  CB  HIS A1517      24.823  -1.046  -5.396  1.00 15.00      A    C  
ATOM    876  CG  HIS A1517      25.908  -0.145  -5.905  1.00 15.00      A    C  
ATOM    877  ND1 HIS A1517      27.217  -0.315  -5.525  1.00 15.00      A    N  
ATOM    878  CD2 HIS A1517      25.825   0.911  -6.751  1.00 15.00      A    C  
ATOM    879  CE1 HIS A1517      27.904   0.630  -6.140  1.00 15.00      A    C  
ATOM    880  NE2 HIS A1517      27.104   1.396  -6.893  1.00 15.00      A    N  
ATOM    881  HE2 HIS A1517      27.376   2.160  -7.444  1.00 15.00      A    H  
ATOM    882  C   HIS A1517      23.685   0.603  -3.888  1.00 15.00      A    C  
ATOM    883  O   HIS A1517      22.546   0.737  -4.328  1.00 15.00      A    O  
ATOM    884  N   CYS A1518      24.365   1.597  -3.329  1.00 15.00      A    N  
ATOM    885  HN  CYS A1518      25.274   1.432  -3.004  1.00 15.00      A    H  
ATOM    886  CA  CYS A1518      23.789   2.927  -3.188  1.00 15.00      A    C  
ATOM    887  C   CYS A1518      23.811   3.720  -4.490  1.00 15.00      A    C  
ATOM    888  O   CYS A1518      24.868   4.149  -4.955  1.00 15.00      A    O  
ATOM    889  CB  CYS A1518      24.492   3.709  -2.077  1.00 15.00      A    C  
ATOM    890  SG  CYS A1518      24.041   5.474  -1.997  1.00 15.00      A    S  
ATOM    891  N   ASN A1519      22.633   3.904  -5.073  1.00 15.00      A    N  
ATOM    892  HN  ASN A1519      21.833   3.504  -4.670  1.00 15.00      A    H  
ATOM    893  CA  ASN A1519      22.495   4.677  -6.298  1.00 15.00      A    C  
ATOM    894  CB  ASN A1519      21.598   3.954  -7.310  1.00 15.00      A    C  
ATOM    895  CG  ASN A1519      22.184   2.638  -7.790  1.00 15.00      A    C  
ATOM    896  OD1 ASN A1519      22.976   2.604  -8.733  1.00 15.00      A    O  
ATOM    897  ND2 ASN A1519      21.792   1.544  -7.147  1.00 15.00      A    N  
ATOM    898 HD21 ASN A1519      21.153   1.645  -6.409  1.00 15.00      A    H  
ATOM    899 HD22 ASN A1519      22.158   0.681  -7.432  1.00 15.00      A    H  
ATOM    900  C   ASN A1519      21.915   6.044  -5.955  1.00 15.00      A    C  
ATOM    901  O   ASN A1519      20.741   6.155  -5.601  1.00 15.00      A    O  
ATOM    902  N   GLN A1520      22.748   7.078  -6.046  1.00 15.00      A    N  
ATOM    903  HN  GLN A1520      23.669   6.922  -6.341  1.00 15.00      A    H  
ATOM    904  CA  GLN A1520      22.327   8.440  -5.719  1.00 15.00      A    C  
ATOM    905  CB  GLN A1520      23.529   9.382  -5.620  1.00 15.00      A    C  
ATOM    906  CG  GLN A1520      24.333   9.217  -4.339  1.00 15.00      A    C  
ATOM    907  CD  GLN A1520      23.514   9.497  -3.091  1.00 15.00      A    C  
ATOM    908  OE1 GLN A1520      22.584  10.305  -3.109  1.00 15.00      A    O  
ATOM    909  NE2 GLN A1520      23.854   8.827  -1.996  1.00 15.00      A    N  
ATOM    910 HE21 GLN A1520      24.602   8.197  -2.052  1.00 15.00      A    H  
ATOM    911 HE22 GLN A1520      23.343   8.991  -1.176  1.00 15.00      A    H  
ATOM    912  C   GLN A1520      21.279   8.990  -6.683  1.00 15.00      A    C  
ATOM    913  O   GLN A1520      20.515   9.888  -6.328  1.00 15.00      A    O  
ATOM    914  N   GLY A1521      21.240   8.449  -7.898  1.00 15.00      A    N  
ATOM    915  HN  GLY A1521      21.876   7.740  -8.130  1.00 15.00      A    H  
ATOM    916  CA  GLY A1521      20.266   8.900  -8.877  1.00 15.00      A    C  
ATOM    917  C   GLY A1521      18.890   8.305  -8.632  1.00 15.00      A    C  
ATOM    918  O   GLY A1521      17.930   8.633  -9.329  1.00 15.00      A    O  
ATOM    919  N   CYS A1522      18.801   7.428  -7.635  1.00 15.00      A    N  
ATOM    920  HN  CYS A1522      19.606   7.211  -7.118  1.00 15.00      A    H  
ATOM    921  CA  CYS A1522      17.545   6.776  -7.289  1.00 15.00      A    C  
ATOM    922  C   CYS A1522      17.196   6.991  -5.819  1.00 15.00      A    C  
ATOM    923  O   CYS A1522      16.218   6.438  -5.317  1.00 15.00      A    O  
ATOM    924  CB  CYS A1522      17.642   5.281  -7.586  1.00 15.00      A    C  
ATOM    925  SG  CYS A1522      18.099   4.902  -9.305  1.00 15.00      A    S  
ATOM    926  N   ASN A1523      17.999   7.801  -5.137  1.00 15.00      A    N  
ATOM    927  HN  ASN A1523      18.755   8.221  -5.596  1.00 15.00      A    H  
ATOM    928  CA  ASN A1523      17.781   8.081  -3.723  1.00 15.00      A    C  
ATOM    929  CB  ASN A1523      19.118   8.338  -3.020  1.00 15.00      A    C  
ATOM    930  CG  ASN A1523      19.026   8.227  -1.511  1.00 15.00      A    C  
ATOM    931  OD1 ASN A1523      18.196   7.488  -0.977  1.00 15.00      A    O  
ATOM    932  ND2 ASN A1523      19.886   8.958  -0.813  1.00 15.00      A    N  
ATOM    933 HD21 ASN A1523      20.522   9.518  -1.305  1.00 15.00      A    H  
ATOM    934 HD22 ASN A1523      19.847   8.910   0.165  1.00 15.00      A    H  
ATOM    935  C   ASN A1523      16.830   9.263  -3.534  1.00 15.00      A    C  
ATOM    936  O   ASN A1523      17.254  10.376  -3.221  1.00 15.00      A    O  
ATOM    937  N   SER A1524      15.539   9.010  -3.742  1.00 15.00      A    N  
ATOM    938  HN  SER A1524      15.269   8.104  -4.002  1.00 15.00      A    H  
ATOM    939  CA  SER A1524      14.513  10.038  -3.600  1.00 15.00      A    C  
ATOM    940  CB  SER A1524      14.392  10.857  -4.889  1.00 15.00      A    C  
ATOM    941  OG  SER A1524      13.979  10.044  -5.974  1.00 15.00      A    O  
ATOM    942  HG  SER A1524      13.529  10.586  -6.626  1.00 15.00      A    H  
ATOM    943  C   SER A1524      13.167   9.406  -3.260  1.00 15.00      A    C  
ATOM    944  O   SER A1524      13.018   8.189  -3.306  1.00 15.00      A    O  
ATOM    945  N   GLU A1525      12.186  10.241  -2.931  1.00 15.00      A    N  
ATOM    946  HN  GLU A1525      12.366  11.204  -2.921  1.00 15.00      A    H  
ATOM    947  CA  GLU A1525      10.849   9.765  -2.580  1.00 15.00      A    C  
ATOM    948  CB  GLU A1525      10.014  10.927  -2.030  1.00 15.00      A    C  
ATOM    949  CG  GLU A1525       8.640  10.528  -1.513  1.00 15.00      A    C  
ATOM    950  CD  GLU A1525       7.793  11.725  -1.126  1.00 15.00      A    C  
ATOM    951  OE1 GLU A1525       8.115  12.379  -0.113  1.00 15.00      A    O  
ATOM    952  OE2 GLU A1525       6.806  12.006  -1.837  1.00 15.00      A    O  
ATOM    953  C   GLU A1525      10.139   9.139  -3.783  1.00 15.00      A    C  
ATOM    954  O   GLU A1525       9.355   8.200  -3.635  1.00 15.00      A    O  
ATOM    955  N   GLU A1526      10.436   9.655  -4.971  1.00 15.00      A    N  
ATOM    956  HN  GLU A1526      11.092  10.382  -5.021  1.00 15.00      A    H  
ATOM    957  CA  GLU A1526       9.812   9.179  -6.204  1.00 15.00      A    C  
ATOM    958  CB  GLU A1526       9.949  10.226  -7.314  1.00 15.00      A    C  
ATOM    959  CG  GLU A1526       9.648  11.653  -6.882  1.00 15.00      A    C  
ATOM    960  CD  GLU A1526      10.893  12.408  -6.457  1.00 15.00      A    C  
ATOM    961  OE1 GLU A1526      11.734  12.705  -7.331  1.00 15.00      A    O  
ATOM    962  OE2 GLU A1526      11.028  12.702  -5.251  1.00 15.00      A    O  
ATOM    963  C   GLU A1526      10.374   7.842  -6.688  1.00 15.00      A    C  
ATOM    964  O   GLU A1526       9.694   7.108  -7.407  1.00 15.00      A    O  
ATOM    965  N   CYS A1527      11.606   7.521  -6.302  1.00 15.00      A    N  
ATOM    966  HN  CYS A1527      12.103   8.131  -5.717  1.00 15.00      A    H  
ATOM    967  CA  CYS A1527      12.227   6.272  -6.737  1.00 15.00      A    C  
ATOM    968  C   CYS A1527      12.286   5.216  -5.630  1.00 15.00      A    C  
ATOM    969  O   CYS A1527      12.871   4.148  -5.814  1.00 15.00      A    O  
ATOM    970  CB  CYS A1527      13.611   6.528  -7.337  1.00 15.00      A    C  
ATOM    971  SG  CYS A1527      13.606   7.672  -8.757  1.00 15.00      A    S  
ATOM    972  N   GLY A1528      11.679   5.519  -4.483  1.00 15.00      A    N  
ATOM    973  HN  GLY A1528      11.234   6.387  -4.390  1.00 15.00      A    H  
ATOM    974  CA  GLY A1528      11.661   4.575  -3.372  1.00 15.00      A    C  
ATOM    975  C   GLY A1528      12.933   4.579  -2.542  1.00 15.00      A    C  
ATOM    976  O   GLY A1528      13.200   3.623  -1.814  1.00 15.00      A    O  
ATOM    977  N   TRP A1529      13.716   5.653  -2.660  1.00 15.00      A    N  
ATOM    978  HN  TRP A1529      13.439   6.372  -3.266  1.00 15.00      A    H  
ATOM    979  CA  TRP A1529      14.973   5.805  -1.918  1.00 15.00      A    C  
ATOM    980  CB  TRP A1529      14.729   5.894  -0.408  1.00 15.00      A    C  
ATOM    981  CG  TRP A1529      14.138   7.201   0.033  1.00 15.00      A    C  
ATOM    982  CD1 TRP A1529      14.803   8.377   0.229  1.00 15.00      A    C  
ATOM    983  CD2 TRP A1529      12.764   7.462   0.341  1.00 15.00      A    C  
ATOM    984  NE1 TRP A1529      13.930   9.353   0.643  1.00 15.00      A    N  
ATOM    985  HE1 TRP A1529      14.169  10.282   0.850  1.00 15.00      A    H  
ATOM    986  CE2 TRP A1529      12.671   8.816   0.719  1.00 15.00      A    C  
ATOM    987  CE3 TRP A1529      11.604   6.683   0.335  1.00 15.00      A    C  
ATOM    988  CZ2 TRP A1529      11.463   9.406   1.086  1.00 15.00      A    C  
ATOM    989  CZ3 TRP A1529      10.408   7.269   0.700  1.00 15.00      A    C  
ATOM    990  CH2 TRP A1529      10.346   8.618   1.069  1.00 15.00      A    C  
ATOM    991  C   TRP A1529      15.993   4.714  -2.251  1.00 15.00      A    C  
ATOM    992  O   TRP A1529      16.873   4.413  -1.442  1.00 15.00      A    O  
ATOM    993  N   ASP A1530      15.858   4.130  -3.447  1.00 15.00      A    N  
ATOM    994  HN  ASP A1530      15.124   4.420  -4.029  1.00 15.00      A    H  
ATOM    995  CA  ASP A1530      16.761   3.079  -3.929  1.00 15.00      A    C  
ATOM    996  CB  ASP A1530      18.212   3.574  -3.961  1.00 15.00      A    C  
ATOM    997  CG  ASP A1530      19.077   2.803  -4.936  1.00 15.00      A    C  
ATOM    998  OD1 ASP A1530      18.682   2.683  -6.114  1.00 15.00      A    O  
ATOM    999  OD2 ASP A1530      20.153   2.326  -4.524  1.00 15.00      A    O  
ATOM   1000  C   ASP A1530      16.637   1.771  -3.137  1.00 15.00      A    C  
ATOM   1001  O   ASP A1530      17.504   0.903  -3.216  1.00 15.00      A    O  
ATOM   1002  N   GLY A1531      15.549   1.627  -2.384  1.00 15.00      A    N  
ATOM   1003  HN  GLY A1531      14.882   2.343  -2.362  1.00 15.00      A    H  
ATOM   1004  CA  GLY A1531      15.341   0.419  -1.603  1.00 15.00      A    C  
ATOM   1005  C   GLY A1531      16.160   0.386  -0.327  1.00 15.00      A    C  
ATOM   1006  O   GLY A1531      16.527  -0.691   0.147  1.00 15.00      A    O  
ATOM   1007  N   LEU A1532      16.449   1.573   0.216  1.00 15.00      A    N  
ATOM   1008  HN  LEU A1532      16.133   2.384  -0.235  1.00 15.00      A    H  
ATOM   1009  CA  LEU A1532      17.222   1.713   1.453  1.00 15.00      A    C  
ATOM   1010  CB  LEU A1532      16.536   1.003   2.624  1.00 15.00      A    C  
ATOM   1011  CG  LEU A1532      15.118   1.469   2.949  1.00 15.00      A    C  
ATOM   1012  CD1 LEU A1532      14.523   0.634   4.070  1.00 15.00      A    C  
ATOM   1013  CD2 LEU A1532      15.111   2.945   3.312  1.00 15.00      A    C  
ATOM   1014  C   LEU A1532      18.671   1.246   1.303  1.00 15.00      A    C  
ATOM   1015  O   LEU A1532      19.299   0.830   2.276  1.00 15.00      A    O  
ATOM   1016  N   ASP A1533      19.202   1.332   0.086  1.00 15.00      A    N  
ATOM   1017  HN  ASP A1533      18.652   1.669  -0.654  1.00 15.00      A    H  
ATOM   1018  CA  ASP A1533      20.582   0.927  -0.178  1.00 15.00      A    C  
ATOM   1019  CB  ASP A1533      20.782   0.614  -1.661  1.00 15.00      A    C  
ATOM   1020  CG  ASP A1533      20.153  -0.698  -2.081  1.00 15.00      A    C  
ATOM   1021  OD1 ASP A1533      19.945  -1.568  -1.208  1.00 15.00      A    O  
ATOM   1022  OD2 ASP A1533      19.874  -0.859  -3.285  1.00 15.00      A    O  
ATOM   1023  C   ASP A1533      21.563   2.009   0.262  1.00 15.00      A    C  
ATOM   1024  O   ASP A1533      22.703   1.718   0.627  1.00 15.00      A    O  
ATOM   1025  N   CYS A1534      21.109   3.259   0.229  1.00 15.00      A    N  
ATOM   1026  HN  CYS A1534      20.192   3.423  -0.075  1.00 15.00      A    H  
ATOM   1027  CA  CYS A1534      21.937   4.392   0.629  1.00 15.00      A    C  
ATOM   1028  C   CYS A1534      21.763   4.704   2.113  1.00 15.00      A    C  
ATOM   1029  O   CYS A1534      22.268   5.712   2.612  1.00 15.00      A    O  
ATOM   1030  CB  CYS A1534      21.597   5.625  -0.212  1.00 15.00      A    C  
ATOM   1031  SG  CYS A1534      22.010   5.465  -1.978  1.00 15.00      A    S  
ATOM   1032  N   ALA A1535      21.051   3.826   2.813  1.00 15.00      A    N  
ATOM   1033  HN  ALA A1535      20.684   3.041   2.356  1.00 15.00      A    H  
ATOM   1034  CA  ALA A1535      20.804   3.992   4.237  1.00 15.00      A    C  
ATOM   1035  CB  ALA A1535      19.404   4.544   4.458  1.00 15.00      A    C  
ATOM   1036  C   ALA A1535      20.975   2.665   4.970  1.00 15.00      A    C  
ATOM   1037  O   ALA A1535      20.263   2.380   5.934  1.00 15.00      A    O  
ATOM   1038  N   ALA A1536      21.931   1.862   4.506  1.00 15.00      A    N  
ATOM   1039  HN  ALA A1536      22.467   2.159   3.741  1.00 15.00      A    H  
ATOM   1040  CA  ALA A1536      22.204   0.553   5.097  1.00 15.00      A    C  
ATOM   1041  CB  ALA A1536      23.141  -0.244   4.201  1.00 15.00      A    C  
ATOM   1042  C   ALA A1536      22.774   0.657   6.513  1.00 15.00      A    C  
ATOM   1043  O   ALA A1536      22.534  -0.216   7.347  1.00 15.00      A    O  
ATOM   1044  N   ASP A1537      23.522   1.727   6.785  1.00 15.00      A    N  
ATOM   1045  HN  ASP A1537      23.670   2.396   6.087  1.00 15.00      A    H  
ATOM   1046  CA  ASP A1537      24.121   1.926   8.104  1.00 15.00      A    C  
ATOM   1047  CB  ASP A1537      25.486   2.611   7.984  1.00 15.00      A    C  
ATOM   1048  CG  ASP A1537      26.539   1.721   7.353  1.00 15.00      A    C  
ATOM   1049  OD1 ASP A1537      26.522   0.501   7.616  1.00 15.00      A    O  
ATOM   1050  OD2 ASP A1537      27.385   2.247   6.598  1.00 15.00      A    O  
ATOM   1051  C   ASP A1537      23.212   2.737   9.025  1.00 15.00      A    C  
ATOM   1052  O   ASP A1537      23.637   3.192  10.087  1.00 15.00      A    O  
ATOM   1053  N   GLN A1538      21.958   2.909   8.620  1.00 15.00      A    N  
ATOM   1054  HN  GLN A1538      21.668   2.512   7.772  1.00 15.00      A    H  
ATOM   1055  CA  GLN A1538      21.001   3.668   9.414  1.00 15.00      A    C  
ATOM   1056  CB  GLN A1538      20.250   4.680   8.544  1.00 15.00      A    C  
ATOM   1057  CG  GLN A1538      19.126   5.400   9.275  1.00 15.00      A    C  
ATOM   1058  CD  GLN A1538      18.329   6.331   8.389  1.00 15.00      A    C  
ATOM   1059  OE1 GLN A1538      18.202   6.112   7.185  1.00 15.00      A    O  
ATOM   1060  NE2 GLN A1538      17.776   7.375   8.989  1.00 15.00      A    N  
ATOM   1061 HE21 GLN A1538      17.914   7.481   9.953  1.00 15.00      A    H  
ATOM   1062 HE22 GLN A1538      17.251   7.997   8.443  1.00 15.00      A    H  
ATOM   1063  C   GLN A1538      20.009   2.752  10.123  1.00 15.00      A    C  
ATOM   1064  O   GLN A1538      19.470   1.822   9.516  1.00 15.00      A    O  
ATOM   1065  N   PRO A1539      19.769   3.002  11.427  1.00 15.00      A    N  
ATOM   1066  CA  PRO A1539      18.820   2.220  12.230  1.00 15.00      A    C  
ATOM   1067  CB  PRO A1539      18.781   2.968  13.566  1.00 15.00      A    C  
ATOM   1068  CG  PRO A1539      20.091   3.671  13.638  1.00 15.00      A    C  
ATOM   1069  CD  PRO A1539      20.429   4.053  12.226  1.00 15.00      A    C  
ATOM   1070  C   PRO A1539      17.430   2.201  11.606  1.00 15.00      A    C  
ATOM   1071  O   PRO A1539      16.996   3.178  10.992  1.00 15.00      A    O  
ATOM   1072  N   GLU A1540      16.737   1.083  11.772  1.00 15.00      A    N  
ATOM   1073  HN  GLU A1540      17.138   0.346  12.276  1.00 15.00      A    H  
ATOM   1074  CA  GLU A1540      15.397   0.921  11.224  1.00 15.00      A    C  
ATOM   1075  CB  GLU A1540      15.019  -0.560  11.155  1.00 15.00      A    C  
ATOM   1076  CG  GLU A1540      15.342  -1.342  12.419  1.00 15.00      A    C  
ATOM   1077  CD  GLU A1540      14.706  -2.714  12.439  1.00 15.00      A    C  
ATOM   1078  OE1 GLU A1540      14.981  -3.514  11.519  1.00 15.00      A    O  
ATOM   1079  OE2 GLU A1540      13.940  -2.994  13.383  1.00 15.00      A    O  
ATOM   1080  C   GLU A1540      14.349   1.703  12.013  1.00 15.00      A    C  
ATOM   1081  O   GLU A1540      14.395   1.772  13.242  1.00 15.00      A    O  
ATOM   1082  N   ASN A1541      13.409   2.293  11.281  1.00 15.00      A    N  
ATOM   1083  HN  ASN A1541      13.445   2.197  10.308  1.00 15.00      A    H  
ATOM   1084  CA  ASN A1541      12.321   3.069  11.870  1.00 15.00      A    C  
ATOM   1085  CB  ASN A1541      12.406   4.529  11.396  1.00 15.00      A    C  
ATOM   1086  CG  ASN A1541      11.623   5.500  12.266  1.00 15.00      A    C  
ATOM   1087  OD1 ASN A1541      10.631   5.134  12.896  1.00 15.00      A    O  
ATOM   1088  ND2 ASN A1541      12.069   6.751  12.301  1.00 15.00      A    N  
ATOM   1089 HD21 ASN A1541      12.865   6.975  11.774  1.00 15.00      A    H  
ATOM   1090 HD22 ASN A1541      11.582   7.399  12.851  1.00 15.00      A    H  
ATOM   1091  C   ASN A1541      10.992   2.452  11.446  1.00 15.00      A    C  
ATOM   1092  O   ASN A1541      10.236   3.038  10.672  1.00 15.00      A    O  
ATOM   1093  N   LEU A1542      10.719   1.258  11.964  1.00 15.00      A    N  
ATOM   1094  HN  LEU A1542      11.350   0.861  12.600  1.00 15.00      A    H  
ATOM   1095  CA  LEU A1542       9.506   0.521  11.623  1.00 15.00      A    C  
ATOM   1096  CB  LEU A1542       9.608  -0.930  12.100  1.00 15.00      A    C  
ATOM   1097  CG  LEU A1542      10.770  -1.749  11.540  1.00 15.00      A    C  
ATOM   1098  CD1 LEU A1542      10.783  -3.136  12.160  1.00 15.00      A    C  
ATOM   1099  CD2 LEU A1542      10.688  -1.836  10.024  1.00 15.00      A    C  
ATOM   1100  C   LEU A1542       8.241   1.156  12.186  1.00 15.00      A    C  
ATOM   1101  O   LEU A1542       8.258   1.795  13.241  1.00 15.00      A    O  
ATOM   1102  N   ALA A1543       7.143   0.964  11.460  1.00 15.00      A    N  
ATOM   1103  HN  ALA A1543       7.213   0.465  10.620  1.00 15.00      A    H  
ATOM   1104  CA  ALA A1543       5.845   1.473  11.868  1.00 15.00      A    C  
ATOM   1105  CB  ALA A1543       5.032   1.867  10.645  1.00 15.00      A    C  
ATOM   1106  C   ALA A1543       5.112   0.399  12.661  1.00 15.00      A    C  
ATOM   1107  O   ALA A1543       5.271  -0.792  12.390  1.00 15.00      A    O  
ATOM   1108  N   GLU A1544       4.323   0.817  13.646  1.00 15.00      A    N  
ATOM   1109  HN  GLU A1544       4.244   1.778  13.820  1.00 15.00      A    H  
ATOM   1110  CA  GLU A1544       3.579  -0.120  14.480  1.00 15.00      A    C  
ATOM   1111  CB  GLU A1544       2.885   0.620  15.624  1.00 15.00      A    C  
ATOM   1112  CG  GLU A1544       2.439  -0.283  16.762  1.00 15.00      A    C  
ATOM   1113  CD  GLU A1544       1.136   0.170  17.388  1.00 15.00      A    C  
ATOM   1114  OE1 GLU A1544       0.068  -0.191  16.852  1.00 15.00      A    O  
ATOM   1115  OE2 GLU A1544       1.183   0.886  18.411  1.00 15.00      A    O  
ATOM   1116  C   GLU A1544       2.551  -0.902  13.666  1.00 15.00      A    C  
ATOM   1117  O   GLU A1544       1.629  -0.321  13.094  1.00 15.00      A    O  
ATOM   1118  N   GLY A1545       2.723  -2.222  13.610  1.00 15.00      A    N  
ATOM   1119  HN  GLY A1545       3.484  -2.629  14.072  1.00 15.00      A    H  
ATOM   1120  CA  GLY A1545       1.796  -3.056  12.872  1.00 15.00      A    C  
ATOM   1121  C   GLY A1545       2.447  -3.851  11.752  1.00 15.00      A    C  
ATOM   1122  O   GLY A1545       3.626  -3.669  11.445  1.00 15.00      A    O  
ATOM   1123  N   THR A1546       1.659  -4.740  11.149  1.00 15.00      A    N  
ATOM   1124  HN  THR A1546       0.734  -4.831  11.456  1.00 15.00      A    H  
ATOM   1125  CA  THR A1546       2.119  -5.584  10.052  1.00 15.00      A    C  
ATOM   1126  CB  THR A1546       2.445  -7.009  10.545  1.00 15.00      A    C  
ATOM   1127  OG1 THR A1546       3.301  -6.939  11.693  1.00 15.00      A    O  
ATOM   1128  HG1 THR A1546       2.773  -7.028  12.491  1.00 15.00      A    H  
ATOM   1129  CG2 THR A1546       3.140  -7.811   9.456  1.00 15.00      A    C  
ATOM   1130  C   THR A1546       1.033  -5.663   8.978  1.00 15.00      A    C  
ATOM   1131  O   THR A1546      -0.150  -5.801   9.292  1.00 15.00      A    O  
ATOM   1132  N   LEU A1547       1.437  -5.577   7.712  1.00 15.00      A    N  
ATOM   1133  HN  LEU A1547       2.394  -5.484   7.521  1.00 15.00      A    H  
ATOM   1134  CA  LEU A1547       0.489  -5.622   6.603  1.00 15.00      A    C  
ATOM   1135  CB  LEU A1547       0.914  -4.664   5.487  1.00 15.00      A    C  
ATOM   1136  CG  LEU A1547       0.861  -3.173   5.826  1.00 15.00      A    C  
ATOM   1137  CD1 LEU A1547       1.336  -2.337   4.647  1.00 15.00      A    C  
ATOM   1138  CD2 LEU A1547      -0.546  -2.765   6.237  1.00 15.00      A    C  
ATOM   1139  C   LEU A1547       0.291  -7.030   6.047  1.00 15.00      A    C  
ATOM   1140  O   LEU A1547       1.194  -7.606   5.443  1.00 15.00      A    O  
ATOM   1141  N   VAL A1548      -0.904  -7.573   6.256  1.00 15.00      A    N  
ATOM   1142  HN  VAL A1548      -1.572  -7.066   6.762  1.00 15.00      A    H  
ATOM   1143  CA  VAL A1548      -1.254  -8.902   5.760  1.00 15.00      A    C  
ATOM   1144  CB  VAL A1548      -2.178  -9.642   6.752  1.00 15.00      A    C  
ATOM   1145  CG1 VAL A1548      -2.397 -11.084   6.318  1.00 15.00      A    C  
ATOM   1146  CG2 VAL A1548      -1.610  -9.584   8.163  1.00 15.00      A    C  
ATOM   1147  C   VAL A1548      -1.970  -8.757   4.419  1.00 15.00      A    C  
ATOM   1148  O   VAL A1548      -3.127  -8.346   4.367  1.00 15.00      A    O  
ATOM   1149  N   ILE A1549      -1.276  -9.087   3.333  1.00 15.00      A    N  
ATOM   1150  HN  ILE A1549      -0.363  -9.432   3.431  1.00 15.00      A    H  
ATOM   1151  CA  ILE A1549      -1.853  -8.955   1.999  1.00 15.00      A    C  
ATOM   1152  CB  ILE A1549      -1.095  -7.907   1.156  1.00 15.00      A    C  
ATOM   1153  CG1 ILE A1549      -0.910  -6.608   1.944  1.00 15.00      A    C  
ATOM   1154  CG2 ILE A1549      -1.833  -7.636  -0.147  1.00 15.00      A    C  
ATOM   1155  CD1 ILE A1549      -0.114  -5.555   1.206  1.00 15.00      A    C  
ATOM   1156  C   ILE A1549      -1.868 -10.282   1.248  1.00 15.00      A    C  
ATOM   1157  O   ILE A1549      -0.874 -11.008   1.219  1.00 15.00      A    O  
ATOM   1158  N   VAL A1550      -3.007 -10.592   0.640  1.00 15.00      A    N  
ATOM   1159  HN  VAL A1550      -3.770  -9.979   0.711  1.00 15.00      A    H  
ATOM   1160  CA  VAL A1550      -3.151 -11.819  -0.131  1.00 15.00      A    C  
ATOM   1161  CB  VAL A1550      -4.456 -12.566   0.212  1.00 15.00      A    C  
ATOM   1162  CG1 VAL A1550      -4.561 -13.850  -0.598  1.00 15.00      A    C  
ATOM   1163  CG2 VAL A1550      -4.532 -12.867   1.703  1.00 15.00      A    C  
ATOM   1164  C   VAL A1550      -3.122 -11.513  -1.625  1.00 15.00      A    C  
ATOM   1165  O   VAL A1550      -4.038 -10.895  -2.152  1.00 15.00      A    O  
ATOM   1166  N   VAL A1551      -2.059 -11.935  -2.296  1.00 15.00      A    N  
ATOM   1167  HN  VAL A1551      -1.349 -12.408  -1.814  1.00 15.00      A    H  
ATOM   1168  CA  VAL A1551      -1.911 -11.708  -3.732  1.00 15.00      A    C  
ATOM   1169  CB  VAL A1551      -0.445 -11.362  -4.083  1.00 15.00      A    C  
ATOM   1170  CG1 VAL A1551      -0.361 -10.610  -5.403  1.00 15.00      A    C  
ATOM   1171  CG2 VAL A1551       0.210 -10.568  -2.963  1.00 15.00      A    C  
ATOM   1172  C   VAL A1551      -2.326 -12.956  -4.507  1.00 15.00      A    C  
ATOM   1173  O   VAL A1551      -2.310 -14.055  -3.965  1.00 15.00      A    O  
ATOM   1174  N   LEU A1552      -2.706 -12.786  -5.774  1.00 15.00      A    N  
ATOM   1175  HN  LEU A1552      -2.720 -11.879  -6.152  1.00 15.00      A    H  
ATOM   1176  CA  LEU A1552      -3.109 -13.917  -6.613  1.00 15.00      A    C  
ATOM   1177  CB  LEU A1552      -4.203 -13.501  -7.600  1.00 15.00      A    C  
ATOM   1178  CG  LEU A1552      -5.632 -13.464  -7.055  1.00 15.00      A    C  
ATOM   1179  CD1 LEU A1552      -6.610 -13.075  -8.153  1.00 15.00      A    C  
ATOM   1180  CD2 LEU A1552      -6.012 -14.806  -6.450  1.00 15.00      A    C  
ATOM   1181  C   LEU A1552      -1.909 -14.489  -7.369  1.00 15.00      A    C  
ATOM   1182  O   LEU A1552      -2.008 -14.837  -8.548  1.00 15.00      A    O  
ATOM   1183  N   MET A1553      -0.780 -14.592  -6.675  1.00 15.00      A    N  
ATOM   1184  HN  MET A1553      -0.772 -14.311  -5.735  1.00 15.00      A    H  
ATOM   1185  CA  MET A1553       0.449 -15.113  -7.266  1.00 15.00      A    C  
ATOM   1186  CB  MET A1553       1.467 -13.978  -7.444  1.00 15.00      A    C  
ATOM   1187  CG  MET A1553       1.105 -12.964  -8.517  1.00 15.00      A    C  
ATOM   1188  SD  MET A1553       1.963 -11.395  -8.295  1.00 15.00      A    S  
ATOM   1189  CE  MET A1553       3.663 -11.881  -8.581  1.00 15.00      A    C  
ATOM   1190  C   MET A1553       1.050 -16.201  -6.378  1.00 15.00      A    C  
ATOM   1191  O   MET A1553       1.064 -16.066  -5.150  1.00 15.00      A    O  
ATOM   1192  N   PRO A1554       1.540 -17.299  -6.988  1.00 15.00      A    N  
ATOM   1193  CA  PRO A1554       2.155 -18.401  -6.245  1.00 15.00      A    C  
ATOM   1194  CB  PRO A1554       2.652 -19.369  -7.323  1.00 15.00      A    C  
ATOM   1195  CG  PRO A1554       2.410 -18.716  -8.646  1.00 15.00      A    C  
ATOM   1196  CD  PRO A1554       1.491 -17.548  -8.435  1.00 15.00      A    C  
ATOM   1197  C   PRO A1554       3.318 -17.926  -5.367  1.00 15.00      A    C  
ATOM   1198  O   PRO A1554       3.929 -16.890  -5.642  1.00 15.00      A    O  
ATOM   1199  N   PRO A1555       3.634 -18.675  -4.290  1.00 15.00      A    N  
ATOM   1200  CA  PRO A1555       4.723 -18.316  -3.367  1.00 15.00      A    C  
ATOM   1201  CB  PRO A1555       4.722 -19.457  -2.339  1.00 15.00      A    C  
ATOM   1202  CG  PRO A1555       3.376 -20.087  -2.458  1.00 15.00      A    C  
ATOM   1203  CD  PRO A1555       2.962 -19.925  -3.891  1.00 15.00      A    C  
ATOM   1204  C   PRO A1555       6.075 -18.241  -4.071  1.00 15.00      A    C  
ATOM   1205  O   PRO A1555       6.933 -17.444  -3.702  1.00 15.00      A    O  
ATOM   1206  N   GLU A1556       6.243 -19.065  -5.098  1.00 15.00      A    N  
ATOM   1207  HN  GLU A1556       5.506 -19.656  -5.358  1.00 15.00      A    H  
ATOM   1208  CA  GLU A1556       7.481 -19.112  -5.861  1.00 15.00      A    C  
ATOM   1209  CB  GLU A1556       7.504 -20.366  -6.745  1.00 15.00      A    C  
ATOM   1210  CG  GLU A1556       7.488 -21.689  -5.983  1.00 15.00      A    C  
ATOM   1211  CD  GLU A1556       6.113 -22.067  -5.453  1.00 15.00      A    C  
ATOM   1212  OE1 GLU A1556       5.134 -21.989  -6.225  1.00 15.00      A    O  
ATOM   1213  OE2 GLU A1556       6.017 -22.444  -4.265  1.00 15.00      A    O  
ATOM   1214  C   GLU A1556       7.635 -17.860  -6.724  1.00 15.00      A    C  
ATOM   1215  O   GLU A1556       8.709 -17.264  -6.786  1.00 15.00      A    O  
ATOM   1216  N   GLN A1557       6.541 -17.458  -7.368  1.00 15.00      A    N  
ATOM   1217  HN  GLN A1557       5.712 -17.966  -7.255  1.00 15.00      A    H  
ATOM   1218  CA  GLN A1557       6.537 -16.285  -8.239  1.00 15.00      A    C  
ATOM   1219  CB  GLN A1557       5.273 -16.279  -9.105  1.00 15.00      A    C  
ATOM   1220  CG  GLN A1557       5.283 -15.244 -10.219  1.00 15.00      A    C  
ATOM   1221  CD  GLN A1557       3.985 -15.208 -11.006  1.00 15.00      A    C  
ATOM   1222  OE1 GLN A1557       2.907 -15.465 -10.469  1.00 15.00      A    O  
ATOM   1223  NE2 GLN A1557       4.084 -14.888 -12.289  1.00 15.00      A    N  
ATOM   1224 HE21 GLN A1557       4.975 -14.696 -12.650  1.00 15.00      A    H  
ATOM   1225 HE22 GLN A1557       3.264 -14.857 -12.824  1.00 15.00      A    H  
ATOM   1226  C   GLN A1557       6.637 -14.981  -7.443  1.00 15.00      A    C  
ATOM   1227  O   GLN A1557       7.250 -14.016  -7.898  1.00 15.00      A    O  
ATOM   1228  N   LEU A1558       6.043 -14.963  -6.251  1.00 15.00      A    N  
ATOM   1229  HN  LEU A1558       5.582 -15.769  -5.936  1.00 15.00      A    H  
ATOM   1230  CA  LEU A1558       6.059 -13.774  -5.400  1.00 15.00      A    C  
ATOM   1231  CB  LEU A1558       4.974 -13.866  -4.321  1.00 15.00      A    C  
ATOM   1232  CG  LEU A1558       4.757 -12.612  -3.469  1.00 15.00      A    C  
ATOM   1233  CD1 LEU A1558       4.191 -11.478  -4.311  1.00 15.00      A    C  
ATOM   1234  CD2 LEU A1558       3.847 -12.915  -2.289  1.00 15.00      A    C  
ATOM   1235  C   LEU A1558       7.429 -13.553  -4.760  1.00 15.00      A    C  
ATOM   1236  O   LEU A1558       7.811 -12.418  -4.474  1.00 15.00      A    O  
ATOM   1237  N   LEU A1559       8.166 -14.639  -4.538  1.00 15.00      A    N  
ATOM   1238  HN  LEU A1559       7.806 -15.519  -4.780  1.00 15.00      A    H  
ATOM   1239  CA  LEU A1559       9.495 -14.553  -3.938  1.00 15.00      A    C  
ATOM   1240  CB  LEU A1559       9.885 -15.876  -3.275  1.00 15.00      A    C  
ATOM   1241  CG  LEU A1559       9.176 -16.202  -1.957  1.00 15.00      A    C  
ATOM   1242  CD1 LEU A1559       9.530 -17.606  -1.492  1.00 15.00      A    C  
ATOM   1243  CD2 LEU A1559       9.530 -15.178  -0.892  1.00 15.00      A    C  
ATOM   1244  C   LEU A1559      10.549 -14.139  -4.962  1.00 15.00      A    C  
ATOM   1245  O   LEU A1559      11.517 -13.458  -4.623  1.00 15.00      A    O  
ATOM   1246  N   GLN A1560      10.355 -14.548  -6.214  1.00 15.00      A    N  
ATOM   1247  HN  GLN A1560       9.565 -15.092  -6.423  1.00 15.00      A    H  
ATOM   1248  CA  GLN A1560      11.291 -14.209  -7.285  1.00 15.00      A    C  
ATOM   1249  CB  GLN A1560      11.180 -15.208  -8.437  1.00 15.00      A    C  
ATOM   1250  CG  GLN A1560      11.675 -16.601  -8.089  1.00 15.00      A    C  
ATOM   1251  CD  GLN A1560      11.241 -17.652  -9.092  1.00 15.00      A    C  
ATOM   1252  OE1 GLN A1560      11.142 -17.388 -10.290  1.00 15.00      A    O  
ATOM   1253  NE2 GLN A1560      10.966 -18.852  -8.598  1.00 15.00      A    N  
ATOM   1254 HE21 GLN A1560      11.056 -18.985  -7.631  1.00 15.00      A    H  
ATOM   1255 HE22 GLN A1560      10.681 -19.555  -9.218  1.00 15.00      A    H  
ATOM   1256  C   GLN A1560      11.059 -12.787  -7.789  1.00 15.00      A    C  
ATOM   1257  O   GLN A1560      11.941 -12.181  -8.398  1.00 15.00      A    O  
ATOM   1258  N   ASP A1561       9.865 -12.264  -7.524  1.00 15.00      A    N  
ATOM   1259  HN  ASP A1561       9.207 -12.805  -7.039  1.00 15.00      A    H  
ATOM   1260  CA  ASP A1561       9.503 -10.913  -7.933  1.00 15.00      A    C  
ATOM   1261  CB  ASP A1561       8.316 -10.964  -8.901  1.00 15.00      A    C  
ATOM   1262  CG  ASP A1561       8.161  -9.692  -9.714  1.00 15.00      A    C  
ATOM   1263  OD1 ASP A1561       9.102  -9.345 -10.460  1.00 15.00      A    O  
ATOM   1264  OD2 ASP A1561       7.096  -9.049  -9.613  1.00 15.00      A    O  
ATOM   1265  C   ASP A1561       9.163 -10.067  -6.705  1.00 15.00      A    C  
ATOM   1266  O   ASP A1561       8.262  -9.231  -6.734  1.00 15.00      A    O  
ATOM   1267  N   ALA A1562       9.906 -10.295  -5.622  1.00 15.00      A    N  
ATOM   1268  HN  ALA A1562      10.615 -10.971  -5.668  1.00 15.00      A    H  
ATOM   1269  CA  ALA A1562       9.695  -9.574  -4.368  1.00 15.00      A    C  
ATOM   1270  CB  ALA A1562      10.352 -10.319  -3.216  1.00 15.00      A    C  
ATOM   1271  C   ALA A1562      10.206  -8.137  -4.434  1.00 15.00      A    C  
ATOM   1272  O   ALA A1562       9.632  -7.245  -3.815  1.00 15.00      A    O  
ATOM   1273  N   ARG A1563      11.286  -7.916  -5.183  1.00 15.00      A    N  
ATOM   1274  HN  ARG A1563      11.699  -8.667  -5.656  1.00 15.00      A    H  
ATOM   1275  CA  ARG A1563      11.867  -6.582  -5.318  1.00 15.00      A    C  
ATOM   1276  CB  ARG A1563      13.245  -6.655  -5.978  1.00 15.00      A    C  
ATOM   1277  CG  ARG A1563      14.343  -7.177  -5.061  1.00 15.00      A    C  
ATOM   1278  CD  ARG A1563      15.618  -7.475  -5.834  1.00 15.00      A    C  
ATOM   1279  NE  ARG A1563      16.148  -6.290  -6.504  1.00 15.00      A    N  
ATOM   1280  HE  ARG A1563      16.328  -5.499  -5.951  1.00 15.00      A    H  
ATOM   1281  CZ  ARG A1563      16.392  -6.226  -7.812  1.00 15.00      A    C  
ATOM   1282  NH1 ARG A1563      16.156  -7.278  -8.586  1.00 15.00      A    N  
ATOM   1283 HH11 ARG A1563      15.778  -8.153  -8.171  1.00 15.00      A    H  
ATOM   1284 HH12 ARG A1563      16.346  -7.226  -9.607  1.00 15.00      A    H  
ATOM   1285  NH2 ARG A1563      16.873  -5.110  -8.345  1.00 15.00      A    N  
ATOM   1286 HH21 ARG A1563      17.060  -4.282  -7.742  1.00 15.00      A    H  
ATOM   1287 HH22 ARG A1563      17.064  -5.060  -9.367  1.00 15.00      A    H  
ATOM   1288  C   ARG A1563      10.948  -5.642  -6.094  1.00 15.00      A    C  
ATOM   1289  O   ARG A1563      10.842  -4.458  -5.771  1.00 15.00      A    O  
ATOM   1290  N   SER A1564      10.280  -6.179  -7.112  1.00 15.00      A    N  
ATOM   1291  HN  SER A1564      10.408  -7.128  -7.320  1.00 15.00      A    H  
ATOM   1292  CA  SER A1564       9.361  -5.392  -7.929  1.00 15.00      A    C  
ATOM   1293  CB  SER A1564       9.155  -6.056  -9.292  1.00 15.00      A    C  
ATOM   1294  OG  SER A1564      10.394  -6.249  -9.955  1.00 15.00      A    O  
ATOM   1295  HG  SER A1564      10.275  -6.862 -10.687  1.00 15.00      A    H  
ATOM   1296  C   SER A1564       8.018  -5.206  -7.220  1.00 15.00      A    C  
ATOM   1297  O   SER A1564       7.307  -4.231  -7.462  1.00 15.00      A    O  
ATOM   1298  N   PHE A1565       7.683  -6.151  -6.342  1.00 15.00      A    N  
ATOM   1299  HN  PHE A1565       8.291  -6.908  -6.205  1.00 15.00      A    H  
ATOM   1300  CA  PHE A1565       6.437  -6.099  -5.579  1.00 15.00      A    C  
ATOM   1301  CB  PHE A1565       6.111  -7.492  -5.026  1.00 15.00      A    C  
ATOM   1302  CG  PHE A1565       4.894  -7.560  -4.145  1.00 15.00      A    C  
ATOM   1303  CD1 PHE A1565       3.621  -7.473  -4.686  1.00 15.00      A    C  
ATOM   1304  CD2 PHE A1565       5.027  -7.724  -2.775  1.00 15.00      A    C  
ATOM   1305  CE1 PHE A1565       2.504  -7.548  -3.876  1.00 15.00      A    C  
ATOM   1306  CE2 PHE A1565       3.915  -7.797  -1.959  1.00 15.00      A    C  
ATOM   1307  CZ  PHE A1565       2.652  -7.710  -2.510  1.00 15.00      A    C  
ATOM   1308  C   PHE A1565       6.544  -5.085  -4.442  1.00 15.00      A    C  
ATOM   1309  O   PHE A1565       5.583  -4.380  -4.130  1.00 15.00      A    O  
ATOM   1310  N   LEU A1566       7.726  -5.013  -3.834  1.00 15.00      A    N  
ATOM   1311  HN  LEU A1566       8.451  -5.602  -4.131  1.00 15.00      A    H  
ATOM   1312  CA  LEU A1566       7.973  -4.085  -2.735  1.00 15.00      A    C  
ATOM   1313  CB  LEU A1566       9.199  -4.515  -1.928  1.00 15.00      A    C  
ATOM   1314  CG  LEU A1566       9.062  -5.815  -1.132  1.00 15.00      A    C  
ATOM   1315  CD1 LEU A1566      10.371  -6.160  -0.441  1.00 15.00      A    C  
ATOM   1316  CD2 LEU A1566       7.934  -5.706  -0.119  1.00 15.00      A    C  
ATOM   1317  C   LEU A1566       8.150  -2.657  -3.241  1.00 15.00      A    C  
ATOM   1318  O   LEU A1566       7.898  -1.699  -2.511  1.00 15.00      A    O  
ATOM   1319  N   ARG A1567       8.590  -2.519  -4.492  1.00 15.00      A    N  
ATOM   1320  HN  ARG A1567       8.790  -3.320  -5.020  1.00 15.00      A    H  
ATOM   1321  CA  ARG A1567       8.786  -1.205  -5.091  1.00 15.00      A    C  
ATOM   1322  CB  ARG A1567       9.745  -1.283  -6.285  1.00 15.00      A    C  
ATOM   1323  CG  ARG A1567      10.212   0.076  -6.788  1.00 15.00      A    C  
ATOM   1324  CD  ARG A1567      11.066  -0.052  -8.039  1.00 15.00      A    C  
ATOM   1325  NE  ARG A1567      11.706   1.215  -8.397  1.00 15.00      A    N  
ATOM   1326  HE  ARG A1567      12.478   1.498  -7.863  1.00 15.00      A    H  
ATOM   1327  CZ  ARG A1567      11.300   1.997  -9.397  1.00 15.00      A    C  
ATOM   1328  NH1 ARG A1567      10.257   1.646 -10.139  1.00 15.00      A    N  
ATOM   1329 HH11 ARG A1567       9.941   2.260 -10.918  1.00 15.00      A    H  
ATOM   1330 HH12 ARG A1567       9.754   0.757  -9.942  1.00 15.00      A    H  
ATOM   1331  NH2 ARG A1567      11.936   3.132  -9.654  1.00 15.00      A    N  
ATOM   1332 HH21 ARG A1567      12.754   3.413  -9.076  1.00 15.00      A    H  
ATOM   1333 HH22 ARG A1567      11.616   3.743 -10.434  1.00 15.00      A    H  
ATOM   1334  C   ARG A1567       7.455  -0.607  -5.534  1.00 15.00      A    C  
ATOM   1335  O   ARG A1567       7.233   0.594  -5.402  1.00 15.00      A    O  
ATOM   1336  N   ALA A1568       6.572  -1.457  -6.055  1.00 15.00      A    N  
ATOM   1337  HN  ALA A1568       6.808  -2.405  -6.130  1.00 15.00      A    H  
ATOM   1338  CA  ALA A1568       5.259  -1.012  -6.520  1.00 15.00      A    C  
ATOM   1339  CB  ALA A1568       4.559  -2.114  -7.293  1.00 15.00      A    C  
ATOM   1340  C   ALA A1568       4.388  -0.530  -5.363  1.00 15.00      A    C  
ATOM   1341  O   ALA A1568       3.754   0.521  -5.453  1.00 15.00      A    O  
ATOM   1342  N   LEU A1569       4.364  -1.303  -4.278  1.00 15.00      A    N  
ATOM   1343  HN  LEU A1569       4.891  -2.129  -4.270  1.00 15.00      A    H  
ATOM   1344  CA  LEU A1569       3.579  -0.948  -3.099  1.00 15.00      A    C  
ATOM   1345  CB  LEU A1569       3.367  -2.163  -2.195  1.00 15.00      A    C  
ATOM   1346  CG  LEU A1569       2.543  -3.309  -2.782  1.00 15.00      A    C  
ATOM   1347  CD1 LEU A1569       2.323  -4.394  -1.740  1.00 15.00      A    C  
ATOM   1348  CD2 LEU A1569       1.214  -2.801  -3.320  1.00 15.00      A    C  
ATOM   1349  C   LEU A1569       4.254   0.172  -2.315  1.00 15.00      A    C  
ATOM   1350  O   LEU A1569       3.597   0.909  -1.580  1.00 15.00      A    O  
ATOM   1351  N   GLY A1570       5.570   0.293  -2.481  1.00 15.00      A    N  
ATOM   1352  HN  GLY A1570       6.040  -0.330  -3.076  1.00 15.00      A    H  
ATOM   1353  CA  GLY A1570       6.316   1.330  -1.794  1.00 15.00      A    C  
ATOM   1354  C   GLY A1570       6.106   2.694  -2.421  1.00 15.00      A    C  
ATOM   1355  O   GLY A1570       6.174   3.714  -1.738  1.00 15.00      A    O  
ATOM   1356  N   THR A1571       5.842   2.711  -3.725  1.00 15.00      A    N  
ATOM   1357  HN  THR A1571       5.805   1.865  -4.217  1.00 15.00      A    H  
ATOM   1358  CA  THR A1571       5.608   3.958  -4.445  1.00 15.00      A    C  
ATOM   1359  CB  THR A1571       5.833   3.780  -5.964  1.00 15.00      A    C  
ATOM   1360  OG1 THR A1571       7.163   3.300  -6.194  1.00 15.00      A    O  
ATOM   1361  HG1 THR A1571       7.511   2.922  -5.382  1.00 15.00      A    H  
ATOM   1362  CG2 THR A1571       5.650   5.096  -6.706  1.00 15.00      A    C  
ATOM   1363  C   THR A1571       4.189   4.470  -4.184  1.00 15.00      A    C  
ATOM   1364  O   THR A1571       3.941   5.677  -4.198  1.00 15.00      A    O  
ATOM   1365  N   LEU A1572       3.267   3.542  -3.924  1.00 15.00      A    N  
ATOM   1366  HN  LEU A1572       3.531   2.599  -3.913  1.00 15.00      A    H  
ATOM   1367  CA  LEU A1572       1.873   3.892  -3.654  1.00 15.00      A    C  
ATOM   1368  CB  LEU A1572       0.962   2.676  -3.862  1.00 15.00      A    C  
ATOM   1369  CG  LEU A1572       0.964   2.062  -5.263  1.00 15.00      A    C  
ATOM   1370  CD1 LEU A1572       0.164   0.770  -5.284  1.00 15.00      A    C  
ATOM   1371  CD2 LEU A1572       0.416   3.049  -6.283  1.00 15.00      A    C  
ATOM   1372  C   LEU A1572       1.698   4.438  -2.239  1.00 15.00      A    C  
ATOM   1373  O   LEU A1572       0.808   5.251  -1.984  1.00 15.00      A    O  
ATOM   1374  N   LEU A1573       2.553   3.985  -1.323  1.00 15.00      A    N  
ATOM   1375  HN  LEU A1573       3.240   3.339  -1.589  1.00 15.00      A    H  
ATOM   1376  CA  LEU A1573       2.492   4.427   0.070  1.00 15.00      A    C  
ATOM   1377  CB  LEU A1573       2.710   3.249   1.026  1.00 15.00      A    C  
ATOM   1378  CG  LEU A1573       1.680   2.117   0.963  1.00 15.00      A    C  
ATOM   1379  CD1 LEU A1573       2.015   1.032   1.975  1.00 15.00      A    C  
ATOM   1380  CD2 LEU A1573       0.276   2.651   1.199  1.00 15.00      A    C  
ATOM   1381  C   LEU A1573       3.511   5.530   0.354  1.00 15.00      A    C  
ATOM   1382  O   LEU A1573       3.561   6.063   1.466  1.00 15.00      A    O  
ATOM   1383  N   HIS A1574       4.318   5.861  -0.660  1.00 15.00      A    N  
ATOM   1384  HN  HIS A1574       4.214   5.393  -1.514  1.00 15.00      A    H  
ATOM   1385  CA  HIS A1574       5.349   6.897  -0.548  1.00 15.00      A    C  
ATOM   1386  CB  HIS A1574       4.726   8.282  -0.318  1.00 15.00      A    C  
ATOM   1387  CG  HIS A1574       4.165   8.919  -1.554  1.00 15.00      A    C  
ATOM   1388  ND1 HIS A1574       4.334  10.247  -1.877  1.00 15.00      A    N  
ATOM   1389  HD1 HIS A1574       4.832  10.909  -1.353  1.00 15.00      A    H  
ATOM   1390  CD2 HIS A1574       3.420   8.386  -2.555  1.00 15.00      A    C  
ATOM   1391  CE1 HIS A1574       3.701  10.474  -3.038  1.00 15.00      A    C  
ATOM   1392  NE2 HIS A1574       3.130   9.374  -3.491  1.00 15.00      A    N  
ATOM   1393  C   HIS A1574       6.366   6.573   0.549  1.00 15.00      A    C  
ATOM   1394  O   HIS A1574       6.889   7.471   1.207  1.00 15.00      A    O  
ATOM   1395  N   THR A1575       6.652   5.283   0.731  1.00 15.00      A    N  
ATOM   1396  HN  THR A1575       6.217   4.612   0.162  1.00 15.00      A    H  
ATOM   1397  CA  THR A1575       7.600   4.844   1.751  1.00 15.00      A    C  
ATOM   1398  CB  THR A1575       6.916   4.737   3.133  1.00 15.00      A    C  
ATOM   1399  OG1 THR A1575       7.891   4.489   4.154  1.00 15.00      A    O  
ATOM   1400  HG1 THR A1575       7.460   4.110   4.922  1.00 15.00      A    H  
ATOM   1401  CG2 THR A1575       5.865   3.636   3.142  1.00 15.00      A    C  
ATOM   1402  C   THR A1575       8.244   3.506   1.367  1.00 15.00      A    C  
ATOM   1403  O   THR A1575       7.989   2.976   0.290  1.00 15.00      A    O  
ATOM   1404  N   ASN A1576       9.083   2.970   2.248  1.00 15.00      A    N  
ATOM   1405  HN  ASN A1576       9.248   3.436   3.095  1.00 15.00      A    H  
ATOM   1406  CA  ASN A1576       9.757   1.702   1.990  1.00 15.00      A    C  
ATOM   1407  CB  ASN A1576      11.213   1.767   2.441  1.00 15.00      A    C  
ATOM   1408  CG  ASN A1576      12.060   2.657   1.561  1.00 15.00      A    C  
ATOM   1409  OD1 ASN A1576      12.656   2.199   0.588  1.00 15.00      A    O  
ATOM   1410  ND2 ASN A1576      12.125   3.936   1.906  1.00 15.00      A    N  
ATOM   1411 HD21 ASN A1576      11.630   4.228   2.699  1.00 15.00      A    H  
ATOM   1412 HD22 ASN A1576      12.668   4.536   1.353  1.00 15.00      A    H  
ATOM   1413  C   ASN A1576       9.061   0.547   2.693  1.00 15.00      A    C  
ATOM   1414  O   ASN A1576       8.615   0.680   3.832  1.00 15.00      A    O  
ATOM   1415  N   LEU A1577       8.964  -0.582   1.999  1.00 15.00      A    N  
ATOM   1416  HN  LEU A1577       9.325  -0.614   1.088  1.00 15.00      A    H  
ATOM   1417  CA  LEU A1577       8.337  -1.774   2.554  1.00 15.00      A    C  
ATOM   1418  CB  LEU A1577       6.980  -2.045   1.896  1.00 15.00      A    C  
ATOM   1419  CG  LEU A1577       5.787  -1.247   2.428  1.00 15.00      A    C  
ATOM   1420  CD1 LEU A1577       5.653   0.080   1.695  1.00 15.00      A    C  
ATOM   1421  CD2 LEU A1577       4.508  -2.061   2.314  1.00 15.00      A    C  
ATOM   1422  C   LEU A1577       9.247  -2.985   2.390  1.00 15.00      A    C  
ATOM   1423  O   LEU A1577      10.011  -3.075   1.429  1.00 15.00      A    O  
ATOM   1424  N   ARG A1578       9.166  -3.908   3.338  1.00 15.00      A    N  
ATOM   1425  HN  ARG A1578       8.543  -3.775   4.082  1.00 15.00      A    H  
ATOM   1426  CA  ARG A1578       9.982  -5.111   3.304  1.00 15.00      A    C  
ATOM   1427  CB  ARG A1578      11.217  -4.937   4.196  1.00 15.00      A    C  
ATOM   1428  CG  ARG A1578      10.896  -4.794   5.676  1.00 15.00      A    C  
ATOM   1429  CD  ARG A1578      12.157  -4.765   6.520  1.00 15.00      A    C  
ATOM   1430  NE  ARG A1578      11.886  -5.108   7.914  1.00 15.00      A    N  
ATOM   1431  HE  ARG A1578      11.052  -5.588   8.105  1.00 15.00      A    H  
ATOM   1432  CZ  ARG A1578      12.691  -4.802   8.928  1.00 15.00      A    C  
ATOM   1433  NH1 ARG A1578      13.827  -4.147   8.715  1.00 15.00      A    N  
ATOM   1434 HH11 ARG A1578      14.450  -3.912   9.517  1.00 15.00      A    H  
ATOM   1435 HH12 ARG A1578      14.093  -3.864   7.752  1.00 15.00      A    H  
ATOM   1436  NH2 ARG A1578      12.362  -5.160  10.161  1.00 15.00      A    N  
ATOM   1437 HH21 ARG A1578      12.989  -4.923  10.956  1.00 15.00      A    H  
ATOM   1438 HH22 ARG A1578      11.474  -5.675  10.334  1.00 15.00      A    H  
ATOM   1439  C   ARG A1578       9.175  -6.318   3.763  1.00 15.00      A    C  
ATOM   1440  O   ARG A1578       8.201  -6.177   4.501  1.00 15.00      A    O  
ATOM   1441  N   ILE A1579       9.570  -7.503   3.316  1.00 15.00      A    N  
ATOM   1442  HN  ILE A1579      10.339  -7.559   2.709  1.00 15.00      A    H  
ATOM   1443  CA  ILE A1579       8.880  -8.722   3.713  1.00 15.00      A    C  
ATOM   1444  CB  ILE A1579       9.105  -9.871   2.710  1.00 15.00      A    C  
ATOM   1445  CG1 ILE A1579       8.690  -9.431   1.304  1.00 15.00      A    C  
ATOM   1446  CG2 ILE A1579       8.321 -11.107   3.132  1.00 15.00      A    C  
ATOM   1447  CD1 ILE A1579       9.014 -10.444   0.227  1.00 15.00      A    C  
ATOM   1448  C   ILE A1579       9.343  -9.147   5.102  1.00 15.00      A    C  
ATOM   1449  O   ILE A1579      10.519  -9.452   5.307  1.00 15.00      A    O  
ATOM   1450  N   LYS A1580       8.408  -9.145   6.048  1.00 15.00      A    N  
ATOM   1451  HN  LYS A1580       7.492  -8.891   5.806  1.00 15.00      A    H  
ATOM   1452  CA  LYS A1580       8.696  -9.514   7.430  1.00 15.00      A    C  
ATOM   1453  CB  LYS A1580       7.433  -9.373   8.285  1.00 15.00      A    C  
ATOM   1454  CG  LYS A1580       7.661  -9.581   9.773  1.00 15.00      A    C  
ATOM   1455  CD  LYS A1580       6.404  -9.288  10.570  1.00 15.00      A    C  
ATOM   1456  CE  LYS A1580       6.694  -9.251  12.060  1.00 15.00      A    C  
ATOM   1457  NZ  LYS A1580       5.497  -8.845  12.845  1.00 15.00      A    N  
ATOM   1458  HZ1 LYS A1580       5.107  -7.957  12.467  1.00 15.00      A    H  
ATOM   1459  HZ2 LYS A1580       5.754  -8.701  13.842  1.00 15.00      A    H  
ATOM   1460  HZ3 LYS A1580       4.767  -9.583  12.790  1.00 15.00      A    H  
ATOM   1461  C   LYS A1580       9.248 -10.932   7.537  1.00 15.00      A    C  
ATOM   1462  O   LYS A1580       8.867 -11.818   6.772  1.00 15.00      A    O  
ATOM   1463  N   ARG A1581      10.159 -11.131   8.483  1.00 15.00      A    N  
ATOM   1464  HN  ARG A1581      10.430 -10.378   9.049  1.00 15.00      A    H  
ATOM   1465  CA  ARG A1581      10.760 -12.439   8.707  1.00 15.00      A    C  
ATOM   1466  CB  ARG A1581      12.281 -12.379   8.541  1.00 15.00      A    C  
ATOM   1467  CG  ARG A1581      12.743 -12.022   7.139  1.00 15.00      A    C  
ATOM   1468  CD  ARG A1581      14.260 -12.021   7.043  1.00 15.00      A    C  
ATOM   1469  NE  ARG A1581      14.728 -11.505   5.756  1.00 15.00      A    N  
ATOM   1470  HE  ARG A1581      14.684 -10.536   5.615  1.00 15.00      A    H  
ATOM   1471  CZ  ARG A1581      15.208 -12.272   4.778  1.00 15.00      A    C  
ATOM   1472  NH1 ARG A1581      15.288 -13.585   4.937  1.00 15.00      A    N  
ATOM   1473 HH11 ARG A1581      15.665 -14.180   4.172  1.00 15.00      A    H  
ATOM   1474 HH12 ARG A1581      14.971 -14.022   5.827  1.00 15.00      A    H  
ATOM   1475  NH2 ARG A1581      15.591 -11.727   3.631  1.00 15.00      A    N  
ATOM   1476 HH21 ARG A1581      15.516 -10.699   3.492  1.00 15.00      A    H  
ATOM   1477 HH22 ARG A1581      15.968 -12.328   2.871  1.00 15.00      A    H  
ATOM   1478  C   ARG A1581      10.407 -12.951  10.095  1.00 15.00      A    C  
ATOM   1479  O   ARG A1581      10.186 -12.164  11.017  1.00 15.00      A    O  
ATOM   1480  N   ASP A1582      10.348 -14.270  10.241  1.00 15.00      A    N  
ATOM   1481  HN  ASP A1582      10.531 -14.848   9.469  1.00 15.00      A    H  
ATOM   1482  CA  ASP A1582      10.019 -14.876  11.526  1.00 15.00      A    C  
ATOM   1483  CB  ASP A1582       9.361 -16.255  11.352  1.00 15.00      A    C  
ATOM   1484  CG  ASP A1582      10.060 -17.149  10.344  1.00 15.00      A    C  
ATOM   1485  OD1 ASP A1582      11.299 -17.279  10.418  1.00 15.00      A    O  
ATOM   1486  OD2 ASP A1582       9.362 -17.728   9.486  1.00 15.00      A    O  
ATOM   1487  C   ASP A1582      11.237 -14.949  12.449  1.00 15.00      A    C  
ATOM   1488  O   ASP A1582      12.243 -14.269  12.229  1.00 15.00      A    O  
ATOM   1489  N   SER A1583      11.137 -15.778  13.482  1.00 15.00      A    N  
ATOM   1490  HN  SER A1583      10.312 -16.295  13.598  1.00 15.00      A    H  
ATOM   1491  CA  SER A1583      12.216 -15.942  14.451  1.00 15.00      A    C  
ATOM   1492  CB  SER A1583      11.686 -16.582  15.734  1.00 15.00      A    C  
ATOM   1493  OG  SER A1583      10.832 -17.675  15.442  1.00 15.00      A    O  
ATOM   1494  HG  SER A1583      10.060 -17.642  16.015  1.00 15.00      A    H  
ATOM   1495  C   SER A1583      13.380 -16.759  13.887  1.00 15.00      A    C  
ATOM   1496  O   SER A1583      14.480 -16.742  14.440  1.00 15.00      A    O  
ATOM   1497  N   GLN A1584      13.134 -17.466  12.787  1.00 15.00      A    N  
ATOM   1498  HN  GLN A1584      12.238 -17.434  12.387  1.00 15.00      A    H  
ATOM   1499  CA  GLN A1584      14.167 -18.283  12.155  1.00 15.00      A    C  
ATOM   1500  CB  GLN A1584      13.544 -19.540  11.533  1.00 15.00      A    C  
ATOM   1501  CG  GLN A1584      14.543 -20.595  11.064  1.00 15.00      A    C  
ATOM   1502  CD  GLN A1584      13.860 -21.842  10.523  1.00 15.00      A    C  
ATOM   1503  OE1 GLN A1584      12.745 -21.777  10.003  1.00 15.00      A    O  
ATOM   1504  NE2 GLN A1584      14.522 -22.987  10.641  1.00 15.00      A    N  
ATOM   1505 HE21 GLN A1584      15.406 -22.972  11.065  1.00 15.00      A    H  
ATOM   1506 HE22 GLN A1584      14.099 -23.801  10.297  1.00 15.00      A    H  
ATOM   1507  C   GLN A1584      14.921 -17.468  11.101  1.00 15.00      A    C  
ATOM   1508  O   GLN A1584      16.068 -17.768  10.770  1.00 15.00      A    O  
ATOM   1509  N   GLY A1585      14.267 -16.429  10.587  1.00 15.00      A    N  
ATOM   1510  HN  GLY A1585      13.353 -16.239  10.890  1.00 15.00      A    H  
ATOM   1511  CA  GLY A1585      14.882 -15.583   9.581  1.00 15.00      A    C  
ATOM   1512  C   GLY A1585      14.339 -15.868   8.200  1.00 15.00      A    C  
ATOM   1513  O   GLY A1585      14.913 -15.445   7.197  1.00 15.00      A    O  
ATOM   1514  N   GLU A1586      13.228 -16.592   8.156  1.00 15.00      A    N  
ATOM   1515  HN  GLU A1586      12.826 -16.895   8.996  1.00 15.00      A    H  
ATOM   1516  CA  GLU A1586      12.588 -16.949   6.901  1.00 15.00      A    C  
ATOM   1517  CB  GLU A1586      11.977 -18.350   7.003  1.00 15.00      A    C  
ATOM   1518  CG  GLU A1586      12.997 -19.459   7.208  1.00 15.00      A    C  
ATOM   1519  CD  GLU A1586      13.885 -19.661   5.997  1.00 15.00      A    C  
ATOM   1520  OE1 GLU A1586      13.359 -20.066   4.939  1.00 15.00      A    O  
ATOM   1521  OE2 GLU A1586      15.104 -19.414   6.106  1.00 15.00      A    O  
ATOM   1522  C   GLU A1586      11.511 -15.937   6.538  1.00 15.00      A    C  
ATOM   1523  O   GLU A1586      10.835 -15.396   7.413  1.00 15.00      A    O  
ATOM   1524  N   LEU A1587      11.367 -15.678   5.241  1.00 15.00      A    N  
ATOM   1525  HN  LEU A1587      11.947 -16.135   4.598  1.00 15.00      A    H  
ATOM   1526  CA  LEU A1587      10.370 -14.734   4.750  1.00 15.00      A    C  
ATOM   1527  CB  LEU A1587      10.570 -14.475   3.255  1.00 15.00      A    C  
ATOM   1528  CG  LEU A1587      11.872 -13.765   2.873  1.00 15.00      A    C  
ATOM   1529  CD1 LEU A1587      12.078 -13.788   1.367  1.00 15.00      A    C  
ATOM   1530  CD2 LEU A1587      11.868 -12.335   3.387  1.00 15.00      A    C  
ATOM   1531  C   LEU A1587       8.962 -15.249   5.025  1.00 15.00      A    C  
ATOM   1532  O   LEU A1587       8.674 -16.431   4.828  1.00 15.00      A    O  
ATOM   1533  N   MET A1588       8.091 -14.354   5.485  1.00 15.00      A    N  
ATOM   1534  HN  MET A1588       8.381 -13.424   5.609  1.00 15.00      A    H  
ATOM   1535  CA  MET A1588       6.714 -14.721   5.808  1.00 15.00      A    C  
ATOM   1536  CB  MET A1588       6.138 -13.816   6.900  1.00 15.00      A    C  
ATOM   1537  CG  MET A1588       6.848 -13.937   8.241  1.00 15.00      A    C  
ATOM   1538  SD  MET A1588       6.056 -12.982   9.551  1.00 15.00      A    S  
ATOM   1539  CE  MET A1588       4.602 -13.975   9.872  1.00 15.00      A    C  
ATOM   1540  C   MET A1588       5.808 -14.746   4.579  1.00 15.00      A    C  
ATOM   1541  O   MET A1588       4.926 -13.899   4.419  1.00 15.00      A    O  
ATOM   1542  N   VAL A1589       6.045 -15.723   3.711  1.00 15.00      A    N  
ATOM   1543  HN  VAL A1589       6.780 -16.347   3.891  1.00 15.00      A    H  
ATOM   1544  CA  VAL A1589       5.253 -15.902   2.500  1.00 15.00      A    C  
ATOM   1545  CB  VAL A1589       6.086 -15.673   1.219  1.00 15.00      A    C  
ATOM   1546  CG1 VAL A1589       5.210 -15.797  -0.022  1.00 15.00      A    C  
ATOM   1547  CG2 VAL A1589       6.765 -14.312   1.257  1.00 15.00      A    C  
ATOM   1548  C   VAL A1589       4.675 -17.312   2.488  1.00 15.00      A    C  
ATOM   1549  O   VAL A1589       5.384 -18.283   2.230  1.00 15.00      A    O  
ATOM   1550  N   TYR A1590       3.388 -17.414   2.785  1.00 15.00      A    N  
ATOM   1551  HN  TYR A1590       2.875 -16.601   2.968  1.00 15.00      A    H  
ATOM   1552  CA  TYR A1590       2.713 -18.703   2.839  1.00 15.00      A    C  
ATOM   1553  CB  TYR A1590       2.005 -18.852   4.189  1.00 15.00      A    C  
ATOM   1554  CG  TYR A1590       2.874 -18.428   5.353  1.00 15.00      A    C  
ATOM   1555  CD1 TYR A1590       3.915 -19.234   5.795  1.00 15.00      A    C  
ATOM   1556  CD2 TYR A1590       2.668 -17.213   5.997  1.00 15.00      A    C  
ATOM   1557  CE1 TYR A1590       4.726 -18.841   6.843  1.00 15.00      A    C  
ATOM   1558  CE2 TYR A1590       3.470 -16.815   7.049  1.00 15.00      A    C  
ATOM   1559  CZ  TYR A1590       4.500 -17.632   7.467  1.00 15.00      A    C  
ATOM   1560  OH  TYR A1590       5.310 -17.237   8.509  1.00 15.00      A    O  
ATOM   1561  HH  TYR A1590       6.230 -17.395   8.277  1.00 15.00      A    H  
ATOM   1562  C   TYR A1590       1.726 -18.853   1.689  1.00 15.00      A    C  
ATOM   1563  O   TYR A1590       1.186 -17.866   1.200  1.00 15.00      A    O  
ATOM   1564  N   PRO A1591       1.486 -20.093   1.232  1.00 15.00      A    N  
ATOM   1565  CA  PRO A1591       0.565 -20.359   0.125  1.00 15.00      A    C  
ATOM   1566  CB  PRO A1591       0.907 -21.794  -0.279  1.00 15.00      A    C  
ATOM   1567  CG  PRO A1591       1.427 -22.423   0.968  1.00 15.00      A    C  
ATOM   1568  CD  PRO A1591       2.106 -21.329   1.749  1.00 15.00      A    C  
ATOM   1569  C   PRO A1591      -0.904 -20.254   0.528  1.00 15.00      A    C  
ATOM   1570  O   PRO A1591      -1.353 -20.901   1.475  1.00 15.00      A    O  
ATOM   1571  N   TYR A1592      -1.642 -19.428  -0.203  1.00 15.00      A    N  
ATOM   1572  HN  TYR A1592      -1.216 -18.935  -0.937  1.00 15.00      A    H  
ATOM   1573  CA  TYR A1592      -3.065 -19.236   0.044  1.00 15.00      A    C  
ATOM   1574  CB  TYR A1592      -3.415 -17.747  -0.016  1.00 15.00      A    C  
ATOM   1575  CG  TYR A1592      -4.753 -17.394   0.598  1.00 15.00      A    C  
ATOM   1576  CD1 TYR A1592      -4.873 -17.172   1.963  1.00 15.00      A    C  
ATOM   1577  CD2 TYR A1592      -5.893 -17.276  -0.188  1.00 15.00      A    C  
ATOM   1578  CE1 TYR A1592      -6.090 -16.844   2.530  1.00 15.00      A    C  
ATOM   1579  CE2 TYR A1592      -7.115 -16.949   0.370  1.00 15.00      A    C  
ATOM   1580  CZ  TYR A1592      -7.207 -16.733   1.730  1.00 15.00      A    C  
ATOM   1581  OH  TYR A1592      -8.419 -16.405   2.292  1.00 15.00      A    O  
ATOM   1582  HH  TYR A1592      -8.300 -15.673   2.901  1.00 15.00      A    H  
ATOM   1583  C   TYR A1592      -3.855 -20.009  -1.002  1.00 15.00      A    C  
ATOM   1584  O   TYR A1592      -3.739 -19.739  -2.197  1.00 15.00      A    O  
ATOM   1585  N   TYR A1593      -4.653 -20.973  -0.553  1.00 15.00      A    N  
ATOM   1586  HN  TYR A1593      -4.722 -21.130   0.413  1.00 15.00      A    H  
ATOM   1587  CA  TYR A1593      -5.431 -21.798  -1.471  1.00 15.00      A    C  
ATOM   1588  CB  TYR A1593      -5.342 -23.278  -1.089  1.00 15.00      A    C  
ATOM   1589  CG  TYR A1593      -3.958 -23.873  -1.230  1.00 15.00      A    C  
ATOM   1590  CD1 TYR A1593      -3.399 -24.100  -2.482  1.00 15.00      A    C  
ATOM   1591  CD2 TYR A1593      -3.210 -24.210  -0.109  1.00 15.00      A    C  
ATOM   1592  CE1 TYR A1593      -2.135 -24.646  -2.612  1.00 15.00      A    C  
ATOM   1593  CE2 TYR A1593      -1.947 -24.756  -0.229  1.00 15.00      A    C  
ATOM   1594  CZ  TYR A1593      -1.413 -24.972  -1.481  1.00 15.00      A    C  
ATOM   1595  OH  TYR A1593      -0.153 -25.514  -1.605  1.00 15.00      A    O  
ATOM   1596  HH  TYR A1593      -0.059 -26.250  -0.996  1.00 15.00      A    H  
ATOM   1597  C   TYR A1593      -6.888 -21.362  -1.582  1.00 15.00      A    C  
ATOM   1598  O   TYR A1593      -7.654 -21.444  -0.623  1.00 15.00      A    O  
ATOM   1599  N   GLY A1594      -7.253 -20.900  -2.773  1.00 15.00      A    N  
ATOM   1600  HN  GLY A1594      -6.580 -20.839  -3.484  1.00 15.00      A    H  
ATOM   1601  CA  GLY A1594      -8.614 -20.478  -3.045  1.00 15.00      A    C  
ATOM   1602  C   GLY A1594      -9.030 -20.928  -4.430  1.00 15.00      A    C  
ATOM   1603  O   GLY A1594      -8.763 -22.068  -4.815  1.00 15.00      A    O  
ATOM   1604  N   GLU A1617      -9.684 -20.050  -5.186  1.00 15.00      A    N  
ATOM   1605  HN  GLU A1617      -9.901 -19.167  -4.824  1.00 15.00      A    H  
ATOM   1606  CA  GLU A1617     -10.088 -20.389  -6.549  1.00 15.00      A    C  
ATOM   1607  CB  GLU A1617     -11.204 -19.465  -7.048  1.00 15.00      A    C  
ATOM   1608  CG  GLU A1617     -11.949 -20.003  -8.262  1.00 15.00      A    C  
ATOM   1609  CD  GLU A1617     -13.022 -19.058  -8.763  1.00 15.00      A    C  
ATOM   1610  OE1 GLU A1617     -14.046 -18.901  -8.067  1.00 15.00      A    O  
ATOM   1611  OE2 GLU A1617     -12.840 -18.478  -9.854  1.00 15.00      A    O  
ATOM   1612  C   GLU A1617      -8.869 -20.296  -7.462  1.00 15.00      A    C  
ATOM   1613  O   GLU A1617      -8.721 -21.065  -8.412  1.00 15.00      A    O  
ATOM   1614  N   VAL A1618      -8.002 -19.334  -7.148  1.00 15.00      A    N  
ATOM   1615  HN  VAL A1618      -8.204 -18.750  -6.386  1.00 15.00      A    H  
ATOM   1616  CA  VAL A1618      -6.763 -19.118  -7.883  1.00 15.00      A    C  
ATOM   1617  CB  VAL A1618      -6.764 -17.761  -8.624  1.00 15.00      A    C  
ATOM   1618  CG1 VAL A1618      -5.552 -17.643  -9.536  1.00 15.00      A    C  
ATOM   1619  CG2 VAL A1618      -8.051 -17.573  -9.417  1.00 15.00      A    C  
ATOM   1620  C   VAL A1618      -5.600 -19.158  -6.890  1.00 15.00      A    C  
ATOM   1621  O   VAL A1618      -5.704 -18.609  -5.792  1.00 15.00      A    O  
ATOM   1622  N   ALA A1619      -4.511 -19.827  -7.270  1.00 15.00      A    N  
ATOM   1623  HN  ALA A1619      -4.495 -20.245  -8.156  1.00 15.00      A    H  
ATOM   1624  CA  ALA A1619      -3.337 -19.955  -6.402  1.00 15.00      A    C  
ATOM   1625  CB  ALA A1619      -2.275 -20.823  -7.060  1.00 15.00      A    C  
ATOM   1626  C   ALA A1619      -2.758 -18.599  -5.999  1.00 15.00      A    C  
ATOM   1627  O   ALA A1619      -2.287 -17.834  -6.843  1.00 15.00      A    O  
ATOM   1628  N   GLY A1620      -2.789 -18.317  -4.698  1.00 15.00      A    N  
ATOM   1629  HN  GLY A1620      -3.169 -18.970  -4.073  1.00 15.00      A    H  
ATOM   1630  CA  GLY A1620      -2.269 -17.059  -4.197  1.00 15.00      A    C  
ATOM   1631  C   GLY A1620      -1.292 -17.241  -3.050  1.00 15.00      A    C  
ATOM   1632  O   GLY A1620      -0.803 -18.347  -2.813  1.00 15.00      A    O  
ATOM   1633  N   SER A1621      -1.001 -16.147  -2.344  1.00 15.00      A    N  
ATOM   1634  HN  SER A1621      -1.414 -15.294  -2.596  1.00 15.00      A    H  
ATOM   1635  CA  SER A1621      -0.078 -16.179  -1.213  1.00 15.00      A    C  
ATOM   1636  CB  SER A1621       1.361 -15.971  -1.690  1.00 15.00      A    C  
ATOM   1637  OG  SER A1621       1.814 -17.078  -2.442  1.00 15.00      A    O  
ATOM   1638  HG  SER A1621       1.792 -16.862  -3.379  1.00 15.00      A    H  
ATOM   1639  C   SER A1621      -0.410 -15.108  -0.180  1.00 15.00      A    C  
ATOM   1640  O   SER A1621      -0.950 -14.054  -0.514  1.00 15.00      A    O  
ATOM   1641  N   LYS A1622      -0.080 -15.391   1.074  1.00 15.00      A    N  
ATOM   1642  HN  LYS A1622       0.331 -16.260   1.274  1.00 15.00      A    H  
ATOM   1643  CA  LYS A1622      -0.301 -14.451   2.163  1.00 15.00      A    C  
ATOM   1644  CB  LYS A1622      -1.061 -15.115   3.313  1.00 15.00      A    C  
ATOM   1645  CG  LYS A1622      -1.277 -14.207   4.514  1.00 15.00      A    C  
ATOM   1646  CD  LYS A1622      -2.032 -14.915   5.627  1.00 15.00      A    C  
ATOM   1647  CE  LYS A1622      -3.476 -15.181   5.234  1.00 15.00      A    C  
ATOM   1648  NZ  LYS A1622      -4.281 -15.668   6.386  1.00 15.00      A    N  
ATOM   1649  HZ1 LYS A1622      -5.277 -15.774   6.107  1.00 15.00      A    H  
ATOM   1650  HZ2 LYS A1622      -4.224 -14.991   7.174  1.00 15.00      A    H  
ATOM   1651  HZ3 LYS A1622      -3.923 -16.589   6.710  1.00 15.00      A    H  
ATOM   1652  C   LYS A1622       1.044 -13.926   2.648  1.00 15.00      A    C  
ATOM   1653  O   LYS A1622       1.792 -14.638   3.321  1.00 15.00      A    O  
ATOM   1654  N   VAL A1623       1.352 -12.685   2.297  1.00 15.00      A    N  
ATOM   1655  HN  VAL A1623       0.709 -12.158   1.774  1.00 15.00      A    H  
ATOM   1656  CA  VAL A1623       2.624 -12.085   2.676  1.00 15.00      A    C  
ATOM   1657  CB  VAL A1623       3.366 -11.511   1.445  1.00 15.00      A    C  
ATOM   1658  CG1 VAL A1623       2.576 -10.382   0.797  1.00 15.00      A    C  
ATOM   1659  CG2 VAL A1623       4.775 -11.061   1.804  1.00 15.00      A    C  
ATOM   1660  C   VAL A1623       2.472 -11.015   3.757  1.00 15.00      A    C  
ATOM   1661  O   VAL A1623       1.535 -10.216   3.738  1.00 15.00      A    O  
ATOM   1662  N   PHE A1624       3.399 -11.031   4.710  1.00 15.00      A    N  
ATOM   1663  HN  PHE A1624       4.101 -11.715   4.676  1.00 15.00      A    H  
ATOM   1664  CA  PHE A1624       3.413 -10.062   5.800  1.00 15.00      A    C  
ATOM   1665  CB  PHE A1624       3.713 -10.763   7.130  1.00 15.00      A    C  
ATOM   1666  CG  PHE A1624       2.622 -11.683   7.609  1.00 15.00      A    C  
ATOM   1667  CD1 PHE A1624       1.759 -11.287   8.617  1.00 15.00      A    C  
ATOM   1668  CD2 PHE A1624       2.464 -12.946   7.056  1.00 15.00      A    C  
ATOM   1669  CE1 PHE A1624       0.760 -12.130   9.067  1.00 15.00      A    C  
ATOM   1670  CE2 PHE A1624       1.467 -13.794   7.499  1.00 15.00      A    C  
ATOM   1671  CZ  PHE A1624       0.613 -13.385   8.506  1.00 15.00      A    C  
ATOM   1672  C   PHE A1624       4.479  -9.011   5.508  1.00 15.00      A    C  
ATOM   1673  O   PHE A1624       5.627  -9.355   5.233  1.00 15.00      A    O  
ATOM   1674  N   LEU A1625       4.102  -7.737   5.560  1.00 15.00      A    N  
ATOM   1675  HN  LEU A1625       3.177  -7.518   5.803  1.00 15.00      A    H  
ATOM   1676  CA  LEU A1625       5.039  -6.656   5.262  1.00 15.00      A    C  
ATOM   1677  CB  LEU A1625       4.579  -5.887   4.019  1.00 15.00      A    C  
ATOM   1678  CG  LEU A1625       4.365  -6.705   2.747  1.00 15.00      A    C  
ATOM   1679  CD1 LEU A1625       3.734  -5.844   1.664  1.00 15.00      A    C  
ATOM   1680  CD2 LEU A1625       5.680  -7.293   2.262  1.00 15.00      A    C  
ATOM   1681  C   LEU A1625       5.201  -5.676   6.416  1.00 15.00      A    C  
ATOM   1682  O   LEU A1625       4.308  -5.513   7.245  1.00 15.00      A    O  
ATOM   1683  N   GLU A1626       6.360  -5.026   6.453  1.00 15.00      A    N  
ATOM   1684  HN  GLU A1626       7.037  -5.228   5.773  1.00 15.00      A    H  
ATOM   1685  CA  GLU A1626       6.664  -4.027   7.471  1.00 15.00      A    C  
ATOM   1686  CB  GLU A1626       7.790  -4.511   8.386  1.00 15.00      A    C  
ATOM   1687  CG  GLU A1626       7.446  -5.747   9.200  1.00 15.00      A    C  
ATOM   1688  CD  GLU A1626       8.556  -6.139  10.154  1.00 15.00      A    C  
ATOM   1689  OE1 GLU A1626       9.592  -6.653   9.680  1.00 15.00      A    O  
ATOM   1690  OE2 GLU A1626       8.391  -5.935  11.376  1.00 15.00      A    O  
ATOM   1691  C   GLU A1626       7.068  -2.720   6.793  1.00 15.00      A    C  
ATOM   1692  O   GLU A1626       7.701  -2.733   5.737  1.00 15.00      A    O  
ATOM   1693  N   ILE A1627       6.700  -1.594   7.393  1.00 15.00      A    N  
ATOM   1694  HN  ILE A1627       6.202  -1.638   8.237  1.00 15.00      A    H  
ATOM   1695  CA  ILE A1627       7.027  -0.291   6.822  1.00 15.00      A    C  
ATOM   1696  CB  ILE A1627       5.833   0.684   6.918  1.00 15.00      A    C  
ATOM   1697  CG1 ILE A1627       4.634   0.134   6.142  1.00 15.00      A    C  
ATOM   1698  CG2 ILE A1627       6.216   2.064   6.399  1.00 15.00      A    C  
ATOM   1699  CD1 ILE A1627       3.383   0.975   6.274  1.00 15.00      A    C  
ATOM   1700  C   ILE A1627       8.246   0.329   7.498  1.00 15.00      A    C  
ATOM   1701  O   ILE A1627       8.265   0.514   8.713  1.00 15.00      A    O  
ATOM   1702  N   ASP A1628       9.263   0.646   6.700  1.00 15.00      A    N  
ATOM   1703  HN  ASP A1628       9.191   0.463   5.739  1.00 15.00      A    H  
ATOM   1704  CA  ASP A1628      10.479   1.260   7.213  1.00 15.00      A    C  
ATOM   1705  CB  ASP A1628      11.715   0.551   6.651  1.00 15.00      A    C  
ATOM   1706  CG  ASP A1628      12.878   0.538   7.626  1.00 15.00      A    C  
ATOM   1707  OD1 ASP A1628      13.197   1.607   8.185  1.00 15.00      A    O  
ATOM   1708  OD2 ASP A1628      13.474  -0.542   7.824  1.00 15.00      A    O  
ATOM   1709  C   ASP A1628      10.506   2.741   6.845  1.00 15.00      A    C  
ATOM   1710  O   ASP A1628      10.644   3.100   5.674  1.00 15.00      A    O  
ATOM   1711  N   ASN A1629      10.373   3.595   7.852  1.00 15.00      A    N  
ATOM   1712  HN  ASN A1629      10.282   3.247   8.764  1.00 15.00      A    H  
ATOM   1713  CA  ASN A1629      10.363   5.039   7.641  1.00 15.00      A    C  
ATOM   1714  CB  ASN A1629       9.277   5.690   8.502  1.00 15.00      A    C  
ATOM   1715  CG  ASN A1629       7.881   5.187   8.193  1.00 15.00      A    C  
ATOM   1716  OD1 ASN A1629       7.144   4.789   9.092  1.00 15.00      A    O  
ATOM   1717  ND2 ASN A1629       7.504   5.216   6.922  1.00 15.00      A    N  
ATOM   1718 HD21 ASN A1629       8.139   5.554   6.257  1.00 15.00      A    H  
ATOM   1719 HD22 ASN A1629       6.602   4.900   6.700  1.00 15.00      A    H  
ATOM   1720  C   ASN A1629      11.707   5.675   7.978  1.00 15.00      A    C  
ATOM   1721  O   ASN A1629      11.755   6.834   8.391  1.00 15.00      A    O  
ATOM   1722  N   ARG A1630      12.794   4.929   7.798  1.00 15.00      A    N  
ATOM   1723  HN  ARG A1630      12.695   4.013   7.462  1.00 15.00      A    H  
ATOM   1724  CA  ARG A1630      14.131   5.445   8.093  1.00 15.00      A    C  
ATOM   1725  CB  ARG A1630      15.178   4.323   8.087  1.00 15.00      A    C  
ATOM   1726  CG  ARG A1630      15.432   3.701   6.724  1.00 15.00      A    C  
ATOM   1727  CD  ARG A1630      16.612   2.743   6.759  1.00 15.00      A    C  
ATOM   1728  NE  ARG A1630      16.234   1.412   7.229  1.00 15.00      A    N  
ATOM   1729  HE  ARG A1630      15.342   1.306   7.625  1.00 15.00      A    H  
ATOM   1730  CZ  ARG A1630      17.029   0.348   7.146  1.00 15.00      A    C  
ATOM   1731  NH1 ARG A1630      18.239   0.462   6.617  1.00 15.00      A    N  
ATOM   1732 HH11 ARG A1630      18.567   1.386   6.266  1.00 15.00      A    H  
ATOM   1733 HH12 ARG A1630      18.862  -0.367   6.553  1.00 15.00      A    H  
ATOM   1734  NH2 ARG A1630      16.609  -0.832   7.584  1.00 15.00      A    N  
ATOM   1735 HH21 ARG A1630      17.232  -1.663   7.519  1.00 15.00      A    H  
ATOM   1736 HH22 ARG A1630      15.656  -0.927   7.990  1.00 15.00      A    H  
ATOM   1737  C   ARG A1630      14.528   6.569   7.133  1.00 15.00      A    C  
ATOM   1738  O   ARG A1630      15.214   7.515   7.519  1.00 15.00      A    O  
ATOM   1739  N   GLN A1631      14.086   6.462   5.885  1.00 15.00      A    N  
ATOM   1740  HN  GLN A1631      13.542   5.685   5.637  1.00 15.00      A    H  
ATOM   1741  CA  GLN A1631      14.387   7.471   4.876  1.00 15.00      A    C  
ATOM   1742  CB  GLN A1631      14.888   6.813   3.591  1.00 15.00      A    C  
ATOM   1743  CG  GLN A1631      16.371   6.478   3.595  1.00 15.00      A    C  
ATOM   1744  CD  GLN A1631      17.251   7.710   3.676  1.00 15.00      A    C  
ATOM   1745  OE1 GLN A1631      17.589   8.312   2.659  1.00 15.00      A    O  
ATOM   1746  NE2 GLN A1631      17.638   8.085   4.890  1.00 15.00      A    N  
ATOM   1747 HE21 GLN A1631      17.338   7.552   5.656  1.00 15.00      A    H  
ATOM   1748 HE22 GLN A1631      18.207   8.879   4.969  1.00 15.00      A    H  
ATOM   1749  C   GLN A1631      13.165   8.327   4.580  1.00 15.00      A    C  
ATOM   1750  O   GLN A1631      13.275   9.402   3.990  1.00 15.00      A    O  
ATOM   1751  N   CYS A1632      12.002   7.839   4.997  1.00 15.00      A    N  
ATOM   1752  HN  CYS A1632      11.987   6.976   5.459  1.00 15.00      A    H  
ATOM   1753  CA  CYS A1632      10.748   8.547   4.779  1.00 15.00      A    C  
ATOM   1754  C   CYS A1632      10.633   9.799   5.647  1.00 15.00      A    C  
ATOM   1755  O   CYS A1632      10.316  10.870   5.145  1.00 15.00      A    O  
ATOM   1756  CB  CYS A1632       9.557   7.617   5.040  1.00 15.00      A    C  
ATOM   1757  SG  CYS A1632       7.939   8.285   4.529  1.00 15.00      A    S  
ATOM   1758  N   VAL A1633      10.917   9.665   6.942  1.00 15.00      A    N  
ATOM   1759  HN  VAL A1633      11.227   8.795   7.275  1.00 15.00      A    H  
ATOM   1760  CA  VAL A1633      10.791  10.788   7.882  1.00 15.00      A    C  
ATOM   1761  CB  VAL A1633      10.889  10.331   9.354  1.00 15.00      A    C  
ATOM   1762  CG1 VAL A1633       9.783   9.342   9.691  1.00 15.00      A    C  
ATOM   1763  CG2 VAL A1633      12.260   9.741   9.652  1.00 15.00      A    C  
ATOM   1764  C   VAL A1633      11.798  11.913   7.643  1.00 15.00      A    C  
ATOM   1765  O   VAL A1633      11.716  12.965   8.277  1.00 15.00      A    O  
ATOM   1766  N   GLN A1634      12.743  11.700   6.736  1.00 15.00      A    N  
ATOM   1767  HN  GLN A1634      12.755  10.852   6.245  1.00 15.00      A    H  
ATOM   1768  CA  GLN A1634      13.757  12.708   6.454  1.00 15.00      A    C  
ATOM   1769  CB  GLN A1634      15.123  12.055   6.206  1.00 15.00      A    C  
ATOM   1770  CG  GLN A1634      15.845  11.589   7.467  1.00 15.00      A    C  
ATOM   1771  CD  GLN A1634      17.225  11.024   7.171  1.00 15.00      A    C  
ATOM   1772  OE1 GLN A1634      17.837  11.353   6.154  1.00 15.00      A    O  
ATOM   1773  NE2 GLN A1634      17.738  10.185   8.063  1.00 15.00      A    N  
ATOM   1774 HE21 GLN A1634      17.211   9.972   8.860  1.00 15.00      A    H  
ATOM   1775 HE22 GLN A1634      18.630   9.816   7.887  1.00 15.00      A    H  
ATOM   1776  C   GLN A1634      13.371  13.627   5.291  1.00 15.00      A    C  
ATOM   1777  O   GLN A1634      13.718  14.810   5.285  1.00 15.00      A    O  
ATOM   1778  N   ASP A1635      12.643  13.093   4.310  1.00 15.00      A    N  
ATOM   1779  HN  ASP A1635      12.379  12.152   4.362  1.00 15.00      A    H  
ATOM   1780  CA  ASP A1635      12.239  13.890   3.148  1.00 15.00      A    C  
ATOM   1781  CB  ASP A1635      12.871  13.337   1.867  1.00 15.00      A    C  
ATOM   1782  CG  ASP A1635      14.380  13.228   1.949  1.00 15.00      A    C  
ATOM   1783  OD1 ASP A1635      15.031  14.231   2.316  1.00 15.00      A    O  
ATOM   1784  OD2 ASP A1635      14.910  12.141   1.644  1.00 15.00      A    O  
ATOM   1785  C   ASP A1635      10.723  13.952   2.981  1.00 15.00      A    C  
ATOM   1786  O   ASP A1635      10.224  14.512   2.004  1.00 15.00      A    O  
ATOM   1787  N   SER A1636       9.993  13.390   3.939  1.00 15.00      A    N  
ATOM   1788  HN  SER A1636      10.443  12.976   4.703  1.00 15.00      A    H  
ATOM   1789  CA  SER A1636       8.538  13.374   3.877  1.00 15.00      A    C  
ATOM   1790  CB  SER A1636       8.050  12.025   3.342  1.00 15.00      A    C  
ATOM   1791  OG  SER A1636       6.662  11.854   3.560  1.00 15.00      A    O  
ATOM   1792  HG  SER A1636       6.173  12.404   2.945  1.00 15.00      A    H  
ATOM   1793  C   SER A1636       7.905  13.654   5.237  1.00 15.00      A    C  
ATOM   1794  O   SER A1636       8.436  13.263   6.278  1.00 15.00      A    O  
ATOM   1795  N   ASP A1637       6.759  14.331   5.207  1.00 15.00      A    N  
ATOM   1796  HN  ASP A1637       6.400  14.614   4.341  1.00 15.00      A    H  
ATOM   1797  CA  ASP A1637       6.019  14.667   6.419  1.00 15.00      A    C  
ATOM   1798  CB  ASP A1637       5.794  16.183   6.508  1.00 15.00      A    C  
ATOM   1799  CG  ASP A1637       5.001  16.741   5.337  1.00 15.00      A    C  
ATOM   1800  OD1 ASP A1637       3.774  16.921   5.482  1.00 15.00      A    O  
ATOM   1801  OD2 ASP A1637       5.609  17.002   4.277  1.00 15.00      A    O  
ATOM   1802  C   ASP A1637       4.679  13.931   6.450  1.00 15.00      A    C  
ATOM   1803  O   ASP A1637       3.839  14.178   7.318  1.00 15.00      A    O  
ATOM   1804  N   HIS A1638       4.495  13.014   5.503  1.00 15.00      A    N  
ATOM   1805  HN  HIS A1638       5.212  12.851   4.853  1.00 15.00      A    H  
ATOM   1806  CA  HIS A1638       3.259  12.241   5.399  1.00 15.00      A    C  
ATOM   1807  CB  HIS A1638       2.531  12.561   4.086  1.00 15.00      A    C  
ATOM   1808  CG  HIS A1638       3.402  12.503   2.865  1.00 15.00      A    C  
ATOM   1809  ND1 HIS A1638       4.059  13.593   2.341  1.00 15.00      A    N  
ATOM   1810  HD1 HIS A1638       4.031  14.507   2.692  1.00 15.00      A    H  
ATOM   1811  CD2 HIS A1638       3.725  11.454   2.067  1.00 15.00      A    C  
ATOM   1812  CE1 HIS A1638       4.744  13.181   1.263  1.00 15.00      A    C  
ATOM   1813  NE2 HIS A1638       4.574  11.890   1.055  1.00 15.00      A    N  
ATOM   1814  C   HIS A1638       3.513  10.737   5.519  1.00 15.00      A    C  
ATOM   1815  O   HIS A1638       2.826   9.929   4.892  1.00 15.00      A    O  
ATOM   1816  N   CYS A1639       4.496  10.368   6.334  1.00 15.00      A    N  
ATOM   1817  HN  CYS A1639       5.007  11.056   6.809  1.00 15.00      A    H  
ATOM   1818  CA  CYS A1639       4.833   8.963   6.535  1.00 15.00      A    C  
ATOM   1819  C   CYS A1639       3.883   8.306   7.529  1.00 15.00      A    C  
ATOM   1820  O   CYS A1639       3.394   8.954   8.456  1.00 15.00      A    O  
ATOM   1821  CB  CYS A1639       6.276   8.823   7.014  1.00 15.00      A    C  
ATOM   1822  SG  CYS A1639       7.489   9.662   5.954  1.00 15.00      A    S  
ATOM   1823  N   PHE A1640       3.630   7.016   7.332  1.00 15.00      A    N  
ATOM   1824  HN  PHE A1640       4.060   6.555   6.580  1.00 15.00      A    H  
ATOM   1825  CA  PHE A1640       2.733   6.266   8.202  1.00 15.00      A    C  
ATOM   1826  CB  PHE A1640       2.131   5.076   7.451  1.00 15.00      A    C  
ATOM   1827  CG  PHE A1640       1.305   5.455   6.257  1.00 15.00      A    C  
ATOM   1828  CD1 PHE A1640       0.041   5.996   6.419  1.00 15.00      A    C  
ATOM   1829  CD2 PHE A1640       1.790   5.265   4.974  1.00 15.00      A    C  
ATOM   1830  CE1 PHE A1640      -0.725   6.343   5.323  1.00 15.00      A    C  
ATOM   1831  CE2 PHE A1640       1.030   5.610   3.873  1.00 15.00      A    C  
ATOM   1832  CZ  PHE A1640      -0.231   6.149   4.048  1.00 15.00      A    C  
ATOM   1833  C   PHE A1640       3.452   5.761   9.445  1.00 15.00      A    C  
ATOM   1834  O   PHE A1640       4.353   4.931   9.354  1.00 15.00      A    O  
ATOM   1835  N   LYS A1641       3.046   6.263  10.607  1.00 15.00      A    N  
ATOM   1836  HN  LYS A1641       2.330   6.932  10.616  1.00 15.00      A    H  
ATOM   1837  CA  LYS A1641       3.639   5.838  11.872  1.00 15.00      A    C  
ATOM   1838  CB  LYS A1641       3.462   6.921  12.944  1.00 15.00      A    C  
ATOM   1839  CG  LYS A1641       4.508   8.028  12.907  1.00 15.00      A    C  
ATOM   1840  CD  LYS A1641       4.311   8.957  11.718  1.00 15.00      A    C  
ATOM   1841  CE  LYS A1641       5.416   9.997  11.646  1.00 15.00      A    C  
ATOM   1842  NZ  LYS A1641       5.349  10.798  10.393  1.00 15.00      A    N  
ATOM   1843  HZ1 LYS A1641       6.144  11.467  10.355  1.00 15.00      A    H  
ATOM   1844  HZ2 LYS A1641       4.458  11.333  10.356  1.00 15.00      A    H  
ATOM   1845  HZ3 LYS A1641       5.397  10.170   9.565  1.00 15.00      A    H  
ATOM   1846  C   LYS A1641       2.991   4.535  12.330  1.00 15.00      A    C  
ATOM   1847  O   LYS A1641       3.435   3.901  13.289  1.00 15.00      A    O  
ATOM   1848  N   ASN A1642       1.937   4.151  11.618  1.00 15.00      A    N  
ATOM   1849  HN  ASN A1642       1.652   4.710  10.864  1.00 15.00      A    H  
ATOM   1850  CA  ASN A1642       1.189   2.938  11.909  1.00 15.00      A    C  
ATOM   1851  CB  ASN A1642       0.108   3.257  12.950  1.00 15.00      A    C  
ATOM   1852  CG  ASN A1642      -1.135   2.409  12.855  1.00 15.00      A    C  
ATOM   1853  OD1 ASN A1642      -1.105   1.203  13.069  1.00 15.00      A    O  
ATOM   1854  ND2 ASN A1642      -2.244   3.049  12.556  1.00 15.00      A    N  
ATOM   1855 HD21 ASN A1642      -2.194   4.014  12.418  1.00 15.00      A    H  
ATOM   1856 HD22 ASN A1642      -3.072   2.529  12.487  1.00 15.00      A    H  
ATOM   1857  C   ASN A1642       0.630   2.351  10.601  1.00 15.00      A    C  
ATOM   1858  O   ASN A1642       0.349   3.092   9.657  1.00 15.00      A    O  
ATOM   1859  N   THR A1643       0.471   1.024  10.549  1.00 15.00      A    N  
ATOM   1860  HN  THR A1643       0.656   0.490  11.350  1.00 15.00      A    H  
ATOM   1861  CA  THR A1643       0.015   0.343   9.330  1.00 15.00      A    C  
ATOM   1862  CB  THR A1643       0.561  -1.096   9.229  1.00 15.00      A    C  
ATOM   1863  OG1 THR A1643       0.237  -1.820  10.417  1.00 15.00      A    O  
ATOM   1864  HG1 THR A1643       1.045  -2.096  10.851  1.00 15.00      A    H  
ATOM   1865  CG2 THR A1643       2.071  -1.090   9.039  1.00 15.00      A    C  
ATOM   1866  C   THR A1643      -1.499   0.334   9.099  1.00 15.00      A    C  
ATOM   1867  O   THR A1643      -1.958  -0.180   8.077  1.00 15.00      A    O  
ATOM   1868  N   ASP A1644      -2.278   0.884  10.028  1.00 15.00      A    N  
ATOM   1869  HN  ASP A1644      -1.872   1.269  10.832  1.00 15.00      A    H  
ATOM   1870  CA  ASP A1644      -3.735   0.920   9.864  1.00 15.00      A    C  
ATOM   1871  CB  ASP A1644      -4.434   1.451  11.119  1.00 15.00      A    C  
ATOM   1872  CG  ASP A1644      -4.409   0.482  12.285  1.00 15.00      A    C  
ATOM   1873  OD1 ASP A1644      -4.447   0.950  13.441  1.00 15.00      A    O  
ATOM   1874  OD2 ASP A1644      -4.355  -0.740  12.044  1.00 15.00      A    O  
ATOM   1875  C   ASP A1644      -4.120   1.783   8.669  1.00 15.00      A    C  
ATOM   1876  O   ASP A1644      -4.943   1.389   7.842  1.00 15.00      A    O  
ATOM   1877  N   ALA A1645      -3.504   2.960   8.587  1.00 15.00      A    N  
ATOM   1878  HN  ALA A1645      -2.853   3.202   9.278  1.00 15.00      A    H  
ATOM   1879  CA  ALA A1645      -3.765   3.897   7.503  1.00 15.00      A    C  
ATOM   1880  CB  ALA A1645      -3.284   5.285   7.889  1.00 15.00      A    C  
ATOM   1881  C   ALA A1645      -3.104   3.445   6.204  1.00 15.00      A    C  
ATOM   1882  O   ALA A1645      -3.541   3.816   5.115  1.00 15.00      A    O  
ATOM   1883  N   ALA A1646      -2.048   2.643   6.325  1.00 15.00      A    N  
ATOM   1884  HN  ALA A1646      -1.742   2.388   7.221  1.00 15.00      A    H  
ATOM   1885  CA  ALA A1646      -1.335   2.131   5.160  1.00 15.00      A    C  
ATOM   1886  CB  ALA A1646       0.006   1.553   5.575  1.00 15.00      A    C  
ATOM   1887  C   ALA A1646      -2.172   1.074   4.450  1.00 15.00      A    C  
ATOM   1888  O   ALA A1646      -2.168   0.984   3.222  1.00 15.00      A    O  
ATOM   1889  N   ALA A1647      -2.892   0.278   5.240  1.00 15.00      A    N  
ATOM   1890  HN  ALA A1647      -2.839   0.400   6.212  1.00 15.00      A    H  
ATOM   1891  CA  ALA A1647      -3.752  -0.770   4.706  1.00 15.00      A    C  
ATOM   1892  CB  ALA A1647      -4.088  -1.776   5.796  1.00 15.00      A    C  
ATOM   1893  C   ALA A1647      -5.030  -0.172   4.130  1.00 15.00      A    C  
ATOM   1894  O   ALA A1647      -5.604  -0.704   3.180  1.00 15.00      A    O  
ATOM   1895  N   ALA A1648      -5.464   0.942   4.714  1.00 15.00      A    N  
ATOM   1896  HN  ALA A1648      -4.956   1.314   5.466  1.00 15.00      A    H  
ATOM   1897  CA  ALA A1648      -6.671   1.626   4.266  1.00 15.00      A    C  
ATOM   1898  CB  ALA A1648      -7.164   2.587   5.336  1.00 15.00      A    C  
ATOM   1899  C   ALA A1648      -6.435   2.354   2.946  1.00 15.00      A    C  
ATOM   1900  O   ALA A1648      -7.366   2.555   2.165  1.00 15.00      A    O  
ATOM   1901  N   LEU A1649      -5.184   2.746   2.702  1.00 15.00      A    N  
ATOM   1902  HN  LEU A1649      -4.488   2.564   3.370  1.00 15.00      A    H  
ATOM   1903  CA  LEU A1649      -4.825   3.438   1.468  1.00 15.00      A    C  
ATOM   1904  CB  LEU A1649      -3.507   4.199   1.625  1.00 15.00      A    C  
ATOM   1905  CG  LEU A1649      -3.118   5.114   0.460  1.00 15.00      A    C  
ATOM   1906  CD1 LEU A1649      -4.114   6.254   0.312  1.00 15.00      A    C  
ATOM   1907  CD2 LEU A1649      -1.709   5.651   0.642  1.00 15.00      A    C  
ATOM   1908  C   LEU A1649      -4.732   2.448   0.313  1.00 15.00      A    C  
ATOM   1909  O   LEU A1649      -5.048   2.780  -0.829  1.00 15.00      A    O  
ATOM   1910  N   LEU A1650      -4.292   1.229   0.622  1.00 15.00      A    N  
ATOM   1911  HN  LEU A1650      -4.039   1.035   1.548  1.00 15.00      A    H  
ATOM   1912  CA  LEU A1650      -4.183   0.175  -0.381  1.00 15.00      A    C  
ATOM   1913  CB  LEU A1650      -3.334  -0.986   0.145  1.00 15.00      A    C  
ATOM   1914  CG  LEU A1650      -1.841  -0.694   0.312  1.00 15.00      A    C  
ATOM   1915  CD1 LEU A1650      -1.147  -1.834   1.040  1.00 15.00      A    C  
ATOM   1916  CD2 LEU A1650      -1.188  -0.444  -1.040  1.00 15.00      A    C  
ATOM   1917  C   LEU A1650      -5.576  -0.310  -0.765  1.00 15.00      A    C  
ATOM   1918  O   LEU A1650      -5.809  -0.753  -1.889  1.00 15.00      A    O  
ATOM   1919  N   ALA A1651      -6.501  -0.211   0.190  1.00 15.00      A    N  
ATOM   1920  HN  ALA A1651      -6.241   0.130   1.069  1.00 15.00      A    H  
ATOM   1921  CA  ALA A1651      -7.886  -0.598  -0.029  1.00 15.00      A    C  
ATOM   1922  CB  ALA A1651      -8.592  -0.786   1.305  1.00 15.00      A    C  
ATOM   1923  C   ALA A1651      -8.591   0.473  -0.855  1.00 15.00      A    C  
ATOM   1924  O   ALA A1651      -9.504   0.178  -1.625  1.00 15.00      A    O  
ATOM   1925  N   SER A1652      -8.144   1.720  -0.686  1.00 15.00      A    N  
ATOM   1926  HN  SER A1652      -7.418   1.879  -0.049  1.00 15.00      A    H  
ATOM   1927  CA  SER A1652      -8.701   2.855  -1.416  1.00 15.00      A    C  
ATOM   1928  CB  SER A1652      -8.248   4.173  -0.781  1.00 15.00      A    C  
ATOM   1929  OG  SER A1652      -8.716   5.290  -1.519  1.00 15.00      A    O  
ATOM   1930  HG  SER A1652      -7.968   5.763  -1.891  1.00 15.00      A    H  
ATOM   1931  C   SER A1652      -8.279   2.810  -2.879  1.00 15.00      A    C  
ATOM   1932  O   SER A1652      -9.059   3.151  -3.768  1.00 15.00      A    O  
ATOM   1933  N   HIS A1653      -7.038   2.383  -3.118  1.00 15.00      A    N  
ATOM   1934  HN  HIS A1653      -6.465   2.138  -2.361  1.00 15.00      A    H  
ATOM   1935  CA  HIS A1653      -6.509   2.271  -4.475  1.00 15.00      A    C  
ATOM   1936  CB  HIS A1653      -4.994   2.052  -4.456  1.00 15.00      A    C  
ATOM   1937  CG  HIS A1653      -4.189   3.318  -4.452  1.00 15.00      A    C  
ATOM   1938  ND1 HIS A1653      -3.402   3.667  -5.523  1.00 15.00      A    N  
ATOM   1939  CD2 HIS A1653      -4.079   4.267  -3.491  1.00 15.00      A    C  
ATOM   1940  CE1 HIS A1653      -2.834   4.816  -5.199  1.00 15.00      A    C  
ATOM   1941  NE2 HIS A1653      -3.215   5.216  -3.978  1.00 15.00      A    N  
ATOM   1942  HE2 HIS A1653      -2.930   6.031  -3.514  1.00 15.00      A    H  
ATOM   1943  C   HIS A1653      -7.195   1.136  -5.231  1.00 15.00      A    C  
ATOM   1944  O   HIS A1653      -7.216   1.120  -6.460  1.00 15.00      A    O  
ATOM   1945  N   ALA A1654      -7.762   0.193  -4.478  1.00 15.00      A    N  
ATOM   1946  HN  ALA A1654      -7.697   0.262  -3.502  1.00 15.00      A    H  
ATOM   1947  CA  ALA A1654      -8.474  -0.937  -5.062  1.00 15.00      A    C  
ATOM   1948  CB  ALA A1654      -8.521  -2.097  -4.084  1.00 15.00      A    C  
ATOM   1949  C   ALA A1654      -9.886  -0.524  -5.468  1.00 15.00      A    C  
ATOM   1950  O   ALA A1654     -10.500  -1.144  -6.337  1.00 15.00      A    O  
ATOM   1951  N   ILE A1655     -10.396   0.525  -4.824  1.00 15.00      A    N  
ATOM   1952  HN  ILE A1655      -9.868   0.953  -4.115  1.00 15.00      A    H  
ATOM   1953  CA  ILE A1655     -11.725   1.045  -5.129  1.00 15.00      A    C  
ATOM   1954  CB  ILE A1655     -12.221   2.001  -4.018  1.00 15.00      A    C  
ATOM   1955  CG1 ILE A1655     -12.322   1.263  -2.680  1.00 15.00      A    C  
ATOM   1956  CG2 ILE A1655     -13.562   2.618  -4.389  1.00 15.00      A    C  
ATOM   1957  CD1 ILE A1655     -12.442   2.177  -1.480  1.00 15.00      A    C  
ATOM   1958  C   ILE A1655     -11.710   1.791  -6.465  1.00 15.00      A    C  
ATOM   1959  O   ILE A1655     -12.659   1.712  -7.245  1.00 15.00      A    O  
ATOM   1960  N   GLN A1656     -10.611   2.498  -6.723  1.00 15.00      A    N  
ATOM   1961  HN  GLN A1656      -9.886   2.506  -6.065  1.00 15.00      A    H  
ATOM   1962  CA  GLN A1656     -10.455   3.264  -7.957  1.00 15.00      A    C  
ATOM   1963  CB  GLN A1656      -9.498   4.442  -7.735  1.00 15.00      A    C  
ATOM   1964  CG  GLN A1656      -9.493   4.994  -6.315  1.00 15.00      A    C  
ATOM   1965  CD  GLN A1656     -10.835   5.564  -5.889  1.00 15.00      A    C  
ATOM   1966  OE1 GLN A1656     -11.579   6.111  -6.702  1.00 15.00      A    O  
ATOM   1967  NE2 GLN A1656     -11.158   5.428  -4.609  1.00 15.00      A    N  
ATOM   1968 HE21 GLN A1656     -10.525   4.972  -4.015  1.00 15.00      A    H  
ATOM   1969 HE22 GLN A1656     -12.017   5.792  -4.309  1.00 15.00      A    H  
ATOM   1970  C   GLN A1656      -9.938   2.383  -9.096  1.00 15.00      A    C  
ATOM   1971  O   GLN A1656     -10.067   2.732 -10.271  1.00 15.00      A    O  
ATOM   1972  N   GLY A1657      -9.347   1.243  -8.740  1.00 15.00      A    N  
ATOM   1973  HN  GLY A1657      -9.275   1.019  -7.788  1.00 15.00      A    H  
ATOM   1974  CA  GLY A1657      -8.816   0.328  -9.740  1.00 15.00      A    C  
ATOM   1975  C   GLY A1657      -7.453   0.751 -10.258  1.00 15.00      A    C  
ATOM   1976  O   GLY A1657      -7.139   0.556 -11.434  1.00 15.00      A    O  
ATOM   1977  N   THR A1658      -6.647   1.334  -9.375  1.00 15.00      A    N  
ATOM   1978  HN  THR A1658      -6.964   1.461  -8.457  1.00 15.00      A    H  
ATOM   1979  CA  THR A1658      -5.308   1.796  -9.730  1.00 15.00      A    C  
ATOM   1980  CB  THR A1658      -5.087   3.261  -9.294  1.00 15.00      A    C  
ATOM   1981  OG1 THR A1658      -5.452   3.420  -7.915  1.00 15.00      A    O  
ATOM   1982  HG1 THR A1658      -4.670   3.331  -7.363  1.00 15.00      A    H  
ATOM   1983  CG2 THR A1658      -5.924   4.203 -10.147  1.00 15.00      A    C  
ATOM   1984  C   THR A1658      -4.226   0.911  -9.105  1.00 15.00      A    C  
ATOM   1985  O   THR A1658      -3.077   1.329  -8.953  1.00 15.00      A    O  
ATOM   1986  N   LEU A1659      -4.601  -0.319  -8.759  1.00 15.00      A    N  
ATOM   1987  HN  LEU A1659      -5.528  -0.595  -8.917  1.00 15.00      A    H  
ATOM   1988  CA  LEU A1659      -3.675  -1.273  -8.150  1.00 15.00      A    C  
ATOM   1989  CB  LEU A1659      -4.465  -2.333  -7.379  1.00 15.00      A    C  
ATOM   1990  CG  LEU A1659      -3.974  -2.660  -5.967  1.00 15.00      A    C  
ATOM   1991  CD1 LEU A1659      -3.709  -1.387  -5.178  1.00 15.00      A    C  
ATOM   1992  CD2 LEU A1659      -4.991  -3.527  -5.242  1.00 15.00      A    C  
ATOM   1993  C   LEU A1659      -2.790  -1.936  -9.207  1.00 15.00      A    C  
ATOM   1994  O   LEU A1659      -3.284  -2.421 -10.223  1.00 15.00      A    O  
ATOM   1995  N   SER A1660      -1.478  -1.950  -8.961  1.00 15.00      A    N  
ATOM   1996  HN  SER A1660      -1.144  -1.548  -8.134  1.00 15.00      A    H  
ATOM   1997  CA  SER A1660      -0.520  -2.543  -9.896  1.00 15.00      A    C  
ATOM   1998  CB  SER A1660       0.879  -1.972  -9.652  1.00 15.00      A    C  
ATOM   1999  OG  SER A1660       0.870  -0.558  -9.711  1.00 15.00      A    O  
ATOM   2000  HG  SER A1660       1.684  -0.251 -10.112  1.00 15.00      A    H  
ATOM   2001  C   SER A1660      -0.477  -4.066  -9.791  1.00 15.00      A    C  
ATOM   2002  O   SER A1660      -0.164  -4.754 -10.763  1.00 15.00      A    O  
ATOM   2003  N   TYR A1661      -0.786  -4.587  -8.608  1.00 15.00      A    N  
ATOM   2004  HN  TYR A1661      -1.033  -3.989  -7.872  1.00 15.00      A    H  
ATOM   2005  CA  TYR A1661      -0.772  -6.027  -8.383  1.00 15.00      A    C  
ATOM   2006  CB  TYR A1661       0.242  -6.391  -7.295  1.00 15.00      A    C  
ATOM   2007  CG  TYR A1661       1.670  -6.420  -7.792  1.00 15.00      A    C  
ATOM   2008  CD1 TYR A1661       2.459  -5.278  -7.769  1.00 15.00      A    C  
ATOM   2009  CD2 TYR A1661       2.226  -7.588  -8.298  1.00 15.00      A    C  
ATOM   2010  CE1 TYR A1661       3.760  -5.298  -8.237  1.00 15.00      A    C  
ATOM   2011  CE2 TYR A1661       3.526  -7.619  -8.765  1.00 15.00      A    C  
ATOM   2012  CZ  TYR A1661       4.289  -6.470  -8.734  1.00 15.00      A    C  
ATOM   2013  OH  TYR A1661       5.582  -6.493  -9.205  1.00 15.00      A    O  
ATOM   2014  HH  TYR A1661       6.154  -6.013  -8.602  1.00 15.00      A    H  
ATOM   2015  C   TYR A1661      -2.158  -6.556  -8.029  1.00 15.00      A    C  
ATOM   2016  O   TYR A1661      -2.991  -5.821  -7.496  1.00 15.00      A    O  
ATOM   2017  N   PRO A1662      -2.425  -7.842  -8.339  1.00 15.00      A    N  
ATOM   2018  CA  PRO A1662      -3.717  -8.475  -8.050  1.00 15.00      A    C  
ATOM   2019  CB  PRO A1662      -3.673  -9.758  -8.885  1.00 15.00      A    C  
ATOM   2020  CG  PRO A1662      -2.223 -10.087  -8.994  1.00 15.00      A    C  
ATOM   2021  CD  PRO A1662      -1.491  -8.772  -9.008  1.00 15.00      A    C  
ATOM   2022  C   PRO A1662      -3.883  -8.807  -6.567  1.00 15.00      A    C  
ATOM   2023  O   PRO A1662      -3.703  -9.953  -6.147  1.00 15.00      A    O  
ATOM   2024  N   LEU A1663      -4.217  -7.792  -5.775  1.00 15.00      A    N  
ATOM   2025  HN  LEU A1663      -4.335  -6.901  -6.164  1.00 15.00      A    H  
ATOM   2026  CA  LEU A1663      -4.410  -7.972  -4.344  1.00 15.00      A    C  
ATOM   2027  CB  LEU A1663      -4.021  -6.706  -3.575  1.00 15.00      A    C  
ATOM   2028  CG  LEU A1663      -2.640  -6.119  -3.887  1.00 15.00      A    C  
ATOM   2029  CD1 LEU A1663      -2.333  -4.940  -2.975  1.00 15.00      A    C  
ATOM   2030  CD2 LEU A1663      -1.557  -7.183  -3.773  1.00 15.00      A    C  
ATOM   2031  C   LEU A1663      -5.854  -8.355  -4.050  1.00 15.00      A    C  
ATOM   2032  O   LEU A1663      -6.781  -7.834  -4.668  1.00 15.00      A    O  
ATOM   2033  N   VAL A1664      -6.030  -9.278  -3.114  1.00 15.00      A    N  
ATOM   2034  HN  VAL A1664      -5.244  -9.656  -2.666  1.00 15.00      A    H  
ATOM   2035  CA  VAL A1664      -7.358  -9.751  -2.737  1.00 15.00      A    C  
ATOM   2036  CB  VAL A1664      -7.379 -11.286  -2.549  1.00 15.00      A    C  
ATOM   2037  CG1 VAL A1664      -8.801 -11.789  -2.342  1.00 15.00      A    C  
ATOM   2038  CG2 VAL A1664      -6.733 -11.978  -3.738  1.00 15.00      A    C  
ATOM   2039  C   VAL A1664      -7.835  -9.091  -1.452  1.00 15.00      A    C  
ATOM   2040  O   VAL A1664      -8.968  -8.615  -1.374  1.00 15.00      A    O  
ATOM   2041  N   SER A1665      -6.967  -9.057  -0.447  1.00 15.00      A    N  
ATOM   2042  HN  SER A1665      -6.072  -9.437  -0.571  1.00 15.00      A    H  
ATOM   2043  CA  SER A1665      -7.321  -8.464   0.833  1.00 15.00      A    C  
ATOM   2044  CB  SER A1665      -7.995  -9.510   1.724  1.00 15.00      A    C  
ATOM   2045  OG  SER A1665      -7.144 -10.624   1.933  1.00 15.00      A    O  
ATOM   2046  HG  SER A1665      -7.216 -11.227   1.189  1.00 15.00      A    H  
ATOM   2047  C   SER A1665      -6.113  -7.873   1.550  1.00 15.00      A    C  
ATOM   2048  O   SER A1665      -4.977  -8.293   1.332  1.00 15.00      A    O  
ATOM   2049  N   VAL A1666      -6.378  -6.892   2.406  1.00 15.00      A    N  
ATOM   2050  HN  VAL A1666      -7.307  -6.597   2.515  1.00 15.00      A    H  
ATOM   2051  CA  VAL A1666      -5.335  -6.242   3.188  1.00 15.00      A    C  
ATOM   2052  CB  VAL A1666      -4.804  -4.948   2.522  1.00 15.00      A    C  
ATOM   2053  CG1 VAL A1666      -5.909  -3.919   2.330  1.00 15.00      A    C  
ATOM   2054  CG2 VAL A1666      -3.643  -4.364   3.314  1.00 15.00      A    C  
ATOM   2055  C   VAL A1666      -5.824  -5.973   4.612  1.00 15.00      A    C  
ATOM   2056  O   VAL A1666      -6.839  -5.307   4.822  1.00 15.00      A    O  
ATOM   2057  N   VAL A1667      -5.113  -6.529   5.587  1.00 15.00      A    N  
ATOM   2058  HN  VAL A1667      -4.327  -7.070   5.358  1.00 15.00      A    H  
ATOM   2059  CA  VAL A1667      -5.476  -6.357   6.988  1.00 15.00      A    C  
ATOM   2060  CB  VAL A1667      -6.028  -7.668   7.596  1.00 15.00      A    C  
ATOM   2061  CG1 VAL A1667      -6.473  -7.457   9.036  1.00 15.00      A    C  
ATOM   2062  CG2 VAL A1667      -7.171  -8.224   6.758  1.00 15.00      A    C  
ATOM   2063  C   VAL A1667      -4.277  -5.900   7.809  1.00 15.00      A    C  
ATOM   2064  O   VAL A1667      -3.177  -6.435   7.671  1.00 15.00      A    O  
ATOM   2065  N   SER A1668      -4.492  -4.900   8.655  1.00 15.00      A    N  
ATOM   2066  HN  SER A1668      -5.384  -4.497   8.705  1.00 15.00      A    H  
ATOM   2067  CA  SER A1668      -3.438  -4.392   9.515  1.00 15.00      A    C  
ATOM   2068  CB  SER A1668      -3.527  -2.874   9.638  1.00 15.00      A    C  
ATOM   2069  OG  SER A1668      -2.552  -2.385  10.539  1.00 15.00      A    O  
ATOM   2070  HG  SER A1668      -1.907  -3.072  10.717  1.00 15.00      A    H  
ATOM   2071  C   SER A1668      -3.539  -5.047  10.887  1.00 15.00      A    C  
ATOM   2072  O   SER A1668      -4.542  -4.894  11.583  1.00 15.00      A    O  
ATOM   2073  N   GLU A1669      -2.501  -5.787  11.266  1.00 15.00      A    N  
ATOM   2074  HN  GLU A1669      -1.725  -5.866  10.670  1.00 15.00      A    H  
ATOM   2075  CA  GLU A1669      -2.487  -6.483  12.547  1.00 15.00      A    C  
ATOM   2076  CB  GLU A1669      -2.182  -7.966  12.342  1.00 15.00      A    C  
ATOM   2077  CG  GLU A1669      -3.323  -8.770  11.746  1.00 15.00      A    C  
ATOM   2078  CD  GLU A1669      -2.957 -10.230  11.551  1.00 15.00      A    C  
ATOM   2079  OE1 GLU A1669      -2.040 -10.712  12.252  1.00 15.00      A    O  
ATOM   2080  OE2 GLU A1669      -3.587 -10.892  10.699  1.00 15.00      A    O  
ATOM   2081  C   GLU A1669      -1.471  -5.895  13.513  1.00 15.00      A    C  
ATOM   2082  O   GLU A1669      -0.390  -5.467  13.114  1.00 15.00      A    O  
ATOM   2083  N   SER A1670      -1.831  -5.883  14.791  1.00 15.00      A    N  
ATOM   2084  HN  SER A1670      -2.716  -6.217  15.038  1.00 15.00      A    H  
ATOM   2085  CA  SER A1670      -0.950  -5.377  15.832  1.00 15.00      A    C  
ATOM   2086  CB  SER A1670      -1.699  -4.416  16.758  1.00 15.00      A    C  
ATOM   2087  OG  SER A1670      -2.255  -3.336  16.029  1.00 15.00      A    O  
ATOM   2088  HG  SER A1670      -1.833  -3.278  15.169  1.00 15.00      A    H  
ATOM   2089  C   SER A1670      -0.356  -6.535  16.629  1.00 15.00      A    C  
ATOM   2090  O   SER A1670       0.519  -6.336  17.469  1.00 15.00      A    O  
ATOM   2091  N   LEU A1671      -0.842  -7.746  16.353  1.00 15.00      A    N  
ATOM   2092  HN  LEU A1671      -1.542  -7.834  15.675  1.00 15.00      A    H  
ATOM   2093  CA  LEU A1671      -0.359  -8.945  17.030  1.00 15.00      A    C  
ATOM   2094  CB  LEU A1671      -1.516  -9.894  17.362  1.00 15.00      A    C  
ATOM   2095  CG  LEU A1671      -2.535  -9.405  18.394  1.00 15.00      A    C  
ATOM   2096  CD1 LEU A1671      -3.867  -9.094  17.723  1.00 15.00      A    C  
ATOM   2097  CD2 LEU A1671      -2.711 -10.439  19.497  1.00 15.00      A    C  
ATOM   2098  C   LEU A1671       0.670  -9.670  16.171  1.00 15.00      A    C  
ATOM   2099  O   LEU A1671       1.872  -9.556  16.405  1.00 15.00      A    O  
ATOM   2100  N   THR A1672       0.179 -10.409  15.174  1.00 15.00      A    N  
ATOM   2101  HN  THR A1672      -0.791 -10.448  15.051  1.00 15.00      A    H  
ATOM   2102  CA  THR A1672       1.035 -11.167  14.259  1.00 15.00      A    C  
ATOM   2103  CB  THR A1672       1.964 -10.247  13.434  1.00 15.00      A    C  
ATOM   2104  OG1 THR A1672       1.188  -9.220  12.807  1.00 15.00      A    O  
ATOM   2105  HG1 THR A1672       0.614  -9.612  12.143  1.00 15.00      A    H  
ATOM   2106  CG2 THR A1672       2.694 -11.041  12.360  1.00 15.00      A    C  
ATOM   2107  C   THR A1672       1.864 -12.214  14.998  1.00 15.00      A    C  
ATOM   2108  O   THR A1672       1.704 -13.414  14.778  1.00 15.00      A    O  
ATOM   2109  C1  UNK B   1       7.554  13.304  -4.298  1.00 15.00      B    C  
ATOM   2110  C2  UNK B   1       6.068  13.653  -4.184  1.00 15.00      B    C  
ATOM   2111  C3  UNK B   1       5.582  14.254  -3.029  1.00 15.00      B    C  
ATOM   2112  C4  UNK B   1       5.119  13.342  -5.344  1.00 15.00      B    C  
ATOM   2113  O1  UNK B   1       5.539  12.825  -6.377  1.00 15.00      B    O  
ATOM   2114  O2  UNK B   1       3.797  13.642  -5.229  1.00 15.00      B    O  
ATOM   2115  C5  UNK B   1       3.113  13.261  -6.425  1.00 15.00      B    C  
END
