# Supplementary material for: In silico assessment of biocompatibility and toxicity: molecular docking and dynamics simulation of PMMA-based dental materials for interim prosthetic restorations
Source: J Mater Sci Mater Med. 2024 Jun 4;35(1):28. doi: 10.1007/s10856-024-06799-7 (PMC11150300; doi:10.1007/s10856-024-06799-7)
Supplement: Supplementary file 3 — Supplementary Data 3 [file 10856_2024_6799_MOESM3_ESM.zip › Complexes/NOTCH2_PMMA.pdb]

REMARK FILENAME="complex_17w.pdb0"
REMARK ===============================================================
REMARK HADDOCK run for complex
REMARK initial structure: complex_17.pdb
REMARK ===============================================================
REMARK            total,bonds,angles,improper,dihe,vdw,elec,air,cdih,coup,rdcs,vean,dani,xpcs,rg
REMARK energies: -9.34057, 0, 0, 0, 0, -32.1816, -18.0519, 40.8929, 0, 0, 0, 0, 0, 0, 0
REMARK ===============================================================
REMARK            bonds,angles,impropers,dihe,air,cdih,coup,rdcs,vean,dani,xpcs
REMARK rms-dev.: 0,0,0,0,1.20025,0,0, 0, 0, 0, 0
REMARK ===============================================================
REMARK               air,cdih,coup,rdcs,vean,dani,xpcs
REMARK               >0.3,>5,>1,>0,>5,>0.2,>0.2
REMARK violations.: 1, 0, 0, 0, 0, 0, 0
REMARK ===============================================================
REMARK                        CVpartition#,violations,rms
REMARK AIRs cross-validation: 2, 7, 4.03728
REMARK ===============================================================
REMARK NCS energy: 0
REMARK ===============================================================
REMARK Symmetry energy: 0
REMARK ===============================================================
REMARK Membrane restraining energy: 0
REMARK ===============================================================
REMARK Local cross-correlation:  0.0000
REMARK ===============================================================
REMARK Desolvation energy: -3.61193
REMARK Internal energy free molecules: -7401.9
REMARK Internal energy complex: -7300.64
REMARK Binding energy: 47.4102
REMARK ===============================================================
REMARK buried surface area: 758.599
REMARK ===============================================================
REMARK water - chain_1: 0 0 0
REMARK water - chain_2: 0 0 0
REMARK ===============================================================
REMARK water - water: 0 0 0
REMARK ===============================================================
REMARK DATE:14-Feb-2024  03:34:24       created by user: enmr
REMARK VERSION:1.3U
ATOM      1  N   CYS A1425     -29.147   0.685  -1.190  1.00 15.00      A    N  
ATOM      2  HN  CYS A1425     -29.513   1.043  -0.356  1.00 15.00      A    H  
ATOM      3  CA  CYS A1425     -28.363  -0.543  -1.150  1.00 15.00      A    C  
ATOM      4  C   CYS A1425     -29.185  -1.680  -0.542  1.00 15.00      A    C  
ATOM      5  O   CYS A1425     -30.102  -2.197  -1.179  1.00 15.00      A    O  
ATOM      6  CB  CYS A1425     -27.073  -0.313  -0.358  1.00 15.00      A    C  
ATOM      7  SG  CYS A1425     -26.050  -1.805  -0.121  1.00 15.00      A    S  
ATOM      8  N   LEU A1426     -28.853  -2.068   0.688  1.00 15.00      A    N  
ATOM      9  HN  LEU A1426     -28.102  -1.633   1.139  1.00 15.00      A    H  
ATOM     10  CA  LEU A1426     -29.573  -3.128   1.378  1.00 15.00      A    C  
ATOM     11  CB  LEU A1426     -28.615  -3.924   2.271  1.00 15.00      A    C  
ATOM     12  CG  LEU A1426     -28.774  -5.451   2.251  1.00 15.00      A    C  
ATOM     13  CD1 LEU A1426     -28.334  -6.009   0.906  1.00 15.00      A    C  
ATOM     14  CD2 LEU A1426     -27.974  -6.100   3.374  1.00 15.00      A    C  
ATOM     15  C   LEU A1426     -30.680  -2.515   2.217  1.00 15.00      A    C  
ATOM     16  O   LEU A1426     -31.638  -3.188   2.606  1.00 15.00      A    O  
ATOM     17  N   SER A1427     -30.522  -1.225   2.494  1.00 15.00      A    N  
ATOM     18  HN  SER A1427     -29.714  -0.774   2.179  1.00 15.00      A    H  
ATOM     19  CA  SER A1427     -31.489  -0.465   3.271  1.00 15.00      A    C  
ATOM     20  CB  SER A1427     -31.168  -0.565   4.763  1.00 15.00      A    C  
ATOM     21  OG  SER A1427     -29.922   0.041   5.058  1.00 15.00      A    O  
ATOM     22  HG  SER A1427     -29.221  -0.418   4.584  1.00 15.00      A    H  
ATOM     23  C   SER A1427     -31.477   1.000   2.841  1.00 15.00      A    C  
ATOM     24  O   SER A1427     -30.547   1.452   2.169  1.00 15.00      A    O  
ATOM     25  N   GLN A1428     -32.512   1.740   3.239  1.00 15.00      A    N  
ATOM     26  HN  GLN A1428     -33.211   1.325   3.785  1.00 15.00      A    H  
ATOM     27  CA  GLN A1428     -32.625   3.155   2.894  1.00 15.00      A    C  
ATOM     28  CB  GLN A1428     -34.075   3.635   3.032  1.00 15.00      A    C  
ATOM     29  CG  GLN A1428     -34.721   3.324   4.373  1.00 15.00      A    C  
ATOM     30  CD  GLN A1428     -36.226   3.509   4.350  1.00 15.00      A    C  
ATOM     31  OE1 GLN A1428     -36.737   4.587   4.647  1.00 15.00      A    O  
ATOM     32  NE2 GLN A1428     -36.944   2.455   3.986  1.00 15.00      A    N  
ATOM     33 HE21 GLN A1428     -36.469   1.631   3.754  1.00 15.00      A    H  
ATOM     34 HE22 GLN A1428     -37.921   2.542   3.971  1.00 15.00      A    H  
ATOM     35  C   GLN A1428     -31.678   4.018   3.726  1.00 15.00      A    C  
ATOM     36  O   GLN A1428     -31.474   5.198   3.433  1.00 15.00      A    O  
ATOM     37  N   TYR A1429     -31.100   3.415   4.763  1.00 15.00      A    N  
ATOM     38  HN  TYR A1429     -31.313   2.480   4.946  1.00 15.00      A    H  
ATOM     39  CA  TYR A1429     -30.160   4.109   5.635  1.00 15.00      A    C  
ATOM     40  CB  TYR A1429     -30.071   3.382   6.985  1.00 15.00      A    C  
ATOM     41  CG  TYR A1429     -28.962   3.869   7.895  1.00 15.00      A    C  
ATOM     42  CD1 TYR A1429     -29.092   5.052   8.612  1.00 15.00      A    C  
ATOM     43  CD2 TYR A1429     -27.784   3.143   8.036  1.00 15.00      A    C  
ATOM     44  CE1 TYR A1429     -28.080   5.498   9.441  1.00 15.00      A    C  
ATOM     45  CE2 TYR A1429     -26.768   3.581   8.862  1.00 15.00      A    C  
ATOM     46  CZ  TYR A1429     -26.921   4.759   9.563  1.00 15.00      A    C  
ATOM     47  OH  TYR A1429     -25.909   5.200  10.386  1.00 15.00      A    O  
ATOM     48  HH  TYR A1429     -26.259   5.363  11.265  1.00 15.00      A    H  
ATOM     49  C   TYR A1429     -28.779   4.185   4.986  1.00 15.00      A    C  
ATOM     50  O   TYR A1429     -28.020   5.127   5.218  1.00 15.00      A    O  
ATOM     51  N   CYS A1430     -28.473   3.193   4.154  1.00 15.00      A    N  
ATOM     52  HN  CYS A1430     -29.134   2.486   3.994  1.00 15.00      A    H  
ATOM     53  CA  CYS A1430     -27.187   3.128   3.472  1.00 15.00      A    C  
ATOM     54  C   CYS A1430     -27.121   4.044   2.257  1.00 15.00      A    C  
ATOM     55  O   CYS A1430     -26.037   4.431   1.829  1.00 15.00      A    O  
ATOM     56  CB  CYS A1430     -26.850   1.690   3.094  1.00 15.00      A    C  
ATOM     57  SG  CYS A1430     -26.308   0.680   4.506  1.00 15.00      A    S  
ATOM     58  N   ALA A1431     -28.281   4.388   1.703  1.00 15.00      A    N  
ATOM     59  HN  ALA A1431     -29.114   4.035   2.077  1.00 15.00      A    H  
ATOM     60  CA  ALA A1431     -28.341   5.273   0.545  1.00 15.00      A    C  
ATOM     61  CB  ALA A1431     -29.612   5.020  -0.251  1.00 15.00      A    C  
ATOM     62  C   ALA A1431     -28.257   6.736   0.976  1.00 15.00      A    C  
ATOM     63  O   ALA A1431     -28.045   7.629   0.153  1.00 15.00      A    O  
ATOM     64  N   ASP A1432     -28.424   6.966   2.277  1.00 15.00      A    N  
ATOM     65  HN  ASP A1432     -28.593   6.209   2.873  1.00 15.00      A    H  
ATOM     66  CA  ASP A1432     -28.366   8.310   2.841  1.00 15.00      A    C  
ATOM     67  CB  ASP A1432     -29.425   8.459   3.939  1.00 15.00      A    C  
ATOM     68  CG  ASP A1432     -29.569   9.884   4.436  1.00 15.00      A    C  
ATOM     69  OD1 ASP A1432     -30.276  10.675   3.777  1.00 15.00      A    O  
ATOM     70  OD2 ASP A1432     -28.976  10.209   5.487  1.00 15.00      A    O  
ATOM     71  C   ASP A1432     -26.975   8.601   3.405  1.00 15.00      A    C  
ATOM     72  O   ASP A1432     -26.556   9.756   3.493  1.00 15.00      A    O  
ATOM     73  N   LYS A1433     -26.264   7.541   3.781  1.00 15.00      A    N  
ATOM     74  HN  LYS A1433     -26.653   6.648   3.679  1.00 15.00      A    H  
ATOM     75  CA  LYS A1433     -24.918   7.670   4.335  1.00 15.00      A    C  
ATOM     76  CB  LYS A1433     -24.758   6.766   5.561  1.00 15.00      A    C  
ATOM     77  CG  LYS A1433     -25.521   7.235   6.789  1.00 15.00      A    C  
ATOM     78  CD  LYS A1433     -24.789   8.364   7.495  1.00 15.00      A    C  
ATOM     79  CE  LYS A1433     -25.640   8.957   8.603  1.00 15.00      A    C  
ATOM     80  NZ  LYS A1433     -26.817   9.687   8.058  1.00 15.00      A    N  
ATOM     81  HZ1 LYS A1433     -26.502  10.524   7.526  1.00 15.00      A    H  
ATOM     82  HZ2 LYS A1433     -27.438   9.993   8.832  1.00 15.00      A    H  
ATOM     83  HZ3 LYS A1433     -27.356   9.068   7.419  1.00 15.00      A    H  
ATOM     84  C   LYS A1433     -23.860   7.321   3.292  1.00 15.00      A    C  
ATOM     85  O   LYS A1433     -22.666   7.288   3.593  1.00 15.00      A    O  
ATOM     86  N   ALA A1434     -24.307   7.064   2.067  1.00 15.00      A    N  
ATOM     87  HN  ALA A1434     -25.271   7.115   1.890  1.00 15.00      A    H  
ATOM     88  CA  ALA A1434     -23.404   6.710   0.978  1.00 15.00      A    C  
ATOM     89  CB  ALA A1434     -24.156   5.981  -0.124  1.00 15.00      A    C  
ATOM     90  C   ALA A1434     -22.702   7.937   0.414  1.00 15.00      A    C  
ATOM     91  O   ALA A1434     -23.353   8.855  -0.091  1.00 15.00      A    O  
ATOM     92  N   ARG A1435     -21.372   7.937   0.510  1.00 15.00      A    N  
ATOM     93  HN  ARG A1435     -20.931   7.174   0.940  1.00 15.00      A    H  
ATOM     94  CA  ARG A1435     -20.545   9.034   0.008  1.00 15.00      A    C  
ATOM     95  CB  ARG A1435     -20.736   9.210  -1.500  1.00 15.00      A    C  
ATOM     96  CG  ARG A1435     -19.452   9.442  -2.276  1.00 15.00      A    C  
ATOM     97  CD  ARG A1435     -19.695   9.334  -3.773  1.00 15.00      A    C  
ATOM     98  NE  ARG A1435     -20.003   7.964  -4.186  1.00 15.00      A    N  
ATOM     99  HE  ARG A1435     -19.261   7.324  -4.215  1.00 15.00      A    H  
ATOM    100  CZ  ARG A1435     -21.224   7.543  -4.522  1.00 15.00      A    C  
ATOM    101  NH1 ARG A1435     -22.256   8.378  -4.493  1.00 15.00      A    N  
ATOM    102 HH11 ARG A1435     -22.117   9.369  -4.206  1.00 15.00      A    H  
ATOM    103 HH12 ARG A1435     -23.205   8.042  -4.755  1.00 15.00      A    H  
ATOM    104  NH2 ARG A1435     -21.409   6.282  -4.890  1.00 15.00      A    N  
ATOM    105 HH21 ARG A1435     -20.603   5.623  -4.918  1.00 15.00      A    H  
ATOM    106 HH22 ARG A1435     -22.359   5.951  -5.153  1.00 15.00      A    H  
ATOM    107  C   ARG A1435     -20.819  10.343   0.749  1.00 15.00      A    C  
ATOM    108  O   ARG A1435     -21.234  11.335   0.148  1.00 15.00      A    O  
ATOM    109  N   ASP A1436     -20.588  10.334   2.059  1.00 15.00      A    N  
ATOM    110  HN  ASP A1436     -20.271   9.508   2.483  1.00 15.00      A    H  
ATOM    111  CA  ASP A1436     -20.801  11.519   2.883  1.00 15.00      A    C  
ATOM    112  CB  ASP A1436     -21.893  11.264   3.932  1.00 15.00      A    C  
ATOM    113  CG  ASP A1436     -21.421  10.429   5.109  1.00 15.00      A    C  
ATOM    114  OD1 ASP A1436     -20.808   9.367   4.880  1.00 15.00      A    O  
ATOM    115  OD2 ASP A1436     -21.675  10.838   6.264  1.00 15.00      A    O  
ATOM    116  C   ASP A1436     -19.499  11.964   3.548  1.00 15.00      A    C  
ATOM    117  O   ASP A1436     -19.435  13.028   4.170  1.00 15.00      A    O  
ATOM    118  N   GLY A1437     -18.463  11.141   3.406  1.00 15.00      A    N  
ATOM    119  HN  GLY A1437     -18.578  10.311   2.897  1.00 15.00      A    H  
ATOM    120  CA  GLY A1437     -17.172  11.454   3.991  1.00 15.00      A    C  
ATOM    121  C   GLY A1437     -16.924  10.715   5.293  1.00 15.00      A    C  
ATOM    122  O   GLY A1437     -15.812  10.732   5.820  1.00 15.00      A    O  
ATOM    123  N   VAL A1438     -17.960  10.063   5.813  1.00 15.00      A    N  
ATOM    124  HN  VAL A1438     -18.822  10.077   5.341  1.00 15.00      A    H  
ATOM    125  CA  VAL A1438     -17.848   9.321   7.065  1.00 15.00      A    C  
ATOM    126  CB  VAL A1438     -18.893   9.798   8.096  1.00 15.00      A    C  
ATOM    127  CG1 VAL A1438     -18.694   9.096   9.431  1.00 15.00      A    C  
ATOM    128  CG2 VAL A1438     -18.832  11.309   8.271  1.00 15.00      A    C  
ATOM    129  C   VAL A1438     -18.031   7.827   6.826  1.00 15.00      A    C  
ATOM    130  O   VAL A1438     -18.969   7.410   6.154  1.00 15.00      A    O  
ATOM    131  N   CYS A1439     -17.125   7.027   7.380  1.00 15.00      A    N  
ATOM    132  HN  CYS A1439     -16.396   7.420   7.903  1.00 15.00      A    H  
ATOM    133  CA  CYS A1439     -17.189   5.580   7.224  1.00 15.00      A    C  
ATOM    134  C   CYS A1439     -18.186   4.944   8.190  1.00 15.00      A    C  
ATOM    135  O   CYS A1439     -17.988   4.962   9.406  1.00 15.00      A    O  
ATOM    136  CB  CYS A1439     -15.803   4.960   7.408  1.00 15.00      A    C  
ATOM    137  SG  CYS A1439     -15.791   3.138   7.398  1.00 15.00      A    S  
ATOM    138  N   ASP A1440     -19.260   4.389   7.639  1.00 15.00      A    N  
ATOM    139  HN  ASP A1440     -19.368   4.419   6.666  1.00 15.00      A    H  
ATOM    140  CA  ASP A1440     -20.280   3.730   8.445  1.00 15.00      A    C  
ATOM    141  CB  ASP A1440     -21.685   4.113   7.969  1.00 15.00      A    C  
ATOM    142  CG  ASP A1440     -22.044   5.552   8.285  1.00 15.00      A    C  
ATOM    143  OD1 ASP A1440     -22.455   5.825   9.435  1.00 15.00      A    O  
ATOM    144  OD2 ASP A1440     -21.919   6.405   7.385  1.00 15.00      A    O  
ATOM    145  C   ASP A1440     -20.098   2.220   8.367  1.00 15.00      A    C  
ATOM    146  O   ASP A1440     -20.079   1.650   7.276  1.00 15.00      A    O  
ATOM    147  N   GLU A1441     -19.958   1.576   9.525  1.00 15.00      A    N  
ATOM    148  HN  GLU A1441     -19.977   2.086  10.362  1.00 15.00      A    H  
ATOM    149  CA  GLU A1441     -19.768   0.126   9.578  1.00 15.00      A    C  
ATOM    150  CB  GLU A1441     -19.262  -0.317  10.952  1.00 15.00      A    C  
ATOM    151  CG  GLU A1441     -17.816   0.061  11.235  1.00 15.00      A    C  
ATOM    152  CD  GLU A1441     -16.867  -0.423  10.152  1.00 15.00      A    C  
ATOM    153  OE1 GLU A1441     -16.863  -1.641   9.865  1.00 15.00      A    O  
ATOM    154  OE2 GLU A1441     -16.126   0.413   9.595  1.00 15.00      A    O  
ATOM    155  C   GLU A1441     -21.040  -0.633   9.206  1.00 15.00      A    C  
ATOM    156  O   GLU A1441     -20.976  -1.778   8.759  1.00 15.00      A    O  
ATOM    157  N   ALA A1442     -22.191   0.013   9.384  1.00 15.00      A    N  
ATOM    158  HN  ALA A1442     -22.175   0.924   9.747  1.00 15.00      A    H  
ATOM    159  CA  ALA A1442     -23.478  -0.598   9.059  1.00 15.00      A    C  
ATOM    160  CB  ALA A1442     -24.614   0.198   9.685  1.00 15.00      A    C  
ATOM    161  C   ALA A1442     -23.676  -0.708   7.546  1.00 15.00      A    C  
ATOM    162  O   ALA A1442     -24.551  -1.437   7.076  1.00 15.00      A    O  
ATOM    163  N   CYS A1443     -22.858   0.018   6.789  1.00 15.00      A    N  
ATOM    164  HN  CYS A1443     -22.183   0.580   7.222  1.00 15.00      A    H  
ATOM    165  CA  CYS A1443     -22.941   0.004   5.335  1.00 15.00      A    C  
ATOM    166  C   CYS A1443     -21.608  -0.390   4.707  1.00 15.00      A    C  
ATOM    167  O   CYS A1443     -21.395  -0.207   3.508  1.00 15.00      A    O  
ATOM    168  CB  CYS A1443     -23.390   1.371   4.823  1.00 15.00      A    C  
ATOM    169  SG  CYS A1443     -25.007   1.905   5.463  1.00 15.00      A    S  
ATOM    170  N   ASN A1444     -20.722  -0.947   5.525  1.00 15.00      A    N  
ATOM    171  HN  ASN A1444     -20.958  -1.071   6.469  1.00 15.00      A    H  
ATOM    172  CA  ASN A1444     -19.405  -1.374   5.067  1.00 15.00      A    C  
ATOM    173  CB  ASN A1444     -18.404  -1.279   6.223  1.00 15.00      A    C  
ATOM    174  CG  ASN A1444     -16.956  -1.306   5.771  1.00 15.00      A    C  
ATOM    175  OD1 ASN A1444     -16.643  -0.977   4.628  1.00 15.00      A    O  
ATOM    176  ND2 ASN A1444     -16.062  -1.677   6.678  1.00 15.00      A    N  
ATOM    177 HD21 ASN A1444     -16.381  -1.906   7.576  1.00 15.00      A    H  
ATOM    178 HD22 ASN A1444     -15.117  -1.706   6.414  1.00 15.00      A    H  
ATOM    179  C   ASN A1444     -19.458  -2.799   4.504  1.00 15.00      A    C  
ATOM    180  O   ASN A1444     -18.965  -3.745   5.120  1.00 15.00      A    O  
ATOM    181  N   SER A1445     -20.073  -2.939   3.330  1.00 15.00      A    N  
ATOM    182  HN  SER A1445     -20.450  -2.144   2.894  1.00 15.00      A    H  
ATOM    183  CA  SER A1445     -20.209  -4.237   2.673  1.00 15.00      A    C  
ATOM    184  CB  SER A1445     -21.559  -4.868   3.038  1.00 15.00      A    C  
ATOM    185  OG  SER A1445     -21.697  -6.160   2.474  1.00 15.00      A    O  
ATOM    186  HG  SER A1445     -21.924  -6.786   3.165  1.00 15.00      A    H  
ATOM    187  C   SER A1445     -20.088  -4.092   1.155  1.00 15.00      A    C  
ATOM    188  O   SER A1445     -20.242  -2.997   0.619  1.00 15.00      A    O  
ATOM    189  N   HIS A1446     -19.820  -5.206   0.471  1.00 15.00      A    N  
ATOM    190  HN  HIS A1446     -19.719  -6.048   0.961  1.00 15.00      A    H  
ATOM    191  CA  HIS A1446     -19.672  -5.214  -0.986  1.00 15.00      A    C  
ATOM    192  CB  HIS A1446     -19.308  -6.621  -1.476  1.00 15.00      A    C  
ATOM    193  CG  HIS A1446     -19.355  -6.782  -2.968  1.00 15.00      A    C  
ATOM    194  ND1 HIS A1446     -20.385  -7.457  -3.581  1.00 15.00      A    N  
ATOM    195  CD2 HIS A1446     -18.494  -6.332  -3.914  1.00 15.00      A    C  
ATOM    196  CE1 HIS A1446     -20.135  -7.403  -4.876  1.00 15.00      A    C  
ATOM    197  NE2 HIS A1446     -19.001  -6.733  -5.124  1.00 15.00      A    N  
ATOM    198  HE2 HIS A1446     -18.611  -6.559  -6.005  1.00 15.00      A    H  
ATOM    199  C   HIS A1446     -20.924  -4.708  -1.708  1.00 15.00      A    C  
ATOM    200  O   HIS A1446     -20.822  -3.965  -2.686  1.00 15.00      A    O  
ATOM    201  N   ALA A1447     -22.095  -5.114  -1.222  1.00 15.00      A    N  
ATOM    202  HN  ALA A1447     -22.107  -5.699  -0.437  1.00 15.00      A    H  
ATOM    203  CA  ALA A1447     -23.362  -4.713  -1.825  1.00 15.00      A    C  
ATOM    204  CB  ALA A1447     -24.522  -5.413  -1.131  1.00 15.00      A    C  
ATOM    205  C   ALA A1447     -23.559  -3.199  -1.806  1.00 15.00      A    C  
ATOM    206  O   ALA A1447     -24.197  -2.640  -2.698  1.00 15.00      A    O  
ATOM    207  N   CYS A1448     -23.010  -2.541  -0.788  1.00 15.00      A    N  
ATOM    208  HN  CYS A1448     -22.513  -3.042  -0.107  1.00 15.00      A    H  
ATOM    209  CA  CYS A1448     -23.133  -1.091  -0.660  1.00 15.00      A    C  
ATOM    210  C   CYS A1448     -21.890  -0.371  -1.174  1.00 15.00      A    C  
ATOM    211  O   CYS A1448     -21.766   0.845  -1.021  1.00 15.00      A    O  
ATOM    212  CB  CYS A1448     -23.385  -0.703   0.804  1.00 15.00      A    C  
ATOM    213  SG  CYS A1448     -24.922  -1.377   1.513  1.00 15.00      A    S  
ATOM    214  N   GLN A1449     -20.977  -1.132  -1.791  1.00 15.00      A    N  
ATOM    215  HN  GLN A1449     -21.153  -2.093  -1.893  1.00 15.00      A    H  
ATOM    216  CA  GLN A1449     -19.718  -0.586  -2.317  1.00 15.00      A    C  
ATOM    217  CB  GLN A1449     -19.954   0.454  -3.417  1.00 15.00      A    C  
ATOM    218  CG  GLN A1449     -20.268  -0.140  -4.782  1.00 15.00      A    C  
ATOM    219  CD  GLN A1449     -20.745   0.901  -5.777  1.00 15.00      A    C  
ATOM    220  OE1 GLN A1449     -21.323   1.919  -5.398  1.00 15.00      A    O  
ATOM    221  NE2 GLN A1449     -20.512   0.647  -7.061  1.00 15.00      A    N  
ATOM    222 HE21 GLN A1449     -20.052  -0.185  -7.292  1.00 15.00      A    H  
ATOM    223 HE22 GLN A1449     -20.818   1.302  -7.724  1.00 15.00      A    H  
ATOM    224  C   GLN A1449     -18.858  -0.013  -1.193  1.00 15.00      A    C  
ATOM    225  O   GLN A1449     -18.006   0.847  -1.423  1.00 15.00      A    O  
ATOM    226  N   TRP A1450     -19.096  -0.516   0.021  1.00 15.00      A    N  
ATOM    227  HN  TRP A1450     -19.790  -1.201   0.116  1.00 15.00      A    H  
ATOM    228  CA  TRP A1450     -18.373  -0.093   1.214  1.00 15.00      A    C  
ATOM    229  CB  TRP A1450     -16.875  -0.387   1.106  1.00 15.00      A    C  
ATOM    230  CG  TRP A1450     -16.576  -1.858   1.080  1.00 15.00      A    C  
ATOM    231  CD1 TRP A1450     -16.381  -2.668   2.158  1.00 15.00      A    C  
ATOM    232  CD2 TRP A1450     -16.448  -2.698  -0.077  1.00 15.00      A    C  
ATOM    233  NE1 TRP A1450     -16.135  -3.954   1.751  1.00 15.00      A    N  
ATOM    234  HE1 TRP A1450     -15.962  -4.715   2.345  1.00 15.00      A    H  
ATOM    235  CE2 TRP A1450     -16.171  -4.000   0.383  1.00 15.00      A    C  
ATOM    236  CE3 TRP A1450     -16.541  -2.478  -1.454  1.00 15.00      A    C  
ATOM    237  CZ2 TRP A1450     -15.985  -5.073  -0.483  1.00 15.00      A    C  
ATOM    238  CZ3 TRP A1450     -16.357  -3.545  -2.312  1.00 15.00      A    C  
ATOM    239  CH2 TRP A1450     -16.083  -4.827  -1.824  1.00 15.00      A    C  
ATOM    240  C   TRP A1450     -18.668   1.357   1.583  1.00 15.00      A    C  
ATOM    241  O   TRP A1450     -17.759   2.179   1.713  1.00 15.00      A    O  
ATOM    242  N   ASP A1451     -19.964   1.645   1.739  1.00 15.00      A    N  
ATOM    243  HN  ASP A1451     -20.621   0.933   1.597  1.00 15.00      A    H  
ATOM    244  CA  ASP A1451     -20.452   2.974   2.107  1.00 15.00      A    C  
ATOM    245  CB  ASP A1451     -19.890   3.420   3.465  1.00 15.00      A    C  
ATOM    246  CG  ASP A1451     -20.822   4.367   4.195  1.00 15.00      A    C  
ATOM    247  OD1 ASP A1451     -20.325   5.317   4.831  1.00 15.00      A    O  
ATOM    248  OD2 ASP A1451     -22.050   4.155   4.130  1.00 15.00      A    O  
ATOM    249  C   ASP A1451     -20.183   4.014   1.019  1.00 15.00      A    C  
ATOM    250  O   ASP A1451     -19.930   5.181   1.311  1.00 15.00      A    O  
ATOM    251  N   GLY A1452     -20.254   3.583  -0.241  1.00 15.00      A    N  
ATOM    252  HN  GLY A1452     -20.468   2.641  -0.416  1.00 15.00      A    H  
ATOM    253  CA  GLY A1452     -20.020   4.489  -1.355  1.00 15.00      A    C  
ATOM    254  C   GLY A1452     -18.560   4.881  -1.505  1.00 15.00      A    C  
ATOM    255  O   GLY A1452     -18.241   5.870  -2.166  1.00 15.00      A    O  
ATOM    256  N   GLY A1453     -17.677   4.100  -0.888  1.00 15.00      A    N  
ATOM    257  HN  GLY A1453     -17.997   3.327  -0.379  1.00 15.00      A    H  
ATOM    258  CA  GLY A1453     -16.253   4.376  -0.965  1.00 15.00      A    C  
ATOM    259  C   GLY A1453     -15.715   5.109   0.252  1.00 15.00      A    C  
ATOM    260  O   GLY A1453     -14.538   5.450   0.302  1.00 15.00      A    O  
ATOM    261  N   ASP A1454     -16.566   5.350   1.241  1.00 15.00      A    N  
ATOM    262  HN  ASP A1454     -17.497   5.053   1.159  1.00 15.00      A    H  
ATOM    263  CA  ASP A1454     -16.143   6.053   2.449  1.00 15.00      A    C  
ATOM    264  CB  ASP A1454     -17.347   6.556   3.242  1.00 15.00      A    C  
ATOM    265  CG  ASP A1454     -18.087   7.676   2.542  1.00 15.00      A    C  
ATOM    266  OD1 ASP A1454     -17.428   8.495   1.864  1.00 15.00      A    O  
ATOM    267  OD2 ASP A1454     -19.324   7.742   2.677  1.00 15.00      A    O  
ATOM    268  C   ASP A1454     -15.261   5.181   3.338  1.00 15.00      A    C  
ATOM    269  O   ASP A1454     -14.504   5.693   4.163  1.00 15.00      A    O  
ATOM    270  N   CYS A1455     -15.355   3.868   3.162  1.00 15.00      A    N  
ATOM    271  HN  CYS A1455     -15.970   3.518   2.484  1.00 15.00      A    H  
ATOM    272  CA  CYS A1455     -14.569   2.937   3.955  1.00 15.00      A    C  
ATOM    273  C   CYS A1455     -13.539   2.200   3.103  1.00 15.00      A    C  
ATOM    274  O   CYS A1455     -12.829   1.328   3.599  1.00 15.00      A    O  
ATOM    275  CB  CYS A1455     -15.485   1.925   4.644  1.00 15.00      A    C  
ATOM    276  SG  CYS A1455     -16.777   2.663   5.692  1.00 15.00      A    S  
ATOM    277  N   SER A1456     -13.449   2.558   1.825  1.00 15.00      A    N  
ATOM    278  HN  SER A1456     -14.025   3.274   1.485  1.00 15.00      A    H  
ATOM    279  CA  SER A1456     -12.507   1.905   0.921  1.00 15.00      A    C  
ATOM    280  CB  SER A1456     -13.249   0.946  -0.012  1.00 15.00      A    C  
ATOM    281  OG  SER A1456     -14.479   1.501  -0.437  1.00 15.00      A    O  
ATOM    282  HG  SER A1456     -14.446   1.658  -1.384  1.00 15.00      A    H  
ATOM    283  C   SER A1456     -11.674   2.902   0.115  1.00 15.00      A    C  
ATOM    284  O   SER A1456     -11.260   2.605  -1.004  1.00 15.00      A    O  
ATOM    285  N   LEU A1457     -11.425   4.076   0.701  1.00 15.00      A    N  
ATOM    286  HN  LEU A1457     -11.785   4.240   1.597  1.00 15.00      A    H  
ATOM    287  CA  LEU A1457     -10.630   5.129   0.055  1.00 15.00      A    C  
ATOM    288  CB  LEU A1457      -9.150   4.731  -0.023  1.00 15.00      A    C  
ATOM    289  CG  LEU A1457      -8.481   4.362   1.304  1.00 15.00      A    C  
ATOM    290  CD1 LEU A1457      -7.008   4.054   1.098  1.00 15.00      A    C  
ATOM    291  CD2 LEU A1457      -8.656   5.472   2.327  1.00 15.00      A    C  
ATOM    292  C   LEU A1457     -11.167   5.511  -1.329  1.00 15.00      A    C  
ATOM    293  O   LEU A1457     -10.420   5.536  -2.308  1.00 15.00      A    O  
ATOM    294  N   THR A1458     -12.472   5.797  -1.381  1.00 15.00      A    N  
ATOM    295  HN  THR A1458     -12.989   5.739  -0.550  1.00 15.00      A    H  
ATOM    296  CA  THR A1458     -13.183   6.192  -2.609  1.00 15.00      A    C  
ATOM    297  CB  THR A1458     -12.777   7.574  -3.173  1.00 15.00      A    C  
ATOM    298  OG1 THR A1458     -11.500   7.503  -3.817  1.00 15.00      A    O  
ATOM    299  HG1 THR A1458     -11.614   7.192  -4.717  1.00 15.00      A    H  
ATOM    300  CG2 THR A1458     -12.736   8.619  -2.067  1.00 15.00      A    C  
ATOM    301  C   THR A1458     -13.186   5.125  -3.707  1.00 15.00      A    C  
ATOM    302  O   THR A1458     -13.655   5.375  -4.819  1.00 15.00      A    O  
ATOM    303  N   MET A1459     -12.675   3.940  -3.394  1.00 15.00      A    N  
ATOM    304  HN  MET A1459     -12.310   3.799  -2.494  1.00 15.00      A    H  
ATOM    305  CA  MET A1459     -12.643   2.848  -4.356  1.00 15.00      A    C  
ATOM    306  CB  MET A1459     -11.382   1.999  -4.174  1.00 15.00      A    C  
ATOM    307  CG  MET A1459     -11.196   0.920  -5.230  1.00 15.00      A    C  
ATOM    308  SD  MET A1459      -9.576   0.134  -5.144  1.00 15.00      A    S  
ATOM    309  CE  MET A1459      -8.510   1.500  -5.600  1.00 15.00      A    C  
ATOM    310  C   MET A1459     -13.894   1.992  -4.208  1.00 15.00      A    C  
ATOM    311  O   MET A1459     -14.052   1.278  -3.219  1.00 15.00      A    O  
ATOM    312  N   GLU A1460     -14.784   2.085  -5.195  1.00 15.00      A    N  
ATOM    313  HN  GLU A1460     -14.592   2.678  -5.950  1.00 15.00      A    H  
ATOM    314  CA  GLU A1460     -16.038   1.337  -5.184  1.00 15.00      A    C  
ATOM    315  CB  GLU A1460     -16.867   1.648  -6.434  1.00 15.00      A    C  
ATOM    316  CG  GLU A1460     -17.230   3.117  -6.593  1.00 15.00      A    C  
ATOM    317  CD  GLU A1460     -18.246   3.592  -5.570  1.00 15.00      A    C  
ATOM    318  OE1 GLU A1460     -17.930   3.571  -4.362  1.00 15.00      A    O  
ATOM    319  OE2 GLU A1460     -19.357   3.993  -5.978  1.00 15.00      A    O  
ATOM    320  C   GLU A1460     -15.818  -0.166  -5.048  1.00 15.00      A    C  
ATOM    321  O   GLU A1460     -16.311  -0.786  -4.108  1.00 15.00      A    O  
ATOM    322  N   ASN A1461     -15.074  -0.752  -5.984  1.00 15.00      A    N  
ATOM    323  HN  ASN A1461     -14.697  -0.211  -6.708  1.00 15.00      A    H  
ATOM    324  CA  ASN A1461     -14.810  -2.186  -5.945  1.00 15.00      A    C  
ATOM    325  CB  ASN A1461     -15.637  -2.928  -7.001  1.00 15.00      A    C  
ATOM    326  CG  ASN A1461     -17.131  -2.749  -6.820  1.00 15.00      A    C  
ATOM    327  OD1 ASN A1461     -17.748  -3.411  -5.989  1.00 15.00      A    O  
ATOM    328  ND2 ASN A1461     -17.722  -1.859  -7.609  1.00 15.00      A    N  
ATOM    329 HD21 ASN A1461     -17.169  -1.374  -8.256  1.00 15.00      A    H  
ATOM    330 HD22 ASN A1461     -18.688  -1.728  -7.514  1.00 15.00      A    H  
ATOM    331  C   ASN A1461     -13.327  -2.500  -6.127  1.00 15.00      A    C  
ATOM    332  O   ASN A1461     -12.801  -2.422  -7.238  1.00 15.00      A    O  
ATOM    333  N   PRO A1462     -12.629  -2.838  -5.025  1.00 15.00      A    N  
ATOM    334  CA  PRO A1462     -11.203  -3.196  -5.057  1.00 15.00      A    C  
ATOM    335  CB  PRO A1462     -10.786  -3.169  -3.576  1.00 15.00      A    C  
ATOM    336  CG  PRO A1462     -11.937  -2.556  -2.845  1.00 15.00      A    C  
ATOM    337  CD  PRO A1462     -13.157  -2.865  -3.658  1.00 15.00      A    C  
ATOM    338  C   PRO A1462     -10.992  -4.598  -5.632  1.00 15.00      A    C  
ATOM    339  O   PRO A1462      -9.901  -4.937  -6.092  1.00 15.00      A    O  
ATOM    340  N   TRP A1463     -12.051  -5.405  -5.598  1.00 15.00      A    N  
ATOM    341  HN  TRP A1463     -12.886  -5.072  -5.212  1.00 15.00      A    H  
ATOM    342  CA  TRP A1463     -12.010  -6.768  -6.115  1.00 15.00      A    C  
ATOM    343  CB  TRP A1463     -12.612  -7.737  -5.091  1.00 15.00      A    C  
ATOM    344  CG  TRP A1463     -11.766  -7.946  -3.869  1.00 15.00      A    C  
ATOM    345  CD1 TRP A1463     -10.756  -8.849  -3.723  1.00 15.00      A    C  
ATOM    346  CD2 TRP A1463     -11.860  -7.244  -2.621  1.00 15.00      A    C  
ATOM    347  NE1 TRP A1463     -10.213  -8.755  -2.466  1.00 15.00      A    N  
ATOM    348  HE1 TRP A1463      -9.474  -9.300  -2.123  1.00 15.00      A    H  
ATOM    349  CE2 TRP A1463     -10.873  -7.777  -1.769  1.00 15.00      A    C  
ATOM    350  CE3 TRP A1463     -12.679  -6.217  -2.142  1.00 15.00      A    C  
ATOM    351  CZ2 TRP A1463     -10.683  -7.318  -0.468  1.00 15.00      A    C  
ATOM    352  CZ3 TRP A1463     -12.489  -5.764  -0.849  1.00 15.00      A    C  
ATOM    353  CH2 TRP A1463     -11.499  -6.314  -0.027  1.00 15.00      A    C  
ATOM    354  C   TRP A1463     -12.782  -6.863  -7.432  1.00 15.00      A    C  
ATOM    355  O   TRP A1463     -13.443  -7.866  -7.703  1.00 15.00      A    O  
ATOM    356  N   ALA A1464     -12.684  -5.814  -8.250  1.00 15.00      A    N  
ATOM    357  HN  ALA A1464     -12.134  -5.049  -7.979  1.00 15.00      A    H  
ATOM    358  CA  ALA A1464     -13.380  -5.765  -9.536  1.00 15.00      A    C  
ATOM    359  CB  ALA A1464     -13.530  -4.325 -10.003  1.00 15.00      A    C  
ATOM    360  C   ALA A1464     -12.691  -6.609 -10.609  1.00 15.00      A    C  
ATOM    361  O   ALA A1464     -13.336  -7.070 -11.551  1.00 15.00      A    O  
ATOM    362  N   ASN A1465     -11.383  -6.804 -10.469  1.00 15.00      A    N  
ATOM    363  HN  ASN A1465     -10.920  -6.414  -9.699  1.00 15.00      A    H  
ATOM    364  CA  ASN A1465     -10.624  -7.592 -11.436  1.00 15.00      A    C  
ATOM    365  CB  ASN A1465      -9.258  -6.956 -11.705  1.00 15.00      A    C  
ATOM    366  CG  ASN A1465      -9.365  -5.644 -12.458  1.00 15.00      A    C  
ATOM    367  OD1 ASN A1465     -10.287  -5.440 -13.248  1.00 15.00      A    O  
ATOM    368  ND2 ASN A1465      -8.419  -4.745 -12.217  1.00 15.00      A    N  
ATOM    369 HD21 ASN A1465      -7.715  -4.975 -11.576  1.00 15.00      A    H  
ATOM    370 HD22 ASN A1465      -8.460  -3.889 -12.694  1.00 15.00      A    H  
ATOM    371  C   ASN A1465     -10.462  -9.034 -10.969  1.00 15.00      A    C  
ATOM    372  O   ASN A1465      -9.958  -9.885 -11.705  1.00 15.00      A    O  
ATOM    373  N   CYS A1466     -10.899  -9.299  -9.741  1.00 15.00      A    N  
ATOM    374  HN  CYS A1466     -11.294  -8.574  -9.211  1.00 15.00      A    H  
ATOM    375  CA  CYS A1466     -10.814 -10.633  -9.163  1.00 15.00      A    C  
ATOM    376  C   CYS A1466     -11.820 -11.576  -9.821  1.00 15.00      A    C  
ATOM    377  O   CYS A1466     -13.028 -11.339  -9.776  1.00 15.00      A    O  
ATOM    378  CB  CYS A1466     -11.061 -10.562  -7.654  1.00 15.00      A    C  
ATOM    379  SG  CYS A1466     -11.029 -12.170  -6.804  1.00 15.00      A    S  
ATOM    380  N   SER A1467     -11.311 -12.642 -10.435  1.00 15.00      A    N  
ATOM    381  HN  SER A1467     -10.341 -12.774 -10.435  1.00 15.00      A    H  
ATOM    382  CA  SER A1467     -12.161 -13.618 -11.110  1.00 15.00      A    C  
ATOM    383  CB  SER A1467     -11.609 -13.932 -12.503  1.00 15.00      A    C  
ATOM    384  OG  SER A1467     -11.572 -12.767 -13.312  1.00 15.00      A    O  
ATOM    385  HG  SER A1467     -10.901 -12.166 -12.979  1.00 15.00      A    H  
ATOM    386  C   SER A1467     -12.301 -14.901 -10.291  1.00 15.00      A    C  
ATOM    387  O   SER A1467     -12.562 -15.975 -10.836  1.00 15.00      A    O  
ATOM    388  N   SER A1468     -12.139 -14.776  -8.976  1.00 15.00      A    N  
ATOM    389  HN  SER A1468     -11.942 -13.891  -8.602  1.00 15.00      A    H  
ATOM    390  CA  SER A1468     -12.248 -15.919  -8.072  1.00 15.00      A    C  
ATOM    391  CB  SER A1468     -11.555 -15.604  -6.742  1.00 15.00      A    C  
ATOM    392  OG  SER A1468     -11.737 -16.647  -5.800  1.00 15.00      A    O  
ATOM    393  HG  SER A1468     -12.284 -17.334  -6.186  1.00 15.00      A    H  
ATOM    394  C   SER A1468     -13.714 -16.279  -7.824  1.00 15.00      A    C  
ATOM    395  O   SER A1468     -14.563 -15.394  -7.713  1.00 15.00      A    O  
ATOM    396  N   PRO A1469     -14.027 -17.589  -7.746  1.00 15.00      A    N  
ATOM    397  CA  PRO A1469     -15.397 -18.068  -7.503  1.00 15.00      A    C  
ATOM    398  CB  PRO A1469     -15.288 -19.581  -7.728  1.00 15.00      A    C  
ATOM    399  CG  PRO A1469     -13.860 -19.903  -7.460  1.00 15.00      A    C  
ATOM    400  CD  PRO A1469     -13.074 -18.704  -7.908  1.00 15.00      A    C  
ATOM    401  C   PRO A1469     -15.876 -17.779  -6.078  1.00 15.00      A    C  
ATOM    402  O   PRO A1469     -17.060 -17.922  -5.774  1.00 15.00      A    O  
ATOM    403  N   LEU A1470     -14.944 -17.376  -5.214  1.00 15.00      A    N  
ATOM    404  HN  LEU A1470     -14.019 -17.278  -5.525  1.00 15.00      A    H  
ATOM    405  CA  LEU A1470     -15.262 -17.064  -3.823  1.00 15.00      A    C  
ATOM    406  CB  LEU A1470     -14.320 -17.824  -2.880  1.00 15.00      A    C  
ATOM    407  CG  LEU A1470     -14.361 -19.353  -2.943  1.00 15.00      A    C  
ATOM    408  CD1 LEU A1470     -13.357 -19.949  -1.965  1.00 15.00      A    C  
ATOM    409  CD2 LEU A1470     -15.764 -19.864  -2.647  1.00 15.00      A    C  
ATOM    410  C   LEU A1470     -15.134 -15.565  -3.558  1.00 15.00      A    C  
ATOM    411  O   LEU A1470     -14.245 -14.915  -4.105  1.00 15.00      A    O  
ATOM    412  N   PRO A1471     -16.035 -14.995  -2.730  1.00 15.00      A    N  
ATOM    413  CA  PRO A1471     -16.002 -13.568  -2.379  1.00 15.00      A    C  
ATOM    414  CB  PRO A1471     -17.298 -13.362  -1.584  1.00 15.00      A    C  
ATOM    415  CG  PRO A1471     -17.649 -14.712  -1.063  1.00 15.00      A    C  
ATOM    416  CD  PRO A1471     -17.163 -15.695  -2.091  1.00 15.00      A    C  
ATOM    417  C   PRO A1471     -14.785 -13.245  -1.515  1.00 15.00      A    C  
ATOM    418  O   PRO A1471     -14.817 -13.409  -0.300  1.00 15.00      A    O  
ATOM    419  N   CYS A1472     -13.721 -12.768  -2.158  1.00 15.00      A    N  
ATOM    420  HN  CYS A1472     -13.780 -12.622  -3.127  1.00 15.00      A    H  
ATOM    421  CA  CYS A1472     -12.467 -12.452  -1.473  1.00 15.00      A    C  
ATOM    422  C   CYS A1472     -12.606 -11.385  -0.390  1.00 15.00      A    C  
ATOM    423  O   CYS A1472     -11.773 -11.306   0.513  1.00 15.00      A    O  
ATOM    424  CB  CYS A1472     -11.390 -12.065  -2.480  1.00 15.00      A    C  
ATOM    425  SG  CYS A1472     -11.103 -13.324  -3.762  1.00 15.00      A    S  
ATOM    426  N   TRP A1473     -13.653 -10.570  -0.476  1.00 15.00      A    N  
ATOM    427  HN  TRP A1473     -14.280 -10.667  -1.222  1.00 15.00      A    H  
ATOM    428  CA  TRP A1473     -13.882  -9.530   0.519  1.00 15.00      A    C  
ATOM    429  CB  TRP A1473     -14.895  -8.488   0.027  1.00 15.00      A    C  
ATOM    430  CG  TRP A1473     -16.123  -9.060  -0.616  1.00 15.00      A    C  
ATOM    431  CD1 TRP A1473     -17.292  -9.389   0.001  1.00 15.00      A    C  
ATOM    432  CD2 TRP A1473     -16.308  -9.355  -2.005  1.00 15.00      A    C  
ATOM    433  NE1 TRP A1473     -18.189  -9.886  -0.912  1.00 15.00      A    N  
ATOM    434  HE1 TRP A1473     -19.096 -10.197  -0.709  1.00 15.00      A    H  
ATOM    435  CE2 TRP A1473     -17.610  -9.872  -2.152  1.00 15.00      A    C  
ATOM    436  CE3 TRP A1473     -15.500  -9.235  -3.139  1.00 15.00      A    C  
ATOM    437  CZ2 TRP A1473     -18.122 -10.268  -3.385  1.00 15.00      A    C  
ATOM    438  CZ3 TRP A1473     -16.009  -9.628  -4.361  1.00 15.00      A    C  
ATOM    439  CH2 TRP A1473     -17.308 -10.138  -4.475  1.00 15.00      A    C  
ATOM    440  C   TRP A1473     -14.303 -10.122   1.865  1.00 15.00      A    C  
ATOM    441  O   TRP A1473     -14.092  -9.511   2.912  1.00 15.00      A    O  
ATOM    442  N   ASP A1474     -14.882 -11.323   1.830  1.00 15.00      A    N  
ATOM    443  HN  ASP A1474     -15.019 -11.761   0.965  1.00 15.00      A    H  
ATOM    444  CA  ASP A1474     -15.319 -12.000   3.045  1.00 15.00      A    C  
ATOM    445  CB  ASP A1474     -16.733 -12.563   2.875  1.00 15.00      A    C  
ATOM    446  CG  ASP A1474     -17.761 -11.509   2.523  1.00 15.00      A    C  
ATOM    447  OD1 ASP A1474     -17.818 -10.472   3.219  1.00 15.00      A    O  
ATOM    448  OD2 ASP A1474     -18.519 -11.724   1.551  1.00 15.00      A    O  
ATOM    449  C   ASP A1474     -14.370 -13.136   3.416  1.00 15.00      A    C  
ATOM    450  O   ASP A1474     -14.646 -13.900   4.342  1.00 15.00      A    O  
ATOM    451  N   TYR A1475     -13.253 -13.252   2.696  1.00 15.00      A    N  
ATOM    452  HN  TYR A1475     -13.077 -12.615   1.972  1.00 15.00      A    H  
ATOM    453  CA  TYR A1475     -12.285 -14.313   2.968  1.00 15.00      A    C  
ATOM    454  CB  TYR A1475     -11.954 -15.138   1.722  1.00 15.00      A    C  
ATOM    455  CG  TYR A1475     -12.981 -16.218   1.470  1.00 15.00      A    C  
ATOM    456  CD1 TYR A1475     -14.053 -15.997   0.621  1.00 15.00      A    C  
ATOM    457  CD2 TYR A1475     -12.898 -17.446   2.111  1.00 15.00      A    C  
ATOM    458  CE1 TYR A1475     -15.015 -16.962   0.415  1.00 15.00      A    C  
ATOM    459  CE2 TYR A1475     -13.853 -18.424   1.905  1.00 15.00      A    C  
ATOM    460  CZ  TYR A1475     -14.912 -18.174   1.058  1.00 15.00      A    C  
ATOM    461  OH  TYR A1475     -15.875 -19.136   0.859  1.00 15.00      A    O  
ATOM    462  HH  TYR A1475     -16.277 -19.014  -0.004  1.00 15.00      A    H  
ATOM    463  C   TYR A1475     -11.040 -13.819   3.695  1.00 15.00      A    C  
ATOM    464  O   TYR A1475     -10.009 -14.491   3.713  1.00 15.00      A    O  
ATOM    465  N   ILE A1476     -11.148 -12.640   4.299  1.00 15.00      A    N  
ATOM    466  HN  ILE A1476     -11.984 -12.138   4.215  1.00 15.00      A    H  
ATOM    467  CA  ILE A1476     -10.057 -12.072   5.078  1.00 15.00      A    C  
ATOM    468  CB  ILE A1476     -10.044 -10.531   4.982  1.00 15.00      A    C  
ATOM    469  CG1 ILE A1476     -10.079 -10.099   3.512  1.00 15.00      A    C  
ATOM    470  CG2 ILE A1476      -8.813  -9.960   5.678  1.00 15.00      A    C  
ATOM    471  CD1 ILE A1476     -10.351  -8.625   3.304  1.00 15.00      A    C  
ATOM    472  C   ILE A1476     -10.259 -12.509   6.525  1.00 15.00      A    C  
ATOM    473  O   ILE A1476     -10.806 -11.770   7.346  1.00 15.00      A    O  
ATOM    474  N   ASN A1477      -9.829 -13.732   6.815  1.00 15.00      A    N  
ATOM    475  HN  ASN A1477      -9.370 -14.251   6.119  1.00 15.00      A    H  
ATOM    476  CA  ASN A1477     -10.004 -14.324   8.137  1.00 15.00      A    C  
ATOM    477  CB  ASN A1477     -10.987 -15.500   8.031  1.00 15.00      A    C  
ATOM    478  CG  ASN A1477     -10.700 -16.402   6.835  1.00 15.00      A    C  
ATOM    479  OD1 ASN A1477      -9.550 -16.714   6.534  1.00 15.00      A    O  
ATOM    480  ND2 ASN A1477     -11.748 -16.814   6.134  1.00 15.00      A    N  
ATOM    481 HD21 ASN A1477     -12.638 -16.522   6.417  1.00 15.00      A    H  
ATOM    482 HD22 ASN A1477     -11.586 -17.394   5.360  1.00 15.00      A    H  
ATOM    483  C   ASN A1477      -8.685 -14.796   8.745  1.00 15.00      A    C  
ATOM    484  O   ASN A1477      -8.680 -15.628   9.655  1.00 15.00      A    O  
ATOM    485  N   ASN A1478      -7.573 -14.258   8.237  1.00 15.00      A    N  
ATOM    486  HN  ASN A1478      -7.658 -13.604   7.509  1.00 15.00      A    H  
ATOM    487  CA  ASN A1478      -6.228 -14.612   8.723  1.00 15.00      A    C  
ATOM    488  CB  ASN A1478      -6.097 -14.364  10.240  1.00 15.00      A    C  
ATOM    489  CG  ASN A1478      -4.666 -14.431  10.751  1.00 15.00      A    C  
ATOM    490  OD1 ASN A1478      -4.273 -15.385  11.425  1.00 15.00      A    O  
ATOM    491  ND2 ASN A1478      -3.878 -13.414  10.430  1.00 15.00      A    N  
ATOM    492 HD21 ASN A1478      -4.258 -12.688   9.894  1.00 15.00      A    H  
ATOM    493 HD22 ASN A1478      -2.946 -13.435  10.732  1.00 15.00      A    H  
ATOM    494  C   ASN A1478      -5.842 -16.051   8.348  1.00 15.00      A    C  
ATOM    495  O   ASN A1478      -4.899 -16.622   8.900  1.00 15.00      A    O  
ATOM    496  N   GLN A1479      -6.572 -16.627   7.398  1.00 15.00      A    N  
ATOM    497  HN  GLN A1479      -7.307 -16.122   6.991  1.00 15.00      A    H  
ATOM    498  CA  GLN A1479      -6.309 -17.984   6.942  1.00 15.00      A    C  
ATOM    499  CB  GLN A1479      -7.480 -18.909   7.282  1.00 15.00      A    C  
ATOM    500  CG  GLN A1479      -7.132 -19.984   8.294  1.00 15.00      A    C  
ATOM    501  CD  GLN A1479      -8.347 -20.719   8.810  1.00 15.00      A    C  
ATOM    502  OE1 GLN A1479      -8.777 -21.713   8.232  1.00 15.00      A    O  
ATOM    503  NE2 GLN A1479      -8.901 -20.230   9.912  1.00 15.00      A    N  
ATOM    504 HE21 GLN A1479      -8.498 -19.434  10.318  1.00 15.00      A    H  
ATOM    505 HE22 GLN A1479      -9.692 -20.682  10.271  1.00 15.00      A    H  
ATOM    506  C   GLN A1479      -6.032 -17.996   5.446  1.00 15.00      A    C  
ATOM    507  O   GLN A1479      -6.514 -17.137   4.710  1.00 15.00      A    O  
ATOM    508  N   CYS A1480      -5.259 -18.978   5.002  1.00 15.00      A    N  
ATOM    509  HN  CYS A1480      -4.915 -19.640   5.635  1.00 15.00      A    H  
ATOM    510  CA  CYS A1480      -4.900 -19.088   3.597  1.00 15.00      A    C  
ATOM    511  C   CYS A1480      -6.017 -19.653   2.726  1.00 15.00      A    C  
ATOM    512  O   CYS A1480      -6.507 -20.759   2.954  1.00 15.00      A    O  
ATOM    513  CB  CYS A1480      -3.633 -19.926   3.431  1.00 15.00      A    C  
ATOM    514  SG  CYS A1480      -3.095 -20.142   1.703  1.00 15.00      A    S  
ATOM    515  N   ASP A1481      -6.405 -18.866   1.729  1.00 15.00      A    N  
ATOM    516  HN  ASP A1481      -5.989 -17.983   1.638  1.00 15.00      A    H  
ATOM    517  CA  ASP A1481      -7.422 -19.260   0.764  1.00 15.00      A    C  
ATOM    518  CB  ASP A1481      -8.654 -18.354   0.856  1.00 15.00      A    C  
ATOM    519  CG  ASP A1481      -9.511 -18.659   2.070  1.00 15.00      A    C  
ATOM    520  OD1 ASP A1481     -10.195 -19.708   2.066  1.00 15.00      A    O  
ATOM    521  OD2 ASP A1481      -9.505 -17.851   3.023  1.00 15.00      A    O  
ATOM    522  C   ASP A1481      -6.810 -19.200  -0.633  1.00 15.00      A    C  
ATOM    523  O   ASP A1481      -6.658 -18.121  -1.208  1.00 15.00      A    O  
ATOM    524  N   GLU A1482      -6.450 -20.369  -1.164  1.00 15.00      A    N  
ATOM    525  HN  GLU A1482      -6.619 -21.189  -0.654  1.00 15.00      A    H  
ATOM    526  CA  GLU A1482      -5.808 -20.474  -2.478  1.00 15.00      A    C  
ATOM    527  CB  GLU A1482      -5.392 -21.915  -2.776  1.00 15.00      A    C  
ATOM    528  CG  GLU A1482      -4.109 -22.342  -2.083  1.00 15.00      A    C  
ATOM    529  CD  GLU A1482      -2.958 -21.392  -2.357  1.00 15.00      A    C  
ATOM    530  OE1 GLU A1482      -2.316 -20.940  -1.386  1.00 15.00      A    O  
ATOM    531  OE2 GLU A1482      -2.701 -21.093  -3.545  1.00 15.00      A    O  
ATOM    532  C   GLU A1482      -6.632 -19.907  -3.633  1.00 15.00      A    C  
ATOM    533  O   GLU A1482      -6.073 -19.524  -4.661  1.00 15.00      A    O  
ATOM    534  N   LEU A1483      -7.948 -19.853  -3.473  1.00 15.00      A    N  
ATOM    535  HN  LEU A1483      -8.344 -20.169  -2.634  1.00 15.00      A    H  
ATOM    536  CA  LEU A1483      -8.817 -19.334  -4.523  1.00 15.00      A    C  
ATOM    537  CB  LEU A1483     -10.284 -19.683  -4.244  1.00 15.00      A    C  
ATOM    538  CG  LEU A1483     -10.718 -21.122  -4.553  1.00 15.00      A    C  
ATOM    539  CD1 LEU A1483     -10.237 -21.551  -5.932  1.00 15.00      A    C  
ATOM    540  CD2 LEU A1483     -10.236 -22.088  -3.478  1.00 15.00      A    C  
ATOM    541  C   LEU A1483      -8.650 -17.827  -4.712  1.00 15.00      A    C  
ATOM    542  O   LEU A1483      -8.773 -17.314  -5.825  1.00 15.00      A    O  
ATOM    543  N   CYS A1484      -8.354 -17.125  -3.623  1.00 15.00      A    N  
ATOM    544  HN  CYS A1484      -8.250 -17.593  -2.768  1.00 15.00      A    H  
ATOM    545  CA  CYS A1484      -8.178 -15.678  -3.668  1.00 15.00      A    C  
ATOM    546  C   CYS A1484      -6.704 -15.283  -3.624  1.00 15.00      A    C  
ATOM    547  O   CYS A1484      -6.375 -14.114  -3.431  1.00 15.00      A    O  
ATOM    548  CB  CYS A1484      -8.934 -15.015  -2.515  1.00 15.00      A    C  
ATOM    549  SG  CYS A1484     -10.745 -15.017  -2.706  1.00 15.00      A    S  
ATOM    550  N   ASN A1485      -5.819 -16.256  -3.827  1.00 15.00      A    N  
ATOM    551  HN  ASN A1485      -6.139 -17.167  -3.999  1.00 15.00      A    H  
ATOM    552  CA  ASN A1485      -4.383 -15.998  -3.796  1.00 15.00      A    C  
ATOM    553  CB  ASN A1485      -3.631 -17.215  -3.251  1.00 15.00      A    C  
ATOM    554  CG  ASN A1485      -2.217 -16.890  -2.809  1.00 15.00      A    C  
ATOM    555  OD1 ASN A1485      -1.924 -15.770  -2.386  1.00 15.00      A    O  
ATOM    556  ND2 ASN A1485      -1.331 -17.874  -2.902  1.00 15.00      A    N  
ATOM    557 HD21 ASN A1485      -1.638 -18.740  -3.246  1.00 15.00      A    H  
ATOM    558 HD22 ASN A1485      -0.409 -17.697  -2.623  1.00 15.00      A    H  
ATOM    559  C   ASN A1485      -3.843 -15.596  -5.173  1.00 15.00      A    C  
ATOM    560  O   ASN A1485      -2.955 -16.250  -5.725  1.00 15.00      A    O  
ATOM    561  N   THR A1486      -4.389 -14.514  -5.723  1.00 15.00      A    N  
ATOM    562  HN  THR A1486      -5.098 -14.041  -5.239  1.00 15.00      A    H  
ATOM    563  CA  THR A1486      -3.965 -14.009  -7.026  1.00 15.00      A    C  
ATOM    564  CB  THR A1486      -4.998 -14.323  -8.128  1.00 15.00      A    C  
ATOM    565  OG1 THR A1486      -6.295 -13.877  -7.722  1.00 15.00      A    O  
ATOM    566  HG1 THR A1486      -6.822 -13.676  -8.499  1.00 15.00      A    H  
ATOM    567  CG2 THR A1486      -5.047 -15.813  -8.423  1.00 15.00      A    C  
ATOM    568  C   THR A1486      -3.746 -12.502  -6.962  1.00 15.00      A    C  
ATOM    569  O   THR A1486      -4.273 -11.836  -6.075  1.00 15.00      A    O  
ATOM    570  N   VAL A1487      -2.978 -11.966  -7.910  1.00 15.00      A    N  
ATOM    571  HN  VAL A1487      -2.599 -12.548  -8.601  1.00 15.00      A    H  
ATOM    572  CA  VAL A1487      -2.684 -10.532  -7.947  1.00 15.00      A    C  
ATOM    573  CB  VAL A1487      -1.672 -10.178  -9.065  1.00 15.00      A    C  
ATOM    574  CG1 VAL A1487      -2.200 -10.565 -10.439  1.00 15.00      A    C  
ATOM    575  CG2 VAL A1487      -1.291  -8.704  -9.021  1.00 15.00      A    C  
ATOM    576  C   VAL A1487      -3.950  -9.675  -8.070  1.00 15.00      A    C  
ATOM    577  O   VAL A1487      -4.039  -8.597  -7.480  1.00 15.00      A    O  
ATOM    578  N   GLU A1488      -4.935 -10.170  -8.816  1.00 15.00      A    N  
ATOM    579  HN  GLU A1488      -4.814 -11.043  -9.246  1.00 15.00      A    H  
ATOM    580  CA  GLU A1488      -6.189  -9.447  -9.014  1.00 15.00      A    C  
ATOM    581  CB  GLU A1488      -6.894  -9.887 -10.304  1.00 15.00      A    C  
ATOM    582  CG  GLU A1488      -6.912 -11.390 -10.549  1.00 15.00      A    C  
ATOM    583  CD  GLU A1488      -5.691 -11.873 -11.309  1.00 15.00      A    C  
ATOM    584  OE1 GLU A1488      -5.462 -11.388 -12.437  1.00 15.00      A    O  
ATOM    585  OE2 GLU A1488      -4.962 -12.736 -10.775  1.00 15.00      A    O  
ATOM    586  C   GLU A1488      -7.128  -9.564  -7.812  1.00 15.00      A    C  
ATOM    587  O   GLU A1488      -8.023  -8.737  -7.634  1.00 15.00      A    O  
ATOM    588  N   CYS A1489      -6.920 -10.589  -6.988  1.00 15.00      A    N  
ATOM    589  HN  CYS A1489      -6.194 -11.218  -7.179  1.00 15.00      A    H  
ATOM    590  CA  CYS A1489      -7.752 -10.797  -5.807  1.00 15.00      A    C  
ATOM    591  C   CYS A1489      -7.049 -10.325  -4.530  1.00 15.00      A    C  
ATOM    592  O   CYS A1489      -7.451 -10.680  -3.420  1.00 15.00      A    O  
ATOM    593  CB  CYS A1489      -8.192 -12.258  -5.695  1.00 15.00      A    C  
ATOM    594  SG  CYS A1489      -9.148 -12.862  -7.127  1.00 15.00      A    S  
ATOM    595  N   LEU A1490      -5.990  -9.525  -4.715  1.00 15.00      A    N  
ATOM    596  HN  LEU A1490      -5.720  -9.316  -5.634  1.00 15.00      A    H  
ATOM    597  CA  LEU A1490      -5.212  -8.947  -3.610  1.00 15.00      A    C  
ATOM    598  CB  LEU A1490      -6.097  -8.130  -2.663  1.00 15.00      A    C  
ATOM    599  CG  LEU A1490      -6.876  -6.981  -3.304  1.00 15.00      A    C  
ATOM    600  CD1 LEU A1490      -7.602  -6.172  -2.244  1.00 15.00      A    C  
ATOM    601  CD2 LEU A1490      -5.949  -6.094  -4.120  1.00 15.00      A    C  
ATOM    602  C   LEU A1490      -4.353  -9.952  -2.838  1.00 15.00      A    C  
ATOM    603  O   LEU A1490      -3.910  -9.662  -1.726  1.00 15.00      A    O  
ATOM    604  N   PHE A1491      -4.112 -11.121  -3.436  1.00 15.00      A    N  
ATOM    605  HN  PHE A1491      -4.497 -11.283  -4.323  1.00 15.00      A    H  
ATOM    606  CA  PHE A1491      -3.293 -12.174  -2.820  1.00 15.00      A    C  
ATOM    607  CB  PHE A1491      -1.852 -11.700  -2.591  1.00 15.00      A    C  
ATOM    608  CG  PHE A1491      -1.073 -11.436  -3.846  1.00 15.00      A    C  
ATOM    609  CD1 PHE A1491      -0.783 -10.139  -4.235  1.00 15.00      A    C  
ATOM    610  CD2 PHE A1491      -0.619 -12.484  -4.631  1.00 15.00      A    C  
ATOM    611  CE1 PHE A1491      -0.054  -9.890  -5.383  1.00 15.00      A    C  
ATOM    612  CE2 PHE A1491       0.109 -12.243  -5.781  1.00 15.00      A    C  
ATOM    613  CZ  PHE A1491       0.392 -10.944  -6.157  1.00 15.00      A    C  
ATOM    614  C   PHE A1491      -3.884 -12.695  -1.510  1.00 15.00      A    C  
ATOM    615  O   PHE A1491      -3.162 -13.264  -0.687  1.00 15.00      A    O  
ATOM    616  N   ASP A1492      -5.193 -12.497  -1.326  1.00 15.00      A    N  
ATOM    617  HN  ASP A1492      -5.705 -12.041  -2.025  1.00 15.00      A    H  
ATOM    618  CA  ASP A1492      -5.890 -12.940  -0.116  1.00 15.00      A    C  
ATOM    619  CB  ASP A1492      -5.747 -14.460   0.063  1.00 15.00      A    C  
ATOM    620  CG  ASP A1492      -6.782 -15.058   0.996  1.00 15.00      A    C  
ATOM    621  OD1 ASP A1492      -7.990 -14.862   0.746  1.00 15.00      A    O  
ATOM    622  OD2 ASP A1492      -6.383 -15.731   1.970  1.00 15.00      A    O  
ATOM    623  C   ASP A1492      -5.387 -12.182   1.118  1.00 15.00      A    C  
ATOM    624  O   ASP A1492      -5.357 -12.726   2.222  1.00 15.00      A    O  
ATOM    625  N   ASN A1493      -4.992 -10.919   0.908  1.00 15.00      A    N  
ATOM    626  HN  ASN A1493      -5.042 -10.556  -0.001  1.00 15.00      A    H  
ATOM    627  CA  ASN A1493      -4.484 -10.057   1.982  1.00 15.00      A    C  
ATOM    628  CB  ASN A1493      -5.516  -9.914   3.109  1.00 15.00      A    C  
ATOM    629  CG  ASN A1493      -5.361  -8.629   3.900  1.00 15.00      A    C  
ATOM    630  OD1 ASN A1493      -4.978  -7.593   3.358  1.00 15.00      A    O  
ATOM    631  ND2 ASN A1493      -5.658  -8.692   5.192  1.00 15.00      A    N  
ATOM    632 HD21 ASN A1493      -5.956  -9.552   5.556  1.00 15.00      A    H  
ATOM    633 HD22 ASN A1493      -5.569  -7.877   5.729  1.00 15.00      A    H  
ATOM    634  C   ASN A1493      -3.143 -10.564   2.526  1.00 15.00      A    C  
ATOM    635  O   ASN A1493      -2.818 -10.355   3.696  1.00 15.00      A    O  
ATOM    636  N   PHE A1494      -2.371 -11.224   1.654  1.00 15.00      A    N  
ATOM    637  HN  PHE A1494      -2.694 -11.344   0.737  1.00 15.00      A    H  
ATOM    638  CA  PHE A1494      -1.061 -11.778   2.016  1.00 15.00      A    C  
ATOM    639  CB  PHE A1494      -0.054 -10.673   2.363  1.00 15.00      A    C  
ATOM    640  CG  PHE A1494       0.405  -9.874   1.175  1.00 15.00      A    C  
ATOM    641  CD1 PHE A1494       0.494  -8.494   1.244  1.00 15.00      A    C  
ATOM    642  CD2 PHE A1494       0.748 -10.503  -0.010  1.00 15.00      A    C  
ATOM    643  CE1 PHE A1494       0.917  -7.756   0.155  1.00 15.00      A    C  
ATOM    644  CE2 PHE A1494       1.170  -9.772  -1.103  1.00 15.00      A    C  
ATOM    645  CZ  PHE A1494       1.256  -8.396  -1.021  1.00 15.00      A    C  
ATOM    646  C   PHE A1494      -1.163 -12.803   3.146  1.00 15.00      A    C  
ATOM    647  O   PHE A1494      -0.273 -12.903   3.993  1.00 15.00      A    O  
ATOM    648  N   GLU A1495      -2.248 -13.572   3.141  1.00 15.00      A    N  
ATOM    649  HN  GLU A1495      -2.916 -13.449   2.433  1.00 15.00      A    H  
ATOM    650  CA  GLU A1495      -2.477 -14.590   4.161  1.00 15.00      A    C  
ATOM    651  CB  GLU A1495      -3.948 -14.598   4.585  1.00 15.00      A    C  
ATOM    652  CG  GLU A1495      -4.369 -13.356   5.358  1.00 15.00      A    C  
ATOM    653  CD  GLU A1495      -5.875 -13.205   5.475  1.00 15.00      A    C  
ATOM    654  OE1 GLU A1495      -6.595 -14.211   5.304  1.00 15.00      A    O  
ATOM    655  OE2 GLU A1495      -6.336 -12.075   5.747  1.00 15.00      A    O  
ATOM    656  C   GLU A1495      -2.046 -15.976   3.684  1.00 15.00      A    C  
ATOM    657  O   GLU A1495      -2.159 -16.958   4.418  1.00 15.00      A    O  
ATOM    658  N   CYS A1496      -1.543 -16.047   2.453  1.00 15.00      A    N  
ATOM    659  HN  CYS A1496      -1.476 -15.229   1.918  1.00 15.00      A    H  
ATOM    660  CA  CYS A1496      -1.090 -17.311   1.878  1.00 15.00      A    C  
ATOM    661  C   CYS A1496       0.411 -17.299   1.610  1.00 15.00      A    C  
ATOM    662  O   CYS A1496       0.864 -17.702   0.538  1.00 15.00      A    O  
ATOM    663  CB  CYS A1496      -1.846 -17.617   0.586  1.00 15.00      A    C  
ATOM    664  SG  CYS A1496      -3.491 -18.349   0.834  1.00 15.00      A    S  
ATOM    665  N   GLN A1497       1.181 -16.842   2.590  1.00 15.00      A    N  
ATOM    666  HN  GLN A1497       0.767 -16.538   3.425  1.00 15.00      A    H  
ATOM    667  CA  GLN A1497       2.632 -16.785   2.451  1.00 15.00      A    C  
ATOM    668  CB  GLN A1497       3.146 -15.367   2.716  1.00 15.00      A    C  
ATOM    669  CG  GLN A1497       2.534 -14.302   1.816  1.00 15.00      A    C  
ATOM    670  CD  GLN A1497       2.714 -14.601   0.339  1.00 15.00      A    C  
ATOM    671  OE1 GLN A1497       3.701 -15.214  -0.069  1.00 15.00      A    O  
ATOM    672  NE2 GLN A1497       1.756 -14.170  -0.473  1.00 15.00      A    N  
ATOM    673 HE21 GLN A1497       0.997 -13.691  -0.080  1.00 15.00      A    H  
ATOM    674 HE22 GLN A1497       1.847 -14.349  -1.432  1.00 15.00      A    H  
ATOM    675  C   GLN A1497       3.315 -17.785   3.379  1.00 15.00      A    C  
ATOM    676  O   GLN A1497       4.544 -17.841   3.450  1.00 15.00      A    O  
ATOM    677  N   GLY A1498       2.506 -18.577   4.082  1.00 15.00      A    N  
ATOM    678  HN  GLY A1498       1.536 -18.484   3.975  1.00 15.00      A    H  
ATOM    679  CA  GLY A1498       3.037 -19.568   5.000  1.00 15.00      A    C  
ATOM    680  C   GLY A1498       3.592 -18.942   6.262  1.00 15.00      A    C  
ATOM    681  O   GLY A1498       2.837 -18.542   7.149  1.00 15.00      A    O  
ATOM    682  N   ASN A1499       4.916 -18.856   6.339  1.00 15.00      A    N  
ATOM    683  HN  ASN A1499       5.459 -19.198   5.599  1.00 15.00      A    H  
ATOM    684  CA  ASN A1499       5.580 -18.267   7.492  1.00 15.00      A    C  
ATOM    685  CB  ASN A1499       7.052 -18.687   7.532  1.00 15.00      A    C  
ATOM    686  CG  ASN A1499       7.235 -20.160   7.841  1.00 15.00      A    C  
ATOM    687  OD1 ASN A1499       7.210 -21.003   6.945  1.00 15.00      A    O  
ATOM    688  ND2 ASN A1499       7.428 -20.477   9.116  1.00 15.00      A    N  
ATOM    689 HD21 ASN A1499       7.441 -19.753   9.776  1.00 15.00      A    H  
ATOM    690 HD22 ASN A1499       7.550 -21.422   9.345  1.00 15.00      A    H  
ATOM    691  C   ASN A1499       5.476 -16.748   7.453  1.00 15.00      A    C  
ATOM    692  O   ASN A1499       5.909 -16.115   6.492  1.00 15.00      A    O  
ATOM    693  N   SER A1500       4.882 -16.172   8.495  1.00 15.00      A    N  
ATOM    694  HN  SER A1500       4.535 -16.736   9.218  1.00 15.00      A    H  
ATOM    695  CA  SER A1500       4.729 -14.725   8.586  1.00 15.00      A    C  
ATOM    696  CB  SER A1500       3.260 -14.345   8.787  1.00 15.00      A    C  
ATOM    697  OG  SER A1500       3.072 -12.950   8.625  1.00 15.00      A    O  
ATOM    698  HG  SER A1500       3.523 -12.656   7.829  1.00 15.00      A    H  
ATOM    699  C   SER A1500       5.581 -14.173   9.723  1.00 15.00      A    C  
ATOM    700  O   SER A1500       5.533 -14.675  10.847  1.00 15.00      A    O  
ATOM    701  N   LYS A1501       6.360 -13.139   9.424  1.00 15.00      A    N  
ATOM    702  HN  LYS A1501       6.340 -12.773   8.516  1.00 15.00      A    H  
ATOM    703  CA  LYS A1501       7.238 -12.532  10.415  1.00 15.00      A    C  
ATOM    704  CB  LYS A1501       8.682 -12.999  10.197  1.00 15.00      A    C  
ATOM    705  CG  LYS A1501       8.927 -14.473  10.468  1.00 15.00      A    C  
ATOM    706  CD  LYS A1501      10.286 -14.902   9.941  1.00 15.00      A    C  
ATOM    707  CE  LYS A1501      10.663 -16.285  10.443  1.00 15.00      A    C  
ATOM    708  NZ  LYS A1501      10.878 -16.296  11.916  1.00 15.00      A    N  
ATOM    709  HZ1 LYS A1501      11.651 -15.646  12.168  1.00 15.00      A    H  
ATOM    710  HZ2 LYS A1501      11.127 -17.254  12.235  1.00 15.00      A    H  
ATOM    711  HZ3 LYS A1501      10.012 -15.994  12.405  1.00 15.00      A    H  
ATOM    712  C   LYS A1501       7.201 -11.013  10.339  1.00 15.00      A    C  
ATOM    713  O   LYS A1501       6.642 -10.434   9.407  1.00 15.00      A    O  
ATOM    714  N   THR A1502       7.804 -10.382  11.339  1.00 15.00      A    N  
ATOM    715  HN  THR A1502       8.204 -10.912  12.058  1.00 15.00      A    H  
ATOM    716  CA  THR A1502       7.890  -8.930  11.407  1.00 15.00      A    C  
ATOM    717  CB  THR A1502       7.123  -8.376  12.627  1.00 15.00      A    C  
ATOM    718  OG1 THR A1502       7.582  -9.020  13.823  1.00 15.00      A    O  
ATOM    719  HG1 THR A1502       6.963  -8.852  14.536  1.00 15.00      A    H  
ATOM    720  CG2 THR A1502       5.625  -8.599  12.475  1.00 15.00      A    C  
ATOM    721  C   THR A1502       9.356  -8.528  11.523  1.00 15.00      A    C  
ATOM    722  O   THR A1502      10.225  -9.390  11.663  1.00 15.00      A    O  
ATOM    723  N   CYS A1503       9.636  -7.230  11.457  1.00 15.00      A    N  
ATOM    724  HN  CYS A1503       8.910  -6.584  11.327  1.00 15.00      A    H  
ATOM    725  CA  CYS A1503      11.010  -6.752  11.575  1.00 15.00      A    C  
ATOM    726  C   CYS A1503      11.525  -6.991  12.994  1.00 15.00      A    C  
ATOM    727  O   CYS A1503      11.025  -6.394  13.950  1.00 15.00      A    O  
ATOM    728  CB  CYS A1503      11.104  -5.270  11.202  1.00 15.00      A    C  
ATOM    729  SG  CYS A1503      12.801  -4.667  10.916  1.00 15.00      A    S  
ATOM    730  N   LYS A1504      12.510  -7.888  13.116  1.00 15.00      A    N  
ATOM    731  HN  LYS A1504      12.849  -8.328  12.310  1.00 15.00      A    H  
ATOM    732  CA  LYS A1504      13.096  -8.239  14.412  1.00 15.00      A    C  
ATOM    733  CB  LYS A1504      14.256  -9.218  14.225  1.00 15.00      A    C  
ATOM    734  CG  LYS A1504      14.527 -10.092  15.438  1.00 15.00      A    C  
ATOM    735  CD  LYS A1504      15.723 -11.002  15.210  1.00 15.00      A    C  
ATOM    736  CE  LYS A1504      15.866 -12.015  16.334  1.00 15.00      A    C  
ATOM    737  NZ  LYS A1504      15.917 -11.360  17.670  1.00 15.00      A    N  
ATOM    738  HZ1 LYS A1504      16.723 -10.705  17.717  1.00 15.00      A    H  
ATOM    739  HZ2 LYS A1504      16.022 -12.076  18.416  1.00 15.00      A    H  
ATOM    740  HZ3 LYS A1504      15.040 -10.826  17.839  1.00 15.00      A    H  
ATOM    741  C   LYS A1504      13.562  -7.001  15.171  1.00 15.00      A    C  
ATOM    742  O   LYS A1504      13.164  -6.772  16.314  1.00 15.00      A    O  
ATOM    743  N   TYR A1505      14.410  -6.210  14.530  1.00 15.00      A    N  
ATOM    744  HN  TYR A1505      14.704  -6.455  13.629  1.00 15.00      A    H  
ATOM    745  CA  TYR A1505      14.909  -4.983  15.127  1.00 15.00      A    C  
ATOM    746  CB  TYR A1505      16.420  -4.863  14.909  1.00 15.00      A    C  
ATOM    747  CG  TYR A1505      17.197  -6.097  15.311  1.00 15.00      A    C  
ATOM    748  CD1 TYR A1505      17.374  -6.426  16.650  1.00 15.00      A    C  
ATOM    749  CD2 TYR A1505      17.751  -6.936  14.351  1.00 15.00      A    C  
ATOM    750  CE1 TYR A1505      18.081  -7.554  17.021  1.00 15.00      A    C  
ATOM    751  CE2 TYR A1505      18.459  -8.066  14.714  1.00 15.00      A    C  
ATOM    752  CZ  TYR A1505      18.621  -8.370  16.049  1.00 15.00      A    C  
ATOM    753  OH  TYR A1505      19.324  -9.495  16.414  1.00 15.00      A    O  
ATOM    754  HH  TYR A1505      18.870  -9.939  17.133  1.00 15.00      A    H  
ATOM    755  C   TYR A1505      14.182  -3.805  14.494  1.00 15.00      A    C  
ATOM    756  O   TYR A1505      14.788  -2.981  13.817  1.00 15.00      A    O  
ATOM    757  N   ASP A1506      12.871  -3.750  14.723  1.00 15.00      A    N  
ATOM    758  HN  ASP A1506      12.463  -4.438  15.292  1.00 15.00      A    H  
ATOM    759  CA  ASP A1506      12.013  -2.708  14.160  1.00 15.00      A    C  
ATOM    760  CB  ASP A1506      10.550  -2.945  14.545  1.00 15.00      A    C  
ATOM    761  CG  ASP A1506       9.589  -2.113  13.716  1.00 15.00      A    C  
ATOM    762  OD1 ASP A1506       9.041  -1.126  14.252  1.00 15.00      A    O  
ATOM    763  OD2 ASP A1506       9.389  -2.444  12.528  1.00 15.00      A    O  
ATOM    764  C   ASP A1506      12.441  -1.293  14.544  1.00 15.00      A    C  
ATOM    765  O   ASP A1506      12.425  -0.395  13.705  1.00 15.00      A    O  
ATOM    766  N   LYS A1507      12.819  -1.095  15.804  1.00 15.00      A    N  
ATOM    767  HN  LYS A1507      12.815  -1.850  16.430  1.00 15.00      A    H  
ATOM    768  CA  LYS A1507      13.241   0.224  16.279  1.00 15.00      A    C  
ATOM    769  CB  LYS A1507      13.392   0.230  17.804  1.00 15.00      A    C  
ATOM    770  CG  LYS A1507      13.697   1.600  18.389  1.00 15.00      A    C  
ATOM    771  CD  LYS A1507      13.880   1.537  19.895  1.00 15.00      A    C  
ATOM    772  CE  LYS A1507      14.206   2.907  20.464  1.00 15.00      A    C  
ATOM    773  NZ  LYS A1507      14.400   2.861  21.937  1.00 15.00      A    N  
ATOM    774  HZ1 LYS A1507      14.560   3.820  22.307  1.00 15.00      A    H  
ATOM    775  HZ2 LYS A1507      15.222   2.269  22.170  1.00 15.00      A    H  
ATOM    776  HZ3 LYS A1507      13.557   2.460  22.395  1.00 15.00      A    H  
ATOM    777  C   LYS A1507      14.539   0.682  15.611  1.00 15.00      A    C  
ATOM    778  O   LYS A1507      14.671   1.843  15.222  1.00 15.00      A    O  
ATOM    779  N   TYR A1508      15.487  -0.242  15.471  1.00 15.00      A    N  
ATOM    780  HN  TYR A1508      15.316  -1.152  15.791  1.00 15.00      A    H  
ATOM    781  CA  TYR A1508      16.775   0.060  14.854  1.00 15.00      A    C  
ATOM    782  CB  TYR A1508      17.772  -1.068  15.154  1.00 15.00      A    C  
ATOM    783  CG  TYR A1508      19.126  -0.910  14.495  1.00 15.00      A    C  
ATOM    784  CD1 TYR A1508      20.131  -0.163  15.097  1.00 15.00      A    C  
ATOM    785  CD2 TYR A1508      19.402  -1.513  13.272  1.00 15.00      A    C  
ATOM    786  CE1 TYR A1508      21.369  -0.018  14.500  1.00 15.00      A    C  
ATOM    787  CE2 TYR A1508      20.636  -1.374  12.668  1.00 15.00      A    C  
ATOM    788  CZ  TYR A1508      21.617  -0.626  13.286  1.00 15.00      A    C  
ATOM    789  OH  TYR A1508      22.849  -0.485  12.690  1.00 15.00      A    O  
ATOM    790  HH  TYR A1508      22.734  -0.287  11.757  1.00 15.00      A    H  
ATOM    791  C   TYR A1508      16.638   0.256  13.343  1.00 15.00      A    C  
ATOM    792  O   TYR A1508      17.263   1.145  12.763  1.00 15.00      A    O  
ATOM    793  N   CYS A1509      15.806  -0.571  12.720  1.00 15.00      A    N  
ATOM    794  HN  CYS A1509      15.322  -1.240  13.247  1.00 15.00      A    H  
ATOM    795  CA  CYS A1509      15.592  -0.520  11.277  1.00 15.00      A    C  
ATOM    796  C   CYS A1509      14.729   0.660  10.841  1.00 15.00      A    C  
ATOM    797  O   CYS A1509      14.760   1.054   9.677  1.00 15.00      A    O  
ATOM    798  CB  CYS A1509      14.993  -1.835  10.786  1.00 15.00      A    C  
ATOM    799  SG  CYS A1509      16.106  -3.259  10.997  1.00 15.00      A    S  
ATOM    800  N   ALA A1510      13.958   1.220  11.770  1.00 15.00      A    N  
ATOM    801  HN  ALA A1510      13.958   0.855  12.679  1.00 15.00      A    H  
ATOM    802  CA  ALA A1510      13.105   2.363  11.460  1.00 15.00      A    C  
ATOM    803  CB  ALA A1510      11.975   2.482  12.471  1.00 15.00      A    C  
ATOM    804  C   ALA A1510      13.917   3.652  11.415  1.00 15.00      A    C  
ATOM    805  O   ALA A1510      13.642   4.543  10.610  1.00 15.00      A    O  
ATOM    806  N   ASP A1511      14.923   3.739  12.283  1.00 15.00      A    N  
ATOM    807  HN  ASP A1511      15.089   2.993  12.896  1.00 15.00      A    H  
ATOM    808  CA  ASP A1511      15.780   4.918  12.347  1.00 15.00      A    C  
ATOM    809  CB  ASP A1511      16.379   5.077  13.747  1.00 15.00      A    C  
ATOM    810  CG  ASP A1511      15.336   5.380  14.806  1.00 15.00      A    C  
ATOM    811  OD1 ASP A1511      14.188   5.707  14.436  1.00 15.00      A    O  
ATOM    812  OD2 ASP A1511      15.668   5.295  16.009  1.00 15.00      A    O  
ATOM    813  C   ASP A1511      16.890   4.858  11.300  1.00 15.00      A    C  
ATOM    814  O   ASP A1511      17.498   5.875  10.971  1.00 15.00      A    O  
ATOM    815  N   HIS A1512      17.148   3.660  10.782  1.00 15.00      A    N  
ATOM    816  HN  HIS A1512      16.630   2.886  11.089  1.00 15.00      A    H  
ATOM    817  CA  HIS A1512      18.182   3.466   9.769  1.00 15.00      A    C  
ATOM    818  CB  HIS A1512      19.168   2.378  10.203  1.00 15.00      A    C  
ATOM    819  CG  HIS A1512      20.071   2.794  11.325  1.00 15.00      A    C  
ATOM    820  ND1 HIS A1512      19.658   2.943  12.633  1.00 15.00      A    N  
ATOM    821  HD1 HIS A1512      18.752   2.788  12.971  1.00 15.00      A    H  
ATOM    822  CD2 HIS A1512      21.390   3.109  11.316  1.00 15.00      A    C  
ATOM    823  CE1 HIS A1512      20.717   3.332  13.358  1.00 15.00      A    C  
ATOM    824  NE2 HIS A1512      21.794   3.447  12.605  1.00 15.00      A    N  
ATOM    825  C   HIS A1512      17.563   3.117   8.418  1.00 15.00      A    C  
ATOM    826  O   HIS A1512      18.239   2.600   7.529  1.00 15.00      A    O  
ATOM    827  N   PHE A1513      16.272   3.403   8.276  1.00 15.00      A    N  
ATOM    828  HN  PHE A1513      15.789   3.806   9.027  1.00 15.00      A    H  
ATOM    829  CA  PHE A1513      15.556   3.129   7.034  1.00 15.00      A    C  
ATOM    830  CB  PHE A1513      14.052   2.971   7.299  1.00 15.00      A    C  
ATOM    831  CG  PHE A1513      13.228   2.740   6.059  1.00 15.00      A    C  
ATOM    832  CD1 PHE A1513      13.082   1.466   5.533  1.00 15.00      A    C  
ATOM    833  CD2 PHE A1513      12.602   3.799   5.418  1.00 15.00      A    C  
ATOM    834  CE1 PHE A1513      12.329   1.253   4.393  1.00 15.00      A    C  
ATOM    835  CE2 PHE A1513      11.849   3.594   4.278  1.00 15.00      A    C  
ATOM    836  CZ  PHE A1513      11.712   2.319   3.764  1.00 15.00      A    C  
ATOM    837  C   PHE A1513      15.794   4.240   6.021  1.00 15.00      A    C  
ATOM    838  O   PHE A1513      15.371   5.377   6.233  1.00 15.00      A    O  
ATOM    839  N   LYS A1514      16.477   3.902   4.926  1.00 15.00      A    N  
ATOM    840  HN  LYS A1514      16.796   2.979   4.832  1.00 15.00      A    H  
ATOM    841  CA  LYS A1514      16.776   4.863   3.865  1.00 15.00      A    C  
ATOM    842  CB  LYS A1514      15.490   5.381   3.216  1.00 15.00      A    C  
ATOM    843  CG  LYS A1514      15.641   5.768   1.756  1.00 15.00      A    C  
ATOM    844  CD  LYS A1514      14.357   6.370   1.214  1.00 15.00      A    C  
ATOM    845  CE  LYS A1514      14.439   6.591  -0.288  1.00 15.00      A    C  
ATOM    846  NZ  LYS A1514      15.622   7.413  -0.666  1.00 15.00      A    N  
ATOM    847  HZ1 LYS A1514      15.602   8.323  -0.163  1.00 15.00      A    H  
ATOM    848  HZ2 LYS A1514      15.617   7.596  -1.690  1.00 15.00      A    H  
ATOM    849  HZ3 LYS A1514      16.500   6.911  -0.420  1.00 15.00      A    H  
ATOM    850  C   LYS A1514      17.629   6.019   4.386  1.00 15.00      A    C  
ATOM    851  O   LYS A1514      17.270   7.190   4.244  1.00 15.00      A    O  
ATOM    852  N   ASP A1515      18.755   5.675   5.002  1.00 15.00      A    N  
ATOM    853  HN  ASP A1515      18.976   4.722   5.090  1.00 15.00      A    H  
ATOM    854  CA  ASP A1515      19.674   6.667   5.550  1.00 15.00      A    C  
ATOM    855  CB  ASP A1515      19.970   6.374   7.029  1.00 15.00      A    C  
ATOM    856  CG  ASP A1515      20.736   5.080   7.261  1.00 15.00      A    C  
ATOM    857  OD1 ASP A1515      20.645   4.164   6.417  1.00 15.00      A    O  
ATOM    858  OD2 ASP A1515      21.425   4.981   8.299  1.00 15.00      A    O  
ATOM    859  C   ASP A1515      20.967   6.721   4.738  1.00 15.00      A    C  
ATOM    860  O   ASP A1515      21.960   7.312   5.170  1.00 15.00      A    O  
ATOM    861  N   ASN A1516      20.929   6.093   3.557  1.00 15.00      A    N  
ATOM    862  HN  ASN A1516      20.098   5.646   3.293  1.00 15.00      A    H  
ATOM    863  CA  ASN A1516      22.074   6.037   2.642  1.00 15.00      A    C  
ATOM    864  CB  ASN A1516      22.614   7.432   2.308  1.00 15.00      A    C  
ATOM    865  CG  ASN A1516      21.656   8.231   1.444  1.00 15.00      A    C  
ATOM    866  OD1 ASN A1516      20.977   7.681   0.577  1.00 15.00      A    O  
ATOM    867  ND2 ASN A1516      21.588   9.535   1.683  1.00 15.00      A    N  
ATOM    868 HD21 ASN A1516      22.151   9.906   2.394  1.00 15.00      A    H  
ATOM    869 HD22 ASN A1516      20.978  10.074   1.137  1.00 15.00      A    H  
ATOM    870  C   ASN A1516      23.177   5.106   3.145  1.00 15.00      A    C  
ATOM    871  O   ASN A1516      24.315   5.163   2.677  1.00 15.00      A    O  
ATOM    872  N   HIS A1517      22.826   4.240   4.092  1.00 15.00      A    N  
ATOM    873  HN  HIS A1517      21.901   4.241   4.421  1.00 15.00      A    H  
ATOM    874  CA  HIS A1517      23.772   3.281   4.651  1.00 15.00      A    C  
ATOM    875  CB  HIS A1517      24.133   3.653   6.093  1.00 15.00      A    C  
ATOM    876  CG  HIS A1517      25.272   2.859   6.661  1.00 15.00      A    C  
ATOM    877  ND1 HIS A1517      26.575   3.123   6.308  1.00 15.00      A    N  
ATOM    878  CD2 HIS A1517      25.251   1.827   7.542  1.00 15.00      A    C  
ATOM    879  CE1 HIS A1517      27.314   2.255   6.972  1.00 15.00      A    C  
ATOM    880  NE2 HIS A1517      26.556   1.451   7.732  1.00 15.00      A    N  
ATOM    881  HE2 HIS A1517      26.875   0.731   8.316  1.00 15.00      A    H  
ATOM    882  C   HIS A1517      23.175   1.879   4.598  1.00 15.00      A    C  
ATOM    883  O   HIS A1517      22.033   1.671   5.001  1.00 15.00      A    O  
ATOM    884  N   CYS A1518      23.951   0.923   4.101  1.00 15.00      A    N  
ATOM    885  HN  CYS A1518      24.858   1.147   3.807  1.00 15.00      A    H  
ATOM    886  CA  CYS A1518      23.483  -0.451   3.982  1.00 15.00      A    C  
ATOM    887  C   CYS A1518      23.524  -1.203   5.308  1.00 15.00      A    C  
ATOM    888  O   CYS A1518      24.597  -1.535   5.815  1.00 15.00      A    O  
ATOM    889  CB  CYS A1518      24.287  -1.206   2.920  1.00 15.00      A    C  
ATOM    890  SG  CYS A1518      23.983  -3.004   2.885  1.00 15.00      A    S  
ATOM    891  N   ASN A1519      22.346  -1.458   5.865  1.00 15.00      A    N  
ATOM    892  HN  ASN A1519      21.530  -1.135   5.426  1.00 15.00      A    H  
ATOM    893  CA  ASN A1519      22.230  -2.202   7.110  1.00 15.00      A    C  
ATOM    894  CB  ASN A1519      21.252  -1.519   8.073  1.00 15.00      A    C  
ATOM    895  CG  ASN A1519      21.722  -0.148   8.523  1.00 15.00      A    C  
ATOM    896  OD1 ASN A1519      22.479  -0.025   9.487  1.00 15.00      A    O  
ATOM    897  ND2 ASN A1519      21.267   0.891   7.833  1.00 15.00      A    N  
ATOM    898 HD21 ASN A1519      20.661   0.719   7.080  1.00 15.00      A    H  
ATOM    899 HD22 ASN A1519      21.554   1.789   8.103  1.00 15.00      A    H  
ATOM    900  C   ASN A1519      21.767  -3.621   6.798  1.00 15.00      A    C  
ATOM    901  O   ASN A1519      20.615  -3.837   6.420  1.00 15.00      A    O  
ATOM    902  N   GLN A1520      22.676  -4.583   6.945  1.00 15.00      A    N  
ATOM    903  HN  GLN A1520      23.575  -4.344   7.255  1.00 15.00      A    H  
ATOM    904  CA  GLN A1520      22.372  -5.984   6.654  1.00 15.00      A    C  
ATOM    905  CB  GLN A1520      23.646  -6.829   6.623  1.00 15.00      A    C  
ATOM    906  CG  GLN A1520      24.474  -6.645   5.361  1.00 15.00      A    C  
ATOM    907  CD  GLN A1520      23.719  -7.028   4.101  1.00 15.00      A    C  
ATOM    908  OE1 GLN A1520      22.854  -7.906   4.121  1.00 15.00      A    O  
ATOM    909  NE2 GLN A1520      24.044  -6.372   2.994  1.00 15.00      A    N  
ATOM    910 HE21 GLN A1520      24.744  -5.689   3.050  1.00 15.00      A    H  
ATOM    911 HE22 GLN A1520      23.571  -6.597   2.166  1.00 15.00      A    H  
ATOM    912  C   GLN A1520      21.343  -6.582   7.610  1.00 15.00      A    C  
ATOM    913  O   GLN A1520      20.669  -7.555   7.271  1.00 15.00      A    O  
ATOM    914  N   GLY A1521      21.218  -5.996   8.798  1.00 15.00      A    N  
ATOM    915  HN  GLY A1521      21.784  -5.226   9.018  1.00 15.00      A    H  
ATOM    916  CA  GLY A1521      20.254  -6.486   9.767  1.00 15.00      A    C  
ATOM    917  C   GLY A1521      18.843  -6.018   9.457  1.00 15.00      A    C  
ATOM    918  O   GLY A1521      17.889  -6.406  10.132  1.00 15.00      A    O  
ATOM    919  N   CYS A1522      18.716  -5.184   8.429  1.00 15.00      A    N  
ATOM    920  HN  CYS A1522      19.517  -4.916   7.932  1.00 15.00      A    H  
ATOM    921  CA  CYS A1522      17.424  -4.653   8.022  1.00 15.00      A    C  
ATOM    922  C   CYS A1522      17.146  -4.936   6.550  1.00 15.00      A    C  
ATOM    923  O   CYS A1522      16.150  -4.466   5.998  1.00 15.00      A    O  
ATOM    924  CB  CYS A1522      17.382  -3.149   8.277  1.00 15.00      A    C  
ATOM    925  SG  CYS A1522      17.767  -2.684   9.991  1.00 15.00      A    S  
ATOM    926  N   ASN A1523      18.023  -5.712   5.922  1.00 15.00      A    N  
ATOM    927  HN  ASN A1523      18.789  -6.068   6.419  1.00 15.00      A    H  
ATOM    928  CA  ASN A1523      17.873  -6.051   4.513  1.00 15.00      A    C  
ATOM    929  CB  ASN A1523      19.247  -6.227   3.860  1.00 15.00      A    C  
ATOM    930  CG  ASN A1523      19.198  -6.162   2.347  1.00 15.00      A    C  
ATOM    931  OD1 ASN A1523      18.340  -5.495   1.770  1.00 15.00      A    O  
ATOM    932  ND2 ASN A1523      20.129  -6.848   1.695  1.00 15.00      A    N  
ATOM    933 HD21 ASN A1523      20.788  -7.349   2.221  1.00 15.00      A    H  
ATOM    934 HD22 ASN A1523      20.118  -6.827   0.716  1.00 15.00      A    H  
ATOM    935  C   ASN A1523      17.020  -7.308   4.335  1.00 15.00      A    C  
ATOM    936  O   ASN A1523      17.538  -8.400   4.093  1.00 15.00      A    O  
ATOM    937  N   SER A1524      15.707  -7.140   4.473  1.00 15.00      A    N  
ATOM    938  HN  SER A1524      15.364  -6.245   4.678  1.00 15.00      A    H  
ATOM    939  CA  SER A1524      14.761  -8.242   4.334  1.00 15.00      A    C  
ATOM    940  CB  SER A1524      14.674  -9.035   5.640  1.00 15.00      A    C  
ATOM    941  OG  SER A1524      14.220  -8.215   6.704  1.00 15.00      A    O  
ATOM    942  HG  SER A1524      13.933  -8.767   7.435  1.00 15.00      A    H  
ATOM    943  C   SER A1524      13.381  -7.713   3.960  1.00 15.00      A    C  
ATOM    944  O   SER A1524      13.136  -6.512   4.021  1.00 15.00      A    O  
ATOM    945  N   GLU A1525      12.479  -8.615   3.585  1.00 15.00      A    N  
ATOM    946  HN  GLU A1525      12.733  -9.561   3.562  1.00 15.00      A    H  
ATOM    947  CA  GLU A1525      11.121  -8.233   3.201  1.00 15.00      A    C  
ATOM    948  CB  GLU A1525      10.385  -9.432   2.586  1.00 15.00      A    C  
ATOM    949  CG  GLU A1525       8.924  -9.169   2.245  1.00 15.00      A    C  
ATOM    950  CD  GLU A1525       8.444  -9.967   1.048  1.00 15.00      A    C  
ATOM    951  OE1 GLU A1525       8.049  -9.343   0.041  1.00 15.00      A    O  
ATOM    952  OE2 GLU A1525       8.462 -11.214   1.115  1.00 15.00      A    O  
ATOM    953  C   GLU A1525      10.329  -7.664   4.383  1.00 15.00      A    C  
ATOM    954  O   GLU A1525       9.479  -6.789   4.207  1.00 15.00      A    O  
ATOM    955  N   GLU A1526      10.632  -8.146   5.585  1.00 15.00      A    N  
ATOM    956  HN  GLU A1526      11.340  -8.820   5.662  1.00 15.00      A    H  
ATOM    957  CA  GLU A1526       9.937  -7.707   6.792  1.00 15.00      A    C  
ATOM    958  CB  GLU A1526      10.113  -8.729   7.919  1.00 15.00      A    C  
ATOM    959  CG  GLU A1526       9.729 -10.152   7.545  1.00 15.00      A    C  
ATOM    960  CD  GLU A1526      10.926 -10.994   7.147  1.00 15.00      A    C  
ATOM    961  OE1 GLU A1526      11.596 -11.537   8.052  1.00 15.00      A    O  
ATOM    962  OE2 GLU A1526      11.194 -11.112   5.932  1.00 15.00      A    O  
ATOM    963  C   GLU A1526      10.385  -6.325   7.273  1.00 15.00      A    C  
ATOM    964  O   GLU A1526       9.656  -5.657   8.007  1.00 15.00      A    O  
ATOM    965  N   CYS A1527      11.576  -5.892   6.866  1.00 15.00      A    N  
ATOM    966  HN  CYS A1527      12.118  -6.455   6.273  1.00 15.00      A    H  
ATOM    967  CA  CYS A1527      12.087  -4.591   7.293  1.00 15.00      A    C  
ATOM    968  C   CYS A1527      12.105  -3.557   6.165  1.00 15.00      A    C  
ATOM    969  O   CYS A1527      12.584  -2.437   6.351  1.00 15.00      A    O  
ATOM    970  CB  CYS A1527      13.464  -4.726   7.944  1.00 15.00      A    C  
ATOM    971  SG  CYS A1527      13.495  -5.827   9.399  1.00 15.00      A    S  
ATOM    972  N   GLY A1528      11.580  -3.936   5.000  1.00 15.00      A    N  
ATOM    973  HN  GLY A1528      11.221  -4.843   4.908  1.00 15.00      A    H  
ATOM    974  CA  GLY A1528      11.530  -3.022   3.869  1.00 15.00      A    C  
ATOM    975  C   GLY A1528      12.823  -2.961   3.071  1.00 15.00      A    C  
ATOM    976  O   GLY A1528      13.038  -2.013   2.318  1.00 15.00      A    O  
ATOM    977  N   TRP A1529      13.678  -3.971   3.243  1.00 15.00      A    N  
ATOM    978  HN  TRP A1529      13.436  -4.692   3.861  1.00 15.00      A    H  
ATOM    979  CA  TRP A1529      14.964  -4.050   2.540  1.00 15.00      A    C  
ATOM    980  CB  TRP A1529      14.771  -4.189   1.026  1.00 15.00      A    C  
ATOM    981  CG  TRP A1529      14.312  -5.551   0.596  1.00 15.00      A    C  
ATOM    982  CD1 TRP A1529      15.082  -6.669   0.452  1.00 15.00      A    C  
ATOM    983  CD2 TRP A1529      12.978  -5.937   0.249  1.00 15.00      A    C  
ATOM    984  NE1 TRP A1529      14.310  -7.725   0.032  1.00 15.00      A    N  
ATOM    985  HE1 TRP A1529      14.634  -8.634  -0.144  1.00 15.00      A    H  
ATOM    986  CE2 TRP A1529      13.015  -7.302  -0.098  1.00 15.00      A    C  
ATOM    987  CE3 TRP A1529      11.756  -5.263   0.197  1.00 15.00      A    C  
ATOM    988  CZ2 TRP A1529      11.879  -8.002  -0.491  1.00 15.00      A    C  
ATOM    989  CZ3 TRP A1529      10.629  -5.961  -0.191  1.00 15.00      A    C  
ATOM    990  CH2 TRP A1529      10.698  -7.316  -0.533  1.00 15.00      A    C  
ATOM    991  C   TRP A1529      15.893  -2.880   2.872  1.00 15.00      A    C  
ATOM    992  O   TRP A1529      16.793  -2.556   2.093  1.00 15.00      A    O  
ATOM    993  N   ASP A1530      15.663  -2.261   4.036  1.00 15.00      A    N  
ATOM    994  HN  ASP A1530      14.926  -2.579   4.597  1.00 15.00      A    H  
ATOM    995  CA  ASP A1530      16.467  -1.131   4.511  1.00 15.00      A    C  
ATOM    996  CB  ASP A1530      17.950  -1.512   4.606  1.00 15.00      A    C  
ATOM    997  CG  ASP A1530      18.718  -0.657   5.590  1.00 15.00      A    C  
ATOM    998  OD1 ASP A1530      18.278  -0.549   6.752  1.00 15.00      A    O  
ATOM    999  OD2 ASP A1530      19.765  -0.104   5.201  1.00 15.00      A    O  
ATOM   1000  C   ASP A1530      16.268   0.139   3.674  1.00 15.00      A    C  
ATOM   1001  O   ASP A1530      17.058   1.077   3.756  1.00 15.00      A    O  
ATOM   1002  N   GLY A1531      15.200   0.171   2.879  1.00 15.00      A    N  
ATOM   1003  HN  GLY A1531      14.595  -0.600   2.854  1.00 15.00      A    H  
ATOM   1004  CA  GLY A1531      14.925   1.335   2.053  1.00 15.00      A    C  
ATOM   1005  C   GLY A1531      15.782   1.393   0.805  1.00 15.00      A    C  
ATOM   1006  O   GLY A1531      16.090   2.481   0.312  1.00 15.00      A    O  
ATOM   1007  N   LEU A1532      16.172   0.217   0.303  1.00 15.00      A    N  
ATOM   1008  HN  LEU A1532      15.895  -0.604   0.761  1.00 15.00      A    H  
ATOM   1009  CA  LEU A1532      16.998   0.105  -0.903  1.00 15.00      A    C  
ATOM   1010  CB  LEU A1532      16.299   0.724  -2.119  1.00 15.00      A    C  
ATOM   1011  CG  LEU A1532      14.957   0.102  -2.507  1.00 15.00      A    C  
ATOM   1012  CD1 LEU A1532      14.348   0.837  -3.690  1.00 15.00      A    C  
ATOM   1013  CD2 LEU A1532      15.125  -1.377  -2.817  1.00 15.00      A    C  
ATOM   1014  C   LEU A1532      18.399   0.691  -0.721  1.00 15.00      A    C  
ATOM   1015  O   LEU A1532      19.022   1.139  -1.686  1.00 15.00      A    O  
ATOM   1016  N   ASP A1533      18.893   0.673   0.515  1.00 15.00      A    N  
ATOM   1017  HN  ASP A1533      18.349   0.305   1.243  1.00 15.00      A    H  
ATOM   1018  CA  ASP A1533      20.225   1.192   0.815  1.00 15.00      A    C  
ATOM   1019  CB  ASP A1533      20.345   1.565   2.292  1.00 15.00      A    C  
ATOM   1020  CG  ASP A1533      19.606   2.839   2.644  1.00 15.00      A    C  
ATOM   1021  OD1 ASP A1533      19.372   3.667   1.737  1.00 15.00      A    O  
ATOM   1022  OD2 ASP A1533      19.266   3.015   3.832  1.00 15.00      A    O  
ATOM   1023  C   ASP A1533      21.302   0.179   0.446  1.00 15.00      A    C  
ATOM   1024  O   ASP A1533      22.428   0.549   0.111  1.00 15.00      A    O  
ATOM   1025  N   CYS A1534      20.947  -1.104   0.511  1.00 15.00      A    N  
ATOM   1026  HN  CYS A1534      20.037  -1.332   0.796  1.00 15.00      A    H  
ATOM   1027  CA  CYS A1534      21.875  -2.178   0.175  1.00 15.00      A    C  
ATOM   1028  C   CYS A1534      21.774  -2.548  -1.301  1.00 15.00      A    C  
ATOM   1029  O   CYS A1534      22.369  -3.527  -1.752  1.00 15.00      A    O  
ATOM   1030  CB  CYS A1534      21.607  -3.407   1.046  1.00 15.00      A    C  
ATOM   1031  SG  CYS A1534      21.959  -3.162   2.816  1.00 15.00      A    S  
ATOM   1032  N   ALA A1535      21.017  -1.750  -2.048  1.00 15.00      A    N  
ATOM   1033  HN  ALA A1535      20.578  -0.982  -1.628  1.00 15.00      A    H  
ATOM   1034  CA  ALA A1535      20.825  -1.979  -3.473  1.00 15.00      A    C  
ATOM   1035  CB  ALA A1535      19.478  -2.645  -3.713  1.00 15.00      A    C  
ATOM   1036  C   ALA A1535      20.916  -0.665  -4.242  1.00 15.00      A    C  
ATOM   1037  O   ALA A1535      20.214  -0.465  -5.232  1.00 15.00      A    O  
ATOM   1038  N   ALA A1536      21.798   0.220  -3.782  1.00 15.00      A    N  
ATOM   1039  HN  ALA A1536      22.334  -0.010  -2.994  1.00 15.00      A    H  
ATOM   1040  CA  ALA A1536      21.990   1.526  -4.411  1.00 15.00      A    C  
ATOM   1041  CB  ALA A1536      22.838   2.424  -3.523  1.00 15.00      A    C  
ATOM   1042  C   ALA A1536      22.603   1.418  -5.808  1.00 15.00      A    C  
ATOM   1043  O   ALA A1536      22.320   2.240  -6.680  1.00 15.00      A    O  
ATOM   1044  N   ASP A1537      23.435   0.399  -6.022  1.00 15.00      A    N  
ATOM   1045  HN  ASP A1537      23.616  -0.233  -5.296  1.00 15.00      A    H  
ATOM   1046  CA  ASP A1537      24.085   0.201  -7.318  1.00 15.00      A    C  
ATOM   1047  CB  ASP A1537      25.495  -0.370  -7.137  1.00 15.00      A    C  
ATOM   1048  CG  ASP A1537      26.458   0.623  -6.515  1.00 15.00      A    C  
ATOM   1049  OD1 ASP A1537      26.352   1.830  -6.825  1.00 15.00      A    O  
ATOM   1050  OD2 ASP A1537      27.324   0.193  -5.723  1.00 15.00      A    O  
ATOM   1051  C   ASP A1537      23.265  -0.707  -8.234  1.00 15.00      A    C  
ATOM   1052  O   ASP A1537      23.754  -1.156  -9.273  1.00 15.00      A    O  
ATOM   1053  N   GLN A1538      22.019  -0.967  -7.854  1.00 15.00      A    N  
ATOM   1054  HN  GLN A1538      21.679  -0.570  -7.025  1.00 15.00      A    H  
ATOM   1055  CA  GLN A1538      21.144  -1.824  -8.644  1.00 15.00      A    C  
ATOM   1056  CB  GLN A1538      20.434  -2.851  -7.754  1.00 15.00      A    C  
ATOM   1057  CG  GLN A1538      19.410  -3.700  -8.496  1.00 15.00      A    C  
ATOM   1058  CD  GLN A1538      18.665  -4.666  -7.599  1.00 15.00      A    C  
ATOM   1059  OE1 GLN A1538      18.466  -4.406  -6.414  1.00 15.00      A    O  
ATOM   1060  NE2 GLN A1538      18.241  -5.788  -8.166  1.00 15.00      A    N  
ATOM   1061 HE21 GLN A1538      18.430  -5.927  -9.118  1.00 15.00      A    H  
ATOM   1062 HE22 GLN A1538      17.755  -6.431  -7.609  1.00 15.00      A    H  
ATOM   1063  C   GLN A1538      20.116  -1.007  -9.420  1.00 15.00      A    C  
ATOM   1064  O   GLN A1538      19.490  -0.100  -8.867  1.00 15.00      A    O  
ATOM   1065  N   PRO A1539      19.948  -1.311 -10.723  1.00 15.00      A    N  
ATOM   1066  CA  PRO A1539      18.978  -0.625 -11.586  1.00 15.00      A    C  
ATOM   1067  CB  PRO A1539      19.056  -1.404 -12.902  1.00 15.00      A    C  
ATOM   1068  CG  PRO A1539      20.415  -2.010 -12.897  1.00 15.00      A    C  
ATOM   1069  CD  PRO A1539      20.714  -2.332 -11.462  1.00 15.00      A    C  
ATOM   1070  C   PRO A1539      17.562  -0.695 -11.020  1.00 15.00      A    C  
ATOM   1071  O   PRO A1539      17.185  -1.670 -10.368  1.00 15.00      A    O  
ATOM   1072  N   GLU A1540      16.789   0.351 -11.272  1.00 15.00      A    N  
ATOM   1073  HN  GLU A1540      17.152   1.095 -11.798  1.00 15.00      A    H  
ATOM   1074  CA  GLU A1540      15.417   0.427 -10.784  1.00 15.00      A    C  
ATOM   1075  CB  GLU A1540      14.924   1.875 -10.789  1.00 15.00      A    C  
ATOM   1076  CG  GLU A1540      15.279   2.643 -12.054  1.00 15.00      A    C  
ATOM   1077  CD  GLU A1540      14.561   3.973 -12.155  1.00 15.00      A    C  
ATOM   1078  OE1 GLU A1540      14.863   4.877 -11.345  1.00 15.00      A    O  
ATOM   1079  OE2 GLU A1540      13.701   4.113 -13.049  1.00 15.00      A    O  
ATOM   1080  C   GLU A1540      14.458  -0.469 -11.567  1.00 15.00      A    C  
ATOM   1081  O   GLU A1540      14.551  -0.593 -12.790  1.00 15.00      A    O  
ATOM   1082  N   ASN A1541      13.539  -1.094 -10.836  1.00 15.00      A    N  
ATOM   1083  HN  ASN A1541      13.534  -0.956  -9.866  1.00 15.00      A    H  
ATOM   1084  CA  ASN A1541      12.534  -1.976 -11.423  1.00 15.00      A    C  
ATOM   1085  CB  ASN A1541      12.721  -3.406 -10.895  1.00 15.00      A    C  
ATOM   1086  CG  ASN A1541      12.047  -4.467 -11.751  1.00 15.00      A    C  
ATOM   1087  OD1 ASN A1541      11.050  -4.207 -12.426  1.00 15.00      A    O  
ATOM   1088  ND2 ASN A1541      12.587  -5.682 -11.720  1.00 15.00      A    N  
ATOM   1089 HD21 ASN A1541      13.376  -5.825 -11.156  1.00 15.00      A    H  
ATOM   1090 HD22 ASN A1541      12.176  -6.386 -12.264  1.00 15.00      A    H  
ATOM   1091  C   ASN A1541      11.144  -1.451 -11.066  1.00 15.00      A    C  
ATOM   1092  O   ASN A1541      10.409  -2.070 -10.295  1.00 15.00      A    O  
ATOM   1093  N   LEU A1542      10.799  -0.299 -11.634  1.00 15.00      A    N  
ATOM   1094  HN  LEU A1542      11.422   0.127 -12.259  1.00 15.00      A    H  
ATOM   1095  CA  LEU A1542       9.519   0.346 -11.364  1.00 15.00      A    C  
ATOM   1096  CB  LEU A1542       9.518   1.782 -11.895  1.00 15.00      A    C  
ATOM   1097  CG  LEU A1542      10.579   2.720 -11.320  1.00 15.00      A    C  
ATOM   1098  CD1 LEU A1542      10.494   4.080 -11.992  1.00 15.00      A    C  
ATOM   1099  CD2 LEU A1542      10.417   2.857  -9.813  1.00 15.00      A    C  
ATOM   1100  C   LEU A1542       8.330  -0.413 -11.940  1.00 15.00      A    C  
ATOM   1101  O   LEU A1542       8.439  -1.088 -12.965  1.00 15.00      A    O  
ATOM   1102  N   ALA A1543       7.195  -0.289 -11.256  1.00 15.00      A    N  
ATOM   1103  HN  ALA A1543       7.193   0.248 -10.436  1.00 15.00      A    H  
ATOM   1104  CA  ALA A1543       5.956  -0.925 -11.682  1.00 15.00      A    C  
ATOM   1105  CB  ALA A1543       5.173  -1.403 -10.468  1.00 15.00      A    C  
ATOM   1106  C   ALA A1543       5.128   0.062 -12.495  1.00 15.00      A    C  
ATOM   1107  O   ALA A1543       5.161   1.265 -12.232  1.00 15.00      A    O  
ATOM   1108  N   GLU A1544       4.401  -0.445 -13.486  1.00 15.00      A    N  
ATOM   1109  HN  GLU A1544       4.419  -1.412 -13.647  1.00 15.00      A    H  
ATOM   1110  CA  GLU A1544       3.578   0.404 -14.340  1.00 15.00      A    C  
ATOM   1111  CB  GLU A1544       2.972  -0.401 -15.490  1.00 15.00      A    C  
ATOM   1112  CG  GLU A1544       2.540   0.451 -16.674  1.00 15.00      A    C  
ATOM   1113  CD  GLU A1544       1.285  -0.069 -17.345  1.00 15.00      A    C  
ATOM   1114  OE1 GLU A1544       0.177   0.266 -16.870  1.00 15.00      A    O  
ATOM   1115  OE2 GLU A1544       1.408  -0.805 -18.347  1.00 15.00      A    O  
ATOM   1116  C   GLU A1544       2.474   1.093 -13.541  1.00 15.00      A    C  
ATOM   1117  O   GLU A1544       1.633   0.434 -12.932  1.00 15.00      A    O  
ATOM   1118  N   GLY A1545       2.493   2.424 -13.544  1.00 15.00      A    N  
ATOM   1119  HN  GLY A1545       3.192   2.893 -14.044  1.00 15.00      A    H  
ATOM   1120  CA  GLY A1545       1.488   3.181 -12.824  1.00 15.00      A    C  
ATOM   1121  C   GLY A1545       2.065   4.084 -11.753  1.00 15.00      A    C  
ATOM   1122  O   GLY A1545       3.246   3.995 -11.416  1.00 15.00      A    O  
ATOM   1123  N   THR A1546       1.217   4.957 -11.223  1.00 15.00      A    N  
ATOM   1124  HN  THR A1546       0.293   4.972 -11.549  1.00 15.00      A    H  
ATOM   1125  CA  THR A1546       1.608   5.893 -10.176  1.00 15.00      A    C  
ATOM   1126  CB  THR A1546       1.880   7.297 -10.756  1.00 15.00      A    C  
ATOM   1127  OG1 THR A1546       2.814   7.196 -11.840  1.00 15.00      A    O  
ATOM   1128  HG1 THR A1546       3.252   6.341 -11.810  1.00 15.00      A    H  
ATOM   1129  CG2 THR A1546       2.459   8.216  -9.692  1.00 15.00      A    C  
ATOM   1130  C   THR A1546       0.503   5.975  -9.124  1.00 15.00      A    C  
ATOM   1131  O   THR A1546      -0.675   6.090  -9.462  1.00 15.00      A    O  
ATOM   1132  N   LEU A1547       0.883   5.916  -7.852  1.00 15.00      A    N  
ATOM   1133  HN  LEU A1547       1.839   5.852  -7.639  1.00 15.00      A    H  
ATOM   1134  CA  LEU A1547      -0.090   5.946  -6.766  1.00 15.00      A    C  
ATOM   1135  CB  LEU A1547       0.359   5.043  -5.614  1.00 15.00      A    C  
ATOM   1136  CG  LEU A1547       0.348   3.539  -5.901  1.00 15.00      A    C  
ATOM   1137  CD1 LEU A1547       0.900   2.759  -4.716  1.00 15.00      A    C  
ATOM   1138  CD2 LEU A1547      -1.057   3.069  -6.244  1.00 15.00      A    C  
ATOM   1139  C   LEU A1547      -0.402   7.352  -6.260  1.00 15.00      A    C  
ATOM   1140  O   LEU A1547       0.440   8.013  -5.653  1.00 15.00      A    O  
ATOM   1141  N   VAL A1548      -1.629   7.796  -6.519  1.00 15.00      A    N  
ATOM   1142  HN  VAL A1548      -2.243   7.225  -7.030  1.00 15.00      A    H  
ATOM   1143  CA  VAL A1548      -2.093   9.106  -6.074  1.00 15.00      A    C  
ATOM   1144  CB  VAL A1548      -3.057   9.732  -7.105  1.00 15.00      A    C  
ATOM   1145  CG1 VAL A1548      -3.397  11.167  -6.733  1.00 15.00      A    C  
ATOM   1146  CG2 VAL A1548      -2.465   9.665  -8.505  1.00 15.00      A    C  
ATOM   1147  C   VAL A1548      -2.826   8.938  -4.745  1.00 15.00      A    C  
ATOM   1148  O   VAL A1548      -3.927   8.390  -4.702  1.00 15.00      A    O  
ATOM   1149  N   ILE A1549      -2.208   9.397  -3.659  1.00 15.00      A    N  
ATOM   1150  HN  ILE A1549      -1.340   9.843  -3.752  1.00 15.00      A    H  
ATOM   1151  CA  ILE A1549      -2.808   9.260  -2.336  1.00 15.00      A    C  
ATOM   1152  CB  ILE A1549      -1.980   8.319  -1.429  1.00 15.00      A    C  
ATOM   1153  CG1 ILE A1549      -1.655   7.010  -2.160  1.00 15.00      A    C  
ATOM   1154  CG2 ILE A1549      -2.729   8.032  -0.134  1.00 15.00      A    C  
ATOM   1155  CD1 ILE A1549      -0.831   6.039  -1.342  1.00 15.00      A    C  
ATOM   1156  C   ILE A1549      -2.964  10.608  -1.639  1.00 15.00      A    C  
ATOM   1157  O   ILE A1549      -2.040  11.421  -1.615  1.00 15.00      A    O  
ATOM   1158  N   VAL A1550      -4.143  10.835  -1.070  1.00 15.00      A    N  
ATOM   1159  HN  VAL A1550      -4.845  10.151  -1.134  1.00 15.00      A    H  
ATOM   1160  CA  VAL A1550      -4.421  12.076  -0.356  1.00 15.00      A    C  
ATOM   1161  CB  VAL A1550      -5.766  12.701  -0.786  1.00 15.00      A    C  
ATOM   1162  CG1 VAL A1550      -5.989  14.023  -0.070  1.00 15.00      A    C  
ATOM   1163  CG2 VAL A1550      -5.809  12.898  -2.295  1.00 15.00      A    C  
ATOM   1164  C   VAL A1550      -4.430  11.832   1.153  1.00 15.00      A    C  
ATOM   1165  O   VAL A1550      -5.334  11.189   1.680  1.00 15.00      A    O  
ATOM   1166  N   VAL A1551      -3.411  12.337   1.837  1.00 15.00      A    N  
ATOM   1167  HN  VAL A1551      -2.709  12.826   1.358  1.00 15.00      A    H  
ATOM   1168  CA  VAL A1551      -3.300  12.177   3.285  1.00 15.00      A    C  
ATOM   1169  CB  VAL A1551      -1.825  11.953   3.694  1.00 15.00      A    C  
ATOM   1170  CG1 VAL A1551      -1.728  11.243   5.035  1.00 15.00      A    C  
ATOM   1171  CG2 VAL A1551      -1.075  11.181   2.619  1.00 15.00      A    C  
ATOM   1172  C   VAL A1551      -3.827  13.425   3.998  1.00 15.00      A    C  
ATOM   1173  O   VAL A1551      -3.894  14.497   3.402  1.00 15.00      A    O  
ATOM   1174  N   LEU A1552      -4.210  13.279   5.269  1.00 15.00      A    N  
ATOM   1175  HN  LEU A1552      -4.157  12.392   5.683  1.00 15.00      A    H  
ATOM   1176  CA  LEU A1552      -4.712  14.408   6.058  1.00 15.00      A    C  
ATOM   1177  CB  LEU A1552      -5.788  13.943   7.040  1.00 15.00      A    C  
ATOM   1178  CG  LEU A1552      -7.203  13.785   6.485  1.00 15.00      A    C  
ATOM   1179  CD1 LEU A1552      -8.158  13.350   7.589  1.00 15.00      A    C  
ATOM   1180  CD2 LEU A1552      -7.675  15.081   5.847  1.00 15.00      A    C  
ATOM   1181  C   LEU A1552      -3.577  15.091   6.824  1.00 15.00      A    C  
ATOM   1182  O   LEU A1552      -3.743  15.497   7.976  1.00 15.00      A    O  
ATOM   1183  N   MET A1553      -2.429  15.224   6.166  1.00 15.00      A    N  
ATOM   1184  HN  MET A1553      -2.373  14.899   5.242  1.00 15.00      A    H  
ATOM   1185  CA  MET A1553      -1.256  15.847   6.769  1.00 15.00      A    C  
ATOM   1186  CB  MET A1553      -0.174  14.790   7.026  1.00 15.00      A    C  
ATOM   1187  CG  MET A1553      -0.521  13.776   8.104  1.00 15.00      A    C  
ATOM   1188  SD  MET A1553       0.466  12.271   7.988  1.00 15.00      A    S  
ATOM   1189  CE  MET A1553       2.114  12.917   8.266  1.00 15.00      A    C  
ATOM   1190  C   MET A1553      -0.700  16.949   5.867  1.00 15.00      A    C  
ATOM   1191  O   MET A1553      -0.618  16.779   4.650  1.00 15.00      A    O  
ATOM   1192  N   PRO A1554      -0.323  18.104   6.458  1.00 15.00      A    N  
ATOM   1193  CA  PRO A1554       0.242  19.231   5.710  1.00 15.00      A    C  
ATOM   1194  CB  PRO A1554       0.634  20.265   6.777  1.00 15.00      A    C  
ATOM   1195  CG  PRO A1554       0.365  19.640   8.109  1.00 15.00      A    C  
ATOM   1196  CD  PRO A1554      -0.454  18.397   7.892  1.00 15.00      A    C  
ATOM   1197  C   PRO A1554       1.464  18.826   4.893  1.00 15.00      A    C  
ATOM   1198  O   PRO A1554       2.146  17.857   5.221  1.00 15.00      A    O  
ATOM   1199  N   PRO A1555       1.746  19.561   3.798  1.00 15.00      A    N  
ATOM   1200  CA  PRO A1555       2.888  19.270   2.918  1.00 15.00      A    C  
ATOM   1201  CB  PRO A1555       2.835  20.380   1.867  1.00 15.00      A    C  
ATOM   1202  CG  PRO A1555       1.433  20.885   1.911  1.00 15.00      A    C  
ATOM   1203  CD  PRO A1555       0.974  20.722   3.331  1.00 15.00      A    C  
ATOM   1204  C   PRO A1555       4.212  19.330   3.661  1.00 15.00      A    C  
ATOM   1205  O   PRO A1555       5.156  18.621   3.326  1.00 15.00      A    O  
ATOM   1206  N   GLU A1556       4.270  20.181   4.674  1.00 15.00      A    N  
ATOM   1207  HN  GLU A1556       3.478  20.716   4.890  1.00 15.00      A    H  
ATOM   1208  CA  GLU A1556       5.471  20.347   5.476  1.00 15.00      A    C  
ATOM   1209  CB  GLU A1556       5.353  21.619   6.326  1.00 15.00      A    C  
ATOM   1210  CG  GLU A1556       5.259  22.921   5.532  1.00 15.00      A    C  
ATOM   1211  CD  GLU A1556       3.885  23.176   4.931  1.00 15.00      A    C  
ATOM   1212  OE1 GLU A1556       2.880  23.070   5.667  1.00 15.00      A    O  
ATOM   1213  OE2 GLU A1556       3.816  23.491   3.723  1.00 15.00      A    O  
ATOM   1214  C   GLU A1556       5.695  19.134   6.380  1.00 15.00      A    C  
ATOM   1215  O   GLU A1556       6.812  18.633   6.508  1.00 15.00      A    O  
ATOM   1216  N   GLN A1557       4.612  18.661   6.992  1.00 15.00      A    N  
ATOM   1217  HN  GLN A1557       3.749  19.097   6.831  1.00 15.00      A    H  
ATOM   1218  CA  GLN A1557       4.664  17.516   7.897  1.00 15.00      A    C  
ATOM   1219  CB  GLN A1557       3.375  17.436   8.724  1.00 15.00      A    C  
ATOM   1220  CG  GLN A1557       3.422  16.437   9.871  1.00 15.00      A    C  
ATOM   1221  CD  GLN A1557       2.106  16.332  10.621  1.00 15.00      A    C  
ATOM   1222  OE1 GLN A1557       1.031  16.493  10.046  1.00 15.00      A    O  
ATOM   1223  NE2 GLN A1557       2.188  16.057  11.916  1.00 15.00      A    N  
ATOM   1224 HE21 GLN A1557       3.078  15.937  12.307  1.00 15.00      A    H  
ATOM   1225 HE22 GLN A1557       1.356  15.987  12.428  1.00 15.00      A    H  
ATOM   1226  C   GLN A1557       4.895  16.202   7.149  1.00 15.00      A    C  
ATOM   1227  O   GLN A1557       5.573  15.308   7.656  1.00 15.00      A    O  
ATOM   1228  N   LEU A1558       4.337  16.094   5.943  1.00 15.00      A    N  
ATOM   1229  HN  LEU A1558       3.820  16.847   5.586  1.00 15.00      A    H  
ATOM   1230  CA  LEU A1558       4.475  14.883   5.137  1.00 15.00      A    C  
ATOM   1231  CB  LEU A1558       3.417  14.845   4.030  1.00 15.00      A    C  
ATOM   1232  CG  LEU A1558       3.342  13.554   3.209  1.00 15.00      A    C  
ATOM   1233  CD1 LEU A1558       2.799  12.409   4.052  1.00 15.00      A    C  
ATOM   1234  CD2 LEU A1558       2.494  13.758   1.965  1.00 15.00      A    C  
ATOM   1235  C   LEU A1558       5.877  14.749   4.540  1.00 15.00      A    C  
ATOM   1236  O   LEU A1558       6.351  13.639   4.296  1.00 15.00      A    O  
ATOM   1237  N   LEU A1559       6.535  15.881   4.303  1.00 15.00      A    N  
ATOM   1238  HN  LEU A1559       6.104  16.737   4.509  1.00 15.00      A    H  
ATOM   1239  CA  LEU A1559       7.883  15.878   3.740  1.00 15.00      A    C  
ATOM   1240  CB  LEU A1559       8.185  17.204   3.041  1.00 15.00      A    C  
ATOM   1241  CG  LEU A1559       7.550  17.400   1.662  1.00 15.00      A    C  
ATOM   1242  CD1 LEU A1559       7.749  18.828   1.178  1.00 15.00      A    C  
ATOM   1243  CD2 LEU A1559       8.127  16.411   0.662  1.00 15.00      A    C  
ATOM   1244  C   LEU A1559       8.936  15.584   4.807  1.00 15.00      A    C  
ATOM   1245  O   LEU A1559       9.971  14.983   4.518  1.00 15.00      A    O  
ATOM   1246  N   GLN A1560       8.669  16.009   6.041  1.00 15.00      A    N  
ATOM   1247  HN  GLN A1560       7.831  16.489   6.212  1.00 15.00      A    H  
ATOM   1248  CA  GLN A1560       9.596  15.779   7.148  1.00 15.00      A    C  
ATOM   1249  CB  GLN A1560       9.375  16.802   8.265  1.00 15.00      A    C  
ATOM   1250  CG  GLN A1560       9.769  18.219   7.883  1.00 15.00      A    C  
ATOM   1251  CD  GLN A1560       9.221  19.261   8.837  1.00 15.00      A    C  
ATOM   1252  OE1 GLN A1560       9.096  19.024  10.039  1.00 15.00      A    O  
ATOM   1253  NE2 GLN A1560       8.874  20.421   8.297  1.00 15.00      A    N  
ATOM   1254 HE21 GLN A1560       8.991  20.532   7.330  1.00 15.00      A    H  
ATOM   1255 HE22 GLN A1560       8.518  21.118   8.884  1.00 15.00      A    H  
ATOM   1256  C   GLN A1560       9.457  14.360   7.691  1.00 15.00      A    C  
ATOM   1257  O   GLN A1560      10.358  13.845   8.351  1.00 15.00      A    O  
ATOM   1258  N   ASP A1561       8.318  13.739   7.402  1.00 15.00      A    N  
ATOM   1259  HN  ASP A1561       7.640  14.212   6.875  1.00 15.00      A    H  
ATOM   1260  CA  ASP A1561       8.045  12.378   7.845  1.00 15.00      A    C  
ATOM   1261  CB  ASP A1561       6.832  12.369   8.782  1.00 15.00      A    C  
ATOM   1262  CG  ASP A1561       6.746  11.116   9.633  1.00 15.00      A    C  
ATOM   1263  OD1 ASP A1561       7.700  10.849  10.397  1.00 15.00      A    O  
ATOM   1264  OD2 ASP A1561       5.725  10.406   9.538  1.00 15.00      A    O  
ATOM   1265  C   ASP A1561       7.801  11.474   6.635  1.00 15.00      A    C  
ATOM   1266  O   ASP A1561       6.956  10.579   6.667  1.00 15.00      A    O  
ATOM   1267  N   ALA A1562       8.560  11.716   5.569  1.00 15.00      A    N  
ATOM   1268  HN  ALA A1562       9.220  12.440   5.610  1.00 15.00      A    H  
ATOM   1269  CA  ALA A1562       8.436  10.943   4.336  1.00 15.00      A    C  
ATOM   1270  CB  ALA A1562       9.048  11.703   3.170  1.00 15.00      A    C  
ATOM   1271  C   ALA A1562       9.067   9.558   4.458  1.00 15.00      A    C  
ATOM   1272  O   ALA A1562       8.595   8.603   3.846  1.00 15.00      A    O  
ATOM   1273  N   ARG A1563      10.133   9.453   5.247  1.00 15.00      A    N  
ATOM   1274  HN  ARG A1563      10.464  10.250   5.712  1.00 15.00      A    H  
ATOM   1275  CA  ARG A1563      10.822   8.178   5.440  1.00 15.00      A    C  
ATOM   1276  CB  ARG A1563      12.165   8.388   6.144  1.00 15.00      A    C  
ATOM   1277  CG  ARG A1563      13.252   8.958   5.247  1.00 15.00      A    C  
ATOM   1278  CD  ARG A1563      14.478   9.369   6.046  1.00 15.00      A    C  
ATOM   1279  NE  ARG A1563      15.071   8.247   6.774  1.00 15.00      A    N  
ATOM   1280  HE  ARG A1563      15.331   7.456   6.255  1.00 15.00      A    H  
ATOM   1281  CZ  ARG A1563      15.272   8.242   8.090  1.00 15.00      A    C  
ATOM   1282  NH1 ARG A1563      14.932   9.297   8.821  1.00 15.00      A    N  
ATOM   1283 HH11 ARG A1563      14.503  10.129   8.366  1.00 15.00      A    H  
ATOM   1284 HH12 ARG A1563      15.091   9.292   9.849  1.00 15.00      A    H  
ATOM   1285  NH2 ARG A1563      15.816   7.184   8.675  1.00 15.00      A    N  
ATOM   1286 HH21 ARG A1563      16.084   6.355   8.106  1.00 15.00      A    H  
ATOM   1287 HH22 ARG A1563      15.974   7.181   9.704  1.00 15.00      A    H  
ATOM   1288  C   ARG A1563       9.961   7.185   6.218  1.00 15.00      A    C  
ATOM   1289  O   ARG A1563       9.967   5.988   5.930  1.00 15.00      A    O  
ATOM   1290  N   SER A1564       9.216   7.691   7.198  1.00 15.00      A    N  
ATOM   1291  HN  SER A1564       9.256   8.653   7.379  1.00 15.00      A    H  
ATOM   1292  CA  SER A1564       8.344   6.851   8.012  1.00 15.00      A    C  
ATOM   1293  CB  SER A1564       8.071   7.515   9.363  1.00 15.00      A    C  
ATOM   1294  OG  SER A1564       9.281   7.783  10.053  1.00 15.00      A    O  
ATOM   1295  HG  SER A1564       9.278   8.690  10.369  1.00 15.00      A    H  
ATOM   1296  C   SER A1564       7.032   6.552   7.285  1.00 15.00      A    C  
ATOM   1297  O   SER A1564       6.376   5.548   7.561  1.00 15.00      A    O  
ATOM   1298  N   PHE A1565       6.657   7.432   6.357  1.00 15.00      A    N  
ATOM   1299  HN  PHE A1565       7.219   8.218   6.192  1.00 15.00      A    H  
ATOM   1300  CA  PHE A1565       5.432   7.264   5.576  1.00 15.00      A    C  
ATOM   1301  CB  PHE A1565       5.003   8.613   4.983  1.00 15.00      A    C  
ATOM   1302  CG  PHE A1565       3.818   8.555   4.059  1.00 15.00      A    C  
ATOM   1303  CD1 PHE A1565       2.537   8.386   4.558  1.00 15.00      A    C  
ATOM   1304  CD2 PHE A1565       3.986   8.683   2.689  1.00 15.00      A    C  
ATOM   1305  CE1 PHE A1565       1.446   8.344   3.712  1.00 15.00      A    C  
ATOM   1306  CE2 PHE A1565       2.901   8.640   1.836  1.00 15.00      A    C  
ATOM   1307  CZ  PHE A1565       1.628   8.472   2.348  1.00 15.00      A    C  
ATOM   1308  C   PHE A1565       5.645   6.235   4.468  1.00 15.00      A    C  
ATOM   1309  O   PHE A1565       4.741   5.465   4.137  1.00 15.00      A    O  
ATOM   1310  N   LEU A1566       6.853   6.228   3.904  1.00 15.00      A    N  
ATOM   1311  HN  LEU A1566       7.526   6.871   4.213  1.00 15.00      A    H  
ATOM   1312  CA  LEU A1566       7.203   5.293   2.839  1.00 15.00      A    C  
ATOM   1313  CB  LEU A1566       8.421   5.788   2.055  1.00 15.00      A    C  
ATOM   1314  CG  LEU A1566       8.208   7.030   1.187  1.00 15.00      A    C  
ATOM   1315  CD1 LEU A1566       9.519   7.468   0.552  1.00 15.00      A    C  
ATOM   1316  CD2 LEU A1566       7.157   6.762   0.122  1.00 15.00      A    C  
ATOM   1317  C   LEU A1566       7.470   3.899   3.393  1.00 15.00      A    C  
ATOM   1318  O   LEU A1566       7.311   2.904   2.687  1.00 15.00      A    O  
ATOM   1319  N   ARG A1567       7.879   3.837   4.660  1.00 15.00      A    N  
ATOM   1320  HN  ARG A1567       8.001   4.669   5.164  1.00 15.00      A    H  
ATOM   1321  CA  ARG A1567       8.159   2.560   5.309  1.00 15.00      A    C  
ATOM   1322  CB  ARG A1567       9.075   2.752   6.521  1.00 15.00      A    C  
ATOM   1323  CG  ARG A1567       9.631   1.452   7.083  1.00 15.00      A    C  
ATOM   1324  CD  ARG A1567      10.426   1.683   8.359  1.00 15.00      A    C  
ATOM   1325  NE  ARG A1567      11.148   0.481   8.777  1.00 15.00      A    N  
ATOM   1326  HE  ARG A1567      11.955   0.241   8.273  1.00 15.00      A    H  
ATOM   1327  CZ  ARG A1567      10.773  -0.297   9.792  1.00 15.00      A    C  
ATOM   1328  NH1 ARG A1567       9.689  -0.001  10.498  1.00 15.00      A    N  
ATOM   1329 HH11 ARG A1567       9.401  -0.612  11.291  1.00 15.00      A    H  
ATOM   1330 HH12 ARG A1567       9.126   0.839  10.259  1.00 15.00      A    H  
ATOM   1331  NH2 ARG A1567      11.489  -1.370  10.105  1.00 15.00      A    N  
ATOM   1332 HH21 ARG A1567      11.197  -1.977  10.899  1.00 15.00      A    H  
ATOM   1333 HH22 ARG A1567      12.340  -1.607   9.556  1.00 15.00      A    H  
ATOM   1334  C   ARG A1567       6.867   1.868   5.734  1.00 15.00      A    C  
ATOM   1335  O   ARG A1567       6.747   0.650   5.637  1.00 15.00      A    O  
ATOM   1336  N   ALA A1568       5.901   2.655   6.200  1.00 15.00      A    N  
ATOM   1337  HN  ALA A1568       6.054   3.622   6.251  1.00 15.00      A    H  
ATOM   1338  CA  ALA A1568       4.619   2.114   6.642  1.00 15.00      A    C  
ATOM   1339  CB  ALA A1568       3.816   3.177   7.370  1.00 15.00      A    C  
ATOM   1340  C   ALA A1568       3.821   1.538   5.475  1.00 15.00      A    C  
ATOM   1341  O   ALA A1568       3.255   0.449   5.581  1.00 15.00      A    O  
ATOM   1342  N   LEU A1569       3.781   2.271   4.364  1.00 15.00      A    N  
ATOM   1343  HN  LEU A1569       4.247   3.134   4.343  1.00 15.00      A    H  
ATOM   1344  CA  LEU A1569       3.061   1.824   3.175  1.00 15.00      A    C  
ATOM   1345  CB  LEU A1569       2.788   2.996   2.231  1.00 15.00      A    C  
ATOM   1346  CG  LEU A1569       1.869   4.097   2.766  1.00 15.00      A    C  
ATOM   1347  CD1 LEU A1569       1.626   5.149   1.698  1.00 15.00      A    C  
ATOM   1348  CD2 LEU A1569       0.551   3.509   3.248  1.00 15.00      A    C  
ATOM   1349  C   LEU A1569       3.841   0.736   2.442  1.00 15.00      A    C  
ATOM   1350  O   LEU A1569       3.264  -0.067   1.707  1.00 15.00      A    O  
ATOM   1351  N   GLY A1570       5.156   0.718   2.652  1.00 15.00      A    N  
ATOM   1352  HN  GLY A1570       5.556   1.387   3.245  1.00 15.00      A    H  
ATOM   1353  CA  GLY A1570       5.999  -0.275   2.017  1.00 15.00      A    C  
ATOM   1354  C   GLY A1570       5.881  -1.633   2.679  1.00 15.00      A    C  
ATOM   1355  O   GLY A1570       6.071  -2.662   2.035  1.00 15.00      A    O  
ATOM   1356  N   THR A1571       5.566  -1.634   3.970  1.00 15.00      A    N  
ATOM   1357  HN  THR A1571       5.439  -0.777   4.431  1.00 15.00      A    H  
ATOM   1358  CA  THR A1571       5.414  -2.876   4.722  1.00 15.00      A    C  
ATOM   1359  CB  THR A1571       5.578  -2.637   6.241  1.00 15.00      A    C  
ATOM   1360  OG1 THR A1571       6.859  -2.044   6.493  1.00 15.00      A    O  
ATOM   1361  HG1 THR A1571       7.013  -2.000   7.440  1.00 15.00      A    H  
ATOM   1362  CG2 THR A1571       5.477  -3.943   7.019  1.00 15.00      A    C  
ATOM   1363  C   THR A1571       4.055  -3.519   4.439  1.00 15.00      A    C  
ATOM   1364  O   THR A1571       3.915  -4.743   4.475  1.00 15.00      A    O  
ATOM   1365  N   LEU A1572       3.065  -2.683   4.132  1.00 15.00      A    N  
ATOM   1366  HN  LEU A1572       3.250  -1.722   4.097  1.00 15.00      A    H  
ATOM   1367  CA  LEU A1572       1.715  -3.157   3.841  1.00 15.00      A    C  
ATOM   1368  CB  LEU A1572       0.701  -2.022   4.002  1.00 15.00      A    C  
ATOM   1369  CG  LEU A1572       0.660  -1.350   5.379  1.00 15.00      A    C  
ATOM   1370  CD1 LEU A1572      -0.189  -0.088   5.338  1.00 15.00      A    C  
ATOM   1371  CD2 LEU A1572       0.144  -2.313   6.438  1.00 15.00      A    C  
ATOM   1372  C   LEU A1572       1.615  -3.752   2.438  1.00 15.00      A    C  
ATOM   1373  O   LEU A1572       0.778  -4.617   2.183  1.00 15.00      A    O  
ATOM   1374  N   LEU A1573       2.474  -3.284   1.533  1.00 15.00      A    N  
ATOM   1375  HN  LEU A1573       3.121  -2.599   1.799  1.00 15.00      A    H  
ATOM   1376  CA  LEU A1573       2.481  -3.770   0.156  1.00 15.00      A    C  
ATOM   1377  CB  LEU A1573       2.636  -2.605  -0.827  1.00 15.00      A    C  
ATOM   1378  CG  LEU A1573       1.528  -1.547  -0.816  1.00 15.00      A    C  
ATOM   1379  CD1 LEU A1573       1.807  -0.471  -1.854  1.00 15.00      A    C  
ATOM   1380  CD2 LEU A1573       0.170  -2.184  -1.058  1.00 15.00      A    C  
ATOM   1381  C   LEU A1573       3.596  -4.790  -0.066  1.00 15.00      A    C  
ATOM   1382  O   LEU A1573       3.724  -5.345  -1.159  1.00 15.00      A    O  
ATOM   1383  N   HIS A1574       4.400  -5.023   0.980  1.00 15.00      A    N  
ATOM   1384  HN  HIS A1574       4.232  -4.545   1.819  1.00 15.00      A    H  
ATOM   1385  CA  HIS A1574       5.521  -5.970   0.920  1.00 15.00      A    C  
ATOM   1386  CB  HIS A1574       5.025  -7.409   0.720  1.00 15.00      A    C  
ATOM   1387  CG  HIS A1574       4.587  -8.093   1.981  1.00 15.00      A    C  
ATOM   1388  ND1 HIS A1574       5.059  -9.321   2.393  1.00 15.00      A    N  
ATOM   1389  HD1 HIS A1574       5.716  -9.876   1.920  1.00 15.00      A    H  
ATOM   1390  CD2 HIS A1574       3.695  -7.703   2.928  1.00 15.00      A    C  
ATOM   1391  CE1 HIS A1574       4.453  -9.630   3.548  1.00 15.00      A    C  
ATOM   1392  NE2 HIS A1574       3.616  -8.679   3.917  1.00 15.00      A    N  
ATOM   1393  C   HIS A1574       6.529  -5.589  -0.166  1.00 15.00      A    C  
ATOM   1394  O   HIS A1574       7.124  -6.456  -0.806  1.00 15.00      A    O  
ATOM   1395  N   THR A1575       6.724  -4.287  -0.360  1.00 15.00      A    N  
ATOM   1396  HN  THR A1575       6.235  -3.642   0.194  1.00 15.00      A    H  
ATOM   1397  CA  THR A1575       7.650  -3.797  -1.376  1.00 15.00      A    C  
ATOM   1398  CB  THR A1575       6.984  -3.790  -2.772  1.00 15.00      A    C  
ATOM   1399  OG1 THR A1575       7.961  -3.526  -3.785  1.00 15.00      A    O  
ATOM   1400  HG1 THR A1575       8.754  -4.037  -3.606  1.00 15.00      A    H  
ATOM   1401  CG2 THR A1575       5.877  -2.750  -2.847  1.00 15.00      A    C  
ATOM   1402  C   THR A1575       8.178  -2.398  -1.033  1.00 15.00      A    C  
ATOM   1403  O   THR A1575       7.822  -1.824  -0.007  1.00 15.00      A    O  
ATOM   1404  N   ASN A1576       9.031  -1.857  -1.898  1.00 15.00      A    N  
ATOM   1405  HN  ASN A1576       9.272  -2.356  -2.707  1.00 15.00      A    H  
ATOM   1406  CA  ASN A1576       9.608  -0.534  -1.681  1.00 15.00      A    C  
ATOM   1407  CB  ASN A1576      11.076  -0.511  -2.110  1.00 15.00      A    C  
ATOM   1408  CG  ASN A1576      11.967  -1.342  -1.213  1.00 15.00      A    C  
ATOM   1409  OD1 ASN A1576      12.504  -0.847  -0.224  1.00 15.00      A    O  
ATOM   1410  ND2 ASN A1576      12.133  -2.611  -1.559  1.00 15.00      A    N  
ATOM   1411 HD21 ASN A1576      11.676  -2.933  -2.363  1.00 15.00      A    H  
ATOM   1412 HD22 ASN A1576      12.707  -3.174  -0.998  1.00 15.00      A    H  
ATOM   1413  C   ASN A1576       8.846   0.536  -2.448  1.00 15.00      A    C  
ATOM   1414  O   ASN A1576       8.436   0.322  -3.588  1.00 15.00      A    O  
ATOM   1415  N   LEU A1577       8.661   1.689  -1.812  1.00 15.00      A    N  
ATOM   1416  HN  LEU A1577       9.006   1.791  -0.899  1.00 15.00      A    H  
ATOM   1417  CA  LEU A1577       7.963   2.810  -2.433  1.00 15.00      A    C  
ATOM   1418  CB  LEU A1577       6.576   3.016  -1.816  1.00 15.00      A    C  
ATOM   1419  CG  LEU A1577       5.461   2.113  -2.346  1.00 15.00      A    C  
ATOM   1420  CD1 LEU A1577       5.381   0.823  -1.545  1.00 15.00      A    C  
ATOM   1421  CD2 LEU A1577       4.126   2.843  -2.337  1.00 15.00      A    C  
ATOM   1422  C   LEU A1577       8.781   4.086  -2.302  1.00 15.00      A    C  
ATOM   1423  O   LEU A1577       9.500   4.275  -1.319  1.00 15.00      A    O  
ATOM   1424  N   ARG A1578       8.670   4.959  -3.296  1.00 15.00      A    N  
ATOM   1425  HN  ARG A1578       8.083   4.750  -4.052  1.00 15.00      A    H  
ATOM   1426  CA  ARG A1578       9.401   6.217  -3.292  1.00 15.00      A    C  
ATOM   1427  CB  ARG A1578      10.672   6.092  -4.141  1.00 15.00      A    C  
ATOM   1428  CG  ARG A1578      10.412   5.862  -5.623  1.00 15.00      A    C  
ATOM   1429  CD  ARG A1578      11.701   5.894  -6.428  1.00 15.00      A    C  
ATOM   1430  NE  ARG A1578      11.452   6.204  -7.835  1.00 15.00      A    N  
ATOM   1431  HE  ARG A1578      10.599   6.632  -8.057  1.00 15.00      A    H  
ATOM   1432  CZ  ARG A1578      12.305   5.935  -8.821  1.00 15.00      A    C  
ATOM   1433  NH1 ARG A1578      13.469   5.351  -8.567  1.00 15.00      A    N  
ATOM   1434 HH11 ARG A1578      13.722   5.094  -7.592  1.00 15.00      A    H  
ATOM   1435 HH12 ARG A1578      14.128   5.147  -9.347  1.00 15.00      A    H  
ATOM   1436  NH2 ARG A1578      11.993   6.261 -10.066  1.00 15.00      A    N  
ATOM   1437 HH21 ARG A1578      12.657   6.054 -10.840  1.00 15.00      A    H  
ATOM   1438 HH22 ARG A1578      11.082   6.721 -10.270  1.00 15.00      A    H  
ATOM   1439  C   ARG A1578       8.530   7.352  -3.819  1.00 15.00      A    C  
ATOM   1440  O   ARG A1578       7.574   7.116  -4.558  1.00 15.00      A    O  
ATOM   1441  N   ILE A1579       8.854   8.582  -3.432  1.00 15.00      A    N  
ATOM   1442  HN  ILE A1579       9.614   8.714  -2.828  1.00 15.00      A    H  
ATOM   1443  CA  ILE A1579       8.097   9.739  -3.888  1.00 15.00      A    C  
ATOM   1444  CB  ILE A1579       8.236  10.937  -2.925  1.00 15.00      A    C  
ATOM   1445  CG1 ILE A1579       7.839  10.522  -1.506  1.00 15.00      A    C  
ATOM   1446  CG2 ILE A1579       7.371  12.098  -3.398  1.00 15.00      A    C  
ATOM   1447  CD1 ILE A1579       8.085  11.592  -0.467  1.00 15.00      A    C  
ATOM   1448  C   ILE A1579       8.553  10.143  -5.285  1.00 15.00      A    C  
ATOM   1449  O   ILE A1579       9.700  10.545  -5.480  1.00 15.00      A    O  
ATOM   1450  N   LYS A1580       7.641  10.018  -6.246  1.00 15.00      A    N  
ATOM   1451  HN  LYS A1580       6.746   9.695  -6.009  1.00 15.00      A    H  
ATOM   1452  CA  LYS A1580       7.924  10.347  -7.639  1.00 15.00      A    C  
ATOM   1453  CB  LYS A1580       6.683  10.082  -8.498  1.00 15.00      A    C  
ATOM   1454  CG  LYS A1580       6.879  10.317  -9.986  1.00 15.00      A    C  
ATOM   1455  CD  LYS A1580       5.692   9.806 -10.784  1.00 15.00      A    C  
ATOM   1456  CE  LYS A1580       5.871  10.055 -12.272  1.00 15.00      A    C  
ATOM   1457  NZ  LYS A1580       4.820   9.368 -13.071  1.00 15.00      A    N  
ATOM   1458  HZ1 LYS A1580       3.902   9.435 -12.585  1.00 15.00      A    H  
ATOM   1459  HZ2 LYS A1580       5.062   8.364 -13.192  1.00 15.00      A    H  
ATOM   1460  HZ3 LYS A1580       4.736   9.810 -14.008  1.00 15.00      A    H  
ATOM   1461  C   LYS A1580       8.380  11.795  -7.801  1.00 15.00      A    C  
ATOM   1462  O   LYS A1580       7.916  12.685  -7.091  1.00 15.00      A    O  
ATOM   1463  N   ARG A1581       9.302  12.016  -8.733  1.00 15.00      A    N  
ATOM   1464  HN  ARG A1581       9.642  11.262  -9.260  1.00 15.00      A    H  
ATOM   1465  CA  ARG A1581       9.814  13.353  -9.000  1.00 15.00      A    C  
ATOM   1466  CB  ARG A1581      11.331  13.406  -8.794  1.00 15.00      A    C  
ATOM   1467  CG  ARG A1581      11.785  13.104  -7.374  1.00 15.00      A    C  
ATOM   1468  CD  ARG A1581      13.293  13.237  -7.244  1.00 15.00      A    C  
ATOM   1469  NE  ARG A1581      13.780  12.805  -5.935  1.00 15.00      A    N  
ATOM   1470  HE  ARG A1581      13.803  11.841  -5.757  1.00 15.00      A    H  
ATOM   1471  CZ  ARG A1581      14.204  13.641  -4.988  1.00 15.00      A    C  
ATOM   1472  NH1 ARG A1581      14.198  14.952  -5.199  1.00 15.00      A    N  
ATOM   1473 HH11 ARG A1581      13.859  15.334  -6.107  1.00 15.00      A    H  
ATOM   1474 HH12 ARG A1581      14.533  15.601  -4.457  1.00 15.00      A    H  
ATOM   1475  NH2 ARG A1581      14.615  13.167  -3.821  1.00 15.00      A    N  
ATOM   1476 HH21 ARG A1581      14.606  12.143  -3.642  1.00 15.00      A    H  
ATOM   1477 HH22 ARG A1581      14.949  13.820  -3.084  1.00 15.00      A    H  
ATOM   1478  C   ARG A1581       9.465  13.783 -10.419  1.00 15.00      A    C  
ATOM   1479  O   ARG A1581       9.314  12.946 -11.310  1.00 15.00      A    O  
ATOM   1480  N   ASP A1582       9.339  15.090 -10.626  1.00 15.00      A    N  
ATOM   1481  HN  ASP A1582       9.471  15.708  -9.877  1.00 15.00      A    H  
ATOM   1482  CA  ASP A1582       9.002  15.625 -11.940  1.00 15.00      A    C  
ATOM   1483  CB  ASP A1582       8.259  16.968 -11.831  1.00 15.00      A    C  
ATOM   1484  CG  ASP A1582       8.886  17.945 -10.849  1.00 15.00      A    C  
ATOM   1485  OD1 ASP A1582      10.124  18.106 -10.874  1.00 15.00      A    O  
ATOM   1486  OD2 ASP A1582       8.133  18.562 -10.062  1.00 15.00      A    O  
ATOM   1487  C   ASP A1582      10.228  15.742 -12.846  1.00 15.00      A    C  
ATOM   1488  O   ASP A1582      11.267  15.131 -12.591  1.00 15.00      A    O  
ATOM   1489  N   SER A1583      10.095  16.530 -13.905  1.00 15.00      A    N  
ATOM   1490  HN  SER A1583       9.244  16.995 -14.046  1.00 15.00      A    H  
ATOM   1491  CA  SER A1583      11.178  16.731 -14.861  1.00 15.00      A    C  
ATOM   1492  CB  SER A1583      10.623  17.309 -16.163  1.00 15.00      A    C  
ATOM   1493  OG  SER A1583       9.668  18.324 -15.907  1.00 15.00      A    O  
ATOM   1494  HG  SER A1583       8.948  18.253 -16.535  1.00 15.00      A    H  
ATOM   1495  C   SER A1583      12.277  17.636 -14.302  1.00 15.00      A    C  
ATOM   1496  O   SER A1583      13.391  17.666 -14.825  1.00 15.00      A    O  
ATOM   1497  N   GLN A1584      11.965  18.367 -13.234  1.00 15.00      A    N  
ATOM   1498  HN  GLN A1584      11.067  18.293 -12.847  1.00 15.00      A    H  
ATOM   1499  CA  GLN A1584      12.933  19.269 -12.616  1.00 15.00      A    C  
ATOM   1500  CB  GLN A1584      12.222  20.512 -12.065  1.00 15.00      A    C  
ATOM   1501  CG  GLN A1584      13.139  21.639 -11.602  1.00 15.00      A    C  
ATOM   1502  CD  GLN A1584      12.359  22.858 -11.135  1.00 15.00      A    C  
ATOM   1503  OE1 GLN A1584      11.243  22.739 -10.635  1.00 15.00      A    O  
ATOM   1504  NE2 GLN A1584      12.939  24.043 -11.298  1.00 15.00      A    N  
ATOM   1505 HE21 GLN A1584      13.830  24.075 -11.704  1.00 15.00      A    H  
ATOM   1506 HE22 GLN A1584      12.446  24.840 -11.008  1.00 15.00      A    H  
ATOM   1507  C   GLN A1584      13.714  18.548 -11.518  1.00 15.00      A    C  
ATOM   1508  O   GLN A1584      14.838  18.928 -11.190  1.00 15.00      A    O  
ATOM   1509  N   GLY A1585      13.115  17.495 -10.965  1.00 15.00      A    N  
ATOM   1510  HN  GLY A1585      12.216  17.239 -11.265  1.00 15.00      A    H  
ATOM   1511  CA  GLY A1585      13.767  16.734  -9.915  1.00 15.00      A    C  
ATOM   1512  C   GLY A1585      13.187  17.045  -8.556  1.00 15.00      A    C  
ATOM   1513  O   GLY A1585      13.778  16.723  -7.526  1.00 15.00      A    O  
ATOM   1514  N   GLU A1586      12.025  17.685  -8.562  1.00 15.00      A    N  
ATOM   1515  HN  GLU A1586      11.617  17.919  -9.423  1.00 15.00      A    H  
ATOM   1516  CA  GLU A1586      11.341  18.053  -7.334  1.00 15.00      A    C  
ATOM   1517  CB  GLU A1586      10.640  19.401  -7.508  1.00 15.00      A    C  
ATOM   1518  CG  GLU A1586      11.585  20.567  -7.742  1.00 15.00      A    C  
ATOM   1519  CD  GLU A1586      12.439  20.877  -6.527  1.00 15.00      A    C  
ATOM   1520  OE1 GLU A1586      11.872  21.291  -5.493  1.00 15.00      A    O  
ATOM   1521  OE2 GLU A1586      13.675  20.706  -6.608  1.00 15.00      A    O  
ATOM   1522  C   GLU A1586      10.328  16.989  -6.942  1.00 15.00      A    C  
ATOM   1523  O   GLU A1586       9.707  16.363  -7.802  1.00 15.00      A    O  
ATOM   1524  N   LEU A1587      10.166  16.785  -5.640  1.00 15.00      A    N  
ATOM   1525  HN  LEU A1587      10.694  17.313  -5.004  1.00 15.00      A    H  
ATOM   1526  CA  LEU A1587       9.220  15.798  -5.132  1.00 15.00      A    C  
ATOM   1527  CB  LEU A1587       9.394  15.627  -3.622  1.00 15.00      A    C  
ATOM   1528  CG  LEU A1587      10.725  15.023  -3.166  1.00 15.00      A    C  
ATOM   1529  CD1 LEU A1587      10.856  15.098  -1.654  1.00 15.00      A    C  
ATOM   1530  CD2 LEU A1587      10.852  13.584  -3.642  1.00 15.00      A    C  
ATOM   1531  C   LEU A1587       7.784  16.197  -5.466  1.00 15.00      A    C  
ATOM   1532  O   LEU A1587       7.410  17.363  -5.336  1.00 15.00      A    O  
ATOM   1533  N   MET A1588       6.985  15.222  -5.897  1.00 15.00      A    N  
ATOM   1534  HN  MET A1588       7.337  14.311  -5.966  1.00 15.00      A    H  
ATOM   1535  CA  MET A1588       5.596  15.476  -6.267  1.00 15.00      A    C  
ATOM   1536  CB  MET A1588       5.115  14.479  -7.324  1.00 15.00      A    C  
ATOM   1537  CG  MET A1588       5.821  14.612  -8.665  1.00 15.00      A    C  
ATOM   1538  SD  MET A1588       5.125  13.534  -9.932  1.00 15.00      A    S  
ATOM   1539  CE  MET A1588       3.601  14.393 -10.317  1.00 15.00      A    C  
ATOM   1540  C   MET A1588       4.660  15.495  -5.057  1.00 15.00      A    C  
ATOM   1541  O   MET A1588       3.822  14.607  -4.884  1.00 15.00      A    O  
ATOM   1542  N   VAL A1589       4.823  16.510  -4.214  1.00 15.00      A    N  
ATOM   1543  HN  VAL A1589       5.526  17.169  -4.395  1.00 15.00      A    H  
ATOM   1544  CA  VAL A1589       3.989  16.679  -3.030  1.00 15.00      A    C  
ATOM   1545  CB  VAL A1589       4.803  16.551  -1.722  1.00 15.00      A    C  
ATOM   1546  CG1 VAL A1589       3.889  16.622  -0.508  1.00 15.00      A    C  
ATOM   1547  CG2 VAL A1589       5.602  15.256  -1.711  1.00 15.00      A    C  
ATOM   1548  C   VAL A1589       3.320  18.047  -3.081  1.00 15.00      A    C  
ATOM   1549  O   VAL A1589       3.959  19.074  -2.841  1.00 15.00      A    O  
ATOM   1550  N   TYR A1590       2.033  18.051  -3.405  1.00 15.00      A    N  
ATOM   1551  HN  TYR A1590       1.580  17.197  -3.566  1.00 15.00      A    H  
ATOM   1552  CA  TYR A1590       1.273  19.288  -3.523  1.00 15.00      A    C  
ATOM   1553  CB  TYR A1590       0.592  19.339  -4.895  1.00 15.00      A    C  
ATOM   1554  CG  TYR A1590       1.514  18.916  -6.020  1.00 15.00      A    C  
ATOM   1555  CD1 TYR A1590       2.498  19.774  -6.500  1.00 15.00      A    C  
ATOM   1556  CD2 TYR A1590       1.419  17.649  -6.585  1.00 15.00      A    C  
ATOM   1557  CE1 TYR A1590       3.357  19.384  -7.509  1.00 15.00      A    C  
ATOM   1558  CE2 TYR A1590       2.272  17.252  -7.595  1.00 15.00      A    C  
ATOM   1559  CZ  TYR A1590       3.240  18.121  -8.053  1.00 15.00      A    C  
ATOM   1560  OH  TYR A1590       4.095  17.723  -9.053  1.00 15.00      A    O  
ATOM   1561  HH  TYR A1590       3.616  17.185  -9.687  1.00 15.00      A    H  
ATOM   1562  C   TYR A1590       0.254  19.421  -2.393  1.00 15.00      A    C  
ATOM   1563  O   TYR A1590      -0.229  18.421  -1.870  1.00 15.00      A    O  
ATOM   1564  N   PRO A1591      -0.074  20.664  -1.998  1.00 15.00      A    N  
ATOM   1565  CA  PRO A1591      -1.027  20.925  -0.914  1.00 15.00      A    C  
ATOM   1566  CB  PRO A1591      -0.776  22.394  -0.574  1.00 15.00      A    C  
ATOM   1567  CG  PRO A1591      -0.290  22.995  -1.849  1.00 15.00      A    C  
ATOM   1568  CD  PRO A1591       0.467  21.911  -2.570  1.00 15.00      A    C  
ATOM   1569  C   PRO A1591      -2.483  20.712  -1.324  1.00 15.00      A    C  
ATOM   1570  O   PRO A1591      -2.967  21.301  -2.290  1.00 15.00      A    O  
ATOM   1571  N   TYR A1592      -3.168  19.853  -0.579  1.00 15.00      A    N  
ATOM   1572  HN  TYR A1592      -2.716  19.403   0.166  1.00 15.00      A    H  
ATOM   1573  CA  TYR A1592      -4.574  19.561  -0.832  1.00 15.00      A    C  
ATOM   1574  CB  TYR A1592      -4.834  18.056  -0.703  1.00 15.00      A    C  
ATOM   1575  CG  TYR A1592      -6.128  17.590  -1.334  1.00 15.00      A    C  
ATOM   1576  CD1 TYR A1592      -6.198  17.320  -2.694  1.00 15.00      A    C  
ATOM   1577  CD2 TYR A1592      -7.277  17.416  -0.571  1.00 15.00      A    C  
ATOM   1578  CE1 TYR A1592      -7.374  16.892  -3.279  1.00 15.00      A    C  
ATOM   1579  CE2 TYR A1592      -8.459  16.988  -1.147  1.00 15.00      A    C  
ATOM   1580  CZ  TYR A1592      -8.501  16.727  -2.502  1.00 15.00      A    C  
ATOM   1581  OH  TYR A1592      -9.675  16.303  -3.081  1.00 15.00      A    O  
ATOM   1582  HH  TYR A1592      -9.496  15.559  -3.661  1.00 15.00      A    H  
ATOM   1583  C   TYR A1592      -5.430  20.331   0.167  1.00 15.00      A    C  
ATOM   1584  O   TYR A1592      -5.321  20.121   1.375  1.00 15.00      A    O  
ATOM   1585  N   TYR A1593      -6.273  21.224  -0.337  1.00 15.00      A    N  
ATOM   1586  HN  TYR A1593      -6.330  21.334  -1.308  1.00 15.00      A    H  
ATOM   1587  CA  TYR A1593      -7.118  22.040   0.525  1.00 15.00      A    C  
ATOM   1588  CB  TYR A1593      -7.111  23.505   0.077  1.00 15.00      A    C  
ATOM   1589  CG  TYR A1593      -5.770  24.191   0.219  1.00 15.00      A    C  
ATOM   1590  CD1 TYR A1593      -5.245  24.490   1.472  1.00 15.00      A    C  
ATOM   1591  CD2 TYR A1593      -5.029  24.546  -0.902  1.00 15.00      A    C  
ATOM   1592  CE1 TYR A1593      -4.022  25.123   1.603  1.00 15.00      A    C  
ATOM   1593  CE2 TYR A1593      -3.806  25.177  -0.780  1.00 15.00      A    C  
ATOM   1594  CZ  TYR A1593      -3.307  25.464   0.473  1.00 15.00      A    C  
ATOM   1595  OH  TYR A1593      -2.090  26.096   0.595  1.00 15.00      A    O  
ATOM   1596  HH  TYR A1593      -1.553  25.635   1.244  1.00 15.00      A    H  
ATOM   1597  C   TYR A1593      -8.552  21.520   0.627  1.00 15.00      A    C  
ATOM   1598  O   TYR A1593      -9.303  21.520  -0.349  1.00 15.00      A    O  
ATOM   1599  N   GLY A1594      -8.912  21.080   1.828  1.00 15.00      A    N  
ATOM   1600  HN  GLY A1594      -8.253  21.088   2.552  1.00 15.00      A    H  
ATOM   1601  CA  GLY A1594     -10.254  20.586   2.089  1.00 15.00      A    C  
ATOM   1602  C   GLY A1594     -10.726  21.057   3.448  1.00 15.00      A    C  
ATOM   1603  O   GLY A1594     -10.543  22.224   3.793  1.00 15.00      A    O  
ATOM   1604  N   GLU A1617     -11.329  20.163   4.227  1.00 15.00      A    N  
ATOM   1605  HN  GLU A1617     -11.479  19.252   3.895  1.00 15.00      A    H  
ATOM   1606  CA  GLU A1617     -11.778  20.523   5.570  1.00 15.00      A    C  
ATOM   1607  CB  GLU A1617     -12.847  19.555   6.080  1.00 15.00      A    C  
ATOM   1608  CG  GLU A1617     -13.639  20.088   7.266  1.00 15.00      A    C  
ATOM   1609  CD  GLU A1617     -14.664  19.099   7.790  1.00 15.00      A    C  
ATOM   1610  OE1 GLU A1617     -15.667  18.849   7.086  1.00 15.00      A    O  
ATOM   1611  OE2 GLU A1617     -14.469  18.578   8.910  1.00 15.00      A    O  
ATOM   1612  C   GLU A1617     -10.576  20.535   6.509  1.00 15.00      A    C  
ATOM   1613  O   GLU A1617     -10.494  21.342   7.436  1.00 15.00      A    O  
ATOM   1614  N   VAL A1618      -9.643  19.624   6.241  1.00 15.00      A    N  
ATOM   1615  HN  VAL A1618      -9.788  19.007   5.493  1.00 15.00      A    H  
ATOM   1616  CA  VAL A1618      -8.410  19.510   7.011  1.00 15.00      A    C  
ATOM   1617  CB  VAL A1618      -8.349  18.189   7.810  1.00 15.00      A    C  
ATOM   1618  CG1 VAL A1618      -7.144  18.179   8.739  1.00 15.00      A    C  
ATOM   1619  CG2 VAL A1618      -9.629  17.974   8.606  1.00 15.00      A    C  
ATOM   1620  C   VAL A1618      -7.228  19.573   6.042  1.00 15.00      A    C  
ATOM   1621  O   VAL A1618      -7.271  18.960   4.973  1.00 15.00      A    O  
ATOM   1622  N   ALA A1619      -6.188  20.326   6.408  1.00 15.00      A    N  
ATOM   1623  HN  ALA A1619      -6.215  20.786   7.273  1.00 15.00      A    H  
ATOM   1624  CA  ALA A1619      -5.007  20.485   5.555  1.00 15.00      A    C  
ATOM   1625  CB  ALA A1619      -4.021  21.457   6.182  1.00 15.00      A    C  
ATOM   1626  C   ALA A1619      -4.327  19.155   5.243  1.00 15.00      A    C  
ATOM   1627  O   ALA A1619      -3.786  18.501   6.134  1.00 15.00      A    O  
ATOM   1628  N   GLY A1620      -4.354  18.773   3.969  1.00 15.00      A    N  
ATOM   1629  HN  GLY A1620      -4.796  19.345   3.307  1.00 15.00      A    H  
ATOM   1630  CA  GLY A1620      -3.745  17.526   3.547  1.00 15.00      A    C  
ATOM   1631  C   GLY A1620      -2.765  17.706   2.403  1.00 15.00      A    C  
ATOM   1632  O   GLY A1620      -2.336  18.824   2.116  1.00 15.00      A    O  
ATOM   1633  N   SER A1621      -2.407  16.601   1.750  1.00 15.00      A    N  
ATOM   1634  HN  SER A1621      -2.778  15.739   2.031  1.00 15.00      A    H  
ATOM   1635  CA  SER A1621      -1.469  16.643   0.632  1.00 15.00      A    C  
ATOM   1636  CB  SER A1621      -0.025  16.550   1.131  1.00 15.00      A    C  
ATOM   1637  OG  SER A1621       0.361  17.731   1.804  1.00 15.00      A    O  
ATOM   1638  HG  SER A1621      -0.404  18.301   1.916  1.00 15.00      A    H  
ATOM   1639  C   SER A1621      -1.722  15.529  -0.380  1.00 15.00      A    C  
ATOM   1640  O   SER A1621      -2.226  14.459  -0.038  1.00 15.00      A    O  
ATOM   1641  N   LYS A1622      -1.361  15.798  -1.628  1.00 15.00      A    N  
ATOM   1642  HN  LYS A1622      -0.981  16.678  -1.830  1.00 15.00      A    H  
ATOM   1643  CA  LYS A1622      -1.511  14.833  -2.709  1.00 15.00      A    C  
ATOM   1644  CB  LYS A1622      -2.285  15.441  -3.882  1.00 15.00      A    C  
ATOM   1645  CG  LYS A1622      -2.401  14.524  -5.091  1.00 15.00      A    C  
ATOM   1646  CD  LYS A1622      -3.169  15.181  -6.225  1.00 15.00      A    C  
ATOM   1647  CE  LYS A1622      -4.643  15.336  -5.885  1.00 15.00      A    C  
ATOM   1648  NZ  LYS A1622      -5.453  15.707  -7.079  1.00 15.00      A    N  
ATOM   1649  HZ1 LYS A1622      -5.160  16.639  -7.435  1.00 15.00      A    H  
ATOM   1650  HZ2 LYS A1622      -6.461  15.745  -6.830  1.00 15.00      A    H  
ATOM   1651  HZ3 LYS A1622      -5.320  15.002  -7.833  1.00 15.00      A    H  
ATOM   1652  C   LYS A1622      -0.133  14.363  -3.161  1.00 15.00      A    C  
ATOM   1653  O   LYS A1622       0.571  15.072  -3.880  1.00 15.00      A    O  
ATOM   1654  N   VAL A1623       0.251  13.170  -2.727  1.00 15.00      A    N  
ATOM   1655  HN  VAL A1623      -0.359  12.644  -2.166  1.00 15.00      A    H  
ATOM   1656  CA  VAL A1623       1.559  12.628  -3.065  1.00 15.00      A    C  
ATOM   1657  CB  VAL A1623       2.309  12.125  -1.807  1.00 15.00      A    C  
ATOM   1658  CG1 VAL A1623       1.600  10.938  -1.168  1.00 15.00      A    C  
ATOM   1659  CG2 VAL A1623       3.760  11.796  -2.123  1.00 15.00      A    C  
ATOM   1660  C   VAL A1623       1.495  11.529  -4.125  1.00 15.00      A    C  
ATOM   1661  O   VAL A1623       0.609  10.671  -4.107  1.00 15.00      A    O  
ATOM   1662  N   PHE A1624       2.438  11.585  -5.059  1.00 15.00      A    N  
ATOM   1663  HN  PHE A1624       3.090  12.315  -5.029  1.00 15.00      A    H  
ATOM   1664  CA  PHE A1624       2.540  10.596  -6.125  1.00 15.00      A    C  
ATOM   1665  CB  PHE A1624       2.826  11.283  -7.466  1.00 15.00      A    C  
ATOM   1666  CG  PHE A1624       1.696  12.126  -7.992  1.00 15.00      A    C  
ATOM   1667  CD1 PHE A1624       0.849  11.635  -8.972  1.00 15.00      A    C  
ATOM   1668  CD2 PHE A1624       1.486  13.410  -7.517  1.00 15.00      A    C  
ATOM   1669  CE1 PHE A1624      -0.182  12.405  -9.469  1.00 15.00      A    C  
ATOM   1670  CE2 PHE A1624       0.455  14.187  -8.008  1.00 15.00      A    C  
ATOM   1671  CZ  PHE A1624      -0.381  13.683  -8.986  1.00 15.00      A    C  
ATOM   1672  C   PHE A1624       3.669   9.628  -5.782  1.00 15.00      A    C  
ATOM   1673  O   PHE A1624       4.794  10.054  -5.522  1.00 15.00      A    O  
ATOM   1674  N   LEU A1625       3.376   8.332  -5.777  1.00 15.00      A    N  
ATOM   1675  HN  LEU A1625       2.472   8.042  -6.020  1.00 15.00      A    H  
ATOM   1676  CA  LEU A1625       4.381   7.334  -5.419  1.00 15.00      A    C  
ATOM   1677  CB  LEU A1625       3.952   6.590  -4.152  1.00 15.00      A    C  
ATOM   1678  CG  LEU A1625       3.681   7.447  -2.916  1.00 15.00      A    C  
ATOM   1679  CD1 LEU A1625       3.065   6.604  -1.813  1.00 15.00      A    C  
ATOM   1680  CD2 LEU A1625       4.962   8.106  -2.432  1.00 15.00      A    C  
ATOM   1681  C   LEU A1625       4.642   6.321  -6.526  1.00 15.00      A    C  
ATOM   1682  O   LEU A1625       3.781   6.050  -7.360  1.00 15.00      A    O  
ATOM   1683  N   GLU A1626       5.850   5.762  -6.512  1.00 15.00      A    N  
ATOM   1684  HN  GLU A1626       6.496   6.048  -5.829  1.00 15.00      A    H  
ATOM   1685  CA  GLU A1626       6.255   4.750  -7.481  1.00 15.00      A    C  
ATOM   1686  CB  GLU A1626       7.363   5.287  -8.391  1.00 15.00      A    C  
ATOM   1687  CG  GLU A1626       6.942   6.464  -9.252  1.00 15.00      A    C  
ATOM   1688  CD  GLU A1626       8.028   6.893 -10.216  1.00 15.00      A    C  
ATOM   1689  OE1 GLU A1626       9.025   7.496  -9.761  1.00 15.00      A    O  
ATOM   1690  OE2 GLU A1626       7.881   6.632 -11.428  1.00 15.00      A    O  
ATOM   1691  C   GLU A1626       6.736   3.504  -6.741  1.00 15.00      A    C  
ATOM   1692  O   GLU A1626       7.361   3.609  -5.686  1.00 15.00      A    O  
ATOM   1693  N   ILE A1627       6.445   2.329  -7.290  1.00 15.00      A    N  
ATOM   1694  HN  ILE A1627       5.956   2.303  -8.140  1.00 15.00      A    H  
ATOM   1695  CA  ILE A1627       6.843   1.077  -6.655  1.00 15.00      A    C  
ATOM   1696  CB  ILE A1627       5.717   0.024  -6.737  1.00 15.00      A    C  
ATOM   1697  CG1 ILE A1627       4.459   0.540  -6.029  1.00 15.00      A    C  
ATOM   1698  CG2 ILE A1627       6.170  -1.299  -6.131  1.00 15.00      A    C  
ATOM   1699  CD1 ILE A1627       3.269  -0.387  -6.143  1.00 15.00      A    C  
ATOM   1700  C   ILE A1627       8.116   0.512  -7.275  1.00 15.00      A    C  
ATOM   1701  O   ILE A1627       8.184   0.302  -8.484  1.00 15.00      A    O  
ATOM   1702  N   ASP A1628       9.121   0.277  -6.436  1.00 15.00      A    N  
ATOM   1703  HN  ASP A1628       9.002   0.474  -5.484  1.00 15.00      A    H  
ATOM   1704  CA  ASP A1628      10.392  -0.272  -6.893  1.00 15.00      A    C  
ATOM   1705  CB  ASP A1628      11.559   0.531  -6.314  1.00 15.00      A    C  
ATOM   1706  CG  ASP A1628      12.732   0.638  -7.271  1.00 15.00      A    C  
ATOM   1707  OD1 ASP A1628      13.189  -0.409  -7.775  1.00 15.00      A    O  
ATOM   1708  OD2 ASP A1628      13.197   1.771  -7.515  1.00 15.00      A    O  
ATOM   1709  C   ASP A1628      10.505  -1.740  -6.488  1.00 15.00      A    C  
ATOM   1710  O   ASP A1628      10.625  -2.061  -5.305  1.00 15.00      A    O  
ATOM   1711  N   ASN A1629      10.464  -2.626  -7.479  1.00 15.00      A    N  
ATOM   1712  HN  ASN A1629      10.383  -2.306  -8.402  1.00 15.00      A    H  
ATOM   1713  CA  ASN A1629      10.541  -4.063  -7.234  1.00 15.00      A    C  
ATOM   1714  CB  ASN A1629       9.523  -4.800  -8.110  1.00 15.00      A    C  
ATOM   1715  CG  ASN A1629       8.086  -4.410  -7.830  1.00 15.00      A    C  
ATOM   1716  OD1 ASN A1629       7.307  -4.186  -8.754  1.00 15.00      A    O  
ATOM   1717  ND2 ASN A1629       7.722  -4.347  -6.558  1.00 15.00      A    N  
ATOM   1718 HD21 ASN A1629       8.391  -4.554  -5.874  1.00 15.00      A    H  
ATOM   1719 HD22 ASN A1629       6.798  -4.090  -6.355  1.00 15.00      A    H  
ATOM   1720  C   ASN A1629      11.937  -4.610  -7.520  1.00 15.00      A    C  
ATOM   1721  O   ASN A1629      12.084  -5.767  -7.908  1.00 15.00      A    O  
ATOM   1722  N   ARG A1630      12.961  -3.780  -7.327  1.00 15.00      A    N  
ATOM   1723  HN  ARG A1630      12.786  -2.865  -7.021  1.00 15.00      A    H  
ATOM   1724  CA  ARG A1630      14.341  -4.201  -7.571  1.00 15.00      A    C  
ATOM   1725  CB  ARG A1630      15.294  -2.998  -7.585  1.00 15.00      A    C  
ATOM   1726  CG  ARG A1630      15.439  -2.289  -6.247  1.00 15.00      A    C  
ATOM   1727  CD  ARG A1630      16.552  -1.255  -6.278  1.00 15.00      A    C  
ATOM   1728  NE  ARG A1630      16.113   0.022  -6.839  1.00 15.00      A    N  
ATOM   1729  HE  ARG A1630      15.226   0.053  -7.257  1.00 15.00      A    H  
ATOM   1730  CZ  ARG A1630      16.850   1.130  -6.812  1.00 15.00      A    C  
ATOM   1731  NH1 ARG A1630      18.056   1.111  -6.258  1.00 15.00      A    N  
ATOM   1732 HH11 ARG A1630      18.635   1.974  -6.235  1.00 15.00      A    H  
ATOM   1733 HH12 ARG A1630      18.423   0.229  -5.844  1.00 15.00      A    H  
ATOM   1734  NH2 ARG A1630      16.378   2.260  -7.330  1.00 15.00      A    N  
ATOM   1735 HH21 ARG A1630      15.427   2.280  -7.756  1.00 15.00      A    H  
ATOM   1736 HH22 ARG A1630      16.956   3.125  -7.310  1.00 15.00      A    H  
ATOM   1737  C   ARG A1630      14.799  -5.251  -6.555  1.00 15.00      A    C  
ATOM   1738  O   ARG A1630      15.498  -6.203  -6.902  1.00 15.00      A    O  
ATOM   1739  N   GLN A1631      14.390  -5.072  -5.302  1.00 15.00      A    N  
ATOM   1740  HN  GLN A1631      13.832  -4.295  -5.091  1.00 15.00      A    H  
ATOM   1741  CA  GLN A1631      14.743  -6.001  -4.235  1.00 15.00      A    C  
ATOM   1742  CB  GLN A1631      15.114  -5.237  -2.961  1.00 15.00      A    C  
ATOM   1743  CG  GLN A1631      16.570  -4.804  -2.888  1.00 15.00      A    C  
ATOM   1744  CD  GLN A1631      17.531  -5.976  -2.944  1.00 15.00      A    C  
ATOM   1745  OE1 GLN A1631      17.859  -6.575  -1.920  1.00 15.00      A    O  
ATOM   1746  NE2 GLN A1631      17.993  -6.308  -4.144  1.00 15.00      A    N  
ATOM   1747 HE21 GLN A1631      17.692  -5.786  -4.918  1.00 15.00      A    H  
ATOM   1748 HE22 GLN A1631      18.616  -7.062  -4.207  1.00 15.00      A    H  
ATOM   1749  C   GLN A1631      13.589  -6.955  -3.949  1.00 15.00      A    C  
ATOM   1750  O   GLN A1631      13.763  -7.978  -3.286  1.00 15.00      A    O  
ATOM   1751  N   CYS A1632      12.412  -6.614  -4.468  1.00 15.00      A    N  
ATOM   1752  HN  CYS A1632      12.345  -5.794  -5.002  1.00 15.00      A    H  
ATOM   1753  CA  CYS A1632      11.220  -7.425  -4.266  1.00 15.00      A    C  
ATOM   1754  C   CYS A1632      11.248  -8.705  -5.098  1.00 15.00      A    C  
ATOM   1755  O   CYS A1632      10.948  -9.780  -4.589  1.00 15.00      A    O  
ATOM   1756  CB  CYS A1632       9.958  -6.615  -4.581  1.00 15.00      A    C  
ATOM   1757  SG  CYS A1632       8.401  -7.397  -4.045  1.00 15.00      A    S  
ATOM   1758  N   VAL A1633      11.623  -8.591  -6.372  1.00 15.00      A    N  
ATOM   1759  HN  VAL A1633      11.876  -7.710  -6.719  1.00 15.00      A    H  
ATOM   1760  CA  VAL A1633      11.663  -9.751  -7.270  1.00 15.00      A    C  
ATOM   1761  CB  VAL A1633      11.770  -9.340  -8.755  1.00 15.00      A    C  
ATOM   1762  CG1 VAL A1633      10.581  -8.484  -9.165  1.00 15.00      A    C  
ATOM   1763  CG2 VAL A1633      13.083  -8.617  -9.031  1.00 15.00      A    C  
ATOM   1764  C   VAL A1633      12.781 -10.743  -6.933  1.00 15.00      A    C  
ATOM   1765  O   VAL A1633      12.875 -11.807  -7.546  1.00 15.00      A    O  
ATOM   1766  N   GLN A1634      13.619 -10.401  -5.959  1.00 15.00      A    N  
ATOM   1767  HN  GLN A1634      13.493  -9.548  -5.494  1.00 15.00      A    H  
ATOM   1768  CA  GLN A1634      14.719 -11.275  -5.567  1.00 15.00      A    C  
ATOM   1769  CB  GLN A1634      16.011 -10.475  -5.389  1.00 15.00      A    C  
ATOM   1770  CG  GLN A1634      16.427  -9.687  -6.622  1.00 15.00      A    C  
ATOM   1771  CD  GLN A1634      17.844  -9.155  -6.530  1.00 15.00      A    C  
ATOM   1772  OE1 GLN A1634      18.358  -8.905  -5.441  1.00 15.00      A    O  
ATOM   1773  NE2 GLN A1634      18.483  -8.974  -7.679  1.00 15.00      A    N  
ATOM   1774 HE21 GLN A1634      18.011  -9.190  -8.510  1.00 15.00      A    H  
ATOM   1775 HE22 GLN A1634      19.400  -8.630  -7.648  1.00 15.00      A    H  
ATOM   1776  C   GLN A1634      14.399 -12.062  -4.299  1.00 15.00      A    C  
ATOM   1777  O   GLN A1634      14.917 -13.160  -4.097  1.00 15.00      A    O  
ATOM   1778  N   ASP A1635      13.541 -11.500  -3.450  1.00 15.00      A    N  
ATOM   1779  HN  ASP A1635      13.153 -10.628  -3.668  1.00 15.00      A    H  
ATOM   1780  CA  ASP A1635      13.166 -12.155  -2.199  1.00 15.00      A    C  
ATOM   1781  CB  ASP A1635      13.710 -11.369  -1.001  1.00 15.00      A    C  
ATOM   1782  CG  ASP A1635      15.217 -11.211  -1.033  1.00 15.00      A    C  
ATOM   1783  OD1 ASP A1635      15.924 -12.163  -0.637  1.00 15.00      A    O  
ATOM   1784  OD2 ASP A1635      15.692 -10.133  -1.452  1.00 15.00      A    O  
ATOM   1785  C   ASP A1635      11.652 -12.302  -2.074  1.00 15.00      A    C  
ATOM   1786  O   ASP A1635      11.127 -12.448  -0.969  1.00 15.00      A    O  
ATOM   1787  N   SER A1636      10.955 -12.278  -3.210  1.00 15.00      A    N  
ATOM   1788  HN  SER A1636      11.432 -12.172  -4.060  1.00 15.00      A    H  
ATOM   1789  CA  SER A1636       9.498 -12.400  -3.224  1.00 15.00      A    C  
ATOM   1790  CB  SER A1636       8.858 -11.145  -2.618  1.00 15.00      A    C  
ATOM   1791  OG  SER A1636       7.451 -11.151  -2.775  1.00 15.00      A    O  
ATOM   1792  HG  SER A1636       7.036 -10.859  -1.959  1.00 15.00      A    H  
ATOM   1793  C   SER A1636       8.970 -12.621  -4.641  1.00 15.00      A    C  
ATOM   1794  O   SER A1636       9.614 -12.246  -5.622  1.00 15.00      A    O  
ATOM   1795  N   ASP A1637       7.795 -13.239  -4.735  1.00 15.00      A    N  
ATOM   1796  HN  ASP A1637       7.342 -13.526  -3.915  1.00 15.00      A    H  
ATOM   1797  CA  ASP A1637       7.162 -13.502  -6.023  1.00 15.00      A    C  
ATOM   1798  CB  ASP A1637       7.042 -15.011  -6.269  1.00 15.00      A    C  
ATOM   1799  CG  ASP A1637       6.122 -15.701  -5.277  1.00 15.00      A    C  
ATOM   1800  OD1 ASP A1637       4.957 -15.974  -5.637  1.00 15.00      A    O  
ATOM   1801  OD2 ASP A1637       6.567 -15.968  -4.140  1.00 15.00      A    O  
ATOM   1802  C   ASP A1637       5.783 -12.847  -6.090  1.00 15.00      A    C  
ATOM   1803  O   ASP A1637       5.139 -12.835  -7.140  1.00 15.00      A    O  
ATOM   1804  N   HIS A1638       5.346 -12.290  -4.962  1.00 15.00      A    N  
ATOM   1805  HN  HIS A1638       5.917 -12.315  -4.166  1.00 15.00      A    H  
ATOM   1806  CA  HIS A1638       4.041 -11.639  -4.876  1.00 15.00      A    C  
ATOM   1807  CB  HIS A1638       3.325 -12.013  -3.569  1.00 15.00      A    C  
ATOM   1808  CG  HIS A1638       4.159 -11.864  -2.329  1.00 15.00      A    C  
ATOM   1809  ND1 HIS A1638       4.851 -12.899  -1.740  1.00 15.00      A    N  
ATOM   1810  HD1 HIS A1638       4.887 -13.825  -2.061  1.00 15.00      A    H  
ATOM   1811  CD2 HIS A1638       4.393 -10.774  -1.554  1.00 15.00      A    C  
ATOM   1812  CE1 HIS A1638       5.468 -12.417  -0.651  1.00 15.00      A    C  
ATOM   1813  NE2 HIS A1638       5.221 -11.130  -0.495  1.00 15.00      A    N  
ATOM   1814  C   HIS A1638       4.143 -10.120  -5.029  1.00 15.00      A    C  
ATOM   1815  O   HIS A1638       3.351  -9.372  -4.453  1.00 15.00      A    O  
ATOM   1816  N   CYS A1639       5.116  -9.674  -5.818  1.00 15.00      A    N  
ATOM   1817  HN  CYS A1639       5.714 -10.319  -6.248  1.00 15.00      A    H  
ATOM   1818  CA  CYS A1639       5.319  -8.249  -6.056  1.00 15.00      A    C  
ATOM   1819  C   CYS A1639       4.324  -7.725  -7.085  1.00 15.00      A    C  
ATOM   1820  O   CYS A1639       3.906  -8.454  -7.986  1.00 15.00      A    O  
ATOM   1821  CB  CYS A1639       6.750  -7.987  -6.523  1.00 15.00      A    C  
ATOM   1822  SG  CYS A1639       8.021  -8.775  -5.487  1.00 15.00      A    S  
ATOM   1823  N   PHE A1640       3.949  -6.459  -6.949  1.00 15.00      A    N  
ATOM   1824  HN  PHE A1640       4.325  -5.925  -6.217  1.00 15.00      A    H  
ATOM   1825  CA  PHE A1640       2.994  -5.841  -7.859  1.00 15.00      A    C  
ATOM   1826  CB  PHE A1640       2.248  -4.703  -7.159  1.00 15.00      A    C  
ATOM   1827  CG  PHE A1640       1.452  -5.133  -5.961  1.00 15.00      A    C  
ATOM   1828  CD1 PHE A1640       0.279  -5.850  -6.116  1.00 15.00      A    C  
ATOM   1829  CD2 PHE A1640       1.875  -4.812  -4.681  1.00 15.00      A    C  
ATOM   1830  CE1 PHE A1640      -0.460  -6.242  -5.017  1.00 15.00      A    C  
ATOM   1831  CE2 PHE A1640       1.142  -5.202  -3.576  1.00 15.00      A    C  
ATOM   1832  CZ  PHE A1640      -0.028  -5.917  -3.745  1.00 15.00      A    C  
ATOM   1833  C   PHE A1640       3.675  -5.299  -9.110  1.00 15.00      A    C  
ATOM   1834  O   PHE A1640       4.471  -4.366  -9.035  1.00 15.00      A    O  
ATOM   1835  N   LYS A1641       3.350  -5.884 -10.260  1.00 15.00      A    N  
ATOM   1836  HN  LYS A1641       2.715  -6.631 -10.255  1.00 15.00      A    H  
ATOM   1837  CA  LYS A1641       3.916  -5.440 -11.532  1.00 15.00      A    C  
ATOM   1838  CB  LYS A1641       3.849  -6.559 -12.577  1.00 15.00      A    C  
ATOM   1839  CG  LYS A1641       4.974  -7.581 -12.481  1.00 15.00      A    C  
ATOM   1840  CD  LYS A1641       4.800  -8.504 -11.286  1.00 15.00      A    C  
ATOM   1841  CE  LYS A1641       5.976  -9.455 -11.147  1.00 15.00      A    C  
ATOM   1842  NZ  LYS A1641       5.936 -10.210  -9.863  1.00 15.00      A    N  
ATOM   1843  HZ1 LYS A1641       6.778 -10.813  -9.780  1.00 15.00      A    H  
ATOM   1844  HZ2 LYS A1641       5.088 -10.811  -9.826  1.00 15.00      A    H  
ATOM   1845  HZ3 LYS A1641       5.914  -9.549  -9.059  1.00 15.00      A    H  
ATOM   1846  C   LYS A1641       3.165  -4.208 -12.034  1.00 15.00      A    C  
ATOM   1847  O   LYS A1641       3.579  -3.550 -12.990  1.00 15.00      A    O  
ATOM   1848  N   ASN A1642       2.057  -3.912 -11.364  1.00 15.00      A    N  
ATOM   1849  HN  ASN A1642       1.795  -4.484 -10.613  1.00 15.00      A    H  
ATOM   1850  CA  ASN A1642       1.217  -2.774 -11.701  1.00 15.00      A    C  
ATOM   1851  CB  ASN A1642       0.182  -3.202 -12.747  1.00 15.00      A    C  
ATOM   1852  CG  ASN A1642      -1.140  -2.487 -12.656  1.00 15.00      A    C  
ATOM   1853  OD1 ASN A1642      -1.231  -1.282 -12.860  1.00 15.00      A    O  
ATOM   1854  ND2 ASN A1642      -2.182  -3.240 -12.381  1.00 15.00      A    N  
ATOM   1855 HD21 ASN A1642      -2.038  -4.198 -12.258  1.00 15.00      A    H  
ATOM   1856 HD22 ASN A1642      -3.058  -2.806 -12.318  1.00 15.00      A    H  
ATOM   1857  C   ASN A1642       0.599  -2.182 -10.423  1.00 15.00      A    C  
ATOM   1858  O   ASN A1642       0.367  -2.902  -9.450  1.00 15.00      A    O  
ATOM   1859  N   THR A1643       0.336  -0.873 -10.431  1.00 15.00      A    N  
ATOM   1860  HN  THR A1643       0.485  -0.363 -11.256  1.00 15.00      A    H  
ATOM   1861  CA  THR A1643      -0.186  -0.175  -9.249  1.00 15.00      A    C  
ATOM   1862  CB  THR A1643       0.220   1.310  -9.236  1.00 15.00      A    C  
ATOM   1863  OG1 THR A1643      -0.077   1.895 -10.506  1.00 15.00      A    O  
ATOM   1864  HG1 THR A1643      -0.935   2.321 -10.471  1.00 15.00      A    H  
ATOM   1865  CG2 THR A1643       1.707   1.455  -8.954  1.00 15.00      A    C  
ATOM   1866  C   THR A1643      -1.695  -0.290  -9.026  1.00 15.00      A    C  
ATOM   1867  O   THR A1643      -2.205   0.247  -8.042  1.00 15.00      A    O  
ATOM   1868  N   ASP A1644      -2.411  -0.972  -9.917  1.00 15.00      A    N  
ATOM   1869  HN  ASP A1644      -1.962  -1.374 -10.691  1.00 15.00      A    H  
ATOM   1870  CA  ASP A1644      -3.861  -1.129  -9.758  1.00 15.00      A    C  
ATOM   1871  CB  ASP A1644      -4.500  -1.755 -11.001  1.00 15.00      A    C  
ATOM   1872  CG  ASP A1644      -4.544  -0.818 -12.191  1.00 15.00      A    C  
ATOM   1873  OD1 ASP A1644      -4.565  -1.317 -13.337  1.00 15.00      A    O  
ATOM   1874  OD2 ASP A1644      -4.561   0.412 -11.980  1.00 15.00      A    O  
ATOM   1875  C   ASP A1644      -4.179  -1.983  -8.535  1.00 15.00      A    C  
ATOM   1876  O   ASP A1644      -5.018  -1.619  -7.709  1.00 15.00      A    O  
ATOM   1877  N   ALA A1645      -3.489  -3.116  -8.429  1.00 15.00      A    N  
ATOM   1878  HN  ALA A1645      -2.834  -3.337  -9.124  1.00 15.00      A    H  
ATOM   1879  CA  ALA A1645      -3.677  -4.038  -7.317  1.00 15.00      A    C  
ATOM   1880  CB  ALA A1645      -3.086  -5.396  -7.657  1.00 15.00      A    C  
ATOM   1881  C   ALA A1645      -3.060  -3.491  -6.032  1.00 15.00      A    C  
ATOM   1882  O   ALA A1645      -3.468  -3.863  -4.932  1.00 15.00      A    O  
ATOM   1883  N   ALA A1646      -2.076  -2.606  -6.179  1.00 15.00      A    N  
ATOM   1884  HN  ALA A1646      -1.793  -2.351  -7.082  1.00 15.00      A    H  
ATOM   1885  CA  ALA A1646      -1.413  -2.001  -5.030  1.00 15.00      A    C  
ATOM   1886  CB  ALA A1646      -0.125  -1.323  -5.462  1.00 15.00      A    C  
ATOM   1887  C   ALA A1646      -2.334  -0.999  -4.343  1.00 15.00      A    C  
ATOM   1888  O   ALA A1646      -2.334  -0.875  -3.118  1.00 15.00      A    O  
ATOM   1889  N   ALA A1647      -3.123  -0.290  -5.149  1.00 15.00      A    N  
ATOM   1890  HN  ALA A1647      -3.065  -0.433  -6.116  1.00 15.00      A    H  
ATOM   1891  CA  ALA A1647      -4.065   0.698  -4.636  1.00 15.00      A    C  
ATOM   1892  CB  ALA A1647      -4.450   1.679  -5.734  1.00 15.00      A    C  
ATOM   1893  C   ALA A1647      -5.310   0.019  -4.076  1.00 15.00      A    C  
ATOM   1894  O   ALA A1647      -5.965   0.546  -3.176  1.00 15.00      A    O  
ATOM   1895  N   ALA A1648      -5.628  -1.156  -4.617  1.00 15.00      A    N  
ATOM   1896  HN  ALA A1648      -5.064  -1.517  -5.333  1.00 15.00      A    H  
ATOM   1897  CA  ALA A1648      -6.788  -1.918  -4.175  1.00 15.00      A    C  
ATOM   1898  CB  ALA A1648      -7.178  -2.949  -5.223  1.00 15.00      A    C  
ATOM   1899  C   ALA A1648      -6.521  -2.584  -2.828  1.00 15.00      A    C  
ATOM   1900  O   ALA A1648      -7.446  -2.845  -2.062  1.00 15.00      A    O  
ATOM   1901  N   LEU A1649      -5.245  -2.853  -2.546  1.00 15.00      A    N  
ATOM   1902  HN  LEU A1649      -4.553  -2.627  -3.202  1.00 15.00      A    H  
ATOM   1903  CA  LEU A1649      -4.852  -3.472  -1.286  1.00 15.00      A    C  
ATOM   1904  CB  LEU A1649      -3.465  -4.108  -1.401  1.00 15.00      A    C  
ATOM   1905  CG  LEU A1649      -3.011  -4.950  -0.206  1.00 15.00      A    C  
ATOM   1906  CD1 LEU A1649      -3.877  -6.192  -0.060  1.00 15.00      A    C  
ATOM   1907  CD2 LEU A1649      -1.546  -5.330  -0.341  1.00 15.00      A    C  
ATOM   1908  C   LEU A1649      -4.866  -2.437  -0.167  1.00 15.00      A    C  
ATOM   1909  O   LEU A1649      -5.166  -2.756   0.983  1.00 15.00      A    O  
ATOM   1910  N   LEU A1650      -4.537  -1.194  -0.517  1.00 15.00      A    N  
ATOM   1911  HN  LEU A1650      -4.290  -1.010  -1.447  1.00 15.00      A    H  
ATOM   1912  CA  LEU A1650      -4.535  -0.100   0.446  1.00 15.00      A    C  
ATOM   1913  CB  LEU A1650      -3.776   1.108  -0.113  1.00 15.00      A    C  
ATOM   1914  CG  LEU A1650      -2.259   0.945  -0.251  1.00 15.00      A    C  
ATOM   1915  CD1 LEU A1650      -1.656   2.127  -0.996  1.00 15.00      A    C  
ATOM   1916  CD2 LEU A1650      -1.611   0.785   1.117  1.00 15.00      A    C  
ATOM   1917  C   LEU A1650      -5.968   0.281   0.795  1.00 15.00      A    C  
ATOM   1918  O   LEU A1650      -6.253   0.746   1.901  1.00 15.00      A    O  
ATOM   1919  N   ALA A1651      -6.865   0.069  -0.168  1.00 15.00      A    N  
ATOM   1920  HN  ALA A1651      -6.560  -0.284  -1.030  1.00 15.00      A    H  
ATOM   1921  CA  ALA A1651      -8.281   0.348   0.017  1.00 15.00      A    C  
ATOM   1922  CB  ALA A1651      -8.975   0.428  -1.332  1.00 15.00      A    C  
ATOM   1923  C   ALA A1651      -8.911  -0.748   0.871  1.00 15.00      A    C  
ATOM   1924  O   ALA A1651      -9.862  -0.505   1.611  1.00 15.00      A    O  
ATOM   1925  N   SER A1652      -8.357  -1.958   0.758  1.00 15.00      A    N  
ATOM   1926  HN  SER A1652      -7.605  -2.079   0.141  1.00 15.00      A    H  
ATOM   1927  CA  SER A1652      -8.835  -3.108   1.521  1.00 15.00      A    C  
ATOM   1928  CB  SER A1652      -8.270  -4.406   0.936  1.00 15.00      A    C  
ATOM   1929  OG  SER A1652      -8.672  -5.534   1.697  1.00 15.00      A    O  
ATOM   1930  HG  SER A1652      -7.895  -6.005   2.011  1.00 15.00      A    H  
ATOM   1931  C   SER A1652      -8.439  -2.981   2.989  1.00 15.00      A    C  
ATOM   1932  O   SER A1652      -9.200  -3.354   3.878  1.00 15.00      A    O  
ATOM   1933  N   HIS A1653      -7.238  -2.452   3.229  1.00 15.00      A    N  
ATOM   1934  HN  HIS A1653      -6.675  -2.187   2.470  1.00 15.00      A    H  
ATOM   1935  CA  HIS A1653      -6.737  -2.255   4.587  1.00 15.00      A    C  
ATOM   1936  CB  HIS A1653      -5.242  -1.918   4.571  1.00 15.00      A    C  
ATOM   1937  CG  HIS A1653      -4.340  -3.116   4.613  1.00 15.00      A    C  
ATOM   1938  ND1 HIS A1653      -3.521  -3.356   5.692  1.00 15.00      A    N  
ATOM   1939  CD2 HIS A1653      -4.157  -4.095   3.691  1.00 15.00      A    C  
ATOM   1940  CE1 HIS A1653      -2.863  -4.466   5.410  1.00 15.00      A    C  
ATOM   1941  NE2 HIS A1653      -3.216  -4.948   4.209  1.00 15.00      A    N  
ATOM   1942  HE2 HIS A1653      -2.866  -5.759   3.782  1.00 15.00      A    H  
ATOM   1943  C   HIS A1653      -7.517  -1.149   5.295  1.00 15.00      A    C  
ATOM   1944  O   HIS A1653      -7.542  -1.082   6.523  1.00 15.00      A    O  
ATOM   1945  N   ALA A1654      -8.158  -0.285   4.505  1.00 15.00      A    N  
ATOM   1946  HN  ALA A1654      -8.092  -0.389   3.534  1.00 15.00      A    H  
ATOM   1947  CA  ALA A1654      -8.954   0.811   5.043  1.00 15.00      A    C  
ATOM   1948  CB  ALA A1654      -9.060   1.941   4.034  1.00 15.00      A    C  
ATOM   1949  C   ALA A1654     -10.340   0.319   5.448  1.00 15.00      A    C  
ATOM   1950  O   ALA A1654     -11.015   0.941   6.270  1.00 15.00      A    O  
ATOM   1951  N   ILE A1655     -10.762  -0.797   4.851  1.00 15.00      A    N  
ATOM   1952  HN  ILE A1655     -10.191  -1.219   4.173  1.00 15.00      A    H  
ATOM   1953  CA  ILE A1655     -12.057  -1.397   5.165  1.00 15.00      A    C  
ATOM   1954  CB  ILE A1655     -12.486  -2.412   4.078  1.00 15.00      A    C  
ATOM   1955  CG1 ILE A1655     -12.597  -1.722   2.716  1.00 15.00      A    C  
ATOM   1956  CG2 ILE A1655     -13.806  -3.073   4.449  1.00 15.00      A    C  
ATOM   1957  CD1 ILE A1655     -12.632  -2.680   1.546  1.00 15.00      A    C  
ATOM   1958  C   ILE A1655     -11.994  -2.103   6.519  1.00 15.00      A    C  
ATOM   1959  O   ILE A1655     -12.959  -2.097   7.283  1.00 15.00      A    O  
ATOM   1960  N   GLN A1656     -10.840  -2.698   6.811  1.00 15.00      A    N  
ATOM   1961  HN  GLN A1656     -10.110  -2.664   6.159  1.00 15.00      A    H  
ATOM   1962  CA  GLN A1656     -10.633  -3.413   8.066  1.00 15.00      A    C  
ATOM   1963  CB  GLN A1656      -9.583  -4.513   7.878  1.00 15.00      A    C  
ATOM   1964  CG  GLN A1656      -9.524  -5.095   6.470  1.00 15.00      A    C  
ATOM   1965  CD  GLN A1656     -10.799  -5.811   6.060  1.00 15.00      A    C  
ATOM   1966  OE1 GLN A1656     -11.485  -6.410   6.886  1.00 15.00      A    O  
ATOM   1967  NE2 GLN A1656     -11.128  -5.746   4.776  1.00 15.00      A    N  
ATOM   1968 HE21 GLN A1656     -10.541  -5.246   4.171  1.00 15.00      A    H  
ATOM   1969 HE22 GLN A1656     -11.940  -6.209   4.484  1.00 15.00      A    H  
ATOM   1970  C   GLN A1656     -10.199  -2.463   9.184  1.00 15.00      A    C  
ATOM   1971  O   GLN A1656     -10.306  -2.789  10.367  1.00 15.00      A    O  
ATOM   1972  N   GLY A1657      -9.704  -1.289   8.798  1.00 15.00      A    N  
ATOM   1973  HN  GLY A1657      -9.643  -1.088   7.840  1.00 15.00      A    H  
ATOM   1974  CA  GLY A1657      -9.260  -0.305   9.773  1.00 15.00      A    C  
ATOM   1975  C   GLY A1657      -7.874  -0.601  10.318  1.00 15.00      A    C  
ATOM   1976  O   GLY A1657      -7.597  -0.350  11.491  1.00 15.00      A    O  
ATOM   1977  N   THR A1658      -7.009  -1.141   9.463  1.00 15.00      A    N  
ATOM   1978  HN  THR A1658      -7.301  -1.326   8.547  1.00 15.00      A    H  
ATOM   1979  CA  THR A1658      -5.641  -1.477   9.848  1.00 15.00      A    C  
ATOM   1980  CB  THR A1658      -5.297  -2.929   9.456  1.00 15.00      A    C  
ATOM   1981  OG1 THR A1658      -5.703  -3.176   8.102  1.00 15.00      A    O  
ATOM   1982  HG1 THR A1658      -5.221  -3.931   7.755  1.00 15.00      A    H  
ATOM   1983  CG2 THR A1658      -6.007  -3.910  10.376  1.00 15.00      A    C  
ATOM   1984  C   THR A1658      -4.628  -0.524   9.208  1.00 15.00      A    C  
ATOM   1985  O   THR A1658      -3.443  -0.842   9.097  1.00 15.00      A    O  
ATOM   1986  N   LEU A1659      -5.104   0.649   8.801  1.00 15.00      A    N  
ATOM   1987  HN  LEU A1659      -6.055   0.845   8.926  1.00 15.00      A    H  
ATOM   1988  CA  LEU A1659      -4.253   1.655   8.171  1.00 15.00      A    C  
ATOM   1989  CB  LEU A1659      -5.116   2.617   7.352  1.00 15.00      A    C  
ATOM   1990  CG  LEU A1659      -4.624   2.939   5.940  1.00 15.00      A    C  
ATOM   1991  CD1 LEU A1659      -4.313   1.662   5.174  1.00 15.00      A    C  
ATOM   1992  CD2 LEU A1659      -5.661   3.766   5.196  1.00 15.00      A    C  
ATOM   1993  C   LEU A1659      -3.445   2.430   9.214  1.00 15.00      A    C  
ATOM   1994  O   LEU A1659      -3.996   2.913  10.202  1.00 15.00      A    O  
ATOM   1995  N   SER A1660      -2.135   2.550   8.980  1.00 15.00      A    N  
ATOM   1996  HN  SER A1660      -1.758   2.150   8.169  1.00 15.00      A    H  
ATOM   1997  CA  SER A1660      -1.247   3.258   9.905  1.00 15.00      A    C  
ATOM   1998  CB  SER A1660       0.200   2.794   9.720  1.00 15.00      A    C  
ATOM   1999  OG  SER A1660       0.323   1.400   9.936  1.00 15.00      A    O  
ATOM   2000  HG  SER A1660      -0.019   1.180  10.804  1.00 15.00      A    H  
ATOM   2001  C   SER A1660      -1.326   4.775   9.738  1.00 15.00      A    C  
ATOM   2002  O   SER A1660      -1.081   5.525  10.686  1.00 15.00      A    O  
ATOM   2003  N   TYR A1661      -1.661   5.225   8.533  1.00 15.00      A    N  
ATOM   2004  HN  TYR A1661      -1.852   4.581   7.819  1.00 15.00      A    H  
ATOM   2005  CA  TYR A1661      -1.757   6.654   8.251  1.00 15.00      A    C  
ATOM   2006  CB  TYR A1661      -0.756   7.058   7.161  1.00 15.00      A    C  
ATOM   2007  CG  TYR A1661       0.652   7.233   7.682  1.00 15.00      A    C  
ATOM   2008  CD1 TYR A1661       1.534   6.163   7.730  1.00 15.00      A    C  
ATOM   2009  CD2 TYR A1661       1.093   8.468   8.141  1.00 15.00      A    C  
ATOM   2010  CE1 TYR A1661       2.815   6.317   8.222  1.00 15.00      A    C  
ATOM   2011  CE2 TYR A1661       2.374   8.632   8.630  1.00 15.00      A    C  
ATOM   2012  CZ  TYR A1661       3.231   7.552   8.670  1.00 15.00      A    C  
ATOM   2013  OH  TYR A1661       4.505   7.706   9.163  1.00 15.00      A    O  
ATOM   2014  HH  TYR A1661       5.125   7.229   8.606  1.00 15.00      A    H  
ATOM   2015  C   TYR A1661      -3.178   7.064   7.866  1.00 15.00      A    C  
ATOM   2016  O   TYR A1661      -3.948   6.251   7.356  1.00 15.00      A    O  
ATOM   2017  N   PRO A1662      -3.544   8.336   8.127  1.00 15.00      A    N  
ATOM   2018  CA  PRO A1662      -4.874   8.864   7.802  1.00 15.00      A    C  
ATOM   2019  CB  PRO A1662      -4.936  10.171   8.600  1.00 15.00      A    C  
ATOM   2020  CG  PRO A1662      -3.514  10.606   8.714  1.00 15.00      A    C  
ATOM   2021  CD  PRO A1662      -2.689   9.350   8.772  1.00 15.00      A    C  
ATOM   2022  C   PRO A1662      -5.030   9.140   6.305  1.00 15.00      A    C  
ATOM   2023  O   PRO A1662      -4.946  10.286   5.858  1.00 15.00      A    O  
ATOM   2024  N   LEU A1663      -5.242   8.077   5.535  1.00 15.00      A    N  
ATOM   2025  HN  LEU A1663      -5.281   7.189   5.948  1.00 15.00      A    H  
ATOM   2026  CA  LEU A1663      -5.415   8.198   4.093  1.00 15.00      A    C  
ATOM   2027  CB  LEU A1663      -4.917   6.938   3.379  1.00 15.00      A    C  
ATOM   2028  CG  LEU A1663      -3.486   6.498   3.709  1.00 15.00      A    C  
ATOM   2029  CD1 LEU A1663      -3.104   5.264   2.909  1.00 15.00      A    C  
ATOM   2030  CD2 LEU A1663      -2.501   7.626   3.447  1.00 15.00      A    C  
ATOM   2031  C   LEU A1663      -6.877   8.458   3.755  1.00 15.00      A    C  
ATOM   2032  O   LEU A1663      -7.777   7.866   4.351  1.00 15.00      A    O  
ATOM   2033  N   VAL A1664      -7.106   9.355   2.808  1.00 15.00      A    N  
ATOM   2034  HN  VAL A1664      -6.346   9.797   2.373  1.00 15.00      A    H  
ATOM   2035  CA  VAL A1664      -8.461   9.703   2.399  1.00 15.00      A    C  
ATOM   2036  CB  VAL A1664      -8.604  11.220   2.147  1.00 15.00      A    C  
ATOM   2037  CG1 VAL A1664     -10.061  11.596   1.920  1.00 15.00      A    C  
ATOM   2038  CG2 VAL A1664      -8.015  12.020   3.301  1.00 15.00      A    C  
ATOM   2039  C   VAL A1664      -8.867   8.948   1.137  1.00 15.00      A    C  
ATOM   2040  O   VAL A1664      -9.945   8.353   1.080  1.00 15.00      A    O  
ATOM   2041  N   SER A1665      -7.995   8.964   0.133  1.00 15.00      A    N  
ATOM   2042  HN  SER A1665      -7.145   9.438   0.241  1.00 15.00      A    H  
ATOM   2043  CA  SER A1665      -8.282   8.289  -1.125  1.00 15.00      A    C  
ATOM   2044  CB  SER A1665      -9.018   9.239  -2.073  1.00 15.00      A    C  
ATOM   2045  OG  SER A1665      -8.275  10.429  -2.278  1.00 15.00      A    O  
ATOM   2046  HG  SER A1665      -8.629  11.128  -1.723  1.00 15.00      A    H  
ATOM   2047  C   SER A1665      -7.022   7.757  -1.799  1.00 15.00      A    C  
ATOM   2048  O   SER A1665      -5.920   8.265  -1.582  1.00 15.00      A    O  
ATOM   2049  N   VAL A1666      -7.203   6.719  -2.607  1.00 15.00      A    N  
ATOM   2050  HN  VAL A1666      -8.106   6.350  -2.708  1.00 15.00      A    H  
ATOM   2051  CA  VAL A1666      -6.104   6.108  -3.344  1.00 15.00      A    C  
ATOM   2052  CB  VAL A1666      -5.493   4.887  -2.610  1.00 15.00      A    C  
ATOM   2053  CG1 VAL A1666      -6.509   3.769  -2.418  1.00 15.00      A    C  
ATOM   2054  CG2 VAL A1666      -4.253   4.383  -3.331  1.00 15.00      A    C  
ATOM   2055  C   VAL A1666      -6.544   5.741  -4.764  1.00 15.00      A    C  
ATOM   2056  O   VAL A1666      -7.485   4.972  -4.963  1.00 15.00      A    O  
ATOM   2057  N   VAL A1667      -5.880   6.333  -5.750  1.00 15.00      A    N  
ATOM   2058  HN  VAL A1667      -5.157   6.959  -5.533  1.00 15.00      A    H  
ATOM   2059  CA  VAL A1667      -6.206   6.080  -7.146  1.00 15.00      A    C  
ATOM   2060  CB  VAL A1667      -6.879   7.309  -7.802  1.00 15.00      A    C  
ATOM   2061  CG1 VAL A1667      -7.288   7.002  -9.236  1.00 15.00      A    C  
ATOM   2062  CG2 VAL A1667      -8.082   7.769  -6.990  1.00 15.00      A    C  
ATOM   2063  C   VAL A1667      -4.960   5.721  -7.941  1.00 15.00      A    C  
ATOM   2064  O   VAL A1667      -3.933   6.389  -7.837  1.00 15.00      A    O  
ATOM   2065  N   SER A1668      -5.055   4.650  -8.716  1.00 15.00      A    N  
ATOM   2066  HN  SER A1668      -5.891   4.139  -8.724  1.00 15.00      A    H  
ATOM   2067  CA  SER A1668      -3.950   4.213  -9.552  1.00 15.00      A    C  
ATOM   2068  CB  SER A1668      -3.904   2.689  -9.629  1.00 15.00      A    C  
ATOM   2069  OG  SER A1668      -2.928   2.262 -10.560  1.00 15.00      A    O  
ATOM   2070  HG  SER A1668      -3.312   1.603 -11.146  1.00 15.00      A    H  
ATOM   2071  C   SER A1668      -4.098   4.807 -10.947  1.00 15.00      A    C  
ATOM   2072  O   SER A1668      -5.081   4.543 -11.641  1.00 15.00      A    O  
ATOM   2073  N   GLU A1669      -3.126   5.614 -11.353  1.00 15.00      A    N  
ATOM   2074  HN  GLU A1669      -2.361   5.779 -10.763  1.00 15.00      A    H  
ATOM   2075  CA  GLU A1669      -3.169   6.255 -12.662  1.00 15.00      A    C  
ATOM   2076  CB  GLU A1669      -3.007   7.770 -12.523  1.00 15.00      A    C  
ATOM   2077  CG  GLU A1669      -4.227   8.487 -11.969  1.00 15.00      A    C  
ATOM   2078  CD  GLU A1669      -4.025   9.987 -11.871  1.00 15.00      A    C  
ATOM   2079  OE1 GLU A1669      -3.234  10.534 -12.669  1.00 15.00      A    O  
ATOM   2080  OE2 GLU A1669      -4.663  10.615 -10.998  1.00 15.00      A    O  
ATOM   2081  C   GLU A1669      -2.100   5.715 -13.602  1.00 15.00      A    C  
ATOM   2082  O   GLU A1669      -0.989   5.391 -13.182  1.00 15.00      A    O  
ATOM   2083  N   SER A1670      -2.447   5.627 -14.881  1.00 15.00      A    N  
ATOM   2084  HN  SER A1670      -3.358   5.875 -15.147  1.00 15.00      A    H  
ATOM   2085  CA  SER A1670      -1.517   5.159 -15.897  1.00 15.00      A    C  
ATOM   2086  CB  SER A1670      -2.182   4.115 -16.787  1.00 15.00      A    C  
ATOM   2087  OG  SER A1670      -2.588   2.997 -16.021  1.00 15.00      A    O  
ATOM   2088  HG  SER A1670      -1.839   2.662 -15.522  1.00 15.00      A    H  
ATOM   2089  C   SER A1670      -1.014   6.331 -16.735  1.00 15.00      A    C  
ATOM   2090  O   SER A1670      -0.093   6.182 -17.541  1.00 15.00      A    O  
ATOM   2091  N   LEU A1671      -1.635   7.496 -16.539  1.00 15.00      A    N  
ATOM   2092  HN  LEU A1671      -2.370   7.538 -15.892  1.00 15.00      A    H  
ATOM   2093  CA  LEU A1671      -1.251   8.709 -17.255  1.00 15.00      A    C  
ATOM   2094  CB  LEU A1671      -2.484   9.554 -17.587  1.00 15.00      A    C  
ATOM   2095  CG  LEU A1671      -3.459   8.965 -18.606  1.00 15.00      A    C  
ATOM   2096  CD1 LEU A1671      -4.777   8.604 -17.938  1.00 15.00      A    C  
ATOM   2097  CD2 LEU A1671      -3.691   9.944 -19.745  1.00 15.00      A    C  
ATOM   2098  C   LEU A1671      -0.283   9.532 -16.411  1.00 15.00      A    C  
ATOM   2099  O   LEU A1671       0.928   9.513 -16.639  1.00 15.00      A    O  
ATOM   2100  N   THR A1672      -0.834  10.240 -15.424  1.00 15.00      A    N  
ATOM   2101  HN  THR A1672      -1.804  10.197 -15.298  1.00 15.00      A    H  
ATOM   2102  CA  THR A1672      -0.043  11.077 -14.523  1.00 15.00      A    C  
ATOM   2103  CB  THR A1672       0.975  10.247 -13.714  1.00 15.00      A    C  
ATOM   2104  OG1 THR A1672       0.281   9.242 -12.964  1.00 15.00      A    O  
ATOM   2105  HG1 THR A1672      -0.249   8.705 -13.560  1.00 15.00      A    H  
ATOM   2106  CG2 THR A1672       1.762  11.134 -12.759  1.00 15.00      A    C  
ATOM   2107  C   THR A1672       0.678  12.192 -15.277  1.00 15.00      A    C  
ATOM   2108  O   THR A1672       0.360  13.368 -15.112  1.00 15.00      A    O  
ATOM   2109  C38 GRP B   0       3.972 -13.613   5.430  1.00 15.00      B    C  
ATOM   2110  O8  GRP B   0       5.364 -13.332   5.603  1.00 15.00      B    O  
ATOM   2111  C32 GRP B   0       6.032 -13.410   4.334  1.00 15.00      B    C  
ATOM   2112  O1  GRP B   0       5.426 -12.487   3.425  1.00 15.00      B    O  
ATOM   2113  HAA GRP B   0       5.999 -12.394   2.611  1.00 15.00      B    H  
ATOM   2114  C40 GRP B   0       7.509 -13.048   4.512  1.00 15.00      B    C  
ATOM   2115  C22 GRP B   0       8.172 -14.029   5.481  1.00 15.00      B    C  
ATOM   2116  C6  GRP B   0       7.573 -13.913   6.884  1.00 15.00      B    C  
ATOM   2117  C35 GRP B   0       7.585 -11.628   5.078  1.00 15.00      B    C  
ATOM   2118  C37 GRP B   0       8.229 -13.098   3.162  1.00 15.00      B    C  
ATOM   2119  C39 GRP B   0       8.139 -14.464   2.475  1.00 15.00      B    C  
ATOM   2120  C17 GRP B   0       8.681 -15.541   3.419  1.00 15.00      B    C  
ATOM   2121  O10 GRP B   0      10.099 -15.385   3.567  1.00 15.00      B    O  
ATOM   2122  C42 GRP B   0      10.595 -16.370   4.477  1.00 15.00      B    C  
ATOM   2123  O7  GRP B   0       8.397 -16.844   2.903  1.00 15.00      B    O  
ATOM   2124  HAF GRP B   0       8.662 -17.535   3.575  1.00 15.00      B    H  
ATOM   2125  C12 GRP B   0       6.687 -14.782   2.108  1.00 15.00      B    C  
ATOM   2126  C9  GRP B   0       9.006 -14.333   1.219  1.00 15.00      B    C  
ATOM   2127  C28 GRP B   0       9.239 -15.602   0.394  1.00 15.00      B    C  
ATOM   2128  C23 GRP B   0       7.923 -16.212  -0.094  1.00 15.00      B    C  
ATOM   2129  O15 GRP B   0       7.203 -16.812   0.993  1.00 15.00      B    O  
ATOM   2130  C19 GRP B   0       5.999 -17.405   0.499  1.00 15.00      B    C  
ATOM   2131  O4  GRP B   0       7.121 -15.216  -0.734  1.00 15.00      B    O  
ATOM   2132  HAD GRP B   0       7.601 -14.868  -1.539  1.00 15.00      B    H  
ATOM   2133  C11 GRP B   0      10.012 -16.633   1.217  1.00 15.00      B    C  
ATOM   2134  C24 GRP B   0      10.075 -15.142  -0.802  1.00 15.00      B    C  
ATOM   2135  C30 GRP B   0      10.348 -16.187  -1.887  1.00 15.00      B    C  
ATOM   2136  C26 GRP B   0      11.027 -17.430  -1.310  1.00 15.00      B    C  
ATOM   2137  O12 GRP B   0      12.132 -17.032  -0.486  1.00 15.00      B    O  
ATOM   2138  C21 GRP B   0      12.778 -18.194   0.044  1.00 15.00      B    C  
ATOM   2139  O3  GRP B   0      10.100 -18.187  -0.529  1.00 15.00      B    O  
ATOM   2140  HAC GRP B   0      10.532 -19.035  -0.223  1.00 15.00      B    H  
ATOM   2141  C13 GRP B   0       9.038 -16.602  -2.559  1.00 15.00      B    C  
ATOM   2142  C14 GRP B   0      11.272 -15.480  -2.882  1.00 15.00      B    C  
ATOM   2143  C29 GRP B   0      11.906 -16.359  -3.964  1.00 15.00      B    C  
ATOM   2144  C27 GRP B   0      10.845 -17.000  -4.862  1.00 15.00      B    C  
ATOM   2145  O13 GRP B   0      10.129 -18.016  -4.145  1.00 15.00      B    O  
ATOM   2146  C10 GRP B   0       9.177 -18.633  -5.016  1.00 15.00      B    C  
ATOM   2147  O2  GRP B   0       9.943 -16.005  -5.356  1.00 15.00      B    O  
ATOM   2148  HAB GRP B   0       9.456 -15.585  -4.589  1.00 15.00      B    H  
ATOM   2149  C41 GRP B   0      12.754 -17.456  -3.319  1.00 15.00      B    C  
ATOM   2150  C34 GRP B   0      12.782 -15.403  -4.779  1.00 15.00      B    C  
ATOM   2151  C31 GRP B   0      13.391 -15.981  -6.059  1.00 15.00      B    C  
ATOM   2152  C2  GRP B   0      14.206 -17.242  -5.766  1.00 15.00      B    C  
ATOM   2153  O6  GRP B   0      15.103 -16.987  -4.675  1.00 15.00      B    O  
ATOM   2154  C25 GRP B   0      15.874 -18.161  -4.405  1.00 15.00      B    C  
ATOM   2155  O11 GRP B   0      13.337 -18.325  -5.424  1.00 15.00      B    O  
ATOM   2156  HAG GRP B   0      13.880 -19.145  -5.244  1.00 15.00      B    H  
ATOM   2157  C4  GRP B   0      12.278 -16.325  -7.051  1.00 15.00      B    C  
ATOM   2158  C36 GRP B   0      14.292 -14.876  -6.618  1.00 15.00      B    C  
ATOM   2159  C16 GRP B   0      15.192 -15.294  -7.784  1.00 15.00      B    C  
ATOM   2160  C15 GRP B   0      14.337 -15.785  -8.955  1.00 15.00      B    C  
ATOM   2161  O14 GRP B   0      13.806 -17.090  -8.677  1.00 15.00      B    O  
ATOM   2162  C7  GRP B   0      13.046 -17.542  -9.801  1.00 15.00      B    C  
ATOM   2163  O5  GRP B   0      13.284 -14.856  -9.227  1.00 15.00      B    O  
ATOM   2164  HAE GRP B   0      13.673 -13.951  -9.398  1.00 15.00      B    H  
ATOM   2165  C5  GRP B   0      16.148 -16.410  -7.360  1.00 15.00      B    C  
ATOM   2166  C3  GRP B   0      15.961 -14.040  -8.211  1.00 15.00      B    C  
ATOM   2167  C18 GRP B   0      17.105 -14.311  -9.192  1.00 15.00      B    C  
ATOM   2168  C8  GRP B   0      18.169 -15.174  -8.509  1.00 15.00      B    C  
ATOM   2169  C33 GRP B   0      19.340 -15.451  -9.453  1.00 15.00      B    C  
ATOM   2170  C20 GRP B   0      17.725 -12.984  -9.633  1.00 15.00      B    C  
ATOM   2171  C1  GRP B   0      16.603 -15.037 -10.442  1.00 15.00      B    C  
ATOM   2172  O9  GRP B   0      16.297 -16.405 -10.139  1.00 15.00      B    O  
ATOM   2173  C43 GRP B   0      15.898 -17.081 -11.334  1.00 15.00      B    C  
ATOM   2174  O16 GRP B   0      15.457 -14.367 -10.974  1.00 15.00      B    O  
ATOM   2175  HAH GRP B   0      15.668 -13.399 -11.105  1.00 15.00      B    H  
END
