# Supplementary material for: In silico assessment of biocompatibility and toxicity: molecular docking and dynamics simulation of PMMA-based dental materials for interim prosthetic restorations
Source: J Mater Sci Mater Med. 2024 Jun 4;35(1):28. doi: 10.1007/s10856-024-06799-7 (PMC11150300; doi:10.1007/s10856-024-06799-7)
Supplement: Supplementary file 3 — Supplementary Data 3 [file 10856_2024_6799_MOESM3_ESM.zip › Complexes/Osteocalcin_MMA.pdb]

REMARK FILENAME="complex_2w.pdb0"
REMARK ===============================================================
REMARK HADDOCK run for complex
REMARK initial structure: complex_2.pdb
REMARK ===============================================================
REMARK            total,bonds,angles,improper,dihe,vdw,elec,air,cdih,coup,rdcs,vean,dani,xpcs,rg
REMARK energies: -11.8979, 0, 0, 0, 0, -11.0813, -1.48984, 0.673176, 0, 0, 0, 0, 0, 0, 0
REMARK ===============================================================
REMARK            bonds,angles,impropers,dihe,air,cdih,coup,rdcs,vean,dani,xpcs
REMARK rms-dev.: 0,0,0,0,0.116032,0,0, 0, 0, 0, 0
REMARK ===============================================================
REMARK               air,cdih,coup,rdcs,vean,dani,xpcs
REMARK               >0.3,>5,>1,>0,>5,>0.2,>0.2
REMARK violations.: 0, 0, 0, 0, 0, 0, 0
REMARK ===============================================================
REMARK                        CVpartition#,violations,rms
REMARK AIRs cross-validation: 1, 3, 1.16764
REMARK ===============================================================
REMARK NCS energy: 0
REMARK ===============================================================
REMARK Symmetry energy: 0
REMARK ===============================================================
REMARK Membrane restraining energy: 0
REMARK ===============================================================
REMARK Local cross-correlation:  0.0000
REMARK ===============================================================
REMARK Desolvation energy: -2.33488
REMARK Internal energy free molecules: -793.917
REMARK Internal energy complex: -783.003
REMARK Binding energy: -3.99231
REMARK ===============================================================
REMARK buried surface area: 282.2
REMARK ===============================================================
REMARK water - chain_1: 0 0 0
REMARK water - chain_2: 0 0 0
REMARK ===============================================================
REMARK water - water: 0 0 0
REMARK ===============================================================
REMARK DATE:14-Feb-2024  03:50:33       created by user: enmr
REMARK VERSION:1.3U
ATOM      1  N   PRO A  13     -17.562   6.198  -3.824  1.00 15.00      A    N  
ATOM      2  CA  PRO A  13     -16.582   6.050  -2.753  1.00 15.00      A    C  
ATOM      3  CB  PRO A  13     -17.429   5.637  -1.538  1.00 15.00      A    C  
ATOM      4  CG  PRO A  13     -18.862   5.689  -1.981  1.00 15.00      A    C  
ATOM      5  CD  PRO A  13     -18.898   6.439  -3.282  1.00 15.00      A    C  
ATOM      6  C   PRO A  13     -15.540   4.980  -3.070  1.00 15.00      A    C  
ATOM      7  O   PRO A  13     -15.722   4.169  -3.979  1.00 15.00      A    O  
ATOM      8  N   ASP A  14     -14.447   4.984  -2.316  1.00 15.00      A    N  
ATOM      9  HN  ASP A  14     -14.356   5.650  -1.603  1.00 15.00      A    H  
ATOM     10  CA  ASP A  14     -13.379   4.017  -2.527  1.00 15.00      A    C  
ATOM     11  CB  ASP A  14     -12.020   4.605  -2.143  1.00 15.00      A    C  
ATOM     12  CG  ASP A  14     -11.122   4.808  -3.345  1.00 15.00      A    C  
ATOM     13  OD1 ASP A  14     -10.283   3.921  -3.613  1.00 15.00      A    O  
ATOM     14  OD2 ASP A  14     -11.257   5.848  -4.022  1.00 15.00      A    O  
ATOM     15  C   ASP A  14     -13.645   2.723  -1.766  1.00 15.00      A    C  
ATOM     16  O   ASP A  14     -13.847   2.735  -0.552  1.00 15.00      A    O  
ATOM     17  N   PRO A  15     -13.648   1.584  -2.482  1.00 15.00      A    N  
ATOM     18  CA  PRO A  15     -13.889   0.272  -1.884  1.00 15.00      A    C  
ATOM     19  CB  PRO A  15     -14.341  -0.563  -3.081  1.00 15.00      A    C  
ATOM     20  CG  PRO A  15     -13.605   0.022  -4.238  1.00 15.00      A    C  
ATOM     21  CD  PRO A  15     -13.421   1.490  -3.938  1.00 15.00      A    C  
ATOM     22  C   PRO A  15     -12.624  -0.321  -1.263  1.00 15.00      A    C  
ATOM     23  O   PRO A  15     -12.480  -1.541  -1.173  1.00 15.00      A    O  
ATOM     24  N   LEU A  16     -11.713   0.551  -0.839  1.00 15.00      A    N  
ATOM     25  HN  LEU A  16     -11.886   1.511  -0.947  1.00 15.00      A    H  
ATOM     26  CA  LEU A  16     -10.471   0.123  -0.212  1.00 15.00      A    C  
ATOM     27  CB  LEU A  16      -9.260   0.683  -0.965  1.00 15.00      A    C  
ATOM     28  CG  LEU A  16      -8.909  -0.017  -2.280  1.00 15.00      A    C  
ATOM     29  CD1 LEU A  16      -7.858   0.773  -3.047  1.00 15.00      A    C  
ATOM     30  CD2 LEU A  16      -8.428  -1.436  -2.018  1.00 15.00      A    C  
ATOM     31  C   LEU A  16     -10.442   0.559   1.249  1.00 15.00      A    C  
ATOM     32  O   LEU A  16     -10.108   1.705   1.552  1.00 15.00      A    O  
ATOM     33  N   PRO A  18     -10.798  -0.358   2.172  1.00 15.00      A    N  
ATOM     34  CA  PRO A  18     -10.830  -0.078   3.615  1.00 15.00      A    C  
ATOM     35  CB  PRO A  18     -11.493  -1.327   4.218  1.00 15.00      A    C  
ATOM     36  CG  PRO A  18     -12.055  -2.081   3.060  1.00 15.00      A    C  
ATOM     37  CD  PRO A  18     -11.190  -1.742   1.883  1.00 15.00      A    C  
ATOM     38  C   PRO A  18      -9.432   0.107   4.194  1.00 15.00      A    C  
ATOM     39  O   PRO A  18      -9.272   0.485   5.355  1.00 15.00      A    O  
ATOM     40  N   ARG A  19      -8.428  -0.172   3.371  1.00 15.00      A    N  
ATOM     41  HN  ARG A  19      -8.630  -0.484   2.468  1.00 15.00      A    H  
ATOM     42  CA  ARG A  19      -7.041  -0.026   3.765  1.00 15.00      A    C  
ATOM     43  CB  ARG A  19      -6.140  -0.926   2.902  1.00 15.00      A    C  
ATOM     44  CG  ARG A  19      -6.897  -1.794   1.898  1.00 15.00      A    C  
ATOM     45  CD  ARG A  19      -6.203  -3.127   1.650  1.00 15.00      A    C  
ATOM     46  NE  ARG A  19      -6.950  -4.249   2.221  1.00 15.00      A    N  
ATOM     47  HE  ARG A  19      -7.666  -4.037   2.855  1.00 15.00      A    H  
ATOM     48  CZ  ARG A  19      -6.711  -5.530   1.935  1.00 15.00      A    C  
ATOM     49  NH1 ARG A  19      -5.747  -5.859   1.084  1.00 15.00      A    N  
ATOM     50 HH11 ARG A  19      -5.171  -5.117   0.638  1.00 15.00      A    H  
ATOM     51 HH12 ARG A  19      -5.564  -6.860   0.866  1.00 15.00      A    H  
ATOM     52  NH2 ARG A  19      -7.447  -6.482   2.497  1.00 15.00      A    N  
ATOM     53 HH21 ARG A  19      -8.208  -6.228   3.160  1.00 15.00      A    H  
ATOM     54 HH22 ARG A  19      -7.263  -7.481   2.276  1.00 15.00      A    H  
ATOM     55  C   ARG A  19      -6.624   1.441   3.669  1.00 15.00      A    C  
ATOM     56  O   ARG A  19      -7.157   2.285   4.391  1.00 15.00      A    O  
ATOM     57  N   ARG A  20      -5.668   1.741   2.791  1.00 15.00      A    N  
ATOM     58  HN  ARG A  20      -5.254   1.021   2.275  1.00 15.00      A    H  
ATOM     59  CA  ARG A  20      -5.192   3.111   2.591  1.00 15.00      A    C  
ATOM     60  CB  ARG A  20      -6.259   4.010   1.963  1.00 15.00      A    C  
ATOM     61  CG  ARG A  20      -5.697   4.966   0.920  1.00 15.00      A    C  
ATOM     62  CD  ARG A  20      -6.762   5.423  -0.059  1.00 15.00      A    C  
ATOM     63  NE  ARG A  20      -6.781   4.611  -1.278  1.00 15.00      A    N  
ATOM     64  HE  ARG A  20      -6.600   3.651  -1.191  1.00 15.00      A    H  
ATOM     65  CZ  ARG A  20      -7.034   5.107  -2.486  1.00 15.00      A    C  
ATOM     66  NH1 ARG A  20      -7.287   6.394  -2.633  1.00 15.00      A    N  
ATOM     67 HH11 ARG A  20      -7.484   6.780  -3.577  1.00 15.00      A    H  
ATOM     68 HH12 ARG A  20      -7.287   7.018  -1.802  1.00 15.00      A    H  
ATOM     69  NH2 ARG A  20      -7.066   4.305  -3.542  1.00 15.00      A    N  
ATOM     70 HH21 ARG A  20      -6.894   3.288  -3.427  1.00 15.00      A    H  
ATOM     71 HH22 ARG A  20      -7.266   4.695  -4.489  1.00 15.00      A    H  
ATOM     72  C   ARG A  20      -4.618   3.698   3.867  1.00 15.00      A    C  
ATOM     73  O   ARG A  20      -4.600   4.912   4.064  1.00 15.00      A    O  
ATOM     74  N   VAL A  22      -4.155   2.804   4.727  1.00 15.00      A    N  
ATOM     75  HN  VAL A  22      -4.213   1.857   4.496  1.00 15.00      A    H  
ATOM     76  CA  VAL A  22      -3.535   3.184   5.975  1.00 15.00      A    C  
ATOM     77  CB  VAL A  22      -3.959   2.286   7.152  1.00 15.00      A    C  
ATOM     78  CG1 VAL A  22      -4.106   0.836   6.710  1.00 15.00      A    C  
ATOM     79  CG2 VAL A  22      -5.254   2.796   7.765  1.00 15.00      A    C  
ATOM     80  C   VAL A  22      -2.048   3.097   5.749  1.00 15.00      A    C  
ATOM     81  O   VAL A  22      -1.297   2.529   6.537  1.00 15.00      A    O  
ATOM     82  N   CYS A  23      -1.661   3.673   4.624  1.00 15.00      A    N  
ATOM     83  HN  CYS A  23      -2.339   4.107   4.069  1.00 15.00      A    H  
ATOM     84  CA  CYS A  23      -0.298   3.707   4.170  1.00 15.00      A    C  
ATOM     85  C   CYS A  23       0.386   4.977   4.672  1.00 15.00      A    C  
ATOM     86  O   CYS A  23       1.083   5.654   3.928  1.00 15.00      A    O  
ATOM     87  CB  CYS A  23      -0.320   3.670   2.636  1.00 15.00      A    C  
ATOM     88  SG  CYS A  23       1.299   3.717   1.807  1.00 15.00      A    S  
ATOM     89  N   LEU A  25       0.183   5.293   5.947  1.00 15.00      A    N  
ATOM     90  HN  LEU A  25      -0.373   4.712   6.502  1.00 15.00      A    H  
ATOM     91  CA  LEU A  25       0.792   6.473   6.539  1.00 15.00      A    C  
ATOM     92  CB  LEU A  25       0.013   6.953   7.772  1.00 15.00      A    C  
ATOM     93  CG  LEU A  25       0.163   6.137   9.059  1.00 15.00      A    C  
ATOM     94  CD1 LEU A  25      -0.165   7.002  10.268  1.00 15.00      A    C  
ATOM     95  CD2 LEU A  25      -0.735   4.907   9.026  1.00 15.00      A    C  
ATOM     96  C   LEU A  25       2.237   6.174   6.895  1.00 15.00      A    C  
ATOM     97  O   LEU A  25       2.996   7.061   7.281  1.00 15.00      A    O  
ATOM     98  N   ASN A  26       2.600   4.903   6.742  1.00 15.00      A    N  
ATOM     99  HN  ASN A  26       1.936   4.258   6.417  1.00 15.00      A    H  
ATOM    100  CA  ASN A  26       3.944   4.437   7.022  1.00 15.00      A    C  
ATOM    101  CB  ASN A  26       3.987   2.910   6.884  1.00 15.00      A    C  
ATOM    102  CG  ASN A  26       5.235   2.284   7.475  1.00 15.00      A    C  
ATOM    103  OD1 ASN A  26       6.321   2.857   7.425  1.00 15.00      A    O  
ATOM    104  ND2 ASN A  26       5.080   1.106   8.055  1.00 15.00      A    N  
ATOM    105 HD21 ASN A  26       4.183   0.714   8.072  1.00 15.00      A    H  
ATOM    106 HD22 ASN A  26       5.869   0.675   8.445  1.00 15.00      A    H  
ATOM    107  C   ASN A  26       4.918   5.083   6.048  1.00 15.00      A    C  
ATOM    108  O   ASN A  26       4.724   5.007   4.834  1.00 15.00      A    O  
ATOM    109  N   PRO A  27       5.954   5.762   6.579  1.00 15.00      A    N  
ATOM    110  CA  PRO A  27       6.982   6.435   5.772  1.00 15.00      A    C  
ATOM    111  CB  PRO A  27       8.080   6.727   6.793  1.00 15.00      A    C  
ATOM    112  CG  PRO A  27       7.349   6.900   8.077  1.00 15.00      A    C  
ATOM    113  CD  PRO A  27       6.185   5.952   8.026  1.00 15.00      A    C  
ATOM    114  C   PRO A  27       7.538   5.573   4.634  1.00 15.00      A    C  
ATOM    115  O   PRO A  27       7.820   6.082   3.551  1.00 15.00      A    O  
ATOM    116  N   ASP A  28       7.682   4.273   4.878  1.00 15.00      A    N  
ATOM    117  HN  ASP A  28       7.432   3.921   5.761  1.00 15.00      A    H  
ATOM    118  CA  ASP A  28       8.215   3.357   3.870  1.00 15.00      A    C  
ATOM    119  CB  ASP A  28       8.833   2.126   4.532  1.00 15.00      A    C  
ATOM    120  CG  ASP A  28      10.117   2.456   5.266  1.00 15.00      A    C  
ATOM    121  OD1 ASP A  28      11.173   2.549   4.604  1.00 15.00      A    O  
ATOM    122  OD2 ASP A  28      10.066   2.630   6.502  1.00 15.00      A    O  
ATOM    123  C   ASP A  28       7.170   2.940   2.835  1.00 15.00      A    C  
ATOM    124  O   ASP A  28       7.519   2.515   1.734  1.00 15.00      A    O  
ATOM    125  N   CYS A  29       5.895   3.068   3.187  1.00 15.00      A    N  
ATOM    126  HN  CYS A  29       5.681   3.424   4.076  1.00 15.00      A    H  
ATOM    127  CA  CYS A  29       4.806   2.698   2.286  1.00 15.00      A    C  
ATOM    128  C   CYS A  29       4.422   3.851   1.354  1.00 15.00      A    C  
ATOM    129  O   CYS A  29       4.066   3.623   0.198  1.00 15.00      A    O  
ATOM    130  CB  CYS A  29       3.590   2.226   3.093  1.00 15.00      A    C  
ATOM    131  SG  CYS A  29       2.095   1.874   2.110  1.00 15.00      A    S  
ATOM    132  N   ASP A  30       4.503   5.085   1.861  1.00 15.00      A    N  
ATOM    133  HN  ASP A  30       4.802   5.201   2.785  1.00 15.00      A    H  
ATOM    134  CA  ASP A  30       4.151   6.274   1.078  1.00 15.00      A    C  
ATOM    135  CB  ASP A  30       4.069   7.508   1.982  1.00 15.00      A    C  
ATOM    136  CG  ASP A  30       2.652   8.021   2.155  1.00 15.00      A    C  
ATOM    137  OD1 ASP A  30       2.014   8.368   1.137  1.00 15.00      A    O  
ATOM    138  OD2 ASP A  30       2.183   8.087   3.309  1.00 15.00      A    O  
ATOM    139  C   ASP A  30       5.130   6.536  -0.064  1.00 15.00      A    C  
ATOM    140  O   ASP A  30       4.778   7.176  -1.054  1.00 15.00      A    O  
ATOM    141  N   GLU A  31       6.356   6.043   0.077  1.00 15.00      A    N  
ATOM    142  HN  GLU A  31       6.580   5.542   0.889  1.00 15.00      A    H  
ATOM    143  CA  GLU A  31       7.378   6.238  -0.946  1.00 15.00      A    C  
ATOM    144  CB  GLU A  31       8.774   6.216  -0.317  1.00 15.00      A    C  
ATOM    145  CG  GLU A  31       9.840   6.928  -1.134  1.00 15.00      A    C  
ATOM    146  CD  GLU A  31       9.525   8.396  -1.349  1.00 15.00      A    C  
ATOM    147  OE1 GLU A  31       9.732   9.193  -0.409  1.00 15.00      A    O  
ATOM    148  OE2 GLU A  31       9.072   8.750  -2.458  1.00 15.00      A    O  
ATOM    149  C   GLU A  31       7.278   5.194  -2.060  1.00 15.00      A    C  
ATOM    150  O   GLU A  31       7.720   5.433  -3.183  1.00 15.00      A    O  
ATOM    151  N   LEU A  32       6.685   4.042  -1.750  1.00 15.00      A    N  
ATOM    152  HN  LEU A  32       6.339   3.912  -0.841  1.00 15.00      A    H  
ATOM    153  CA  LEU A  32       6.544   2.967  -2.731  1.00 15.00      A    C  
ATOM    154  CB  LEU A  32       6.728   1.599  -2.072  1.00 15.00      A    C  
ATOM    155  CG  LEU A  32       7.972   0.813  -2.495  1.00 15.00      A    C  
ATOM    156  CD1 LEU A  32       9.222   1.383  -1.843  1.00 15.00      A    C  
ATOM    157  CD2 LEU A  32       7.814  -0.667  -2.172  1.00 15.00      A    C  
ATOM    158  C   LEU A  32       5.215   3.018  -3.486  1.00 15.00      A    C  
ATOM    159  O   LEU A  32       5.071   2.393  -4.539  1.00 15.00      A    O  
ATOM    160  N   ALA A  33       4.253   3.767  -2.958  1.00 15.00      A    N  
ATOM    161  HN  ALA A  33       4.427   4.254  -2.125  1.00 15.00      A    H  
ATOM    162  CA  ALA A  33       2.943   3.883  -3.589  1.00 15.00      A    C  
ATOM    163  CB  ALA A  33       1.890   4.245  -2.555  1.00 15.00      A    C  
ATOM    164  C   ALA A  33       2.942   4.893  -4.741  1.00 15.00      A    C  
ATOM    165  O   ALA A  33       1.946   5.025  -5.453  1.00 15.00      A    O  
ATOM    166  N   ASP A  34       4.064   5.590  -4.930  1.00 15.00      A    N  
ATOM    167  HN  ASP A  34       4.832   5.431  -4.343  1.00 15.00      A    H  
ATOM    168  CA  ASP A  34       4.178   6.588  -5.992  1.00 15.00      A    C  
ATOM    169  CB  ASP A  34       4.809   7.877  -5.456  1.00 15.00      A    C  
ATOM    170  CG  ASP A  34       3.819   8.750  -4.707  1.00 15.00      A    C  
ATOM    171  OD1 ASP A  34       3.090   9.520  -5.367  1.00 15.00      A    O  
ATOM    172  OD2 ASP A  34       3.776   8.668  -3.462  1.00 15.00      A    O  
ATOM    173  C   ASP A  34       4.973   6.080  -7.199  1.00 15.00      A    C  
ATOM    174  O   ASP A  34       5.125   6.799  -8.188  1.00 15.00      A    O  
ATOM    175  N   HIS A  35       5.470   4.845  -7.127  1.00 15.00      A    N  
ATOM    176  HN  HIS A  35       5.307   4.307  -6.325  1.00 15.00      A    H  
ATOM    177  CA  HIS A  35       6.252   4.277  -8.225  1.00 15.00      A    C  
ATOM    178  CB  HIS A  35       7.592   3.723  -7.729  1.00 15.00      A    C  
ATOM    179  CG  HIS A  35       8.524   4.761  -7.178  1.00 15.00      A    C  
ATOM    180  ND1 HIS A  35       8.793   5.923  -7.859  1.00 15.00      A    N  
ATOM    181  CD2 HIS A  35       9.225   4.754  -6.015  1.00 15.00      A    C  
ATOM    182  CE1 HIS A  35       9.644   6.596  -7.106  1.00 15.00      A    C  
ATOM    183  NE2 HIS A  35       9.933   5.927  -5.984  1.00 15.00      A    N  
ATOM    184  HE2 HIS A  35      10.543   6.215  -5.272  1.00 15.00      A    H  
ATOM    185  C   HIS A  35       5.477   3.210  -9.002  1.00 15.00      A    C  
ATOM    186  O   HIS A  35       5.387   3.277 -10.229  1.00 15.00      A    O  
ATOM    187  N   ILE A  36       4.926   2.229  -8.287  1.00 15.00      A    N  
ATOM    188  HN  ILE A  36       5.035   2.230  -7.314  1.00 15.00      A    H  
ATOM    189  CA  ILE A  36       4.156   1.154  -8.918  1.00 15.00      A    C  
ATOM    190  CB  ILE A  36       4.537  -0.246  -8.376  1.00 15.00      A    C  
ATOM    191  CG1 ILE A  36       5.565  -0.923  -9.288  1.00 15.00      A    C  
ATOM    192  CG2 ILE A  36       5.057  -0.165  -6.948  1.00 15.00      A    C  
ATOM    193  CD1 ILE A  36       4.985  -1.438 -10.589  1.00 15.00      A    C  
ATOM    194  C   ILE A  36       2.657   1.369  -8.736  1.00 15.00      A    C  
ATOM    195  O   ILE A  36       1.918   1.516  -9.710  1.00 15.00      A    O  
ATOM    196  N   GLY A  37       2.221   1.384  -7.481  1.00 15.00      A    N  
ATOM    197  HN  GLY A  37       2.863   1.260  -6.751  1.00 15.00      A    H  
ATOM    198  CA  GLY A  37       0.817   1.576  -7.175  1.00 15.00      A    C  
ATOM    199  C   GLY A  37       0.525   1.321  -5.711  1.00 15.00      A    C  
ATOM    200  O   GLY A  37       1.418   0.933  -4.957  1.00 15.00      A    O  
ATOM    201  N   PHE A  38      -0.724   1.537  -5.305  1.00 15.00      A    N  
ATOM    202  HN  PHE A  38      -1.391   1.844  -5.952  1.00 15.00      A    H  
ATOM    203  CA  PHE A  38      -1.120   1.330  -3.914  1.00 15.00      A    C  
ATOM    204  CB  PHE A  38      -2.406   2.095  -3.580  1.00 15.00      A    C  
ATOM    205  CG  PHE A  38      -2.967   1.747  -2.229  1.00 15.00      A    C  
ATOM    206  CD1 PHE A  38      -2.327   2.160  -1.071  1.00 15.00      A    C  
ATOM    207  CD2 PHE A  38      -4.123   0.990  -2.117  1.00 15.00      A    C  
ATOM    208  CE1 PHE A  38      -2.828   1.825   0.170  1.00 15.00      A    C  
ATOM    209  CE2 PHE A  38      -4.630   0.654  -0.877  1.00 15.00      A    C  
ATOM    210  CZ  PHE A  38      -3.980   1.072   0.266  1.00 15.00      A    C  
ATOM    211  C   PHE A  38      -1.280  -0.151  -3.573  1.00 15.00      A    C  
ATOM    212  O   PHE A  38      -0.815  -0.602  -2.529  1.00 15.00      A    O  
ATOM    213  N   GLN A  39      -1.939  -0.902  -4.453  1.00 15.00      A    N  
ATOM    214  HN  GLN A  39      -2.280  -0.490  -5.274  1.00 15.00      A    H  
ATOM    215  CA  GLN A  39      -2.165  -2.329  -4.225  1.00 15.00      A    C  
ATOM    216  CB  GLN A  39      -3.174  -2.891  -5.226  1.00 15.00      A    C  
ATOM    217  CG  GLN A  39      -4.601  -2.428  -4.981  1.00 15.00      A    C  
ATOM    218  CD  GLN A  39      -5.572  -2.942  -6.025  1.00 15.00      A    C  
ATOM    219  OE1 GLN A  39      -6.147  -4.020  -5.878  1.00 15.00      A    O  
ATOM    220  NE2 GLN A  39      -5.762  -2.168  -7.086  1.00 15.00      A    N  
ATOM    221 HE21 GLN A  39      -5.272  -1.321  -7.134  1.00 15.00      A    H  
ATOM    222 HE22 GLN A  39      -6.385  -2.475  -7.777  1.00 15.00      A    H  
ATOM    223  C   GLN A  39      -0.868  -3.132  -4.250  1.00 15.00      A    C  
ATOM    224  O   GLN A  39      -0.778  -4.196  -3.639  1.00 15.00      A    O  
ATOM    225  N   GLU A  40       0.137  -2.615  -4.951  1.00 15.00      A    N  
ATOM    226  HN  GLU A  40       0.005  -1.765  -5.420  1.00 15.00      A    H  
ATOM    227  CA  GLU A  40       1.428  -3.284  -5.040  1.00 15.00      A    C  
ATOM    228  CB  GLU A  40       2.128  -2.924  -6.352  1.00 15.00      A    C  
ATOM    229  CG  GLU A  40       3.060  -4.008  -6.876  1.00 15.00      A    C  
ATOM    230  CD  GLU A  40       2.327  -5.296  -7.206  1.00 15.00      A    C  
ATOM    231  OE1 GLU A  40       1.748  -5.384  -8.310  1.00 15.00      A    O  
ATOM    232  OE2 GLU A  40       2.332  -6.218  -6.362  1.00 15.00      A    O  
ATOM    233  C   GLU A  40       2.313  -2.923  -3.846  1.00 15.00      A    C  
ATOM    234  O   GLU A  40       3.183  -3.699  -3.448  1.00 15.00      A    O  
ATOM    235  N   ALA A  41       2.075  -1.743  -3.275  1.00 15.00      A    N  
ATOM    236  HN  ALA A  41       1.366  -1.173  -3.639  1.00 15.00      A    H  
ATOM    237  CA  ALA A  41       2.843  -1.273  -2.125  1.00 15.00      A    C  
ATOM    238  CB  ALA A  41       2.896   0.246  -2.105  1.00 15.00      A    C  
ATOM    239  C   ALA A  41       2.267  -1.807  -0.814  1.00 15.00      A    C  
ATOM    240  O   ALA A  41       3.008  -2.077   0.132  1.00 15.00      A    O  
ATOM    241  N   TYR A  42       0.944  -1.956  -0.766  1.00 15.00      A    N  
ATOM    242  HN  TYR A  42       0.409  -1.714  -1.553  1.00 15.00      A    H  
ATOM    243  CA  TYR A  42       0.267  -2.462   0.427  1.00 15.00      A    C  
ATOM    244  CB  TYR A  42      -1.231  -2.138   0.370  1.00 15.00      A    C  
ATOM    245  CG  TYR A  42      -1.925  -2.192   1.712  1.00 15.00      A    C  
ATOM    246  CD1 TYR A  42      -1.986  -1.071   2.532  1.00 15.00      A    C  
ATOM    247  CD2 TYR A  42      -2.515  -3.364   2.163  1.00 15.00      A    C  
ATOM    248  CE1 TYR A  42      -2.616  -1.120   3.761  1.00 15.00      A    C  
ATOM    249  CE2 TYR A  42      -3.147  -3.422   3.388  1.00 15.00      A    C  
ATOM    250  CZ  TYR A  42      -3.194  -2.299   4.184  1.00 15.00      A    C  
ATOM    251  OH  TYR A  42      -3.822  -2.356   5.406  1.00 15.00      A    O  
ATOM    252  HH  TYR A  42      -4.396  -1.594   5.509  1.00 15.00      A    H  
ATOM    253  C   TYR A  42       0.491  -3.967   0.580  1.00 15.00      A    C  
ATOM    254  O   TYR A  42       0.450  -4.507   1.683  1.00 15.00      A    O  
ATOM    255  N   ARG A  43       0.738  -4.629  -0.543  1.00 15.00      A    N  
ATOM    256  HN  ARG A  43       0.750  -4.135  -1.390  1.00 15.00      A    H  
ATOM    257  CA  ARG A  43       0.991  -6.065  -0.564  1.00 15.00      A    C  
ATOM    258  CB  ARG A  43       0.738  -6.587  -1.987  1.00 15.00      A    C  
ATOM    259  CG  ARG A  43       0.873  -8.091  -2.174  1.00 15.00      A    C  
ATOM    260  CD  ARG A  43       0.654  -8.474  -3.630  1.00 15.00      A    C  
ATOM    261  NE  ARG A  43       0.858  -9.902  -3.869  1.00 15.00      A    N  
ATOM    262  HE  ARG A  43       0.621 -10.522  -3.148  1.00 15.00      A    H  
ATOM    263  CZ  ARG A  43       1.346 -10.399  -5.004  1.00 15.00      A    C  
ATOM    264  NH1 ARG A  43       1.674  -9.590  -6.003  1.00 15.00      A    N  
ATOM    265 HH11 ARG A  43       1.555  -8.562  -5.900  1.00 15.00      A    H  
ATOM    266 HH12 ARG A  43       2.054  -9.982  -6.889  1.00 15.00      A    H  
ATOM    267  NH2 ARG A  43       1.497 -11.710  -5.144  1.00 15.00      A    N  
ATOM    268 HH21 ARG A  43       1.876 -12.099  -6.032  1.00 15.00      A    H  
ATOM    269 HH22 ARG A  43       1.237 -12.350  -4.367  1.00 15.00      A    H  
ATOM    270  C   ARG A  43       2.433  -6.366  -0.138  1.00 15.00      A    C  
ATOM    271  O   ARG A  43       2.759  -7.498   0.219  1.00 15.00      A    O  
ATOM    272  N   ARG A  44       3.283  -5.336  -0.150  1.00 15.00      A    N  
ATOM    273  HN  ARG A  44       2.950  -4.449  -0.398  1.00 15.00      A    H  
ATOM    274  CA  ARG A  44       4.697  -5.488   0.206  1.00 15.00      A    C  
ATOM    275  CB  ARG A  44       5.552  -4.492  -0.592  1.00 15.00      A    C  
ATOM    276  CG  ARG A  44       6.510  -5.109  -1.609  1.00 15.00      A    C  
ATOM    277  CD  ARG A  44       7.639  -5.902  -0.952  1.00 15.00      A    C  
ATOM    278  NE  ARG A  44       7.205  -7.244  -0.552  1.00 15.00      A    N  
ATOM    279  HE  ARG A  44       6.275  -7.475  -0.719  1.00 15.00      A    H  
ATOM    280  CZ  ARG A  44       7.997  -8.170  -0.000  1.00 15.00      A    C  
ATOM    281  NH1 ARG A  44       9.281  -7.924   0.228  1.00 15.00      A    N  
ATOM    282 HH11 ARG A  44       9.879  -8.650   0.670  1.00 15.00      A    H  
ATOM    283 HH12 ARG A  44       9.684  -7.006  -0.036  1.00 15.00      A    H  
ATOM    284  NH2 ARG A  44       7.485  -9.343   0.365  1.00 15.00      A    N  
ATOM    285 HH21 ARG A  44       8.100 -10.068   0.791  1.00 15.00      A    H  
ATOM    286 HH22 ARG A  44       6.469  -9.535   0.228  1.00 15.00      A    H  
ATOM    287  C   ARG A  44       4.962  -5.295   1.705  1.00 15.00      A    C  
ATOM    288  O   ARG A  44       6.012  -5.697   2.208  1.00 15.00      A    O  
ATOM    289  N   PHE A  45       4.020  -4.691   2.425  1.00 15.00      A    N  
ATOM    290  HN  PHE A  45       3.181  -4.420   1.997  1.00 15.00      A    H  
ATOM    291  CA  PHE A  45       4.222  -4.439   3.852  1.00 15.00      A    C  
ATOM    292  CB  PHE A  45       4.528  -2.951   4.106  1.00 15.00      A    C  
ATOM    293  CG  PHE A  45       5.808  -2.445   3.490  1.00 15.00      A    C  
ATOM    294  CD1 PHE A  45       5.794  -1.817   2.256  1.00 15.00      A    C  
ATOM    295  CD2 PHE A  45       7.020  -2.588   4.149  1.00 15.00      A    C  
ATOM    296  CE1 PHE A  45       6.961  -1.344   1.687  1.00 15.00      A    C  
ATOM    297  CE2 PHE A  45       8.192  -2.118   3.586  1.00 15.00      A    C  
ATOM    298  CZ  PHE A  45       8.161  -1.494   2.353  1.00 15.00      A    C  
ATOM    299  C   PHE A  45       3.039  -4.867   4.716  1.00 15.00      A    C  
ATOM    300  O   PHE A  45       3.014  -4.563   5.910  1.00 15.00      A    O  
ATOM    301  N   TYR A  46       2.070  -5.584   4.140  1.00 15.00      A    N  
ATOM    302  HN  TYR A  46       2.150  -5.838   3.197  1.00 15.00      A    H  
ATOM    303  CA  TYR A  46       0.893  -6.001   4.909  1.00 15.00      A    C  
ATOM    304  CB  TYR A  46      -0.238  -4.971   4.766  1.00 15.00      A    C  
ATOM    305  CG  TYR A  46       0.018  -3.623   5.411  1.00 15.00      A    C  
ATOM    306  CD1 TYR A  46       0.570  -2.574   4.684  1.00 15.00      A    C  
ATOM    307  CD2 TYR A  46      -0.308  -3.394   6.742  1.00 15.00      A    C  
ATOM    308  CE1 TYR A  46       0.791  -1.338   5.265  1.00 15.00      A    C  
ATOM    309  CE2 TYR A  46      -0.089  -2.162   7.332  1.00 15.00      A    C  
ATOM    310  CZ  TYR A  46       0.460  -1.138   6.589  1.00 15.00      A    C  
ATOM    311  OH  TYR A  46       0.674   0.093   7.170  1.00 15.00      A    O  
ATOM    312  HH  TYR A  46       1.063  -0.025   8.040  1.00 15.00      A    H  
ATOM    313  C   TYR A  46       0.346  -7.382   4.527  1.00 15.00      A    C  
ATOM    314  O   TYR A  46      -0.540  -7.895   5.212  1.00 15.00      A    O  
ATOM    315  N   GLY A  47       0.847  -7.994   3.455  1.00 15.00      A    N  
ATOM    316  HN  GLY A  47       1.569  -7.576   2.940  1.00 15.00      A    H  
ATOM    317  CA  GLY A  47       0.308  -9.291   3.060  1.00 15.00      A    C  
ATOM    318  C   GLY A  47       1.342 -10.350   2.733  1.00 15.00      A    C  
ATOM    319  O   GLY A  47       2.547 -10.104   2.793  1.00 15.00      A    O  
ATOM    320  N   ILE A  48       0.846 -11.543   2.392  1.00 15.00      A    N  
ATOM    321  HN  ILE A  48      -0.126 -11.663   2.377  1.00 15.00      A    H  
ATOM    322  CA  ILE A  48       1.698 -12.673   2.034  1.00 15.00      A    C  
ATOM    323  CB  ILE A  48       0.934 -14.015   2.135  1.00 15.00      A    C  
ATOM    324  CG1 ILE A  48       0.140 -14.098   3.442  1.00 15.00      A    C  
ATOM    325  CG2 ILE A  48       1.894 -15.191   2.021  1.00 15.00      A    C  
ATOM    326  CD1 ILE A  48      -1.359 -13.990   3.253  1.00 15.00      A    C  
ATOM    327  C   ILE A  48       2.198 -12.498   0.605  1.00 15.00      A    C  
ATOM    328  O   ILE A  48       1.399 -12.304  -0.314  1.00 15.00      A    O  
ATOM    329  N   ALA A  49       3.520 -12.565   0.431  1.00 15.00      A    N  
ATOM    330  HN  ALA A  49       4.091 -12.738   1.210  1.00 15.00      A    H  
ATOM    331  CA  ALA A  49       4.148 -12.394  -0.881  1.00 15.00      A    C  
ATOM    332  CB  ALA A  49       3.682 -13.458  -1.869  1.00 15.00      A    C  
ATOM    333  C   ALA A  49       3.913 -10.989  -1.434  1.00 15.00      A    C  
ATOM    334  O   ALA A  49       4.249  -9.993  -0.790  1.00 15.00      A    O  
ATOM    335  C1  UNK B   1      -3.243  -6.222  -2.828  1.00 15.00      B    C  
ATOM    336  C2  UNK B   1      -3.058  -5.626  -1.432  1.00 15.00      B    C  
ATOM    337  C3  UNK B   1      -3.348  -4.287  -1.206  1.00 15.00      B    C  
ATOM    338  C4  UNK B   1      -2.554  -6.503  -0.287  1.00 15.00      B    C  
ATOM    339  O1  UNK B   1      -2.305  -7.693  -0.470  1.00 15.00      B    O  
ATOM    340  O2  UNK B   1      -2.382  -5.961   0.948  1.00 15.00      B    O  
ATOM    341  C5  UNK B   1      -1.908  -6.964   1.854  1.00 15.00      B    C  
END
