# Supplementary material for: In silico assessment of biocompatibility and toxicity: molecular docking and dynamics simulation of PMMA-based dental materials for interim prosthetic restorations
Source: J Mater Sci Mater Med. 2024 Jun 4;35(1):28. doi: 10.1007/s10856-024-06799-7 (PMC11150300; doi:10.1007/s10856-024-06799-7)
Supplement: Supplementary file 3 — Supplementary Data 3 [file 10856_2024_6799_MOESM3_ESM.zip › Complexes/Osteocalcin_PMMA.pdb]

REMARK FILENAME="complex_185w.pdb0"
REMARK ===============================================================
REMARK HADDOCK run for complex
REMARK initial structure: complex_185.pdb
REMARK ===============================================================
REMARK            total,bonds,angles,improper,dihe,vdw,elec,air,cdih,coup,rdcs,vean,dani,xpcs,rg
REMARK energies: -8.17647, 0, 0, 0, 0, -22.2517, 7.06214, 7.01313, 0, 0, 0, 0, 0, 0, 0
REMARK ===============================================================
REMARK            bonds,angles,impropers,dihe,air,cdih,coup,rdcs,vean,dani,xpcs
REMARK rms-dev.: 0,0,0,0,0.167489,0,0, 0, 0, 0, 0
REMARK ===============================================================
REMARK               air,cdih,coup,rdcs,vean,dani,xpcs
REMARK               >0.3,>5,>1,>0,>5,>0.2,>0.2
REMARK violations.: 0, 0, 0, 0, 0, 0, 0
REMARK ===============================================================
REMARK                        CVpartition#,violations,rms
REMARK AIRs cross-validation: 2, 0, 0
REMARK ===============================================================
REMARK NCS energy: 0
REMARK ===============================================================
REMARK Symmetry energy: 0
REMARK ===============================================================
REMARK Membrane restraining energy: 0
REMARK ===============================================================
REMARK Local cross-correlation:  0.0000
REMARK ===============================================================
REMARK Desolvation energy: -6.67753
REMARK Internal energy free molecules: -665.83
REMARK Internal energy complex: -641.045
REMARK Binding energy: 2.91769
REMARK ===============================================================
REMARK buried surface area: 727.006
REMARK ===============================================================
REMARK water - chain_1: 0 0 0
REMARK water - chain_2: 0 0 0
REMARK ===============================================================
REMARK water - water: 0 0 0
REMARK ===============================================================
REMARK DATE:14-Feb-2024  03:50:03       created by user: enmr
REMARK VERSION:1.3U
ATOM      1  N   PRO A  13     -17.757  -6.694  -0.559  1.00 15.00      A    N  
ATOM      2  CA  PRO A  13     -16.494  -6.836  -1.294  1.00 15.00      A    C  
ATOM      3  CB  PRO A  13     -16.892  -6.542  -2.745  1.00 15.00      A    C  
ATOM      4  CG  PRO A  13     -18.350  -6.842  -2.805  1.00 15.00      A    C  
ATOM      5  CD  PRO A  13     -18.902  -6.477  -1.457  1.00 15.00      A    C  
ATOM      6  C   PRO A  13     -15.449  -5.828  -0.827  1.00 15.00      A    C  
ATOM      7  O   PRO A  13     -15.775  -4.844  -0.162  1.00 15.00      A    O  
ATOM      8  N   ASP A  14     -14.192  -6.083  -1.180  1.00 15.00      A    N  
ATOM      9  HN  ASP A  14     -13.998  -6.885  -1.708  1.00 15.00      A    H  
ATOM     10  CA  ASP A  14     -13.096  -5.198  -0.805  1.00 15.00      A    C  
ATOM     11  CB  ASP A  14     -11.761  -5.948  -0.882  1.00 15.00      A    C  
ATOM     12  CG  ASP A  14     -10.694  -5.352   0.018  1.00 15.00      A    C  
ATOM     13  OD1 ASP A  14     -10.095  -4.327  -0.368  1.00 15.00      A    O  
ATOM     14  OD2 ASP A  14     -10.452  -5.916   1.106  1.00 15.00      A    O  
ATOM     15  C   ASP A  14     -13.068  -3.976  -1.720  1.00 15.00      A    C  
ATOM     16  O   ASP A  14     -12.959  -4.109  -2.940  1.00 15.00      A    O  
ATOM     17  N   PRO A  15     -13.170  -2.765  -1.140  1.00 15.00      A    N  
ATOM     18  CA  PRO A  15     -13.161  -1.515  -1.908  1.00 15.00      A    C  
ATOM     19  CB  PRO A  15     -13.690  -0.491  -0.904  1.00 15.00      A    C  
ATOM     20  CG  PRO A  15     -13.260  -1.020   0.420  1.00 15.00      A    C  
ATOM     21  CD  PRO A  15     -13.304  -2.521   0.310  1.00 15.00      A    C  
ATOM     22  C   PRO A  15     -11.758  -1.124  -2.367  1.00 15.00      A    C  
ATOM     23  O   PRO A  15     -11.561  -0.059  -2.954  1.00 15.00      A    O  
ATOM     24  N   LEU A  16     -10.787  -1.990  -2.095  1.00 15.00      A    N  
ATOM     25  HN  LEU A  16     -11.003  -2.820  -1.620  1.00 15.00      A    H  
ATOM     26  CA  LEU A  16      -9.412  -1.734  -2.483  1.00 15.00      A    C  
ATOM     27  CB  LEU A  16      -8.512  -1.534  -1.260  1.00 15.00      A    C  
ATOM     28  CG  LEU A  16      -8.186  -0.089  -0.879  1.00 15.00      A    C  
ATOM     29  CD1 LEU A  16      -7.018  -0.048   0.093  1.00 15.00      A    C  
ATOM     30  CD2 LEU A  16      -7.889   0.750  -2.114  1.00 15.00      A    C  
ATOM     31  C   LEU A  16      -8.841  -2.834  -3.370  1.00 15.00      A    C  
ATOM     32  O   LEU A  16      -8.127  -3.718  -2.892  1.00 15.00      A    O  
ATOM     33  N   PRO A  18      -9.154  -2.806  -4.680  1.00 15.00      A    N  
ATOM     34  CA  PRO A  18      -8.619  -3.769  -5.642  1.00 15.00      A    C  
ATOM     35  CB  PRO A  18      -9.582  -3.661  -6.838  1.00 15.00      A    C  
ATOM     36  CG  PRO A  18     -10.656  -2.705  -6.419  1.00 15.00      A    C  
ATOM     37  CD  PRO A  18     -10.064  -1.860  -5.331  1.00 15.00      A    C  
ATOM     38  C   PRO A  18      -7.224  -3.306  -6.058  1.00 15.00      A    C  
ATOM     39  O   PRO A  18      -6.633  -3.809  -7.016  1.00 15.00      A    O  
ATOM     40  N   ARG A  19      -6.722  -2.334  -5.294  1.00 15.00      A    N  
ATOM     41  HN  ARG A  19      -7.257  -2.016  -4.539  1.00 15.00      A    H  
ATOM     42  CA  ARG A  19      -5.425  -1.726  -5.511  1.00 15.00      A    C  
ATOM     43  CB  ARG A  19      -5.427  -0.319  -4.913  1.00 15.00      A    C  
ATOM     44  CG  ARG A  19      -5.750   0.816  -5.864  1.00 15.00      A    C  
ATOM     45  CD  ARG A  19      -5.765   2.123  -5.089  1.00 15.00      A    C  
ATOM     46  NE  ARG A  19      -5.755   3.303  -5.945  1.00 15.00      A    N  
ATOM     47  HE  ARG A  19      -6.200   3.239  -6.815  1.00 15.00      A    H  
ATOM     48  CZ  ARG A  19      -5.177   4.453  -5.597  1.00 15.00      A    C  
ATOM     49  NH1 ARG A  19      -4.558   4.561  -4.426  1.00 15.00      A    N  
ATOM     50 HH11 ARG A  19      -4.107   5.458  -4.156  1.00 15.00      A    H  
ATOM     51 HH12 ARG A  19      -4.525   3.748  -3.777  1.00 15.00      A    H  
ATOM     52  NH2 ARG A  19      -5.226   5.499  -6.412  1.00 15.00      A    N  
ATOM     53 HH21 ARG A  19      -5.720   5.427  -7.324  1.00 15.00      A    H  
ATOM     54 HH22 ARG A  19      -4.773   6.394  -6.136  1.00 15.00      A    H  
ATOM     55  C   ARG A  19      -4.312  -2.511  -4.833  1.00 15.00      A    C  
ATOM     56  O   ARG A  19      -3.660  -1.999  -3.922  1.00 15.00      A    O  
ATOM     57  N   ARG A  20      -4.113  -3.760  -5.235  1.00 15.00      A    N  
ATOM     58  HN  ARG A  20      -4.707  -4.158  -5.904  1.00 15.00      A    H  
ATOM     59  CA  ARG A  20      -3.019  -4.537  -4.677  1.00 15.00      A    C  
ATOM     60  CB  ARG A  20      -3.086  -5.988  -5.151  1.00 15.00      A    C  
ATOM     61  CG  ARG A  20      -3.582  -6.977  -4.103  1.00 15.00      A    C  
ATOM     62  CD  ARG A  20      -4.987  -6.638  -3.610  1.00 15.00      A    C  
ATOM     63  NE  ARG A  20      -4.983  -6.236  -2.203  1.00 15.00      A    N  
ATOM     64  HE  ARG A  20      -4.119  -6.001  -1.806  1.00 15.00      A    H  
ATOM     65  CZ  ARG A  20      -6.070  -6.169  -1.437  1.00 15.00      A    C  
ATOM     66  NH1 ARG A  20      -7.264  -6.471  -1.926  1.00 15.00      A    N  
ATOM     67 HH11 ARG A  20      -8.104  -6.413  -1.316  1.00 15.00      A    H  
ATOM     68 HH12 ARG A  20      -7.362  -6.763  -2.919  1.00 15.00      A    H  
ATOM     69  NH2 ARG A  20      -5.956  -5.793  -0.174  1.00 15.00      A    N  
ATOM     70 HH21 ARG A  20      -5.022  -5.553   0.212  1.00 15.00      A    H  
ATOM     71 HH22 ARG A  20      -6.800  -5.737   0.432  1.00 15.00      A    H  
ATOM     72  C   ARG A  20      -1.737  -3.877  -5.150  1.00 15.00      A    C  
ATOM     73  O   ARG A  20      -1.120  -3.103  -4.411  1.00 15.00      A    O  
ATOM     74  N   VAL A  22      -1.357  -4.167  -6.396  1.00 15.00      A    N  
ATOM     75  HN  VAL A  22      -1.880  -4.812  -6.921  1.00 15.00      A    H  
ATOM     76  CA  VAL A  22      -0.175  -3.560  -7.007  1.00 15.00      A    C  
ATOM     77  CB  VAL A  22      -0.039  -3.862  -8.515  1.00 15.00      A    C  
ATOM     78  CG1 VAL A  22      -0.796  -2.814  -9.319  1.00 15.00      A    C  
ATOM     79  CG2 VAL A  22      -0.563  -5.254  -8.845  1.00 15.00      A    C  
ATOM     80  C   VAL A  22       1.129  -3.820  -6.259  1.00 15.00      A    C  
ATOM     81  O   VAL A  22       2.192  -3.367  -6.677  1.00 15.00      A    O  
ATOM     82  N   CYS A  23       1.051  -4.548  -5.145  1.00 15.00      A    N  
ATOM     83  HN  CYS A  23       0.181  -4.914  -4.865  1.00 15.00      A    H  
ATOM     84  CA  CYS A  23       2.229  -4.828  -4.357  1.00 15.00      A    C  
ATOM     85  C   CYS A  23       2.885  -6.114  -4.803  1.00 15.00      A    C  
ATOM     86  O   CYS A  23       3.087  -7.026  -4.015  1.00 15.00      A    O  
ATOM     87  CB  CYS A  23       1.881  -4.883  -2.864  1.00 15.00      A    C  
ATOM     88  SG  CYS A  23       3.315  -4.729  -1.749  1.00 15.00      A    S  
ATOM     89  N   LEU A  25       3.196  -6.195  -6.098  1.00 15.00      A    N  
ATOM     90  HN  LEU A  25       2.980  -5.443  -6.702  1.00 15.00      A    H  
ATOM     91  CA  LEU A  25       3.866  -7.369  -6.627  1.00 15.00      A    C  
ATOM     92  CB  LEU A  25       3.362  -7.742  -8.032  1.00 15.00      A    C  
ATOM     93  CG  LEU A  25       4.083  -7.117  -9.231  1.00 15.00      A    C  
ATOM     94  CD1 LEU A  25       4.109  -8.104 -10.389  1.00 15.00      A    C  
ATOM     95  CD2 LEU A  25       3.413  -5.820  -9.648  1.00 15.00      A    C  
ATOM     96  C   LEU A  25       5.370  -7.123  -6.603  1.00 15.00      A    C  
ATOM     97  O   LEU A  25       6.164  -8.044  -6.778  1.00 15.00      A    O  
ATOM     98  N   ASN A  26       5.730  -5.859  -6.339  1.00 15.00      A    N  
ATOM     99  HN  ASN A  26       5.024  -5.199  -6.177  1.00 15.00      A    H  
ATOM    100  CA  ASN A  26       7.121  -5.423  -6.268  1.00 15.00      A    C  
ATOM    101  CB  ASN A  26       7.164  -3.887  -6.202  1.00 15.00      A    C  
ATOM    102  CG  ASN A  26       8.530  -3.299  -6.510  1.00 15.00      A    C  
ATOM    103  OD1 ASN A  26       9.566  -3.860  -6.156  1.00 15.00      A    O  
ATOM    104  ND2 ASN A  26       8.538  -2.150  -7.178  1.00 15.00      A    N  
ATOM    105 HD21 ASN A  26       7.676  -1.754  -7.424  1.00 15.00      A    H  
ATOM    106 HD22 ASN A  26       9.403  -1.748  -7.399  1.00 15.00      A    H  
ATOM    107  C   ASN A  26       7.829  -6.016  -5.042  1.00 15.00      A    C  
ATOM    108  O   ASN A  26       7.345  -5.887  -3.920  1.00 15.00      A    O  
ATOM    109  N   PRO A  27       8.979  -6.688  -5.262  1.00 15.00      A    N  
ATOM    110  CA  PRO A  27       9.782  -7.294  -4.185  1.00 15.00      A    C  
ATOM    111  CB  PRO A  27      11.118  -7.572  -4.879  1.00 15.00      A    C  
ATOM    112  CG  PRO A  27      10.750  -7.831  -6.299  1.00 15.00      A    C  
ATOM    113  CD  PRO A  27       9.563  -6.952  -6.592  1.00 15.00      A    C  
ATOM    114  C   PRO A  27      10.006  -6.359  -2.989  1.00 15.00      A    C  
ATOM    115  O   PRO A  27       9.944  -6.791  -1.838  1.00 15.00      A    O  
ATOM    116  N   ASP A  28      10.263  -5.082  -3.265  1.00 15.00      A    N  
ATOM    117  HN  ASP A  28      10.304  -4.793  -4.199  1.00 15.00      A    H  
ATOM    118  CA  ASP A  28      10.504  -4.102  -2.202  1.00 15.00      A    C  
ATOM    119  CB  ASP A  28      11.251  -2.881  -2.744  1.00 15.00      A    C  
ATOM    120  CG  ASP A  28      12.699  -3.192  -3.067  1.00 15.00      A    C  
ATOM    121  OD1 ASP A  28      13.530  -3.187  -2.133  1.00 15.00      A    O  
ATOM    122  OD2 ASP A  28      13.004  -3.437  -4.255  1.00 15.00      A    O  
ATOM    123  C   ASP A  28       9.220  -3.672  -1.480  1.00 15.00      A    C  
ATOM    124  O   ASP A  28       9.270  -3.197  -0.344  1.00 15.00      A    O  
ATOM    125  N   CYS A  29       8.075  -3.844  -2.137  1.00 15.00      A    N  
ATOM    126  HN  CYS A  29       8.097  -4.232  -3.035  1.00 15.00      A    H  
ATOM    127  CA  CYS A  29       6.782  -3.468  -1.555  1.00 15.00      A    C  
ATOM    128  C   CYS A  29       6.226  -4.560  -0.644  1.00 15.00      A    C  
ATOM    129  O   CYS A  29       5.662  -4.263   0.411  1.00 15.00      A    O  
ATOM    130  CB  CYS A  29       5.768  -3.141  -2.663  1.00 15.00      A    C  
ATOM    131  SG  CYS A  29       4.051  -2.861  -2.095  1.00 15.00      A    S  
ATOM    132  N   ASP A  30       6.380  -5.822  -1.059  1.00 15.00      A    N  
ATOM    133  HN  ASP A  30       6.849  -5.991  -1.904  1.00 15.00      A    H  
ATOM    134  CA  ASP A  30       5.871  -6.962  -0.290  1.00 15.00      A    C  
ATOM    135  CB  ASP A  30       6.049  -8.265  -1.073  1.00 15.00      A    C  
ATOM    136  CG  ASP A  30       4.744  -8.802  -1.624  1.00 15.00      A    C  
ATOM    137  OD1 ASP A  30       3.814  -9.050  -0.826  1.00 15.00      A    O  
ATOM    138  OD2 ASP A  30       4.651  -8.978  -2.859  1.00 15.00      A    O  
ATOM    139  C   ASP A  30       6.533  -7.091   1.078  1.00 15.00      A    C  
ATOM    140  O   ASP A  30       5.941  -7.630   2.014  1.00 15.00      A    O  
ATOM    141  N   GLU A  31       7.757  -6.590   1.190  1.00 15.00      A    N  
ATOM    142  HN  GLU A  31       8.172  -6.163   0.412  1.00 15.00      A    H  
ATOM    143  CA  GLU A  31       8.500  -6.669   2.440  1.00 15.00      A    C  
ATOM    144  CB  GLU A  31      10.005  -6.620   2.172  1.00 15.00      A    C  
ATOM    145  CG  GLU A  31      10.850  -7.278   3.252  1.00 15.00      A    C  
ATOM    146  CD  GLU A  31      10.469  -8.727   3.491  1.00 15.00      A    C  
ATOM    147  OE1 GLU A  31      10.904  -9.595   2.702  1.00 15.00      A    O  
ATOM    148  OE2 GLU A  31       9.740  -8.995   4.470  1.00 15.00      A    O  
ATOM    149  C   GLU A  31       8.095  -5.578   3.435  1.00 15.00      A    C  
ATOM    150  O   GLU A  31       8.220  -5.763   4.646  1.00 15.00      A    O  
ATOM    151  N   LEU A  32       7.607  -4.447   2.929  1.00 15.00      A    N  
ATOM    152  HN  LEU A  32       7.521  -4.352   1.959  1.00 15.00      A    H  
ATOM    153  CA  LEU A  32       7.205  -3.340   3.798  1.00 15.00      A    C  
ATOM    154  CB  LEU A  32       7.569  -1.986   3.184  1.00 15.00      A    C  
ATOM    155  CG  LEU A  32       8.685  -1.218   3.894  1.00 15.00      A    C  
ATOM    156  CD1 LEU A  32      10.052  -1.712   3.449  1.00 15.00      A    C  
ATOM    157  CD2 LEU A  32       8.542   0.279   3.668  1.00 15.00      A    C  
ATOM    158  C   LEU A  32       5.723  -3.376   4.160  1.00 15.00      A    C  
ATOM    159  O   LEU A  32       5.284  -2.683   5.078  1.00 15.00      A    O  
ATOM    160  N   ALA A  33       4.953  -4.190   3.449  1.00 15.00      A    N  
ATOM    161  HN  ALA A  33       5.350  -4.723   2.729  1.00 15.00      A    H  
ATOM    162  CA  ALA A  33       3.520  -4.302   3.707  1.00 15.00      A    C  
ATOM    163  CB  ALA A  33       2.791  -4.770   2.456  1.00 15.00      A    C  
ATOM    164  C   ALA A  33       3.217  -5.228   4.887  1.00 15.00      A    C  
ATOM    165  O   ALA A  33       2.071  -5.320   5.330  1.00 15.00      A    O  
ATOM    166  N   ASP A  34       4.250  -5.896   5.406  1.00 15.00      A    N  
ATOM    167  HN  ASP A  34       5.143  -5.769   5.022  1.00 15.00      A    H  
ATOM    168  CA  ASP A  34       4.079  -6.820   6.526  1.00 15.00      A    C  
ATOM    169  CB  ASP A  34       4.815  -8.139   6.265  1.00 15.00      A    C  
ATOM    170  CG  ASP A  34       4.053  -9.050   5.321  1.00 15.00      A    C  
ATOM    171  OD1 ASP A  34       3.171  -9.796   5.799  1.00 15.00      A    O  
ATOM    172  OD2 ASP A  34       4.333  -9.014   4.104  1.00 15.00      A    O  
ATOM    173  C   ASP A  34       4.512  -6.224   7.868  1.00 15.00      A    C  
ATOM    174  O   ASP A  34       4.395  -6.880   8.903  1.00 15.00      A    O  
ATOM    175  N   HIS A  35       5.009  -4.985   7.855  1.00 15.00      A    N  
ATOM    176  HN  HIS A  35       5.088  -4.509   7.002  1.00 15.00      A    H  
ATOM    177  CA  HIS A  35       5.441  -4.326   9.091  1.00 15.00      A    C  
ATOM    178  CB  HIS A  35       6.863  -3.763   8.968  1.00 15.00      A    C  
ATOM    179  CG  HIS A  35       7.926  -4.799   8.718  1.00 15.00      A    C  
ATOM    180  ND1 HIS A  35       8.063  -5.904   9.525  1.00 15.00      A    N  
ATOM    181  CD2 HIS A  35       8.881  -4.825   7.757  1.00 15.00      A    C  
ATOM    182  CE1 HIS A  35       9.092  -6.579   9.041  1.00 15.00      A    C  
ATOM    183  NE2 HIS A  35       9.618  -5.963   7.974  1.00 15.00      A    N  
ATOM    184  HE2 HIS A  35      10.396  -6.256   7.458  1.00 15.00      A    H  
ATOM    185  C   HIS A  35       4.464  -3.228   9.520  1.00 15.00      A    C  
ATOM    186  O   HIS A  35       4.024  -3.194  10.669  1.00 15.00      A    O  
ATOM    187  N   ILE A  36       4.132  -2.329   8.592  1.00 15.00      A    N  
ATOM    188  HN  ILE A  36       4.525  -2.398   7.698  1.00 15.00      A    H  
ATOM    189  CA  ILE A  36       3.197  -1.238   8.878  1.00 15.00      A    C  
ATOM    190  CB  ILE A  36       3.711   0.140   8.393  1.00 15.00      A    C  
ATOM    191  CG1 ILE A  36       4.500   0.848   9.498  1.00 15.00      A    C  
ATOM    192  CG2 ILE A  36       4.551   0.008   7.129  1.00 15.00      A    C  
ATOM    193  CD1 ILE A  36       3.633   1.403  10.609  1.00 15.00      A    C  
ATOM    194  C   ILE A  36       1.817  -1.512   8.278  1.00 15.00      A    C  
ATOM    195  O   ILE A  36       0.812  -1.520   8.990  1.00 15.00      A    O  
ATOM    196  N   GLY A  37       1.775  -1.737   6.967  1.00 15.00      A    N  
ATOM    197  HN  GLY A  37       2.609  -1.725   6.450  1.00 15.00      A    H  
ATOM    198  CA  GLY A  37       0.513  -2.006   6.300  1.00 15.00      A    C  
ATOM    199  C   GLY A  37       0.579  -1.790   4.799  1.00 15.00      A    C  
ATOM    200  O   GLY A  37       1.653  -1.852   4.202  1.00 15.00      A    O  
ATOM    201  N   PHE A  38      -0.575  -1.525   4.192  1.00 15.00      A    N  
ATOM    202  HN  PHE A  38      -1.394  -1.474   4.727  1.00 15.00      A    H  
ATOM    203  CA  PHE A  38      -0.654  -1.308   2.749  1.00 15.00      A    C  
ATOM    204  CB  PHE A  38      -1.635  -2.293   2.096  1.00 15.00      A    C  
ATOM    205  CG  PHE A  38      -2.975  -2.392   2.778  1.00 15.00      A    C  
ATOM    206  CD1 PHE A  38      -3.932  -1.402   2.613  1.00 15.00      A    C  
ATOM    207  CD2 PHE A  38      -3.279  -3.482   3.578  1.00 15.00      A    C  
ATOM    208  CE1 PHE A  38      -5.164  -1.496   3.234  1.00 15.00      A    C  
ATOM    209  CE2 PHE A  38      -4.509  -3.582   4.203  1.00 15.00      A    C  
ATOM    210  CZ  PHE A  38      -5.452  -2.587   4.031  1.00 15.00      A    C  
ATOM    211  C   PHE A  38      -1.027   0.133   2.396  1.00 15.00      A    C  
ATOM    212  O   PHE A  38      -1.192   0.468   1.222  1.00 15.00      A    O  
ATOM    213  N   GLN A  39      -1.161   0.980   3.411  1.00 15.00      A    N  
ATOM    214  HN  GLN A  39      -1.021   0.658   4.325  1.00 15.00      A    H  
ATOM    215  CA  GLN A  39      -1.509   2.381   3.195  1.00 15.00      A    C  
ATOM    216  CB  GLN A  39      -2.648   2.800   4.121  1.00 15.00      A    C  
ATOM    217  CG  GLN A  39      -4.022   2.376   3.632  1.00 15.00      A    C  
ATOM    218  CD  GLN A  39      -5.069   2.429   4.723  1.00 15.00      A    C  
ATOM    219  OE1 GLN A  39      -5.680   3.468   4.961  1.00 15.00      A    O  
ATOM    220  NE2 GLN A  39      -5.287   1.302   5.388  1.00 15.00      A    N  
ATOM    221 HE21 GLN A  39      -4.765   0.511   5.140  1.00 15.00      A    H  
ATOM    222 HE22 GLN A  39      -5.964   1.307   6.096  1.00 15.00      A    H  
ATOM    223  C   GLN A  39      -0.297   3.274   3.404  1.00 15.00      A    C  
ATOM    224  O   GLN A  39      -0.084   4.236   2.666  1.00 15.00      A    O  
ATOM    225  N   GLU A  40       0.496   2.943   4.417  1.00 15.00      A    N  
ATOM    226  HN  GLU A  40       0.262   2.171   4.974  1.00 15.00      A    H  
ATOM    227  CA  GLU A  40       1.702   3.699   4.725  1.00 15.00      A    C  
ATOM    228  CB  GLU A  40       2.132   3.442   6.171  1.00 15.00      A    C  
ATOM    229  CG  GLU A  40       2.887   4.597   6.809  1.00 15.00      A    C  
ATOM    230  CD  GLU A  40       2.059   5.866   6.879  1.00 15.00      A    C  
ATOM    231  OE1 GLU A  40       1.245   5.992   7.818  1.00 15.00      A    O  
ATOM    232  OE2 GLU A  40       2.226   6.734   5.995  1.00 15.00      A    O  
ATOM    233  C   GLU A  40       2.823   3.314   3.764  1.00 15.00      A    C  
ATOM    234  O   GLU A  40       3.713   4.114   3.476  1.00 15.00      A    O  
ATOM    235  N   ALA A  41       2.758   2.082   3.262  1.00 15.00      A    N  
ATOM    236  HN  ALA A  41       2.020   1.497   3.534  1.00 15.00      A    H  
ATOM    237  CA  ALA A  41       3.754   1.574   2.325  1.00 15.00      A    C  
ATOM    238  CB  ALA A  41       3.805   0.054   2.380  1.00 15.00      A    C  
ATOM    239  C   ALA A  41       3.470   2.051   0.899  1.00 15.00      A    C  
ATOM    240  O   ALA A  41       4.394   2.249   0.110  1.00 15.00      A    O  
ATOM    241  N   TYR A  42       2.189   2.235   0.576  1.00 15.00      A    N  
ATOM    242  HN  TYR A  42       1.497   2.059   1.247  1.00 15.00      A    H  
ATOM    243  CA  TYR A  42       1.791   2.693  -0.757  1.00 15.00      A    C  
ATOM    244  CB  TYR A  42       0.300   2.433  -0.997  1.00 15.00      A    C  
ATOM    245  CG  TYR A  42      -0.102   2.469  -2.455  1.00 15.00      A    C  
ATOM    246  CD1 TYR A  42       0.016   1.338  -3.253  1.00 15.00      A    C  
ATOM    247  CD2 TYR A  42      -0.594   3.632  -3.033  1.00 15.00      A    C  
ATOM    248  CE1 TYR A  42      -0.344   1.364  -4.586  1.00 15.00      A    C  
ATOM    249  CE2 TYR A  42      -0.958   3.667  -4.365  1.00 15.00      A    C  
ATOM    250  CZ  TYR A  42      -0.830   2.531  -5.137  1.00 15.00      A    C  
ATOM    251  OH  TYR A  42      -1.188   2.565  -6.465  1.00 15.00      A    O  
ATOM    252  HH  TYR A  42      -0.767   3.316  -6.891  1.00 15.00      A    H  
ATOM    253  C   TYR A  42       2.112   4.178  -0.947  1.00 15.00      A    C  
ATOM    254  O   TYR A  42       2.405   4.624  -2.057  1.00 15.00      A    O  
ATOM    255  N   ARG A  43       2.060   4.929   0.149  1.00 15.00      A    N  
ATOM    256  HN  ARG A  43       1.813   4.510   0.995  1.00 15.00      A    H  
ATOM    257  CA  ARG A  43       2.349   6.359   0.133  1.00 15.00      A    C  
ATOM    258  CB  ARG A  43       1.649   7.023   1.329  1.00 15.00      A    C  
ATOM    259  CG  ARG A  43       1.871   8.524   1.467  1.00 15.00      A    C  
ATOM    260  CD  ARG A  43       1.231   9.048   2.744  1.00 15.00      A    C  
ATOM    261  NE  ARG A  43       1.631  10.419   3.048  1.00 15.00      A    N  
ATOM    262  HE  ARG A  43       1.549  11.082   2.332  1.00 15.00      A    H  
ATOM    263  CZ  ARG A  43       2.098  10.807   4.234  1.00 15.00      A    C  
ATOM    264  NH1 ARG A  43       2.226   9.929   5.223  1.00 15.00      A    N  
ATOM    265 HH11 ARG A  43       1.960   8.932   5.075  1.00 15.00      A    H  
ATOM    266 HH12 ARG A  43       2.593  10.235   6.146  1.00 15.00      A    H  
ATOM    267  NH2 ARG A  43       2.438  12.073   4.434  1.00 15.00      A    N  
ATOM    268 HH21 ARG A  43       2.339  12.766   3.665  1.00 15.00      A    H  
ATOM    269 HH22 ARG A  43       2.804  12.372   5.361  1.00 15.00      A    H  
ATOM    270  C   ARG A  43       3.863   6.616   0.186  1.00 15.00      A    C  
ATOM    271  O   ARG A  43       4.323   7.713  -0.119  1.00 15.00      A    O  
ATOM    272  N   ARG A  44       4.635   5.589   0.561  1.00 15.00      A    N  
ATOM    273  HN  ARG A  44       4.212   4.730   0.781  1.00 15.00      A    H  
ATOM    274  CA  ARG A  44       6.098   5.713   0.667  1.00 15.00      A    C  
ATOM    275  CB  ARG A  44       6.638   4.833   1.808  1.00 15.00      A    C  
ATOM    276  CG  ARG A  44       7.131   5.592   3.043  1.00 15.00      A    C  
ATOM    277  CD  ARG A  44       8.452   6.324   2.792  1.00 15.00      A    C  
ATOM    278  NE  ARG A  44       8.248   7.616   2.124  1.00 15.00      A    N  
ATOM    279  HE  ARG A  44       7.317   7.904   1.979  1.00 15.00      A    H  
ATOM    280  CZ  ARG A  44       9.238   8.437   1.720  1.00 15.00      A    C  
ATOM    281  NH1 ARG A  44      10.512   8.136   1.925  1.00 15.00      A    N  
ATOM    282 HH11 ARG A  44      10.783   7.248   2.399  1.00 15.00      A    H  
ATOM    283 HH12 ARG A  44      11.253   8.799   1.610  1.00 15.00      A    H  
ATOM    284  NH2 ARG A  44       8.937   9.550   1.062  1.00 15.00      A    N  
ATOM    285 HH21 ARG A  44       7.945   9.790   0.874  1.00 15.00      A    H  
ATOM    286 HH22 ARG A  44       9.696  10.182   0.735  1.00 15.00      A    H  
ATOM    287  C   ARG A  44       6.832   5.366  -0.633  1.00 15.00      A    C  
ATOM    288  O   ARG A  44       7.966   5.802  -0.841  1.00 15.00      A    O  
ATOM    289  N   PHE A  45       6.204   4.575  -1.502  1.00 15.00      A    N  
ATOM    290  HN  PHE A  45       5.298   4.257  -1.302  1.00 15.00      A    H  
ATOM    291  CA  PHE A  45       6.848   4.179  -2.754  1.00 15.00      A    C  
ATOM    292  CB  PHE A  45       7.014   2.658  -2.828  1.00 15.00      A    C  
ATOM    293  CG  PHE A  45       7.955   2.072  -1.809  1.00 15.00      A    C  
ATOM    294  CD1 PHE A  45       7.479   1.226  -0.823  1.00 15.00      A    C  
ATOM    295  CD2 PHE A  45       9.313   2.354  -1.845  1.00 15.00      A    C  
ATOM    296  CE1 PHE A  45       8.335   0.670   0.109  1.00 15.00      A    C  
ATOM    297  CE2 PHE A  45      10.175   1.803  -0.913  1.00 15.00      A    C  
ATOM    298  CZ  PHE A  45       9.685   0.959   0.064  1.00 15.00      A    C  
ATOM    299  C   PHE A  45       6.108   4.686  -3.997  1.00 15.00      A    C  
ATOM    300  O   PHE A  45       6.701   4.802  -5.072  1.00 15.00      A    O  
ATOM    301  N   TYR A  46       4.818   4.988  -3.861  1.00 15.00      A    N  
ATOM    302  HN  TYR A  46       4.391   4.895  -2.984  1.00 15.00      A    H  
ATOM    303  CA  TYR A  46       4.030   5.459  -5.003  1.00 15.00      A    C  
ATOM    304  CB  TYR A  46       2.989   4.410  -5.418  1.00 15.00      A    C  
ATOM    305  CG  TYR A  46       3.542   3.012  -5.573  1.00 15.00      A    C  
ATOM    306  CD1 TYR A  46       3.401   2.077  -4.557  1.00 15.00      A    C  
ATOM    307  CD2 TYR A  46       4.207   2.627  -6.731  1.00 15.00      A    C  
ATOM    308  CE1 TYR A  46       3.905   0.800  -4.685  1.00 15.00      A    C  
ATOM    309  CE2 TYR A  46       4.715   1.348  -6.869  1.00 15.00      A    C  
ATOM    310  CZ  TYR A  46       4.561   0.439  -5.841  1.00 15.00      A    C  
ATOM    311  OH  TYR A  46       5.063  -0.835  -5.970  1.00 15.00      A    O  
ATOM    312  HH  TYR A  46       4.401  -1.469  -5.687  1.00 15.00      A    H  
ATOM    313  C   TYR A  46       3.337   6.795  -4.738  1.00 15.00      A    C  
ATOM    314  O   TYR A  46       2.553   7.261  -5.566  1.00 15.00      A    O  
ATOM    315  N   GLY A  47       3.624   7.419  -3.598  1.00 15.00      A    N  
ATOM    316  HN  GLY A  47       4.264   7.020  -2.973  1.00 15.00      A    H  
ATOM    317  CA  GLY A  47       2.984   8.686  -3.283  1.00 15.00      A    C  
ATOM    318  C   GLY A  47       3.948   9.812  -2.976  1.00 15.00      A    C  
ATOM    319  O   GLY A  47       5.069   9.578  -2.523  1.00 15.00      A    O  
ATOM    320  N   ILE A  48       3.497  11.042  -3.224  1.00 15.00      A    N  
ATOM    321  HN  ILE A  48       2.595  11.152  -3.590  1.00 15.00      A    H  
ATOM    322  CA  ILE A  48       4.306  12.230  -2.967  1.00 15.00      A    C  
ATOM    323  CB  ILE A  48       3.818  13.443  -3.792  1.00 15.00      A    C  
ATOM    324  CG1 ILE A  48       3.707  13.081  -5.277  1.00 15.00      A    C  
ATOM    325  CG2 ILE A  48       4.754  14.631  -3.599  1.00 15.00      A    C  
ATOM    326  CD1 ILE A  48       3.065  14.160  -6.125  1.00 15.00      A    C  
ATOM    327  C   ILE A  48       4.257  12.587  -1.484  1.00 15.00      A    C  
ATOM    328  O   ILE A  48       3.186  12.881  -0.948  1.00 15.00      A    O  
ATOM    329  N   ALA A  49       5.424  12.553  -0.835  1.00 15.00      A    N  
ATOM    330  HN  ALA A  49       6.232  12.312  -1.334  1.00 15.00      A    H  
ATOM    331  CA  ALA A  49       5.544  12.863   0.592  1.00 15.00      A    C  
ATOM    332  CB  ALA A  49       5.184  14.316   0.877  1.00 15.00      A    C  
ATOM    333  C   ALA A  49       4.713  11.912   1.450  1.00 15.00      A    C  
ATOM    334  O   ALA A  49       4.776  10.694   1.285  1.00 15.00      A    O  
ATOM    335  C38 GRP B   0      -1.645   9.152  -5.613  1.00 15.00      B    C  
ATOM    336  O8  GRP B   0      -1.038   9.081  -4.320  1.00 15.00      B    O  
ATOM    337  C32 GRP B   0      -1.724   8.108  -3.521  1.00 15.00      B    C  
ATOM    338  O1  GRP B   0      -1.648   6.832  -4.161  1.00 15.00      B    O  
ATOM    339  HAA GRP B   0      -2.018   6.129  -3.554  1.00 15.00      B    H  
ATOM    340  C40 GRP B   0      -1.070   8.019  -2.140  1.00 15.00      B    C  
ATOM    341  C22 GRP B   0      -1.157   9.378  -1.443  1.00 15.00      B    C  
ATOM    342  C6  GRP B   0      -0.394  10.453  -2.222  1.00 15.00      B    C  
ATOM    343  C35 GRP B   0       0.393   7.615  -2.324  1.00 15.00      B    C  
ATOM    344  C37 GRP B   0      -1.788   6.960  -1.297  1.00 15.00      B    C  
ATOM    345  C39 GRP B   0      -3.253   7.303  -1.019  1.00 15.00      B    C  
ATOM    346  C17 GRP B   0      -3.306   8.569  -0.160  1.00 15.00      B    C  
ATOM    347  O10 GRP B   0      -2.781   8.283   1.145  1.00 15.00      B    O  
ATOM    348  C42 GRP B   0      -2.777   9.478   1.932  1.00 15.00      B    C  
ATOM    349  O7  GRP B   0      -4.651   9.038  -0.039  1.00 15.00      B    O  
ATOM    350  HAF GRP B   0      -4.661   9.898   0.470  1.00 15.00      B    H  
ATOM    351  C12 GRP B   0      -4.015   7.527  -2.328  1.00 15.00      B    C  
ATOM    352  C9  GRP B   0      -3.805   6.097  -0.254  1.00 15.00      B    C  
ATOM    353  C28 GRP B   0      -5.241   6.200   0.268  1.00 15.00      B    C  
ATOM    354  C23 GRP B   0      -6.237   6.521  -0.850  1.00 15.00      B    C  
ATOM    355  O15 GRP B   0      -6.104   7.883  -1.279  1.00 15.00      B    O  
ATOM    356  C19 GRP B   0      -7.069   8.160  -2.296  1.00 15.00      B    C  
ATOM    357  O4  GRP B   0      -6.053   5.629  -1.952  1.00 15.00      B    O  
ATOM    358  HAD GRP B   0      -6.267   4.695  -1.666  1.00 15.00      B    H  
ATOM    359  C11 GRP B   0      -5.328   7.269   1.359  1.00 15.00      B    C  
ATOM    360  C24 GRP B   0      -5.538   4.816   0.852  1.00 15.00      B    C  
ATOM    361  C30 GRP B   0      -6.971   4.570   1.331  1.00 15.00      B    C  
ATOM    362  C26 GRP B   0      -7.377   5.567   2.420  1.00 15.00      B    C  
ATOM    363  O12 GRP B   0      -6.341   5.639   3.409  1.00 15.00      B    O  
ATOM    364  C21 GRP B   0      -6.716   6.573   4.425  1.00 15.00      B    C  
ATOM    365  O3  GRP B   0      -7.581   6.863   1.852  1.00 15.00      B    O  
ATOM    366  HAC GRP B   0      -8.343   6.830   1.206  1.00 15.00      B    H  
ATOM    367  C13 GRP B   0      -7.951   4.682   0.159  1.00 15.00      B    C  
ATOM    368  C14 GRP B   0      -6.945   3.142   1.884  1.00 15.00      B    C  
ATOM    369  C29 GRP B   0      -8.177   2.689   2.671  1.00 15.00      B    C  
ATOM    370  C27 GRP B   0      -9.448   2.759   1.824  1.00 15.00      B    C  
ATOM    371  O13 GRP B   0      -9.814   4.127   1.588  1.00 15.00      B    O  
ATOM    372  C10 GRP B   0     -11.023   4.174   0.827  1.00 15.00      B    C  
ATOM    373  O2  GRP B   0      -9.263   2.074   0.582  1.00 15.00      B    O  
ATOM    374  HAB GRP B   0      -8.550   2.532   0.051  1.00 15.00      B    H  
ATOM    375  C41 GRP B   0      -8.354   3.561   3.917  1.00 15.00      B    C  
ATOM    376  C34 GRP B   0      -7.861   1.241   3.058  1.00 15.00      B    C  
ATOM    377  C31 GRP B   0      -8.995   0.448   3.712  1.00 15.00      B    C  
ATOM    378  C2  GRP B   0      -9.499   1.145   4.979  1.00 15.00      B    C  
ATOM    379  O6  GRP B   0      -8.378   1.492   5.805  1.00 15.00      B    O  
ATOM    380  C25 GRP B   0      -8.842   2.137   6.994  1.00 15.00      B    C  
ATOM    381  O11 GRP B   0     -10.224   2.329   4.637  1.00 15.00      B    O  
ATOM    382  HAG GRP B   0     -10.596   2.744   5.467  1.00 15.00      B    H  
ATOM    383  C4  GRP B   0     -10.156   0.292   2.728  1.00 15.00      B    C  
ATOM    384  C36 GRP B   0      -8.385  -0.914   4.056  1.00 15.00      B    C  
ATOM    385  C16 GRP B   0      -9.261  -1.829   4.917  1.00 15.00      B    C  
ATOM    386  C15 GRP B   0     -10.579  -2.119   4.196  1.00 15.00      B    C  
ATOM    387  O14 GRP B   0     -11.442  -0.975   4.251  1.00 15.00      B    O  
ATOM    388  C7  GRP B   0     -12.699  -1.295   3.650  1.00 15.00      B    C  
ATOM    389  O5  GRP B   0     -10.331  -2.505   2.842  1.00 15.00      B    O  
ATOM    390  HAE GRP B   0      -9.686  -3.268   2.825  1.00 15.00      B    H  
ATOM    391  C5  GRP B   0      -9.562  -1.176   6.267  1.00 15.00      B    C  
ATOM    392  C3  GRP B   0      -8.479  -3.133   5.095  1.00 15.00      B    C  
ATOM    393  C18 GRP B   0      -9.085  -4.097   6.121  1.00 15.00      B    C  
ATOM    394  C8  GRP B   0      -9.078  -3.442   7.503  1.00 15.00      B    C  
ATOM    395  C33 GRP B   0      -9.666  -4.380   8.559  1.00 15.00      B    C  
ATOM    396  C20 GRP B   0      -8.261  -5.385   6.158  1.00 15.00      B    C  
ATOM    397  C1  GRP B   0     -10.523  -4.468   5.752  1.00 15.00      B    C  
ATOM    398  O9  GRP B   0     -11.412  -3.372   6.017  1.00 15.00      B    O  
ATOM    399  C43 GRP B   0     -12.753  -3.765   5.714  1.00 15.00      B    C  
ATOM    400  O16 GRP B   0     -10.595  -4.858   4.378  1.00 15.00      B    O  
ATOM    401  HAH GRP B   0      -9.898  -5.551   4.191  1.00 15.00      B    H  
END
