# Supplementary material for: In silico assessment of biocompatibility and toxicity: molecular docking and dynamics simulation of PMMA-based dental materials for interim prosthetic restorations
Source: J Mater Sci Mater Med. 2024 Jun 4;35(1):28. doi: 10.1007/s10856-024-06799-7 (PMC11150300; doi:10.1007/s10856-024-06799-7)
Supplement: Supplementary file 3 — Supplementary Data 3 [file 10856_2024_6799_MOESM3_ESM.zip › Complexes/Osteonectin_MMA.pdb]

REMARK FILENAME="complex_39w.pdb0"
REMARK ===============================================================
REMARK HADDOCK run for complex
REMARK initial structure: complex_39.pdb
REMARK ===============================================================
REMARK            total,bonds,angles,improper,dihe,vdw,elec,air,cdih,coup,rdcs,vean,dani,xpcs,rg
REMARK energies: 32.4117, 0, 0, 0, 0, -7.48132, -2.42826, 42.3212, 0, 0, 0, 0, 0, 0, 0
REMARK ===============================================================
REMARK            bonds,angles,impropers,dihe,air,cdih,coup,rdcs,vean,dani,xpcs
REMARK rms-dev.: 0,0,0,0,1.30969,0,0, 0, 0, 0, 0
REMARK ===============================================================
REMARK               air,cdih,coup,rdcs,vean,dani,xpcs
REMARK               >0.3,>5,>1,>0,>5,>0.2,>0.2
REMARK violations.: 1, 0, 0, 0, 0, 0, 0
REMARK ===============================================================
REMARK                        CVpartition#,violations,rms
REMARK AIRs cross-validation: 1, 12, 2.77097
REMARK ===============================================================
REMARK NCS energy: 0
REMARK ===============================================================
REMARK Symmetry energy: 0
REMARK ===============================================================
REMARK Membrane restraining energy: 0
REMARK ===============================================================
REMARK Local cross-correlation:  0.0000
REMARK ===============================================================
REMARK Desolvation energy: -2.69028
REMARK Internal energy free molecules: -8158.33
REMARK Internal energy complex: -8102.75
REMARK Binding energy: 42.9776
REMARK ===============================================================
REMARK buried surface area: 255.943
REMARK ===============================================================
REMARK water - chain_1: 0 0 0
REMARK water - chain_2: 0 0 0
REMARK ===============================================================
REMARK water - water: 0 0 0
REMARK ===============================================================
REMARK DATE:14-Feb-2024  03:49:35       created by user: enmr
REMARK VERSION:1.3U
ATOM      1  N   PRO A  54     -28.425  18.721  -2.138  1.00 15.00      A    N  
ATOM      2  CA  PRO A  54     -27.920  19.026  -0.792  1.00 15.00      A    C  
ATOM      3  CB  PRO A  54     -29.181  18.972   0.075  1.00 15.00      A    C  
ATOM      4  CG  PRO A  54     -30.297  19.278  -0.866  1.00 15.00      A    C  
ATOM      5  CD  PRO A  54     -29.897  18.676  -2.183  1.00 15.00      A    C  
ATOM      6  C   PRO A  54     -26.905  17.986  -0.316  1.00 15.00      A    C  
ATOM      7  O   PRO A  54     -26.428  18.039   0.819  1.00 15.00      A    O  
ATOM      8  N   CYS A  55     -26.577  17.049  -1.201  1.00 15.00      A    N  
ATOM      9  HN  CYS A  55     -26.985  17.076  -2.089  1.00 15.00      A    H  
ATOM     10  CA  CYS A  55     -25.625  15.986  -0.892  1.00 15.00      A    C  
ATOM     11  C   CYS A  55     -24.345  16.125  -1.715  1.00 15.00      A    C  
ATOM     12  O   CYS A  55     -23.568  15.175  -1.832  1.00 15.00      A    O  
ATOM     13  CB  CYS A  55     -26.260  14.609  -1.127  1.00 15.00      A    C  
ATOM     14  SG  CYS A  55     -27.048  13.881   0.346  1.00 15.00      A    S  
ATOM     15  N   GLN A  56     -24.125  17.316  -2.277  1.00 15.00      A    N  
ATOM     16  HN  GLN A  56     -24.768  18.041  -2.132  1.00 15.00      A    H  
ATOM     17  CA  GLN A  56     -22.939  17.570  -3.093  1.00 15.00      A    C  
ATOM     18  CB  GLN A  56     -23.154  18.787  -4.003  1.00 15.00      A    C  
ATOM     19  CG  GLN A  56     -24.225  18.611  -5.074  1.00 15.00      A    C  
ATOM     20  CD  GLN A  56     -24.437  19.875  -5.895  1.00 15.00      A    C  
ATOM     21  OE1 GLN A  56     -24.217  20.985  -5.413  1.00 15.00      A    O  
ATOM     22  NE2 GLN A  56     -24.877  19.718  -7.140  1.00 15.00      A    N  
ATOM     23 HE21 GLN A  56     -25.045  18.809  -7.464  1.00 15.00      A    H  
ATOM     24 HE22 GLN A  56     -25.014  20.522  -7.686  1.00 15.00      A    H  
ATOM     25  C   GLN A  56     -21.704  17.787  -2.219  1.00 15.00      A    C  
ATOM     26  O   GLN A  56     -20.620  17.295  -2.530  1.00 15.00      A    O  
ATOM     27  N   ASN A  57     -21.877  18.523  -1.122  1.00 15.00      A    N  
ATOM     28  HN  ASN A  57     -22.765  18.884  -0.924  1.00 15.00      A    H  
ATOM     29  CA  ASN A  57     -20.775  18.803  -0.209  1.00 15.00      A    C  
ATOM     30  CB  ASN A  57     -21.052  20.071   0.606  1.00 15.00      A    C  
ATOM     31  CG  ASN A  57     -21.260  21.292  -0.269  1.00 15.00      A    C  
ATOM     32  OD1 ASN A  57     -20.694  21.396  -1.358  1.00 15.00      A    O  
ATOM     33  ND2 ASN A  57     -22.073  22.228   0.206  1.00 15.00      A    N  
ATOM     34 HD21 ASN A  57     -22.487  22.083   1.082  1.00 15.00      A    H  
ATOM     35 HD22 ASN A  57     -22.230  23.024  -0.343  1.00 15.00      A    H  
ATOM     36  C   ASN A  57     -20.517  17.624   0.719  1.00 15.00      A    C  
ATOM     37  O   ASN A  57     -19.404  17.444   1.211  1.00 15.00      A    O  
ATOM     38  N   HIS A  58     -21.552  16.819   0.947  1.00 15.00      A    N  
ATOM     39  HN  HIS A  58     -22.414  17.017   0.525  1.00 15.00      A    H  
ATOM     40  CA  HIS A  58     -21.435  15.654   1.811  1.00 15.00      A    C  
ATOM     41  CB  HIS A  58     -22.815  15.195   2.280  1.00 15.00      A    C  
ATOM     42  CG  HIS A  58     -22.802  14.529   3.619  1.00 15.00      A    C  
ATOM     43  ND1 HIS A  58     -22.763  13.162   3.739  1.00 15.00      A    N  
ATOM     44  CD2 HIS A  58     -22.826  15.087   4.854  1.00 15.00      A    C  
ATOM     45  CE1 HIS A  58     -22.763  12.916   5.036  1.00 15.00      A    C  
ATOM     46  NE2 HIS A  58     -22.801  14.050   5.749  1.00 15.00      A    N  
ATOM     47  HE2 HIS A  58     -22.807  14.127   6.727  1.00 15.00      A    H  
ATOM     48  C   HIS A  58     -20.709  14.520   1.095  1.00 15.00      A    C  
ATOM     49  O   HIS A  58     -21.245  13.914   0.167  1.00 15.00      A    O  
ATOM     50  N   HIS A  59     -19.484  14.246   1.532  1.00 15.00      A    N  
ATOM     51  HN  HIS A  59     -19.119  14.763   2.279  1.00 15.00      A    H  
ATOM     52  CA  HIS A  59     -18.674  13.195   0.934  1.00 15.00      A    C  
ATOM     53  CB  HIS A  59     -17.270  13.723   0.632  1.00 15.00      A    C  
ATOM     54  CG  HIS A  59     -16.784  13.409  -0.749  1.00 15.00      A    C  
ATOM     55  ND1 HIS A  59     -16.500  12.121  -1.134  1.00 15.00      A    N  
ATOM     56  CD2 HIS A  59     -16.550  14.247  -1.788  1.00 15.00      A    C  
ATOM     57  CE1 HIS A  59     -16.099  12.197  -2.391  1.00 15.00      A    C  
ATOM     58  NE2 HIS A  59     -16.113  13.464  -2.829  1.00 15.00      A    N  
ATOM     59  HE2 HIS A  59     -15.859  13.777  -3.724  1.00 15.00      A    H  
ATOM     60  C   HIS A  59     -18.585  11.983   1.853  1.00 15.00      A    C  
ATOM     61  O   HIS A  59     -17.859  12.000   2.850  1.00 15.00      A    O  
ATOM     62  N   CYS A  60     -19.336  10.939   1.522  1.00 15.00      A    N  
ATOM     63  HN  CYS A  60     -19.907  10.995   0.726  1.00 15.00      A    H  
ATOM     64  CA  CYS A  60     -19.331   9.713   2.311  1.00 15.00      A    C  
ATOM     65  C   CYS A  60     -18.097   8.880   1.978  1.00 15.00      A    C  
ATOM     66  O   CYS A  60     -17.499   9.049   0.912  1.00 15.00      A    O  
ATOM     67  CB  CYS A  60     -20.610   8.908   2.067  1.00 15.00      A    C  
ATOM     68  SG  CYS A  60     -22.142   9.760   2.569  1.00 15.00      A    S  
ATOM     69  N   LYS A  61     -17.715   7.986   2.886  1.00 15.00      A    N  
ATOM     70  HN  LYS A  61     -18.235   7.889   3.710  1.00 15.00      A    H  
ATOM     71  CA  LYS A  61     -16.540   7.145   2.679  1.00 15.00      A    C  
ATOM     72  CB  LYS A  61     -16.082   6.504   3.991  1.00 15.00      A    C  
ATOM     73  CG  LYS A  61     -14.571   6.377   4.124  1.00 15.00      A    C  
ATOM     74  CD  LYS A  61     -13.890   7.727   3.955  1.00 15.00      A    C  
ATOM     75  CE  LYS A  61     -12.377   7.583   3.901  1.00 15.00      A    C  
ATOM     76  NZ  LYS A  61     -11.702   8.881   3.622  1.00 15.00      A    N  
ATOM     77  HZ1 LYS A  61     -11.909   9.562   4.380  1.00 15.00      A    H  
ATOM     78  HZ2 LYS A  61     -12.038   9.272   2.720  1.00 15.00      A    H  
ATOM     79  HZ3 LYS A  61     -10.672   8.743   3.565  1.00 15.00      A    H  
ATOM     80  C   LYS A  61     -16.775   6.082   1.604  1.00 15.00      A    C  
ATOM     81  O   LYS A  61     -17.891   5.918   1.110  1.00 15.00      A    O  
ATOM     82  N   HIS A  62     -15.704   5.372   1.248  1.00 15.00      A    N  
ATOM     83  HN  HIS A  62     -14.849   5.557   1.688  1.00 15.00      A    H  
ATOM     84  CA  HIS A  62     -15.750   4.328   0.224  1.00 15.00      A    C  
ATOM     85  CB  HIS A  62     -14.374   3.663   0.083  1.00 15.00      A    C  
ATOM     86  CG  HIS A  62     -13.359   4.486  -0.653  1.00 15.00      A    C  
ATOM     87  ND1 HIS A  62     -13.199   5.830  -0.409  1.00 15.00      A    N  
ATOM     88  CD2 HIS A  62     -12.476   4.097  -1.608  1.00 15.00      A    C  
ATOM     89  CE1 HIS A  62     -12.230   6.228  -1.212  1.00 15.00      A    C  
ATOM     90  NE2 HIS A  62     -11.764   5.215  -1.954  1.00 15.00      A    N  
ATOM     91  HE2 HIS A  62     -11.045   5.262  -2.618  1.00 15.00      A    H  
ATOM     92  C   HIS A  62     -16.804   3.264   0.520  1.00 15.00      A    C  
ATOM     93  O   HIS A  62     -16.791   2.640   1.580  1.00 15.00      A    O  
ATOM     94  N   GLY A  63     -17.712   3.061  -0.434  1.00 15.00      A    N  
ATOM     95  HN  GLY A  63     -17.676   3.599  -1.251  1.00 15.00      A    H  
ATOM     96  CA  GLY A  63     -18.754   2.062  -0.273  1.00 15.00      A    C  
ATOM     97  C   GLY A  63     -20.078   2.652   0.167  1.00 15.00      A    C  
ATOM     98  O   GLY A  63     -21.073   1.936   0.285  1.00 15.00      A    O  
ATOM     99  N   LYS A  64     -20.096   3.960   0.412  1.00 15.00      A    N  
ATOM    100  HN  LYS A  64     -19.274   4.481   0.297  1.00 15.00      A    H  
ATOM    101  CA  LYS A  64     -21.313   4.634   0.850  1.00 15.00      A    C  
ATOM    102  CB  LYS A  64     -21.230   4.985   2.342  1.00 15.00      A    C  
ATOM    103  CG  LYS A  64     -21.120   3.776   3.257  1.00 15.00      A    C  
ATOM    104  CD  LYS A  64     -21.105   4.175   4.723  1.00 15.00      A    C  
ATOM    105  CE  LYS A  64     -20.936   2.954   5.613  1.00 15.00      A    C  
ATOM    106  NZ  LYS A  64     -20.937   3.303   7.058  1.00 15.00      A    N  
ATOM    107  HZ1 LYS A  64     -20.769   2.448   7.629  1.00 15.00      A    H  
ATOM    108  HZ2 LYS A  64     -21.853   3.712   7.329  1.00 15.00      A    H  
ATOM    109  HZ3 LYS A  64     -20.187   3.994   7.262  1.00 15.00      A    H  
ATOM    110  C   LYS A  64     -21.596   5.892   0.032  1.00 15.00      A    C  
ATOM    111  O   LYS A  64     -20.676   6.552  -0.455  1.00 15.00      A    O  
ATOM    112  N   VAL A  65     -22.880   6.208  -0.118  1.00 15.00      A    N  
ATOM    113  HN  VAL A  65     -23.562   5.626   0.280  1.00 15.00      A    H  
ATOM    114  CA  VAL A  65     -23.307   7.395  -0.853  1.00 15.00      A    C  
ATOM    115  CB  VAL A  65     -24.101   7.045  -2.129  1.00 15.00      A    C  
ATOM    116  CG1 VAL A  65     -23.158   6.630  -3.247  1.00 15.00      A    C  
ATOM    117  CG2 VAL A  65     -25.127   5.955  -1.851  1.00 15.00      A    C  
ATOM    118  C   VAL A  65     -24.155   8.295   0.038  1.00 15.00      A    C  
ATOM    119  O   VAL A  65     -24.467   7.935   1.174  1.00 15.00      A    O  
ATOM    120  N   CYS A  66     -24.532   9.461  -0.477  1.00 15.00      A    N  
ATOM    121  HN  CYS A  66     -24.269   9.690  -1.393  1.00 15.00      A    H  
ATOM    122  CA  CYS A  66     -25.334  10.402   0.295  1.00 15.00      A    C  
ATOM    123  C   CYS A  66     -26.809  10.345  -0.083  1.00 15.00      A    C  
ATOM    124  O   CYS A  66     -27.183  10.611  -1.226  1.00 15.00      A    O  
ATOM    125  CB  CYS A  66     -24.805  11.829   0.141  1.00 15.00      A    C  
ATOM    126  SG  CYS A  66     -25.503  13.013   1.338  1.00 15.00      A    S  
ATOM    127  N   GLU A  67     -27.639   9.993   0.892  1.00 15.00      A    N  
ATOM    128  HN  GLU A  67     -27.269   9.780   1.774  1.00 15.00      A    H  
ATOM    129  CA  GLU A  67     -29.080   9.914   0.697  1.00 15.00      A    C  
ATOM    130  CB  GLU A  67     -29.543   8.455   0.687  1.00 15.00      A    C  
ATOM    131  CG  GLU A  67     -29.168   7.675  -0.565  1.00 15.00      A    C  
ATOM    132  CD  GLU A  67     -29.863   8.188  -1.812  1.00 15.00      A    C  
ATOM    133  OE1 GLU A  67     -31.103   8.342  -1.781  1.00 15.00      A    O  
ATOM    134  OE2 GLU A  67     -29.169   8.428  -2.822  1.00 15.00      A    O  
ATOM    135  C   GLU A  67     -29.794  10.675   1.807  1.00 15.00      A    C  
ATOM    136  O   GLU A  67     -29.557  10.425   2.989  1.00 15.00      A    O  
ATOM    137  N   LEU A  68     -30.665  11.604   1.423  1.00 15.00      A    N  
ATOM    138  HN  LEU A  68     -30.814  11.753   0.465  1.00 15.00      A    H  
ATOM    139  CA  LEU A  68     -31.409  12.408   2.392  1.00 15.00      A    C  
ATOM    140  CB  LEU A  68     -32.089  13.588   1.693  1.00 15.00      A    C  
ATOM    141  CG  LEU A  68     -31.186  14.476   0.832  1.00 15.00      A    C  
ATOM    142  CD1 LEU A  68     -32.018  15.438  -0.002  1.00 15.00      A    C  
ATOM    143  CD2 LEU A  68     -30.194  15.238   1.697  1.00 15.00      A    C  
ATOM    144  C   LEU A  68     -32.447  11.561   3.126  1.00 15.00      A    C  
ATOM    145  O   LEU A  68     -33.110  10.720   2.520  1.00 15.00      A    O  
ATOM    146  N   ASP A  69     -32.582  11.787   4.432  1.00 15.00      A    N  
ATOM    147  HN  ASP A  69     -32.021  12.468   4.860  1.00 15.00      A    H  
ATOM    148  CA  ASP A  69     -33.539  11.036   5.244  1.00 15.00      A    C  
ATOM    149  CB  ASP A  69     -32.984  10.768   6.652  1.00 15.00      A    C  
ATOM    150  CG  ASP A  69     -32.885  12.013   7.518  1.00 15.00      A    C  
ATOM    151  OD1 ASP A  69     -31.979  12.830   7.282  1.00 15.00      A    O  
ATOM    152  OD2 ASP A  69     -33.714  12.162   8.440  1.00 15.00      A    O  
ATOM    153  C   ASP A  69     -34.906  11.725   5.307  1.00 15.00      A    C  
ATOM    154  O   ASP A  69     -35.261  12.507   4.424  1.00 15.00      A    O  
ATOM    155  N   GLU A  70     -35.672  11.414   6.354  1.00 15.00      A    N  
ATOM    156  HN  GLU A  70     -35.328  10.780   7.018  1.00 15.00      A    H  
ATOM    157  CA  GLU A  70     -37.003  11.985   6.547  1.00 15.00      A    C  
ATOM    158  CB  GLU A  70     -37.755  11.228   7.646  1.00 15.00      A    C  
ATOM    159  CG  GLU A  70     -36.968  11.062   8.937  1.00 15.00      A    C  
ATOM    160  CD  GLU A  70     -37.752  10.344  10.017  1.00 15.00      A    C  
ATOM    161  OE1 GLU A  70     -38.055   9.147   9.833  1.00 15.00      A    O  
ATOM    162  OE2 GLU A  70     -38.058  10.978  11.049  1.00 15.00      A    O  
ATOM    163  C   GLU A  70     -36.961  13.480   6.873  1.00 15.00      A    C  
ATOM    164  O   GLU A  70     -37.912  14.206   6.585  1.00 15.00      A    O  
ATOM    165  N   ASN A  71     -35.863  13.938   7.473  1.00 15.00      A    N  
ATOM    166  HN  ASN A  71     -35.134  13.315   7.678  1.00 15.00      A    H  
ATOM    167  CA  ASN A  71     -35.720  15.349   7.833  1.00 15.00      A    C  
ATOM    168  CB  ASN A  71     -35.053  15.500   9.203  1.00 15.00      A    C  
ATOM    169  CG  ASN A  71     -35.953  15.070  10.347  1.00 15.00      A    C  
ATOM    170  OD1 ASN A  71     -37.178  15.123  10.244  1.00 15.00      A    O  
ATOM    171  ND2 ASN A  71     -35.346  14.650  11.451  1.00 15.00      A    N  
ATOM    172 HD21 ASN A  71     -34.367  14.643  11.466  1.00 15.00      A    H  
ATOM    173 HD22 ASN A  71     -35.903  14.365  12.205  1.00 15.00      A    H  
ATOM    174  C   ASN A  71     -34.937  16.124   6.779  1.00 15.00      A    C  
ATOM    175  O   ASN A  71     -34.545  17.270   7.009  1.00 15.00      A    O  
ATOM    176  N   ASN A  72     -34.715  15.486   5.626  1.00 15.00      A    N  
ATOM    177  HN  ASN A  72     -35.059  14.573   5.520  1.00 15.00      A    H  
ATOM    178  CA  ASN A  72     -33.983  16.097   4.510  1.00 15.00      A    C  
ATOM    179  CB  ASN A  72     -34.669  17.386   4.039  1.00 15.00      A    C  
ATOM    180  CG  ASN A  72     -34.980  17.378   2.555  1.00 15.00      A    C  
ATOM    181  OD1 ASN A  72     -36.034  16.904   2.132  1.00 15.00      A    O  
ATOM    182  ND2 ASN A  72     -34.063  17.908   1.757  1.00 15.00      A    N  
ATOM    183 HD21 ASN A  72     -33.247  18.268   2.164  1.00 15.00      A    H  
ATOM    184 HD22 ASN A  72     -34.238  17.918   0.793  1.00 15.00      A    H  
ATOM    185  C   ASN A  72     -32.511  16.352   4.851  1.00 15.00      A    C  
ATOM    186  O   ASN A  72     -31.869  17.225   4.264  1.00 15.00      A    O  
ATOM    187  N   THR A  73     -31.981  15.570   5.788  1.00 15.00      A    N  
ATOM    188  HN  THR A  73     -32.541  14.883   6.206  1.00 15.00      A    H  
ATOM    189  CA  THR A  73     -30.592  15.704   6.212  1.00 15.00      A    C  
ATOM    190  CB  THR A  73     -30.474  15.556   7.747  1.00 15.00      A    C  
ATOM    191  OG1 THR A  73     -31.623  16.140   8.374  1.00 15.00      A    O  
ATOM    192  HG1 THR A  73     -32.229  15.447   8.641  1.00 15.00      A    H  
ATOM    193  CG2 THR A  73     -29.223  16.248   8.268  1.00 15.00      A    C  
ATOM    194  C   THR A  73     -29.721  14.642   5.533  1.00 15.00      A    C  
ATOM    195  O   THR A  73     -30.121  13.482   5.424  1.00 15.00      A    O  
ATOM    196  N   PRO A  74     -28.528  15.033   5.040  1.00 15.00      A    N  
ATOM    197  CA  PRO A  74     -27.597  14.108   4.375  1.00 15.00      A    C  
ATOM    198  CB  PRO A  74     -26.387  14.991   4.050  1.00 15.00      A    C  
ATOM    199  CG  PRO A  74     -26.925  16.379   4.027  1.00 15.00      A    C  
ATOM    200  CD  PRO A  74     -28.005  16.411   5.066  1.00 15.00      A    C  
ATOM    201  C   PRO A  74     -27.176  12.939   5.274  1.00 15.00      A    C  
ATOM    202  O   PRO A  74     -26.666  13.138   6.376  1.00 15.00      A    O  
ATOM    203  N   MET A  75     -27.396  11.723   4.780  1.00 15.00      A    N  
ATOM    204  HN  MET A  75     -27.799  11.641   3.888  1.00 15.00      A    H  
ATOM    205  CA  MET A  75     -27.058  10.504   5.514  1.00 15.00      A    C  
ATOM    206  CB  MET A  75     -28.351   9.813   5.970  1.00 15.00      A    C  
ATOM    207  CG  MET A  75     -28.162   8.445   6.609  1.00 15.00      A    C  
ATOM    208  SD  MET A  75     -29.717   7.555   6.826  1.00 15.00      A    S  
ATOM    209  CE  MET A  75     -30.439   8.450   8.194  1.00 15.00      A    C  
ATOM    210  C   MET A  75     -26.239   9.568   4.624  1.00 15.00      A    C  
ATOM    211  O   MET A  75     -26.488   9.472   3.424  1.00 15.00      A    O  
ATOM    212  N   CYS A  76     -25.263   8.877   5.213  1.00 15.00      A    N  
ATOM    213  HN  CYS A  76     -25.119   8.977   6.177  1.00 15.00      A    H  
ATOM    214  CA  CYS A  76     -24.408   7.964   4.456  1.00 15.00      A    C  
ATOM    215  C   CYS A  76     -24.902   6.520   4.530  1.00 15.00      A    C  
ATOM    216  O   CYS A  76     -24.755   5.852   5.555  1.00 15.00      A    O  
ATOM    217  CB  CYS A  76     -22.959   8.046   4.941  1.00 15.00      A    C  
ATOM    218  SG  CYS A  76     -22.132   9.630   4.595  1.00 15.00      A    S  
ATOM    219  N   VAL A  77     -25.491   6.044   3.436  1.00 15.00      A    N  
ATOM    220  HN  VAL A  77     -25.590   6.627   2.654  1.00 15.00      A    H  
ATOM    221  CA  VAL A  77     -25.995   4.675   3.371  1.00 15.00      A    C  
ATOM    222  CB  VAL A  77     -27.473   4.621   2.926  1.00 15.00      A    C  
ATOM    223  CG1 VAL A  77     -28.364   5.337   3.930  1.00 15.00      A    C  
ATOM    224  CG2 VAL A  77     -27.644   5.211   1.534  1.00 15.00      A    C  
ATOM    225  C   VAL A  77     -25.149   3.834   2.420  1.00 15.00      A    C  
ATOM    226  O   VAL A  77     -24.359   4.371   1.645  1.00 15.00      A    O  
ATOM    227  N   CYS A  78     -25.317   2.518   2.485  1.00 15.00      A    N  
ATOM    228  HN  CYS A  78     -25.960   2.148   3.124  1.00 15.00      A    H  
ATOM    229  CA  CYS A  78     -24.566   1.612   1.624  1.00 15.00      A    C  
ATOM    230  C   CYS A  78     -24.960   1.782   0.160  1.00 15.00      A    C  
ATOM    231  O   CYS A  78     -26.142   1.734  -0.185  1.00 15.00      A    O  
ATOM    232  CB  CYS A  78     -24.750   0.162   2.068  1.00 15.00      A    C  
ATOM    233  SG  CYS A  78     -23.866  -0.266   3.600  1.00 15.00      A    S  
ATOM    234  N   GLN A  79     -23.958   1.988  -0.689  1.00 15.00      A    N  
ATOM    235  HN  GLN A  79     -23.041   2.012  -0.344  1.00 15.00      A    H  
ATOM    236  CA  GLN A  79     -24.182   2.176  -2.117  1.00 15.00      A    C  
ATOM    237  CB  GLN A  79     -22.927   2.755  -2.776  1.00 15.00      A    C  
ATOM    238  CG  GLN A  79     -23.126   3.183  -4.222  1.00 15.00      A    C  
ATOM    239  CD  GLN A  79     -21.824   3.493  -4.931  1.00 15.00      A    C  
ATOM    240  OE1 GLN A  79     -20.845   3.912  -4.312  1.00 15.00      A    O  
ATOM    241  NE2 GLN A  79     -21.807   3.291  -6.243  1.00 15.00      A    N  
ATOM    242 HE21 GLN A  79     -22.625   2.958  -6.670  1.00 15.00      A    H  
ATOM    243 HE22 GLN A  79     -20.978   3.478  -6.730  1.00 15.00      A    H  
ATOM    244  C   GLN A  79     -24.565   0.865  -2.795  1.00 15.00      A    C  
ATOM    245  O   GLN A  79     -24.056  -0.198  -2.443  1.00 15.00      A    O  
ATOM    246  N   ASP A  80     -25.469   0.951  -3.767  1.00 15.00      A    N  
ATOM    247  HN  ASP A  80     -25.845   1.828  -3.992  1.00 15.00      A    H  
ATOM    248  CA  ASP A  80     -25.917  -0.223  -4.505  1.00 15.00      A    C  
ATOM    249  CB  ASP A  80     -27.177   0.111  -5.308  1.00 15.00      A    C  
ATOM    250  CG  ASP A  80     -28.066  -1.095  -5.537  1.00 15.00      A    C  
ATOM    251  OD1 ASP A  80     -27.758  -1.898  -6.441  1.00 15.00      A    O  
ATOM    252  OD2 ASP A  80     -29.071  -1.237  -4.809  1.00 15.00      A    O  
ATOM    253  C   ASP A  80     -24.810  -0.714  -5.439  1.00 15.00      A    C  
ATOM    254  O   ASP A  80     -24.173   0.084  -6.124  1.00 15.00      A    O  
ATOM    255  N   PRO A  81     -24.556  -2.035  -5.463  1.00 15.00      A    N  
ATOM    256  CA  PRO A  81     -23.515  -2.629  -6.314  1.00 15.00      A    C  
ATOM    257  CB  PRO A  81     -23.578  -4.125  -5.981  1.00 15.00      A    C  
ATOM    258  CG  PRO A  81     -24.921  -4.329  -5.367  1.00 15.00      A    C  
ATOM    259  CD  PRO A  81     -25.247  -3.051  -4.652  1.00 15.00      A    C  
ATOM    260  C   PRO A  81     -23.747  -2.402  -7.811  1.00 15.00      A    C  
ATOM    261  O   PRO A  81     -22.797  -2.184  -8.561  1.00 15.00      A    O  
ATOM    262  N   THR A  82     -25.010  -2.438  -8.239  1.00 15.00      A    N  
ATOM    263  HN  THR A  82     -25.731  -2.594  -7.592  1.00 15.00      A    H  
ATOM    264  CA  THR A  82     -25.348  -2.252  -9.652  1.00 15.00      A    C  
ATOM    265  CB  THR A  82     -26.737  -2.825 -10.003  1.00 15.00      A    C  
ATOM    266  OG1 THR A  82     -27.752  -2.110  -9.289  1.00 15.00      A    O  
ATOM    267  HG1 THR A  82     -28.595  -2.556  -9.396  1.00 15.00      A    H  
ATOM    268  CG2 THR A  82     -26.817  -4.303  -9.651  1.00 15.00      A    C  
ATOM    269  C   THR A  82     -25.279  -0.790 -10.091  1.00 15.00      A    C  
ATOM    270  O   THR A  82     -25.326  -0.497 -11.287  1.00 15.00      A    O  
ATOM    271  N   SER A  83     -25.163   0.129  -9.131  1.00 15.00      A    N  
ATOM    272  HN  SER A  83     -25.116  -0.158  -8.195  1.00 15.00      A    H  
ATOM    273  CA  SER A  83     -25.090   1.555  -9.450  1.00 15.00      A    C  
ATOM    274  CB  SER A  83     -25.614   2.415  -8.295  1.00 15.00      A    C  
ATOM    275  OG  SER A  83     -24.637   2.567  -7.279  1.00 15.00      A    O  
ATOM    276  HG  SER A  83     -24.841   3.341  -6.749  1.00 15.00      A    H  
ATOM    277  C   SER A  83     -23.669   1.966  -9.828  1.00 15.00      A    C  
ATOM    278  O   SER A  83     -23.437   3.083 -10.292  1.00 15.00      A    O  
ATOM    279  N   CYS A  84     -22.723   1.051  -9.631  1.00 15.00      A    N  
ATOM    280  HN  CYS A  84     -22.973   0.178  -9.259  1.00 15.00      A    H  
ATOM    281  CA  CYS A  84     -21.328   1.305  -9.957  1.00 15.00      A    C  
ATOM    282  C   CYS A  84     -21.098   1.151 -11.455  1.00 15.00      A    C  
ATOM    283  O   CYS A  84     -21.704   0.285 -12.091  1.00 15.00      A    O  
ATOM    284  CB  CYS A  84     -20.423   0.339  -9.196  1.00 15.00      A    C  
ATOM    285  SG  CYS A  84     -20.461   0.539  -7.391  1.00 15.00      A    S  
ATOM    286  N   PRO A  85     -20.226   1.995 -12.038  1.00 15.00      A    N  
ATOM    287  CA  PRO A  85     -19.914   1.950 -13.473  1.00 15.00      A    C  
ATOM    288  CB  PRO A  85     -18.838   3.031 -13.640  1.00 15.00      A    C  
ATOM    289  CG  PRO A  85     -19.028   3.939 -12.476  1.00 15.00      A    C  
ATOM    290  CD  PRO A  85     -19.476   3.058 -11.346  1.00 15.00      A    C  
ATOM    291  C   PRO A  85     -19.359   0.590 -13.893  1.00 15.00      A    C  
ATOM    292  O   PRO A  85     -18.569  -0.014 -13.168  1.00 15.00      A    O  
ATOM    293  N   ALA A  86     -19.783   0.116 -15.063  1.00 15.00      A    N  
ATOM    294  HN  ALA A  86     -20.413   0.648 -15.595  1.00 15.00      A    H  
ATOM    295  CA  ALA A  86     -19.329  -1.172 -15.576  1.00 15.00      A    C  
ATOM    296  CB  ALA A  86     -20.147  -1.578 -16.793  1.00 15.00      A    C  
ATOM    297  C   ALA A  86     -17.839  -1.130 -15.915  1.00 15.00      A    C  
ATOM    298  O   ALA A  86     -17.354  -0.149 -16.482  1.00 15.00      A    O  
ATOM    299  N   PRO A  87     -17.096  -2.199 -15.564  1.00 15.00      A    N  
ATOM    300  CA  PRO A  87     -15.652  -2.288 -15.827  1.00 15.00      A    C  
ATOM    301  CB  PRO A  87     -15.251  -3.634 -15.211  1.00 15.00      A    C  
ATOM    302  CG  PRO A  87     -16.520  -4.409 -15.120  1.00 15.00      A    C  
ATOM    303  CD  PRO A  87     -17.603  -3.399 -14.875  1.00 15.00      A    C  
ATOM    304  C   PRO A  87     -15.320  -2.269 -17.319  1.00 15.00      A    C  
ATOM    305  O   PRO A  87     -15.950  -2.964 -18.117  1.00 15.00      A    O  
ATOM    306  N   ILE A  88     -14.318  -1.465 -17.680  1.00 15.00      A    N  
ATOM    307  HN  ILE A  88     -13.864  -0.936 -16.990  1.00 15.00      A    H  
ATOM    308  CA  ILE A  88     -13.875  -1.336 -19.066  1.00 15.00      A    C  
ATOM    309  CB  ILE A  88     -12.865  -0.172 -19.216  1.00 15.00      A    C  
ATOM    310  CG1 ILE A  88     -13.466   1.142 -18.700  1.00 15.00      A    C  
ATOM    311  CG2 ILE A  88     -12.399  -0.021 -20.660  1.00 15.00      A    C  
ATOM    312  CD1 ILE A  88     -14.720   1.579 -19.431  1.00 15.00      A    C  
ATOM    313  C   ILE A  88     -13.225  -2.632 -19.551  1.00 15.00      A    C  
ATOM    314  O   ILE A  88     -13.455  -3.070 -20.680  1.00 15.00      A    O  
ATOM    315  N   GLY A  89     -12.422  -3.244 -18.683  1.00 15.00      A    N  
ATOM    316  HN  GLY A  89     -12.286  -2.852 -17.794  1.00 15.00      A    H  
ATOM    317  CA  GLY A  89     -11.754  -4.481 -19.034  1.00 15.00      A    C  
ATOM    318  C   GLY A  89     -11.468  -5.344 -17.823  1.00 15.00      A    C  
ATOM    319  O   GLY A  89     -12.147  -5.235 -16.800  1.00 15.00      A    O  
ATOM    320  N   GLU A  90     -10.456  -6.202 -17.942  1.00 15.00      A    N  
ATOM    321  HN  GLU A  90      -9.961  -6.241 -18.788  1.00 15.00      A    H  
ATOM    322  CA  GLU A  90     -10.069  -7.093 -16.853  1.00 15.00      A    C  
ATOM    323  CB  GLU A  90      -9.259  -8.278 -17.391  1.00 15.00      A    C  
ATOM    324  CG  GLU A  90     -10.013  -9.175 -18.366  1.00 15.00      A    C  
ATOM    325  CD  GLU A  90     -11.097 -10.001 -17.699  1.00 15.00      A    C  
ATOM    326  OE1 GLU A  90     -10.758 -10.993 -17.022  1.00 15.00      A    O  
ATOM    327  OE2 GLU A  90     -12.287  -9.657 -17.859  1.00 15.00      A    O  
ATOM    328  C   GLU A  90      -9.260  -6.350 -15.788  1.00 15.00      A    C  
ATOM    329  O   GLU A  90      -9.207  -6.771 -14.634  1.00 15.00      A    O  
ATOM    330  N   PHE A  91      -8.641  -5.236 -16.178  1.00 15.00      A    N  
ATOM    331  HN  PHE A  91      -8.731  -4.940 -17.108  1.00 15.00      A    H  
ATOM    332  CA  PHE A  91      -7.833  -4.442 -15.254  1.00 15.00      A    C  
ATOM    333  CB  PHE A  91      -6.893  -3.497 -16.014  1.00 15.00      A    C  
ATOM    334  CG  PHE A  91      -7.571  -2.327 -16.673  1.00 15.00      A    C  
ATOM    335  CD1 PHE A  91      -8.346  -2.500 -17.810  1.00 15.00      A    C  
ATOM    336  CD2 PHE A  91      -7.426  -1.049 -16.154  1.00 15.00      A    C  
ATOM    337  CE1 PHE A  91      -8.965  -1.423 -18.414  1.00 15.00      A    C  
ATOM    338  CE2 PHE A  91      -8.042   0.032 -16.753  1.00 15.00      A    C  
ATOM    339  CZ  PHE A  91      -8.813  -0.156 -17.885  1.00 15.00      A    C  
ATOM    340  C   PHE A  91      -8.699  -3.666 -14.262  1.00 15.00      A    C  
ATOM    341  O   PHE A  91      -8.236  -3.288 -13.185  1.00 15.00      A    O  
ATOM    342  N   GLU A  92      -9.956  -3.434 -14.633  1.00 15.00      A    N  
ATOM    343  HN  GLU A  92     -10.262  -3.758 -15.504  1.00 15.00      A    H  
ATOM    344  CA  GLU A  92     -10.892  -2.713 -13.776  1.00 15.00      A    C  
ATOM    345  CB  GLU A  92     -12.020  -2.102 -14.611  1.00 15.00      A    C  
ATOM    346  CG  GLU A  92     -11.574  -0.999 -15.555  1.00 15.00      A    C  
ATOM    347  CD  GLU A  92     -12.137   0.356 -15.176  1.00 15.00      A    C  
ATOM    348  OE1 GLU A  92     -13.373   0.523 -15.243  1.00 15.00      A    O  
ATOM    349  OE2 GLU A  92     -11.343   1.251 -14.818  1.00 15.00      A    O  
ATOM    350  C   GLU A  92     -11.478  -3.647 -12.725  1.00 15.00      A    C  
ATOM    351  O   GLU A  92     -12.009  -3.200 -11.707  1.00 15.00      A    O  
ATOM    352  N   LYS A  93     -11.367  -4.948 -12.983  1.00 15.00      A    N  
ATOM    353  HN  LYS A  93     -10.920  -5.231 -13.807  1.00 15.00      A    H  
ATOM    354  CA  LYS A  93     -11.877  -5.966 -12.075  1.00 15.00      A    C  
ATOM    355  CB  LYS A  93     -11.908  -7.330 -12.773  1.00 15.00      A    C  
ATOM    356  CG  LYS A  93     -13.303  -7.880 -13.019  1.00 15.00      A    C  
ATOM    357  CD  LYS A  93     -13.982  -7.191 -14.190  1.00 15.00      A    C  
ATOM    358  CE  LYS A  93     -13.660  -7.884 -15.502  1.00 15.00      A    C  
ATOM    359  NZ  LYS A  93     -14.192  -9.275 -15.540  1.00 15.00      A    N  
ATOM    360  HZ1 LYS A  93     -13.753  -9.846 -14.790  1.00 15.00      A    H  
ATOM    361  HZ2 LYS A  93     -13.983  -9.711 -16.461  1.00 15.00      A    H  
ATOM    362  HZ3 LYS A  93     -15.222  -9.268 -15.399  1.00 15.00      A    H  
ATOM    363  C   LYS A  93     -11.016  -6.057 -10.826  1.00 15.00      A    C  
ATOM    364  O   LYS A  93      -9.914  -5.517 -10.780  1.00 15.00      A    O  
ATOM    365  N   VAL A  94     -11.537  -6.732  -9.810  1.00 15.00      A    N  
ATOM    366  HN  VAL A  94     -12.431  -7.122  -9.908  1.00 15.00      A    H  
ATOM    367  CA  VAL A  94     -10.815  -6.918  -8.555  1.00 15.00      A    C  
ATOM    368  CB  VAL A  94     -11.253  -5.919  -7.460  1.00 15.00      A    C  
ATOM    369  CG1 VAL A  94     -10.952  -4.484  -7.868  1.00 15.00      A    C  
ATOM    370  CG2 VAL A  94     -12.724  -6.092  -7.114  1.00 15.00      A    C  
ATOM    371  C   VAL A  94     -11.004  -8.341  -8.041  1.00 15.00      A    C  
ATOM    372  O   VAL A  94     -11.880  -9.066  -8.509  1.00 15.00      A    O  
ATOM    373  N   CYS A  95     -10.173  -8.738  -7.087  1.00 15.00      A    N  
ATOM    374  HN  CYS A  95      -9.484  -8.119  -6.763  1.00 15.00      A    H  
ATOM    375  CA  CYS A  95     -10.258 -10.074  -6.512  1.00 15.00      A    C  
ATOM    376  C   CYS A  95     -10.201 -10.015  -4.991  1.00 15.00      A    C  
ATOM    377  O   CYS A  95      -9.275  -9.443  -4.419  1.00 15.00      A    O  
ATOM    378  CB  CYS A  95      -9.135 -10.966  -7.050  1.00 15.00      A    C  
ATOM    379  SG  CYS A  95      -9.185 -12.689  -6.454  1.00 15.00      A    S  
ATOM    380  N   SER A  96     -11.196 -10.610  -4.342  1.00 15.00      A    N  
ATOM    381  HN  SER A  96     -11.902 -11.057  -4.853  1.00 15.00      A    H  
ATOM    382  CA  SER A  96     -11.256 -10.624  -2.887  1.00 15.00      A    C  
ATOM    383  CB  SER A  96     -12.701 -10.808  -2.417  1.00 15.00      A    C  
ATOM    384  OG  SER A  96     -13.252 -12.013  -2.921  1.00 15.00      A    O  
ATOM    385  HG  SER A  96     -12.620 -12.434  -3.511  1.00 15.00      A    H  
ATOM    386  C   SER A  96     -10.381 -11.736  -2.324  1.00 15.00      A    C  
ATOM    387  O   SER A  96      -9.790 -12.512  -3.077  1.00 15.00      A    O  
ATOM    388  N   ASN A  97     -10.308 -11.814  -0.998  1.00 15.00      A    N  
ATOM    389  HN  ASN A  97     -10.809 -11.172  -0.453  1.00 15.00      A    H  
ATOM    390  CA  ASN A  97      -9.505 -12.838  -0.335  1.00 15.00      A    C  
ATOM    391  CB  ASN A  97      -9.077 -12.403   1.073  1.00 15.00      A    C  
ATOM    392  CG  ASN A  97     -10.230 -12.234   2.047  1.00 15.00      A    C  
ATOM    393  OD1 ASN A  97     -11.349 -11.898   1.663  1.00 15.00      A    O  
ATOM    394  ND2 ASN A  97      -9.954 -12.465   3.324  1.00 15.00      A    N  
ATOM    395 HD21 ASN A  97      -9.040 -12.728   3.561  1.00 15.00      A    H  
ATOM    396 HD22 ASN A  97     -10.674 -12.356   3.980  1.00 15.00      A    H  
ATOM    397  C   ASN A  97     -10.214 -14.193  -0.315  1.00 15.00      A    C  
ATOM    398  O   ASN A  97      -9.665 -15.185   0.165  1.00 15.00      A    O  
ATOM    399  N   ASP A  98     -11.439 -14.222  -0.844  1.00 15.00      A    N  
ATOM    400  HN  ASP A  98     -11.823 -13.392  -1.196  1.00 15.00      A    H  
ATOM    401  CA  ASP A  98     -12.225 -15.451  -0.916  1.00 15.00      A    C  
ATOM    402  CB  ASP A  98     -13.693 -15.173  -0.572  1.00 15.00      A    C  
ATOM    403  CG  ASP A  98     -13.863 -14.421   0.733  1.00 15.00      A    C  
ATOM    404  OD1 ASP A  98     -13.320 -14.879   1.758  1.00 15.00      A    O  
ATOM    405  OD2 ASP A  98     -14.544 -13.375   0.728  1.00 15.00      A    O  
ATOM    406  C   ASP A  98     -12.133 -16.047  -2.319  1.00 15.00      A    C  
ATOM    407  O   ASP A  98     -12.867 -16.976  -2.664  1.00 15.00      A    O  
ATOM    408  N   ASN A  99     -11.221 -15.484  -3.119  1.00 15.00      A    N  
ATOM    409  HN  ASN A  99     -10.682 -14.746  -2.764  1.00 15.00      A    H  
ATOM    410  CA  ASN A  99     -10.990 -15.917  -4.499  1.00 15.00      A    C  
ATOM    411  CB  ASN A  99     -10.531 -17.378  -4.575  1.00 15.00      A    C  
ATOM    412  CG  ASN A  99      -9.502 -17.602  -5.669  1.00 15.00      A    C  
ATOM    413  OD1 ASN A  99      -8.748 -16.695  -6.023  1.00 15.00      A    O  
ATOM    414  ND2 ASN A  99      -9.465 -18.812  -6.211  1.00 15.00      A    N  
ATOM    415 HD21 ASN A  99     -10.094 -19.487  -5.882  1.00 15.00      A    H  
ATOM    416 HD22 ASN A  99      -8.806 -18.983  -6.917  1.00 15.00      A    H  
ATOM    417  C   ASN A  99     -12.193 -15.650  -5.405  1.00 15.00      A    C  
ATOM    418  O   ASN A  99     -12.415 -16.354  -6.390  1.00 15.00      A    O  
ATOM    419  N   LYS A 100     -12.962 -14.616  -5.065  1.00 15.00      A    N  
ATOM    420  HN  LYS A 100     -12.734 -14.097  -4.266  1.00 15.00      A    H  
ATOM    421  CA  LYS A 100     -14.129 -14.228  -5.849  1.00 15.00      A    C  
ATOM    422  CB  LYS A 100     -15.358 -14.068  -4.950  1.00 15.00      A    C  
ATOM    423  CG  LYS A 100     -15.861 -15.374  -4.354  1.00 15.00      A    C  
ATOM    424  CD  LYS A 100     -16.391 -16.306  -5.434  1.00 15.00      A    C  
ATOM    425  CE  LYS A 100     -16.717 -17.680  -4.873  1.00 15.00      A    C  
ATOM    426  NZ  LYS A 100     -15.489 -18.440  -4.506  1.00 15.00      A    N  
ATOM    427  HZ1 LYS A 100     -15.748 -19.340  -4.053  1.00 15.00      A    H  
ATOM    428  HZ2 LYS A 100     -14.909 -17.886  -3.845  1.00 15.00      A    H  
ATOM    429  HZ3 LYS A 100     -14.926 -18.642  -5.358  1.00 15.00      A    H  
ATOM    430  C   LYS A 100     -13.836 -12.931  -6.594  1.00 15.00      A    C  
ATOM    431  O   LYS A 100     -13.532 -11.908  -5.980  1.00 15.00      A    O  
ATOM    432  N   THR A 101     -13.917 -12.981  -7.920  1.00 15.00      A    N  
ATOM    433  HN  THR A 101     -14.172 -13.821  -8.353  1.00 15.00      A    H  
ATOM    434  CA  THR A 101     -13.633 -11.811  -8.742  1.00 15.00      A    C  
ATOM    435  CB  THR A 101     -13.007 -12.181 -10.108  1.00 15.00      A    C  
ATOM    436  OG1 THR A 101     -12.905 -11.014 -10.934  1.00 15.00      A    O  
ATOM    437  HG1 THR A 101     -13.356 -10.281 -10.509  1.00 15.00      A    H  
ATOM    438  CG2 THR A 101     -13.818 -13.250 -10.830  1.00 15.00      A    C  
ATOM    439  C   THR A 101     -14.843 -10.892  -8.928  1.00 15.00      A    C  
ATOM    440  O   THR A 101     -15.827 -11.252  -9.575  1.00 15.00      A    O  
ATOM    441  N   PHE A 102     -14.756  -9.700  -8.341  1.00 15.00      A    N  
ATOM    442  HN  PHE A 102     -13.956  -9.486  -7.817  1.00 15.00      A    H  
ATOM    443  CA  PHE A 102     -15.815  -8.703  -8.453  1.00 15.00      A    C  
ATOM    444  CB  PHE A 102     -15.855  -7.812  -7.205  1.00 15.00      A    C  
ATOM    445  CG  PHE A 102     -16.382  -8.487  -5.967  1.00 15.00      A    C  
ATOM    446  CD1 PHE A 102     -15.579  -9.342  -5.227  1.00 15.00      A    C  
ATOM    447  CD2 PHE A 102     -17.681  -8.259  -5.539  1.00 15.00      A    C  
ATOM    448  CE1 PHE A 102     -16.061  -9.956  -4.086  1.00 15.00      A    C  
ATOM    449  CE2 PHE A 102     -18.170  -8.870  -4.399  1.00 15.00      A    C  
ATOM    450  CZ  PHE A 102     -17.359  -9.719  -3.672  1.00 15.00      A    C  
ATOM    451  C   PHE A 102     -15.574  -7.853  -9.697  1.00 15.00      A    C  
ATOM    452  O   PHE A 102     -14.452  -7.794 -10.194  1.00 15.00      A    O  
ATOM    453  N   ASP A 103     -16.622  -7.192 -10.191  1.00 15.00      A    N  
ATOM    454  HN  ASP A 103     -17.487  -7.263  -9.738  1.00 15.00      A    H  
ATOM    455  CA  ASP A 103     -16.510  -6.361 -11.393  1.00 15.00      A    C  
ATOM    456  CB  ASP A 103     -17.881  -5.864 -11.856  1.00 15.00      A    C  
ATOM    457  CG  ASP A 103     -18.651  -6.915 -12.630  1.00 15.00      A    C  
ATOM    458  OD1 ASP A 103     -18.007  -7.764 -13.283  1.00 15.00      A    O  
ATOM    459  OD2 ASP A 103     -19.898  -6.885 -12.588  1.00 15.00      A    O  
ATOM    460  C   ASP A 103     -15.539  -5.192 -11.226  1.00 15.00      A    C  
ATOM    461  O   ASP A 103     -14.822  -4.840 -12.160  1.00 15.00      A    O  
ATOM    462  N   SER A 104     -15.518  -4.597 -10.039  1.00 15.00      A    N  
ATOM    463  HN  SER A 104     -16.109  -4.924  -9.328  1.00 15.00      A    H  
ATOM    464  CA  SER A 104     -14.625  -3.473  -9.766  1.00 15.00      A    C  
ATOM    465  CB  SER A 104     -15.098  -2.207 -10.492  1.00 15.00      A    C  
ATOM    466  OG  SER A 104     -16.268  -1.680  -9.894  1.00 15.00      A    O  
ATOM    467  HG  SER A 104     -17.010  -2.262 -10.075  1.00 15.00      A    H  
ATOM    468  C   SER A 104     -14.533  -3.205  -8.273  1.00 15.00      A    C  
ATOM    469  O   SER A 104     -15.197  -3.868  -7.474  1.00 15.00      A    O  
ATOM    470  N   SER A 105     -13.695  -2.239  -7.903  1.00 15.00      A    N  
ATOM    471  HN  SER A 105     -13.170  -1.775  -8.588  1.00 15.00      A    H  
ATOM    472  CA  SER A 105     -13.527  -1.863  -6.503  1.00 15.00      A    C  
ATOM    473  CB  SER A 105     -12.397  -0.843  -6.350  1.00 15.00      A    C  
ATOM    474  OG  SER A 105     -12.671   0.337  -7.082  1.00 15.00      A    O  
ATOM    475  HG  SER A 105     -11.917   0.554  -7.634  1.00 15.00      A    H  
ATOM    476  C   SER A 105     -14.827  -1.298  -5.938  1.00 15.00      A    C  
ATOM    477  O   SER A 105     -15.105  -1.429  -4.747  1.00 15.00      A    O  
ATOM    478  N   CYS A 106     -15.623  -0.674  -6.811  1.00 15.00      A    N  
ATOM    479  HN  CYS A 106     -15.341  -0.607  -7.746  1.00 15.00      A    H  
ATOM    480  CA  CYS A 106     -16.899  -0.093  -6.413  1.00 15.00      A    C  
ATOM    481  C   CYS A 106     -17.915  -1.185  -6.095  1.00 15.00      A    C  
ATOM    482  O   CYS A 106     -18.719  -1.046  -5.173  1.00 15.00      A    O  
ATOM    483  CB  CYS A 106     -17.440   0.827  -7.510  1.00 15.00      A    C  
ATOM    484  SG  CYS A 106     -18.908   1.793  -7.026  1.00 15.00      A    S  
ATOM    485  N   HIS A 107     -17.866  -2.272  -6.863  1.00 15.00      A    N  
ATOM    486  HN  HIS A 107     -17.199  -2.319  -7.579  1.00 15.00      A    H  
ATOM    487  CA  HIS A 107     -18.774  -3.398  -6.662  1.00 15.00      A    C  
ATOM    488  CB  HIS A 107     -18.740  -4.339  -7.869  1.00 15.00      A    C  
ATOM    489  CG  HIS A 107     -19.465  -3.839  -9.080  1.00 15.00      A    C  
ATOM    490  ND1 HIS A 107     -18.932  -2.867  -9.883  1.00 15.00      A    N  
ATOM    491  CD2 HIS A 107     -20.668  -4.219  -9.579  1.00 15.00      A    C  
ATOM    492  CE1 HIS A 107     -19.810  -2.673 -10.850  1.00 15.00      A    C  
ATOM    493  NE2 HIS A 107     -20.876  -3.468 -10.708  1.00 15.00      A    N  
ATOM    494  HE2 HIS A 107     -21.660  -3.506 -11.297  1.00 15.00      A    H  
ATOM    495  C   HIS A 107     -18.394  -4.174  -5.405  1.00 15.00      A    C  
ATOM    496  O   HIS A 107     -19.252  -4.737  -4.726  1.00 15.00      A    O  
ATOM    497  N   PHE A 108     -17.099  -4.189  -5.101  1.00 15.00      A    N  
ATOM    498  HN  PHE A 108     -16.467  -3.718  -5.686  1.00 15.00      A    H  
ATOM    499  CA  PHE A 108     -16.588  -4.888  -3.929  1.00 15.00      A    C  
ATOM    500  CB  PHE A 108     -15.082  -5.132  -4.059  1.00 15.00      A    C  
ATOM    501  CG  PHE A 108     -14.453  -5.669  -2.805  1.00 15.00      A    C  
ATOM    502  CD1 PHE A 108     -14.661  -6.982  -2.420  1.00 15.00      A    C  
ATOM    503  CD2 PHE A 108     -13.664  -4.856  -2.005  1.00 15.00      A    C  
ATOM    504  CE1 PHE A 108     -14.096  -7.476  -1.262  1.00 15.00      A    C  
ATOM    505  CE2 PHE A 108     -13.095  -5.344  -0.847  1.00 15.00      A    C  
ATOM    506  CZ  PHE A 108     -13.312  -6.657  -0.475  1.00 15.00      A    C  
ATOM    507  C   PHE A 108     -16.891  -4.135  -2.635  1.00 15.00      A    C  
ATOM    508  O   PHE A 108     -17.367  -4.728  -1.667  1.00 15.00      A    O  
ATOM    509  N   PHE A 109     -16.605  -2.835  -2.625  1.00 15.00      A    N  
ATOM    510  HN  PHE A 109     -16.226  -2.424  -3.432  1.00 15.00      A    H  
ATOM    511  CA  PHE A 109     -16.839  -2.004  -1.445  1.00 15.00      A    C  
ATOM    512  CB  PHE A 109     -16.155  -0.642  -1.578  1.00 15.00      A    C  
ATOM    513  CG  PHE A 109     -14.680  -0.675  -1.286  1.00 15.00      A    C  
ATOM    514  CD1 PHE A 109     -14.213  -1.154  -0.073  1.00 15.00      A    C  
ATOM    515  CD2 PHE A 109     -13.762  -0.225  -2.220  1.00 15.00      A    C  
ATOM    516  CE1 PHE A 109     -12.860  -1.186   0.202  1.00 15.00      A    C  
ATOM    517  CE2 PHE A 109     -12.407  -0.254  -1.953  1.00 15.00      A    C  
ATOM    518  CZ  PHE A 109     -11.955  -0.735  -0.740  1.00 15.00      A    C  
ATOM    519  C   PHE A 109     -18.324  -1.840  -1.137  1.00 15.00      A    C  
ATOM    520  O   PHE A 109     -18.699  -1.555   0.000  1.00 15.00      A    O  
ATOM    521  N   ALA A 110     -19.165  -2.020  -2.153  1.00 15.00      A    N  
ATOM    522  HN  ALA A 110     -18.805  -2.234  -3.039  1.00 15.00      A    H  
ATOM    523  CA  ALA A 110     -20.608  -1.907  -1.979  1.00 15.00      A    C  
ATOM    524  CB  ALA A 110     -21.294  -1.748  -3.326  1.00 15.00      A    C  
ATOM    525  C   ALA A 110     -21.148  -3.131  -1.245  1.00 15.00      A    C  
ATOM    526  O   ALA A 110     -22.055  -3.026  -0.421  1.00 15.00      A    O  
ATOM    527  N   THR A 111     -20.568  -4.291  -1.548  1.00 15.00      A    N  
ATOM    528  HN  THR A 111     -19.848  -4.302  -2.213  1.00 15.00      A    H  
ATOM    529  CA  THR A 111     -20.970  -5.545  -0.921  1.00 15.00      A    C  
ATOM    530  CB  THR A 111     -20.541  -6.754  -1.783  1.00 15.00      A    C  
ATOM    531  OG1 THR A 111     -21.083  -6.609  -3.101  1.00 15.00      A    O  
ATOM    532  HG1 THR A 111     -22.009  -6.356  -3.040  1.00 15.00      A    H  
ATOM    533  CG2 THR A 111     -21.038  -8.062  -1.184  1.00 15.00      A    C  
ATOM    534  C   THR A 111     -20.374  -5.665   0.483  1.00 15.00      A    C  
ATOM    535  O   THR A 111     -20.964  -6.281   1.372  1.00 15.00      A    O  
ATOM    536  N   LYS A 112     -19.208  -5.053   0.679  1.00 15.00      A    N  
ATOM    537  HN  LYS A 112     -18.793  -4.571  -0.067  1.00 15.00      A    H  
ATOM    538  CA  LYS A 112     -18.531  -5.079   1.973  1.00 15.00      A    C  
ATOM    539  CB  LYS A 112     -17.042  -4.749   1.801  1.00 15.00      A    C  
ATOM    540  CG  LYS A 112     -16.213  -4.922   3.065  1.00 15.00      A    C  
ATOM    541  CD  LYS A 112     -14.831  -4.307   2.912  1.00 15.00      A    C  
ATOM    542  CE  LYS A 112     -14.095  -4.272   4.242  1.00 15.00      A    C  
ATOM    543  NZ  LYS A 112     -12.751  -3.644   4.118  1.00 15.00      A    N  
ATOM    544  HZ1 LYS A 112     -12.840  -2.682   3.733  1.00 15.00      A    H  
ATOM    545  HZ2 LYS A 112     -12.151  -4.207   3.481  1.00 15.00      A    H  
ATOM    546  HZ3 LYS A 112     -12.294  -3.592   5.051  1.00 15.00      A    H  
ATOM    547  C   LYS A 112     -19.180  -4.096   2.950  1.00 15.00      A    C  
ATOM    548  O   LYS A 112     -19.003  -4.203   4.164  1.00 15.00      A    O  
ATOM    549  N   CYS A 113     -19.941  -3.144   2.408  1.00 15.00      A    N  
ATOM    550  HN  CYS A 113     -20.047  -3.119   1.434  1.00 15.00      A    H  
ATOM    551  CA  CYS A 113     -20.619  -2.136   3.221  1.00 15.00      A    C  
ATOM    552  C   CYS A 113     -21.719  -2.750   4.085  1.00 15.00      A    C  
ATOM    553  O   CYS A 113     -21.896  -2.366   5.242  1.00 15.00      A    O  
ATOM    554  CB  CYS A 113     -21.207  -1.037   2.333  1.00 15.00      A    C  
ATOM    555  SG  CYS A 113     -21.962   0.347   3.247  1.00 15.00      A    S  
ATOM    556  N   THR A 114     -22.450  -3.708   3.519  1.00 15.00      A    N  
ATOM    557  HN  THR A 114     -22.251  -3.979   2.600  1.00 15.00      A    H  
ATOM    558  CA  THR A 114     -23.535  -4.371   4.236  1.00 15.00      A    C  
ATOM    559  CB  THR A 114     -24.510  -5.072   3.269  1.00 15.00      A    C  
ATOM    560  OG1 THR A 114     -23.779  -5.921   2.375  1.00 15.00      A    O  
ATOM    561  HG1 THR A 114     -23.784  -5.539   1.495  1.00 15.00      A    H  
ATOM    562  CG2 THR A 114     -25.293  -4.047   2.462  1.00 15.00      A    C  
ATOM    563  C   THR A 114     -23.002  -5.387   5.246  1.00 15.00      A    C  
ATOM    564  O   THR A 114     -23.765  -5.982   6.006  1.00 15.00      A    O  
ATOM    565  N   LEU A 115     -21.687  -5.580   5.246  1.00 15.00      A    N  
ATOM    566  HN  LEU A 115     -21.132  -5.082   4.609  1.00 15.00      A    H  
ATOM    567  CA  LEU A 115     -21.050  -6.518   6.160  1.00 15.00      A    C  
ATOM    568  CB  LEU A 115     -20.114  -7.447   5.382  1.00 15.00      A    C  
ATOM    569  CG  LEU A 115     -20.638  -8.856   5.083  1.00 15.00      A    C  
ATOM    570  CD1 LEU A 115     -21.955  -8.808   4.323  1.00 15.00      A    C  
ATOM    571  CD2 LEU A 115     -19.603  -9.653   4.306  1.00 15.00      A    C  
ATOM    572  C   LEU A 115     -20.285  -5.784   7.264  1.00 15.00      A    C  
ATOM    573  O   LEU A 115     -19.321  -6.309   7.824  1.00 15.00      A    O  
ATOM    574  N   GLU A 116     -20.737  -4.571   7.587  1.00 15.00      A    N  
ATOM    575  HN  GLU A 116     -21.523  -4.214   7.121  1.00 15.00      A    H  
ATOM    576  CA  GLU A 116     -20.098  -3.762   8.623  1.00 15.00      A    C  
ATOM    577  CB  GLU A 116     -20.490  -2.289   8.482  1.00 15.00      A    C  
ATOM    578  CG  GLU A 116     -19.531  -1.462   7.641  1.00 15.00      A    C  
ATOM    579  CD  GLU A 116     -19.336  -0.065   8.202  1.00 15.00      A    C  
ATOM    580  OE1 GLU A 116     -20.316   0.708   8.228  1.00 15.00      A    O  
ATOM    581  OE2 GLU A 116     -18.203   0.254   8.619  1.00 15.00      A    O  
ATOM    582  C   GLU A 116     -20.453  -4.260  10.022  1.00 15.00      A    C  
ATOM    583  O   GLU A 116     -21.628  -4.371  10.373  1.00 15.00      A    O  
ATOM    584  N   GLY A 117     -19.425  -4.562  10.813  1.00 15.00      A    N  
ATOM    585  HN  GLY A 117     -18.510  -4.456  10.473  1.00 15.00      A    H  
ATOM    586  CA  GLY A 117     -19.638  -5.045  12.169  1.00 15.00      A    C  
ATOM    587  C   GLY A 117     -19.719  -6.557  12.240  1.00 15.00      A    C  
ATOM    588  O   GLY A 117     -19.500  -7.149  13.297  1.00 15.00      A    O  
ATOM    589  N   THR A 118     -20.025  -7.181  11.107  1.00 15.00      A    N  
ATOM    590  HN  THR A 118     -20.179  -6.648  10.299  1.00 15.00      A    H  
ATOM    591  CA  THR A 118     -20.138  -8.631  11.034  1.00 15.00      A    C  
ATOM    592  CB  THR A 118     -20.933  -9.056   9.782  1.00 15.00      A    C  
ATOM    593  OG1 THR A 118     -22.040  -8.165   9.591  1.00 15.00      A    O  
ATOM    594  HG1 THR A 118     -21.793  -7.478   8.968  1.00 15.00      A    H  
ATOM    595  CG2 THR A 118     -21.462 -10.475   9.939  1.00 15.00      A    C  
ATOM    596  C   THR A 118     -18.756  -9.279  10.993  1.00 15.00      A    C  
ATOM    597  O   THR A 118     -17.813  -8.708  10.447  1.00 15.00      A    O  
ATOM    598  N   LYS A 119     -18.645 -10.468  11.586  1.00 15.00      A    N  
ATOM    599  HN  LYS A 119     -19.436 -10.858  12.016  1.00 15.00      A    H  
ATOM    600  CA  LYS A 119     -17.382 -11.209  11.617  1.00 15.00      A    C  
ATOM    601  CB  LYS A 119     -17.538 -12.467  12.477  1.00 15.00      A    C  
ATOM    602  CG  LYS A 119     -16.250 -13.240  12.715  1.00 15.00      A    C  
ATOM    603  CD  LYS A 119     -16.508 -14.491  13.540  1.00 15.00      A    C  
ATOM    604  CE  LYS A 119     -15.245 -15.318  13.710  1.00 15.00      A    C  
ATOM    605  NZ  LYS A 119     -15.500 -16.570  14.475  1.00 15.00      A    N  
ATOM    606  HZ1 LYS A 119     -15.832 -16.341  15.434  1.00 15.00      A    H  
ATOM    607  HZ2 LYS A 119     -14.628 -17.130  14.548  1.00 15.00      A    H  
ATOM    608  HZ3 LYS A 119     -16.226 -17.140  13.996  1.00 15.00      A    H  
ATOM    609  C   LYS A 119     -16.937 -11.585  10.201  1.00 15.00      A    C  
ATOM    610  O   LYS A 119     -15.742 -11.707   9.922  1.00 15.00      A    O  
ATOM    611  N   LYS A 120     -17.914 -11.757   9.312  1.00 15.00      A    N  
ATOM    612  HN  LYS A 120     -18.842 -11.645   9.603  1.00 15.00      A    H  
ATOM    613  CA  LYS A 120     -17.645 -12.102   7.919  1.00 15.00      A    C  
ATOM    614  CB  LYS A 120     -18.918 -12.647   7.261  1.00 15.00      A    C  
ATOM    615  CG  LYS A 120     -18.741 -13.111   5.822  1.00 15.00      A    C  
ATOM    616  CD  LYS A 120     -20.085 -13.251   5.123  1.00 15.00      A    C  
ATOM    617  CE  LYS A 120     -20.318 -14.671   4.642  1.00 15.00      A    C  
ATOM    618  NZ  LYS A 120     -21.681 -15.154   4.990  1.00 15.00      A    N  
ATOM    619  HZ1 LYS A 120     -22.382 -14.407   4.803  1.00 15.00      A    H  
ATOM    620  HZ2 LYS A 120     -21.723 -15.411   5.997  1.00 15.00      A    H  
ATOM    621  HZ3 LYS A 120     -21.921 -15.989   4.420  1.00 15.00      A    H  
ATOM    622  C   LYS A 120     -17.138 -10.880   7.151  1.00 15.00      A    C  
ATOM    623  O   LYS A 120     -16.324 -11.005   6.236  1.00 15.00      A    O  
ATOM    624  N   GLY A 121     -17.618  -9.698   7.541  1.00 15.00      A    N  
ATOM    625  HN  GLY A 121     -18.255  -9.660   8.283  1.00 15.00      A    H  
ATOM    626  CA  GLY A 121     -17.205  -8.470   6.884  1.00 15.00      A    C  
ATOM    627  C   GLY A 121     -15.839  -7.995   7.338  1.00 15.00      A    C  
ATOM    628  O   GLY A 121     -15.152  -7.278   6.607  1.00 15.00      A    O  
ATOM    629  N   HIS A 122     -15.447  -8.389   8.549  1.00 15.00      A    N  
ATOM    630  HN  HIS A 122     -16.045  -8.947   9.086  1.00 15.00      A    H  
ATOM    631  CA  HIS A 122     -14.149  -8.010   9.098  1.00 15.00      A    C  
ATOM    632  CB  HIS A 122     -14.109  -8.251  10.609  1.00 15.00      A    C  
ATOM    633  CG  HIS A 122     -14.574  -7.082  11.421  1.00 15.00      A    C  
ATOM    634  ND1 HIS A 122     -15.896  -6.749  11.602  1.00 15.00      A    N  
ATOM    635  HD1 HIS A 122     -16.669  -7.229  11.234  1.00 15.00      A    H  
ATOM    636  CD2 HIS A 122     -13.859  -6.156  12.108  1.00 15.00      A    C  
ATOM    637  CE1 HIS A 122     -15.941  -5.654  12.376  1.00 15.00      A    C  
ATOM    638  NE2 HIS A 122     -14.730  -5.254  12.711  1.00 15.00      A    N  
ATOM    639  C   HIS A 122     -13.028  -8.784   8.414  1.00 15.00      A    C  
ATOM    640  O   HIS A 122     -11.877  -8.350   8.402  1.00 15.00      A    O  
ATOM    641  N   LYS A 123     -13.378  -9.934   7.847  1.00 15.00      A    N  
ATOM    642  HN  LYS A 123     -14.312 -10.227   7.901  1.00 15.00      A    H  
ATOM    643  CA  LYS A 123     -12.410 -10.771   7.150  1.00 15.00      A    C  
ATOM    644  CB  LYS A 123     -12.697 -12.252   7.406  1.00 15.00      A    C  
ATOM    645  CG  LYS A 123     -12.607 -12.654   8.870  1.00 15.00      A    C  
ATOM    646  CD  LYS A 123     -12.845 -14.142   9.052  1.00 15.00      A    C  
ATOM    647  CE  LYS A 123     -12.695 -14.545  10.509  1.00 15.00      A    C  
ATOM    648  NZ  LYS A 123     -12.902 -16.004  10.708  1.00 15.00      A    N  
ATOM    649  HZ1 LYS A 123     -13.847 -16.281  10.372  1.00 15.00      A    H  
ATOM    650  HZ2 LYS A 123     -12.822 -16.241  11.716  1.00 15.00      A    H  
ATOM    651  HZ3 LYS A 123     -12.185 -16.543  10.179  1.00 15.00      A    H  
ATOM    652  C   LYS A 123     -12.420 -10.481   5.654  1.00 15.00      A    C  
ATOM    653  O   LYS A 123     -11.409 -10.653   4.976  1.00 15.00      A    O  
ATOM    654  N   LEU A 124     -13.569 -10.030   5.151  1.00 15.00      A    N  
ATOM    655  HN  LEU A 124     -14.337  -9.906   5.752  1.00 15.00      A    H  
ATOM    656  CA  LEU A 124     -13.721  -9.711   3.733  1.00 15.00      A    C  
ATOM    657  CB  LEU A 124     -15.193  -9.457   3.394  1.00 15.00      A    C  
ATOM    658  CG  LEU A 124     -15.496  -9.062   1.944  1.00 15.00      A    C  
ATOM    659  CD1 LEU A 124     -15.189 -10.208   0.994  1.00 15.00      A    C  
ATOM    660  CD2 LEU A 124     -16.941  -8.610   1.795  1.00 15.00      A    C  
ATOM    661  C   LEU A 124     -12.876  -8.499   3.350  1.00 15.00      A    C  
ATOM    662  O   LEU A 124     -13.205  -7.364   3.696  1.00 15.00      A    O  
ATOM    663  N   HIS A 125     -11.779  -8.756   2.645  1.00 15.00      A    N  
ATOM    664  HN  HIS A 125     -11.568  -9.686   2.413  1.00 15.00      A    H  
ATOM    665  CA  HIS A 125     -10.878  -7.696   2.213  1.00 15.00      A    C  
ATOM    666  CB  HIS A 125      -9.615  -7.675   3.078  1.00 15.00      A    C  
ATOM    667  CG  HIS A 125      -9.809  -7.144   4.468  1.00 15.00      A    C  
ATOM    668  ND1 HIS A 125     -10.018  -5.806   4.704  1.00 15.00      A    N  
ATOM    669  CD2 HIS A 125      -9.788  -7.808   5.650  1.00 15.00      A    C  
ATOM    670  CE1 HIS A 125     -10.117  -5.683   6.014  1.00 15.00      A    C  
ATOM    671  NE2 HIS A 125      -9.984  -6.866   6.626  1.00 15.00      A    N  
ATOM    672  HE2 HIS A 125     -10.021  -7.029   7.590  1.00 15.00      A    H  
ATOM    673  C   HIS A 125     -10.482  -7.872   0.754  1.00 15.00      A    C  
ATOM    674  O   HIS A 125     -10.677  -8.938   0.168  1.00 15.00      A    O  
ATOM    675  N   LEU A 126      -9.925  -6.814   0.178  1.00 15.00      A    N  
ATOM    676  HN  LEU A 126      -9.805  -5.996   0.703  1.00 15.00      A    H  
ATOM    677  CA  LEU A 126      -9.481  -6.838  -1.207  1.00 15.00      A    C  
ATOM    678  CB  LEU A 126      -9.533  -5.427  -1.804  1.00 15.00      A    C  
ATOM    679  CG  LEU A 126      -9.037  -5.273  -3.245  1.00 15.00      A    C  
ATOM    680  CD1 LEU A 126      -9.864  -6.129  -4.193  1.00 15.00      A    C  
ATOM    681  CD2 LEU A 126      -9.076  -3.813  -3.670  1.00 15.00      A    C  
ATOM    682  C   LEU A 126      -8.067  -7.396  -1.290  1.00 15.00      A    C  
ATOM    683  O   LEU A 126      -7.123  -6.795  -0.777  1.00 15.00      A    O  
ATOM    684  N   ASP A 127      -7.930  -8.553  -1.931  1.00 15.00      A    N  
ATOM    685  HN  ASP A 127      -8.720  -8.980  -2.325  1.00 15.00      A    H  
ATOM    686  CA  ASP A 127      -6.630  -9.195  -2.068  1.00 15.00      A    C  
ATOM    687  CB  ASP A 127      -6.796 -10.651  -2.511  1.00 15.00      A    C  
ATOM    688  CG  ASP A 127      -5.666 -11.543  -2.033  1.00 15.00      A    C  
ATOM    689  OD1 ASP A 127      -4.924 -11.127  -1.117  1.00 15.00      A    O  
ATOM    690  OD2 ASP A 127      -5.529 -12.661  -2.569  1.00 15.00      A    O  
ATOM    691  C   ASP A 127      -5.738  -8.428  -3.041  1.00 15.00      A    C  
ATOM    692  O   ASP A 127      -4.690  -7.914  -2.658  1.00 15.00      A    O  
ATOM    693  N   TYR A 128      -6.160  -8.344  -4.300  1.00 15.00      A    N  
ATOM    694  HN  TYR A 128      -7.006  -8.771  -4.553  1.00 15.00      A    H  
ATOM    695  CA  TYR A 128      -5.387  -7.629  -5.311  1.00 15.00      A    C  
ATOM    696  CB  TYR A 128      -4.260  -8.504  -5.876  1.00 15.00      A    C  
ATOM    697  CG  TYR A 128      -4.697  -9.889  -6.304  1.00 15.00      A    C  
ATOM    698  CD1 TYR A 128      -4.527 -10.978  -5.462  1.00 15.00      A    C  
ATOM    699  CD2 TYR A 128      -5.278 -10.109  -7.549  1.00 15.00      A    C  
ATOM    700  CE1 TYR A 128      -4.922 -12.244  -5.841  1.00 15.00      A    C  
ATOM    701  CE2 TYR A 128      -5.677 -11.374  -7.936  1.00 15.00      A    C  
ATOM    702  CZ  TYR A 128      -5.496 -12.439  -7.078  1.00 15.00      A    C  
ATOM    703  OH  TYR A 128      -5.891 -13.700  -7.457  1.00 15.00      A    O  
ATOM    704  HH  TYR A 128      -6.402 -14.104  -6.751  1.00 15.00      A    H  
ATOM    705  C   TYR A 128      -6.259  -7.095  -6.440  1.00 15.00      A    C  
ATOM    706  O   TYR A 128      -7.393  -7.538  -6.634  1.00 15.00      A    O  
ATOM    707  N   ILE A 129      -5.711  -6.135  -7.179  1.00 15.00      A    N  
ATOM    708  HN  ILE A 129      -4.808  -5.824  -6.957  1.00 15.00      A    H  
ATOM    709  CA  ILE A 129      -6.409  -5.530  -8.308  1.00 15.00      A    C  
ATOM    710  CB  ILE A 129      -5.817  -4.147  -8.660  1.00 15.00      A    C  
ATOM    711  CG1 ILE A 129      -5.753  -3.255  -7.418  1.00 15.00      A    C  
ATOM    712  CG2 ILE A 129      -6.630  -3.469  -9.753  1.00 15.00      A    C  
ATOM    713  CD1 ILE A 129      -4.361  -3.113  -6.837  1.00 15.00      A    C  
ATOM    714  C   ILE A 129      -6.321  -6.446  -9.527  1.00 15.00      A    C  
ATOM    715  O   ILE A 129      -5.253  -6.969  -9.845  1.00 15.00      A    O  
ATOM    716  N   GLY A 130      -7.450  -6.632 -10.202  1.00 15.00      A    N  
ATOM    717  HN  GLY A 130      -8.268  -6.177  -9.905  1.00 15.00      A    H  
ATOM    718  CA  GLY A 130      -7.493  -7.491 -11.368  1.00 15.00      A    C  
ATOM    719  C   GLY A 130      -8.293  -8.748 -11.093  1.00 15.00      A    C  
ATOM    720  O   GLY A 130      -8.732  -8.962  -9.964  1.00 15.00      A    O  
ATOM    721  N   PRO A 131      -8.504  -9.607 -12.104  1.00 15.00      A    N  
ATOM    722  CA  PRO A 131      -9.261 -10.850 -11.931  1.00 15.00      A    C  
ATOM    723  CB  PRO A 131      -9.374 -11.416 -13.355  1.00 15.00      A    C  
ATOM    724  CG  PRO A 131      -8.977 -10.299 -14.259  1.00 15.00      A    C  
ATOM    725  CD  PRO A 131      -8.019  -9.449 -13.480  1.00 15.00      A    C  
ATOM    726  C   PRO A 131      -8.504 -11.828 -11.044  1.00 15.00      A    C  
ATOM    727  O   PRO A 131      -7.286 -11.719 -10.891  1.00 15.00      A    O  
ATOM    728  N   CYS A 132      -9.223 -12.772 -10.450  1.00 15.00      A    N  
ATOM    729  HN  CYS A 132     -10.192 -12.803 -10.598  1.00 15.00      A    H  
ATOM    730  CA  CYS A 132      -8.597 -13.763  -9.582  1.00 15.00      A    C  
ATOM    731  C   CYS A 132      -7.681 -14.689 -10.377  1.00 15.00      A    C  
ATOM    732  O   CYS A 132      -8.138 -15.602 -11.067  1.00 15.00      A    O  
ATOM    733  CB  CYS A 132      -9.646 -14.559  -8.810  1.00 15.00      A    C  
ATOM    734  SG  CYS A 132     -10.600 -13.565  -7.618  1.00 15.00      A    S  
ATOM    735  N   LYS A 133      -6.381 -14.435 -10.274  1.00 15.00      A    N  
ATOM    736  HN  LYS A 133      -6.084 -13.699  -9.697  1.00 15.00      A    H  
ATOM    737  CA  LYS A 133      -5.381 -15.220 -10.983  1.00 15.00      A    C  
ATOM    738  CB  LYS A 133      -4.332 -14.300 -11.620  1.00 15.00      A    C  
ATOM    739  CG  LYS A 133      -3.739 -13.266 -10.671  1.00 15.00      A    C  
ATOM    740  CD  LYS A 133      -2.768 -12.349 -11.398  1.00 15.00      A    C  
ATOM    741  CE  LYS A 133      -2.301 -11.207 -10.506  1.00 15.00      A    C  
ATOM    742  NZ  LYS A 133      -1.465 -11.686  -9.371  1.00 15.00      A    N  
ATOM    743  HZ1 LYS A 133      -2.054 -12.197  -8.683  1.00 15.00      A    H  
ATOM    744  HZ2 LYS A 133      -1.015 -10.877  -8.894  1.00 15.00      A    H  
ATOM    745  HZ3 LYS A 133      -0.722 -12.325  -9.717  1.00 15.00      A    H  
ATOM    746  C   LYS A 133      -4.707 -16.227 -10.060  1.00 15.00      A    C  
ATOM    747  O   LYS A 133      -4.803 -16.128  -8.835  1.00 15.00      A    O  
ATOM    748  N   TYR A 134      -4.036 -17.207 -10.658  1.00 15.00      A    N  
ATOM    749  HN  TYR A 134      -4.016 -17.244 -11.637  1.00 15.00      A    H  
ATOM    750  CA  TYR A 134      -3.332 -18.228  -9.894  1.00 15.00      A    C  
ATOM    751  CB  TYR A 134      -2.940 -19.401 -10.804  1.00 15.00      A    C  
ATOM    752  CG  TYR A 134      -1.835 -20.279 -10.255  1.00 15.00      A    C  
ATOM    753  CD1 TYR A 134      -2.073 -21.166  -9.212  1.00 15.00      A    C  
ATOM    754  CD2 TYR A 134      -0.551 -20.214 -10.780  1.00 15.00      A    C  
ATOM    755  CE1 TYR A 134      -1.060 -21.961  -8.708  1.00 15.00      A    C  
ATOM    756  CE2 TYR A 134       0.465 -21.006 -10.285  1.00 15.00      A    C  
ATOM    757  CZ  TYR A 134       0.207 -21.876  -9.249  1.00 15.00      A    C  
ATOM    758  OH  TYR A 134       1.221 -22.662  -8.751  1.00 15.00      A    O  
ATOM    759  HH  TYR A 134       2.022 -22.137  -8.669  1.00 15.00      A    H  
ATOM    760  C   TYR A 134      -2.101 -17.635  -9.212  1.00 15.00      A    C  
ATOM    761  O   TYR A 134      -1.223 -17.073  -9.868  1.00 15.00      A    O  
ATOM    762  N   ILE A 135      -2.049 -17.758  -7.890  1.00 15.00      A    N  
ATOM    763  HN  ILE A 135      -2.777 -18.220  -7.423  1.00 15.00      A    H  
ATOM    764  CA  ILE A 135      -0.935 -17.230  -7.116  1.00 15.00      A    C  
ATOM    765  CB  ILE A 135      -1.422 -16.432  -5.884  1.00 15.00      A    C  
ATOM    766  CG1 ILE A 135      -2.240 -15.209  -6.318  1.00 15.00      A    C  
ATOM    767  CG2 ILE A 135      -0.251 -16.008  -5.003  1.00 15.00      A    C  
ATOM    768  CD1 ILE A 135      -1.439 -14.159  -7.060  1.00 15.00      A    C  
ATOM    769  C   ILE A 135      -0.016 -18.358  -6.663  1.00 15.00      A    C  
ATOM    770  O   ILE A 135      -0.433 -19.245  -5.916  1.00 15.00      A    O  
ATOM    771  N   PRO A 136       1.245 -18.347  -7.132  1.00 15.00      A    N  
ATOM    772  CA  PRO A 136       2.237 -19.364  -6.762  1.00 15.00      A    C  
ATOM    773  CB  PRO A 136       3.475 -18.980  -7.589  1.00 15.00      A    C  
ATOM    774  CG  PRO A 136       2.961 -18.083  -8.665  1.00 15.00      A    C  
ATOM    775  CD  PRO A 136       1.794 -17.355  -8.069  1.00 15.00      A    C  
ATOM    776  C   PRO A 136       2.563 -19.316  -5.267  1.00 15.00      A    C  
ATOM    777  O   PRO A 136       2.624 -18.238  -4.676  1.00 15.00      A    O  
ATOM    778  N   PRO A 137       2.761 -20.490  -4.635  1.00 15.00      A    N  
ATOM    779  CA  PRO A 137       3.076 -20.575  -3.205  1.00 15.00      A    C  
ATOM    780  CB  PRO A 137       3.224 -22.081  -2.944  1.00 15.00      A    C  
ATOM    781  CG  PRO A 137       3.445 -22.687  -4.289  1.00 15.00      A    C  
ATOM    782  CD  PRO A 137       2.694 -21.821  -5.262  1.00 15.00      A    C  
ATOM    783  C   PRO A 137       4.371 -19.853  -2.853  1.00 15.00      A    C  
ATOM    784  O   PRO A 137       5.351 -19.908  -3.598  1.00 15.00      A    O  
ATOM    785  N   CYS A 138       4.358 -19.172  -1.713  1.00 15.00      A    N  
ATOM    786  HN  CYS A 138       3.539 -19.164  -1.172  1.00 15.00      A    H  
ATOM    787  CA  CYS A 138       5.530 -18.435  -1.247  1.00 15.00      A    C  
ATOM    788  C   CYS A 138       6.532 -19.372  -0.578  1.00 15.00      A    C  
ATOM    789  O   CYS A 138       6.248 -19.949   0.474  1.00 15.00      A    O  
ATOM    790  CB  CYS A 138       5.123 -17.321  -0.278  1.00 15.00      A    C  
ATOM    791  SG  CYS A 138       6.525 -16.430   0.471  1.00 15.00      A    S  
ATOM    792  N   LEU A 139       7.700 -19.531  -1.201  1.00 15.00      A    N  
ATOM    793  HN  LEU A 139       7.862 -19.061  -2.046  1.00 15.00      A    H  
ATOM    794  CA  LEU A 139       8.742 -20.398  -0.661  1.00 15.00      A    C  
ATOM    795  CB  LEU A 139       9.773 -20.762  -1.737  1.00 15.00      A    C  
ATOM    796  CG  LEU A 139       9.387 -21.900  -2.692  1.00 15.00      A    C  
ATOM    797  CD1 LEU A 139       8.331 -21.449  -3.690  1.00 15.00      A    C  
ATOM    798  CD2 LEU A 139      10.612 -22.442  -3.411  1.00 15.00      A    C  
ATOM    799  C   LEU A 139       9.428 -19.751   0.536  1.00 15.00      A    C  
ATOM    800  O   LEU A 139       9.365 -18.533   0.713  1.00 15.00      A    O  
ATOM    801  N   ASP A 140      10.086 -20.575   1.351  1.00 15.00      A    N  
ATOM    802  HN  ASP A 140      10.103 -21.533   1.150  1.00 15.00      A    H  
ATOM    803  CA  ASP A 140      10.784 -20.089   2.542  1.00 15.00      A    C  
ATOM    804  CB  ASP A 140      11.180 -21.253   3.459  1.00 15.00      A    C  
ATOM    805  CG  ASP A 140       9.999 -21.850   4.210  1.00 15.00      A    C  
ATOM    806  OD1 ASP A 140       8.842 -21.599   3.807  1.00 15.00      A    O  
ATOM    807  OD2 ASP A 140      10.232 -22.571   5.203  1.00 15.00      A    O  
ATOM    808  C   ASP A 140      12.009 -19.249   2.175  1.00 15.00      A    C  
ATOM    809  O   ASP A 140      12.412 -18.365   2.933  1.00 15.00      A    O  
ATOM    810  N   SER A 141      12.591 -19.524   1.007  1.00 15.00      A    N  
ATOM    811  HN  SER A 141      12.225 -20.241   0.448  1.00 15.00      A    H  
ATOM    812  CA  SER A 141      13.760 -18.784   0.537  1.00 15.00      A    C  
ATOM    813  CB  SER A 141      14.495 -19.591  -0.538  1.00 15.00      A    C  
ATOM    814  OG  SER A 141      15.617 -18.889  -1.040  1.00 15.00      A    O  
ATOM    815  HG  SER A 141      15.531 -18.790  -1.991  1.00 15.00      A    H  
ATOM    816  C   SER A 141      13.352 -17.416  -0.008  1.00 15.00      A    C  
ATOM    817  O   SER A 141      14.106 -16.446   0.086  1.00 15.00      A    O  
ATOM    818  N   GLU A 142      12.144 -17.348  -0.559  1.00 15.00      A    N  
ATOM    819  HN  GLU A 142      11.589 -18.156  -0.583  1.00 15.00      A    H  
ATOM    820  CA  GLU A 142      11.616 -16.110  -1.126  1.00 15.00      A    C  
ATOM    821  CB  GLU A 142      10.534 -16.426  -2.159  1.00 15.00      A    C  
ATOM    822  CG  GLU A 142      10.994 -17.346  -3.277  1.00 15.00      A    C  
ATOM    823  CD  GLU A 142       9.892 -17.647  -4.274  1.00 15.00      A    C  
ATOM    824  OE1 GLU A 142       8.839 -18.171  -3.855  1.00 15.00      A    O  
ATOM    825  OE2 GLU A 142      10.083 -17.358  -5.474  1.00 15.00      A    O  
ATOM    826  C   GLU A 142      11.053 -15.189  -0.044  1.00 15.00      A    C  
ATOM    827  O   GLU A 142      10.919 -13.984  -0.254  1.00 15.00      A    O  
ATOM    828  N   LEU A 143      10.718 -15.765   1.110  1.00 15.00      A    N  
ATOM    829  HN  LEU A 143      10.837 -16.732   1.212  1.00 15.00      A    H  
ATOM    830  CA  LEU A 143      10.172 -14.993   2.224  1.00 15.00      A    C  
ATOM    831  CB  LEU A 143       9.473 -15.905   3.240  1.00 15.00      A    C  
ATOM    832  CG  LEU A 143       8.975 -15.220   4.520  1.00 15.00      A    C  
ATOM    833  CD1 LEU A 143       7.826 -14.272   4.217  1.00 15.00      A    C  
ATOM    834  CD2 LEU A 143       8.573 -16.244   5.569  1.00 15.00      A    C  
ATOM    835  C   LEU A 143      11.253 -14.173   2.921  1.00 15.00      A    C  
ATOM    836  O   LEU A 143      11.038 -13.009   3.251  1.00 15.00      A    O  
ATOM    837  N   THR A 144      12.412 -14.788   3.139  1.00 15.00      A    N  
ATOM    838  HN  THR A 144      12.521 -15.719   2.849  1.00 15.00      A    H  
ATOM    839  CA  THR A 144      13.526 -14.116   3.802  1.00 15.00      A    C  
ATOM    840  CB  THR A 144      14.547 -15.128   4.356  1.00 15.00      A    C  
ATOM    841  OG1 THR A 144      14.963 -16.018   3.312  1.00 15.00      A    O  
ATOM    842  HG1 THR A 144      14.791 -15.613   2.457  1.00 15.00      A    H  
ATOM    843  CG2 THR A 144      13.933 -15.936   5.490  1.00 15.00      A    C  
ATOM    844  C   THR A 144      14.238 -13.139   2.865  1.00 15.00      A    C  
ATOM    845  O   THR A 144      15.004 -12.286   3.313  1.00 15.00      A    O  
ATOM    846  N   GLU A 145      13.974 -13.270   1.565  1.00 15.00      A    N  
ATOM    847  HN  GLU A 145      13.352 -13.970   1.275  1.00 15.00      A    H  
ATOM    848  CA  GLU A 145      14.583 -12.403   0.559  1.00 15.00      A    C  
ATOM    849  CB  GLU A 145      15.017 -13.228  -0.658  1.00 15.00      A    C  
ATOM    850  CG  GLU A 145      15.978 -12.510  -1.590  1.00 15.00      A    C  
ATOM    851  CD  GLU A 145      16.467 -13.393  -2.721  1.00 15.00      A    C  
ATOM    852  OE1 GLU A 145      17.500 -14.071  -2.540  1.00 15.00      A    O  
ATOM    853  OE2 GLU A 145      15.823 -13.400  -3.790  1.00 15.00      A    O  
ATOM    854  C   GLU A 145      13.620 -11.290   0.133  1.00 15.00      A    C  
ATOM    855  O   GLU A 145      14.005 -10.355  -0.568  1.00 15.00      A    O  
ATOM    856  N   PHE A 146      12.371 -11.395   0.576  1.00 15.00      A    N  
ATOM    857  HN  PHE A 146      12.134 -12.155   1.146  1.00 15.00      A    H  
ATOM    858  CA  PHE A 146      11.342 -10.408   0.245  1.00 15.00      A    C  
ATOM    859  CB  PHE A 146       9.939 -10.912   0.609  1.00 15.00      A    C  
ATOM    860  CG  PHE A 146       8.831  -9.975   0.208  1.00 15.00      A    C  
ATOM    861  CD1 PHE A 146       8.272 -10.040  -1.056  1.00 15.00      A    C  
ATOM    862  CD2 PHE A 146       8.352  -9.026   1.095  1.00 15.00      A    C  
ATOM    863  CE1 PHE A 146       7.257  -9.178  -1.426  1.00 15.00      A    C  
ATOM    864  CE2 PHE A 146       7.337  -8.162   0.732  1.00 15.00      A    C  
ATOM    865  CZ  PHE A 146       6.789  -8.237  -0.531  1.00 15.00      A    C  
ATOM    866  C   PHE A 146      11.600  -9.018   0.854  1.00 15.00      A    C  
ATOM    867  O   PHE A 146      11.481  -8.019   0.145  1.00 15.00      A    O  
ATOM    868  N   PRO A 147      11.937  -8.920   2.170  1.00 15.00      A    N  
ATOM    869  CA  PRO A 147      12.192  -7.626   2.828  1.00 15.00      A    C  
ATOM    870  CB  PRO A 147      12.755  -8.022   4.195  1.00 15.00      A    C  
ATOM    871  CG  PRO A 147      12.183  -9.367   4.460  1.00 15.00      A    C  
ATOM    872  CD  PRO A 147      12.074 -10.041   3.124  1.00 15.00      A    C  
ATOM    873  C   PRO A 147      13.205  -6.756   2.087  1.00 15.00      A    C  
ATOM    874  O   PRO A 147      13.058  -5.539   2.037  1.00 15.00      A    O  
ATOM    875  N   LEU A 148      14.224  -7.392   1.512  1.00 15.00      A    N  
ATOM    876  HN  LEU A 148      14.272  -8.369   1.579  1.00 15.00      A    H  
ATOM    877  CA  LEU A 148      15.276  -6.680   0.788  1.00 15.00      A    C  
ATOM    878  CB  LEU A 148      16.575  -7.494   0.802  1.00 15.00      A    C  
ATOM    879  CG  LEU A 148      17.108  -7.895   2.181  1.00 15.00      A    C  
ATOM    880  CD1 LEU A 148      16.552  -9.245   2.612  1.00 15.00      A    C  
ATOM    881  CD2 LEU A 148      18.624  -7.915   2.183  1.00 15.00      A    C  
ATOM    882  C   LEU A 148      14.877  -6.356  -0.654  1.00 15.00      A    C  
ATOM    883  O   LEU A 148      15.320  -5.352  -1.215  1.00 15.00      A    O  
ATOM    884  N   ARG A 149      14.038  -7.206  -1.244  1.00 15.00      A    N  
ATOM    885  HN  ARG A 149      13.710  -7.980  -0.739  1.00 15.00      A    H  
ATOM    886  CA  ARG A 149      13.590  -7.015  -2.622  1.00 15.00      A    C  
ATOM    887  CB  ARG A 149      12.965  -8.301  -3.173  1.00 15.00      A    C  
ATOM    888  CG  ARG A 149      13.970  -9.305  -3.712  1.00 15.00      A    C  
ATOM    889  CD  ARG A 149      14.872  -8.674  -4.762  1.00 15.00      A    C  
ATOM    890  NE  ARG A 149      15.511  -9.678  -5.608  1.00 15.00      A    N  
ATOM    891  HE  ARG A 149      15.119  -9.837  -6.492  1.00 15.00      A    H  
ATOM    892  CZ  ARG A 149      16.584 -10.383  -5.250  1.00 15.00      A    C  
ATOM    893  NH1 ARG A 149      17.144 -10.203  -4.060  1.00 15.00      A    N  
ATOM    894 HH11 ARG A 149      17.980 -10.760  -3.790  1.00 15.00      A    H  
ATOM    895 HH12 ARG A 149      16.750  -9.504  -3.398  1.00 15.00      A    H  
ATOM    896  NH2 ARG A 149      17.099 -11.270  -6.088  1.00 15.00      A    N  
ATOM    897 HH21 ARG A 149      17.935 -11.822  -5.811  1.00 15.00      A    H  
ATOM    898 HH22 ARG A 149      16.669 -11.413  -7.024  1.00 15.00      A    H  
ATOM    899  C   ARG A 149      12.606  -5.858  -2.758  1.00 15.00      A    C  
ATOM    900  O   ARG A 149      12.772  -4.992  -3.618  1.00 15.00      A    O  
ATOM    901  N   MET A 150      11.587  -5.845  -1.903  1.00 15.00      A    N  
ATOM    902  HN  MET A 150      11.521  -6.551  -1.226  1.00 15.00      A    H  
ATOM    903  CA  MET A 150      10.566  -4.803  -1.945  1.00 15.00      A    C  
ATOM    904  CB  MET A 150       9.268  -5.289  -1.281  1.00 15.00      A    C  
ATOM    905  CG  MET A 150       8.852  -4.538  -0.023  1.00 15.00      A    C  
ATOM    906  SD  MET A 150       7.504  -3.375  -0.315  1.00 15.00      A    S  
ATOM    907  CE  MET A 150       6.181  -4.498  -0.759  1.00 15.00      A    C  
ATOM    908  C   MET A 150      11.062  -3.480  -1.351  1.00 15.00      A    C  
ATOM    909  O   MET A 150      10.516  -2.419  -1.651  1.00 15.00      A    O  
ATOM    910  N   ARG A 151      12.105  -3.548  -0.525  1.00 15.00      A    N  
ATOM    911  HN  ARG A 151      12.506  -4.421  -0.332  1.00 15.00      A    H  
ATOM    912  CA  ARG A 151      12.671  -2.352   0.098  1.00 15.00      A    C  
ATOM    913  CB  ARG A 151      13.592  -2.744   1.251  1.00 15.00      A    C  
ATOM    914  CG  ARG A 151      14.034  -1.589   2.131  1.00 15.00      A    C  
ATOM    915  CD  ARG A 151      14.707  -2.097   3.395  1.00 15.00      A    C  
ATOM    916  NE  ARG A 151      15.754  -3.077   3.106  1.00 15.00      A    N  
ATOM    917  HE  ARG A 151      16.107  -3.106   2.192  1.00 15.00      A    H  
ATOM    918  CZ  ARG A 151      16.248  -3.922   4.007  1.00 15.00      A    C  
ATOM    919  NH1 ARG A 151      15.799  -3.913   5.254  1.00 15.00      A    N  
ATOM    920 HH11 ARG A 151      16.190  -4.576   5.953  1.00 15.00      A    H  
ATOM    921 HH12 ARG A 151      15.055  -3.241   5.533  1.00 15.00      A    H  
ATOM    922  NH2 ARG A 151      17.201  -4.775   3.663  1.00 15.00      A    N  
ATOM    923 HH21 ARG A 151      17.588  -5.435   4.366  1.00 15.00      A    H  
ATOM    924 HH22 ARG A 151      17.562  -4.784   2.687  1.00 15.00      A    H  
ATOM    925  C   ARG A 151      13.434  -1.521  -0.929  1.00 15.00      A    C  
ATOM    926  O   ARG A 151      13.358  -0.291  -0.930  1.00 15.00      A    O  
ATOM    927  N   ASP A 152      14.177  -2.207  -1.799  1.00 15.00      A    N  
ATOM    928  HN  ASP A 152      14.214  -3.184  -1.726  1.00 15.00      A    H  
ATOM    929  CA  ASP A 152      14.934  -1.543  -2.857  1.00 15.00      A    C  
ATOM    930  CB  ASP A 152      15.918  -2.528  -3.499  1.00 15.00      A    C  
ATOM    931  CG  ASP A 152      16.667  -1.934  -4.679  1.00 15.00      A    C  
ATOM    932  OD1 ASP A 152      17.488  -1.017  -4.462  1.00 15.00      A    O  
ATOM    933  OD2 ASP A 152      16.432  -2.385  -5.819  1.00 15.00      A    O  
ATOM    934  C   ASP A 152      13.964  -1.006  -3.904  1.00 15.00      A    C  
ATOM    935  O   ASP A 152      14.230  -0.003  -4.569  1.00 15.00      A    O  
ATOM    936  N   TRP A 153      12.826  -1.687  -4.017  1.00 15.00      A    N  
ATOM    937  HN  TRP A 153      12.692  -2.474  -3.450  1.00 15.00      A    H  
ATOM    938  CA  TRP A 153      11.776  -1.313  -4.951  1.00 15.00      A    C  
ATOM    939  CB  TRP A 153      10.756  -2.458  -5.050  1.00 15.00      A    C  
ATOM    940  CG  TRP A 153       9.522  -2.130  -5.831  1.00 15.00      A    C  
ATOM    941  CD1 TRP A 153       9.401  -2.052  -7.188  1.00 15.00      A    C  
ATOM    942  CD2 TRP A 153       8.229  -1.841  -5.294  1.00 15.00      A    C  
ATOM    943  NE1 TRP A 153       8.112  -1.719  -7.528  1.00 15.00      A    N  
ATOM    944  HE1 TRP A 153       7.777  -1.598  -8.442  1.00 15.00      A    H  
ATOM    945  CE2 TRP A 153       7.373  -1.584  -6.380  1.00 15.00      A    C  
ATOM    946  CE3 TRP A 153       7.718  -1.770  -3.997  1.00 15.00      A    C  
ATOM    947  CZ2 TRP A 153       6.029  -1.262  -6.208  1.00 15.00      A    C  
ATOM    948  CZ3 TRP A 153       6.387  -1.451  -3.827  1.00 15.00      A    C  
ATOM    949  CH2 TRP A 153       5.557  -1.200  -4.925  1.00 15.00      A    C  
ATOM    950  C   TRP A 153      11.101  -0.009  -4.511  1.00 15.00      A    C  
ATOM    951  O   TRP A 153      10.654   0.777  -5.344  1.00 15.00      A    O  
ATOM    952  N   LEU A 154      11.045   0.218  -3.194  1.00 15.00      A    N  
ATOM    953  HN  LEU A 154      11.423  -0.448  -2.581  1.00 15.00      A    H  
ATOM    954  CA  LEU A 154      10.438   1.432  -2.640  1.00 15.00      A    C  
ATOM    955  CB  LEU A 154      10.276   1.311  -1.119  1.00 15.00      A    C  
ATOM    956  CG  LEU A 154       9.392   0.171  -0.611  1.00 15.00      A    C  
ATOM    957  CD1 LEU A 154       9.440   0.088   0.906  1.00 15.00      A    C  
ATOM    958  CD2 LEU A 154       7.962   0.344  -1.092  1.00 15.00      A    C  
ATOM    959  C   LEU A 154      11.290   2.656  -2.958  1.00 15.00      A    C  
ATOM    960  O   LEU A 154      10.769   3.737  -3.238  1.00 15.00      A    O  
ATOM    961  N   LYS A 155      12.605   2.465  -2.921  1.00 15.00      A    N  
ATOM    962  HN  LYS A 155      12.947   1.572  -2.708  1.00 15.00      A    H  
ATOM    963  CA  LYS A 155      13.555   3.533  -3.196  1.00 15.00      A    C  
ATOM    964  CB  LYS A 155      14.955   3.110  -2.735  1.00 15.00      A    C  
ATOM    965  CG  LYS A 155      16.074   4.055  -3.150  1.00 15.00      A    C  
ATOM    966  CD  LYS A 155      17.436   3.547  -2.696  1.00 15.00      A    C  
ATOM    967  CE  LYS A 155      17.769   2.190  -3.307  1.00 15.00      A    C  
ATOM    968  NZ  LYS A 155      17.967   2.265  -4.781  1.00 15.00      A    N  
ATOM    969  HZ1 LYS A 155      18.781   2.874  -5.003  1.00 15.00      A    H  
ATOM    970  HZ2 LYS A 155      17.120   2.656  -5.237  1.00 15.00      A    H  
ATOM    971  HZ3 LYS A 155      18.146   1.313  -5.165  1.00 15.00      A    H  
ATOM    972  C   LYS A 155      13.573   3.898  -4.679  1.00 15.00      A    C  
ATOM    973  O   LYS A 155      13.606   5.074  -5.033  1.00 15.00      A    O  
ATOM    974  N   ASN A 156      13.533   2.883  -5.540  1.00 15.00      A    N  
ATOM    975  HN  ASN A 156      13.482   1.966  -5.197  1.00 15.00      A    H  
ATOM    976  CA  ASN A 156      13.563   3.100  -6.985  1.00 15.00      A    C  
ATOM    977  CB  ASN A 156      13.920   1.808  -7.723  1.00 15.00      A    C  
ATOM    978  CG  ASN A 156      15.370   1.411  -7.519  1.00 15.00      A    C  
ATOM    979  OD1 ASN A 156      16.251   2.265  -7.421  1.00 15.00      A    O  
ATOM    980  ND2 ASN A 156      15.626   0.111  -7.449  1.00 15.00      A    N  
ATOM    981 HD21 ASN A 156      14.877  -0.514  -7.532  1.00 15.00      A    H  
ATOM    982 HD22 ASN A 156      16.556  -0.170  -7.311  1.00 15.00      A    H  
ATOM    983  C   ASN A 156      12.258   3.688  -7.518  1.00 15.00      A    C  
ATOM    984  O   ASN A 156      12.275   4.488  -8.451  1.00 15.00      A    O  
ATOM    985  N   VAL A 157      11.134   3.290  -6.924  1.00 15.00      A    N  
ATOM    986  HN  VAL A 157      11.186   2.645  -6.187  1.00 15.00      A    H  
ATOM    987  CA  VAL A 157       9.825   3.793  -7.343  1.00 15.00      A    C  
ATOM    988  CB  VAL A 157       8.670   2.939  -6.760  1.00 15.00      A    C  
ATOM    989  CG1 VAL A 157       7.348   3.695  -6.764  1.00 15.00      A    C  
ATOM    990  CG2 VAL A 157       8.532   1.646  -7.547  1.00 15.00      A    C  
ATOM    991  C   VAL A 157       9.660   5.263  -6.954  1.00 15.00      A    C  
ATOM    992  O   VAL A 157       9.056   6.048  -7.688  1.00 15.00      A    O  
ATOM    993  N   LEU A 158      10.227   5.630  -5.810  1.00 15.00      A    N  
ATOM    994  HN  LEU A 158      10.706   4.960  -5.278  1.00 15.00      A    H  
ATOM    995  CA  LEU A 158      10.156   7.000  -5.328  1.00 15.00      A    C  
ATOM    996  CB  LEU A 158      10.509   7.059  -3.841  1.00 15.00      A    C  
ATOM    997  CG  LEU A 158      10.257   8.392  -3.136  1.00 15.00      A    C  
ATOM    998  CD1 LEU A 158       8.843   8.886  -3.399  1.00 15.00      A    C  
ATOM    999  CD2 LEU A 158      10.505   8.255  -1.644  1.00 15.00      A    C  
ATOM   1000  C   LEU A 158      11.077   7.910  -6.141  1.00 15.00      A    C  
ATOM   1001  O   LEU A 158      10.769   9.083  -6.358  1.00 15.00      A    O  
ATOM   1002  N   VAL A 159      12.203   7.356  -6.593  1.00 15.00      A    N  
ATOM   1003  HN  VAL A 159      12.392   6.418  -6.380  1.00 15.00      A    H  
ATOM   1004  CA  VAL A 159      13.164   8.110  -7.397  1.00 15.00      A    C  
ATOM   1005  CB  VAL A 159      14.528   7.382  -7.497  1.00 15.00      A    C  
ATOM   1006  CG1 VAL A 159      15.385   7.965  -8.613  1.00 15.00      A    C  
ATOM   1007  CG2 VAL A 159      15.269   7.468  -6.172  1.00 15.00      A    C  
ATOM   1008  C   VAL A 159      12.603   8.374  -8.794  1.00 15.00      A    C  
ATOM   1009  O   VAL A 159      12.760   9.468  -9.339  1.00 15.00      A    O  
ATOM   1010  N   THR A 160      11.931   7.368  -9.359  1.00 15.00      A    N  
ATOM   1011  HN  THR A 160      11.842   6.521  -8.874  1.00 15.00      A    H  
ATOM   1012  CA  THR A 160      11.332   7.494 -10.685  1.00 15.00      A    C  
ATOM   1013  CB  THR A 160      10.905   6.133 -11.275  1.00 15.00      A    C  
ATOM   1014  OG1 THR A 160      10.088   5.423 -10.337  1.00 15.00      A    O  
ATOM   1015  HG1 THR A 160       9.388   5.997 -10.020  1.00 15.00      A    H  
ATOM   1016  CG2 THR A 160      12.125   5.293 -11.621  1.00 15.00      A    C  
ATOM   1017  C   THR A 160      10.140   8.452 -10.667  1.00 15.00      A    C  
ATOM   1018  O   THR A 160       9.775   9.015 -11.697  1.00 15.00      A    O  
ATOM   1019  N   LEU A 161       9.533   8.627  -9.489  1.00 15.00      A    N  
ATOM   1020  HN  LEU A 161       9.855   8.131  -8.708  1.00 15.00      A    H  
ATOM   1021  CA  LEU A 161       8.405   9.541  -9.337  1.00 15.00      A    C  
ATOM   1022  CB  LEU A 161       7.590   9.212  -8.084  1.00 15.00      A    C  
ATOM   1023  CG  LEU A 161       6.483   8.167  -8.248  1.00 15.00      A    C  
ATOM   1024  CD1 LEU A 161       5.654   8.069  -6.979  1.00 15.00      A    C  
ATOM   1025  CD2 LEU A 161       5.596   8.505  -9.435  1.00 15.00      A    C  
ATOM   1026  C   LEU A 161       8.904  10.980  -9.267  1.00 15.00      A    C  
ATOM   1027  O   LEU A 161       8.191  11.912  -9.633  1.00 15.00      A    O  
ATOM   1028  N   TYR A 162      10.137  11.138  -8.788  1.00 15.00      A    N  
ATOM   1029  HN  TYR A 162      10.638  10.345  -8.500  1.00 15.00      A    H  
ATOM   1030  CA  TYR A 162      10.768  12.446  -8.673  1.00 15.00      A    C  
ATOM   1031  CB  TYR A 162      11.953  12.358  -7.700  1.00 15.00      A    C  
ATOM   1032  CG  TYR A 162      12.985  13.458  -7.837  1.00 15.00      A    C  
ATOM   1033  CD1 TYR A 162      14.166  13.242  -8.533  1.00 15.00      A    C  
ATOM   1034  CD2 TYR A 162      12.780  14.709  -7.269  1.00 15.00      A    C  
ATOM   1035  CE1 TYR A 162      15.112  14.239  -8.662  1.00 15.00      A    C  
ATOM   1036  CE2 TYR A 162      13.723  15.714  -7.394  1.00 15.00      A    C  
ATOM   1037  CZ  TYR A 162      14.888  15.472  -8.092  1.00 15.00      A    C  
ATOM   1038  OH  TYR A 162      15.831  16.465  -8.224  1.00 15.00      A    O  
ATOM   1039  HH  TYR A 162      16.242  16.402  -9.091  1.00 15.00      A    H  
ATOM   1040  C   TYR A 162      11.228  12.934 -10.047  1.00 15.00      A    C  
ATOM   1041  O   TYR A 162      11.170  14.128 -10.346  1.00 15.00      A    O  
ATOM   1042  N   GLU A 163      11.673  11.995 -10.880  1.00 15.00      A    N  
ATOM   1043  HN  GLU A 163      11.689  11.062 -10.581  1.00 15.00      A    H  
ATOM   1044  CA  GLU A 163      12.140  12.314 -12.225  1.00 15.00      A    C  
ATOM   1045  CB  GLU A 163      13.070  11.215 -12.742  1.00 15.00      A    C  
ATOM   1046  CG  GLU A 163      14.333  11.034 -11.914  1.00 15.00      A    C  
ATOM   1047  CD  GLU A 163      15.165   9.851 -12.365  1.00 15.00      A    C  
ATOM   1048  OE1 GLU A 163      14.792   8.704 -12.039  1.00 15.00      A    O  
ATOM   1049  OE2 GLU A 163      16.193  10.071 -13.040  1.00 15.00      A    O  
ATOM   1050  C   GLU A 163      10.965  12.513 -13.178  1.00 15.00      A    C  
ATOM   1051  O   GLU A 163      11.078  13.211 -14.186  1.00 15.00      A    O  
ATOM   1052  N   ARG A 164       9.836  11.895 -12.848  1.00 15.00      A    N  
ATOM   1053  HN  ARG A 164       9.816  11.340 -12.039  1.00 15.00      A    H  
ATOM   1054  CA  ARG A 164       8.630  12.010 -13.660  1.00 15.00      A    C  
ATOM   1055  CB  ARG A 164       7.833  10.706 -13.607  1.00 15.00      A    C  
ATOM   1056  CG  ARG A 164       7.873   9.885 -14.886  1.00 15.00      A    C  
ATOM   1057  CD  ARG A 164       6.927   8.697 -14.800  1.00 15.00      A    C  
ATOM   1058  NE  ARG A 164       5.546   9.108 -14.535  1.00 15.00      A    N  
ATOM   1059  HE  ARG A 164       5.141   9.755 -15.149  1.00 15.00      A    H  
ATOM   1060  CZ  ARG A 164       4.818   8.655 -13.514  1.00 15.00      A    C  
ATOM   1061  NH1 ARG A 164       5.334   7.773 -12.666  1.00 15.00      A    N  
ATOM   1062 HH11 ARG A 164       6.309   7.436 -12.797  1.00 15.00      A    H  
ATOM   1063 HH12 ARG A 164       4.766   7.422 -11.868  1.00 15.00      A    H  
ATOM   1064  NH2 ARG A 164       3.572   9.083 -13.343  1.00 15.00      A    N  
ATOM   1065 HH21 ARG A 164       3.162   9.773 -14.005  1.00 15.00      A    H  
ATOM   1066 HH22 ARG A 164       3.004   8.730 -12.544  1.00 15.00      A    H  
ATOM   1067  C   ARG A 164       7.753  13.161 -13.172  1.00 15.00      A    C  
ATOM   1068  O   ARG A 164       6.728  13.471 -13.780  1.00 15.00      A    O  
ATOM   1069  N   ASP A 165       8.161  13.791 -12.072  1.00 15.00      A    N  
ATOM   1070  HN  ASP A 165       8.990  13.505 -11.638  1.00 15.00      A    H  
ATOM   1071  CA  ASP A 165       7.402  14.895 -11.498  1.00 15.00      A    C  
ATOM   1072  CB  ASP A 165       7.761  15.098 -10.025  1.00 15.00      A    C  
ATOM   1073  CG  ASP A 165       6.882  16.132  -9.346  1.00 15.00      A    C  
ATOM   1074  OD1 ASP A 165       7.156  17.341  -9.502  1.00 15.00      A    O  
ATOM   1075  OD2 ASP A 165       5.926  15.734  -8.657  1.00 15.00      A    O  
ATOM   1076  C   ASP A 165       7.594  16.196 -12.268  1.00 15.00      A    C  
ATOM   1077  O   ASP A 165       8.704  16.539 -12.677  1.00 15.00      A    O  
ATOM   1078  N   GLU A 166       6.489  16.912 -12.442  1.00 15.00      A    N  
ATOM   1079  HN  GLU A 166       5.647  16.572 -12.079  1.00 15.00      A    H  
ATOM   1080  CA  GLU A 166       6.480  18.183 -13.137  1.00 15.00      A    C  
ATOM   1081  CB  GLU A 166       6.024  17.988 -14.586  1.00 15.00      A    C  
ATOM   1082  CG  GLU A 166       6.062  19.254 -15.426  1.00 15.00      A    C  
ATOM   1083  CD  GLU A 166       5.205  19.150 -16.673  1.00 15.00      A    C  
ATOM   1084  OE1 GLU A 166       3.967  19.273 -16.554  1.00 15.00      A    O  
ATOM   1085  OE2 GLU A 166       5.771  18.949 -17.768  1.00 15.00      A    O  
ATOM   1086  C   GLU A 166       5.543  19.145 -12.417  1.00 15.00      A    C  
ATOM   1087  O   GLU A 166       4.323  18.976 -12.460  1.00 15.00      A    O  
ATOM   1088  N   ASP A 167       6.128  20.133 -11.733  1.00 15.00      A    N  
ATOM   1089  HN  ASP A 167       7.108  20.192 -11.733  1.00 15.00      A    H  
ATOM   1090  CA  ASP A 167       5.361  21.138 -10.987  1.00 15.00      A    C  
ATOM   1091  CB  ASP A 167       4.414  21.917 -11.909  1.00 15.00      A    C  
ATOM   1092  CG  ASP A 167       5.131  22.962 -12.739  1.00 15.00      A    C  
ATOM   1093  OD1 ASP A 167       5.678  22.604 -13.803  1.00 15.00      A    O  
ATOM   1094  OD2 ASP A 167       5.148  24.140 -12.323  1.00 15.00      A    O  
ATOM   1095  C   ASP A 167       4.586  20.540  -9.808  1.00 15.00      A    C  
ATOM   1096  O   ASP A 167       3.451  20.941  -9.543  1.00 15.00      A    O  
ATOM   1097  N   ASN A 168       5.209  19.590  -9.101  1.00 15.00      A    N  
ATOM   1098  HN  ASN A 168       6.110  19.315  -9.369  1.00 15.00      A    H  
ATOM   1099  CA  ASN A 168       4.587  18.943  -7.939  1.00 15.00      A    C  
ATOM   1100  CB  ASN A 168       4.358  19.955  -6.803  1.00 15.00      A    C  
ATOM   1101  CG  ASN A 168       5.644  20.509  -6.215  1.00 15.00      A    C  
ATOM   1102  OD1 ASN A 168       5.714  21.682  -5.850  1.00 15.00      A    O  
ATOM   1103  ND2 ASN A 168       6.662  19.665  -6.104  1.00 15.00      A    N  
ATOM   1104 HD21 ASN A 168       6.532  18.741  -6.403  1.00 15.00      A    H  
ATOM   1105 HD22 ASN A 168       7.502  20.003  -5.728  1.00 15.00      A    H  
ATOM   1106  C   ASN A 168       3.271  18.250  -8.300  1.00 15.00      A    C  
ATOM   1107  O   ASN A 168       2.267  18.411  -7.606  1.00 15.00      A    O  
ATOM   1108  N   ASN A 169       3.283  17.471  -9.381  1.00 15.00      A    N  
ATOM   1109  HN  ASN A 169       4.116  17.366  -9.889  1.00 15.00      A    H  
ATOM   1110  CA  ASN A 169       2.080  16.766  -9.823  1.00 15.00      A    C  
ATOM   1111  CB  ASN A 169       1.992  16.723 -11.356  1.00 15.00      A    C  
ATOM   1112  CG  ASN A 169       2.994  15.781 -12.001  1.00 15.00      A    C  
ATOM   1113  OD1 ASN A 169       4.096  15.575 -11.494  1.00 15.00      A    O  
ATOM   1114  ND2 ASN A 169       2.615  15.205 -13.134  1.00 15.00      A    N  
ATOM   1115 HD21 ASN A 169       1.726  15.417 -13.487  1.00 15.00      A    H  
ATOM   1116 HD22 ASN A 169       3.240  14.589 -13.570  1.00 15.00      A    H  
ATOM   1117  C   ASN A 169       1.989  15.360  -9.230  1.00 15.00      A    C  
ATOM   1118  O   ASN A 169       0.921  14.747  -9.222  1.00 15.00      A    O  
ATOM   1119  N   LEU A 170       3.119  14.856  -8.741  1.00 15.00      A    N  
ATOM   1120  HN  LEU A 170       3.936  15.394  -8.785  1.00 15.00      A    H  
ATOM   1121  CA  LEU A 170       3.177  13.527  -8.144  1.00 15.00      A    C  
ATOM   1122  CB  LEU A 170       4.166  12.643  -8.910  1.00 15.00      A    C  
ATOM   1123  CG  LEU A 170       3.860  12.427 -10.395  1.00 15.00      A    C  
ATOM   1124  CD1 LEU A 170       5.031  11.755 -11.091  1.00 15.00      A    C  
ATOM   1125  CD2 LEU A 170       2.591  11.610 -10.572  1.00 15.00      A    C  
ATOM   1126  C   LEU A 170       3.578  13.623  -6.676  1.00 15.00      A    C  
ATOM   1127  O   LEU A 170       2.899  13.087  -5.798  1.00 15.00      A    O  
ATOM   1128  N   LEU A 171       4.687  14.307  -6.422  1.00 15.00      A    N  
ATOM   1129  HN  LEU A 171       5.189  14.695  -7.169  1.00 15.00      A    H  
ATOM   1130  CA  LEU A 171       5.182  14.500  -5.064  1.00 15.00      A    C  
ATOM   1131  CB  LEU A 171       6.657  14.094  -4.973  1.00 15.00      A    C  
ATOM   1132  CG  LEU A 171       6.977  12.636  -5.313  1.00 15.00      A    C  
ATOM   1133  CD1 LEU A 171       8.480  12.428  -5.415  1.00 15.00      A    C  
ATOM   1134  CD2 LEU A 171       6.376  11.699  -4.276  1.00 15.00      A    C  
ATOM   1135  C   LEU A 171       5.020  15.961  -4.658  1.00 15.00      A    C  
ATOM   1136  O   LEU A 171       4.944  16.842  -5.515  1.00 15.00      A    O  
ATOM   1137  N   THR A 172       4.965  16.220  -3.355  1.00 15.00      A    N  
ATOM   1138  HN  THR A 172       5.030  15.480  -2.715  1.00 15.00      A    H  
ATOM   1139  CA  THR A 172       4.810  17.586  -2.861  1.00 15.00      A    C  
ATOM   1140  CB  THR A 172       4.178  17.629  -1.457  1.00 15.00      A    C  
ATOM   1141  OG1 THR A 172       5.060  17.019  -0.509  1.00 15.00      A    O  
ATOM   1142  HG1 THR A 172       4.564  16.769   0.273  1.00 15.00      A    H  
ATOM   1143  CG2 THR A 172       2.842  16.904  -1.445  1.00 15.00      A    C  
ATOM   1144  C   THR A 172       6.149  18.319  -2.838  1.00 15.00      A    C  
ATOM   1145  O   THR A 172       7.161  17.786  -3.287  1.00 15.00      A    O  
ATOM   1146  N   GLU A 173       6.143  19.543  -2.313  1.00 15.00      A    N  
ATOM   1147  HN  GLU A 173       5.301  19.911  -1.975  1.00 15.00      A    H  
ATOM   1148  CA  GLU A 173       7.352  20.356  -2.230  1.00 15.00      A    C  
ATOM   1149  CB  GLU A 173       7.012  21.782  -1.782  1.00 15.00      A    C  
ATOM   1150  CG  GLU A 173       8.223  22.686  -1.587  1.00 15.00      A    C  
ATOM   1151  CD  GLU A 173       8.901  23.073  -2.891  1.00 15.00      A    C  
ATOM   1152  OE1 GLU A 173       9.026  22.209  -3.787  1.00 15.00      A    O  
ATOM   1153  OE2 GLU A 173       9.315  24.244  -3.013  1.00 15.00      A    O  
ATOM   1154  C   GLU A 173       8.398  19.744  -1.297  1.00 15.00      A    C  
ATOM   1155  O   GLU A 173       9.553  19.564  -1.686  1.00 15.00      A    O  
ATOM   1156  N   LYS A 174       7.987  19.414  -0.072  1.00 15.00      A    N  
ATOM   1157  HN  LYS A 174       7.048  19.557   0.173  1.00 15.00      A    H  
ATOM   1158  CA  LYS A 174       8.900  18.833   0.912  1.00 15.00      A    C  
ATOM   1159  CB  LYS A 174       8.296  18.907   2.320  1.00 15.00      A    C  
ATOM   1160  CG  LYS A 174       9.289  18.650   3.445  1.00 15.00      A    C  
ATOM   1161  CD  LYS A 174      10.213  19.841   3.657  1.00 15.00      A    C  
ATOM   1162  CE  LYS A 174      11.339  19.506   4.624  1.00 15.00      A    C  
ATOM   1163  NZ  LYS A 174      12.047  20.728   5.093  1.00 15.00      A    N  
ATOM   1164  HZ1 LYS A 174      11.430  21.273   5.728  1.00 15.00      A    H  
ATOM   1165  HZ2 LYS A 174      12.304  21.325   4.282  1.00 15.00      A    H  
ATOM   1166  HZ3 LYS A 174      12.913  20.466   5.607  1.00 15.00      A    H  
ATOM   1167  C   LYS A 174       9.258  17.389   0.561  1.00 15.00      A    C  
ATOM   1168  O   LYS A 174      10.330  16.899   0.921  1.00 15.00      A    O  
ATOM   1169  N   GLN A 175       8.354  16.713  -0.147  1.00 15.00      A    N  
ATOM   1170  HN  GLN A 175       7.521  17.158  -0.409  1.00 15.00      A    H  
ATOM   1171  CA  GLN A 175       8.580  15.329  -0.550  1.00 15.00      A    C  
ATOM   1172  CB  GLN A 175       7.269  14.641  -0.952  1.00 15.00      A    C  
ATOM   1173  CG  GLN A 175       6.424  14.153   0.222  1.00 15.00      A    C  
ATOM   1174  CD  GLN A 175       5.107  13.533  -0.220  1.00 15.00      A    C  
ATOM   1175  OE1 GLN A 175       4.961  13.115  -1.367  1.00 15.00      A    O  
ATOM   1176  NE2 GLN A 175       4.144  13.449   0.692  1.00 15.00      A    N  
ATOM   1177 HE21 GLN A 175       4.325  13.786   1.594  1.00 15.00      A    H  
ATOM   1178 HE22 GLN A 175       3.291  13.045   0.425  1.00 15.00      A    H  
ATOM   1179  C   GLN A 175       9.609  15.257  -1.676  1.00 15.00      A    C  
ATOM   1180  O   GLN A 175      10.435  14.349  -1.710  1.00 15.00      A    O  
ATOM   1181  N   LYS A 176       9.568  16.234  -2.585  1.00 15.00      A    N  
ATOM   1182  HN  LYS A 176       8.885  16.933  -2.506  1.00 15.00      A    H  
ATOM   1183  CA  LYS A 176      10.516  16.287  -3.697  1.00 15.00      A    C  
ATOM   1184  CB  LYS A 176      10.085  17.311  -4.750  1.00 15.00      A    C  
ATOM   1185  CG  LYS A 176       9.017  16.813  -5.706  1.00 15.00      A    C  
ATOM   1186  CD  LYS A 176       9.113  17.516  -7.050  1.00 15.00      A    C  
ATOM   1187  CE  LYS A 176      10.348  17.074  -7.820  1.00 15.00      A    C  
ATOM   1188  NZ  LYS A 176      10.317  17.523  -9.240  1.00 15.00      A    N  
ATOM   1189  HZ1 LYS A 176       9.447  17.187  -9.701  1.00 15.00      A    H  
ATOM   1190  HZ2 LYS A 176      11.137  17.140  -9.754  1.00 15.00      A    H  
ATOM   1191  HZ3 LYS A 176      10.345  18.561  -9.288  1.00 15.00      A    H  
ATOM   1192  C   LYS A 176      11.918  16.624  -3.206  1.00 15.00      A    C  
ATOM   1193  O   LYS A 176      12.905  16.215  -3.811  1.00 15.00      A    O  
ATOM   1194  N   LEU A 177      11.997  17.380  -2.111  1.00 15.00      A    N  
ATOM   1195  HN  LEU A 177      11.171  17.690  -1.685  1.00 15.00      A    H  
ATOM   1196  CA  LEU A 177      13.285  17.760  -1.537  1.00 15.00      A    C  
ATOM   1197  CB  LEU A 177      13.121  18.887  -0.512  1.00 15.00      A    C  
ATOM   1198  CG  LEU A 177      14.415  19.429   0.107  1.00 15.00      A    C  
ATOM   1199  CD1 LEU A 177      15.263  20.133  -0.941  1.00 15.00      A    C  
ATOM   1200  CD2 LEU A 177      14.106  20.358   1.271  1.00 15.00      A    C  
ATOM   1201  C   LEU A 177      13.977  16.561  -0.895  1.00 15.00      A    C  
ATOM   1202  O   LEU A 177      15.204  16.460  -0.923  1.00 15.00      A    O  
ATOM   1203  N   ARG A 178      13.186  15.652  -0.325  1.00 15.00      A    N  
ATOM   1204  HN  ARG A 178      12.215  15.785  -0.339  1.00 15.00      A    H  
ATOM   1205  CA  ARG A 178      13.735  14.466   0.322  1.00 15.00      A    C  
ATOM   1206  CB  ARG A 178      12.753  13.877   1.333  1.00 15.00      A    C  
ATOM   1207  CG  ARG A 178      12.719  14.636   2.650  1.00 15.00      A    C  
ATOM   1208  CD  ARG A 178      11.829  13.949   3.670  1.00 15.00      A    C  
ATOM   1209  NE  ARG A 178      11.939  14.566   4.992  1.00 15.00      A    N  
ATOM   1210  HE  ARG A 178      12.748  14.379   5.513  1.00 15.00      A    H  
ATOM   1211  CZ  ARG A 178      11.008  15.357   5.520  1.00 15.00      A    C  
ATOM   1212  NH1 ARG A 178       9.903  15.630   4.841  1.00 15.00      A    N  
ATOM   1213 HH11 ARG A 178       9.176  16.249   5.256  1.00 15.00      A    H  
ATOM   1214 HH12 ARG A 178       9.762  15.226   3.893  1.00 15.00      A    H  
ATOM   1215  NH2 ARG A 178      11.181  15.872   6.730  1.00 15.00      A    N  
ATOM   1216 HH21 ARG A 178      10.453  16.490   7.142  1.00 15.00      A    H  
ATOM   1217 HH22 ARG A 178      12.045  15.657   7.269  1.00 15.00      A    H  
ATOM   1218  C   ARG A 178      14.196  13.420  -0.690  1.00 15.00      A    C  
ATOM   1219  O   ARG A 178      15.217  12.763  -0.485  1.00 15.00      A    O  
ATOM   1220  N   VAL A 179      13.447  13.269  -1.781  1.00 15.00      A    N  
ATOM   1221  HN  VAL A 179      12.636  13.808  -1.886  1.00 15.00      A    H  
ATOM   1222  CA  VAL A 179      13.816  12.316  -2.825  1.00 15.00      A    C  
ATOM   1223  CB  VAL A 179      12.623  11.935  -3.730  1.00 15.00      A    C  
ATOM   1224  CG1 VAL A 179      12.974  10.737  -4.601  1.00 15.00      A    C  
ATOM   1225  CG2 VAL A 179      11.391  11.637  -2.895  1.00 15.00      A    C  
ATOM   1226  C   VAL A 179      14.938  12.900  -3.680  1.00 15.00      A    C  
ATOM   1227  O   VAL A 179      15.637  12.179  -4.384  1.00 15.00      A    O  
ATOM   1228  N   LYS A 180      15.098  14.220  -3.597  1.00 15.00      A    N  
ATOM   1229  HN  LYS A 180      14.493  14.734  -3.021  1.00 15.00      A    H  
ATOM   1230  CA  LYS A 180      16.140  14.925  -4.332  1.00 15.00      A    C  
ATOM   1231  CB  LYS A 180      15.902  16.437  -4.246  1.00 15.00      A    C  
ATOM   1232  CG  LYS A 180      17.018  17.300  -4.808  1.00 15.00      A    C  
ATOM   1233  CD  LYS A 180      16.707  18.776  -4.618  1.00 15.00      A    C  
ATOM   1234  CE  LYS A 180      17.949  19.634  -4.795  1.00 15.00      A    C  
ATOM   1235  NZ  LYS A 180      18.502  19.535  -6.171  1.00 15.00      A    N  
ATOM   1236  HZ1 LYS A 180      17.844  19.961  -6.852  1.00 15.00      A    H  
ATOM   1237  HZ2 LYS A 180      18.649  18.537  -6.426  1.00 15.00      A    H  
ATOM   1238  HZ3 LYS A 180      19.415  20.033  -6.227  1.00 15.00      A    H  
ATOM   1239  C   LYS A 180      17.508  14.573  -3.760  1.00 15.00      A    C  
ATOM   1240  O   LYS A 180      18.447  14.293  -4.500  1.00 15.00      A    O  
ATOM   1241  N   LYS A 181      17.601  14.570  -2.430  1.00 15.00      A    N  
ATOM   1242  HN  LYS A 181      16.809  14.795  -1.900  1.00 15.00      A    H  
ATOM   1243  CA  LYS A 181      18.847  14.239  -1.740  1.00 15.00      A    C  
ATOM   1244  CB  LYS A 181      18.722  14.543  -0.244  1.00 15.00      A    C  
ATOM   1245  CG  LYS A 181      18.434  16.005   0.082  1.00 15.00      A    C  
ATOM   1246  CD  LYS A 181      19.715  16.815   0.237  1.00 15.00      A    C  
ATOM   1247  CE  LYS A 181      20.367  17.108  -1.106  1.00 15.00      A    C  
ATOM   1248  NZ  LYS A 181      21.656  17.832  -0.944  1.00 15.00      A    N  
ATOM   1249  HZ1 LYS A 181      22.287  17.298  -0.312  1.00 15.00      A    H  
ATOM   1250  HZ2 LYS A 181      21.488  18.772  -0.534  1.00 15.00      A    H  
ATOM   1251  HZ3 LYS A 181      22.123  17.945  -1.867  1.00 15.00      A    H  
ATOM   1252  C   LYS A 181      19.211  12.771  -1.956  1.00 15.00      A    C  
ATOM   1253  O   LYS A 181      20.380  12.388  -1.893  1.00 15.00      A    O  
ATOM   1254  N   ILE A 182      18.191  11.959  -2.209  1.00 15.00      A    N  
ATOM   1255  HN  ILE A 182      17.285  12.330  -2.227  1.00 15.00      A    H  
ATOM   1256  CA  ILE A 182      18.371  10.534  -2.456  1.00 15.00      A    C  
ATOM   1257  CB  ILE A 182      17.054   9.763  -2.186  1.00 15.00      A    C  
ATOM   1258  CG1 ILE A 182      16.709   9.793  -0.691  1.00 15.00      A    C  
ATOM   1259  CG2 ILE A 182      17.139   8.330  -2.691  1.00 15.00      A    C  
ATOM   1260  CD1 ILE A 182      15.314   9.299  -0.369  1.00 15.00      A    C  
ATOM   1261  C   ILE A 182      18.810  10.301  -3.905  1.00 15.00      A    C  
ATOM   1262  O   ILE A 182      19.745   9.547  -4.168  1.00 15.00      A    O  
ATOM   1263  N   HIS A 183      18.128  10.979  -4.828  1.00 15.00      A    N  
ATOM   1264  HN  HIS A 183      17.410  11.575  -4.532  1.00 15.00      A    H  
ATOM   1265  CA  HIS A 183      18.399  10.869  -6.261  1.00 15.00      A    C  
ATOM   1266  CB  HIS A 183      17.371  11.688  -7.055  1.00 15.00      A    C  
ATOM   1267  CG  HIS A 183      17.655  11.791  -8.526  1.00 15.00      A    C  
ATOM   1268  ND1 HIS A 183      18.236  12.914  -9.062  1.00 15.00      A    N  
ATOM   1269  CD2 HIS A 183      17.429  10.889  -9.513  1.00 15.00      A    C  
ATOM   1270  CE1 HIS A 183      18.354  12.678 -10.355  1.00 15.00      A    C  
ATOM   1271  NE2 HIS A 183      17.880  11.464 -10.674  1.00 15.00      A    N  
ATOM   1272  HE2 HIS A 183      17.868  11.056 -11.567  1.00 15.00      A    H  
ATOM   1273  C   HIS A 183      19.822  11.291  -6.638  1.00 15.00      A    C  
ATOM   1274  O   HIS A 183      20.573  10.498  -7.207  1.00 15.00      A    O  
ATOM   1275  N   GLU A 184      20.189  12.535  -6.327  1.00 15.00      A    N  
ATOM   1276  HN  GLU A 184      19.561  13.118  -5.850  1.00 15.00      A    H  
ATOM   1277  CA  GLU A 184      21.516  13.042  -6.671  1.00 15.00      A    C  
ATOM   1278  CB  GLU A 184      21.488  14.541  -7.006  1.00 15.00      A    C  
ATOM   1279  CG  GLU A 184      20.825  15.414  -5.952  1.00 15.00      A    C  
ATOM   1280  CD  GLU A 184      20.554  16.823  -6.441  1.00 15.00      A    C  
ATOM   1281  OE1 GLU A 184      19.645  16.995  -7.281  1.00 15.00      A    O  
ATOM   1282  OE2 GLU A 184      21.242  17.756  -5.978  1.00 15.00      A    O  
ATOM   1283  C   GLU A 184      22.571  12.709  -5.617  1.00 15.00      A    C  
ATOM   1284  O   GLU A 184      23.209  13.595  -5.046  1.00 15.00      A    O  
ATOM   1285  N   ASN A 185      22.745  11.414  -5.374  1.00 15.00      A    N  
ATOM   1286  HN  ASN A 185      22.197  10.764  -5.862  1.00 15.00      A    H  
ATOM   1287  CA  ASN A 185      23.724  10.924  -4.412  1.00 15.00      A    C  
ATOM   1288  CB  ASN A 185      23.016  10.277  -3.213  1.00 15.00      A    C  
ATOM   1289  CG  ASN A 185      23.873  10.223  -1.956  1.00 15.00      A    C  
ATOM   1290  OD1 ASN A 185      25.093  10.063  -2.019  1.00 15.00      A    O  
ATOM   1291  ND2 ASN A 185      23.233  10.363  -0.799  1.00 15.00      A    N  
ATOM   1292 HD21 ASN A 185      22.263  10.491  -0.820  1.00 15.00      A    H  
ATOM   1293 HD22 ASN A 185      23.760  10.327   0.028  1.00 15.00      A    H  
ATOM   1294  C   ASN A 185      24.637   9.915  -5.100  1.00 15.00      A    C  
ATOM   1295  O   ASN A 185      24.162   8.993  -5.763  1.00 15.00      A    O  
ATOM   1296  N   GLU A 186      25.944  10.101  -4.948  1.00 15.00      A    N  
ATOM   1297  HN  GLU A 186      26.260  10.856  -4.406  1.00 15.00      A    H  
ATOM   1298  CA  GLU A 186      26.925   9.212  -5.570  1.00 15.00      A    C  
ATOM   1299  CB  GLU A 186      28.321   9.836  -5.514  1.00 15.00      A    C  
ATOM   1300  CG  GLU A 186      28.760  10.250  -4.119  1.00 15.00      A    C  
ATOM   1301  CD  GLU A 186      30.255  10.479  -4.020  1.00 15.00      A    C  
ATOM   1302  OE1 GLU A 186      30.702  11.611  -4.299  1.00 15.00      A    O  
ATOM   1303  OE2 GLU A 186      30.977   9.526  -3.659  1.00 15.00      A    O  
ATOM   1304  C   GLU A 186      26.946   7.827  -4.921  1.00 15.00      A    C  
ATOM   1305  O   GLU A 186      27.410   6.859  -5.522  1.00 15.00      A    O  
ATOM   1306  N   LYS A 187      26.436   7.738  -3.696  1.00 15.00      A    N  
ATOM   1307  HN  LYS A 187      26.065   8.540  -3.272  1.00 15.00      A    H  
ATOM   1308  CA  LYS A 187      26.413   6.472  -2.973  1.00 15.00      A    C  
ATOM   1309  CB  LYS A 187      26.570   6.706  -1.468  1.00 15.00      A    C  
ATOM   1310  CG  LYS A 187      27.876   7.378  -1.072  1.00 15.00      A    C  
ATOM   1311  CD  LYS A 187      29.079   6.550  -1.494  1.00 15.00      A    C  
ATOM   1312  CE  LYS A 187      30.377   7.214  -1.071  1.00 15.00      A    C  
ATOM   1313  NZ  LYS A 187      31.567   6.460  -1.550  1.00 15.00      A    N  
ATOM   1314  HZ1 LYS A 187      32.438   6.916  -1.214  1.00 15.00      A    H  
ATOM   1315  HZ2 LYS A 187      31.579   6.436  -2.590  1.00 15.00      A    H  
ATOM   1316  HZ3 LYS A 187      31.538   5.483  -1.193  1.00 15.00      A    H  
ATOM   1317  C   LYS A 187      25.144   5.673  -3.252  1.00 15.00      A    C  
ATOM   1318  O   LYS A 187      25.068   4.492  -2.919  1.00 15.00      A    O  
ATOM   1319  N   ARG A 188      24.155   6.316  -3.873  1.00 15.00      A    N  
ATOM   1320  HN  ARG A 188      24.284   7.251  -4.132  1.00 15.00      A    H  
ATOM   1321  CA  ARG A 188      22.889   5.654  -4.180  1.00 15.00      A    C  
ATOM   1322  CB  ARG A 188      21.861   6.643  -4.740  1.00 15.00      A    C  
ATOM   1323  CG  ARG A 188      20.539   5.987  -5.121  1.00 15.00      A    C  
ATOM   1324  CD  ARG A 188      19.555   6.978  -5.719  1.00 15.00      A    C  
ATOM   1325  NE  ARG A 188      20.017   7.522  -6.994  1.00 15.00      A    N  
ATOM   1326  HE  ARG A 188      20.797   8.116  -6.975  1.00 15.00      A    H  
ATOM   1327  CZ  ARG A 188      19.437   7.261  -8.163  1.00 15.00      A    C  
ATOM   1328  NH1 ARG A 188      18.380   6.461  -8.220  1.00 15.00      A    N  
ATOM   1329 HH11 ARG A 188      18.000   6.039  -7.349  1.00 15.00      A    H  
ATOM   1330 HH12 ARG A 188      17.930   6.258  -9.135  1.00 15.00      A    H  
ATOM   1331  NH2 ARG A 188      19.908   7.806  -9.277  1.00 15.00      A    N  
ATOM   1332 HH21 ARG A 188      20.730   8.442  -9.239  1.00 15.00      A    H  
ATOM   1333 HH22 ARG A 188      19.454   7.598 -10.190  1.00 15.00      A    H  
ATOM   1334  C   ARG A 188      23.070   4.502  -5.158  1.00 15.00      A    C  
ATOM   1335  O   ARG A 188      23.666   4.666  -6.223  1.00 15.00      A    O  
ATOM   1336  N   LEU A 189      22.555   3.334  -4.785  1.00 15.00      A    N  
ATOM   1337  HN  LEU A 189      22.116   3.260  -3.912  1.00 15.00      A    H  
ATOM   1338  CA  LEU A 189      22.635   2.163  -5.641  1.00 15.00      A    C  
ATOM   1339  CB  LEU A 189      22.288   0.900  -4.852  1.00 15.00      A    C  
ATOM   1340  CG  LEU A 189      22.499  -0.433  -5.575  1.00 15.00      A    C  
ATOM   1341  CD1 LEU A 189      23.972  -0.649  -5.891  1.00 15.00      A    C  
ATOM   1342  CD2 LEU A 189      21.955  -1.583  -4.744  1.00 15.00      A    C  
ATOM   1343  C   LEU A 189      21.676   2.322  -6.813  1.00 15.00      A    C  
ATOM   1344  O   LEU A 189      20.523   2.719  -6.632  1.00 15.00      A    O  
ATOM   1345  N   GLU A 190      22.163   2.023  -8.013  1.00 15.00      A    N  
ATOM   1346  HN  GLU A 190      23.091   1.719  -8.089  1.00 15.00      A    H  
ATOM   1347  CA  GLU A 190      21.353   2.133  -9.218  1.00 15.00      A    C  
ATOM   1348  CB  GLU A 190      22.233   2.025 -10.464  1.00 15.00      A    C  
ATOM   1349  CG  GLU A 190      23.270   3.130 -10.580  1.00 15.00      A    C  
ATOM   1350  CD  GLU A 190      24.222   2.918 -11.739  1.00 15.00      A    C  
ATOM   1351  OE1 GLU A 190      23.961   3.469 -12.829  1.00 15.00      A    O  
ATOM   1352  OE2 GLU A 190      25.227   2.201 -11.557  1.00 15.00      A    O  
ATOM   1353  C   GLU A 190      20.260   1.070  -9.243  1.00 15.00      A    C  
ATOM   1354  O   GLU A 190      20.276   0.130  -8.447  1.00 15.00      A    O  
ATOM   1355  N   ALA A 191      19.308   1.228 -10.156  1.00 15.00      A    N  
ATOM   1356  HN  ALA A 191      19.351   1.997 -10.763  1.00 15.00      A    H  
ATOM   1357  CA  ALA A 191      18.206   0.282 -10.282  1.00 15.00      A    C  
ATOM   1358  CB  ALA A 191      16.997   0.953 -10.919  1.00 15.00      A    C  
ATOM   1359  C   ALA A 191      18.620  -0.945 -11.086  1.00 15.00      A    C  
ATOM   1360  O   ALA A 191      19.514  -0.876 -11.930  1.00 15.00      A    O  
ATOM   1361  N   GLY A 192      17.967  -2.069 -10.808  1.00 15.00      A    N  
ATOM   1362  HN  GLY A 192      17.275  -2.061 -10.113  1.00 15.00      A    H  
ATOM   1363  CA  GLY A 192      18.271  -3.302 -11.509  1.00 15.00      A    C  
ATOM   1364  C   GLY A 192      18.100  -4.518 -10.624  1.00 15.00      A    C  
ATOM   1365  O   GLY A 192      17.795  -4.390  -9.438  1.00 15.00      A    O  
ATOM   1366  N   ASP A 193      18.291  -5.701 -11.200  1.00 15.00      A    N  
ATOM   1367  HN  ASP A 193      18.526  -5.741 -12.148  1.00 15.00      A    H  
ATOM   1368  CA  ASP A 193      18.162  -6.941 -10.450  1.00 15.00      A    C  
ATOM   1369  CB  ASP A 193      17.733  -8.091 -11.367  1.00 15.00      A    C  
ATOM   1370  CG  ASP A 193      17.487  -9.384 -10.610  1.00 15.00      A    C  
ATOM   1371  OD1 ASP A 193      16.436  -9.490  -9.944  1.00 15.00      A    O  
ATOM   1372  OD2 ASP A 193      18.344 -10.289 -10.684  1.00 15.00      A    O  
ATOM   1373  C   ASP A 193      19.471  -7.276  -9.740  1.00 15.00      A    C  
ATOM   1374  O   ASP A 193      20.399  -7.817 -10.341  1.00 15.00      A    O  
ATOM   1375  N   HIS A 194      19.538  -6.934  -8.459  1.00 15.00      A    N  
ATOM   1376  HN  HIS A 194      18.769  -6.494  -8.043  1.00 15.00      A    H  
ATOM   1377  CA  HIS A 194      20.726  -7.193  -7.657  1.00 15.00      A    C  
ATOM   1378  CB  HIS A 194      21.116  -5.942  -6.855  1.00 15.00      A    C  
ATOM   1379  CG  HIS A 194      21.205  -4.683  -7.668  1.00 15.00      A    C  
ATOM   1380  ND1 HIS A 194      22.126  -4.540  -8.680  1.00 15.00      A    N  
ATOM   1381  CD2 HIS A 194      20.469  -3.547  -7.570  1.00 15.00      A    C  
ATOM   1382  CE1 HIS A 194      21.933  -3.330  -9.173  1.00 15.00      A    C  
ATOM   1383  NE2 HIS A 194      20.944  -2.694  -8.534  1.00 15.00      A    N  
ATOM   1384  HE2 HIS A 194      20.621  -1.786  -8.717  1.00 15.00      A    H  
ATOM   1385  C   HIS A 194      20.471  -8.352  -6.701  1.00 15.00      A    C  
ATOM   1386  O   HIS A 194      19.337  -8.567  -6.273  1.00 15.00      A    O  
ATOM   1387  N   PRO A 195      21.525  -9.118  -6.355  1.00 15.00      A    N  
ATOM   1388  CA  PRO A 195      21.407 -10.253  -5.432  1.00 15.00      A    C  
ATOM   1389  CB  PRO A 195      22.805 -10.881  -5.450  1.00 15.00      A    C  
ATOM   1390  CG  PRO A 195      23.710  -9.786  -5.898  1.00 15.00      A    C  
ATOM   1391  CD  PRO A 195      22.904  -8.945  -6.845  1.00 15.00      A    C  
ATOM   1392  C   PRO A 195      21.044  -9.804  -4.017  1.00 15.00      A    C  
ATOM   1393  O   PRO A 195      21.121  -8.619  -3.696  1.00 15.00      A    O  
ATOM   1394  N   VAL A 196      20.649 -10.762  -3.179  1.00 15.00      A    N  
ATOM   1395  HN  VAL A 196      20.608 -11.689  -3.499  1.00 15.00      A    H  
ATOM   1396  CA  VAL A 196      20.268 -10.474  -1.797  1.00 15.00      A    C  
ATOM   1397  CB  VAL A 196      19.626 -11.708  -1.118  1.00 15.00      A    C  
ATOM   1398  CG1 VAL A 196      20.619 -12.855  -0.978  1.00 15.00      A    C  
ATOM   1399  CG2 VAL A 196      19.006 -11.346   0.223  1.00 15.00      A    C  
ATOM   1400  C   VAL A 196      21.452  -9.958  -0.965  1.00 15.00      A    C  
ATOM   1401  O   VAL A 196      21.266  -9.225   0.007  1.00 15.00      A    O  
ATOM   1402  N   GLU A 197      22.665 -10.328  -1.367  1.00 15.00      A    N  
ATOM   1403  HN  GLU A 197      22.750 -10.895  -2.160  1.00 15.00      A    H  
ATOM   1404  CA  GLU A 197      23.871  -9.909  -0.661  1.00 15.00      A    C  
ATOM   1405  CB  GLU A 197      25.064 -10.792  -1.043  1.00 15.00      A    C  
ATOM   1406  CG  GLU A 197      25.160 -11.114  -2.527  1.00 15.00      A    C  
ATOM   1407  CD  GLU A 197      26.579 -11.413  -2.977  1.00 15.00      A    C  
ATOM   1408  OE1 GLU A 197      27.345 -12.005  -2.185  1.00 15.00      A    O  
ATOM   1409  OE2 GLU A 197      26.924 -11.059  -4.124  1.00 15.00      A    O  
ATOM   1410  C   GLU A 197      24.195  -8.435  -0.904  1.00 15.00      A    C  
ATOM   1411  O   GLU A 197      24.649  -7.737   0.003  1.00 15.00      A    O  
ATOM   1412  N   LEU A 198      23.956  -7.964  -2.127  1.00 15.00      A    N  
ATOM   1413  HN  LEU A 198      23.593  -8.566  -2.809  1.00 15.00      A    H  
ATOM   1414  CA  LEU A 198      24.224  -6.572  -2.474  1.00 15.00      A    C  
ATOM   1415  CB  LEU A 198      24.306  -6.397  -3.992  1.00 15.00      A    C  
ATOM   1416  CG  LEU A 198      24.723  -5.010  -4.497  1.00 15.00      A    C  
ATOM   1417  CD1 LEU A 198      26.098  -4.630  -3.965  1.00 15.00      A    C  
ATOM   1418  CD2 LEU A 198      24.707  -4.971  -6.017  1.00 15.00      A    C  
ATOM   1419  C   LEU A 198      23.171  -5.638  -1.881  1.00 15.00      A    C  
ATOM   1420  O   LEU A 198      23.475  -4.502  -1.514  1.00 15.00      A    O  
ATOM   1421  N   LEU A 199      21.935  -6.130  -1.781  1.00 15.00      A    N  
ATOM   1422  HN  LEU A 199      21.760  -7.044  -2.089  1.00 15.00      A    H  
ATOM   1423  CA  LEU A 199      20.831  -5.346  -1.230  1.00 15.00      A    C  
ATOM   1424  CB  LEU A 199      19.484  -5.948  -1.647  1.00 15.00      A    C  
ATOM   1425  CG  LEU A 199      19.213  -6.017  -3.153  1.00 15.00      A    C  
ATOM   1426  CD1 LEU A 199      17.924  -6.772  -3.436  1.00 15.00      A    C  
ATOM   1427  CD2 LEU A 199      19.165  -4.623  -3.757  1.00 15.00      A    C  
ATOM   1428  C   LEU A 199      20.923  -5.249   0.293  1.00 15.00      A    C  
ATOM   1429  O   LEU A 199      20.359  -4.339   0.902  1.00 15.00      A    O  
ATOM   1430  N   ALA A 200      21.638  -6.192   0.903  1.00 15.00      A    N  
ATOM   1431  HN  ALA A 200      22.066  -6.890   0.363  1.00 15.00      A    H  
ATOM   1432  CA  ALA A 200      21.808  -6.208   2.352  1.00 15.00      A    C  
ATOM   1433  CB  ALA A 200      22.091  -7.619   2.842  1.00 15.00      A    C  
ATOM   1434  C   ALA A 200      22.938  -5.277   2.766  1.00 15.00      A    C  
ATOM   1435  O   ALA A 200      22.862  -4.609   3.798  1.00 15.00      A    O  
ATOM   1436  N   ARG A 201      23.981  -5.235   1.942  1.00 15.00      A    N  
ATOM   1437  HN  ARG A 201      23.969  -5.788   1.131  1.00 15.00      A    H  
ATOM   1438  CA  ARG A 201      25.142  -4.395   2.210  1.00 15.00      A    C  
ATOM   1439  CB  ARG A 201      26.359  -4.894   1.423  1.00 15.00      A    C  
ATOM   1440  CG  ARG A 201      27.687  -4.645   2.118  1.00 15.00      A    C  
ATOM   1441  CD  ARG A 201      27.728  -5.334   3.474  1.00 15.00      A    C  
ATOM   1442  NE  ARG A 201      28.556  -4.612   4.437  1.00 15.00      A    N  
ATOM   1443  HE  ARG A 201      29.476  -4.922   4.565  1.00 15.00      A    H  
ATOM   1444  CZ  ARG A 201      28.128  -3.564   5.140  1.00 15.00      A    C  
ATOM   1445  NH1 ARG A 201      26.890  -3.113   4.981  1.00 15.00      A    N  
ATOM   1446 HH11 ARG A 201      26.247  -3.580   4.308  1.00 15.00      A    H  
ATOM   1447 HH12 ARG A 201      26.560  -2.294   5.531  1.00 15.00      A    H  
ATOM   1448  NH2 ARG A 201      28.933  -2.971   6.008  1.00 15.00      A    N  
ATOM   1449 HH21 ARG A 201      28.596  -2.152   6.554  1.00 15.00      A    H  
ATOM   1450 HH22 ARG A 201      29.901  -3.325   6.146  1.00 15.00      A    H  
ATOM   1451  C   ARG A 201      24.862  -2.929   1.887  1.00 15.00      A    C  
ATOM   1452  O   ARG A 201      25.508  -2.030   2.429  1.00 15.00      A    O  
ATOM   1453  N   ASP A 202      23.890  -2.693   1.011  1.00 15.00      A    N  
ATOM   1454  HN  ASP A 202      23.403  -3.449   0.622  1.00 15.00      A    H  
ATOM   1455  CA  ASP A 202      23.528  -1.335   0.618  1.00 15.00      A    C  
ATOM   1456  CB  ASP A 202      22.904  -1.322  -0.780  1.00 15.00      A    C  
ATOM   1457  CG  ASP A 202      22.834   0.072  -1.377  1.00 15.00      A    C  
ATOM   1458  OD1 ASP A 202      21.713   0.606  -1.513  1.00 15.00      A    O  
ATOM   1459  OD2 ASP A 202      23.902   0.631  -1.707  1.00 15.00      A    O  
ATOM   1460  C   ASP A 202      22.575  -0.705   1.629  1.00 15.00      A    C  
ATOM   1461  O   ASP A 202      22.459   0.516   1.706  1.00 15.00      A    O  
ATOM   1462  N   PHE A 203      21.893  -1.546   2.405  1.00 15.00      A    N  
ATOM   1463  HN  PHE A 203      22.021  -2.512   2.296  1.00 15.00      A    H  
ATOM   1464  CA  PHE A 203      20.957  -1.060   3.412  1.00 15.00      A    C  
ATOM   1465  CB  PHE A 203      19.966  -2.159   3.811  1.00 15.00      A    C  
ATOM   1466  CG  PHE A 203      19.003  -1.746   4.892  1.00 15.00      A    C  
ATOM   1467  CD1 PHE A 203      18.061  -0.758   4.658  1.00 15.00      A    C  
ATOM   1468  CD2 PHE A 203      19.046  -2.342   6.141  1.00 15.00      A    C  
ATOM   1469  CE1 PHE A 203      17.180  -0.371   5.648  1.00 15.00      A    C  
ATOM   1470  CE2 PHE A 203      18.168  -1.962   7.137  1.00 15.00      A    C  
ATOM   1471  CZ  PHE A 203      17.233  -0.975   6.889  1.00 15.00      A    C  
ATOM   1472  C   PHE A 203      21.690  -0.535   4.645  1.00 15.00      A    C  
ATOM   1473  O   PHE A 203      21.215   0.377   5.317  1.00 15.00      A    O  
ATOM   1474  N   GLU A 204      22.850  -1.115   4.936  1.00 15.00      A    N  
ATOM   1475  HN  GLU A 204      23.183  -1.832   4.358  1.00 15.00      A    H  
ATOM   1476  CA  GLU A 204      23.639  -0.705   6.094  1.00 15.00      A    C  
ATOM   1477  CB  GLU A 204      24.470  -1.874   6.614  1.00 15.00      A    C  
ATOM   1478  CG  GLU A 204      23.653  -3.095   7.001  1.00 15.00      A    C  
ATOM   1479  CD  GLU A 204      24.515  -4.327   7.203  1.00 15.00      A    C  
ATOM   1480  OE1 GLU A 204      25.179  -4.422   8.256  1.00 15.00      A    O  
ATOM   1481  OE2 GLU A 204      24.527  -5.198   6.306  1.00 15.00      A    O  
ATOM   1482  C   GLU A 204      24.542   0.477   5.760  1.00 15.00      A    C  
ATOM   1483  O   GLU A 204      24.862   1.289   6.628  1.00 15.00      A    O  
ATOM   1484  N   LYS A 205      24.957   0.565   4.499  1.00 15.00      A    N  
ATOM   1485  HN  LYS A 205      24.684  -0.120   3.853  1.00 15.00      A    H  
ATOM   1486  CA  LYS A 205      25.814   1.656   4.057  1.00 15.00      A    C  
ATOM   1487  CB  LYS A 205      26.686   1.214   2.876  1.00 15.00      A    C  
ATOM   1488  CG  LYS A 205      27.981   2.002   2.718  1.00 15.00      A    C  
ATOM   1489  CD  LYS A 205      28.730   2.126   4.039  1.00 15.00      A    C  
ATOM   1490  CE  LYS A 205      29.195   0.772   4.554  1.00 15.00      A    C  
ATOM   1491  NZ  LYS A 205      29.626   0.841   5.979  1.00 15.00      A    N  
ATOM   1492  HZ1 LYS A 205      28.834   1.156   6.577  1.00 15.00      A    H  
ATOM   1493  HZ2 LYS A 205      30.413   1.513   6.084  1.00 15.00      A    H  
ATOM   1494  HZ3 LYS A 205      29.940  -0.096   6.303  1.00 15.00      A    H  
ATOM   1495  C   LYS A 205      24.982   2.887   3.696  1.00 15.00      A    C  
ATOM   1496  O   LYS A 205      25.468   4.016   3.756  1.00 15.00      A    O  
ATOM   1497  N   ASN A 206      23.720   2.654   3.334  1.00 15.00      A    N  
ATOM   1498  HN  ASN A 206      23.396   1.729   3.306  1.00 15.00      A    H  
ATOM   1499  CA  ASN A 206      22.804   3.731   2.971  1.00 15.00      A    C  
ATOM   1500  CB  ASN A 206      22.578   3.753   1.454  1.00 15.00      A    C  
ATOM   1501  CG  ASN A 206      23.780   4.255   0.681  1.00 15.00      A    C  
ATOM   1502  OD1 ASN A 206      24.455   5.196   1.098  1.00 15.00      A    O  
ATOM   1503  ND2 ASN A 206      24.058   3.623  -0.450  1.00 15.00      A    N  
ATOM   1504 HD21 ASN A 206      23.481   2.878  -0.718  1.00 15.00      A    H  
ATOM   1505 HD22 ASN A 206      24.828   3.930  -0.974  1.00 15.00      A    H  
ATOM   1506  C   ASN A 206      21.467   3.568   3.689  1.00 15.00      A    C  
ATOM   1507  O   ASN A 206      20.412   3.537   3.056  1.00 15.00      A    O  
ATOM   1508  N   TYR A 207      21.520   3.459   5.016  1.00 15.00      A    N  
ATOM   1509  HN  TYR A 207      22.395   3.482   5.461  1.00 15.00      A    H  
ATOM   1510  CA  TYR A 207      20.312   3.297   5.826  1.00 15.00      A    C  
ATOM   1511  CB  TYR A 207      20.669   2.965   7.282  1.00 15.00      A    C  
ATOM   1512  CG  TYR A 207      19.507   3.108   8.242  1.00 15.00      A    C  
ATOM   1513  CD1 TYR A 207      18.443   2.215   8.218  1.00 15.00      A    C  
ATOM   1514  CD2 TYR A 207      19.468   4.150   9.159  1.00 15.00      A    C  
ATOM   1515  CE1 TYR A 207      17.371   2.362   9.077  1.00 15.00      A    C  
ATOM   1516  CE2 TYR A 207      18.403   4.300  10.024  1.00 15.00      A    C  
ATOM   1517  CZ  TYR A 207      17.357   3.405   9.978  1.00 15.00      A    C  
ATOM   1518  OH  TYR A 207      16.292   3.561  10.829  1.00 15.00      A    O  
ATOM   1519  HH  TYR A 207      16.092   4.497  10.924  1.00 15.00      A    H  
ATOM   1520  C   TYR A 207      19.408   4.529   5.759  1.00 15.00      A    C  
ATOM   1521  O   TYR A 207      18.185   4.406   5.681  1.00 15.00      A    O  
ATOM   1522  N   ASN A 208      20.019   5.712   5.788  1.00 15.00      A    N  
ATOM   1523  HN  ASN A 208      20.995   5.739   5.851  1.00 15.00      A    H  
ATOM   1524  CA  ASN A 208      19.275   6.972   5.734  1.00 15.00      A    C  
ATOM   1525  CB  ASN A 208      20.220   8.158   5.963  1.00 15.00      A    C  
ATOM   1526  CG  ASN A 208      19.486   9.473   6.157  1.00 15.00      A    C  
ATOM   1527  OD1 ASN A 208      19.061   9.801   7.263  1.00 15.00      A    O  
ATOM   1528  ND2 ASN A 208      19.343  10.243   5.082  1.00 15.00      A    N  
ATOM   1529 HD21 ASN A 208      19.713   9.927   4.232  1.00 15.00      A    H  
ATOM   1530 HD22 ASN A 208      18.872  11.096   5.185  1.00 15.00      A    H  
ATOM   1531  C   ASN A 208      18.537   7.132   4.404  1.00 15.00      A    C  
ATOM   1532  O   ASN A 208      17.546   7.861   4.314  1.00 15.00      A    O  
ATOM   1533  N   MET A 209      19.018   6.429   3.380  1.00 15.00      A    N  
ATOM   1534  HN  MET A 209      19.796   5.849   3.526  1.00 15.00      A    H  
ATOM   1535  CA  MET A 209      18.423   6.487   2.050  1.00 15.00      A    C  
ATOM   1536  CB  MET A 209      19.461   6.068   1.004  1.00 15.00      A    C  
ATOM   1537  CG  MET A 209      19.163   6.544  -0.405  1.00 15.00      A    C  
ATOM   1538  SD  MET A 209      20.482   6.151  -1.564  1.00 15.00      A    S  
ATOM   1539  CE  MET A 209      21.812   7.156  -0.917  1.00 15.00      A    C  
ATOM   1540  C   MET A 209      17.173   5.605   1.947  1.00 15.00      A    C  
ATOM   1541  O   MET A 209      16.487   5.609   0.925  1.00 15.00      A    O  
ATOM   1542  N   TYR A 210      16.881   4.852   3.007  1.00 15.00      A    N  
ATOM   1543  HN  TYR A 210      17.467   4.886   3.793  1.00 15.00      A    H  
ATOM   1544  CA  TYR A 210      15.712   3.973   3.026  1.00 15.00      A    C  
ATOM   1545  CB  TYR A 210      16.121   2.533   3.339  1.00 15.00      A    C  
ATOM   1546  CG  TYR A 210      16.809   1.820   2.200  1.00 15.00      A    C  
ATOM   1547  CD1 TYR A 210      16.083   1.317   1.128  1.00 15.00      A    C  
ATOM   1548  CD2 TYR A 210      18.184   1.641   2.199  1.00 15.00      A    C  
ATOM   1549  CE1 TYR A 210      16.710   0.657   0.088  1.00 15.00      A    C  
ATOM   1550  CE2 TYR A 210      18.821   0.985   1.163  1.00 15.00      A    C  
ATOM   1551  CZ  TYR A 210      18.079   0.493   0.110  1.00 15.00      A    C  
ATOM   1552  OH  TYR A 210      18.708  -0.166  -0.922  1.00 15.00      A    O  
ATOM   1553  HH  TYR A 210      18.520   0.279  -1.752  1.00 15.00      A    H  
ATOM   1554  C   TYR A 210      14.659   4.434   4.033  1.00 15.00      A    C  
ATOM   1555  O   TYR A 210      13.558   3.890   4.073  1.00 15.00      A    O  
ATOM   1556  N   ILE A 211      15.004   5.438   4.841  1.00 15.00      A    N  
ATOM   1557  HN  ILE A 211      15.895   5.833   4.752  1.00 15.00      A    H  
ATOM   1558  CA  ILE A 211      14.088   5.962   5.856  1.00 15.00      A    C  
ATOM   1559  CB  ILE A 211      14.767   7.019   6.759  1.00 15.00      A    C  
ATOM   1560  CG1 ILE A 211      15.985   6.411   7.465  1.00 15.00      A    C  
ATOM   1561  CG2 ILE A 211      13.776   7.566   7.781  1.00 15.00      A    C  
ATOM   1562  CD1 ILE A 211      16.762   7.397   8.313  1.00 15.00      A    C  
ATOM   1563  C   ILE A 211      12.820   6.555   5.239  1.00 15.00      A    C  
ATOM   1564  O   ILE A 211      11.711   6.128   5.559  1.00 15.00      A    O  
ATOM   1565  N   PHE A 212      12.995   7.531   4.352  1.00 15.00      A    N  
ATOM   1566  HN  PHE A 212      13.905   7.821   4.135  1.00 15.00      A    H  
ATOM   1567  CA  PHE A 212      11.864   8.190   3.697  1.00 15.00      A    C  
ATOM   1568  CB  PHE A 212      12.295   9.462   2.958  1.00 15.00      A    C  
ATOM   1569  CG  PHE A 212      11.146  10.263   2.408  1.00 15.00      A    C  
ATOM   1570  CD1 PHE A 212      10.108  10.671   3.233  1.00 15.00      A    C  
ATOM   1571  CD2 PHE A 212      11.102  10.607   1.067  1.00 15.00      A    C  
ATOM   1572  CE1 PHE A 212       9.050  11.404   2.731  1.00 15.00      A    C  
ATOM   1573  CE2 PHE A 212      10.047  11.341   0.559  1.00 15.00      A    C  
ATOM   1574  CZ  PHE A 212       9.019  11.741   1.392  1.00 15.00      A    C  
ATOM   1575  C   PHE A 212      11.044   7.262   2.785  1.00 15.00      A    C  
ATOM   1576  O   PHE A 212       9.822   7.225   2.911  1.00 15.00      A    O  
ATOM   1577  N   PRO A 213      11.684   6.519   1.843  1.00 15.00      A    N  
ATOM   1578  CA  PRO A 213      10.969   5.603   0.930  1.00 15.00      A    C  
ATOM   1579  CB  PRO A 213      12.102   4.822   0.264  1.00 15.00      A    C  
ATOM   1580  CG  PRO A 213      13.245   5.773   0.269  1.00 15.00      A    C  
ATOM   1581  CD  PRO A 213      13.135   6.529   1.562  1.00 15.00      A    C  
ATOM   1582  C   PRO A 213      10.008   4.644   1.642  1.00 15.00      A    C  
ATOM   1583  O   PRO A 213       8.949   4.312   1.109  1.00 15.00      A    O  
ATOM   1584  N   VAL A 214      10.381   4.210   2.842  1.00 15.00      A    N  
ATOM   1585  HN  VAL A 214      11.233   4.515   3.214  1.00 15.00      A    H  
ATOM   1586  CA  VAL A 214       9.554   3.293   3.621  1.00 15.00      A    C  
ATOM   1587  CB  VAL A 214      10.384   2.598   4.728  1.00 15.00      A    C  
ATOM   1588  CG1 VAL A 214       9.492   1.858   5.712  1.00 15.00      A    C  
ATOM   1589  CG2 VAL A 214      11.387   1.637   4.107  1.00 15.00      A    C  
ATOM   1590  C   VAL A 214       8.337   4.008   4.220  1.00 15.00      A    C  
ATOM   1591  O   VAL A 214       7.209   3.531   4.095  1.00 15.00      A    O  
ATOM   1592  N   HIS A 215       8.569   5.165   4.841  1.00 15.00      A    N  
ATOM   1593  HN  HIS A 215       9.487   5.509   4.879  1.00 15.00      A    H  
ATOM   1594  CA  HIS A 215       7.491   5.942   5.464  1.00 15.00      A    C  
ATOM   1595  CB  HIS A 215       8.061   7.076   6.320  1.00 15.00      A    C  
ATOM   1596  CG  HIS A 215       8.639   6.627   7.625  1.00 15.00      A    C  
ATOM   1597  ND1 HIS A 215       9.980   6.679   7.927  1.00 15.00      A    N  
ATOM   1598  HD1 HIS A 215      10.694   7.000   7.334  1.00 15.00      A    H  
ATOM   1599  CD2 HIS A 215       8.028   6.118   8.725  1.00 15.00      A    C  
ATOM   1600  CE1 HIS A 215      10.139   6.210   9.172  1.00 15.00      A    C  
ATOM   1601  NE2 HIS A 215       8.983   5.856   9.701  1.00 15.00      A    N  
ATOM   1602  C   HIS A 215       6.524   6.515   4.430  1.00 15.00      A    C  
ATOM   1603  O   HIS A 215       5.341   6.708   4.712  1.00 15.00      A    O  
ATOM   1604  N   TRP A 216       7.037   6.786   3.236  1.00 15.00      A    N  
ATOM   1605  HN  TRP A 216       7.987   6.604   3.075  1.00 15.00      A    H  
ATOM   1606  CA  TRP A 216       6.230   7.339   2.158  1.00 15.00      A    C  
ATOM   1607  CB  TRP A 216       7.135   7.842   1.029  1.00 15.00      A    C  
ATOM   1608  CG  TRP A 216       6.392   8.310  -0.183  1.00 15.00      A    C  
ATOM   1609  CD1 TRP A 216       5.833   9.539  -0.382  1.00 15.00      A    C  
ATOM   1610  CD2 TRP A 216       6.124   7.549  -1.365  1.00 15.00      A    C  
ATOM   1611  NE1 TRP A 216       5.234   9.590  -1.617  1.00 15.00      A    N  
ATOM   1612  HE1 TRP A 216       4.766  10.366  -1.991  1.00 15.00      A    H  
ATOM   1613  CE2 TRP A 216       5.400   8.380  -2.240  1.00 15.00      A    C  
ATOM   1614  CE3 TRP A 216       6.430   6.245  -1.768  1.00 15.00      A    C  
ATOM   1615  CZ2 TRP A 216       4.976   7.948  -3.493  1.00 15.00      A    C  
ATOM   1616  CZ3 TRP A 216       6.008   5.819  -3.010  1.00 15.00      A    C  
ATOM   1617  CH2 TRP A 216       5.289   6.667  -3.858  1.00 15.00      A    C  
ATOM   1618  C   TRP A 216       5.238   6.307   1.631  1.00 15.00      A    C  
ATOM   1619  O   TRP A 216       4.086   6.632   1.341  1.00 15.00      A    O  
ATOM   1620  N   GLN A 217       5.694   5.061   1.517  1.00 15.00      A    N  
ATOM   1621  HN  GLN A 217       6.620   4.867   1.773  1.00 15.00      A    H  
ATOM   1622  CA  GLN A 217       4.853   3.976   1.025  1.00 15.00      A    C  
ATOM   1623  CB  GLN A 217       5.695   2.727   0.760  1.00 15.00      A    C  
ATOM   1624  CG  GLN A 217       4.917   1.544   0.196  1.00 15.00      A    C  
ATOM   1625  CD  GLN A 217       4.330   1.807  -1.180  1.00 15.00      A    C  
ATOM   1626  OE1 GLN A 217       3.609   2.782  -1.391  1.00 15.00      A    O  
ATOM   1627  NE2 GLN A 217       4.642   0.935  -2.128  1.00 15.00      A    N  
ATOM   1628 HE21 GLN A 217       5.225   0.184  -1.892  1.00 15.00      A    H  
ATOM   1629 HE22 GLN A 217       4.277   1.078  -3.026  1.00 15.00      A    H  
ATOM   1630  C   GLN A 217       3.722   3.663   2.002  1.00 15.00      A    C  
ATOM   1631  O   GLN A 217       2.633   3.258   1.594  1.00 15.00      A    O  
ATOM   1632  N   PHE A 218       3.986   3.859   3.291  1.00 15.00      A    N  
ATOM   1633  HN  PHE A 218       4.876   4.177   3.554  1.00 15.00      A    H  
ATOM   1634  CA  PHE A 218       2.986   3.610   4.321  1.00 15.00      A    C  
ATOM   1635  CB  PHE A 218       3.613   3.720   5.714  1.00 15.00      A    C  
ATOM   1636  CG  PHE A 218       2.667   3.392   6.837  1.00 15.00      A    C  
ATOM   1637  CD1 PHE A 218       1.948   4.392   7.472  1.00 15.00      A    C  
ATOM   1638  CD2 PHE A 218       2.495   2.084   7.255  1.00 15.00      A    C  
ATOM   1639  CE1 PHE A 218       1.076   4.093   8.501  1.00 15.00      A    C  
ATOM   1640  CE2 PHE A 218       1.627   1.778   8.283  1.00 15.00      A    C  
ATOM   1641  CZ  PHE A 218       0.915   2.784   8.906  1.00 15.00      A    C  
ATOM   1642  C   PHE A 218       1.820   4.589   4.188  1.00 15.00      A    C  
ATOM   1643  O   PHE A 218       0.664   4.217   4.378  1.00 15.00      A    O  
ATOM   1644  N   GLY A 219       2.139   5.838   3.848  1.00 15.00      A    N  
ATOM   1645  HN  GLY A 219       3.082   6.066   3.704  1.00 15.00      A    H  
ATOM   1646  CA  GLY A 219       1.117   6.860   3.691  1.00 15.00      A    C  
ATOM   1647  C   GLY A 219       0.355   6.741   2.384  1.00 15.00      A    C  
ATOM   1648  O   GLY A 219      -0.756   7.259   2.258  1.00 15.00      A    O  
ATOM   1649  N   GLN A 220       0.955   6.062   1.408  1.00 15.00      A    N  
ATOM   1650  HN  GLN A 220       1.844   5.680   1.571  1.00 15.00      A    H  
ATOM   1651  CA  GLN A 220       0.324   5.867   0.106  1.00 15.00      A    C  
ATOM   1652  CB  GLN A 220       1.373   5.519  -0.952  1.00 15.00      A    C  
ATOM   1653  CG  GLN A 220       2.298   6.661  -1.343  1.00 15.00      A    C  
ATOM   1654  CD  GLN A 220       1.614   7.719  -2.187  1.00 15.00      A    C  
ATOM   1655  OE1 GLN A 220       1.437   7.548  -3.392  1.00 15.00      A    O  
ATOM   1656  NE2 GLN A 220       1.257   8.836  -1.565  1.00 15.00      A    N  
ATOM   1657 HE21 GLN A 220       1.452   8.917  -0.609  1.00 15.00      A    H  
ATOM   1658 HE22 GLN A 220       0.811   9.533  -2.090  1.00 15.00      A    H  
ATOM   1659  C   GLN A 220      -0.709   4.748   0.171  1.00 15.00      A    C  
ATOM   1660  O   GLN A 220      -1.608   4.672  -0.667  1.00 15.00      A    O  
ATOM   1661  N   LEU A 221      -0.570   3.877   1.166  1.00 15.00      A    N  
ATOM   1662  HN  LEU A 221       0.167   3.991   1.802  1.00 15.00      A    H  
ATOM   1663  CA  LEU A 221      -1.488   2.760   1.338  1.00 15.00      A    C  
ATOM   1664  CB  LEU A 221      -0.721   1.491   1.717  1.00 15.00      A    C  
ATOM   1665  CG  LEU A 221       0.429   1.089   0.793  1.00 15.00      A    C  
ATOM   1666  CD1 LEU A 221       1.183  -0.095   1.371  1.00 15.00      A    C  
ATOM   1667  CD2 LEU A 221      -0.080   0.772  -0.605  1.00 15.00      A    C  
ATOM   1668  C   LEU A 221      -2.541   3.072   2.399  1.00 15.00      A    C  
ATOM   1669  O   LEU A 221      -3.687   2.632   2.294  1.00 15.00      A    O  
ATOM   1670  N   ASP A 222      -2.139   3.831   3.416  1.00 15.00      A    N  
ATOM   1671  HN  ASP A 222      -1.209   4.139   3.439  1.00 15.00      A    H  
ATOM   1672  CA  ASP A 222      -3.037   4.212   4.506  1.00 15.00      A    C  
ATOM   1673  CB  ASP A 222      -2.228   4.642   5.735  1.00 15.00      A    C  
ATOM   1674  CG  ASP A 222      -3.096   4.996   6.926  1.00 15.00      A    C  
ATOM   1675  OD1 ASP A 222      -3.835   4.115   7.408  1.00 15.00      A    O  
ATOM   1676  OD2 ASP A 222      -3.027   6.156   7.383  1.00 15.00      A    O  
ATOM   1677  C   ASP A 222      -3.981   5.331   4.072  1.00 15.00      A    C  
ATOM   1678  O   ASP A 222      -3.692   6.512   4.268  1.00 15.00      A    O  
ATOM   1679  N   GLN A 223      -5.104   4.942   3.471  1.00 15.00      A    N  
ATOM   1680  HN  GLN A 223      -5.265   3.985   3.341  1.00 15.00      A    H  
ATOM   1681  CA  GLN A 223      -6.102   5.896   2.992  1.00 15.00      A    C  
ATOM   1682  CB  GLN A 223      -5.781   6.331   1.556  1.00 15.00      A    C  
ATOM   1683  CG  GLN A 223      -4.598   7.279   1.420  1.00 15.00      A    C  
ATOM   1684  CD  GLN A 223      -4.089   7.383  -0.005  1.00 15.00      A    C  
ATOM   1685  OE1 GLN A 223      -3.545   8.409  -0.409  1.00 15.00      A    O  
ATOM   1686  NE2 GLN A 223      -4.264   6.316  -0.778  1.00 15.00      A    N  
ATOM   1687 HE21 GLN A 223      -4.706   5.532  -0.391  1.00 15.00      A    H  
ATOM   1688 HE22 GLN A 223      -3.943   6.356  -1.702  1.00 15.00      A    H  
ATOM   1689  C   GLN A 223      -7.506   5.294   3.027  1.00 15.00      A    C  
ATOM   1690  O   GLN A 223      -8.475   5.953   2.640  1.00 15.00      A    O  
ATOM   1691  N   HIS A 224      -7.621   4.049   3.497  1.00 15.00      A    N  
ATOM   1692  HN  HIS A 224      -6.823   3.580   3.819  1.00 15.00      A    H  
ATOM   1693  CA  HIS A 224      -8.922   3.378   3.550  1.00 15.00      A    C  
ATOM   1694  CB  HIS A 224      -8.998   2.228   2.533  1.00 15.00      A    C  
ATOM   1695  CG  HIS A 224      -8.699   2.614   1.119  1.00 15.00      A    C  
ATOM   1696  ND1 HIS A 224      -9.236   3.713   0.488  1.00 15.00      A    N  
ATOM   1697  HD1 HIS A 224      -9.858   4.360   0.883  1.00 15.00      A    H  
ATOM   1698  CD2 HIS A 224      -7.896   2.013   0.204  1.00 15.00      A    C  
ATOM   1699  CE1 HIS A 224      -8.750   3.746  -0.761  1.00 15.00      A    C  
ATOM   1700  NE2 HIS A 224      -7.933   2.735  -0.984  1.00 15.00      A    N  
ATOM   1701  C   HIS A 224      -9.269   2.841   4.944  1.00 15.00      A    C  
ATOM   1702  O   HIS A 224      -9.445   1.634   5.115  1.00 15.00      A    O  
ATOM   1703  N   PRO A 225      -9.368   3.714   5.967  1.00 15.00      A    N  
ATOM   1704  CA  PRO A 225      -9.150   5.149   5.858  1.00 15.00      A    C  
ATOM   1705  CB  PRO A 225     -10.252   5.689   6.767  1.00 15.00      A    C  
ATOM   1706  CG  PRO A 225     -10.464   4.627   7.811  1.00 15.00      A    C  
ATOM   1707  CD  PRO A 225      -9.772   3.369   7.333  1.00 15.00      A    C  
ATOM   1708  C   PRO A 225      -7.780   5.546   6.418  1.00 15.00      A    C  
ATOM   1709  O   PRO A 225      -6.919   4.697   6.621  1.00 15.00      A    O  
ATOM   1710  N   ILE A 226      -7.585   6.840   6.658  1.00 15.00      A    N  
ATOM   1711  HN  ILE A 226      -8.302   7.480   6.473  1.00 15.00      A    H  
ATOM   1712  CA  ILE A 226      -6.322   7.325   7.204  1.00 15.00      A    C  
ATOM   1713  CB  ILE A 226      -6.011   8.767   6.744  1.00 15.00      A    C  
ATOM   1714  CG1 ILE A 226      -6.124   8.880   5.220  1.00 15.00      A    C  
ATOM   1715  CG2 ILE A 226      -4.621   9.185   7.210  1.00 15.00      A    C  
ATOM   1716  CD1 ILE A 226      -5.975  10.291   4.693  1.00 15.00      A    C  
ATOM   1717  C   ILE A 226      -6.367   7.278   8.730  1.00 15.00      A    C  
ATOM   1718  O   ILE A 226      -6.878   8.198   9.373  1.00 15.00      A    O  
ATOM   1719  N   ASP A 227      -5.841   6.195   9.298  1.00 15.00      A    N  
ATOM   1720  HN  ASP A 227      -5.449   5.499   8.728  1.00 15.00      A    H  
ATOM   1721  CA  ASP A 227      -5.830   6.014  10.747  1.00 15.00      A    C  
ATOM   1722  CB  ASP A 227      -6.960   5.072  11.198  1.00 15.00      A    C  
ATOM   1723  CG  ASP A 227      -6.871   3.659  10.628  1.00 15.00      A    C  
ATOM   1724  OD1 ASP A 227      -6.072   3.429   9.696  1.00 15.00      A    O  
ATOM   1725  OD2 ASP A 227      -7.611   2.779  11.118  1.00 15.00      A    O  
ATOM   1726  C   ASP A 227      -4.474   5.524  11.253  1.00 15.00      A    C  
ATOM   1727  O   ASP A 227      -4.241   5.455  12.461  1.00 15.00      A    O  
ATOM   1728  N   GLY A 228      -3.584   5.188  10.323  1.00 15.00      A    N  
ATOM   1729  HN  GLY A 228      -3.827   5.264   9.374  1.00 15.00      A    H  
ATOM   1730  CA  GLY A 228      -2.264   4.709  10.695  1.00 15.00      A    C  
ATOM   1731  C   GLY A 228      -2.184   3.195  10.748  1.00 15.00      A    C  
ATOM   1732  O   GLY A 228      -1.277   2.637  11.369  1.00 15.00      A    O  
ATOM   1733  N   TYR A 229      -3.138   2.530  10.102  1.00 15.00      A    N  
ATOM   1734  HN  TYR A 229      -3.836   3.034   9.633  1.00 15.00      A    H  
ATOM   1735  CA  TYR A 229      -3.177   1.070  10.073  1.00 15.00      A    C  
ATOM   1736  CB  TYR A 229      -4.279   0.542  10.996  1.00 15.00      A    C  
ATOM   1737  CG  TYR A 229      -4.103   0.937  12.446  1.00 15.00      A    C  
ATOM   1738  CD1 TYR A 229      -3.147   0.323  13.245  1.00 15.00      A    C  
ATOM   1739  CD2 TYR A 229      -4.889   1.931  13.013  1.00 15.00      A    C  
ATOM   1740  CE1 TYR A 229      -2.978   0.689  14.567  1.00 15.00      A    C  
ATOM   1741  CE2 TYR A 229      -4.729   2.303  14.335  1.00 15.00      A    C  
ATOM   1742  CZ  TYR A 229      -3.772   1.679  15.108  1.00 15.00      A    C  
ATOM   1743  OH  TYR A 229      -3.608   2.051  16.425  1.00 15.00      A    O  
ATOM   1744  HH  TYR A 229      -4.468   2.127  16.846  1.00 15.00      A    H  
ATOM   1745  C   TYR A 229      -3.386   0.555   8.653  1.00 15.00      A    C  
ATOM   1746  O   TYR A 229      -4.225   1.067   7.914  1.00 15.00      A    O  
ATOM   1747  N   LEU A 230      -2.614  -0.457   8.276  1.00 15.00      A    N  
ATOM   1748  HN  LEU A 230      -1.966  -0.826   8.910  1.00 15.00      A    H  
ATOM   1749  CA  LEU A 230      -2.712  -1.036   6.942  1.00 15.00      A    C  
ATOM   1750  CB  LEU A 230      -1.325  -1.252   6.334  1.00 15.00      A    C  
ATOM   1751  CG  LEU A 230      -0.540   0.011   5.991  1.00 15.00      A    C  
ATOM   1752  CD1 LEU A 230       0.709  -0.338   5.201  1.00 15.00      A    C  
ATOM   1753  CD2 LEU A 230      -1.407   0.988   5.216  1.00 15.00      A    C  
ATOM   1754  C   LEU A 230      -3.487  -2.344   6.948  1.00 15.00      A    C  
ATOM   1755  O   LEU A 230      -2.982  -3.377   7.386  1.00 15.00      A    O  
ATOM   1756  N   SER A 231      -4.720  -2.293   6.456  1.00 15.00      A    N  
ATOM   1757  HN  SER A 231      -5.071  -1.437   6.130  1.00 15.00      A    H  
ATOM   1758  CA  SER A 231      -5.568  -3.477   6.390  1.00 15.00      A    C  
ATOM   1759  CB  SER A 231      -7.046  -3.080   6.287  1.00 15.00      A    C  
ATOM   1760  OG  SER A 231      -7.315  -2.400   5.073  1.00 15.00      A    O  
ATOM   1761  HG  SER A 231      -7.077  -1.473   5.165  1.00 15.00      A    H  
ATOM   1762  C   SER A 231      -5.178  -4.348   5.201  1.00 15.00      A    C  
ATOM   1763  O   SER A 231      -4.269  -4.006   4.441  1.00 15.00      A    O  
ATOM   1764  N   HIS A 232      -5.867  -5.472   5.049  1.00 15.00      A    N  
ATOM   1765  HN  HIS A 232      -6.569  -5.690   5.698  1.00 15.00      A    H  
ATOM   1766  CA  HIS A 232      -5.610  -6.394   3.948  1.00 15.00      A    C  
ATOM   1767  CB  HIS A 232      -6.391  -7.692   4.176  1.00 15.00      A    C  
ATOM   1768  CG  HIS A 232      -5.968  -8.850   3.326  1.00 15.00      A    C  
ATOM   1769  ND1 HIS A 232      -5.060  -9.773   3.778  1.00 15.00      A    N  
ATOM   1770  CD2 HIS A 232      -6.380  -9.201   2.083  1.00 15.00      A    C  
ATOM   1771  CE1 HIS A 232      -4.938 -10.665   2.812  1.00 15.00      A    C  
ATOM   1772  NE2 HIS A 232      -5.717 -10.359   1.766  1.00 15.00      A    N  
ATOM   1773  HE2 HIS A 232      -5.796 -10.863   0.928  1.00 15.00      A    H  
ATOM   1774  C   HIS A 232      -5.998  -5.749   2.614  1.00 15.00      A    C  
ATOM   1775  O   HIS A 232      -5.425  -6.059   1.571  1.00 15.00      A    O  
ATOM   1776  N   THR A 233      -6.972  -4.838   2.666  1.00 15.00      A    N  
ATOM   1777  HN  THR A 233      -7.390  -4.640   3.531  1.00 15.00      A    H  
ATOM   1778  CA  THR A 233      -7.437  -4.127   1.477  1.00 15.00      A    C  
ATOM   1779  CB  THR A 233      -8.803  -3.456   1.736  1.00 15.00      A    C  
ATOM   1780  OG1 THR A 233      -9.762  -4.444   2.116  1.00 15.00      A    O  
ATOM   1781  HG1 THR A 233      -9.308  -5.203   2.488  1.00 15.00      A    H  
ATOM   1782  CG2 THR A 233      -9.303  -2.729   0.494  1.00 15.00      A    C  
ATOM   1783  C   THR A 233      -6.431  -3.053   1.063  1.00 15.00      A    C  
ATOM   1784  O   THR A 233      -6.241  -2.786  -0.124  1.00 15.00      A    O  
ATOM   1785  N   GLU A 234      -5.781  -2.452   2.057  1.00 15.00      A    N  
ATOM   1786  HN  GLU A 234      -5.966  -2.726   2.978  1.00 15.00      A    H  
ATOM   1787  CA  GLU A 234      -4.798  -1.400   1.817  1.00 15.00      A    C  
ATOM   1788  CB  GLU A 234      -4.644  -0.524   3.061  1.00 15.00      A    C  
ATOM   1789  CG  GLU A 234      -5.922   0.202   3.455  1.00 15.00      A    C  
ATOM   1790  CD  GLU A 234      -5.815   0.910   4.789  1.00 15.00      A    C  
ATOM   1791  OE1 GLU A 234      -6.197   0.305   5.812  1.00 15.00      A    O  
ATOM   1792  OE2 GLU A 234      -5.357   2.069   4.810  1.00 15.00      A    O  
ATOM   1793  C   GLU A 234      -3.448  -1.971   1.382  1.00 15.00      A    C  
ATOM   1794  O   GLU A 234      -2.566  -1.234   0.947  1.00 15.00      A    O  
ATOM   1795  N   LEU A 235      -3.292  -3.287   1.507  1.00 15.00      A    N  
ATOM   1796  HN  LEU A 235      -4.024  -3.822   1.879  1.00 15.00      A    H  
ATOM   1797  CA  LEU A 235      -2.057  -3.953   1.105  1.00 15.00      A    C  
ATOM   1798  CB  LEU A 235      -1.641  -4.995   2.146  1.00 15.00      A    C  
ATOM   1799  CG  LEU A 235      -1.202  -4.456   3.509  1.00 15.00      A    C  
ATOM   1800  CD1 LEU A 235      -0.998  -5.601   4.490  1.00 15.00      A    C  
ATOM   1801  CD2 LEU A 235       0.069  -3.631   3.376  1.00 15.00      A    C  
ATOM   1802  C   LEU A 235      -2.224  -4.611  -0.265  1.00 15.00      A    C  
ATOM   1803  O   LEU A 235      -1.380  -5.399  -0.695  1.00 15.00      A    O  
ATOM   1804  N   ALA A 236      -3.326  -4.270  -0.939  1.00 15.00      A    N  
ATOM   1805  HN  ALA A 236      -3.950  -3.634  -0.531  1.00 15.00      A    H  
ATOM   1806  CA  ALA A 236      -3.640  -4.807  -2.265  1.00 15.00      A    C  
ATOM   1807  CB  ALA A 236      -5.082  -4.502  -2.651  1.00 15.00      A    C  
ATOM   1808  C   ALA A 236      -2.663  -4.352  -3.363  1.00 15.00      A    C  
ATOM   1809  O   ALA A 236      -2.225  -5.180  -4.161  1.00 15.00      A    O  
ATOM   1810  N   PRO A 237      -2.319  -3.036  -3.448  1.00 15.00      A    N  
ATOM   1811  CA  PRO A 237      -1.381  -2.532  -4.471  1.00 15.00      A    C  
ATOM   1812  CB  PRO A 237      -1.292  -1.030  -4.176  1.00 15.00      A    C  
ATOM   1813  CG  PRO A 237      -2.540  -0.719  -3.426  1.00 15.00      A    C  
ATOM   1814  CD  PRO A 237      -2.823  -1.938  -2.600  1.00 15.00      A    C  
ATOM   1815  C   PRO A 237       0.008  -3.170  -4.379  1.00 15.00      A    C  
ATOM   1816  O   PRO A 237       0.778  -3.125  -5.337  1.00 15.00      A    O  
ATOM   1817  N   LEU A 238       0.316  -3.764  -3.227  1.00 15.00      A    N  
ATOM   1818  HN  LEU A 238      -0.343  -3.767  -2.503  1.00 15.00      A    H  
ATOM   1819  CA  LEU A 238       1.609  -4.414  -3.017  1.00 15.00      A    C  
ATOM   1820  CB  LEU A 238       1.997  -4.386  -1.537  1.00 15.00      A    C  
ATOM   1821  CG  LEU A 238       2.278  -3.006  -0.938  1.00 15.00      A    C  
ATOM   1822  CD1 LEU A 238       2.750  -3.138   0.500  1.00 15.00      A    C  
ATOM   1823  CD2 LEU A 238       3.304  -2.253  -1.771  1.00 15.00      A    C  
ATOM   1824  C   LEU A 238       1.611  -5.852  -3.532  1.00 15.00      A    C  
ATOM   1825  O   LEU A 238       2.657  -6.499  -3.583  1.00 15.00      A    O  
ATOM   1826  N   ARG A 239       0.438  -6.346  -3.918  1.00 15.00      A    N  
ATOM   1827  HN  ARG A 239      -0.361  -5.780  -3.866  1.00 15.00      A    H  
ATOM   1828  CA  ARG A 239       0.311  -7.705  -4.430  1.00 15.00      A    C  
ATOM   1829  CB  ARG A 239      -0.896  -8.406  -3.804  1.00 15.00      A    C  
ATOM   1830  CG  ARG A 239      -0.779  -8.582  -2.300  1.00 15.00      A    C  
ATOM   1831  CD  ARG A 239      -2.017  -9.234  -1.714  1.00 15.00      A    C  
ATOM   1832  NE  ARG A 239      -1.997  -9.208  -0.255  1.00 15.00      A    N  
ATOM   1833  HE  ARG A 239      -1.399  -9.837   0.201  1.00 15.00      A    H  
ATOM   1834  CZ  ARG A 239      -2.742  -8.387   0.480  1.00 15.00      A    C  
ATOM   1835  NH1 ARG A 239      -3.568  -7.532  -0.103  1.00 15.00      A    N  
ATOM   1836 HH11 ARG A 239      -3.636  -7.499  -1.142  1.00 15.00      A    H  
ATOM   1837 HH12 ARG A 239      -4.150  -6.891   0.475  1.00 15.00      A    H  
ATOM   1838  NH2 ARG A 239      -2.649  -8.409   1.802  1.00 15.00      A    N  
ATOM   1839 HH21 ARG A 239      -3.232  -7.767   2.374  1.00 15.00      A    H  
ATOM   1840 HH22 ARG A 239      -1.992  -9.068   2.267  1.00 15.00      A    H  
ATOM   1841  C   ARG A 239       0.221  -7.710  -5.955  1.00 15.00      A    C  
ATOM   1842  O   ARG A 239      -0.251  -8.674  -6.562  1.00 15.00      A    O  
ATOM   1843  N   ALA A 240       0.678  -6.618  -6.565  1.00 15.00      A    N  
ATOM   1844  HN  ALA A 240       1.025  -5.880  -6.020  1.00 15.00      A    H  
ATOM   1845  CA  ALA A 240       0.676  -6.482  -8.019  1.00 15.00      A    C  
ATOM   1846  CB  ALA A 240       0.595  -5.012  -8.407  1.00 15.00      A    C  
ATOM   1847  C   ALA A 240       1.931  -7.125  -8.612  1.00 15.00      A    C  
ATOM   1848  O   ALA A 240       2.955  -7.220  -7.940  1.00 15.00      A    O  
ATOM   1849  N   PRO A 241       1.867  -7.573  -9.883  1.00 15.00      A    N  
ATOM   1850  CA  PRO A 241       3.003  -8.221 -10.569  1.00 15.00      A    C  
ATOM   1851  CB  PRO A 241       2.469  -8.474 -11.982  1.00 15.00      A    C  
ATOM   1852  CG  PRO A 241       0.987  -8.495 -11.828  1.00 15.00      A    C  
ATOM   1853  CD  PRO A 241       0.676  -7.502 -10.749  1.00 15.00      A    C  
ATOM   1854  C   PRO A 241       4.276  -7.364 -10.631  1.00 15.00      A    C  
ATOM   1855  O   PRO A 241       5.364  -7.878 -10.900  1.00 15.00      A    O  
ATOM   1856  N   LEU A 242       4.136  -6.062 -10.382  1.00 15.00      A    N  
ATOM   1857  HN  LEU A 242       3.247  -5.711 -10.172  1.00 15.00      A    H  
ATOM   1858  CA  LEU A 242       5.273  -5.142 -10.411  1.00 15.00      A    C  
ATOM   1859  CB  LEU A 242       4.786  -3.691 -10.504  1.00 15.00      A    C  
ATOM   1860  CG  LEU A 242       4.015  -3.312 -11.772  1.00 15.00      A    C  
ATOM   1861  CD1 LEU A 242       3.512  -1.878 -11.682  1.00 15.00      A    C  
ATOM   1862  CD2 LEU A 242       4.883  -3.501 -13.006  1.00 15.00      A    C  
ATOM   1863  C   LEU A 242       6.166  -5.312  -9.184  1.00 15.00      A    C  
ATOM   1864  O   LEU A 242       7.372  -5.069  -9.243  1.00 15.00      A    O  
ATOM   1865  N   ILE A 243       5.563  -5.736  -8.076  1.00 15.00      A    N  
ATOM   1866  HN  ILE A 243       4.601  -5.924  -8.098  1.00 15.00      A    H  
ATOM   1867  CA  ILE A 243       6.290  -5.939  -6.828  1.00 15.00      A    C  
ATOM   1868  CB  ILE A 243       5.325  -5.968  -5.614  1.00 15.00      A    C  
ATOM   1869  CG1 ILE A 243       4.754  -4.575  -5.332  1.00 15.00      A    C  
ATOM   1870  CG2 ILE A 243       6.010  -6.515  -4.368  1.00 15.00      A    C  
ATOM   1871  CD1 ILE A 243       3.639  -4.155  -6.263  1.00 15.00      A    C  
ATOM   1872  C   ILE A 243       7.086  -7.240  -6.872  1.00 15.00      A    C  
ATOM   1873  O   ILE A 243       6.545  -8.294  -7.212  1.00 15.00      A    O  
ATOM   1874  N   PRO A 244       8.392  -7.172  -6.548  1.00 15.00      A    N  
ATOM   1875  CA  PRO A 244       9.266  -8.350  -6.533  1.00 15.00      A    C  
ATOM   1876  CB  PRO A 244      10.620  -7.795  -6.073  1.00 15.00      A    C  
ATOM   1877  CG  PRO A 244      10.558  -6.336  -6.368  1.00 15.00      A    C  
ATOM   1878  CD  PRO A 244       9.120  -5.942  -6.188  1.00 15.00      A    C  
ATOM   1879  C   PRO A 244       8.762  -9.399  -5.546  1.00 15.00      A    C  
ATOM   1880  O   PRO A 244       8.739  -9.160  -4.336  1.00 15.00      A    O  
ATOM   1881  N   MET A 245       8.339 -10.546  -6.080  1.00 15.00      A    N  
ATOM   1882  HN  MET A 245       8.367 -10.649  -7.054  1.00 15.00      A    H  
ATOM   1883  CA  MET A 245       7.815 -11.647  -5.269  1.00 15.00      A    C  
ATOM   1884  CB  MET A 245       8.859 -12.155  -4.259  1.00 15.00      A    C  
ATOM   1885  CG  MET A 245      10.057 -12.873  -4.869  1.00 15.00      A    C  
ATOM   1886  SD  MET A 245      11.412 -13.066  -3.691  1.00 15.00      A    S  
ATOM   1887  CE  MET A 245      12.619 -13.961  -4.667  1.00 15.00      A    C  
ATOM   1888  C   MET A 245       6.514 -11.243  -4.563  1.00 15.00      A    C  
ATOM   1889  O   MET A 245       6.367 -11.432  -3.354  1.00 15.00      A    O  
ATOM   1890  N   GLU A 246       5.578 -10.676  -5.335  1.00 15.00      A    N  
ATOM   1891  HN  GLU A 246       5.778 -10.523  -6.283  1.00 15.00      A    H  
ATOM   1892  CA  GLU A 246       4.277 -10.234  -4.815  1.00 15.00      A    C  
ATOM   1893  CB  GLU A 246       3.470  -9.523  -5.909  1.00 15.00      A    C  
ATOM   1894  CG  GLU A 246       2.795 -10.441  -6.925  1.00 15.00      A    C  
ATOM   1895  CD  GLU A 246       3.770 -11.263  -7.750  1.00 15.00      A    C  
ATOM   1896  OE1 GLU A 246       4.658 -10.667  -8.397  1.00 15.00      A    O  
ATOM   1897  OE2 GLU A 246       3.643 -12.505  -7.749  1.00 15.00      A    O  
ATOM   1898  C   GLU A 246       3.451 -11.367  -4.179  1.00 15.00      A    C  
ATOM   1899  O   GLU A 246       2.466 -11.106  -3.489  1.00 15.00      A    O  
ATOM   1900  N   HIS A 247       3.842 -12.620  -4.422  1.00 15.00      A    N  
ATOM   1901  HN  HIS A 247       4.615 -12.775  -5.003  1.00 15.00      A    H  
ATOM   1902  CA  HIS A 247       3.141 -13.768  -3.845  1.00 15.00      A    C  
ATOM   1903  CB  HIS A 247       3.402 -15.047  -4.650  1.00 15.00      A    C  
ATOM   1904  CG  HIS A 247       4.846 -15.303  -4.964  1.00 15.00      A    C  
ATOM   1905  ND1 HIS A 247       5.448 -14.937  -6.148  1.00 15.00      A    N  
ATOM   1906  HD1 HIS A 247       5.010 -14.493  -6.904  1.00 15.00      A    H  
ATOM   1907  CD2 HIS A 247       5.816 -15.894  -4.221  1.00 15.00      A    C  
ATOM   1908  CE1 HIS A 247       6.734 -15.310  -6.087  1.00 15.00      A    C  
ATOM   1909  NE2 HIS A 247       7.009 -15.894  -4.937  1.00 15.00      A    N  
ATOM   1910  C   HIS A 247       3.521 -13.961  -2.378  1.00 15.00      A    C  
ATOM   1911  O   HIS A 247       2.842 -14.668  -1.631  1.00 15.00      A    O  
ATOM   1912  N   CYS A 248       4.614 -13.325  -1.975  1.00 15.00      A    N  
ATOM   1913  HN  CYS A 248       5.114 -12.783  -2.622  1.00 15.00      A    H  
ATOM   1914  CA  CYS A 248       5.090 -13.404  -0.600  1.00 15.00      A    C  
ATOM   1915  C   CYS A 248       4.690 -12.164   0.193  1.00 15.00      A    C  
ATOM   1916  O   CYS A 248       5.132 -11.980   1.321  1.00 15.00      A    O  
ATOM   1917  CB  CYS A 248       6.611 -13.583  -0.558  1.00 15.00      A    C  
ATOM   1918  SG  CYS A 248       7.191 -15.242  -1.032  1.00 15.00      A    S  
ATOM   1919  N   THR A 249       3.851 -11.320  -0.404  1.00 15.00      A    N  
ATOM   1920  HN  THR A 249       3.536 -11.520  -1.311  1.00 15.00      A    H  
ATOM   1921  CA  THR A 249       3.389 -10.100   0.253  1.00 15.00      A    C  
ATOM   1922  CB  THR A 249       2.615  -9.194  -0.730  1.00 15.00      A    C  
ATOM   1923  OG1 THR A 249       3.492  -8.782  -1.785  1.00 15.00      A    O  
ATOM   1924  HG1 THR A 249       3.679  -7.843  -1.701  1.00 15.00      A    H  
ATOM   1925  CG2 THR A 249       2.064  -7.961  -0.030  1.00 15.00      A    C  
ATOM   1926  C   THR A 249       2.518 -10.417   1.471  1.00 15.00      A    C  
ATOM   1927  O   THR A 249       2.791  -9.947   2.573  1.00 15.00      A    O  
ATOM   1928  N   THR A 250       1.487 -11.231   1.266  1.00 15.00      A    N  
ATOM   1929  HN  THR A 250       1.331 -11.584   0.367  1.00 15.00      A    H  
ATOM   1930  CA  THR A 250       0.578 -11.615   2.345  1.00 15.00      A    C  
ATOM   1931  CB  THR A 250      -0.575 -12.487   1.809  1.00 15.00      A    C  
ATOM   1932  OG1 THR A 250      -1.157 -11.847   0.668  1.00 15.00      A    O  
ATOM   1933  HG1 THR A 250      -1.375 -12.507   0.007  1.00 15.00      A    H  
ATOM   1934  CG2 THR A 250      -1.647 -12.684   2.871  1.00 15.00      A    C  
ATOM   1935  C   THR A 250       1.313 -12.371   3.454  1.00 15.00      A    C  
ATOM   1936  O   THR A 250       1.111 -12.101   4.635  1.00 15.00      A    O  
ATOM   1937  N   ARG A 251       2.182 -13.298   3.056  1.00 15.00      A    N  
ATOM   1938  HN  ARG A 251       2.314 -13.442   2.096  1.00 15.00      A    H  
ATOM   1939  CA  ARG A 251       2.952 -14.103   4.004  1.00 15.00      A    C  
ATOM   1940  CB  ARG A 251       3.695 -15.218   3.255  1.00 15.00      A    C  
ATOM   1941  CG  ARG A 251       4.742 -15.954   4.078  1.00 15.00      A    C  
ATOM   1942  CD  ARG A 251       4.209 -17.266   4.635  1.00 15.00      A    C  
ATOM   1943  NE  ARG A 251       5.257 -18.044   5.299  1.00 15.00      A    N  
ATOM   1944  HE  ARG A 251       5.324 -17.974   6.274  1.00 15.00      A    H  
ATOM   1945  CZ  ARG A 251       6.120 -18.831   4.653  1.00 15.00      A    C  
ATOM   1946  NH1 ARG A 251       6.058 -18.947   3.334  1.00 15.00      A    N  
ATOM   1947 HH11 ARG A 251       5.338 -18.421   2.799  1.00 15.00      A    H  
ATOM   1948 HH12 ARG A 251       6.732 -19.561   2.833  1.00 15.00      A    H  
ATOM   1949  NH2 ARG A 251       7.047 -19.500   5.327  1.00 15.00      A    N  
ATOM   1950 HH21 ARG A 251       7.718 -20.114   4.819  1.00 15.00      A    H  
ATOM   1951 HH22 ARG A 251       7.105 -19.411   6.361  1.00 15.00      A    H  
ATOM   1952  C   ARG A 251       3.936 -13.249   4.812  1.00 15.00      A    C  
ATOM   1953  O   ARG A 251       4.113 -13.460   6.013  1.00 15.00      A    O  
ATOM   1954  N   PHE A 252       4.562 -12.281   4.146  1.00 15.00      A    N  
ATOM   1955  HN  PHE A 252       4.363 -12.155   3.194  1.00 15.00      A    H  
ATOM   1956  CA  PHE A 252       5.534 -11.399   4.789  1.00 15.00      A    C  
ATOM   1957  CB  PHE A 252       6.339 -10.629   3.734  1.00 15.00      A    C  
ATOM   1958  CG  PHE A 252       7.133  -9.467   4.268  1.00 15.00      A    C  
ATOM   1959  CD1 PHE A 252       8.309  -9.672   4.970  1.00 15.00      A    C  
ATOM   1960  CD2 PHE A 252       6.704  -8.165   4.058  1.00 15.00      A    C  
ATOM   1961  CE1 PHE A 252       9.039  -8.603   5.453  1.00 15.00      A    C  
ATOM   1962  CE2 PHE A 252       7.428  -7.092   4.537  1.00 15.00      A    C  
ATOM   1963  CZ  PHE A 252       8.599  -7.310   5.235  1.00 15.00      A    C  
ATOM   1964  C   PHE A 252       4.871 -10.435   5.768  1.00 15.00      A    C  
ATOM   1965  O   PHE A 252       5.407 -10.169   6.844  1.00 15.00      A    O  
ATOM   1966  N   PHE A 253       3.699  -9.927   5.402  1.00 15.00      A    N  
ATOM   1967  HN  PHE A 253       3.307 -10.195   4.545  1.00 15.00      A    H  
ATOM   1968  CA  PHE A 253       2.985  -8.986   6.253  1.00 15.00      A    C  
ATOM   1969  CB  PHE A 253       2.031  -8.102   5.455  1.00 15.00      A    C  
ATOM   1970  CG  PHE A 253       2.757  -7.025   4.700  1.00 15.00      A    C  
ATOM   1971  CD1 PHE A 253       3.448  -6.038   5.381  1.00 15.00      A    C  
ATOM   1972  CD2 PHE A 253       2.762  -7.007   3.316  1.00 15.00      A    C  
ATOM   1973  CE1 PHE A 253       4.129  -5.053   4.697  1.00 15.00      A    C  
ATOM   1974  CE2 PHE A 253       3.439  -6.024   2.623  1.00 15.00      A    C  
ATOM   1975  CZ  PHE A 253       4.125  -5.045   3.316  1.00 15.00      A    C  
ATOM   1976  C   PHE A 253       2.309  -9.658   7.441  1.00 15.00      A    C  
ATOM   1977  O   PHE A 253       1.872  -8.986   8.372  1.00 15.00      A    O  
ATOM   1978  N   GLU A 254       2.221 -10.988   7.405  1.00 15.00      A    N  
ATOM   1979  HN  GLU A 254       2.547 -11.469   6.616  1.00 15.00      A    H  
ATOM   1980  CA  GLU A 254       1.648 -11.739   8.515  1.00 15.00      A    C  
ATOM   1981  CB  GLU A 254       1.182 -13.123   8.062  1.00 15.00      A    C  
ATOM   1982  CG  GLU A 254      -0.155 -13.116   7.338  1.00 15.00      A    C  
ATOM   1983  CD  GLU A 254      -0.564 -14.493   6.851  1.00 15.00      A    C  
ATOM   1984  OE1 GLU A 254       0.079 -15.000   5.908  1.00 15.00      A    O  
ATOM   1985  OE2 GLU A 254      -1.527 -15.063   7.409  1.00 15.00      A    O  
ATOM   1986  C   GLU A 254       2.693 -11.855   9.617  1.00 15.00      A    C  
ATOM   1987  O   GLU A 254       2.371 -12.081  10.784  1.00 15.00      A    O  
ATOM   1988  N   THR A 255       3.955 -11.681   9.215  1.00 15.00      A    N  
ATOM   1989  HN  THR A 255       4.127 -11.520   8.263  1.00 15.00      A    H  
ATOM   1990  CA  THR A 255       5.084 -11.721  10.132  1.00 15.00      A    C  
ATOM   1991  CB  THR A 255       6.367 -12.190   9.411  1.00 15.00      A    C  
ATOM   1992  OG1 THR A 255       6.096 -13.406   8.700  1.00 15.00      A    O  
ATOM   1993  HG1 THR A 255       5.225 -13.358   8.302  1.00 15.00      A    H  
ATOM   1994  CG2 THR A 255       7.491 -12.441  10.405  1.00 15.00      A    C  
ATOM   1995  C   THR A 255       5.299 -10.326  10.717  1.00 15.00      A    C  
ATOM   1996  O   THR A 255       5.709 -10.177  11.869  1.00 15.00      A    O  
ATOM   1997  N   CYS A 256       5.006  -9.303   9.906  1.00 15.00      A    N  
ATOM   1998  HN  CYS A 256       4.703  -9.488   8.993  1.00 15.00      A    H  
ATOM   1999  CA  CYS A 256       5.128  -7.916  10.341  1.00 15.00      A    C  
ATOM   2000  C   CYS A 256       4.044  -7.618  11.371  1.00 15.00      A    C  
ATOM   2001  O   CYS A 256       4.164  -6.694  12.175  1.00 15.00      A    O  
ATOM   2002  CB  CYS A 256       5.003  -6.964   9.150  1.00 15.00      A    C  
ATOM   2003  SG  CYS A 256       6.211  -7.259   7.817  1.00 15.00      A    S  
ATOM   2004  N   ASP A 257       2.981  -8.421  11.320  1.00 15.00      A    N  
ATOM   2005  HN  ASP A 257       2.948  -9.114  10.628  1.00 15.00      A    H  
ATOM   2006  CA  ASP A 257       1.869  -8.307  12.249  1.00 15.00      A    C  
ATOM   2007  CB  ASP A 257       0.635  -8.984  11.639  1.00 15.00      A    C  
ATOM   2008  CG  ASP A 257      -0.663  -8.635  12.334  1.00 15.00      A    C  
ATOM   2009  OD1 ASP A 257      -0.737  -7.557  12.957  1.00 15.00      A    O  
ATOM   2010  OD2 ASP A 257      -1.612  -9.442  12.244  1.00 15.00      A    O  
ATOM   2011  C   ASP A 257       2.271  -8.986  13.558  1.00 15.00      A    C  
ATOM   2012  O   ASP A 257       2.125 -10.199  13.716  1.00 15.00      A    O  
ATOM   2013  N   LEU A 258       2.805  -8.189  14.483  1.00 15.00      A    N  
ATOM   2014  HN  LEU A 258       2.871  -7.226  14.302  1.00 15.00      A    H  
ATOM   2015  CA  LEU A 258       3.283  -8.700  15.763  1.00 15.00      A    C  
ATOM   2016  CB  LEU A 258       4.302  -7.737  16.375  1.00 15.00      A    C  
ATOM   2017  CG  LEU A 258       5.463  -7.338  15.461  1.00 15.00      A    C  
ATOM   2018  CD1 LEU A 258       6.288  -6.231  16.096  1.00 15.00      A    C  
ATOM   2019  CD2 LEU A 258       6.331  -8.543  15.132  1.00 15.00      A    C  
ATOM   2020  C   LEU A 258       2.163  -9.006  16.752  1.00 15.00      A    C  
ATOM   2021  O   LEU A 258       2.097 -10.112  17.290  1.00 15.00      A    O  
ATOM   2022  N   ASP A 259       1.292  -8.029  17.000  1.00 15.00      A    N  
ATOM   2023  HN  ASP A 259       1.394  -7.167  16.544  1.00 15.00      A    H  
ATOM   2024  CA  ASP A 259       0.181  -8.218  17.934  1.00 15.00      A    C  
ATOM   2025  CB  ASP A 259      -0.360  -6.871  18.441  1.00 15.00      A    C  
ATOM   2026  CG  ASP A 259      -0.909  -5.975  17.342  1.00 15.00      A    C  
ATOM   2027  OD1 ASP A 259      -0.603  -6.218  16.157  1.00 15.00      A    O  
ATOM   2028  OD2 ASP A 259      -1.644  -5.021  17.673  1.00 15.00      A    O  
ATOM   2029  C   ASP A 259      -0.933  -9.066  17.317  1.00 15.00      A    C  
ATOM   2030  O   ASP A 259      -1.857  -9.499  18.011  1.00 15.00      A    O  
ATOM   2031  N   ASN A 260      -0.819  -9.301  16.007  1.00 15.00      A    N  
ATOM   2032  HN  ASN A 260      -0.052  -8.921  15.530  1.00 15.00      A    H  
ATOM   2033  CA  ASN A 260      -1.785 -10.097  15.253  1.00 15.00      A    C  
ATOM   2034  CB  ASN A 260      -1.766 -11.570  15.678  1.00 15.00      A    C  
ATOM   2035  CG  ASN A 260      -2.276 -12.496  14.588  1.00 15.00      A    C  
ATOM   2036  OD1 ASN A 260      -3.409 -12.976  14.640  1.00 15.00      A    O  
ATOM   2037  ND2 ASN A 260      -1.441 -12.742  13.585  1.00 15.00      A    N  
ATOM   2038 HD21 ASN A 260      -0.557 -12.318  13.606  1.00 15.00      A    H  
ATOM   2039 HD22 ASN A 260      -1.743 -13.331  12.864  1.00 15.00      A    H  
ATOM   2040  C   ASN A 260      -3.197  -9.514  15.295  1.00 15.00      A    C  
ATOM   2041  O   ASN A 260      -4.149 -10.185  15.698  1.00 15.00      A    O  
ATOM   2042  N   ASP A 261      -3.323  -8.256  14.882  1.00 15.00      A    N  
ATOM   2043  HN  ASP A 261      -2.523  -7.766  14.590  1.00 15.00      A    H  
ATOM   2044  CA  ASP A 261      -4.619  -7.588  14.851  1.00 15.00      A    C  
ATOM   2045  CB  ASP A 261      -4.554  -6.222  15.546  1.00 15.00      A    C  
ATOM   2046  CG  ASP A 261      -3.877  -5.146  14.718  1.00 15.00      A    C  
ATOM   2047  OD1 ASP A 261      -2.727  -5.359  14.285  1.00 15.00      A    O  
ATOM   2048  OD2 ASP A 261      -4.501  -4.086  14.506  1.00 15.00      A    O  
ATOM   2049  C   ASP A 261      -5.111  -7.456  13.409  1.00 15.00      A    C  
ATOM   2050  O   ASP A 261      -6.119  -6.800  13.136  1.00 15.00      A    O  
ATOM   2051  N   LYS A 262      -4.366  -8.097  12.498  1.00 15.00      A    N  
ATOM   2052  HN  LYS A 262      -3.571  -8.581  12.808  1.00 15.00      A    H  
ATOM   2053  CA  LYS A 262      -4.667  -8.106  11.062  1.00 15.00      A    C  
ATOM   2054  CB  LYS A 262      -6.090  -8.596  10.758  1.00 15.00      A    C  
ATOM   2055  CG  LYS A 262      -6.403  -9.983  11.306  1.00 15.00      A    C  
ATOM   2056  CD  LYS A 262      -5.291 -10.975  11.001  1.00 15.00      A    C  
ATOM   2057  CE  LYS A 262      -5.563 -12.324  11.647  1.00 15.00      A    C  
ATOM   2058  NZ  LYS A 262      -4.385 -13.232  11.567  1.00 15.00      A    N  
ATOM   2059  HZ1 LYS A 262      -4.617 -14.157  11.981  1.00 15.00      A    H  
ATOM   2060  HZ2 LYS A 262      -3.584 -12.823  12.090  1.00 15.00      A    H  
ATOM   2061  HZ3 LYS A 262      -4.104 -13.367  10.574  1.00 15.00      A    H  
ATOM   2062  C   LYS A 262      -4.371  -6.770  10.389  1.00 15.00      A    C  
ATOM   2063  O   LYS A 262      -4.608  -6.601   9.191  1.00 15.00      A    O  
ATOM   2064  N   TYR A 263      -3.850  -5.827  11.163  1.00 15.00      A    N  
ATOM   2065  HN  TYR A 263      -3.694  -6.019  12.111  1.00 15.00      A    H  
ATOM   2066  CA  TYR A 263      -3.506  -4.514  10.643  1.00 15.00      A    C  
ATOM   2067  CB  TYR A 263      -4.282  -3.418  11.378  1.00 15.00      A    C  
ATOM   2068  CG  TYR A 263      -5.763  -3.383  11.069  1.00 15.00      A    C  
ATOM   2069  CD1 TYR A 263      -6.262  -3.908   9.885  1.00 15.00      A    C  
ATOM   2070  CD2 TYR A 263      -6.662  -2.816  11.963  1.00 15.00      A    C  
ATOM   2071  CE1 TYR A 263      -7.612  -3.872   9.598  1.00 15.00      A    C  
ATOM   2072  CE2 TYR A 263      -8.015  -2.777  11.684  1.00 15.00      A    C  
ATOM   2073  CZ  TYR A 263      -8.483  -3.306  10.500  1.00 15.00      A    C  
ATOM   2074  OH  TYR A 263      -9.828  -3.266  10.216  1.00 15.00      A    O  
ATOM   2075  HH  TYR A 263     -10.158  -2.375  10.351  1.00 15.00      A    H  
ATOM   2076  C   TYR A 263      -2.012  -4.262  10.777  1.00 15.00      A    C  
ATOM   2077  O   TYR A 263      -1.372  -4.735  11.717  1.00 15.00      A    O  
ATOM   2078  N   ILE A 264      -1.460  -3.526   9.827  1.00 15.00      A    N  
ATOM   2079  HN  ILE A 264      -2.018  -3.185   9.099  1.00 15.00      A    H  
ATOM   2080  CA  ILE A 264      -0.043  -3.209   9.846  1.00 15.00      A    C  
ATOM   2081  CB  ILE A 264       0.620  -3.453   8.470  1.00 15.00      A    C  
ATOM   2082  CG1 ILE A 264       0.347  -4.882   7.988  1.00 15.00      A    C  
ATOM   2083  CG2 ILE A 264       2.117  -3.190   8.539  1.00 15.00      A    C  
ATOM   2084  CD1 ILE A 264       0.823  -5.957   8.943  1.00 15.00      A    C  
ATOM   2085  C   ILE A 264       0.168  -1.765  10.278  1.00 15.00      A    C  
ATOM   2086  O   ILE A 264      -0.047  -0.835   9.500  1.00 15.00      A    O  
ATOM   2087  N   ALA A 265       0.577  -1.583  11.532  1.00 15.00      A    N  
ATOM   2088  HN  ALA A 265       0.725  -2.366  12.105  1.00 15.00      A    H  
ATOM   2089  CA  ALA A 265       0.811  -0.250  12.077  1.00 15.00      A    C  
ATOM   2090  CB  ALA A 265       0.864  -0.295  13.597  1.00 15.00      A    C  
ATOM   2091  C   ALA A 265       2.091   0.357  11.517  1.00 15.00      A    C  
ATOM   2092  O   ALA A 265       2.826  -0.297  10.782  1.00 15.00      A    O  
ATOM   2093  N   LEU A 266       2.354   1.611  11.872  1.00 15.00      A    N  
ATOM   2094  HN  LEU A 266       1.733   2.079  12.470  1.00 15.00      A    H  
ATOM   2095  CA  LEU A 266       3.545   2.309  11.399  1.00 15.00      A    C  
ATOM   2096  CB  LEU A 266       3.425   3.810  11.676  1.00 15.00      A    C  
ATOM   2097  CG  LEU A 266       4.600   4.683  11.230  1.00 15.00      A    C  
ATOM   2098  CD1 LEU A 266       4.835   4.549   9.733  1.00 15.00      A    C  
ATOM   2099  CD2 LEU A 266       4.356   6.135  11.610  1.00 15.00      A    C  
ATOM   2100  C   LEU A 266       4.817   1.746  12.031  1.00 15.00      A    C  
ATOM   2101  O   LEU A 266       5.862   1.672  11.385  1.00 15.00      A    O  
ATOM   2102  N   ASP A 267       4.719   1.341  13.292  1.00 15.00      A    N  
ATOM   2103  HN  ASP A 267       3.855   1.416  13.752  1.00 15.00      A    H  
ATOM   2104  CA  ASP A 267       5.860   0.784  14.011  1.00 15.00      A    C  
ATOM   2105  CB  ASP A 267       5.630   0.847  15.524  1.00 15.00      A    C  
ATOM   2106  CG  ASP A 267       4.223   0.446  15.922  1.00 15.00      A    C  
ATOM   2107  OD1 ASP A 267       4.001  -0.751  16.192  1.00 15.00      A    O  
ATOM   2108  OD2 ASP A 267       3.341   1.332  15.963  1.00 15.00      A    O  
ATOM   2109  C   ASP A 267       6.158  -0.648  13.567  1.00 15.00      A    C  
ATOM   2110  O   ASP A 267       7.299  -1.107  13.640  1.00 15.00      A    O  
ATOM   2111  N   GLU A 268       5.123  -1.345  13.103  1.00 15.00      A    N  
ATOM   2112  HN  GLU A 268       4.240  -0.925  13.077  1.00 15.00      A    H  
ATOM   2113  CA  GLU A 268       5.267  -2.719  12.635  1.00 15.00      A    C  
ATOM   2114  CB  GLU A 268       3.934  -3.459  12.743  1.00 15.00      A    C  
ATOM   2115  CG  GLU A 268       3.339  -3.479  14.140  1.00 15.00      A    C  
ATOM   2116  CD  GLU A 268       2.060  -4.287  14.209  1.00 15.00      A    C  
ATOM   2117  OE1 GLU A 268       1.057  -3.862  13.600  1.00 15.00      A    O  
ATOM   2118  OE2 GLU A 268       2.064  -5.346  14.871  1.00 15.00      A    O  
ATOM   2119  C   GLU A 268       5.748  -2.743  11.188  1.00 15.00      A    C  
ATOM   2120  O   GLU A 268       6.443  -3.665  10.769  1.00 15.00      A    O  
ATOM   2121  N   TRP A 269       5.361  -1.718  10.436  1.00 15.00      A    N  
ATOM   2122  HN  TRP A 269       4.795  -1.026  10.836  1.00 15.00      A    H  
ATOM   2123  CA  TRP A 269       5.742  -1.589   9.034  1.00 15.00      A    C  
ATOM   2124  CB  TRP A 269       4.842  -0.541   8.363  1.00 15.00      A    C  
ATOM   2125  CG  TRP A 269       5.307  -0.045   7.025  1.00 15.00      A    C  
ATOM   2126  CD1 TRP A 269       6.175   0.981   6.791  1.00 15.00      A    C  
ATOM   2127  CD2 TRP A 269       4.902  -0.525   5.738  1.00 15.00      A    C  
ATOM   2128  NE1 TRP A 269       6.347   1.158   5.444  1.00 15.00      A    N  
ATOM   2129  HE1 TRP A 269       6.926   1.830   5.028  1.00 15.00      A    H  
ATOM   2130  CE2 TRP A 269       5.577   0.249   4.774  1.00 15.00      A    C  
ATOM   2131  CE3 TRP A 269       4.041  -1.535   5.304  1.00 15.00      A    C  
ATOM   2132  CZ2 TRP A 269       5.419   0.047   3.407  1.00 15.00      A    C  
ATOM   2133  CZ3 TRP A 269       3.885  -1.733   3.945  1.00 15.00      A    C  
ATOM   2134  CH2 TRP A 269       4.570  -0.947   3.013  1.00 15.00      A    C  
ATOM   2135  C   TRP A 269       7.214  -1.202   8.909  1.00 15.00      A    C  
ATOM   2136  O   TRP A 269       7.975  -1.854   8.196  1.00 15.00      A    O  
ATOM   2137  N   ALA A 270       7.605  -0.144   9.617  1.00 15.00      A    N  
ATOM   2138  HN  ALA A 270       6.947   0.326  10.173  1.00 15.00      A    H  
ATOM   2139  CA  ALA A 270       8.984   0.337   9.588  1.00 15.00      A    C  
ATOM   2140  CB  ALA A 270       9.084   1.700  10.257  1.00 15.00      A    C  
ATOM   2141  C   ALA A 270       9.938  -0.660  10.242  1.00 15.00      A    C  
ATOM   2142  O   ALA A 270      11.038  -0.891   9.746  1.00 15.00      A    O  
ATOM   2143  N   GLY A 271       9.501  -1.260  11.349  1.00 15.00      A    N  
ATOM   2144  HN  GLY A 271       8.612  -1.037  11.694  1.00 15.00      A    H  
ATOM   2145  CA  GLY A 271      10.325  -2.234  12.049  1.00 15.00      A    C  
ATOM   2146  C   GLY A 271      10.538  -3.507  11.246  1.00 15.00      A    C  
ATOM   2147  O   GLY A 271      11.544  -4.196  11.421  1.00 15.00      A    O  
ATOM   2148  N   CYS A 272       9.590  -3.814  10.363  1.00 15.00      A    N  
ATOM   2149  HN  CYS A 272       8.811  -3.226  10.278  1.00 15.00      A    H  
ATOM   2150  CA  CYS A 272       9.671  -5.005   9.523  1.00 15.00      A    C  
ATOM   2151  C   CYS A 272      10.597  -4.774   8.329  1.00 15.00      A    C  
ATOM   2152  O   CYS A 272      11.040  -5.724   7.685  1.00 15.00      A    O  
ATOM   2153  CB  CYS A 272       8.274  -5.387   9.026  1.00 15.00      A    C  
ATOM   2154  SG  CYS A 272       8.014  -7.170   8.751  1.00 15.00      A    S  
ATOM   2155  N   PHE A 273      10.890  -3.505   8.041  1.00 15.00      A    N  
ATOM   2156  HN  PHE A 273      10.510  -2.790   8.596  1.00 15.00      A    H  
ATOM   2157  CA  PHE A 273      11.756  -3.152   6.919  1.00 15.00      A    C  
ATOM   2158  CB  PHE A 273      11.114  -2.070   6.050  1.00 15.00      A    C  
ATOM   2159  CG  PHE A 273      10.045  -2.599   5.139  1.00 15.00      A    C  
ATOM   2160  CD1 PHE A 273      10.351  -3.543   4.175  1.00 15.00      A    C  
ATOM   2161  CD2 PHE A 273       8.738  -2.157   5.247  1.00 15.00      A    C  
ATOM   2162  CE1 PHE A 273       9.374  -4.041   3.336  1.00 15.00      A    C  
ATOM   2163  CE2 PHE A 273       7.754  -2.649   4.412  1.00 15.00      A    C  
ATOM   2164  CZ  PHE A 273       8.072  -3.592   3.454  1.00 15.00      A    C  
ATOM   2165  C   PHE A 273      13.157  -2.734   7.360  1.00 15.00      A    C  
ATOM   2166  O   PHE A 273      13.899  -2.124   6.591  1.00 15.00      A    O  
ATOM   2167  N   GLY A 274      13.517  -3.056   8.599  1.00 15.00      A    N  
ATOM   2168  HN  GLY A 274      12.880  -3.522   9.179  1.00 15.00      A    H  
ATOM   2169  CA  GLY A 274      14.842  -2.721   9.097  1.00 15.00      A    C  
ATOM   2170  C   GLY A 274      14.957  -1.310   9.644  1.00 15.00      A    C  
ATOM   2171  O   GLY A 274      15.992  -0.946  10.206  1.00 15.00      A    O  
ATOM   2172  N   ILE A 275      13.911  -0.506   9.472  1.00 15.00      A    N  
ATOM   2173  HN  ILE A 275      13.121  -0.842   9.000  1.00 15.00      A    H  
ATOM   2174  CA  ILE A 275      13.913   0.866   9.972  1.00 15.00      A    C  
ATOM   2175  CB  ILE A 275      12.766   1.707   9.363  1.00 15.00      A    C  
ATOM   2176  CG1 ILE A 275      12.843   1.707   7.830  1.00 15.00      A    C  
ATOM   2177  CG2 ILE A 275      12.779   3.129   9.905  1.00 15.00      A    C  
ATOM   2178  CD1 ILE A 275      14.133   2.267   7.267  1.00 15.00      A    C  
ATOM   2179  C   ILE A 275      13.823   0.871  11.499  1.00 15.00      A    C  
ATOM   2180  O   ILE A 275      12.923   0.263  12.082  1.00 15.00      A    O  
ATOM   2181  N   LYS A 276      14.775   1.551  12.135  1.00 15.00      A    N  
ATOM   2182  HN  LYS A 276      15.454   2.020  11.605  1.00 15.00      A    H  
ATOM   2183  CA  LYS A 276      14.837   1.634  13.592  1.00 15.00      A    C  
ATOM   2184  CB  LYS A 276      16.096   2.389  14.028  1.00 15.00      A    C  
ATOM   2185  CG  LYS A 276      17.386   1.883  13.401  1.00 15.00      A    C  
ATOM   2186  CD  LYS A 276      18.132   0.944  14.333  1.00 15.00      A    C  
ATOM   2187  CE  LYS A 276      19.474   0.542  13.742  1.00 15.00      A    C  
ATOM   2188  NZ  LYS A 276      20.289  -0.253  14.703  1.00 15.00      A    N  
ATOM   2189  HZ1 LYS A 276      19.784  -1.123  14.967  1.00 15.00      A    H  
ATOM   2190  HZ2 LYS A 276      20.473   0.302  15.562  1.00 15.00      A    H  
ATOM   2191  HZ3 LYS A 276      21.200  -0.512  14.271  1.00 15.00      A    H  
ATOM   2192  C   LYS A 276      13.604   2.321  14.168  1.00 15.00      A    C  
ATOM   2193  O   LYS A 276      12.965   3.135  13.501  1.00 15.00      A    O  
ATOM   2194  N   GLN A 277      13.283   1.992  15.416  1.00 15.00      A    N  
ATOM   2195  HN  GLN A 277      13.838   1.340  15.895  1.00 15.00      A    H  
ATOM   2196  CA  GLN A 277      12.128   2.571  16.095  1.00 15.00      A    C  
ATOM   2197  CB  GLN A 277      11.817   1.780  17.366  1.00 15.00      A    C  
ATOM   2198  CG  GLN A 277      10.426   2.020  17.930  1.00 15.00      A    C  
ATOM   2199  CD  GLN A 277      10.209   1.302  19.246  1.00 15.00      A    C  
ATOM   2200  OE1 GLN A 277      10.394   1.876  20.317  1.00 15.00      A    O  
ATOM   2201  NE2 GLN A 277       9.831   0.033  19.173  1.00 15.00      A    N  
ATOM   2202 HE21 GLN A 277       9.712  -0.366  18.286  1.00 15.00      A    H  
ATOM   2203 HE22 GLN A 277       9.693  -0.455  20.012  1.00 15.00      A    H  
ATOM   2204  C   GLN A 277      12.367   4.040  16.441  1.00 15.00      A    C  
ATOM   2205  O   GLN A 277      11.422   4.806  16.632  1.00 15.00      A    O  
ATOM   2206  N   LYS A 278      13.637   4.425  16.512  1.00 15.00      A    N  
ATOM   2207  HN  LYS A 278      14.344   3.769  16.335  1.00 15.00      A    H  
ATOM   2208  CA  LYS A 278      14.008   5.797  16.839  1.00 15.00      A    C  
ATOM   2209  CB  LYS A 278      15.400   5.841  17.474  1.00 15.00      A    C  
ATOM   2210  CG  LYS A 278      16.484   5.167  16.646  1.00 15.00      A    C  
ATOM   2211  CD  LYS A 278      17.800   5.084  17.404  1.00 15.00      A    C  
ATOM   2212  CE  LYS A 278      18.458   6.448  17.527  1.00 15.00      A    C  
ATOM   2213  NZ  LYS A 278      19.778   6.363  18.212  1.00 15.00      A    N  
ATOM   2214  HZ1 LYS A 278      20.435   5.785  17.649  1.00 15.00      A    H  
ATOM   2215  HZ2 LYS A 278      19.666   5.925  19.149  1.00 15.00      A    H  
ATOM   2216  HZ3 LYS A 278      20.181   7.313  18.330  1.00 15.00      A    H  
ATOM   2217  C   LYS A 278      13.950   6.707  15.613  1.00 15.00      A    C  
ATOM   2218  O   LYS A 278      13.863   7.927  15.744  1.00 15.00      A    O  
ATOM   2219  N   ASP A 279      13.988   6.108  14.424  1.00 15.00      A    N  
ATOM   2220  HN  ASP A 279      14.046   5.132  14.380  1.00 15.00      A    H  
ATOM   2221  CA  ASP A 279      13.943   6.876  13.183  1.00 15.00      A    C  
ATOM   2222  CB  ASP A 279      14.943   6.324  12.164  1.00 15.00      A    C  
ATOM   2223  CG  ASP A 279      16.384   6.519  12.598  1.00 15.00      A    C  
ATOM   2224  OD1 ASP A 279      16.915   7.633  12.409  1.00 15.00      A    O  
ATOM   2225  OD2 ASP A 279      16.980   5.559  13.130  1.00 15.00      A    O  
ATOM   2226  C   ASP A 279      12.537   6.917  12.590  1.00 15.00      A    C  
ATOM   2227  O   ASP A 279      12.338   7.409  11.478  1.00 15.00      A    O  
ATOM   2228  N   ILE A 280      11.561   6.401  13.337  1.00 15.00      A    N  
ATOM   2229  HN  ILE A 280      11.780   6.018  14.212  1.00 15.00      A    H  
ATOM   2230  CA  ILE A 280      10.173   6.396  12.883  1.00 15.00      A    C  
ATOM   2231  CB  ILE A 280       9.327   5.329  13.618  1.00 15.00      A    C  
ATOM   2232  CG1 ILE A 280       9.854   3.928  13.296  1.00 15.00      A    C  
ATOM   2233  CG2 ILE A 280       7.856   5.447  13.234  1.00 15.00      A    C  
ATOM   2234  CD1 ILE A 280       9.167   2.814  14.057  1.00 15.00      A    C  
ATOM   2235  C   ILE A 280       9.541   7.774  13.068  1.00 15.00      A    C  
ATOM   2236  O   ILE A 280       9.448   8.279  14.189  1.00 15.00      A    O  
ATOM   2237  N   ASP A 281       9.119   8.381  11.963  1.00 15.00      A    N  
ATOM   2238  HN  ASP A 281       9.221   7.930  11.098  1.00 15.00      A    H  
ATOM   2239  CA  ASP A 281       8.505   9.702  12.006  1.00 15.00      A    C  
ATOM   2240  CB  ASP A 281       9.438  10.743  11.379  1.00 15.00      A    C  
ATOM   2241  CG  ASP A 281       9.068  12.173  11.730  1.00 15.00      A    C  
ATOM   2242  OD1 ASP A 281       8.296  12.371  12.693  1.00 15.00      A    O  
ATOM   2243  OD2 ASP A 281       9.557  13.095  11.046  1.00 15.00      A    O  
ATOM   2244  C   ASP A 281       7.151   9.698  11.302  1.00 15.00      A    C  
ATOM   2245  O   ASP A 281       7.020   9.192  10.187  1.00 15.00      A    O  
ATOM   2246  N   LYS A 282       6.150  10.275  11.963  1.00 15.00      A    N  
ATOM   2247  HN  LYS A 282       6.326  10.668  12.843  1.00 15.00      A    H  
ATOM   2248  CA  LYS A 282       4.797  10.345  11.418  1.00 15.00      A    C  
ATOM   2249  CB  LYS A 282       3.783  10.533  12.551  1.00 15.00      A    C  
ATOM   2250  CG  LYS A 282       3.873   9.495  13.658  1.00 15.00      A    C  
ATOM   2251  CD  LYS A 282       3.031   9.905  14.855  1.00 15.00      A    C  
ATOM   2252  CE  LYS A 282       3.094   8.871  15.966  1.00 15.00      A    C  
ATOM   2253  NZ  LYS A 282       2.354   9.323  17.176  1.00 15.00      A    N  
ATOM   2254  HZ1 LYS A 282       1.372   9.559  16.927  1.00 15.00      A    H  
ATOM   2255  HZ2 LYS A 282       2.810  10.166  17.580  1.00 15.00      A    H  
ATOM   2256  HZ3 LYS A 282       2.346   8.570  17.894  1.00 15.00      A    H  
ATOM   2257  C   LYS A 282       4.667  11.499  10.425  1.00 15.00      A    C  
ATOM   2258  O   LYS A 282       3.708  11.562   9.651  1.00 15.00      A    O  
ATOM   2259  N   ASP A 283       5.635  12.411  10.461  1.00 15.00      A    N  
ATOM   2260  HN  ASP A 283       6.366  12.301  11.105  1.00 15.00      A    H  
ATOM   2261  CA  ASP A 283       5.642  13.571   9.573  1.00 15.00      A    C  
ATOM   2262  CB  ASP A 283       6.568  14.659  10.135  1.00 15.00      A    C  
ATOM   2263  CG  ASP A 283       6.240  16.055   9.634  1.00 15.00      A    C  
ATOM   2264  OD1 ASP A 283       5.171  16.233   9.010  1.00 15.00      A    O  
ATOM   2265  OD2 ASP A 283       7.051  16.974   9.873  1.00 15.00      A    O  
ATOM   2266  C   ASP A 283       6.068  13.182   8.155  1.00 15.00      A    C  
ATOM   2267  O   ASP A 283       5.739  13.871   7.185  1.00 15.00      A    O  
ATOM   2268  N   LEU A 284       6.791  12.065   8.042  1.00 15.00      A    N  
ATOM   2269  HN  LEU A 284       7.008  11.557   8.849  1.00 15.00      A    H  
ATOM   2270  CA  LEU A 284       7.260  11.574   6.749  1.00 15.00      A    C  
ATOM   2271  CB  LEU A 284       8.516  10.710   6.920  1.00 15.00      A    C  
ATOM   2272  CG  LEU A 284       9.598  11.248   7.861  1.00 15.00      A    C  
ATOM   2273  CD1 LEU A 284      10.809  10.327   7.871  1.00 15.00      A    C  
ATOM   2274  CD2 LEU A 284      10.002  12.660   7.474  1.00 15.00      A    C  
ATOM   2275  C   LEU A 284       6.170  10.760   6.055  1.00 15.00      A    C  
ATOM   2276  O   LEU A 284       6.278  10.438   4.870  1.00 15.00      A    O  
ATOM   2277  N   VAL A 285       5.120  10.438   6.808  1.00 15.00      A    N  
ATOM   2278  HN  VAL A 285       5.095  10.740   7.741  1.00 15.00      A    H  
ATOM   2279  CA  VAL A 285       4.001   9.658   6.290  1.00 15.00      A    C  
ATOM   2280  CB  VAL A 285       3.345   8.821   7.415  1.00 15.00      A    C  
ATOM   2281  CG1 VAL A 285       2.206   7.966   6.881  1.00 15.00      A    C  
ATOM   2282  CG2 VAL A 285       4.385   7.953   8.107  1.00 15.00      A    C  
ATOM   2283  C   VAL A 285       2.949  10.569   5.665  1.00 15.00      A    C  
ATOM   2284  O   VAL A 285       2.487  10.328   4.548  1.00 15.00      A    O  
ATOM   2285  N   ILE A 286       2.590  11.624   6.387  1.00 15.00      A    N  
ATOM   2286  HN  ILE A 286       3.015  11.773   7.257  1.00 15.00      A    H  
ATOM   2287  CA  ILE A 286       1.587  12.569   5.921  1.00 15.00      A    C  
ATOM   2288  CB  ILE A 286       1.033  13.406   7.091  1.00 15.00      A    C  
ATOM   2289  CG1 ILE A 286      -0.300  14.054   6.711  1.00 15.00      A    C  
ATOM   2290  CG2 ILE A 286       2.045  14.454   7.542  1.00 15.00      A    C  
ATOM   2291  CD1 ILE A 286      -1.437  13.065   6.563  1.00 15.00      A    C  
ATOM   2292  C   ILE A 286       2.148  13.497   4.841  1.00 15.00      A    C  
ATOM   2293  O   ILE A 286       1.662  13.512   3.709  1.00 15.00      A    O  
ATOM   2294  C1  UNK B   1     -26.960  -2.310  -1.619  1.00 15.00      B    C  
ATOM   2295  C2  UNK B   1     -25.656  -2.874  -1.048  1.00 15.00      B    C  
ATOM   2296  C3  UNK B   1     -24.814  -2.056  -0.305  1.00 15.00      B    C  
ATOM   2297  C4  UNK B   1     -25.283  -4.336  -1.294  1.00 15.00      B    C  
ATOM   2298  O1  UNK B   1     -26.019  -5.070  -1.952  1.00 15.00      B    O  
ATOM   2299  O2  UNK B   1     -24.124  -4.830  -0.779  1.00 15.00      B    O  
ATOM   2300  C5  UNK B   1     -23.992  -6.211  -1.139  1.00 15.00      B    C  
END
