# Supplementary material for: In silico assessment of biocompatibility and toxicity: molecular docking and dynamics simulation of PMMA-based dental materials for interim prosthetic restorations
Source: J Mater Sci Mater Med. 2024 Jun 4;35(1):28. doi: 10.1007/s10856-024-06799-7 (PMC11150300; doi:10.1007/s10856-024-06799-7)
Supplement: Supplementary file 3 — Supplementary Data 3 [file 10856_2024_6799_MOESM3_ESM.zip › Complexes/Osteonectin_PMMA.pdb]

REMARK FILENAME="complex_16w.pdb0"
REMARK ===============================================================
REMARK HADDOCK run for complex
REMARK initial structure: complex_16.pdb
REMARK ===============================================================
REMARK            total,bonds,angles,improper,dihe,vdw,elec,air,cdih,coup,rdcs,vean,dani,xpcs,rg
REMARK energies: -40.3763, 0, 0, 0, 0, -27.1739, -18.6045, 5.40209, 0, 0, 0, 0, 0, 0, 0
REMARK ===============================================================
REMARK            bonds,angles,impropers,dihe,air,cdih,coup,rdcs,vean,dani,xpcs
REMARK rms-dev.: 0,0,0,0,0.103943,0,0, 0, 0, 0, 0
REMARK ===============================================================
REMARK               air,cdih,coup,rdcs,vean,dani,xpcs
REMARK               >0.3,>5,>1,>0,>5,>0.2,>0.2
REMARK violations.: 0, 0, 0, 0, 0, 0, 0
REMARK ===============================================================
REMARK                        CVpartition#,violations,rms
REMARK AIRs cross-validation: 1, 6, 1.61135
REMARK ===============================================================
REMARK NCS energy: 0
REMARK ===============================================================
REMARK Symmetry energy: 0
REMARK ===============================================================
REMARK Membrane restraining energy: 0
REMARK ===============================================================
REMARK Local cross-correlation:  0.0000
REMARK ===============================================================
REMARK Desolvation energy: -5.22762
REMARK Internal energy free molecules: -7985.63
REMARK Internal energy complex: -7901.88
REMARK Binding energy: 32.7462
REMARK ===============================================================
REMARK buried surface area: 764.679
REMARK ===============================================================
REMARK water - chain_1: 0 0 0
REMARK water - chain_2: 0 0 0
REMARK ===============================================================
REMARK water - water: 0 0 0
REMARK ===============================================================
REMARK DATE:14-Feb-2024  03:51:06       created by user: enmr
REMARK VERSION:1.3U
ATOM      1  N   PRO A  54     -26.958 -19.891   1.987  1.00 15.00      A    N  
ATOM      2  CA  PRO A  54     -26.317 -20.212   0.705  1.00 15.00      A    C  
ATOM      3  CB  PRO A  54     -27.494 -20.243  -0.277  1.00 15.00      A    C  
ATOM      4  CG  PRO A  54     -28.677 -20.574   0.567  1.00 15.00      A    C  
ATOM      5  CD  PRO A  54     -28.431 -19.923   1.899  1.00 15.00      A    C  
ATOM      6  C   PRO A  54     -25.311 -19.141   0.286  1.00 15.00      A    C  
ATOM      7  O   PRO A  54     -24.720 -19.211  -0.794  1.00 15.00      A    O  
ATOM      8  N   CYS A  55     -25.122 -18.154   1.156  1.00 15.00      A    N  
ATOM      9  HN  CYS A  55     -25.615 -18.169   2.000  1.00 15.00      A    H  
ATOM     10  CA  CYS A  55     -24.197 -17.056   0.899  1.00 15.00      A    C  
ATOM     11  C   CYS A  55     -22.991 -17.108   1.838  1.00 15.00      A    C  
ATOM     12  O   CYS A  55     -22.273 -16.117   1.992  1.00 15.00      A    O  
ATOM     13  CB  CYS A  55     -24.916 -15.706   1.029  1.00 15.00      A    C  
ATOM     14  SG  CYS A  55     -25.560 -15.033  -0.538  1.00 15.00      A    S  
ATOM     15  N   GLN A  56     -22.767 -18.272   2.456  1.00 15.00      A    N  
ATOM     16  HN  GLN A  56     -23.358 -19.034   2.277  1.00 15.00      A    H  
ATOM     17  CA  GLN A  56     -21.651 -18.446   3.381  1.00 15.00      A    C  
ATOM     18  CB  GLN A  56     -21.900 -19.636   4.318  1.00 15.00      A    C  
ATOM     19  CG  GLN A  56     -23.084 -19.473   5.267  1.00 15.00      A    C  
ATOM     20  CD  GLN A  56     -23.303 -20.707   6.130  1.00 15.00      A    C  
ATOM     21  OE1 GLN A  56     -22.986 -21.825   5.722  1.00 15.00      A    O  
ATOM     22  NE2 GLN A  56     -23.848 -20.519   7.330  1.00 15.00      A    N  
ATOM     23 HE21 GLN A  56     -24.082 -19.606   7.598  1.00 15.00      A    H  
ATOM     24 HE22 GLN A  56     -23.992 -21.305   7.899  1.00 15.00      A    H  
ATOM     25  C   GLN A  56     -20.339 -18.636   2.623  1.00 15.00      A    C  
ATOM     26  O   GLN A  56     -19.311 -18.068   2.991  1.00 15.00      A    O  
ATOM     27  N   ASN A  57     -20.384 -19.432   1.554  1.00 15.00      A    N  
ATOM     28  HN  ASN A  57     -21.233 -19.852   1.303  1.00 15.00      A    H  
ATOM     29  CA  ASN A  57     -19.197 -19.691   0.745  1.00 15.00      A    C  
ATOM     30  CB  ASN A  57     -19.345 -21.002  -0.033  1.00 15.00      A    C  
ATOM     31  CG  ASN A  57     -19.563 -22.194   0.878  1.00 15.00      A    C  
ATOM     32  OD1 ASN A  57     -19.086 -22.220   2.013  1.00 15.00      A    O  
ATOM     33  ND2 ASN A  57     -20.281 -23.195   0.384  1.00 15.00      A    N  
ATOM     34 HD21 ASN A  57     -20.624 -23.112  -0.529  1.00 15.00      A    H  
ATOM     35 HD22 ASN A  57     -20.444 -23.975   0.956  1.00 15.00      A    H  
ATOM     36  C   ASN A  57     -18.918 -18.536  -0.209  1.00 15.00      A    C  
ATOM     37  O   ASN A  57     -17.778 -18.325  -0.622  1.00 15.00      A    O  
ATOM     38  N   HIS A  58     -19.966 -17.789  -0.552  1.00 15.00      A    N  
ATOM     39  HN  HIS A  58     -20.850 -18.009  -0.191  1.00 15.00      A    H  
ATOM     40  CA  HIS A  58     -19.833 -16.651  -1.449  1.00 15.00      A    C  
ATOM     41  CB  HIS A  58     -21.190 -16.265  -2.035  1.00 15.00      A    C  
ATOM     42  CG  HIS A  58     -21.095 -15.657  -3.399  1.00 15.00      A    C  
ATOM     43  ND1 HIS A  58     -20.956 -14.301  -3.575  1.00 15.00      A    N  
ATOM     44  CD2 HIS A  58     -21.116 -16.264  -4.612  1.00 15.00      A    C  
ATOM     45  CE1 HIS A  58     -20.896 -14.110  -4.879  1.00 15.00      A    C  
ATOM     46  NE2 HIS A  58     -20.988 -15.267  -5.546  1.00 15.00      A    N  
ATOM     47  HE2 HIS A  58     -20.966 -15.384  -6.518  1.00 15.00      A    H  
ATOM     48  C   HIS A  58     -19.210 -15.461  -0.722  1.00 15.00      A    C  
ATOM     49  O   HIS A  58     -19.840 -14.842   0.136  1.00 15.00      A    O  
ATOM     50  N   HIS A  59     -17.966 -15.156  -1.072  1.00 15.00      A    N  
ATOM     51  HN  HIS A  59     -17.522 -15.687  -1.765  1.00 15.00      A    H  
ATOM     52  CA  HIS A  59     -17.243 -14.054  -0.456  1.00 15.00      A    C  
ATOM     53  CB  HIS A  59     -15.855 -14.521  -0.007  1.00 15.00      A    C  
ATOM     54  CG  HIS A  59     -15.505 -14.121   1.393  1.00 15.00      A    C  
ATOM     55  ND1 HIS A  59     -15.307 -12.803   1.740  1.00 15.00      A    N  
ATOM     56  CD2 HIS A  59     -15.324 -14.899   2.490  1.00 15.00      A    C  
ATOM     57  CE1 HIS A  59     -15.012 -12.806   3.027  1.00 15.00      A    C  
ATOM     58  NE2 HIS A  59     -15.011 -14.050   3.522  1.00 15.00      A    N  
ATOM     59  HE2 HIS A  59     -14.823 -14.308   4.449  1.00 15.00      A    H  
ATOM     60  C   HIS A  59     -17.109 -12.878  -1.415  1.00 15.00      A    C  
ATOM     61  O   HIS A  59     -16.279 -12.897  -2.327  1.00 15.00      A    O  
ATOM     62  N   CYS A  60     -17.937 -11.860  -1.211  1.00 15.00      A    N  
ATOM     63  HN  CYS A  60     -18.587 -11.913  -0.480  1.00 15.00      A    H  
ATOM     64  CA  CYS A  60     -17.904 -10.668  -2.049  1.00 15.00      A    C  
ATOM     65  C   CYS A  60     -16.738  -9.768  -1.643  1.00 15.00      A    C  
ATOM     66  O   CYS A  60     -16.235  -9.865  -0.523  1.00 15.00      A    O  
ATOM     67  CB  CYS A  60     -19.229  -9.908  -1.957  1.00 15.00      A    C  
ATOM     68  SG  CYS A  60     -20.683 -10.865  -2.502  1.00 15.00      A    S  
ATOM     69  N   LYS A  61     -16.311  -8.897  -2.554  1.00 15.00      A    N  
ATOM     70  HN  LYS A  61     -16.756  -8.859  -3.426  1.00 15.00      A    H  
ATOM     71  CA  LYS A  61     -15.193  -7.998  -2.284  1.00 15.00      A    C  
ATOM     72  CB  LYS A  61     -14.642  -7.400  -3.585  1.00 15.00      A    C  
ATOM     73  CG  LYS A  61     -13.131  -7.200  -3.579  1.00 15.00      A    C  
ATOM     74  CD  LYS A  61     -12.403  -8.505  -3.289  1.00 15.00      A    C  
ATOM     75  CE  LYS A  61     -10.908  -8.283  -3.125  1.00 15.00      A    C  
ATOM     76  NZ  LYS A  61     -10.205  -9.529  -2.710  1.00 15.00      A    N  
ATOM     77  HZ1 LYS A  61      -9.192  -9.340  -2.570  1.00 15.00      A    H  
ATOM     78  HZ2 LYS A  61     -10.310 -10.260  -3.442  1.00 15.00      A    H  
ATOM     79  HZ3 LYS A  61     -10.607  -9.886  -1.819  1.00 15.00      A    H  
ATOM     80  C   LYS A  61     -15.562  -6.898  -1.284  1.00 15.00      A    C  
ATOM     81  O   LYS A  61     -16.724  -6.759  -0.900  1.00 15.00      A    O  
ATOM     82  N   HIS A  62     -14.555  -6.128  -0.874  1.00 15.00      A    N  
ATOM     83  HN  HIS A  62     -13.658  -6.299  -1.231  1.00 15.00      A    H  
ATOM     84  CA  HIS A  62     -14.729  -5.039   0.088  1.00 15.00      A    C  
ATOM     85  CB  HIS A  62     -13.399  -4.313   0.309  1.00 15.00      A    C  
ATOM     86  CG  HIS A  62     -12.419  -5.048   1.170  1.00 15.00      A    C  
ATOM     87  ND1 HIS A  62     -12.223  -6.403   1.049  1.00 15.00      A    N  
ATOM     88  CD2 HIS A  62     -11.604  -4.566   2.143  1.00 15.00      A    C  
ATOM     89  CE1 HIS A  62     -11.300  -6.719   1.939  1.00 15.00      A    C  
ATOM     90  NE2 HIS A  62     -10.897  -5.639   2.624  1.00 15.00      A    N  
ATOM     91  HE2 HIS A  62     -10.220  -5.614   3.335  1.00 15.00      A    H  
ATOM     92  C   HIS A  62     -15.790  -4.031  -0.353  1.00 15.00      A    C  
ATOM     93  O   HIS A  62     -15.714  -3.467  -1.447  1.00 15.00      A    O  
ATOM     94  N   GLY A  63     -16.782  -3.814   0.510  1.00 15.00      A    N  
ATOM     95  HN  GLY A  63     -16.795  -4.305   1.359  1.00 15.00      A    H  
ATOM     96  CA  GLY A  63     -17.841  -2.866   0.209  1.00 15.00      A    C  
ATOM     97  C   GLY A  63     -19.106  -3.519  -0.312  1.00 15.00      A    C  
ATOM     98  O   GLY A  63     -20.113  -2.842  -0.527  1.00 15.00      A    O  
ATOM     99  N   LYS A  64     -19.061  -4.833  -0.515  1.00 15.00      A    N  
ATOM    100  HN  LYS A  64     -18.231  -5.319  -0.321  1.00 15.00      A    H  
ATOM    101  CA  LYS A  64     -20.217  -5.565  -1.020  1.00 15.00      A    C  
ATOM    102  CB  LYS A  64     -20.012  -5.953  -2.489  1.00 15.00      A    C  
ATOM    103  CG  LYS A  64     -19.978  -4.763  -3.436  1.00 15.00      A    C  
ATOM    104  CD  LYS A  64     -19.849  -5.191  -4.887  1.00 15.00      A    C  
ATOM    105  CE  LYS A  64     -19.837  -3.980  -5.807  1.00 15.00      A    C  
ATOM    106  NZ  LYS A  64     -19.699  -4.361  -7.239  1.00 15.00      A    N  
ATOM    107  HZ1 LYS A  64     -18.827  -4.909  -7.381  1.00 15.00      A    H  
ATOM    108  HZ2 LYS A  64     -19.659  -3.507  -7.833  1.00 15.00      A    H  
ATOM    109  HZ3 LYS A  64     -20.512  -4.938  -7.536  1.00 15.00      A    H  
ATOM    110  C   LYS A  64     -20.532  -6.796  -0.173  1.00 15.00      A    C  
ATOM    111  O   LYS A  64     -19.632  -7.448   0.356  1.00 15.00      A    O  
ATOM    112  N   VAL A  65     -21.823  -7.102  -0.048  1.00 15.00      A    N  
ATOM    113  HN  VAL A  65     -22.490  -6.538  -0.493  1.00 15.00      A    H  
ATOM    114  CA  VAL A  65     -22.277  -8.254   0.726  1.00 15.00      A    C  
ATOM    115  CB  VAL A  65     -23.200  -7.838   1.892  1.00 15.00      A    C  
ATOM    116  CG1 VAL A  65     -22.396  -7.171   2.998  1.00 15.00      A    C  
ATOM    117  CG2 VAL A  65     -24.308  -6.914   1.403  1.00 15.00      A    C  
ATOM    118  C   VAL A  65     -23.005  -9.254  -0.169  1.00 15.00      A    C  
ATOM    119  O   VAL A  65     -23.200  -9.002  -1.358  1.00 15.00      A    O  
ATOM    120  N   CYS A  66     -23.410 -10.386   0.403  1.00 15.00      A    N  
ATOM    121  HN  CYS A  66     -23.241 -10.531   1.357  1.00 15.00      A    H  
ATOM    122  CA  CYS A  66     -24.106 -11.414  -0.365  1.00 15.00      A    C  
ATOM    123  C   CYS A  66     -25.611 -11.398  -0.111  1.00 15.00      A    C  
ATOM    124  O   CYS A  66     -26.068 -11.610   1.013  1.00 15.00      A    O  
ATOM    125  CB  CYS A  66     -23.533 -12.805  -0.081  1.00 15.00      A    C  
ATOM    126  SG  CYS A  66     -23.967 -14.057  -1.335  1.00 15.00      A    S  
ATOM    127  N   GLU A  67     -26.369 -11.145  -1.173  1.00 15.00      A    N  
ATOM    128  HN  GLU A  67     -25.933 -10.978  -2.035  1.00 15.00      A    H  
ATOM    129  CA  GLU A  67     -27.825 -11.108  -1.105  1.00 15.00      A    C  
ATOM    130  CB  GLU A  67     -28.332  -9.663  -1.115  1.00 15.00      A    C  
ATOM    131  CG  GLU A  67     -28.275  -8.966   0.235  1.00 15.00      A    C  
ATOM    132  CD  GLU A  67     -29.269  -9.536   1.229  1.00 15.00      A    C  
ATOM    133  OE1 GLU A  67     -30.461  -9.170   1.151  1.00 15.00      A    O  
ATOM    134  OE2 GLU A  67     -28.856 -10.347   2.086  1.00 15.00      A    O  
ATOM    135  C   GLU A  67     -28.421 -11.875  -2.281  1.00 15.00      A    C  
ATOM    136  O   GLU A  67     -28.114 -11.585  -3.438  1.00 15.00      A    O  
ATOM    137  N   LEU A  68     -29.270 -12.853  -1.978  1.00 15.00      A    N  
ATOM    138  HN  LEU A  68     -29.478 -13.029  -1.036  1.00 15.00      A    H  
ATOM    139  CA  LEU A  68     -29.905 -13.669  -3.011  1.00 15.00      A    C  
ATOM    140  CB  LEU A  68     -30.596 -14.880  -2.378  1.00 15.00      A    C  
ATOM    141  CG  LEU A  68     -29.751 -15.705  -1.400  1.00 15.00      A    C  
ATOM    142  CD1 LEU A  68     -30.622 -16.695  -0.643  1.00 15.00      A    C  
ATOM    143  CD2 LEU A  68     -28.630 -16.430  -2.129  1.00 15.00      A    C  
ATOM    144  C   LEU A  68     -30.908 -12.853  -3.826  1.00 15.00      A    C  
ATOM    145  O   LEU A  68     -31.640 -12.030  -3.277  1.00 15.00      A    O  
ATOM    146  N   ASP A  69     -30.934 -13.087  -5.139  1.00 15.00      A    N  
ATOM    147  HN  ASP A  69     -30.321 -13.752  -5.518  1.00 15.00      A    H  
ATOM    148  CA  ASP A  69     -31.843 -12.368  -6.029  1.00 15.00      A    C  
ATOM    149  CB  ASP A  69     -31.187 -12.115  -7.396  1.00 15.00      A    C  
ATOM    150  CG  ASP A  69     -31.000 -13.373  -8.227  1.00 15.00      A    C  
ATOM    151  OD1 ASP A  69     -30.111 -14.178  -7.895  1.00 15.00      A    O  
ATOM    152  OD2 ASP A  69     -31.741 -13.548  -9.217  1.00 15.00      A    O  
ATOM    153  C   ASP A  69     -33.188 -13.085  -6.185  1.00 15.00      A    C  
ATOM    154  O   ASP A  69     -33.599 -13.856  -5.315  1.00 15.00      A    O  
ATOM    155  N   GLU A  70     -33.869 -12.812  -7.300  1.00 15.00      A    N  
ATOM    156  HN  GLU A  70     -33.482 -12.188  -7.948  1.00 15.00      A    H  
ATOM    157  CA  GLU A  70     -35.170 -13.413  -7.591  1.00 15.00      A    C  
ATOM    158  CB  GLU A  70     -35.850 -12.678  -8.751  1.00 15.00      A    C  
ATOM    159  CG  GLU A  70     -34.971 -12.508  -9.981  1.00 15.00      A    C  
ATOM    160  CD  GLU A  70     -35.683 -11.814 -11.125  1.00 15.00      A    C  
ATOM    161  OE1 GLU A  70     -36.027 -10.622 -10.975  1.00 15.00      A    O  
ATOM    162  OE2 GLU A  70     -35.892 -12.460 -12.174  1.00 15.00      A    O  
ATOM    163  C   GLU A  70     -35.071 -14.909  -7.901  1.00 15.00      A    C  
ATOM    164  O   GLU A  70     -36.032 -15.650  -7.701  1.00 15.00      A    O  
ATOM    165  N   ASN A  71     -33.912 -15.348  -8.391  1.00 15.00      A    N  
ATOM    166  HN  ASN A  71     -33.180 -14.712  -8.533  1.00 15.00      A    H  
ATOM    167  CA  ASN A  71     -33.710 -16.754  -8.727  1.00 15.00      A    C  
ATOM    168  CB  ASN A  71     -32.926 -16.900 -10.035  1.00 15.00      A    C  
ATOM    169  CG  ASN A  71     -33.739 -16.509 -11.254  1.00 15.00      A    C  
ATOM    170  OD1 ASN A  71     -34.967 -16.599 -11.252  1.00 15.00      A    O  
ATOM    171  ND2 ASN A  71     -33.055 -16.081 -12.307  1.00 15.00      A    N  
ATOM    172 HD21 ASN A  71     -32.078 -16.041 -12.241  1.00 15.00      A    H  
ATOM    173 HD22 ASN A  71     -33.555 -15.821 -13.109  1.00 15.00      A    H  
ATOM    174  C   ASN A  71     -33.001 -17.505  -7.605  1.00 15.00      A    C  
ATOM    175  O   ASN A  71     -32.554 -18.638  -7.795  1.00 15.00      A    O  
ATOM    176  N   ASN A  72     -32.899 -16.859  -6.439  1.00 15.00      A    N  
ATOM    177  HN  ASN A  72     -33.277 -15.957  -6.367  1.00 15.00      A    H  
ATOM    178  CA  ASN A  72     -32.250 -17.448  -5.264  1.00 15.00      A    C  
ATOM    179  CB  ASN A  72     -32.955 -18.742  -4.839  1.00 15.00      A    C  
ATOM    180  CG  ASN A  72     -33.383 -18.727  -3.385  1.00 15.00      A    C  
ATOM    181  OD1 ASN A  72     -34.475 -18.266  -3.051  1.00 15.00      A    O  
ATOM    182  ND2 ASN A  72     -32.524 -19.235  -2.511  1.00 15.00      A    N  
ATOM    183 HD21 ASN A  72     -31.674 -19.585  -2.850  1.00 15.00      A    H  
ATOM    184 HD22 ASN A  72     -32.775 -19.242  -1.564  1.00 15.00      A    H  
ATOM    185  C   ASN A  72     -30.754 -17.686  -5.490  1.00 15.00      A    C  
ATOM    186  O   ASN A  72     -30.157 -18.573  -4.878  1.00 15.00      A    O  
ATOM    187  N   THR A  73     -30.152 -16.878  -6.361  1.00 15.00      A    N  
ATOM    188  HN  THR A  73     -30.676 -16.183  -6.807  1.00 15.00      A    H  
ATOM    189  CA  THR A  73     -28.730 -16.996  -6.672  1.00 15.00      A    C  
ATOM    190  CB  THR A  73     -28.498 -16.889  -8.196  1.00 15.00      A    C  
ATOM    191  OG1 THR A  73     -29.502 -17.653  -8.877  1.00 15.00      A    O  
ATOM    192  HG1 THR A  73     -30.333 -17.588  -8.397  1.00 15.00      A    H  
ATOM    193  CG2 THR A  73     -27.127 -17.425  -8.581  1.00 15.00      A    C  
ATOM    194  C   THR A  73     -27.934 -15.904  -5.952  1.00 15.00      A    C  
ATOM    195  O   THR A  73     -28.353 -14.747  -5.923  1.00 15.00      A    O  
ATOM    196  N   PRO A  74     -26.784 -16.262  -5.343  1.00 15.00      A    N  
ATOM    197  CA  PRO A  74     -25.929 -15.306  -4.621  1.00 15.00      A    C  
ATOM    198  CB  PRO A  74     -24.727 -16.153  -4.191  1.00 15.00      A    C  
ATOM    199  CG  PRO A  74     -25.245 -17.550  -4.166  1.00 15.00      A    C  
ATOM    200  CD  PRO A  74     -26.239 -17.630  -5.288  1.00 15.00      A    C  
ATOM    201  C   PRO A  74     -25.469 -14.136  -5.497  1.00 15.00      A    C  
ATOM    202  O   PRO A  74     -24.844 -14.330  -6.542  1.00 15.00      A    O  
ATOM    203  N   MET A  75     -25.793 -12.921  -5.054  1.00 15.00      A    N  
ATOM    204  HN  MET A  75     -26.288 -12.841  -4.212  1.00 15.00      A    H  
ATOM    205  CA  MET A  75     -25.434 -11.700  -5.771  1.00 15.00      A    C  
ATOM    206  CB  MET A  75     -26.702 -11.047  -6.344  1.00 15.00      A    C  
ATOM    207  CG  MET A  75     -26.503  -9.657  -6.929  1.00 15.00      A    C  
ATOM    208  SD  MET A  75     -28.063  -8.827  -7.300  1.00 15.00      A    S  
ATOM    209  CE  MET A  75     -28.602  -9.740  -8.740  1.00 15.00      A    C  
ATOM    210  C   MET A  75     -24.718 -10.733  -4.829  1.00 15.00      A    C  
ATOM    211  O   MET A  75     -25.083 -10.612  -3.661  1.00 15.00      A    O  
ATOM    212  N   CYS A  76     -23.697 -10.047  -5.338  1.00 15.00      A    N  
ATOM    213  HN  CYS A  76     -23.454 -10.174  -6.278  1.00 15.00      A    H  
ATOM    214  CA  CYS A  76     -22.935  -9.104  -4.527  1.00 15.00      A    C  
ATOM    215  C   CYS A  76     -23.466  -7.677  -4.659  1.00 15.00      A    C  
ATOM    216  O   CYS A  76     -23.119  -6.957  -5.596  1.00 15.00      A    O  
ATOM    217  CB  CYS A  76     -21.450  -9.149  -4.893  1.00 15.00      A    C  
ATOM    218  SG  CYS A  76     -20.627 -10.733  -4.529  1.00 15.00      A    S  
ATOM    219  N   VAL A  77     -24.309  -7.274  -3.712  1.00 15.00      A    N  
ATOM    220  HN  VAL A  77     -24.552  -7.893  -2.991  1.00 15.00      A    H  
ATOM    221  CA  VAL A  77     -24.879  -5.930  -3.718  1.00 15.00      A    C  
ATOM    222  CB  VAL A  77     -26.347  -5.926  -3.241  1.00 15.00      A    C  
ATOM    223  CG1 VAL A  77     -27.225  -6.694  -4.216  1.00 15.00      A    C  
ATOM    224  CG2 VAL A  77     -26.461  -6.509  -1.840  1.00 15.00      A    C  
ATOM    225  C   VAL A  77     -24.059  -4.998  -2.831  1.00 15.00      A    C  
ATOM    226  O   VAL A  77     -23.144  -5.442  -2.141  1.00 15.00      A    O  
ATOM    227  N   CYS A  78     -24.390  -3.710  -2.847  1.00 15.00      A    N  
ATOM    228  HN  CYS A  78     -25.134  -3.412  -3.411  1.00 15.00      A    H  
ATOM    229  CA  CYS A  78     -23.672  -2.734  -2.033  1.00 15.00      A    C  
ATOM    230  C   CYS A  78     -24.010  -2.891  -0.555  1.00 15.00      A    C  
ATOM    231  O   CYS A  78     -24.941  -3.612  -0.192  1.00 15.00      A    O  
ATOM    232  CB  CYS A  78     -23.938  -1.305  -2.509  1.00 15.00      A    C  
ATOM    233  SG  CYS A  78     -22.984  -0.816  -3.980  1.00 15.00      A    S  
ATOM    234  N   GLN A  79     -23.254  -2.211   0.296  1.00 15.00      A    N  
ATOM    235  HN  GLN A  79     -22.543  -1.633  -0.050  1.00 15.00      A    H  
ATOM    236  CA  GLN A  79     -23.463  -2.302   1.733  1.00 15.00      A    C  
ATOM    237  CB  GLN A  79     -22.203  -2.859   2.404  1.00 15.00      A    C  
ATOM    238  CG  GLN A  79     -22.417  -3.380   3.817  1.00 15.00      A    C  
ATOM    239  CD  GLN A  79     -21.117  -3.714   4.522  1.00 15.00      A    C  
ATOM    240  OE1 GLN A  79     -20.130  -4.093   3.890  1.00 15.00      A    O  
ATOM    241  NE2 GLN A  79     -21.110  -3.575   5.842  1.00 15.00      A    N  
ATOM    242 HE21 GLN A  79     -21.933  -3.270   6.279  1.00 15.00      A    H  
ATOM    243 HE22 GLN A  79     -20.282  -3.778   6.325  1.00 15.00      A    H  
ATOM    244  C   GLN A  79     -23.825  -0.952   2.342  1.00 15.00      A    C  
ATOM    245  O   GLN A  79     -23.548   0.102   1.769  1.00 15.00      A    O  
ATOM    246  N   ASP A  80     -24.462  -1.006   3.505  1.00 15.00      A    N  
ATOM    247  HN  ASP A  80     -24.675  -1.882   3.887  1.00 15.00      A    H  
ATOM    248  CA  ASP A  80     -24.854   0.189   4.236  1.00 15.00      A    C  
ATOM    249  CB  ASP A  80     -26.254  -0.018   4.830  1.00 15.00      A    C  
ATOM    250  CG  ASP A  80     -26.984   1.277   5.144  1.00 15.00      A    C  
ATOM    251  OD1 ASP A  80     -26.320   2.326   5.268  1.00 15.00      A    O  
ATOM    252  OD2 ASP A  80     -28.225   1.237   5.272  1.00 15.00      A    O  
ATOM    253  C   ASP A  80     -23.846   0.424   5.359  1.00 15.00      A    C  
ATOM    254  O   ASP A  80     -23.603  -0.470   6.166  1.00 15.00      A    O  
ATOM    255  N   PRO A  81     -23.224   1.614   5.415  1.00 15.00      A    N  
ATOM    256  CA  PRO A  81     -22.236   1.941   6.452  1.00 15.00      A    C  
ATOM    257  CB  PRO A  81     -21.770   3.352   6.090  1.00 15.00      A    C  
ATOM    258  CG  PRO A  81     -22.840   3.894   5.215  1.00 15.00      A    C  
ATOM    259  CD  PRO A  81     -23.411   2.723   4.471  1.00 15.00      A    C  
ATOM    260  C   PRO A  81     -22.817   1.908   7.866  1.00 15.00      A    C  
ATOM    261  O   PRO A  81     -22.081   1.741   8.835  1.00 15.00      A    O  
ATOM    262  N   THR A  82     -24.136   2.065   7.984  1.00 15.00      A    N  
ATOM    263  HN  THR A  82     -24.678   2.212   7.179  1.00 15.00      A    H  
ATOM    264  CA  THR A  82     -24.789   2.027   9.290  1.00 15.00      A    C  
ATOM    265  CB  THR A  82     -26.230   2.573   9.249  1.00 15.00      A    C  
ATOM    266  OG1 THR A  82     -26.950   1.974   8.167  1.00 15.00      A    O  
ATOM    267  HG1 THR A  82     -27.094   2.628   7.475  1.00 15.00      A    H  
ATOM    268  CG2 THR A  82     -26.227   4.085   9.087  1.00 15.00      A    C  
ATOM    269  C   THR A  82     -24.786   0.611   9.868  1.00 15.00      A    C  
ATOM    270  O   THR A  82     -24.963   0.424  11.073  1.00 15.00      A    O  
ATOM    271  N   SER A  83     -24.579  -0.382   9.000  1.00 15.00      A    N  
ATOM    272  HN  SER A  83     -24.451  -0.169   8.052  1.00 15.00      A    H  
ATOM    273  CA  SER A  83     -24.530  -1.778   9.429  1.00 15.00      A    C  
ATOM    274  CB  SER A  83     -25.069  -2.710   8.337  1.00 15.00      A    C  
ATOM    275  OG  SER A  83     -24.120  -2.903   7.302  1.00 15.00      A    O  
ATOM    276  HG  SER A  83     -24.094  -2.123   6.741  1.00 15.00      A    H  
ATOM    277  C   SER A  83     -23.103  -2.165   9.809  1.00 15.00      A    C  
ATOM    278  O   SER A  83     -22.867  -3.233  10.376  1.00 15.00      A    O  
ATOM    279  N   CYS A  84     -22.155  -1.284   9.484  1.00 15.00      A    N  
ATOM    280  HN  CYS A  84     -22.410  -0.458   9.025  1.00 15.00      A    H  
ATOM    281  CA  CYS A  84     -20.750  -1.508   9.802  1.00 15.00      A    C  
ATOM    282  C   CYS A  84     -20.506  -1.272  11.290  1.00 15.00      A    C  
ATOM    283  O   CYS A  84     -21.111  -0.378  11.883  1.00 15.00      A    O  
ATOM    284  CB  CYS A  84     -19.857  -0.572   8.981  1.00 15.00      A    C  
ATOM    285  SG  CYS A  84     -19.940  -0.829   7.178  1.00 15.00      A    S  
ATOM    286  N   PRO A  85     -19.624  -2.078  11.911  1.00 15.00      A    N  
ATOM    287  CA  PRO A  85     -19.302  -1.953  13.340  1.00 15.00      A    C  
ATOM    288  CB  PRO A  85     -18.198  -2.995  13.554  1.00 15.00      A    C  
ATOM    289  CG  PRO A  85     -18.381  -3.972  12.444  1.00 15.00      A    C  
ATOM    290  CD  PRO A  85     -18.874  -3.174  11.271  1.00 15.00      A    C  
ATOM    291  C   PRO A  85     -18.788  -0.560  13.696  1.00 15.00      A    C  
ATOM    292  O   PRO A  85     -18.005   0.034  12.951  1.00 15.00      A    O  
ATOM    293  N   ALA A  86     -19.243  -0.040  14.835  1.00 15.00      A    N  
ATOM    294  HN  ALA A  86     -19.871  -0.558  15.380  1.00 15.00      A    H  
ATOM    295  CA  ALA A  86     -18.829   1.283  15.294  1.00 15.00      A    C  
ATOM    296  CB  ALA A  86     -19.677   1.722  16.479  1.00 15.00      A    C  
ATOM    297  C   ALA A  86     -17.344   1.291  15.657  1.00 15.00      A    C  
ATOM    298  O   ALA A  86     -16.843   0.344  16.265  1.00 15.00      A    O  
ATOM    299  N   PRO A  87     -16.620   2.360  15.273  1.00 15.00      A    N  
ATOM    300  CA  PRO A  87     -15.182   2.492  15.549  1.00 15.00      A    C  
ATOM    301  CB  PRO A  87     -14.801   3.820  14.886  1.00 15.00      A    C  
ATOM    302  CG  PRO A  87     -16.086   4.563  14.751  1.00 15.00      A    C  
ATOM    303  CD  PRO A  87     -17.144   3.522  14.533  1.00 15.00      A    C  
ATOM    304  C   PRO A  87     -14.859   2.534  17.043  1.00 15.00      A    C  
ATOM    305  O   PRO A  87     -15.501   3.252  17.810  1.00 15.00      A    O  
ATOM    306  N   ILE A  88     -13.853   1.755  17.441  1.00 15.00      A    N  
ATOM    307  HN  ILE A  88     -13.389   1.203  16.776  1.00 15.00      A    H  
ATOM    308  CA  ILE A  88     -13.420   1.689  18.836  1.00 15.00      A    C  
ATOM    309  CB  ILE A  88     -12.389   0.554  19.037  1.00 15.00      A    C  
ATOM    310  CG1 ILE A  88     -12.957  -0.790  18.558  1.00 15.00      A    C  
ATOM    311  CG2 ILE A  88     -11.936   0.464  20.489  1.00 15.00      A    C  
ATOM    312  CD1 ILE A  88     -14.200  -1.242  19.294  1.00 15.00      A    C  
ATOM    313  C   ILE A  88     -12.800   3.016  19.278  1.00 15.00      A    C  
ATOM    314  O   ILE A  88     -13.041   3.488  20.391  1.00 15.00      A    O  
ATOM    315  N   GLY A  89     -12.008   3.613  18.391  1.00 15.00      A    N  
ATOM    316  HN  GLY A  89     -11.864   3.193  17.518  1.00 15.00      A    H  
ATOM    317  CA  GLY A  89     -11.366   4.876  18.701  1.00 15.00      A    C  
ATOM    318  C   GLY A  89     -11.094   5.705  17.463  1.00 15.00      A    C  
ATOM    319  O   GLY A  89     -11.777   5.558  16.446  1.00 15.00      A    O  
ATOM    320  N   GLU A  90     -10.084   6.570  17.549  1.00 15.00      A    N  
ATOM    321  HN  GLU A  90      -9.580   6.634  18.390  1.00 15.00      A    H  
ATOM    322  CA  GLU A  90      -9.707   7.430  16.433  1.00 15.00      A    C  
ATOM    323  CB  GLU A  90      -8.932   8.654  16.938  1.00 15.00      A    C  
ATOM    324  CG  GLU A  90      -9.718   9.565  17.872  1.00 15.00      A    C  
ATOM    325  CD  GLU A  90     -10.809  10.346  17.162  1.00 15.00      A    C  
ATOM    326  OE1 GLU A  90     -10.479  11.329  16.463  1.00 15.00      A    O  
ATOM    327  OE2 GLU A  90     -11.994   9.979  17.310  1.00 15.00      A    O  
ATOM    328  C   GLU A  90      -8.873   6.669  15.401  1.00 15.00      A    C  
ATOM    329  O   GLU A  90      -8.817   7.051  14.234  1.00 15.00      A    O  
ATOM    330  N   PHE A  91      -8.241   5.580  15.833  1.00 15.00      A    N  
ATOM    331  HN  PHE A  91      -8.340   5.311  16.771  1.00 15.00      A    H  
ATOM    332  CA  PHE A  91      -7.406   4.773  14.944  1.00 15.00      A    C  
ATOM    333  CB  PHE A  91      -6.450   3.881  15.746  1.00 15.00      A    C  
ATOM    334  CG  PHE A  91      -7.108   2.721  16.444  1.00 15.00      A    C  
ATOM    335  CD1 PHE A  91      -7.898   2.922  17.567  1.00 15.00      A    C  
ATOM    336  CD2 PHE A  91      -6.930   1.427  15.978  1.00 15.00      A    C  
ATOM    337  CE1 PHE A  91      -8.500   1.858  18.210  1.00 15.00      A    C  
ATOM    338  CE2 PHE A  91      -7.529   0.357  16.615  1.00 15.00      A    C  
ATOM    339  CZ  PHE A  91      -8.315   0.573  17.733  1.00 15.00      A    C  
ATOM    340  C   PHE A  91      -8.247   3.941  13.975  1.00 15.00      A    C  
ATOM    341  O   PHE A  91      -7.764   3.527  12.920  1.00 15.00      A    O  
ATOM    342  N   GLU A  92      -9.505   3.705  14.342  1.00 15.00      A    N  
ATOM    343  HN  GLU A  92      -9.827   4.065  15.193  1.00 15.00      A    H  
ATOM    344  CA  GLU A  92     -10.418   2.933  13.506  1.00 15.00      A    C  
ATOM    345  CB  GLU A  92     -11.534   2.325  14.355  1.00 15.00      A    C  
ATOM    346  CG  GLU A  92     -11.067   1.267  15.337  1.00 15.00      A    C  
ATOM    347  CD  GLU A  92     -11.613  -0.110  15.012  1.00 15.00      A    C  
ATOM    348  OE1 GLU A  92     -12.851  -0.284  15.060  1.00 15.00      A    O  
ATOM    349  OE2 GLU A  92     -10.804  -1.015  14.716  1.00 15.00      A    O  
ATOM    350  C   GLU A  92     -11.021   3.811  12.418  1.00 15.00      A    C  
ATOM    351  O   GLU A  92     -11.537   3.313  11.417  1.00 15.00      A    O  
ATOM    352  N   LYS A  93     -10.944   5.123  12.627  1.00 15.00      A    N  
ATOM    353  HN  LYS A  93     -10.509   5.448  13.442  1.00 15.00      A    H  
ATOM    354  CA  LYS A  93     -11.473   6.091  11.678  1.00 15.00      A    C  
ATOM    355  CB  LYS A  93     -11.537   7.480  12.319  1.00 15.00      A    C  
ATOM    356  CG  LYS A  93     -12.944   8.032  12.481  1.00 15.00      A    C  
ATOM    357  CD  LYS A  93     -13.677   7.376  13.640  1.00 15.00      A    C  
ATOM    358  CE  LYS A  93     -13.355   8.064  14.956  1.00 15.00      A    C  
ATOM    359  NZ  LYS A  93     -13.831   9.475  14.974  1.00 15.00      A    N  
ATOM    360  HZ1 LYS A  93     -14.858   9.508  14.816  1.00 15.00      A    H  
ATOM    361  HZ2 LYS A  93     -13.359  10.022  14.226  1.00 15.00      A    H  
ATOM    362  HZ3 LYS A  93     -13.618   9.911  15.895  1.00 15.00      A    H  
ATOM    363  C   LYS A  93     -10.609   6.150  10.427  1.00 15.00      A    C  
ATOM    364  O   LYS A  93      -9.490   5.640  10.409  1.00 15.00      A    O  
ATOM    365  N   VAL A  94     -11.143   6.764   9.380  1.00 15.00      A    N  
ATOM    366  HN  VAL A  94     -12.047   7.132   9.457  1.00 15.00      A    H  
ATOM    367  CA  VAL A  94     -10.420   6.910   8.120  1.00 15.00      A    C  
ATOM    368  CB  VAL A  94     -10.844   5.862   7.066  1.00 15.00      A    C  
ATOM    369  CG1 VAL A  94     -10.486   4.452   7.513  1.00 15.00      A    C  
ATOM    370  CG2 VAL A  94     -12.325   5.975   6.747  1.00 15.00      A    C  
ATOM    371  C   VAL A  94     -10.631   8.306   7.547  1.00 15.00      A    C  
ATOM    372  O   VAL A  94     -11.546   9.018   7.954  1.00 15.00      A    O  
ATOM    373  N   CYS A  95      -9.775   8.699   6.613  1.00 15.00      A    N  
ATOM    374  HN  CYS A  95      -9.055   8.094   6.336  1.00 15.00      A    H  
ATOM    375  CA  CYS A  95      -9.880  10.012   5.992  1.00 15.00      A    C  
ATOM    376  C   CYS A  95      -9.787   9.904   4.477  1.00 15.00      A    C  
ATOM    377  O   CYS A  95      -8.829   9.345   3.946  1.00 15.00      A    O  
ATOM    378  CB  CYS A  95      -8.793  10.950   6.525  1.00 15.00      A    C  
ATOM    379  SG  CYS A  95      -8.871  12.651   5.872  1.00 15.00      A    S  
ATOM    380  N   SER A  96     -10.786  10.446   3.787  1.00 15.00      A    N  
ATOM    381  HN  SER A  96     -11.517  10.886   4.270  1.00 15.00      A    H  
ATOM    382  CA  SER A  96     -10.818  10.411   2.329  1.00 15.00      A    C  
ATOM    383  CB  SER A  96     -12.259  10.543   1.825  1.00 15.00      A    C  
ATOM    384  OG  SER A  96     -12.849  11.749   2.277  1.00 15.00      A    O  
ATOM    385  HG  SER A  96     -12.440  12.017   3.103  1.00 15.00      A    H  
ATOM    386  C   SER A  96      -9.960  11.522   1.736  1.00 15.00      A    C  
ATOM    387  O   SER A  96      -9.396  12.339   2.466  1.00 15.00      A    O  
ATOM    388  N   ASN A  97      -9.874  11.555   0.407  1.00 15.00      A    N  
ATOM    389  HN  ASN A  97     -10.353  10.881  -0.119  1.00 15.00      A    H  
ATOM    390  CA  ASN A  97      -9.087  12.570  -0.286  1.00 15.00      A    C  
ATOM    391  CB  ASN A  97      -8.645  12.091  -1.678  1.00 15.00      A    C  
ATOM    392  CG  ASN A  97      -9.789  11.881  -2.654  1.00 15.00      A    C  
ATOM    393  OD1 ASN A  97     -10.911  11.553  -2.266  1.00 15.00      A    O  
ATOM    394  ND2 ASN A  97      -9.504  12.063  -3.937  1.00 15.00      A    N  
ATOM    395 HD21 ASN A  97      -8.588  12.319  -4.176  1.00 15.00      A    H  
ATOM    396 HD22 ASN A  97     -10.218  11.924  -4.594  1.00 15.00      A    H  
ATOM    397  C   ASN A  97      -9.825  13.908  -0.359  1.00 15.00      A    C  
ATOM    398  O   ASN A  97      -9.290  14.899  -0.859  1.00 15.00      A    O  
ATOM    399  N   ASP A  98     -11.057  13.926   0.151  1.00 15.00      A    N  
ATOM    400  HN  ASP A  98     -11.429  13.098   0.520  1.00 15.00      A    H  
ATOM    401  CA  ASP A  98     -11.871  15.137   0.173  1.00 15.00      A    C  
ATOM    402  CB  ASP A  98     -13.330  14.814  -0.164  1.00 15.00      A    C  
ATOM    403  CG  ASP A  98     -13.480  14.014  -1.444  1.00 15.00      A    C  
ATOM    404  OD1 ASP A  98     -12.950  14.455  -2.487  1.00 15.00      A    O  
ATOM    405  OD2 ASP A  98     -14.132  12.948  -1.403  1.00 15.00      A    O  
ATOM    406  C   ASP A  98     -11.796  15.788   1.551  1.00 15.00      A    C  
ATOM    407  O   ASP A  98     -12.529  16.735   1.842  1.00 15.00      A    O  
ATOM    408  N   ASN A  99     -10.902  15.254   2.389  1.00 15.00      A    N  
ATOM    409  HN  ASN A  99     -10.362  14.498   2.075  1.00 15.00      A    H  
ATOM    410  CA  ASN A  99     -10.691  15.742   3.754  1.00 15.00      A    C  
ATOM    411  CB  ASN A  99     -10.267  17.214   3.782  1.00 15.00      A    C  
ATOM    412  CG  ASN A  99      -9.252  17.503   4.874  1.00 15.00      A    C  
ATOM    413  OD1 ASN A  99      -8.478  16.627   5.266  1.00 15.00      A    O  
ATOM    414  ND2 ASN A  99      -9.249  18.734   5.369  1.00 15.00      A    N  
ATOM    415 HD21 ASN A  99      -9.892  19.379   5.010  1.00 15.00      A    H  
ATOM    416 HD22 ASN A  99      -8.601  18.947   6.073  1.00 15.00      A    H  
ATOM    417  C   ASN A  99     -11.895  15.478   4.660  1.00 15.00      A    C  
ATOM    418  O   ASN A  99     -12.142  16.211   5.618  1.00 15.00      A    O  
ATOM    419  N   LYS A 100     -12.637  14.416   4.352  1.00 15.00      A    N  
ATOM    420  HN  LYS A 100     -12.392  13.874   3.572  1.00 15.00      A    H  
ATOM    421  CA  LYS A 100     -13.802  14.032   5.142  1.00 15.00      A    C  
ATOM    422  CB  LYS A 100     -15.039  13.882   4.251  1.00 15.00      A    C  
ATOM    423  CG  LYS A 100     -15.454  15.164   3.545  1.00 15.00      A    C  
ATOM    424  CD  LYS A 100     -15.820  16.253   4.543  1.00 15.00      A    C  
ATOM    425  CE  LYS A 100     -16.044  17.587   3.850  1.00 15.00      A    C  
ATOM    426  NZ  LYS A 100     -14.791  18.117   3.245  1.00 15.00      A    N  
ATOM    427  HZ1 LYS A 100     -14.409  17.434   2.558  1.00 15.00      A    H  
ATOM    428  HZ2 LYS A 100     -14.078  18.283   3.984  1.00 15.00      A    H  
ATOM    429  HZ3 LYS A 100     -14.982  19.014   2.756  1.00 15.00      A    H  
ATOM    430  C   LYS A 100     -13.516  12.731   5.883  1.00 15.00      A    C  
ATOM    431  O   LYS A 100     -13.251  11.700   5.262  1.00 15.00      A    O  
ATOM    432  N   THR A 101     -13.564  12.784   7.209  1.00 15.00      A    N  
ATOM    433  HN  THR A 101     -13.795  13.628   7.649  1.00 15.00      A    H  
ATOM    434  CA  THR A 101     -13.281  11.611   8.025  1.00 15.00      A    C  
ATOM    435  CB  THR A 101     -12.624  11.975   9.379  1.00 15.00      A    C  
ATOM    436  OG1 THR A 101     -12.513  10.806  10.201  1.00 15.00      A    O  
ATOM    437  HG1 THR A 101     -12.478  10.025   9.643  1.00 15.00      A    H  
ATOM    438  CG2 THR A 101     -13.414  13.047  10.116  1.00 15.00      A    C  
ATOM    439  C   THR A 101     -14.504  10.721   8.242  1.00 15.00      A    C  
ATOM    440  O   THR A 101     -15.506  11.139   8.823  1.00 15.00      A    O  
ATOM    441  N   PHE A 102     -14.410   9.490   7.748  1.00 15.00      A    N  
ATOM    442  HN  PHE A 102     -13.595   9.231   7.269  1.00 15.00      A    H  
ATOM    443  CA  PHE A 102     -15.479   8.514   7.902  1.00 15.00      A    C  
ATOM    444  CB  PHE A 102     -15.536   7.572   6.696  1.00 15.00      A    C  
ATOM    445  CG  PHE A 102     -15.990   8.225   5.423  1.00 15.00      A    C  
ATOM    446  CD1 PHE A 102     -15.070   8.758   4.536  1.00 15.00      A    C  
ATOM    447  CD2 PHE A 102     -17.338   8.301   5.112  1.00 15.00      A    C  
ATOM    448  CE1 PHE A 102     -15.485   9.357   3.363  1.00 15.00      A    C  
ATOM    449  CE2 PHE A 102     -17.760   8.899   3.941  1.00 15.00      A    C  
ATOM    450  CZ  PHE A 102     -16.832   9.427   3.064  1.00 15.00      A    C  
ATOM    451  C   PHE A 102     -15.244   7.712   9.172  1.00 15.00      A    C  
ATOM    452  O   PHE A 102     -14.123   7.667   9.677  1.00 15.00      A    O  
ATOM    453  N   ASP A 103     -16.296   7.079   9.681  1.00 15.00      A    N  
ATOM    454  HN  ASP A 103     -17.164   7.157   9.230  1.00 15.00      A    H  
ATOM    455  CA  ASP A 103     -16.197   6.285  10.908  1.00 15.00      A    C  
ATOM    456  CB  ASP A 103     -17.570   5.779  11.350  1.00 15.00      A    C  
ATOM    457  CG  ASP A 103     -18.501   6.902  11.771  1.00 15.00      A    C  
ATOM    458  OD1 ASP A 103     -18.486   7.270  12.966  1.00 15.00      A    O  
ATOM    459  OD2 ASP A 103     -19.243   7.416  10.905  1.00 15.00      A    O  
ATOM    460  C   ASP A 103     -15.193   5.128  10.805  1.00 15.00      A    C  
ATOM    461  O   ASP A 103     -14.497   4.824  11.772  1.00 15.00      A    O  
ATOM    462  N   SER A 104     -15.111   4.495   9.637  1.00 15.00      A    N  
ATOM    463  HN  SER A 104     -15.675   4.789   8.891  1.00 15.00      A    H  
ATOM    464  CA  SER A 104     -14.189   3.376   9.439  1.00 15.00      A    C  
ATOM    465  CB  SER A 104     -14.701   2.125  10.164  1.00 15.00      A    C  
ATOM    466  OG  SER A 104     -15.990   1.759   9.701  1.00 15.00      A    O  
ATOM    467  HG  SER A 104     -16.656   2.105  10.301  1.00 15.00      A    H  
ATOM    468  C   SER A 104     -14.005   3.072   7.958  1.00 15.00      A    C  
ATOM    469  O   SER A 104     -14.606   3.722   7.104  1.00 15.00      A    O  
ATOM    470  N   SER A 105     -13.164   2.082   7.660  1.00 15.00      A    N  
ATOM    471  HN  SER A 105     -12.692   1.621   8.385  1.00 15.00      A    H  
ATOM    472  CA  SER A 105     -12.916   1.672   6.283  1.00 15.00      A    C  
ATOM    473  CB  SER A 105     -11.760   0.668   6.230  1.00 15.00      A    C  
ATOM    474  OG  SER A 105     -12.024  -0.444   7.064  1.00 15.00      A    O  
ATOM    475  HG  SER A 105     -12.776  -0.931   6.723  1.00 15.00      A    H  
ATOM    476  C   SER A 105     -14.178   1.058   5.684  1.00 15.00      A    C  
ATOM    477  O   SER A 105     -14.356   1.036   4.465  1.00 15.00      A    O  
ATOM    478  N   CYS A 106     -15.044   0.550   6.562  1.00 15.00      A    N  
ATOM    479  HN  CYS A 106     -14.818   0.571   7.516  1.00 15.00      A    H  
ATOM    480  CA  CYS A 106     -16.307  -0.046   6.149  1.00 15.00      A    C  
ATOM    481  C   CYS A 106     -17.288   1.049   5.744  1.00 15.00      A    C  
ATOM    482  O   CYS A 106     -18.128   0.848   4.871  1.00 15.00      A    O  
ATOM    483  CB  CYS A 106     -16.899  -0.886   7.285  1.00 15.00      A    C  
ATOM    484  SG  CYS A 106     -18.294  -1.948   6.781  1.00 15.00      A    S  
ATOM    485  N   HIS A 107     -17.168   2.212   6.392  1.00 15.00      A    N  
ATOM    486  HN  HIS A 107     -16.484   2.298   7.089  1.00 15.00      A    H  
ATOM    487  CA  HIS A 107     -18.024   3.358   6.097  1.00 15.00      A    C  
ATOM    488  CB  HIS A 107     -17.875   4.426   7.186  1.00 15.00      A    C  
ATOM    489  CG  HIS A 107     -19.003   4.477   8.171  1.00 15.00      A    C  
ATOM    490  ND1 HIS A 107     -19.118   3.550   9.179  1.00 15.00      A    N  
ATOM    491  CD2 HIS A 107     -20.023   5.369   8.266  1.00 15.00      A    C  
ATOM    492  CE1 HIS A 107     -20.194   3.893   9.864  1.00 15.00      A    C  
ATOM    493  NE2 HIS A 107     -20.773   4.986   9.348  1.00 15.00      A    N  
ATOM    494  HE2 HIS A 107     -21.581   5.431   9.681  1.00 15.00      A    H  
ATOM    495  C   HIS A 107     -17.652   3.964   4.748  1.00 15.00      A    C  
ATOM    496  O   HIS A 107     -18.518   4.413   3.997  1.00 15.00      A    O  
ATOM    497  N   PHE A 108     -16.354   3.967   4.452  1.00 15.00      A    N  
ATOM    498  HN  PHE A 108     -15.720   3.585   5.095  1.00 15.00      A    H  
ATOM    499  CA  PHE A 108     -15.844   4.520   3.202  1.00 15.00      A    C  
ATOM    500  CB  PHE A 108     -14.331   4.751   3.291  1.00 15.00      A    C  
ATOM    501  CG  PHE A 108     -13.692   5.037   1.962  1.00 15.00      A    C  
ATOM    502  CD1 PHE A 108     -13.861   6.266   1.347  1.00 15.00      A    C  
ATOM    503  CD2 PHE A 108     -12.937   4.069   1.319  1.00 15.00      A    C  
ATOM    504  CE1 PHE A 108     -13.290   6.525   0.118  1.00 15.00      A    C  
ATOM    505  CE2 PHE A 108     -12.361   4.322   0.090  1.00 15.00      A    C  
ATOM    506  CZ  PHE A 108     -12.540   5.551  -0.511  1.00 15.00      A    C  
ATOM    507  C   PHE A 108     -16.175   3.632   2.003  1.00 15.00      A    C  
ATOM    508  O   PHE A 108     -16.630   4.123   0.971  1.00 15.00      A    O  
ATOM    509  N   PHE A 109     -15.940   2.326   2.142  1.00 15.00      A    N  
ATOM    510  HN  PHE A 109     -15.580   1.994   2.991  1.00 15.00      A    H  
ATOM    511  CA  PHE A 109     -16.204   1.379   1.060  1.00 15.00      A    C  
ATOM    512  CB  PHE A 109     -15.584   0.012   1.356  1.00 15.00      A    C  
ATOM    513  CG  PHE A 109     -14.194  -0.150   0.807  1.00 15.00      A    C  
ATOM    514  CD1 PHE A 109     -13.996  -0.445  -0.532  1.00 15.00      A    C  
ATOM    515  CD2 PHE A 109     -13.087  -0.006   1.627  1.00 15.00      A    C  
ATOM    516  CE1 PHE A 109     -12.721  -0.594  -1.044  1.00 15.00      A    C  
ATOM    517  CE2 PHE A 109     -11.808  -0.154   1.123  1.00 15.00      A    C  
ATOM    518  CZ  PHE A 109     -11.625  -0.449  -0.215  1.00 15.00      A    C  
ATOM    519  C   PHE A 109     -17.695   1.244   0.755  1.00 15.00      A    C  
ATOM    520  O   PHE A 109     -18.075   0.834  -0.341  1.00 15.00      A    O  
ATOM    521  N   ALA A 110     -18.533   1.595   1.726  1.00 15.00      A    N  
ATOM    522  HN  ALA A 110     -18.169   1.909   2.581  1.00 15.00      A    H  
ATOM    523  CA  ALA A 110     -19.978   1.523   1.552  1.00 15.00      A    C  
ATOM    524  CB  ALA A 110     -20.661   1.327   2.893  1.00 15.00      A    C  
ATOM    525  C   ALA A 110     -20.509   2.769   0.845  1.00 15.00      A    C  
ATOM    526  O   ALA A 110     -21.574   2.738   0.229  1.00 15.00      A    O  
ATOM    527  N   THR A 111     -19.757   3.866   0.941  1.00 15.00      A    N  
ATOM    528  HN  THR A 111     -18.925   3.829   1.458  1.00 15.00      A    H  
ATOM    529  CA  THR A 111     -20.135   5.121   0.296  1.00 15.00      A    C  
ATOM    530  CB  THR A 111     -19.612   6.338   1.092  1.00 15.00      A    C  
ATOM    531  OG1 THR A 111     -20.038   6.236   2.457  1.00 15.00      A    O  
ATOM    532  HG1 THR A 111     -19.519   5.564   2.905  1.00 15.00      A    H  
ATOM    533  CG2 THR A 111     -20.141   7.641   0.508  1.00 15.00      A    C  
ATOM    534  C   THR A 111     -19.577   5.161  -1.128  1.00 15.00      A    C  
ATOM    535  O   THR A 111     -20.139   5.801  -2.018  1.00 15.00      A    O  
ATOM    536  N   LYS A 112     -18.466   4.455  -1.328  1.00 15.00      A    N  
ATOM    537  HN  LYS A 112     -18.070   3.971  -0.573  1.00 15.00      A    H  
ATOM    538  CA  LYS A 112     -17.817   4.381  -2.633  1.00 15.00      A    C  
ATOM    539  CB  LYS A 112     -16.335   4.025  -2.466  1.00 15.00      A    C  
ATOM    540  CG  LYS A 112     -15.519   4.094  -3.748  1.00 15.00      A    C  
ATOM    541  CD  LYS A 112     -14.174   3.405  -3.583  1.00 15.00      A    C  
ATOM    542  CE  LYS A 112     -13.493   3.189  -4.924  1.00 15.00      A    C  
ATOM    543  NZ  LYS A 112     -12.314   2.287  -4.805  1.00 15.00      A    N  
ATOM    544  HZ1 LYS A 112     -11.599   2.713  -4.182  1.00 15.00      A    H  
ATOM    545  HZ2 LYS A 112     -11.891   2.123  -5.740  1.00 15.00      A    H  
ATOM    546  HZ3 LYS A 112     -12.605   1.371  -4.404  1.00 15.00      A    H  
ATOM    547  C   LYS A 112     -18.512   3.350  -3.525  1.00 15.00      A    C  
ATOM    548  O   LYS A 112     -18.396   3.396  -4.751  1.00 15.00      A    O  
ATOM    549  N   CYS A 113     -19.238   2.422  -2.897  1.00 15.00      A    N  
ATOM    550  HN  CYS A 113     -19.289   2.440  -1.918  1.00 15.00      A    H  
ATOM    551  CA  CYS A 113     -19.958   1.378  -3.625  1.00 15.00      A    C  
ATOM    552  C   CYS A 113     -21.116   1.962  -4.428  1.00 15.00      A    C  
ATOM    553  O   CYS A 113     -21.392   1.526  -5.545  1.00 15.00      A    O  
ATOM    554  CB  CYS A 113     -20.477   0.309  -2.662  1.00 15.00      A    C  
ATOM    555  SG  CYS A 113     -21.059  -1.220  -3.470  1.00 15.00      A    S  
ATOM    556  N   THR A 114     -21.785   2.961  -3.855  1.00 15.00      A    N  
ATOM    557  HN  THR A 114     -21.508   3.276  -2.969  1.00 15.00      A    H  
ATOM    558  CA  THR A 114     -22.913   3.606  -4.518  1.00 15.00      A    C  
ATOM    559  CB  THR A 114     -23.873   4.263  -3.503  1.00 15.00      A    C  
ATOM    560  OG1 THR A 114     -23.143   5.137  -2.634  1.00 15.00      A    O  
ATOM    561  HG1 THR A 114     -23.620   5.240  -1.806  1.00 15.00      A    H  
ATOM    562  CG2 THR A 114     -24.573   3.200  -2.668  1.00 15.00      A    C  
ATOM    563  C   THR A 114     -22.436   4.645  -5.532  1.00 15.00      A    C  
ATOM    564  O   THR A 114     -23.241   5.292  -6.202  1.00 15.00      A    O  
ATOM    565  N   LEU A 115     -21.116   4.795  -5.637  1.00 15.00      A    N  
ATOM    566  HN  LEU A 115     -20.529   4.253  -5.069  1.00 15.00      A    H  
ATOM    567  CA  LEU A 115     -20.518   5.740  -6.569  1.00 15.00      A    C  
ATOM    568  CB  LEU A 115     -19.611   6.716  -5.812  1.00 15.00      A    C  
ATOM    569  CG  LEU A 115     -20.140   8.143  -5.635  1.00 15.00      A    C  
ATOM    570  CD1 LEU A 115     -21.470   8.145  -4.893  1.00 15.00      A    C  
ATOM    571  CD2 LEU A 115     -19.121   9.002  -4.905  1.00 15.00      A    C  
ATOM    572  C   LEU A 115     -19.722   5.008  -7.654  1.00 15.00      A    C  
ATOM    573  O   LEU A 115     -18.766   5.552  -8.209  1.00 15.00      A    O  
ATOM    574  N   GLU A 116     -20.135   3.774  -7.961  1.00 15.00      A    N  
ATOM    575  HN  GLU A 116     -20.918   3.404  -7.499  1.00 15.00      A    H  
ATOM    576  CA  GLU A 116     -19.459   2.964  -8.974  1.00 15.00      A    C  
ATOM    577  CB  GLU A 116     -19.790   1.479  -8.805  1.00 15.00      A    C  
ATOM    578  CG  GLU A 116     -18.853   0.727  -7.873  1.00 15.00      A    C  
ATOM    579  CD  GLU A 116     -18.631  -0.708  -8.315  1.00 15.00      A    C  
ATOM    580  OE1 GLU A 116     -19.559  -1.531  -8.155  1.00 15.00      A    O  
ATOM    581  OE2 GLU A 116     -17.532  -1.009  -8.826  1.00 15.00      A    O  
ATOM    582  C   GLU A 116     -19.809   3.414 -10.388  1.00 15.00      A    C  
ATOM    583  O   GLU A 116     -20.985   3.502 -10.748  1.00 15.00      A    O  
ATOM    584  N   GLY A 117     -18.780   3.700 -11.185  1.00 15.00      A    N  
ATOM    585  HN  GLY A 117     -17.867   3.616 -10.837  1.00 15.00      A    H  
ATOM    586  CA  GLY A 117     -18.994   4.134 -12.557  1.00 15.00      A    C  
ATOM    587  C   GLY A 117     -19.103   5.642 -12.687  1.00 15.00      A    C  
ATOM    588  O   GLY A 117     -18.896   6.195 -13.766  1.00 15.00      A    O  
ATOM    589  N   THR A 118     -19.424   6.304 -11.581  1.00 15.00      A    N  
ATOM    590  HN  THR A 118     -19.568   5.804 -10.750  1.00 15.00      A    H  
ATOM    591  CA  THR A 118     -19.565   7.753 -11.568  1.00 15.00      A    C  
ATOM    592  CB  THR A 118     -20.389   8.216 -10.348  1.00 15.00      A    C  
ATOM    593  OG1 THR A 118     -21.494   7.323 -10.152  1.00 15.00      A    O  
ATOM    594  HG1 THR A 118     -21.171   6.479  -9.828  1.00 15.00      A    H  
ATOM    595  CG2 THR A 118     -20.925   9.624 -10.564  1.00 15.00      A    C  
ATOM    596  C   THR A 118     -18.193   8.426 -11.535  1.00 15.00      A    C  
ATOM    597  O   THR A 118     -17.248   7.897 -10.950  1.00 15.00      A    O  
ATOM    598  N   LYS A 119     -18.095   9.591 -12.176  1.00 15.00      A    N  
ATOM    599  HN  LYS A 119     -18.886   9.947 -12.636  1.00 15.00      A    H  
ATOM    600  CA  LYS A 119     -16.847  10.354 -12.222  1.00 15.00      A    C  
ATOM    601  CB  LYS A 119     -17.017  11.577 -13.131  1.00 15.00      A    C  
ATOM    602  CG  LYS A 119     -15.742  12.365 -13.384  1.00 15.00      A    C  
ATOM    603  CD  LYS A 119     -16.016  13.580 -14.258  1.00 15.00      A    C  
ATOM    604  CE  LYS A 119     -14.767  14.425 -14.445  1.00 15.00      A    C  
ATOM    605  NZ  LYS A 119     -15.040  15.643 -15.258  1.00 15.00      A    N  
ATOM    606  HZ1 LYS A 119     -14.177  16.217 -15.343  1.00 15.00      A    H  
ATOM    607  HZ2 LYS A 119     -15.781  16.217 -14.807  1.00 15.00      A    H  
ATOM    608  HZ3 LYS A 119     -15.359  15.373 -16.211  1.00 15.00      A    H  
ATOM    609  C   LYS A 119     -16.423  10.790 -10.818  1.00 15.00      A    C  
ATOM    610  O   LYS A 119     -15.233  10.952 -10.536  1.00 15.00      A    O  
ATOM    611  N   LYS A 120     -17.410  10.973  -9.942  1.00 15.00      A    N  
ATOM    612  HN  LYS A 120     -18.335  10.831 -10.234  1.00 15.00      A    H  
ATOM    613  CA  LYS A 120     -17.157  11.376  -8.561  1.00 15.00      A    C  
ATOM    614  CB  LYS A 120     -18.441  11.933  -7.934  1.00 15.00      A    C  
ATOM    615  CG  LYS A 120     -18.285  12.428  -6.503  1.00 15.00      A    C  
ATOM    616  CD  LYS A 120     -19.636  12.577  -5.825  1.00 15.00      A    C  
ATOM    617  CE  LYS A 120     -19.896  14.012  -5.407  1.00 15.00      A    C  
ATOM    618  NZ  LYS A 120     -21.267  14.452  -5.785  1.00 15.00      A    N  
ATOM    619  HZ1 LYS A 120     -21.953  13.696  -5.583  1.00 15.00      A    H  
ATOM    620  HZ2 LYS A 120     -21.303  14.675  -6.800  1.00 15.00      A    H  
ATOM    621  HZ3 LYS A 120     -21.533  15.300  -5.245  1.00 15.00      A    H  
ATOM    622  C   LYS A 120     -16.644  10.190  -7.742  1.00 15.00      A    C  
ATOM    623  O   LYS A 120     -15.853  10.360  -6.814  1.00 15.00      A    O  
ATOM    624  N   GLY A 121     -17.096   8.988  -8.100  1.00 15.00      A    N  
ATOM    625  HN  GLY A 121     -17.718   8.915  -8.854  1.00 15.00      A    H  
ATOM    626  CA  GLY A 121     -16.676   7.790  -7.395  1.00 15.00      A    C  
ATOM    627  C   GLY A 121     -15.300   7.317  -7.817  1.00 15.00      A    C  
ATOM    628  O   GLY A 121     -14.612   6.630  -7.059  1.00 15.00      A    O  
ATOM    629  N   HIS A 122     -14.896   7.689  -9.031  1.00 15.00      A    N  
ATOM    630  HN  HIS A 122     -15.495   8.229  -9.588  1.00 15.00      A    H  
ATOM    631  CA  HIS A 122     -13.586   7.314  -9.555  1.00 15.00      A    C  
ATOM    632  CB  HIS A 122     -13.539   7.505 -11.074  1.00 15.00      A    C  
ATOM    633  CG  HIS A 122     -13.964   6.298 -11.849  1.00 15.00      A    C  
ATOM    634  ND1 HIS A 122     -15.276   5.924 -12.035  1.00 15.00      A    N  
ATOM    635  HD1 HIS A 122     -16.063   6.396 -11.691  1.00 15.00      A    H  
ATOM    636  CD2 HIS A 122     -13.217   5.367 -12.493  1.00 15.00      A    C  
ATOM    637  CE1 HIS A 122     -15.286   4.802 -12.769  1.00 15.00      A    C  
ATOM    638  NE2 HIS A 122     -14.059   4.422 -13.074  1.00 15.00      A    N  
ATOM    639  C   HIS A 122     -12.485   8.129  -8.890  1.00 15.00      A    C  
ATOM    640  O   HIS A 122     -11.328   7.714  -8.854  1.00 15.00      A    O  
ATOM    641  N   LYS A 123     -12.858   9.293  -8.368  1.00 15.00      A    N  
ATOM    642  HN  LYS A 123     -13.798   9.568  -8.436  1.00 15.00      A    H  
ATOM    643  CA  LYS A 123     -11.911  10.169  -7.692  1.00 15.00      A    C  
ATOM    644  CB  LYS A 123     -12.215  11.637  -8.003  1.00 15.00      A    C  
ATOM    645  CG  LYS A 123     -12.123  11.985  -9.478  1.00 15.00      A    C  
ATOM    646  CD  LYS A 123     -12.379  13.462  -9.721  1.00 15.00      A    C  
ATOM    647  CE  LYS A 123     -12.222  13.809 -11.192  1.00 15.00      A    C  
ATOM    648  NZ  LYS A 123     -12.462  15.255 -11.450  1.00 15.00      A    N  
ATOM    649  HZ1 LYS A 123     -13.415  15.522 -11.131  1.00 15.00      A    H  
ATOM    650  HZ2 LYS A 123     -12.381  15.454 -12.467  1.00 15.00      A    H  
ATOM    651  HZ3 LYS A 123     -11.762  15.831 -10.940  1.00 15.00      A    H  
ATOM    652  C   LYS A 123     -11.932   9.930  -6.186  1.00 15.00      A    C  
ATOM    653  O   LYS A 123     -10.934  10.151  -5.502  1.00 15.00      A    O  
ATOM    654  N   LEU A 124     -13.077   9.468  -5.681  1.00 15.00      A    N  
ATOM    655  HN  LEU A 124     -13.831   9.307  -6.284  1.00 15.00      A    H  
ATOM    656  CA  LEU A 124     -13.241   9.193  -4.257  1.00 15.00      A    C  
ATOM    657  CB  LEU A 124     -14.712   8.917  -3.924  1.00 15.00      A    C  
ATOM    658  CG  LEU A 124     -15.018   8.526  -2.474  1.00 15.00      A    C  
ATOM    659  CD1 LEU A 124     -14.803   9.705  -1.537  1.00 15.00      A    C  
ATOM    660  CD2 LEU A 124     -16.433   7.985  -2.348  1.00 15.00      A    C  
ATOM    661  C   LEU A 124     -12.372   8.020  -3.816  1.00 15.00      A    C  
ATOM    662  O   LEU A 124     -12.682   6.861  -4.094  1.00 15.00      A    O  
ATOM    663  N   HIS A 125     -11.274   8.335  -3.135  1.00 15.00      A    N  
ATOM    664  HN  HIS A 125     -11.078   9.277  -2.956  1.00 15.00      A    H  
ATOM    665  CA  HIS A 125     -10.354   7.315  -2.652  1.00 15.00      A    C  
ATOM    666  CB  HIS A 125      -9.082   7.282  -3.500  1.00 15.00      A    C  
ATOM    667  CG  HIS A 125      -9.250   6.689  -4.866  1.00 15.00      A    C  
ATOM    668  ND1 HIS A 125      -9.414   5.336  -5.047  1.00 15.00      A    N  
ATOM    669  CD2 HIS A 125      -9.247   7.300  -6.075  1.00 15.00      A    C  
ATOM    670  CE1 HIS A 125      -9.503   5.150  -6.351  1.00 15.00      A    C  
ATOM    671  NE2 HIS A 125      -9.407   6.311  -7.012  1.00 15.00      A    N  
ATOM    672  HE2 HIS A 125      -9.442   6.436  -7.983  1.00 15.00      A    H  
ATOM    673  C   HIS A 125      -9.981   7.558  -1.195  1.00 15.00      A    C  
ATOM    674  O   HIS A 125     -10.225   8.635  -0.648  1.00 15.00      A    O  
ATOM    675  N   LEU A 126      -9.387   6.544  -0.575  1.00 15.00      A    N  
ATOM    676  HN  LEU A 126      -9.227   5.711  -1.069  1.00 15.00      A    H  
ATOM    677  CA  LEU A 126      -8.964   6.632   0.815  1.00 15.00      A    C  
ATOM    678  CB  LEU A 126      -9.008   5.245   1.468  1.00 15.00      A    C  
ATOM    679  CG  LEU A 126      -8.506   5.151   2.911  1.00 15.00      A    C  
ATOM    680  CD1 LEU A 126      -9.339   6.028   3.832  1.00 15.00      A    C  
ATOM    681  CD2 LEU A 126      -8.521   3.707   3.388  1.00 15.00      A    C  
ATOM    682  C   LEU A 126      -7.558   7.212   0.899  1.00 15.00      A    C  
ATOM    683  O   LEU A 126      -6.593   6.599   0.438  1.00 15.00      A    O  
ATOM    684  N   ASP A 127      -7.451   8.400   1.484  1.00 15.00      A    N  
ATOM    685  HN  ASP A 127      -8.256   8.835   1.838  1.00 15.00      A    H  
ATOM    686  CA  ASP A 127      -6.164   9.069   1.619  1.00 15.00      A    C  
ATOM    687  CB  ASP A 127      -6.359  10.534   2.010  1.00 15.00      A    C  
ATOM    688  CG  ASP A 127      -5.252  11.435   1.499  1.00 15.00      A    C  
ATOM    689  OD1 ASP A 127      -4.490  10.999   0.609  1.00 15.00      A    O  
ATOM    690  OD2 ASP A 127      -5.151  12.582   1.984  1.00 15.00      A    O  
ATOM    691  C   ASP A 127      -5.271   8.352   2.629  1.00 15.00      A    C  
ATOM    692  O   ASP A 127      -4.210   7.842   2.276  1.00 15.00      A    O  
ATOM    693  N   TYR A 128      -5.709   8.301   3.885  1.00 15.00      A    N  
ATOM    694  HN  TYR A 128      -6.563   8.722   4.113  1.00 15.00      A    H  
ATOM    695  CA  TYR A 128      -4.935   7.639   4.929  1.00 15.00      A    C  
ATOM    696  CB  TYR A 128      -3.832   8.556   5.471  1.00 15.00      A    C  
ATOM    697  CG  TYR A 128      -4.300   9.946   5.845  1.00 15.00      A    C  
ATOM    698  CD1 TYR A 128      -4.127  11.010   4.971  1.00 15.00      A    C  
ATOM    699  CD2 TYR A 128      -4.914  10.195   7.067  1.00 15.00      A    C  
ATOM    700  CE1 TYR A 128      -4.552  12.280   5.299  1.00 15.00      A    C  
ATOM    701  CE2 TYR A 128      -5.343  11.464   7.404  1.00 15.00      A    C  
ATOM    702  CZ  TYR A 128      -5.159  12.504   6.515  1.00 15.00      A    C  
ATOM    703  OH  TYR A 128      -5.583  13.770   6.844  1.00 15.00      A    O  
ATOM    704  HH  TYR A 128      -6.091  14.139   6.118  1.00 15.00      A    H  
ATOM    705  C   TYR A 128      -5.808   7.128   6.068  1.00 15.00      A    C  
ATOM    706  O   TYR A 128      -6.950   7.558   6.241  1.00 15.00      A    O  
ATOM    707  N   ILE A 129      -5.250   6.202   6.841  1.00 15.00      A    N  
ATOM    708  HN  ILE A 129      -4.343   5.897   6.632  1.00 15.00      A    H  
ATOM    709  CA  ILE A 129      -5.943   5.623   7.984  1.00 15.00      A    C  
ATOM    710  CB  ILE A 129      -5.320   4.267   8.392  1.00 15.00      A    C  
ATOM    711  CG1 ILE A 129      -5.227   3.328   7.184  1.00 15.00      A    C  
ATOM    712  CG2 ILE A 129      -6.127   3.616   9.508  1.00 15.00      A    C  
ATOM    713  CD1 ILE A 129      -3.828   3.175   6.633  1.00 15.00      A    C  
ATOM    714  C   ILE A 129      -5.885   6.580   9.173  1.00 15.00      A    C  
ATOM    715  O   ILE A 129      -4.829   7.134   9.484  1.00 15.00      A    O  
ATOM    716  N   GLY A 130      -7.027   6.771   9.827  1.00 15.00      A    N  
ATOM    717  HN  GLY A 130      -7.832   6.296   9.534  1.00 15.00      A    H  
ATOM    718  CA  GLY A 130      -7.101   7.671  10.962  1.00 15.00      A    C  
ATOM    719  C   GLY A 130      -7.930   8.898  10.641  1.00 15.00      A    C  
ATOM    720  O   GLY A 130      -8.379   9.053   9.506  1.00 15.00      A    O  
ATOM    721  N   PRO A 131      -8.153   9.795  11.616  1.00 15.00      A    N  
ATOM    722  CA  PRO A 131      -8.936  11.013  11.395  1.00 15.00      A    C  
ATOM    723  CB  PRO A 131      -9.071  11.627  12.798  1.00 15.00      A    C  
ATOM    724  CG  PRO A 131      -8.635  10.560  13.745  1.00 15.00      A    C  
ATOM    725  CD  PRO A 131      -7.658   9.705  12.994  1.00 15.00      A    C  
ATOM    726  C   PRO A 131      -8.193  11.974  10.475  1.00 15.00      A    C  
ATOM    727  O   PRO A 131      -6.975  11.875  10.321  1.00 15.00      A    O  
ATOM    728  N   CYS A 132      -8.925  12.894   9.856  1.00 15.00      A    N  
ATOM    729  HN  CYS A 132      -9.893  12.919  10.006  1.00 15.00      A    H  
ATOM    730  CA  CYS A 132      -8.313  13.864   8.957  1.00 15.00      A    C  
ATOM    731  C   CYS A 132      -7.412  14.832   9.720  1.00 15.00      A    C  
ATOM    732  O   CYS A 132      -7.886  15.758  10.379  1.00 15.00      A    O  
ATOM    733  CB  CYS A 132      -9.374  14.608   8.148  1.00 15.00      A    C  
ATOM    734  SG  CYS A 132     -10.305  13.546   6.996  1.00 15.00      A    S  
ATOM    735  N   LYS A 133      -6.107  14.598   9.627  1.00 15.00      A    N  
ATOM    736  HN  LYS A 133      -5.796  13.850   9.075  1.00 15.00      A    H  
ATOM    737  CA  LYS A 133      -5.125  15.426  10.312  1.00 15.00      A    C  
ATOM    738  CB  LYS A 133      -4.070  14.547  10.989  1.00 15.00      A    C  
ATOM    739  CG  LYS A 133      -3.446  13.496  10.081  1.00 15.00      A    C  
ATOM    740  CD  LYS A 133      -2.466  12.621  10.848  1.00 15.00      A    C  
ATOM    741  CE  LYS A 133      -1.966  11.457  10.004  1.00 15.00      A    C  
ATOM    742  NZ  LYS A 133      -1.124  11.910   8.862  1.00 15.00      A    N  
ATOM    743  HZ1 LYS A 133      -0.470  12.658   9.173  1.00 15.00      A    H  
ATOM    744  HZ2 LYS A 133      -1.724  12.283   8.099  1.00 15.00      A    H  
ATOM    745  HZ3 LYS A 133      -0.569  11.113   8.491  1.00 15.00      A    H  
ATOM    746  C   LYS A 133      -4.460  16.408   9.356  1.00 15.00      A    C  
ATOM    747  O   LYS A 133      -4.534  16.249   8.137  1.00 15.00      A    O  
ATOM    748  N   TYR A 134      -3.816  17.426   9.918  1.00 15.00      A    N  
ATOM    749  HN  TYR A 134      -3.805  17.503  10.895  1.00 15.00      A    H  
ATOM    750  CA  TYR A 134      -3.124  18.430   9.122  1.00 15.00      A    C  
ATOM    751  CB  TYR A 134      -2.763  19.644   9.991  1.00 15.00      A    C  
ATOM    752  CG  TYR A 134      -1.667  20.523   9.424  1.00 15.00      A    C  
ATOM    753  CD1 TYR A 134      -1.911  21.375   8.354  1.00 15.00      A    C  
ATOM    754  CD2 TYR A 134      -0.385  20.496   9.960  1.00 15.00      A    C  
ATOM    755  CE1 TYR A 134      -0.909  22.172   7.834  1.00 15.00      A    C  
ATOM    756  CE2 TYR A 134       0.622  21.291   9.448  1.00 15.00      A    C  
ATOM    757  CZ  TYR A 134       0.355  22.126   8.385  1.00 15.00      A    C  
ATOM    758  OH  TYR A 134       1.357  22.913   7.868  1.00 15.00      A    O  
ATOM    759  HH  TYR A 134       2.165  22.398   7.803  1.00 15.00      A    H  
ATOM    760  C   TYR A 134      -1.876  17.835   8.475  1.00 15.00      A    C  
ATOM    761  O   TYR A 134      -0.997  17.317   9.165  1.00 15.00      A    O  
ATOM    762  N   ILE A 135      -1.810  17.907   7.149  1.00 15.00      A    N  
ATOM    763  HN  ILE A 135      -2.540  18.331   6.656  1.00 15.00      A    H  
ATOM    764  CA  ILE A 135      -0.674  17.375   6.410  1.00 15.00      A    C  
ATOM    765  CB  ILE A 135      -1.133  16.526   5.203  1.00 15.00      A    C  
ATOM    766  CG1 ILE A 135      -1.936  15.306   5.674  1.00 15.00      A    C  
ATOM    767  CG2 ILE A 135       0.050  16.091   4.347  1.00 15.00      A    C  
ATOM    768  CD1 ILE A 135      -1.118  14.287   6.442  1.00 15.00      A    C  
ATOM    769  C   ILE A 135       0.225  18.506   5.921  1.00 15.00      A    C  
ATOM    770  O   ILE A 135      -0.203  19.354   5.137  1.00 15.00      A    O  
ATOM    771  N   PRO A 136       1.482  18.537   6.398  1.00 15.00      A    N  
ATOM    772  CA  PRO A 136       2.454  19.560   6.001  1.00 15.00      A    C  
ATOM    773  CB  PRO A 136       3.694  19.232   6.851  1.00 15.00      A    C  
ATOM    774  CG  PRO A 136       3.188  18.365   7.956  1.00 15.00      A    C  
ATOM    775  CD  PRO A 136       2.044  17.591   7.372  1.00 15.00      A    C  
ATOM    776  C   PRO A 136       2.790  19.465   4.513  1.00 15.00      A    C  
ATOM    777  O   PRO A 136       2.876  18.368   3.961  1.00 15.00      A    O  
ATOM    778  N   PRO A 137       2.972  20.619   3.839  1.00 15.00      A    N  
ATOM    779  CA  PRO A 137       3.296  20.656   2.406  1.00 15.00      A    C  
ATOM    780  CB  PRO A 137       3.410  22.156   2.092  1.00 15.00      A    C  
ATOM    781  CG  PRO A 137       3.620  22.809   3.414  1.00 15.00      A    C  
ATOM    782  CD  PRO A 137       2.876  21.969   4.412  1.00 15.00      A    C  
ATOM    783  C   PRO A 137       4.608  19.943   2.090  1.00 15.00      A    C  
ATOM    784  O   PRO A 137       5.577  20.037   2.846  1.00 15.00      A    O  
ATOM    785  N   CYS A 138       4.623  19.222   0.976  1.00 15.00      A    N  
ATOM    786  HN  CYS A 138       3.812  19.173   0.427  1.00 15.00      A    H  
ATOM    787  CA  CYS A 138       5.816  18.496   0.550  1.00 15.00      A    C  
ATOM    788  C   CYS A 138       6.803  19.432  -0.145  1.00 15.00      A    C  
ATOM    789  O   CYS A 138       6.520  19.958  -1.223  1.00 15.00      A    O  
ATOM    790  CB  CYS A 138       5.437  17.341  -0.381  1.00 15.00      A    C  
ATOM    791  SG  CYS A 138       6.858  16.447  -1.086  1.00 15.00      A    S  
ATOM    792  N   LEU A 139       7.961  19.636   0.481  1.00 15.00      A    N  
ATOM    793  HN  LEU A 139       8.127  19.194   1.340  1.00 15.00      A    H  
ATOM    794  CA  LEU A 139       8.990  20.503  -0.078  1.00 15.00      A    C  
ATOM    795  CB  LEU A 139       9.997  20.925   0.997  1.00 15.00      A    C  
ATOM    796  CG  LEU A 139       9.570  22.083   1.910  1.00 15.00      A    C  
ATOM    797  CD1 LEU A 139       8.517  21.643   2.917  1.00 15.00      A    C  
ATOM    798  CD2 LEU A 139      10.771  22.687   2.615  1.00 15.00      A    C  
ATOM    799  C   LEU A 139       9.699  19.830  -1.248  1.00 15.00      A    C  
ATOM    800  O   LEU A 139       9.647  18.606  -1.397  1.00 15.00      A    O  
ATOM    801  N   ASP A 140      10.361  20.637  -2.073  1.00 15.00      A    N  
ATOM    802  HN  ASP A 140      10.372  21.601  -1.892  1.00 15.00      A    H  
ATOM    803  CA  ASP A 140      11.074  20.125  -3.241  1.00 15.00      A    C  
ATOM    804  CB  ASP A 140      11.458  21.263  -4.194  1.00 15.00      A    C  
ATOM    805  CG  ASP A 140      10.276  21.799  -4.983  1.00 15.00      A    C  
ATOM    806  OD1 ASP A 140       9.120  21.547  -4.576  1.00 15.00      A    O  
ATOM    807  OD2 ASP A 140      10.507  22.473  -6.008  1.00 15.00      A    O  
ATOM    808  C   ASP A 140      12.308  19.317  -2.847  1.00 15.00      A    C  
ATOM    809  O   ASP A 140      12.736  18.433  -3.588  1.00 15.00      A    O  
ATOM    810  N   SER A 141      12.876  19.624  -1.681  1.00 15.00      A    N  
ATOM    811  HN  SER A 141      12.499  20.349  -1.138  1.00 15.00      A    H  
ATOM    812  CA  SER A 141      14.053  18.908  -1.195  1.00 15.00      A    C  
ATOM    813  CB  SER A 141      14.815  19.747  -0.161  1.00 15.00      A    C  
ATOM    814  OG  SER A 141      15.960  19.057   0.318  1.00 15.00      A    O  
ATOM    815  HG  SER A 141      15.840  18.111   0.198  1.00 15.00      A    H  
ATOM    816  C   SER A 141      13.657  17.560  -0.596  1.00 15.00      A    C  
ATOM    817  O   SER A 141      14.425  16.599  -0.640  1.00 15.00      A    O  
ATOM    818  N   GLU A 142      12.446  17.500  -0.049  1.00 15.00      A    N  
ATOM    819  HN  GLU A 142      11.879  18.300  -0.057  1.00 15.00      A    H  
ATOM    820  CA  GLU A 142      11.936  16.279   0.563  1.00 15.00      A    C  
ATOM    821  CB  GLU A 142      10.842  16.612   1.580  1.00 15.00      A    C  
ATOM    822  CG  GLU A 142      11.279  17.580   2.668  1.00 15.00      A    C  
ATOM    823  CD  GLU A 142      10.162  17.896   3.644  1.00 15.00      A    C  
ATOM    824  OE1 GLU A 142       9.105  18.384   3.196  1.00 15.00      A    O  
ATOM    825  OE2 GLU A 142      10.345  17.656   4.856  1.00 15.00      A    O  
ATOM    826  C   GLU A 142      11.399  15.308  -0.487  1.00 15.00      A    C  
ATOM    827  O   GLU A 142      11.289  14.109  -0.234  1.00 15.00      A    O  
ATOM    828  N   LEU A 143      11.064  15.834  -1.666  1.00 15.00      A    N  
ATOM    829  HN  LEU A 143      11.167  16.798  -1.805  1.00 15.00      A    H  
ATOM    830  CA  LEU A 143      10.542  15.011  -2.753  1.00 15.00      A    C  
ATOM    831  CB  LEU A 143       9.840  15.873  -3.807  1.00 15.00      A    C  
ATOM    832  CG  LEU A 143       9.369  15.135  -5.065  1.00 15.00      A    C  
ATOM    833  CD1 LEU A 143       8.229  14.183  -4.742  1.00 15.00      A    C  
ATOM    834  CD2 LEU A 143       8.969  16.115  -6.157  1.00 15.00      A    C  
ATOM    835  C   LEU A 143      11.647  14.189  -3.409  1.00 15.00      A    C  
ATOM    836  O   LEU A 143      11.467  13.006  -3.687  1.00 15.00      A    O  
ATOM    837  N   THR A 144      12.793  14.825  -3.650  1.00 15.00      A    N  
ATOM    838  HN  THR A 144      12.875  15.770  -3.403  1.00 15.00      A    H  
ATOM    839  CA  THR A 144      13.928  14.151  -4.278  1.00 15.00      A    C  
ATOM    840  CB  THR A 144      14.929  15.162  -4.873  1.00 15.00      A    C  
ATOM    841  OG1 THR A 144      15.331  16.099  -3.864  1.00 15.00      A    O  
ATOM    842  HG1 THR A 144      14.675  16.118  -3.164  1.00 15.00      A    H  
ATOM    843  CG2 THR A 144      14.305  15.914  -6.040  1.00 15.00      A    C  
ATOM    844  C   THR A 144      14.657  13.228  -3.297  1.00 15.00      A    C  
ATOM    845  O   THR A 144      15.453  12.380  -3.706  1.00 15.00      A    O  
ATOM    846  N   GLU A 145      14.373  13.397  -2.005  1.00 15.00      A    N  
ATOM    847  HN  GLU A 145      13.728  14.086  -1.746  1.00 15.00      A    H  
ATOM    848  CA  GLU A 145      14.993  12.582  -0.964  1.00 15.00      A    C  
ATOM    849  CB  GLU A 145      15.403  13.462   0.221  1.00 15.00      A    C  
ATOM    850  CG  GLU A 145      16.374  12.797   1.183  1.00 15.00      A    C  
ATOM    851  CD  GLU A 145      16.838  13.726   2.286  1.00 15.00      A    C  
ATOM    852  OE1 GLU A 145      17.854  14.424   2.086  1.00 15.00      A    O  
ATOM    853  OE2 GLU A 145      16.190  13.751   3.354  1.00 15.00      A    O  
ATOM    854  C   GLU A 145      14.047  11.469  -0.501  1.00 15.00      A    C  
ATOM    855  O   GLU A 145      14.443  10.570   0.241  1.00 15.00      A    O  
ATOM    856  N   PHE A 146      12.800  11.528  -0.964  1.00 15.00      A    N  
ATOM    857  HN  PHE A 146      12.554  12.256  -1.572  1.00 15.00      A    H  
ATOM    858  CA  PHE A 146      11.788  10.534  -0.601  1.00 15.00      A    C  
ATOM    859  CB  PHE A 146      10.379  10.997  -0.993  1.00 15.00      A    C  
ATOM    860  CG  PHE A 146       9.289  10.054  -0.564  1.00 15.00      A    C  
ATOM    861  CD1 PHE A 146       8.714  10.162   0.690  1.00 15.00      A    C  
ATOM    862  CD2 PHE A 146       8.841   9.056  -1.415  1.00 15.00      A    C  
ATOM    863  CE1 PHE A 146       7.714   9.295   1.089  1.00 15.00      A    C  
ATOM    864  CE2 PHE A 146       7.841   8.186  -1.023  1.00 15.00      A    C  
ATOM    865  CZ  PHE A 146       7.277   8.306   0.231  1.00 15.00      A    C  
ATOM    866  C   PHE A 146      12.077   9.128  -1.156  1.00 15.00      A    C  
ATOM    867  O   PHE A 146      11.968   8.154  -0.411  1.00 15.00      A    O  
ATOM    868  N   PRO A 147      12.430   8.987  -2.467  1.00 15.00      A    N  
ATOM    869  CA  PRO A 147      12.716   7.675  -3.075  1.00 15.00      A    C  
ATOM    870  CB  PRO A 147      13.295   8.030  -4.448  1.00 15.00      A    C  
ATOM    871  CG  PRO A 147      12.705   9.356  -4.770  1.00 15.00      A    C  
ATOM    872  CD  PRO A 147      12.561  10.076  -3.459  1.00 15.00      A    C  
ATOM    873  C   PRO A 147      13.734   6.852  -2.290  1.00 15.00      A    C  
ATOM    874  O   PRO A 147      13.603   5.636  -2.192  1.00 15.00      A    O  
ATOM    875  N   LEU A 148      14.737   7.525  -1.732  1.00 15.00      A    N  
ATOM    876  HN  LEU A 148      14.769   8.500  -1.837  1.00 15.00      A    H  
ATOM    877  CA  LEU A 148      15.793   6.860  -0.972  1.00 15.00      A    C  
ATOM    878  CB  LEU A 148      17.082   7.690  -1.010  1.00 15.00      A    C  
ATOM    879  CG  LEU A 148      17.615   8.055  -2.400  1.00 15.00      A    C  
ATOM    880  CD1 LEU A 148      17.034   9.378  -2.876  1.00 15.00      A    C  
ATOM    881  CD2 LEU A 148      19.133   8.107  -2.392  1.00 15.00      A    C  
ATOM    882  C   LEU A 148      15.390   6.584   0.479  1.00 15.00      A    C  
ATOM    883  O   LEU A 148      15.851   5.614   1.084  1.00 15.00      A    O  
ATOM    884  N   ARG A 149      14.525   7.434   1.027  1.00 15.00      A    N  
ATOM    885  HN  ARG A 149      14.181   8.178   0.490  1.00 15.00      A    H  
ATOM    886  CA  ARG A 149      14.071   7.283   2.409  1.00 15.00      A    C  
ATOM    887  CB  ARG A 149      13.420   8.575   2.915  1.00 15.00      A    C  
ATOM    888  CG  ARG A 149      14.400   9.620   3.422  1.00 15.00      A    C  
ATOM    889  CD  ARG A 149      15.311   9.049   4.496  1.00 15.00      A    C  
ATOM    890  NE  ARG A 149      15.919  10.096   5.311  1.00 15.00      A    N  
ATOM    891  HE  ARG A 149      15.510  10.284   6.183  1.00 15.00      A    H  
ATOM    892  CZ  ARG A 149      16.985  10.805   4.941  1.00 15.00      A    C  
ATOM    893  NH1 ARG A 149      17.566  10.587   3.766  1.00 15.00      A    N  
ATOM    894 HH11 ARG A 149      17.190   9.858   3.125  1.00 15.00      A    H  
ATOM    895 HH12 ARG A 149      18.396  11.148   3.484  1.00 15.00      A    H  
ATOM    896  NH2 ARG A 149      17.475  11.730   5.751  1.00 15.00      A    N  
ATOM    897 HH21 ARG A 149      17.030  11.901   6.676  1.00 15.00      A    H  
ATOM    898 HH22 ARG A 149      18.305  12.286   5.464  1.00 15.00      A    H  
ATOM    899  C   ARG A 149      13.106   6.113   2.580  1.00 15.00      A    C  
ATOM    900  O   ARG A 149      13.281   5.279   3.468  1.00 15.00      A    O  
ATOM    901  N   MET A 150      12.091   6.052   1.720  1.00 15.00      A    N  
ATOM    902  HN  MET A 150      12.013   6.736   1.021  1.00 15.00      A    H  
ATOM    903  CA  MET A 150      11.090   4.991   1.791  1.00 15.00      A    C  
ATOM    904  CB  MET A 150       9.789   5.428   1.096  1.00 15.00      A    C  
ATOM    905  CG  MET A 150       9.402   4.627  -0.139  1.00 15.00      A    C  
ATOM    906  SD  MET A 150       8.079   3.443   0.182  1.00 15.00      A    S  
ATOM    907  CE  MET A 150       6.729   4.547   0.591  1.00 15.00      A    C  
ATOM    908  C   MET A 150      11.617   3.658   1.250  1.00 15.00      A    C  
ATOM    909  O   MET A 150      11.089   2.598   1.582  1.00 15.00      A    O  
ATOM    910  N   ARG A 151      12.670   3.718   0.436  1.00 15.00      A    N  
ATOM    911  HN  ARG A 151      13.058   4.592   0.222  1.00 15.00      A    H  
ATOM    912  CA  ARG A 151      13.269   2.514  -0.141  1.00 15.00      A    C  
ATOM    913  CB  ARG A 151      14.189   2.885  -1.301  1.00 15.00      A    C  
ATOM    914  CG  ARG A 151      14.663   1.707  -2.134  1.00 15.00      A    C  
ATOM    915  CD  ARG A 151      15.336   2.181  -3.412  1.00 15.00      A    C  
ATOM    916  NE  ARG A 151      16.361   3.191  -3.150  1.00 15.00      A    N  
ATOM    917  HE  ARG A 151      16.705   3.259  -2.235  1.00 15.00      A    H  
ATOM    918  CZ  ARG A 151      16.850   4.011  -4.078  1.00 15.00      A    C  
ATOM    919  NH1 ARG A 151      16.411   3.946  -5.327  1.00 15.00      A    N  
ATOM    920 HH11 ARG A 151      15.681   3.250  -5.587  1.00 15.00      A    H  
ATOM    921 HH12 ARG A 151      16.795   4.589  -6.049  1.00 15.00      A    H  
ATOM    922  NH2 ARG A 151      17.784   4.894  -3.757  1.00 15.00      A    N  
ATOM    923 HH21 ARG A 151      18.165   5.535  -4.482  1.00 15.00      A    H  
ATOM    924 HH22 ARG A 151      18.137   4.946  -2.780  1.00 15.00      A    H  
ATOM    925  C   ARG A 151      14.042   1.737   0.918  1.00 15.00      A    C  
ATOM    926  O   ARG A 151      13.998   0.506   0.956  1.00 15.00      A    O  
ATOM    927  N   ASP A 152      14.758   2.469   1.774  1.00 15.00      A    N  
ATOM    928  HN  ASP A 152      14.770   3.444   1.673  1.00 15.00      A    H  
ATOM    929  CA  ASP A 152      15.522   1.858   2.859  1.00 15.00      A    C  
ATOM    930  CB  ASP A 152      16.480   2.884   3.475  1.00 15.00      A    C  
ATOM    931  CG  ASP A 152      17.231   2.350   4.683  1.00 15.00      A    C  
ATOM    932  OD1 ASP A 152      18.073   1.444   4.506  1.00 15.00      A    O  
ATOM    933  OD2 ASP A 152      16.978   2.839   5.806  1.00 15.00      A    O  
ATOM    934  C   ASP A 152      14.557   1.339   3.917  1.00 15.00      A    C  
ATOM    935  O   ASP A 152      14.843   0.375   4.629  1.00 15.00      A    O  
ATOM    936  N   TRP A 153      13.402   1.994   3.992  1.00 15.00      A    N  
ATOM    937  HN  TRP A 153      13.252   2.754   3.391  1.00 15.00      A    H  
ATOM    938  CA  TRP A 153      12.353   1.632   4.931  1.00 15.00      A    C  
ATOM    939  CB  TRP A 153      11.318   2.765   4.989  1.00 15.00      A    C  
ATOM    940  CG  TRP A 153      10.081   2.445   5.767  1.00 15.00      A    C  
ATOM    941  CD1 TRP A 153       9.943   2.418   7.124  1.00 15.00      A    C  
ATOM    942  CD2 TRP A 153       8.800   2.115   5.226  1.00 15.00      A    C  
ATOM    943  NE1 TRP A 153       8.656   2.075   7.460  1.00 15.00      A    N  
ATOM    944  HE1 TRP A 153       8.310   1.982   8.372  1.00 15.00      A    H  
ATOM    945  CE2 TRP A 153       7.935   1.885   6.312  1.00 15.00      A    C  
ATOM    946  CE3 TRP A 153       8.304   1.986   3.928  1.00 15.00      A    C  
ATOM    947  CZ2 TRP A 153       6.600   1.532   6.139  1.00 15.00      A    C  
ATOM    948  CZ3 TRP A 153       6.980   1.638   3.758  1.00 15.00      A    C  
ATOM    949  CH2 TRP A 153       6.143   1.414   4.856  1.00 15.00      A    C  
ATOM    950  C   TRP A 153      11.702   0.302   4.532  1.00 15.00      A    C  
ATOM    951  O   TRP A 153      11.263  -0.463   5.389  1.00 15.00      A    O  
ATOM    952  N   LEU A 154      11.659   0.028   3.226  1.00 15.00      A    N  
ATOM    953  HN  LEU A 154      12.030   0.676   2.592  1.00 15.00      A    H  
ATOM    954  CA  LEU A 154      11.076  -1.214   2.716  1.00 15.00      A    C  
ATOM    955  CB  LEU A 154      10.923  -1.150   1.192  1.00 15.00      A    C  
ATOM    956  CG  LEU A 154      10.030  -0.042   0.633  1.00 15.00      A    C  
ATOM    957  CD1 LEU A 154      10.093  -0.021  -0.886  1.00 15.00      A    C  
ATOM    958  CD2 LEU A 154       8.597  -0.216   1.104  1.00 15.00      A    C  
ATOM    959  C   LEU A 154      11.950  -2.409   3.083  1.00 15.00      A    C  
ATOM    960  O   LEU A 154      11.450  -3.495   3.380  1.00 15.00      A    O  
ATOM    961  N   LYS A 155      13.262  -2.189   3.063  1.00 15.00      A    N  
ATOM    962  HN  LYS A 155      13.588  -1.297   2.824  1.00 15.00      A    H  
ATOM    963  CA  LYS A 155      14.231  -3.229   3.385  1.00 15.00      A    C  
ATOM    964  CB  LYS A 155      15.627  -2.799   2.916  1.00 15.00      A    C  
ATOM    965  CG  LYS A 155      16.761  -3.706   3.374  1.00 15.00      A    C  
ATOM    966  CD  LYS A 155      18.114  -3.187   2.907  1.00 15.00      A    C  
ATOM    967  CE  LYS A 155      18.419  -1.803   3.466  1.00 15.00      A    C  
ATOM    968  NZ  LYS A 155      18.607  -1.820   4.943  1.00 15.00      A    N  
ATOM    969  HZ1 LYS A 155      19.429  -2.406   5.192  1.00 15.00      A    H  
ATOM    970  HZ2 LYS A 155      17.762  -2.210   5.407  1.00 15.00      A    H  
ATOM    971  HZ3 LYS A 155      18.766  -0.852   5.294  1.00 15.00      A    H  
ATOM    972  C   LYS A 155      14.245  -3.539   4.881  1.00 15.00      A    C  
ATOM    973  O   LYS A 155      14.306  -4.701   5.278  1.00 15.00      A    O  
ATOM    974  N   ASN A 156      14.173  -2.495   5.704  1.00 15.00      A    N  
ATOM    975  HN  ASN A 156      14.100  -1.594   5.326  1.00 15.00      A    H  
ATOM    976  CA  ASN A 156      14.195  -2.655   7.155  1.00 15.00      A    C  
ATOM    977  CB  ASN A 156      14.528  -1.331   7.845  1.00 15.00      A    C  
ATOM    978  CG  ASN A 156      15.972  -0.918   7.634  1.00 15.00      A    C  
ATOM    979  OD1 ASN A 156      16.869  -1.761   7.572  1.00 15.00      A    O  
ATOM    980  ND2 ASN A 156      16.206   0.383   7.510  1.00 15.00      A    N  
ATOM    981 HD21 ASN A 156      15.444   0.998   7.561  1.00 15.00      A    H  
ATOM    982 HD22 ASN A 156      17.130   0.674   7.367  1.00 15.00      A    H  
ATOM    983  C   ASN A 156      12.895  -3.239   7.700  1.00 15.00      A    C  
ATOM    984  O   ASN A 156      12.913  -3.981   8.679  1.00 15.00      A    O  
ATOM    985  N   VAL A 157      11.773  -2.904   7.065  1.00 15.00      A    N  
ATOM    986  HN  VAL A 157      11.822  -2.302   6.290  1.00 15.00      A    H  
ATOM    987  CA  VAL A 157      10.470  -3.411   7.493  1.00 15.00      A    C  
ATOM    988  CB  VAL A 157       9.308  -2.596   6.870  1.00 15.00      A    C  
ATOM    989  CG1 VAL A 157       8.000  -3.379   6.878  1.00 15.00      A    C  
ATOM    990  CG2 VAL A 157       9.136  -1.285   7.622  1.00 15.00      A    C  
ATOM    991  C   VAL A 157      10.332  -4.896   7.160  1.00 15.00      A    C  
ATOM    992  O   VAL A 157       9.720  -5.660   7.909  1.00 15.00      A    O  
ATOM    993  N   LEU A 158      10.926  -5.297   6.042  1.00 15.00      A    N  
ATOM    994  HN  LEU A 158      11.406  -4.641   5.493  1.00 15.00      A    H  
ATOM    995  CA  LEU A 158      10.884  -6.687   5.609  1.00 15.00      A    C  
ATOM    996  CB  LEU A 158      11.241  -6.793   4.125  1.00 15.00      A    C  
ATOM    997  CG  LEU A 158      11.029  -8.158   3.470  1.00 15.00      A    C  
ATOM    998  CD1 LEU A 158       9.623  -8.675   3.739  1.00 15.00      A    C  
ATOM    999  CD2 LEU A 158      11.290  -8.074   1.975  1.00 15.00      A    C  
ATOM   1000  C   LEU A 158      11.821  -7.549   6.455  1.00 15.00      A    C  
ATOM   1001  O   LEU A 158      11.544  -8.723   6.702  1.00 15.00      A    O  
ATOM   1002  N   VAL A 159      12.928  -6.953   6.900  1.00 15.00      A    N  
ATOM   1003  HN  VAL A 159      13.091  -6.015   6.665  1.00 15.00      A    H  
ATOM   1004  CA  VAL A 159      13.901  -7.656   7.733  1.00 15.00      A    C  
ATOM   1005  CB  VAL A 159      15.246  -6.895   7.812  1.00 15.00      A    C  
ATOM   1006  CG1 VAL A 159      16.100  -7.400   8.967  1.00 15.00      A    C  
ATOM   1007  CG2 VAL A 159      16.008  -7.031   6.502  1.00 15.00      A    C  
ATOM   1008  C   VAL A 159      13.337  -7.885   9.135  1.00 15.00      A    C  
ATOM   1009  O   VAL A 159      13.517  -8.956   9.717  1.00 15.00      A    O  
ATOM   1010  N   THR A 160      12.638  -6.877   9.662  1.00 15.00      A    N  
ATOM   1011  HN  THR A 160      12.529  -6.049   9.147  1.00 15.00      A    H  
ATOM   1012  CA  THR A 160      12.035  -6.976  10.989  1.00 15.00      A    C  
ATOM   1013  CB  THR A 160      11.586  -5.607  11.538  1.00 15.00      A    C  
ATOM   1014  OG1 THR A 160      10.769  -4.933  10.573  1.00 15.00      A    O  
ATOM   1015  HG1 THR A 160      11.109  -4.045  10.429  1.00 15.00      A    H  
ATOM   1016  CG2 THR A 160      12.792  -4.743  11.875  1.00 15.00      A    C  
ATOM   1017  C   THR A 160      10.858  -7.951  10.991  1.00 15.00      A    C  
ATOM   1018  O   THR A 160      10.498  -8.492  12.035  1.00 15.00      A    O  
ATOM   1019  N   LEU A 161      10.260  -8.169   9.816  1.00 15.00      A    N  
ATOM   1020  HN  LEU A 161      10.577  -7.688   9.023  1.00 15.00      A    H  
ATOM   1021  CA  LEU A 161       9.146  -9.105   9.684  1.00 15.00      A    C  
ATOM   1022  CB  LEU A 161       8.342  -8.831   8.408  1.00 15.00      A    C  
ATOM   1023  CG  LEU A 161       7.204  -7.816   8.528  1.00 15.00      A    C  
ATOM   1024  CD1 LEU A 161       6.380  -7.788   7.253  1.00 15.00      A    C  
ATOM   1025  CD2 LEU A 161       6.320  -8.135   9.722  1.00 15.00      A    C  
ATOM   1026  C   LEU A 161       9.668 -10.536   9.669  1.00 15.00      A    C  
ATOM   1027  O   LEU A 161       8.965 -11.470  10.053  1.00 15.00      A    O  
ATOM   1028  N   TYR A 162      10.912 -10.688   9.216  1.00 15.00      A    N  
ATOM   1029  HN  TYR A 162      11.406  -9.896   8.914  1.00 15.00      A    H  
ATOM   1030  CA  TYR A 162      11.567 -11.990   9.154  1.00 15.00      A    C  
ATOM   1031  CB  TYR A 162      12.757 -11.919   8.182  1.00 15.00      A    C  
ATOM   1032  CG  TYR A 162      13.807 -12.992   8.368  1.00 15.00      A    C  
ATOM   1033  CD1 TYR A 162      14.980 -12.722   9.060  1.00 15.00      A    C  
ATOM   1034  CD2 TYR A 162      13.629 -14.269   7.855  1.00 15.00      A    C  
ATOM   1035  CE1 TYR A 162      15.945 -13.691   9.237  1.00 15.00      A    C  
ATOM   1036  CE2 TYR A 162      14.591 -15.246   8.027  1.00 15.00      A    C  
ATOM   1037  CZ  TYR A 162      15.747 -14.952   8.719  1.00 15.00      A    C  
ATOM   1038  OH  TYR A 162      16.708 -15.919   8.896  1.00 15.00      A    O  
ATOM   1039  HH  TYR A 162      17.116 -15.815   9.759  1.00 15.00      A    H  
ATOM   1040  C   TYR A 162      12.027 -12.418  10.547  1.00 15.00      A    C  
ATOM   1041  O   TYR A 162      11.994 -13.601  10.889  1.00 15.00      A    O  
ATOM   1042  N   GLU A 163      12.445 -11.440  11.349  1.00 15.00      A    N  
ATOM   1043  HN  GLU A 163      12.440 -10.518  11.017  1.00 15.00      A    H  
ATOM   1044  CA  GLU A 163      12.907 -11.700  12.709  1.00 15.00      A    C  
ATOM   1045  CB  GLU A 163      13.808 -10.560  13.194  1.00 15.00      A    C  
ATOM   1046  CG  GLU A 163      15.083 -10.397  12.383  1.00 15.00      A    C  
ATOM   1047  CD  GLU A 163      15.884  -9.175  12.785  1.00 15.00      A    C  
ATOM   1048  OE1 GLU A 163      15.491  -8.052  12.402  1.00 15.00      A    O  
ATOM   1049  OE2 GLU A 163      16.911  -9.340  13.476  1.00 15.00      A    O  
ATOM   1050  C   GLU A 163      11.728 -11.888  13.659  1.00 15.00      A    C  
ATOM   1051  O   GLU A 163      11.847 -12.547  14.692  1.00 15.00      A    O  
ATOM   1052  N   ARG A 164      10.590 -11.303  13.298  1.00 15.00      A    N  
ATOM   1053  HN  ARG A 164      10.565 -10.779  12.470  1.00 15.00      A    H  
ATOM   1054  CA  ARG A 164       9.380 -11.412  14.102  1.00 15.00      A    C  
ATOM   1055  CB  ARG A 164       8.555 -10.129  13.991  1.00 15.00      A    C  
ATOM   1056  CG  ARG A 164       8.572  -9.258  15.235  1.00 15.00      A    C  
ATOM   1057  CD  ARG A 164       7.604  -8.091  15.102  1.00 15.00      A    C  
ATOM   1058  NE  ARG A 164       6.235  -8.538  14.841  1.00 15.00      A    N  
ATOM   1059  HE  ARG A 164       5.836  -9.169  15.477  1.00 15.00      A    H  
ATOM   1060  CZ  ARG A 164       5.510  -8.138  13.798  1.00 15.00      A    C  
ATOM   1061  NH1 ARG A 164       6.018  -7.283  12.918  1.00 15.00      A    N  
ATOM   1062 HH11 ARG A 164       6.986  -6.922  13.042  1.00 15.00      A    H  
ATOM   1063 HH12 ARG A 164       5.449  -6.975  12.103  1.00 15.00      A    H  
ATOM   1064  NH2 ARG A 164       4.276  -8.595  13.633  1.00 15.00      A    N  
ATOM   1065 HH21 ARG A 164       3.709  -8.284  12.818  1.00 15.00      A    H  
ATOM   1066 HH22 ARG A 164       3.873  -9.265  14.320  1.00 15.00      A    H  
ATOM   1067  C   ARG A 164       8.530 -12.597  13.651  1.00 15.00      A    C  
ATOM   1068  O   ARG A 164       7.507 -12.903  14.263  1.00 15.00      A    O  
ATOM   1069  N   ASP A 165       8.959 -13.257  12.578  1.00 15.00      A    N  
ATOM   1070  HN  ASP A 165       9.788 -12.971  12.140  1.00 15.00      A    H  
ATOM   1071  CA  ASP A 165       8.228 -14.396  12.037  1.00 15.00      A    C  
ATOM   1072  CB  ASP A 165       8.606 -14.647  10.576  1.00 15.00      A    C  
ATOM   1073  CG  ASP A 165       7.747 -15.716   9.925  1.00 15.00      A    C  
ATOM   1074  OD1 ASP A 165       8.035 -16.916  10.123  1.00 15.00      A    O  
ATOM   1075  OD2 ASP A 165       6.792 -15.353   9.214  1.00 15.00      A    O  
ATOM   1076  C   ASP A 165       8.437 -15.664  12.857  1.00 15.00      A    C  
ATOM   1077  O   ASP A 165       9.550 -15.971  13.288  1.00 15.00      A    O  
ATOM   1078  N   GLU A 166       7.346 -16.395  13.049  1.00 15.00      A    N  
ATOM   1079  HN  GLU A 166       6.498 -16.084  12.668  1.00 15.00      A    H  
ATOM   1080  CA  GLU A 166       7.360 -17.641  13.795  1.00 15.00      A    C  
ATOM   1081  CB  GLU A 166       6.885 -17.404  15.232  1.00 15.00      A    C  
ATOM   1082  CG  GLU A 166       6.940 -18.637  16.122  1.00 15.00      A    C  
ATOM   1083  CD  GLU A 166       6.063 -18.504  17.351  1.00 15.00      A    C  
ATOM   1084  OE1 GLU A 166       4.829 -18.653  17.217  1.00 15.00      A    O  
ATOM   1085  OE2 GLU A 166       6.607 -18.250  18.447  1.00 15.00      A    O  
ATOM   1086  C   GLU A 166       6.447 -18.649  13.106  1.00 15.00      A    C  
ATOM   1087  O   GLU A 166       5.220 -18.515  13.154  1.00 15.00      A    O  
ATOM   1088  N   ASP A 167       7.058 -19.639  12.445  1.00 15.00      A    N  
ATOM   1089  HN  ASP A 167       8.041 -19.670  12.441  1.00 15.00      A    H  
ATOM   1090  CA  ASP A 167       6.315 -20.688  11.736  1.00 15.00      A    C  
ATOM   1091  CB  ASP A 167       5.367 -21.438  12.680  1.00 15.00      A    C  
ATOM   1092  CG  ASP A 167       6.083 -22.447  13.553  1.00 15.00      A    C  
ATOM   1093  OD1 ASP A 167       6.610 -22.048  14.612  1.00 15.00      A    O  
ATOM   1094  OD2 ASP A 167       6.116 -23.638  13.177  1.00 15.00      A    O  
ATOM   1095  C   ASP A 167       5.545 -20.154  10.524  1.00 15.00      A    C  
ATOM   1096  O   ASP A 167       4.425 -20.594  10.261  1.00 15.00      A    O  
ATOM   1097  N   ASN A 168       6.151 -19.215   9.790  1.00 15.00      A    N  
ATOM   1098  HN  ASN A 168       7.043 -18.906  10.056  1.00 15.00      A    H  
ATOM   1099  CA  ASN A 168       5.525 -18.628   8.598  1.00 15.00      A    C  
ATOM   1100  CB  ASN A 168       5.320 -19.688   7.501  1.00 15.00      A    C  
ATOM   1101  CG  ASN A 168       6.620 -20.242   6.943  1.00 15.00      A    C  
ATOM   1102  OD1 ASN A 168       6.712 -21.426   6.620  1.00 15.00      A    O  
ATOM   1103  ND2 ASN A 168       7.624 -19.387   6.810  1.00 15.00      A    N  
ATOM   1104 HD21 ASN A 168       7.476 -18.455   7.075  1.00 15.00      A    H  
ATOM   1105 HD22 ASN A 168       8.471 -19.722   6.450  1.00 15.00      A    H  
ATOM   1106  C   ASN A 168       4.192 -17.953   8.929  1.00 15.00      A    C  
ATOM   1107  O   ASN A 168       3.191 -18.169   8.244  1.00 15.00      A    O  
ATOM   1108  N   ASN A 169       4.185 -17.129   9.977  1.00 15.00      A    N  
ATOM   1109  HN  ASN A 169       5.015 -16.983  10.478  1.00 15.00      A    H  
ATOM   1110  CA  ASN A 169       2.965 -16.435  10.392  1.00 15.00      A    C  
ATOM   1111  CB  ASN A 169       2.868 -16.344  11.922  1.00 15.00      A    C  
ATOM   1112  CG  ASN A 169       3.836 -15.347  12.537  1.00 15.00      A    C  
ATOM   1113  OD1 ASN A 169       4.936 -15.129  12.031  1.00 15.00      A    O  
ATOM   1114  ND2 ASN A 169       3.428 -14.740  13.642  1.00 15.00      A    N  
ATOM   1115 HD21 ASN A 169       2.541 -14.966  13.994  1.00 15.00      A    H  
ATOM   1116 HD22 ASN A 169       4.028 -14.087  14.059  1.00 15.00      A    H  
ATOM   1117  C   ASN A 169       2.848 -15.051   9.750  1.00 15.00      A    C  
ATOM   1118  O   ASN A 169       1.768 -14.460   9.714  1.00 15.00      A    O  
ATOM   1119  N   LEU A 170       3.969 -14.543   9.248  1.00 15.00      A    N  
ATOM   1120  HN  LEU A 170       4.796 -15.065   9.312  1.00 15.00      A    H  
ATOM   1121  CA  LEU A 170       4.004 -13.236   8.603  1.00 15.00      A    C  
ATOM   1122  CB  LEU A 170       4.967 -12.305   9.344  1.00 15.00      A    C  
ATOM   1123  CG  LEU A 170       4.646 -12.042  10.817  1.00 15.00      A    C  
ATOM   1124  CD1 LEU A 170       5.803 -11.331  11.498  1.00 15.00      A    C  
ATOM   1125  CD2 LEU A 170       3.365 -11.233  10.954  1.00 15.00      A    C  
ATOM   1126  C   LEU A 170       4.416 -13.376   7.142  1.00 15.00      A    C  
ATOM   1127  O   LEU A 170       3.733 -12.889   6.243  1.00 15.00      A    O  
ATOM   1128  N   LEU A 171       5.543 -14.045   6.921  1.00 15.00      A    N  
ATOM   1129  HN  LEU A 171       6.048 -14.392   7.686  1.00 15.00      A    H  
ATOM   1130  CA  LEU A 171       6.052 -14.277   5.575  1.00 15.00      A    C  
ATOM   1131  CB  LEU A 171       7.518 -13.843   5.481  1.00 15.00      A    C  
ATOM   1132  CG  LEU A 171       7.809 -12.367   5.764  1.00 15.00      A    C  
ATOM   1133  CD1 LEU A 171       9.307 -12.127   5.868  1.00 15.00      A    C  
ATOM   1134  CD2 LEU A 171       7.199 -11.484   4.685  1.00 15.00      A    C  
ATOM   1135  C   LEU A 171       5.920 -15.756   5.224  1.00 15.00      A    C  
ATOM   1136  O   LEU A 171       5.844 -16.603   6.113  1.00 15.00      A    O  
ATOM   1137  N   THR A 172       5.894 -16.068   3.932  1.00 15.00      A    N  
ATOM   1138  HN  THR A 172       5.962 -15.355   3.262  1.00 15.00      A    H  
ATOM   1139  CA  THR A 172       5.768 -17.455   3.491  1.00 15.00      A    C  
ATOM   1140  CB  THR A 172       5.145 -17.565   2.086  1.00 15.00      A    C  
ATOM   1141  OG1 THR A 172       6.022 -16.980   1.117  1.00 15.00      A    O  
ATOM   1142  HG1 THR A 172       5.574 -16.931   0.271  1.00 15.00      A    H  
ATOM   1143  CG2 THR A 172       3.797 -16.860   2.039  1.00 15.00      A    C  
ATOM   1144  C   THR A 172       7.119 -18.163   3.502  1.00 15.00      A    C  
ATOM   1145  O   THR A 172       8.119 -17.598   3.938  1.00 15.00      A    O  
ATOM   1146  N   GLU A 173       7.136 -19.404   3.021  1.00 15.00      A    N  
ATOM   1147  HN  GLU A 173       6.298 -19.800   2.698  1.00 15.00      A    H  
ATOM   1148  CA  GLU A 173       8.363 -20.198   2.974  1.00 15.00      A    C  
ATOM   1149  CB  GLU A 173       8.052 -21.647   2.582  1.00 15.00      A    C  
ATOM   1150  CG  GLU A 173       9.281 -22.532   2.425  1.00 15.00      A    C  
ATOM   1151  CD  GLU A 173       9.957 -22.856   3.746  1.00 15.00      A    C  
ATOM   1152  OE1 GLU A 173      10.049 -21.960   4.612  1.00 15.00      A    O  
ATOM   1153  OE2 GLU A 173      10.404 -24.010   3.912  1.00 15.00      A    O  
ATOM   1154  C   GLU A 173       9.407 -19.602   2.025  1.00 15.00      A    C  
ATOM   1155  O   GLU A 173      10.558 -19.392   2.412  1.00 15.00      A    O  
ATOM   1156  N   LYS A 174       8.998 -19.317   0.789  1.00 15.00      A    N  
ATOM   1157  HN  LYS A 174       8.062 -19.476   0.546  1.00 15.00      A    H  
ATOM   1158  CA  LYS A 174       9.908 -18.758  -0.208  1.00 15.00      A    C  
ATOM   1159  CB  LYS A 174       9.324 -18.898  -1.619  1.00 15.00      A    C  
ATOM   1160  CG  LYS A 174      10.327 -18.659  -2.740  1.00 15.00      A    C  
ATOM   1161  CD  LYS A 174      11.276 -19.837  -2.899  1.00 15.00      A    C  
ATOM   1162  CE  LYS A 174      12.403 -19.516  -3.867  1.00 15.00      A    C  
ATOM   1163  NZ  LYS A 174      13.127 -20.743  -4.295  1.00 15.00      A    N  
ATOM   1164  HZ1 LYS A 174      13.388 -21.314  -3.464  1.00 15.00      A    H  
ATOM   1165  HZ2 LYS A 174      13.993 -20.487  -4.811  1.00 15.00      A    H  
ATOM   1166  HZ3 LYS A 174      12.522 -21.313  -4.918  1.00 15.00      A    H  
ATOM   1167  C   LYS A 174      10.232 -17.296   0.092  1.00 15.00      A    C  
ATOM   1168  O   LYS A 174      11.296 -16.798  -0.280  1.00 15.00      A    O  
ATOM   1169  N   GLN A 175       9.311 -16.615   0.773  1.00 15.00      A    N  
ATOM   1170  HN  GLN A 175       8.488 -17.069   1.054  1.00 15.00      A    H  
ATOM   1171  CA  GLN A 175       9.506 -15.213   1.126  1.00 15.00      A    C  
ATOM   1172  CB  GLN A 175       8.177 -14.533   1.484  1.00 15.00      A    C  
ATOM   1173  CG  GLN A 175       7.335 -14.106   0.282  1.00 15.00      A    C  
ATOM   1174  CD  GLN A 175       6.005 -13.489   0.691  1.00 15.00      A    C  
ATOM   1175  OE1 GLN A 175       5.849 -13.027   1.820  1.00 15.00      A    O  
ATOM   1176  NE2 GLN A 175       5.041 -13.453  -0.228  1.00 15.00      A    N  
ATOM   1177 HE21 GLN A 175       5.228 -13.819  -1.117  1.00 15.00      A    H  
ATOM   1178 HE22 GLN A 175       4.179 -13.056   0.025  1.00 15.00      A    H  
ATOM   1179  C   GLN A 175      10.524 -15.080   2.258  1.00 15.00      A    C  
ATOM   1180  O   GLN A 175      11.325 -14.150   2.269  1.00 15.00      A    O  
ATOM   1181  N   LYS A 176      10.497 -16.028   3.202  1.00 15.00      A    N  
ATOM   1182  HN  LYS A 176       9.827 -16.741   3.143  1.00 15.00      A    H  
ATOM   1183  CA  LYS A 176      11.436 -16.023   4.323  1.00 15.00      A    C  
ATOM   1184  CB  LYS A 176      11.019 -17.014   5.412  1.00 15.00      A    C  
ATOM   1185  CG  LYS A 176       9.928 -16.505   6.336  1.00 15.00      A    C  
ATOM   1186  CD  LYS A 176      10.026 -17.146   7.709  1.00 15.00      A    C  
ATOM   1187  CE  LYS A 176      11.242 -16.639   8.468  1.00 15.00      A    C  
ATOM   1188  NZ  LYS A 176      11.221 -17.044   9.901  1.00 15.00      A    N  
ATOM   1189  HZ1 LYS A 176      11.293 -18.078   9.983  1.00 15.00      A    H  
ATOM   1190  HZ2 LYS A 176      10.334 -16.733  10.347  1.00 15.00      A    H  
ATOM   1191  HZ3 LYS A 176      12.020 -16.610  10.406  1.00 15.00      A    H  
ATOM   1192  C   LYS A 176      12.847 -16.349   3.854  1.00 15.00      A    C  
ATOM   1193  O   LYS A 176      13.821 -15.905   4.455  1.00 15.00      A    O  
ATOM   1194  N   LEU A 177      12.950 -17.136   2.782  1.00 15.00      A    N  
ATOM   1195  HN  LEU A 177      12.134 -17.479   2.359  1.00 15.00      A    H  
ATOM   1196  CA  LEU A 177      14.250 -17.510   2.233  1.00 15.00      A    C  
ATOM   1197  CB  LEU A 177      14.122 -18.678   1.251  1.00 15.00      A    C  
ATOM   1198  CG  LEU A 177      15.434 -19.213   0.668  1.00 15.00      A    C  
ATOM   1199  CD1 LEU A 177      16.278 -19.872   1.750  1.00 15.00      A    C  
ATOM   1200  CD2 LEU A 177      15.161 -20.182  -0.474  1.00 15.00      A    C  
ATOM   1201  C   LEU A 177      14.925 -16.325   1.549  1.00 15.00      A    C  
ATOM   1202  O   LEU A 177      16.150 -16.204   1.571  1.00 15.00      A    O  
ATOM   1203  N   ARG A 178      14.121 -15.448   0.950  1.00 15.00      A    N  
ATOM   1204  HN  ARG A 178      13.151 -15.592   0.971  1.00 15.00      A    H  
ATOM   1205  CA  ARG A 178      14.654 -14.276   0.263  1.00 15.00      A    C  
ATOM   1206  CB  ARG A 178      13.673 -13.748  -0.781  1.00 15.00      A    C  
ATOM   1207  CG  ARG A 178      13.679 -14.548  -2.073  1.00 15.00      A    C  
ATOM   1208  CD  ARG A 178      12.770 -13.929  -3.120  1.00 15.00      A    C  
ATOM   1209  NE  ARG A 178      12.905 -14.590  -4.418  1.00 15.00      A    N  
ATOM   1210  HE  ARG A 178      13.717 -14.407  -4.937  1.00 15.00      A    H  
ATOM   1211  CZ  ARG A 178      11.994 -15.415  -4.925  1.00 15.00      A    C  
ATOM   1212  NH1 ARG A 178      10.888 -15.684  -4.246  1.00 15.00      A    N  
ATOM   1213 HH11 ARG A 178      10.732 -15.249  -3.314  1.00 15.00      A    H  
ATOM   1214 HH12 ARG A 178      10.175 -16.329  -4.644  1.00 15.00      A    H  
ATOM   1215  NH2 ARG A 178      12.187 -15.969  -6.115  1.00 15.00      A    N  
ATOM   1216 HH21 ARG A 178      13.051 -15.759  -6.654  1.00 15.00      A    H  
ATOM   1217 HH22 ARG A 178      11.472 -16.613  -6.512  1.00 15.00      A    H  
ATOM   1218  C   ARG A 178      15.087 -13.183   1.236  1.00 15.00      A    C  
ATOM   1219  O   ARG A 178      16.097 -12.514   1.010  1.00 15.00      A    O  
ATOM   1220  N   VAL A 179      14.331 -13.008   2.319  1.00 15.00      A    N  
ATOM   1221  HN  VAL A 179      13.533 -13.562   2.443  1.00 15.00      A    H  
ATOM   1222  CA  VAL A 179      14.673 -12.008   3.330  1.00 15.00      A    C  
ATOM   1223  CB  VAL A 179      13.465 -11.615   4.210  1.00 15.00      A    C  
ATOM   1224  CG1 VAL A 179      13.784 -10.377   5.036  1.00 15.00      A    C  
ATOM   1225  CG2 VAL A 179      12.233 -11.377   3.356  1.00 15.00      A    C  
ATOM   1226  C   VAL A 179      15.797 -12.542   4.212  1.00 15.00      A    C  
ATOM   1227  O   VAL A 179      16.479 -11.784   4.894  1.00 15.00      A    O  
ATOM   1228  N   LYS A 180      15.979 -13.861   4.179  1.00 15.00      A    N  
ATOM   1229  HN  LYS A 180      15.387 -14.406   3.618  1.00 15.00      A    H  
ATOM   1230  CA  LYS A 180      17.028 -14.522   4.947  1.00 15.00      A    C  
ATOM   1231  CB  LYS A 180      16.819 -16.040   4.911  1.00 15.00      A    C  
ATOM   1232  CG  LYS A 180      17.943 -16.862   5.516  1.00 15.00      A    C  
ATOM   1233  CD  LYS A 180      17.653 -18.348   5.382  1.00 15.00      A    C  
ATOM   1234  CE  LYS A 180      18.907 -19.180   5.591  1.00 15.00      A    C  
ATOM   1235  NZ  LYS A 180      19.448 -19.026   6.967  1.00 15.00      A    N  
ATOM   1236  HZ1 LYS A 180      18.797 -19.450   7.656  1.00 15.00      A    H  
ATOM   1237  HZ2 LYS A 180      19.566 -18.017   7.193  1.00 15.00      A    H  
ATOM   1238  HZ3 LYS A 180      20.374 -19.495   7.042  1.00 15.00      A    H  
ATOM   1239  C   LYS A 180      18.395 -14.164   4.376  1.00 15.00      A    C  
ATOM   1240  O   LYS A 180      19.322 -13.847   5.115  1.00 15.00      A    O  
ATOM   1241  N   LYS A 181      18.500 -14.201   3.048  1.00 15.00      A    N  
ATOM   1242  HN  LYS A 181      17.717 -14.454   2.517  1.00 15.00      A    H  
ATOM   1243  CA  LYS A 181      19.746 -13.873   2.358  1.00 15.00      A    C  
ATOM   1244  CB  LYS A 181      19.641 -14.237   0.872  1.00 15.00      A    C  
ATOM   1245  CG  LYS A 181      19.378 -15.714   0.599  1.00 15.00      A    C  
ATOM   1246  CD  LYS A 181      20.672 -16.509   0.484  1.00 15.00      A    C  
ATOM   1247  CE  LYS A 181      21.317 -16.747   1.841  1.00 15.00      A    C  
ATOM   1248  NZ  LYS A 181      22.626 -17.442   1.711  1.00 15.00      A    N  
ATOM   1249  HZ1 LYS A 181      22.483 -18.401   1.335  1.00 15.00      A    H  
ATOM   1250  HZ2 LYS A 181      23.090 -17.511   2.638  1.00 15.00      A    H  
ATOM   1251  HZ3 LYS A 181      23.246 -16.915   1.062  1.00 15.00      A    H  
ATOM   1252  C   LYS A 181      20.077 -12.389   2.518  1.00 15.00      A    C  
ATOM   1253  O   LYS A 181      21.238 -11.987   2.447  1.00 15.00      A    O  
ATOM   1254  N   ILE A 182      19.039 -11.588   2.733  1.00 15.00      A    N  
ATOM   1255  HN  ILE A 182      18.140 -11.976   2.764  1.00 15.00      A    H  
ATOM   1256  CA  ILE A 182      19.190 -10.154   2.925  1.00 15.00      A    C  
ATOM   1257  CB  ILE A 182      17.862  -9.424   2.611  1.00 15.00      A    C  
ATOM   1258  CG1 ILE A 182      17.536  -9.520   1.114  1.00 15.00      A    C  
ATOM   1259  CG2 ILE A 182      17.908  -7.970   3.061  1.00 15.00      A    C  
ATOM   1260  CD1 ILE A 182      16.126  -9.088   0.759  1.00 15.00      A    C  
ATOM   1261  C   ILE A 182      19.606  -9.858   4.369  1.00 15.00      A    C  
ATOM   1262  O   ILE A 182      20.521  -9.072   4.614  1.00 15.00      A    O  
ATOM   1263  N   HIS A 183      18.933 -10.521   5.311  1.00 15.00      A    N  
ATOM   1264  HN  HIS A 183      18.229 -11.142   5.033  1.00 15.00      A    H  
ATOM   1265  CA  HIS A 183      19.190 -10.353   6.740  1.00 15.00      A    C  
ATOM   1266  CB  HIS A 183      18.169 -11.157   7.559  1.00 15.00      A    C  
ATOM   1267  CG  HIS A 183      18.447 -11.202   9.032  1.00 15.00      A    C  
ATOM   1268  ND1 HIS A 183      19.045 -12.296   9.614  1.00 15.00      A    N  
ATOM   1269  CD2 HIS A 183      18.198 -10.272   9.987  1.00 15.00      A    C  
ATOM   1270  CE1 HIS A 183      19.149 -12.014  10.899  1.00 15.00      A    C  
ATOM   1271  NE2 HIS A 183      18.649 -10.801  11.173  1.00 15.00      A    N  
ATOM   1272  HE2 HIS A 183      18.614 -10.369  12.052  1.00 15.00      A    H  
ATOM   1273  C   HIS A 183      20.619 -10.732   7.147  1.00 15.00      A    C  
ATOM   1274  O   HIS A 183      21.350  -9.906   7.696  1.00 15.00      A    O  
ATOM   1275  N   GLU A 184      21.013 -11.979   6.882  1.00 15.00      A    N  
ATOM   1276  HN  GLU A 184      20.400 -12.590   6.420  1.00 15.00      A    H  
ATOM   1277  CA  GLU A 184      22.346 -12.449   7.256  1.00 15.00      A    C  
ATOM   1278  CB  GLU A 184      22.342 -13.934   7.649  1.00 15.00      A    C  
ATOM   1279  CG  GLU A 184      21.702 -14.864   6.630  1.00 15.00      A    C  
ATOM   1280  CD  GLU A 184      21.463 -16.260   7.173  1.00 15.00      A    C  
ATOM   1281  OE1 GLU A 184      20.548 -16.426   8.008  1.00 15.00      A    O  
ATOM   1282  OE2 GLU A 184      22.182 -17.192   6.754  1.00 15.00      A    O  
ATOM   1283  C   GLU A 184      23.406 -12.134   6.200  1.00 15.00      A    C  
ATOM   1284  O   GLU A 184      24.070 -13.027   5.670  1.00 15.00      A    O  
ATOM   1285  N   ASN A 185      23.554 -10.846   5.908  1.00 15.00      A    N  
ATOM   1286  HN  ASN A 185      22.984 -10.190   6.363  1.00 15.00      A    H  
ATOM   1287  CA  ASN A 185      24.532 -10.372   4.940  1.00 15.00      A    C  
ATOM   1288  CB  ASN A 185      23.824  -9.779   3.712  1.00 15.00      A    C  
ATOM   1289  CG  ASN A 185      24.690  -9.764   2.461  1.00 15.00      A    C  
ATOM   1290  OD1 ASN A 185      25.905  -9.584   2.530  1.00 15.00      A    O  
ATOM   1291  ND2 ASN A 185      24.063  -9.958   1.306  1.00 15.00      A    N  
ATOM   1292 HD21 ASN A 185      23.093 -10.099   1.324  1.00 15.00      A    H  
ATOM   1293 HD22 ASN A 185      24.595  -9.945   0.482  1.00 15.00      A    H  
ATOM   1294  C   ASN A 185      25.419  -9.322   5.602  1.00 15.00      A    C  
ATOM   1295  O   ASN A 185      24.921  -8.392   6.238  1.00 15.00      A    O  
ATOM   1296  N   GLU A 186      26.732  -9.481   5.461  1.00 15.00      A    N  
ATOM   1297  HN  GLU A 186      27.069 -10.241   4.942  1.00 15.00      A    H  
ATOM   1298  CA  GLU A 186      27.687  -8.551   6.058  1.00 15.00      A    C  
ATOM   1299  CB  GLU A 186      29.095  -9.151   6.043  1.00 15.00      A    C  
ATOM   1300  CG  GLU A 186      29.552  -9.626   4.674  1.00 15.00      A    C  
ATOM   1301  CD  GLU A 186      31.052  -9.822   4.591  1.00 15.00      A    C  
ATOM   1302  OE1 GLU A 186      31.525 -10.933   4.913  1.00 15.00      A    O  
ATOM   1303  OE2 GLU A 186      31.754  -8.864   4.203  1.00 15.00      A    O  
ATOM   1304  C   GLU A 186      27.691  -7.194   5.356  1.00 15.00      A    C  
ATOM   1305  O   GLU A 186      28.140  -6.197   5.924  1.00 15.00      A    O  
ATOM   1306  N   LYS A 187      27.186  -7.157   4.126  1.00 15.00      A    N  
ATOM   1307  HN  LYS A 187      26.830  -7.980   3.728  1.00 15.00      A    H  
ATOM   1308  CA  LYS A 187      27.148  -5.919   3.356  1.00 15.00      A    C  
ATOM   1309  CB  LYS A 187      27.326  -6.206   1.862  1.00 15.00      A    C  
ATOM   1310  CG  LYS A 187      28.648  -6.869   1.506  1.00 15.00      A    C  
ATOM   1311  CD  LYS A 187      29.832  -6.000   1.901  1.00 15.00      A    C  
ATOM   1312  CE  LYS A 187      31.147  -6.657   1.517  1.00 15.00      A    C  
ATOM   1313  NZ  LYS A 187      32.320  -5.864   1.978  1.00 15.00      A    N  
ATOM   1314  HZ1 LYS A 187      32.322  -5.803   3.017  1.00 15.00      A    H  
ATOM   1315  HZ2 LYS A 187      32.278  -4.903   1.585  1.00 15.00      A    H  
ATOM   1316  HZ3 LYS A 187      33.202  -6.317   1.666  1.00 15.00      A    H  
ATOM   1317  C   LYS A 187      25.859  -5.138   3.592  1.00 15.00      A    C  
ATOM   1318  O   LYS A 187      25.759  -3.974   3.209  1.00 15.00      A    O  
ATOM   1319  N   ARG A 188      24.881  -5.777   4.234  1.00 15.00      A    N  
ATOM   1320  HN  ARG A 188      25.028  -6.698   4.534  1.00 15.00      A    H  
ATOM   1321  CA  ARG A 188      23.600  -5.132   4.509  1.00 15.00      A    C  
ATOM   1322  CB  ARG A 188      22.584  -6.122   5.093  1.00 15.00      A    C  
ATOM   1323  CG  ARG A 188      21.246  -5.479   5.440  1.00 15.00      A    C  
ATOM   1324  CD  ARG A 188      20.277  -6.467   6.066  1.00 15.00      A    C  
ATOM   1325  NE  ARG A 188      20.738  -6.957   7.364  1.00 15.00      A    N  
ATOM   1326  HE  ARG A 188      21.531  -7.533   7.376  1.00 15.00      A    H  
ATOM   1327  CZ  ARG A 188      20.145  -6.659   8.519  1.00 15.00      A    C  
ATOM   1328  NH1 ARG A 188      19.073  -5.879   8.537  1.00 15.00      A    N  
ATOM   1329 HH11 ARG A 188      18.613  -5.648   9.440  1.00 15.00      A    H  
ATOM   1330 HH12 ARG A 188      18.694  -5.495   7.648  1.00 15.00      A    H  
ATOM   1331  NH2 ARG A 188      20.616  -7.155   9.655  1.00 15.00      A    N  
ATOM   1332 HH21 ARG A 188      20.152  -6.922  10.556  1.00 15.00      A    H  
ATOM   1333 HH22 ARG A 188      21.450  -7.776   9.646  1.00 15.00      A    H  
ATOM   1334  C   ARG A 188      23.748  -3.944   5.447  1.00 15.00      A    C  
ATOM   1335  O   ARG A 188      24.338  -4.057   6.523  1.00 15.00      A    O  
ATOM   1336  N   LEU A 189      23.215  -2.802   5.027  1.00 15.00      A    N  
ATOM   1337  HN  LEU A 189      22.787  -2.769   4.146  1.00 15.00      A    H  
ATOM   1338  CA  LEU A 189      23.263  -1.599   5.840  1.00 15.00      A    C  
ATOM   1339  CB  LEU A 189      22.899  -0.372   5.001  1.00 15.00      A    C  
ATOM   1340  CG  LEU A 189      23.083   0.991   5.675  1.00 15.00      A    C  
ATOM   1341  CD1 LEU A 189      24.549   1.241   5.995  1.00 15.00      A    C  
ATOM   1342  CD2 LEU A 189      22.528   2.099   4.794  1.00 15.00      A    C  
ATOM   1343  C   LEU A 189      22.301  -1.735   7.012  1.00 15.00      A    C  
ATOM   1344  O   LEU A 189      21.157  -2.165   6.841  1.00 15.00      A    O  
ATOM   1345  N   GLU A 190      22.773  -1.380   8.201  1.00 15.00      A    N  
ATOM   1346  HN  GLU A 190      23.695  -1.054   8.270  1.00 15.00      A    H  
ATOM   1347  CA  GLU A 190      21.955  -1.462   9.404  1.00 15.00      A    C  
ATOM   1348  CB  GLU A 190      22.821  -1.295  10.653  1.00 15.00      A    C  
ATOM   1349  CG  GLU A 190      23.876  -2.379  10.819  1.00 15.00      A    C  
ATOM   1350  CD  GLU A 190      24.816  -2.101  11.975  1.00 15.00      A    C  
ATOM   1351  OE1 GLU A 190      24.561  -2.615  13.085  1.00 15.00      A    O  
ATOM   1352  OE2 GLU A 190      25.808  -1.368  11.771  1.00 15.00      A    O  
ATOM   1353  C   GLU A 190      20.842  -0.419   9.381  1.00 15.00      A    C  
ATOM   1354  O   GLU A 190      20.845   0.488   8.547  1.00 15.00      A    O  
ATOM   1355  N   ALA A 191      19.886  -0.560  10.294  1.00 15.00      A    N  
ATOM   1356  HN  ALA A 191      19.939  -1.303  10.929  1.00 15.00      A    H  
ATOM   1357  CA  ALA A 191      18.764   0.367  10.375  1.00 15.00      A    C  
ATOM   1358  CB  ALA A 191      17.560  -0.303  11.023  1.00 15.00      A    C  
ATOM   1359  C   ALA A 191      19.146   1.633  11.132  1.00 15.00      A    C  
ATOM   1360  O   ALA A 191      20.034   1.614  11.986  1.00 15.00      A    O  
ATOM   1361  N   GLY A 192      18.471   2.730  10.809  1.00 15.00      A    N  
ATOM   1362  HN  GLY A 192      17.783   2.682  10.113  1.00 15.00      A    H  
ATOM   1363  CA  GLY A 192      18.742   3.995  11.465  1.00 15.00      A    C  
ATOM   1364  C   GLY A 192      18.557   5.173  10.534  1.00 15.00      A    C  
ATOM   1365  O   GLY A 192      18.270   4.996   9.350  1.00 15.00      A    O  
ATOM   1366  N   ASP A 193      18.717   6.378  11.069  1.00 15.00      A    N  
ATOM   1367  HN  ASP A 193      18.939   6.456  12.020  1.00 15.00      A    H  
ATOM   1368  CA  ASP A 193      18.575   7.590  10.273  1.00 15.00      A    C  
ATOM   1369  CB  ASP A 193      18.119   8.762  11.147  1.00 15.00      A    C  
ATOM   1370  CG  ASP A 193      17.857  10.024  10.344  1.00 15.00      A    C  
ATOM   1371  OD1 ASP A 193      16.808  10.091   9.665  1.00 15.00      A    O  
ATOM   1372  OD2 ASP A 193      18.699  10.945  10.392  1.00 15.00      A    O  
ATOM   1373  C   ASP A 193      19.885   7.926   9.565  1.00 15.00      A    C  
ATOM   1374  O   ASP A 193      20.796   8.509  10.158  1.00 15.00      A    O  
ATOM   1375  N   HIS A 194      19.978   7.534   8.299  1.00 15.00      A    N  
ATOM   1376  HN  HIS A 194      19.223   7.064   7.889  1.00 15.00      A    H  
ATOM   1377  CA  HIS A 194      21.171   7.789   7.501  1.00 15.00      A    C  
ATOM   1378  CB  HIS A 194      21.596   6.519   6.753  1.00 15.00      A    C  
ATOM   1379  CG  HIS A 194      21.694   5.289   7.605  1.00 15.00      A    C  
ATOM   1380  ND1 HIS A 194      22.604   5.195   8.631  1.00 15.00      A    N  
ATOM   1381  CD2 HIS A 194      20.982   4.137   7.537  1.00 15.00      A    C  
ATOM   1382  CE1 HIS A 194      22.431   3.999   9.164  1.00 15.00      A    C  
ATOM   1383  NE2 HIS A 194      21.460   3.325   8.533  1.00 15.00      A    N  
ATOM   1384  HE2 HIS A 194      21.147   2.417   8.739  1.00 15.00      A    H  
ATOM   1385  C   HIS A 194      20.900   8.902   6.496  1.00 15.00      A    C  
ATOM   1386  O   HIS A 194      19.766   9.076   6.051  1.00 15.00      A    O  
ATOM   1387  N   PRO A 195      21.936   9.680   6.131  1.00 15.00      A    N  
ATOM   1388  CA  PRO A 195      21.797  10.778   5.164  1.00 15.00      A    C  
ATOM   1389  CB  PRO A 195      23.179  11.442   5.176  1.00 15.00      A    C  
ATOM   1390  CG  PRO A 195      24.105  10.382   5.661  1.00 15.00      A    C  
ATOM   1391  CD  PRO A 195      23.315   9.564   6.641  1.00 15.00      A    C  
ATOM   1392  C   PRO A 195      21.454  10.273   3.759  1.00 15.00      A    C  
ATOM   1393  O   PRO A 195      21.543   9.076   3.475  1.00 15.00      A    O  
ATOM   1394  N   VAL A 196      21.058  11.196   2.885  1.00 15.00      A    N  
ATOM   1395  HN  VAL A 196      21.003  12.133   3.171  1.00 15.00      A    H  
ATOM   1396  CA  VAL A 196      20.694  10.850   1.512  1.00 15.00      A    C  
ATOM   1397  CB  VAL A 196      20.034  12.046   0.785  1.00 15.00      A    C  
ATOM   1398  CG1 VAL A 196      21.013  13.199   0.605  1.00 15.00      A    C  
ATOM   1399  CG2 VAL A 196      19.430  11.622  -0.546  1.00 15.00      A    C  
ATOM   1400  C   VAL A 196      21.892  10.328   0.710  1.00 15.00      A    C  
ATOM   1401  O   VAL A 196      21.727   9.558  -0.238  1.00 15.00      A    O  
ATOM   1402  N   GLU A 197      23.097  10.729   1.112  1.00 15.00      A    N  
ATOM   1403  HN  GLU A 197      23.167  11.323   1.886  1.00 15.00      A    H  
ATOM   1404  CA  GLU A 197      24.316  10.308   0.432  1.00 15.00      A    C  
ATOM   1405  CB  GLU A 197      25.490  11.228   0.785  1.00 15.00      A    C  
ATOM   1406  CG  GLU A 197      25.563  11.626   2.252  1.00 15.00      A    C  
ATOM   1407  CD  GLU A 197      26.974  11.950   2.703  1.00 15.00      A    C  
ATOM   1408  OE1 GLU A 197      27.743  12.512   1.894  1.00 15.00      A    O  
ATOM   1409  OE2 GLU A 197      27.310  11.641   3.867  1.00 15.00      A    O  
ATOM   1410  C   GLU A 197      24.669   8.852   0.732  1.00 15.00      A    C  
ATOM   1411  O   GLU A 197      25.156   8.135  -0.143  1.00 15.00      A    O  
ATOM   1412  N   LEU A 198      24.421   8.418   1.967  1.00 15.00      A    N  
ATOM   1413  HN  LEU A 198      24.035   9.037   2.625  1.00 15.00      A    H  
ATOM   1414  CA  LEU A 198      24.718   7.044   2.366  1.00 15.00      A    C  
ATOM   1415  CB  LEU A 198      24.792   6.925   3.891  1.00 15.00      A    C  
ATOM   1416  CG  LEU A 198      25.231   5.567   4.447  1.00 15.00      A    C  
ATOM   1417  CD1 LEU A 198      26.619   5.197   3.941  1.00 15.00      A    C  
ATOM   1418  CD2 LEU A 198      25.200   5.574   5.968  1.00 15.00      A    C  
ATOM   1419  C   LEU A 198      23.687   6.067   1.803  1.00 15.00      A    C  
ATOM   1420  O   LEU A 198      24.013   4.921   1.491  1.00 15.00      A    O  
ATOM   1421  N   LEU A 199      22.446   6.535   1.665  1.00 15.00      A    N  
ATOM   1422  HN  LEU A 199      22.253   7.458   1.930  1.00 15.00      A    H  
ATOM   1423  CA  LEU A 199      21.363   5.709   1.134  1.00 15.00      A    C  
ATOM   1424  CB  LEU A 199      20.001   6.294   1.520  1.00 15.00      A    C  
ATOM   1425  CG  LEU A 199      19.721   6.411   3.022  1.00 15.00      A    C  
ATOM   1426  CD1 LEU A 199      18.426   7.169   3.272  1.00 15.00      A    C  
ATOM   1427  CD2 LEU A 199      19.671   5.034   3.671  1.00 15.00      A    C  
ATOM   1428  C   LEU A 199      21.466   5.562  -0.385  1.00 15.00      A    C  
ATOM   1429  O   LEU A 199      20.922   4.621  -0.966  1.00 15.00      A    O  
ATOM   1430  N   ALA A 200      22.170   6.495  -1.022  1.00 15.00      A    N  
ATOM   1431  HN  ALA A 200      22.582   7.218  -0.504  1.00 15.00      A    H  
ATOM   1432  CA  ALA A 200      22.352   6.465  -2.469  1.00 15.00      A    C  
ATOM   1433  CB  ALA A 200      22.613   7.865  -3.004  1.00 15.00      A    C  
ATOM   1434  C   ALA A 200      23.502   5.542  -2.840  1.00 15.00      A    C  
ATOM   1435  O   ALA A 200      23.448   4.837  -3.848  1.00 15.00      A    O  
ATOM   1436  N   ARG A 201      24.537   5.545  -2.004  1.00 15.00      A    N  
ATOM   1437  HN  ARG A 201      24.506   6.119  -1.210  1.00 15.00      A    H  
ATOM   1438  CA  ARG A 201      25.714   4.719  -2.232  1.00 15.00      A    C  
ATOM   1439  CB  ARG A 201      26.911   5.271  -1.451  1.00 15.00      A    C  
ATOM   1440  CG  ARG A 201      28.250   5.024  -2.126  1.00 15.00      A    C  
ATOM   1441  CD  ARG A 201      28.290   5.663  -3.505  1.00 15.00      A    C  
ATOM   1442  NE  ARG A 201      29.142   4.922  -4.433  1.00 15.00      A    N  
ATOM   1443  HE  ARG A 201      30.057   5.247  -4.565  1.00 15.00      A    H  
ATOM   1444  CZ  ARG A 201      28.743   3.837  -5.095  1.00 15.00      A    C  
ATOM   1445  NH1 ARG A 201      27.514   3.367  -4.932  1.00 15.00      A    N  
ATOM   1446 HH11 ARG A 201      27.206   2.520  -5.452  1.00 15.00      A    H  
ATOM   1447 HH12 ARG A 201      26.856   3.844  -4.281  1.00 15.00      A    H  
ATOM   1448  NH2 ARG A 201      29.571   3.227  -5.934  1.00 15.00      A    N  
ATOM   1449 HH21 ARG A 201      29.256   2.382  -6.451  1.00 15.00      A    H  
ATOM   1450 HH22 ARG A 201      30.533   3.595  -6.074  1.00 15.00      A    H  
ATOM   1451  C   ARG A 201      25.460   3.260  -1.853  1.00 15.00      A    C  
ATOM   1452  O   ARG A 201      26.134   2.356  -2.346  1.00 15.00      A    O  
ATOM   1453  N   ASP A 202      24.481   3.038  -0.979  1.00 15.00      A    N  
ATOM   1454  HN  ASP A 202      23.973   3.798  -0.625  1.00 15.00      A    H  
ATOM   1455  CA  ASP A 202      24.144   1.688  -0.538  1.00 15.00      A    C  
ATOM   1456  CB  ASP A 202      23.512   1.717   0.855  1.00 15.00      A    C  
ATOM   1457  CG  ASP A 202      23.471   0.348   1.509  1.00 15.00      A    C  
ATOM   1458  OD1 ASP A 202      22.362  -0.201   1.673  1.00 15.00      A    O  
ATOM   1459  OD2 ASP A 202      24.549  -0.177   1.855  1.00 15.00      A    O  
ATOM   1460  C   ASP A 202      23.209   0.999  -1.529  1.00 15.00      A    C  
ATOM   1461  O   ASP A 202      23.111  -0.227  -1.551  1.00 15.00      A    O  
ATOM   1462  N   PHE A 203      22.526   1.793  -2.350  1.00 15.00      A    N  
ATOM   1463  HN  PHE A 203      22.642   2.765  -2.284  1.00 15.00      A    H  
ATOM   1464  CA  PHE A 203      21.608   1.250  -3.344  1.00 15.00      A    C  
ATOM   1465  CB  PHE A 203      20.599   2.316  -3.790  1.00 15.00      A    C  
ATOM   1466  CG  PHE A 203      19.654   1.849  -4.863  1.00 15.00      A    C  
ATOM   1467  CD1 PHE A 203      18.733   0.846  -4.605  1.00 15.00      A    C  
ATOM   1468  CD2 PHE A 203      19.690   2.410  -6.128  1.00 15.00      A    C  
ATOM   1469  CE1 PHE A 203      17.865   0.411  -5.588  1.00 15.00      A    C  
ATOM   1470  CE2 PHE A 203      18.824   1.979  -7.115  1.00 15.00      A    C  
ATOM   1471  CZ  PHE A 203      17.911   0.979  -6.844  1.00 15.00      A    C  
ATOM   1472  C   PHE A 203      22.361   0.694  -4.550  1.00 15.00      A    C  
ATOM   1473  O   PHE A 203      21.910  -0.252  -5.189  1.00 15.00      A    O  
ATOM   1474  N   GLU A 204      23.513   1.284  -4.850  1.00 15.00      A    N  
ATOM   1475  HN  GLU A 204      23.829   2.027  -4.296  1.00 15.00      A    H  
ATOM   1476  CA  GLU A 204      24.322   0.849  -5.983  1.00 15.00      A    C  
ATOM   1477  CB  GLU A 204      25.131   2.017  -6.545  1.00 15.00      A    C  
ATOM   1478  CG  GLU A 204      24.287   3.204  -6.976  1.00 15.00      A    C  
ATOM   1479  CD  GLU A 204      25.117   4.448  -7.221  1.00 15.00      A    C  
ATOM   1480  OE1 GLU A 204      25.793   4.513  -8.271  1.00 15.00      A    O  
ATOM   1481  OE2 GLU A 204      25.094   5.356  -6.364  1.00 15.00      A    O  
ATOM   1482  C   GLU A 204      25.251  -0.295  -5.598  1.00 15.00      A    C  
ATOM   1483  O   GLU A 204      25.605  -1.125  -6.436  1.00 15.00      A    O  
ATOM   1484  N   LYS A 205      25.653  -0.330  -4.329  1.00 15.00      A    N  
ATOM   1485  HN  LYS A 205      25.353   0.369  -3.710  1.00 15.00      A    H  
ATOM   1486  CA  LYS A 205      26.532  -1.384  -3.842  1.00 15.00      A    C  
ATOM   1487  CB  LYS A 205      27.380  -0.885  -2.667  1.00 15.00      A    C  
ATOM   1488  CG  LYS A 205      28.690  -1.639  -2.475  1.00 15.00      A    C  
ATOM   1489  CD  LYS A 205      29.452  -1.796  -3.787  1.00 15.00      A    C  
ATOM   1490  CE  LYS A 205      29.894  -0.453  -4.352  1.00 15.00      A    C  
ATOM   1491  NZ  LYS A 205      30.333  -0.567  -5.771  1.00 15.00      A    N  
ATOM   1492  HZ1 LYS A 205      30.630   0.363  -6.130  1.00 15.00      A    H  
ATOM   1493  HZ2 LYS A 205      29.551  -0.919  -6.359  1.00 15.00      A    H  
ATOM   1494  HZ3 LYS A 205      31.133  -1.228  -5.847  1.00 15.00      A    H  
ATOM   1495  C   LYS A 205      25.723  -2.619  -3.450  1.00 15.00      A    C  
ATOM   1496  O   LYS A 205      26.231  -3.740  -3.470  1.00 15.00      A    O  
ATOM   1497  N   ASN A 206      24.456  -2.398  -3.100  1.00 15.00      A    N  
ATOM   1498  HN  ASN A 206      24.118  -1.478  -3.100  1.00 15.00      A    H  
ATOM   1499  CA  ASN A 206      23.556  -3.479  -2.712  1.00 15.00      A    C  
ATOM   1500  CB  ASN A 206      23.305  -3.452  -1.201  1.00 15.00      A    C  
ATOM   1501  CG  ASN A 206      24.502  -3.900  -0.388  1.00 15.00      A    C  
ATOM   1502  OD1 ASN A 206      25.200  -4.846  -0.751  1.00 15.00      A    O  
ATOM   1503  ND2 ASN A 206      24.749  -3.215   0.720  1.00 15.00      A    N  
ATOM   1504 HD21 ASN A 206      24.154  -2.470   0.947  1.00 15.00      A    H  
ATOM   1505 HD22 ASN A 206      25.512  -3.488   1.272  1.00 15.00      A    H  
ATOM   1506  C   ASN A 206      22.228  -3.363  -3.456  1.00 15.00      A    C  
ATOM   1507  O   ASN A 206      21.163  -3.315  -2.840  1.00 15.00      A    O  
ATOM   1508  N   TYR A 207      22.297  -3.314  -4.786  1.00 15.00      A    N  
ATOM   1509  HN  TYR A 207      23.175  -3.347  -5.224  1.00 15.00      A    H  
ATOM   1510  CA  TYR A 207      21.094  -3.202  -5.607  1.00 15.00      A    C  
ATOM   1511  CB  TYR A 207      21.444  -2.917  -7.073  1.00 15.00      A    C  
ATOM   1512  CG  TYR A 207      20.266  -3.089  -8.008  1.00 15.00      A    C  
ATOM   1513  CD1 TYR A 207      19.251  -2.140  -8.067  1.00 15.00      A    C  
ATOM   1514  CD2 TYR A 207      20.154  -4.217  -8.809  1.00 15.00      A    C  
ATOM   1515  CE1 TYR A 207      18.160  -2.312  -8.897  1.00 15.00      A    C  
ATOM   1516  CE2 TYR A 207      19.072  -4.395  -9.645  1.00 15.00      A    C  
ATOM   1517  CZ  TYR A 207      18.077  -3.444  -9.683  1.00 15.00      A    C  
ATOM   1518  OH  TYR A 207      16.992  -3.632 -10.504  1.00 15.00      A    O  
ATOM   1519  HH  TYR A 207      16.756  -4.562 -10.520  1.00 15.00      A    H  
ATOM   1520  C   TYR A 207      20.208  -4.444  -5.498  1.00 15.00      A    C  
ATOM   1521  O   TYR A 207      18.982  -4.338  -5.432  1.00 15.00      A    O  
ATOM   1522  N   ASN A 208      20.838  -5.618  -5.476  1.00 15.00      A    N  
ATOM   1523  HN  ASN A 208      21.817  -5.633  -5.532  1.00 15.00      A    H  
ATOM   1524  CA  ASN A 208      20.111  -6.884  -5.378  1.00 15.00      A    C  
ATOM   1525  CB  ASN A 208      21.072  -8.068  -5.551  1.00 15.00      A    C  
ATOM   1526  CG  ASN A 208      20.352  -9.398  -5.704  1.00 15.00      A    C  
ATOM   1527  OD1 ASN A 208      19.928  -9.764  -6.798  1.00 15.00      A    O  
ATOM   1528  ND2 ASN A 208      20.217 -10.135  -4.605  1.00 15.00      A    N  
ATOM   1529 HD21 ASN A 208      20.584  -9.788  -3.766  1.00 15.00      A    H  
ATOM   1530 HD22 ASN A 208      19.755 -10.996  -4.681  1.00 15.00      A    H  
ATOM   1531  C   ASN A 208      19.358  -7.000  -4.051  1.00 15.00      A    C  
ATOM   1532  O   ASN A 208      18.371  -7.730  -3.948  1.00 15.00      A    O  
ATOM   1533  N   MET A 209      19.822  -6.260  -3.048  1.00 15.00      A    N  
ATOM   1534  HN  MET A 209      20.602  -5.684  -3.203  1.00 15.00      A    H  
ATOM   1535  CA  MET A 209      19.212  -6.277  -1.725  1.00 15.00      A    C  
ATOM   1536  CB  MET A 209      20.232  -5.808  -0.687  1.00 15.00      A    C  
ATOM   1537  CG  MET A 209      19.911  -6.228   0.736  1.00 15.00      A    C  
ATOM   1538  SD  MET A 209      21.209  -5.782   1.902  1.00 15.00      A    S  
ATOM   1539  CE  MET A 209      22.565  -6.788   1.298  1.00 15.00      A    C  
ATOM   1540  C   MET A 209      17.944  -5.414  -1.662  1.00 15.00      A    C  
ATOM   1541  O   MET A 209      17.251  -5.389  -0.645  1.00 15.00      A    O  
ATOM   1542  N   TYR A 210      17.644  -4.710  -2.754  1.00 15.00      A    N  
ATOM   1543  HN  TYR A 210      18.232  -4.767  -3.537  1.00 15.00      A    H  
ATOM   1544  CA  TYR A 210      16.459  -3.854  -2.812  1.00 15.00      A    C  
ATOM   1545  CB  TYR A 210      16.840  -2.414  -3.171  1.00 15.00      A    C  
ATOM   1546  CG  TYR A 210      17.503  -1.647  -2.053  1.00 15.00      A    C  
ATOM   1547  CD1 TYR A 210      16.756  -1.115  -1.009  1.00 15.00      A    C  
ATOM   1548  CD2 TYR A 210      18.875  -1.445  -2.044  1.00 15.00      A    C  
ATOM   1549  CE1 TYR A 210      17.359  -0.405   0.011  1.00 15.00      A    C  
ATOM   1550  CE2 TYR A 210      19.488  -0.739  -1.028  1.00 15.00      A    C  
ATOM   1551  CZ  TYR A 210      18.725  -0.221  -0.003  1.00 15.00      A    C  
ATOM   1552  OH  TYR A 210      19.331   0.489   1.009  1.00 15.00      A    O  
ATOM   1553  HH  TYR A 210      19.162   0.058   1.850  1.00 15.00      A    H  
ATOM   1554  C   TYR A 210      15.424  -4.372  -3.810  1.00 15.00      A    C  
ATOM   1555  O   TYR A 210      14.312  -3.852  -3.879  1.00 15.00      A    O  
ATOM   1556  N   ILE A 211      15.792  -5.398  -4.577  1.00 15.00      A    N  
ATOM   1557  HN  ILE A 211      16.688  -5.776  -4.468  1.00 15.00      A    H  
ATOM   1558  CA  ILE A 211      14.894  -5.975  -5.580  1.00 15.00      A    C  
ATOM   1559  CB  ILE A 211      15.605  -7.058  -6.425  1.00 15.00      A    C  
ATOM   1560  CG1 ILE A 211      16.817  -6.464  -7.149  1.00 15.00      A    C  
ATOM   1561  CG2 ILE A 211      14.637  -7.681  -7.425  1.00 15.00      A    C  
ATOM   1562  CD1 ILE A 211      17.621  -7.480  -7.933  1.00 15.00      A    C  
ATOM   1563  C   ILE A 211      13.630  -6.568  -4.951  1.00 15.00      A    C  
ATOM   1564  O   ILE A 211      12.514  -6.172  -5.292  1.00 15.00      A    O  
ATOM   1565  N   PHE A 212      13.814  -7.511  -4.030  1.00 15.00      A    N  
ATOM   1566  HN  PHE A 212      14.728  -7.775  -3.794  1.00 15.00      A    H  
ATOM   1567  CA  PHE A 212      12.690  -8.167  -3.361  1.00 15.00      A    C  
ATOM   1568  CB  PHE A 212      13.141  -9.404  -2.576  1.00 15.00      A    C  
ATOM   1569  CG  PHE A 212      12.007 -10.208  -2.003  1.00 15.00      A    C  
ATOM   1570  CD1 PHE A 212      10.980 -10.659  -2.817  1.00 15.00      A    C  
ATOM   1571  CD2 PHE A 212      11.967 -10.510  -0.652  1.00 15.00      A    C  
ATOM   1572  CE1 PHE A 212       9.934 -11.395  -2.296  1.00 15.00      A    C  
ATOM   1573  CE2 PHE A 212      10.923 -11.247  -0.124  1.00 15.00      A    C  
ATOM   1574  CZ  PHE A 212       9.905 -11.690  -0.947  1.00 15.00      A    C  
ATOM   1575  C   PHE A 212      11.845  -7.223  -2.489  1.00 15.00      A    C  
ATOM   1576  O   PHE A 212      10.625  -7.214  -2.627  1.00 15.00      A    O  
ATOM   1577  N   PRO A 213      12.465  -6.432  -1.570  1.00 15.00      A    N  
ATOM   1578  CA  PRO A 213      11.730  -5.497  -0.694  1.00 15.00      A    C  
ATOM   1579  CB  PRO A 213      12.843  -4.666  -0.052  1.00 15.00      A    C  
ATOM   1580  CG  PRO A 213      14.002  -5.596  -0.013  1.00 15.00      A    C  
ATOM   1581  CD  PRO A 213      13.915  -6.403  -1.279  1.00 15.00      A    C  
ATOM   1582  C   PRO A 213      10.758  -4.586  -1.446  1.00 15.00      A    C  
ATOM   1583  O   PRO A 213       9.692  -4.253  -0.930  1.00 15.00      A    O  
ATOM   1584  N   VAL A 214      11.129  -4.190  -2.662  1.00 15.00      A    N  
ATOM   1585  HN  VAL A 214      11.992  -4.491  -3.020  1.00 15.00      A    H  
ATOM   1586  CA  VAL A 214      10.286  -3.320  -3.480  1.00 15.00      A    C  
ATOM   1587  CB  VAL A 214      11.107  -2.642  -4.606  1.00 15.00      A    C  
ATOM   1588  CG1 VAL A 214      10.207  -1.947  -5.616  1.00 15.00      A    C  
ATOM   1589  CG2 VAL A 214      12.091  -1.643  -4.012  1.00 15.00      A    C  
ATOM   1590  C   VAL A 214       9.086  -4.077  -4.063  1.00 15.00      A    C  
ATOM   1591  O   VAL A 214       7.947  -3.618  -3.965  1.00 15.00      A    O  
ATOM   1592  N   HIS A 215       9.346  -5.251  -4.639  1.00 15.00      A    N  
ATOM   1593  HN  HIS A 215      10.271  -5.576  -4.659  1.00 15.00      A    H  
ATOM   1594  CA  HIS A 215       8.289  -6.070  -5.240  1.00 15.00      A    C  
ATOM   1595  CB  HIS A 215       8.888  -7.221  -6.052  1.00 15.00      A    C  
ATOM   1596  CG  HIS A 215       9.469  -6.809  -7.365  1.00 15.00      A    C  
ATOM   1597  ND1 HIS A 215      10.811  -6.853  -7.656  1.00 15.00      A    N  
ATOM   1598  HD1 HIS A 215      11.523  -7.143  -7.048  1.00 15.00      A    H  
ATOM   1599  CD2 HIS A 215       8.860  -6.345  -8.484  1.00 15.00      A    C  
ATOM   1600  CE1 HIS A 215      10.975  -6.424  -8.916  1.00 15.00      A    C  
ATOM   1601  NE2 HIS A 215       9.818  -6.102  -9.464  1.00 15.00      A    N  
ATOM   1602  C   HIS A 215       7.329  -6.628  -4.193  1.00 15.00      A    C  
ATOM   1603  O   HIS A 215       6.154  -6.861  -4.480  1.00 15.00      A    O  
ATOM   1604  N   TRP A 216       7.835  -6.842  -2.985  1.00 15.00      A    N  
ATOM   1605  HN  TRP A 216       8.779  -6.632  -2.820  1.00 15.00      A    H  
ATOM   1606  CA  TRP A 216       7.029  -7.374  -1.896  1.00 15.00      A    C  
ATOM   1607  CB  TRP A 216       7.934  -7.824  -0.745  1.00 15.00      A    C  
ATOM   1608  CG  TRP A 216       7.190  -8.257   0.480  1.00 15.00      A    C  
ATOM   1609  CD1 TRP A 216       6.654  -9.488   0.723  1.00 15.00      A    C  
ATOM   1610  CD2 TRP A 216       6.899  -7.456   1.630  1.00 15.00      A    C  
ATOM   1611  NE1 TRP A 216       6.046  -9.502   1.954  1.00 15.00      A    N  
ATOM   1612  HE1 TRP A 216       5.590 -10.271   2.355  1.00 15.00      A    H  
ATOM   1613  CE2 TRP A 216       6.184  -8.267   2.531  1.00 15.00      A    C  
ATOM   1614  CE3 TRP A 216       7.176  -6.132   1.986  1.00 15.00      A    C  
ATOM   1615  CZ2 TRP A 216       5.741  -7.798   3.763  1.00 15.00      A    C  
ATOM   1616  CZ3 TRP A 216       6.735  -5.668   3.209  1.00 15.00      A    C  
ATOM   1617  CH2 TRP A 216       6.026  -6.499   4.083  1.00 15.00      A    C  
ATOM   1618  C   TRP A 216       6.016  -6.341  -1.410  1.00 15.00      A    C  
ATOM   1619  O   TRP A 216       4.872  -6.678  -1.105  1.00 15.00      A    O  
ATOM   1620  N   GLN A 217       6.445  -5.081  -1.349  1.00 15.00      A    N  
ATOM   1621  HN  GLN A 217       7.367  -4.878  -1.613  1.00 15.00      A    H  
ATOM   1622  CA  GLN A 217       5.581  -3.995  -0.902  1.00 15.00      A    C  
ATOM   1623  CB  GLN A 217       6.399  -2.722  -0.673  1.00 15.00      A    C  
ATOM   1624  CG  GLN A 217       5.597  -1.531  -0.161  1.00 15.00      A    C  
ATOM   1625  CD  GLN A 217       4.994  -1.754   1.216  1.00 15.00      A    C  
ATOM   1626  OE1 GLN A 217       4.287  -2.735   1.455  1.00 15.00      A    O  
ATOM   1627  NE2 GLN A 217       5.280  -0.841   2.134  1.00 15.00      A    N  
ATOM   1628 HE21 GLN A 217       5.853  -0.089   1.876  1.00 15.00      A    H  
ATOM   1629 HE22 GLN A 217       4.909  -0.957   3.033  1.00 15.00      A    H  
ATOM   1630  C   GLN A 217       4.454  -3.737  -1.899  1.00 15.00      A    C  
ATOM   1631  O   GLN A 217       3.355  -3.333  -1.516  1.00 15.00      A    O  
ATOM   1632  N   PHE A 218       4.732  -3.979  -3.177  1.00 15.00      A    N  
ATOM   1633  HN  PHE A 218       5.627  -4.295  -3.420  1.00 15.00      A    H  
ATOM   1634  CA  PHE A 218       3.737  -3.785  -4.225  1.00 15.00      A    C  
ATOM   1635  CB  PHE A 218       4.378  -3.933  -5.609  1.00 15.00      A    C  
ATOM   1636  CG  PHE A 218       3.438  -3.663  -6.750  1.00 15.00      A    C  
ATOM   1637  CD1 PHE A 218       2.751  -4.699  -7.363  1.00 15.00      A    C  
ATOM   1638  CD2 PHE A 218       3.237  -2.374  -7.208  1.00 15.00      A    C  
ATOM   1639  CE1 PHE A 218       1.883  -4.454  -8.409  1.00 15.00      A    C  
ATOM   1640  CE2 PHE A 218       2.371  -2.120  -8.254  1.00 15.00      A    C  
ATOM   1641  CZ  PHE A 218       1.692  -3.162  -8.855  1.00 15.00      A    C  
ATOM   1642  C   PHE A 218       2.588  -4.779  -4.066  1.00 15.00      A    C  
ATOM   1643  O   PHE A 218       1.427  -4.435  -4.279  1.00 15.00      A    O  
ATOM   1644  N   GLY A 219       2.927  -6.009  -3.678  1.00 15.00      A    N  
ATOM   1645  HN  GLY A 219       3.872  -6.216  -3.520  1.00 15.00      A    H  
ATOM   1646  CA  GLY A 219       1.922  -7.044  -3.491  1.00 15.00      A    C  
ATOM   1647  C   GLY A 219       1.151  -6.896  -2.193  1.00 15.00      A    C  
ATOM   1648  O   GLY A 219       0.055  -7.442  -2.050  1.00 15.00      A    O  
ATOM   1649  N   GLN A 220       1.725  -6.161  -1.242  1.00 15.00      A    N  
ATOM   1650  HN  GLN A 220       2.601  -5.755  -1.414  1.00 15.00      A    H  
ATOM   1651  CA  GLN A 220       1.080  -5.934   0.049  1.00 15.00      A    C  
ATOM   1652  CB  GLN A 220       2.114  -5.537   1.105  1.00 15.00      A    C  
ATOM   1653  CG  GLN A 220       3.055  -6.650   1.539  1.00 15.00      A    C  
ATOM   1654  CD  GLN A 220       2.384  -7.688   2.420  1.00 15.00      A    C  
ATOM   1655  OE1 GLN A 220       2.191  -7.467   3.615  1.00 15.00      A    O  
ATOM   1656  NE2 GLN A 220       2.060  -8.841   1.845  1.00 15.00      A    N  
ATOM   1657 HE21 GLN A 220       2.268  -8.961   0.895  1.00 15.00      A    H  
ATOM   1658 HE22 GLN A 220       1.625  -9.525   2.396  1.00 15.00      A    H  
ATOM   1659  C   GLN A 220       0.028  -4.836  -0.062  1.00 15.00      A    C  
ATOM   1660  O   GLN A 220      -0.876  -4.744   0.768  1.00 15.00      A    O  
ATOM   1661  N   LEU A 221       0.157  -4.000  -1.089  1.00 15.00      A    N  
ATOM   1662  HN  LEU A 221       0.901  -4.125  -1.716  1.00 15.00      A    H  
ATOM   1663  CA  LEU A 221      -0.781  -2.906  -1.308  1.00 15.00      A    C  
ATOM   1664  CB  LEU A 221      -0.034  -1.639  -1.734  1.00 15.00      A    C  
ATOM   1665  CG  LEU A 221       1.107  -1.179  -0.822  1.00 15.00      A    C  
ATOM   1666  CD1 LEU A 221       1.829   0.009  -1.435  1.00 15.00      A    C  
ATOM   1667  CD2 LEU A 221       0.589  -0.834   0.567  1.00 15.00      A    C  
ATOM   1668  C   LEU A 221      -1.819  -3.279  -2.362  1.00 15.00      A    C  
ATOM   1669  O   LEU A 221      -2.973  -2.856  -2.288  1.00 15.00      A    O  
ATOM   1670  N   ASP A 222      -1.393  -4.072  -3.342  1.00 15.00      A    N  
ATOM   1671  HN  ASP A 222      -0.458  -4.365  -3.341  1.00 15.00      A    H  
ATOM   1672  CA  ASP A 222      -2.272  -4.517  -4.423  1.00 15.00      A    C  
ATOM   1673  CB  ASP A 222      -1.444  -4.973  -5.629  1.00 15.00      A    C  
ATOM   1674  CG  ASP A 222      -2.294  -5.394  -6.814  1.00 15.00      A    C  
ATOM   1675  OD1 ASP A 222      -3.044  -4.546  -7.341  1.00 15.00      A    O  
ATOM   1676  OD2 ASP A 222      -2.201  -6.572  -7.223  1.00 15.00      A    O  
ATOM   1677  C   ASP A 222      -3.198  -5.638  -3.957  1.00 15.00      A    C  
ATOM   1678  O   ASP A 222      -2.884  -6.820  -4.107  1.00 15.00      A    O  
ATOM   1679  N   GLN A 223      -4.334  -5.249  -3.382  1.00 15.00      A    N  
ATOM   1680  HN  GLN A 223      -4.516  -4.291  -3.293  1.00 15.00      A    H  
ATOM   1681  CA  GLN A 223      -5.319  -6.207  -2.880  1.00 15.00      A    C  
ATOM   1682  CB  GLN A 223      -5.005  -6.589  -1.427  1.00 15.00      A    C  
ATOM   1683  CG  GLN A 223      -3.804  -7.506  -1.247  1.00 15.00      A    C  
ATOM   1684  CD  GLN A 223      -3.303  -7.541   0.184  1.00 15.00      A    C  
ATOM   1685  OE1 GLN A 223      -2.736  -8.538   0.632  1.00 15.00      A    O  
ATOM   1686  NE2 GLN A 223      -3.511  -6.451   0.913  1.00 15.00      A    N  
ATOM   1687 HE21 GLN A 223      -3.972  -5.696   0.492  1.00 15.00      A    H  
ATOM   1688 HE22 GLN A 223      -3.194  -6.445   1.840  1.00 15.00      A    H  
ATOM   1689  C   GLN A 223      -6.735  -5.632  -2.949  1.00 15.00      A    C  
ATOM   1690  O   GLN A 223      -7.695  -6.296  -2.553  1.00 15.00      A    O  
ATOM   1691  N   HIS A 224      -6.865  -4.404  -3.459  1.00 15.00      A    N  
ATOM   1692  HN  HIS A 224      -6.072  -3.930  -3.787  1.00 15.00      A    H  
ATOM   1693  CA  HIS A 224      -8.178  -3.759  -3.549  1.00 15.00      A    C  
ATOM   1694  CB  HIS A 224      -8.277  -2.574  -2.579  1.00 15.00      A    C  
ATOM   1695  CG  HIS A 224      -8.041  -2.913  -1.140  1.00 15.00      A    C  
ATOM   1696  ND1 HIS A 224      -8.619  -3.980  -0.494  1.00 15.00      A    N  
ATOM   1697  HD1 HIS A 224      -9.239  -4.626  -0.890  1.00 15.00      A    H  
ATOM   1698  CD2 HIS A 224      -7.262  -2.295  -0.218  1.00 15.00      A    C  
ATOM   1699  CE1 HIS A 224      -8.184  -3.978   0.775  1.00 15.00      A    C  
ATOM   1700  NE2 HIS A 224      -7.355  -2.973   0.993  1.00 15.00      A    N  
ATOM   1701  C   HIS A 224      -8.529  -3.284  -4.967  1.00 15.00      A    C  
ATOM   1702  O   HIS A 224      -8.732  -2.090  -5.184  1.00 15.00      A    O  
ATOM   1703  N   PRO A 225      -8.606  -4.197  -5.955  1.00 15.00      A    N  
ATOM   1704  CA  PRO A 225      -8.355  -5.621  -5.789  1.00 15.00      A    C  
ATOM   1705  CB  PRO A 225      -9.446  -6.222  -6.677  1.00 15.00      A    C  
ATOM   1706  CG  PRO A 225      -9.693  -5.198  -7.752  1.00 15.00      A    C  
ATOM   1707  CD  PRO A 225      -9.010  -3.915  -7.335  1.00 15.00      A    C  
ATOM   1708  C   PRO A 225      -6.976  -6.008  -6.330  1.00 15.00      A    C  
ATOM   1709  O   PRO A 225      -6.131  -5.146  -6.562  1.00 15.00      A    O  
ATOM   1710  N   ILE A 226      -6.752  -7.306  -6.524  1.00 15.00      A    N  
ATOM   1711  HN  ILE A 226      -7.457  -7.951  -6.314  1.00 15.00      A    H  
ATOM   1712  CA  ILE A 226      -5.477  -7.787  -7.049  1.00 15.00      A    C  
ATOM   1713  CB  ILE A 226      -5.136  -9.202  -6.532  1.00 15.00      A    C  
ATOM   1714  CG1 ILE A 226      -5.272  -9.262  -5.005  1.00 15.00      A    C  
ATOM   1715  CG2 ILE A 226      -3.728  -9.604  -6.959  1.00 15.00      A    C  
ATOM   1716  CD1 ILE A 226      -5.095 -10.651  -4.422  1.00 15.00      A    C  
ATOM   1717  C   ILE A 226      -5.506  -7.794  -8.576  1.00 15.00      A    C  
ATOM   1718  O   ILE A 226      -5.989  -8.747  -9.192  1.00 15.00      A    O  
ATOM   1719  N   ASP A 227      -5.001  -6.720  -9.177  1.00 15.00      A    N  
ATOM   1720  HN  ASP A 227      -4.632  -5.994  -8.629  1.00 15.00      A    H  
ATOM   1721  CA  ASP A 227      -4.978  -6.595 -10.631  1.00 15.00      A    C  
ATOM   1722  CB  ASP A 227      -6.117  -5.690 -11.130  1.00 15.00      A    C  
ATOM   1723  CG  ASP A 227      -6.059  -4.255 -10.612  1.00 15.00      A    C  
ATOM   1724  OD1 ASP A 227      -5.263  -3.974  -9.691  1.00 15.00      A    O  
ATOM   1725  OD2 ASP A 227      -6.820  -3.411 -11.134  1.00 15.00      A    O  
ATOM   1726  C   ASP A 227      -3.626  -6.101 -11.138  1.00 15.00      A    C  
ATOM   1727  O   ASP A 227      -3.377  -6.078 -12.345  1.00 15.00      A    O  
ATOM   1728  N   GLY A 228      -2.754  -5.710 -10.211  1.00 15.00      A    N  
ATOM   1729  HN  GLY A 228      -3.008  -5.752  -9.264  1.00 15.00      A    H  
ATOM   1730  CA  GLY A 228      -1.438  -5.222 -10.584  1.00 15.00      A    C  
ATOM   1731  C   GLY A 228      -1.389  -3.711 -10.700  1.00 15.00      A    C  
ATOM   1732  O   GLY A 228      -0.490  -3.161 -11.339  1.00 15.00      A    O  
ATOM   1733  N   TYR A 229      -2.360  -3.040 -10.085  1.00 15.00      A    N  
ATOM   1734  HN  TYR A 229      -3.049  -3.539  -9.594  1.00 15.00      A    H  
ATOM   1735  CA  TYR A 229      -2.430  -1.582 -10.116  1.00 15.00      A    C  
ATOM   1736  CB  TYR A 229      -3.535  -1.112 -11.070  1.00 15.00      A    C  
ATOM   1737  CG  TYR A 229      -3.335  -1.558 -12.501  1.00 15.00      A    C  
ATOM   1738  CD1 TYR A 229      -2.378  -0.958 -13.310  1.00 15.00      A    C  
ATOM   1739  CD2 TYR A 229      -4.098  -2.585 -13.041  1.00 15.00      A    C  
ATOM   1740  CE1 TYR A 229      -2.187  -1.368 -14.615  1.00 15.00      A    C  
ATOM   1741  CE2 TYR A 229      -3.914  -3.001 -14.345  1.00 15.00      A    C  
ATOM   1742  CZ  TYR A 229      -2.957  -2.390 -15.128  1.00 15.00      A    C  
ATOM   1743  OH  TYR A 229      -2.771  -2.803 -16.428  1.00 15.00      A    O  
ATOM   1744  HH  TYR A 229      -3.625  -2.909 -16.855  1.00 15.00      A    H  
ATOM   1745  C   TYR A 229      -2.659  -1.019  -8.716  1.00 15.00      A    C  
ATOM   1746  O   TYR A 229      -3.489  -1.524  -7.960  1.00 15.00      A    O  
ATOM   1747  N   LEU A 230      -1.918   0.028  -8.372  1.00 15.00      A    N  
ATOM   1748  HN  LEU A 230      -1.277   0.392  -9.018  1.00 15.00      A    H  
ATOM   1749  CA  LEU A 230      -2.039   0.650  -7.057  1.00 15.00      A    C  
ATOM   1750  CB  LEU A 230      -0.662   0.904  -6.445  1.00 15.00      A    C  
ATOM   1751  CG  LEU A 230       0.141  -0.340  -6.062  1.00 15.00      A    C  
ATOM   1752  CD1 LEU A 230       1.401   0.052  -5.310  1.00 15.00      A    C  
ATOM   1753  CD2 LEU A 230      -0.707  -1.288  -5.229  1.00 15.00      A    C  
ATOM   1754  C   LEU A 230      -2.833   1.946  -7.112  1.00 15.00      A    C  
ATOM   1755  O   LEU A 230      -2.331   2.975  -7.564  1.00 15.00      A    O  
ATOM   1756  N   SER A 231      -4.072   1.891  -6.637  1.00 15.00      A    N  
ATOM   1757  HN  SER A 231      -4.416   1.039  -6.294  1.00 15.00      A    H  
ATOM   1758  CA  SER A 231      -4.936   3.064  -6.617  1.00 15.00      A    C  
ATOM   1759  CB  SER A 231      -6.411   2.649  -6.523  1.00 15.00      A    C  
ATOM   1760  OG  SER A 231      -6.722   2.137  -5.239  1.00 15.00      A    O  
ATOM   1761  HG  SER A 231      -7.243   1.335  -5.332  1.00 15.00      A    H  
ATOM   1762  C   SER A 231      -4.575   3.979  -5.451  1.00 15.00      A    C  
ATOM   1763  O   SER A 231      -3.664   3.682  -4.677  1.00 15.00      A    O  
ATOM   1764  N   HIS A 232      -5.294   5.091  -5.336  1.00 15.00      A    N  
ATOM   1765  HN  HIS A 232      -5.995   5.272  -5.995  1.00 15.00      A    H  
ATOM   1766  CA  HIS A 232      -5.068   6.050  -4.262  1.00 15.00      A    C  
ATOM   1767  CB  HIS A 232      -5.872   7.322  -4.545  1.00 15.00      A    C  
ATOM   1768  CG  HIS A 232      -5.473   8.523  -3.744  1.00 15.00      A    C  
ATOM   1769  ND1 HIS A 232      -4.573   9.443  -4.229  1.00 15.00      A    N  
ATOM   1770  CD2 HIS A 232      -5.904   8.925  -2.523  1.00 15.00      A    C  
ATOM   1771  CE1 HIS A 232      -4.477  10.380  -3.305  1.00 15.00      A    C  
ATOM   1772  NE2 HIS A 232      -5.263  10.110  -2.255  1.00 15.00      A    N  
ATOM   1773  HE2 HIS A 232      -5.361  10.652  -1.445  1.00 15.00      A    H  
ATOM   1774  C   HIS A 232      -5.464   5.441  -2.911  1.00 15.00      A    C  
ATOM   1775  O   HIS A 232      -4.904   5.789  -1.873  1.00 15.00      A    O  
ATOM   1776  N   THR A 233      -6.425   4.515  -2.943  1.00 15.00      A    N  
ATOM   1777  HN  THR A 233      -6.834   4.286  -3.804  1.00 15.00      A    H  
ATOM   1778  CA  THR A 233      -6.888   3.834  -1.736  1.00 15.00      A    C  
ATOM   1779  CB  THR A 233      -8.236   3.122  -1.991  1.00 15.00      A    C  
ATOM   1780  OG1 THR A 233      -9.222   4.082  -2.388  1.00 15.00      A    O  
ATOM   1781  HG1 THR A 233      -9.018   4.406  -3.270  1.00 15.00      A    H  
ATOM   1782  CG2 THR A 233      -8.723   2.392  -0.747  1.00 15.00      A    C  
ATOM   1783  C   THR A 233      -5.862   2.796  -1.281  1.00 15.00      A    C  
ATOM   1784  O   THR A 233      -5.681   2.565  -0.085  1.00 15.00      A    O  
ATOM   1785  N   GLU A 234      -5.184   2.185  -2.251  1.00 15.00      A    N  
ATOM   1786  HN  GLU A 234      -5.361   2.433  -3.183  1.00 15.00      A    H  
ATOM   1787  CA  GLU A 234      -4.180   1.164  -1.973  1.00 15.00      A    C  
ATOM   1788  CB  GLU A 234      -4.002   0.250  -3.186  1.00 15.00      A    C  
ATOM   1789  CG  GLU A 234      -5.275  -0.477  -3.591  1.00 15.00      A    C  
ATOM   1790  CD  GLU A 234      -5.128  -1.262  -4.879  1.00 15.00      A    C  
ATOM   1791  OE1 GLU A 234      -5.527  -0.741  -5.942  1.00 15.00      A    O  
ATOM   1792  OE2 GLU A 234      -4.621  -2.399  -4.822  1.00 15.00      A    O  
ATOM   1793  C   GLU A 234      -2.843   1.777  -1.554  1.00 15.00      A    C  
ATOM   1794  O   GLU A 234      -1.946   1.073  -1.090  1.00 15.00      A    O  
ATOM   1795  N   LEU A 235      -2.713   3.091  -1.723  1.00 15.00      A    N  
ATOM   1796  HN  LEU A 235      -3.455   3.600  -2.112  1.00 15.00      A    H  
ATOM   1797  CA  LEU A 235      -1.492   3.793  -1.338  1.00 15.00      A    C  
ATOM   1798  CB  LEU A 235      -1.082   4.801  -2.414  1.00 15.00      A    C  
ATOM   1799  CG  LEU A 235      -0.617   4.214  -3.748  1.00 15.00      A    C  
ATOM   1800  CD1 LEU A 235      -0.422   5.319  -4.774  1.00 15.00      A    C  
ATOM   1801  CD2 LEU A 235       0.668   3.416  -3.567  1.00 15.00      A    C  
ATOM   1802  C   LEU A 235      -1.680   4.501   0.003  1.00 15.00      A    C  
ATOM   1803  O   LEU A 235      -0.863   5.334   0.401  1.00 15.00      A    O  
ATOM   1804  N   ALA A 236      -2.771   4.150   0.691  1.00 15.00      A    N  
ATOM   1805  HN  ALA A 236      -3.372   3.475   0.308  1.00 15.00      A    H  
ATOM   1806  CA  ALA A 236      -3.107   4.732   1.993  1.00 15.00      A    C  
ATOM   1807  CB  ALA A 236      -4.544   4.415   2.382  1.00 15.00      A    C  
ATOM   1808  C   ALA A 236      -2.134   4.339   3.115  1.00 15.00      A    C  
ATOM   1809  O   ALA A 236      -1.723   5.205   3.885  1.00 15.00      A    O  
ATOM   1810  N   PRO A 237      -1.761   3.035   3.253  1.00 15.00      A    N  
ATOM   1811  CA  PRO A 237      -0.825   2.589   4.303  1.00 15.00      A    C  
ATOM   1812  CB  PRO A 237      -0.701   1.079   4.069  1.00 15.00      A    C  
ATOM   1813  CG  PRO A 237      -1.934   0.714   3.321  1.00 15.00      A    C  
ATOM   1814  CD  PRO A 237      -2.234   1.893   2.442  1.00 15.00      A    C  
ATOM   1815  C   PRO A 237       0.551   3.250   4.206  1.00 15.00      A    C  
ATOM   1816  O   PRO A 237       1.308   3.254   5.174  1.00 15.00      A    O  
ATOM   1817  N   LEU A 238       0.863   3.808   3.037  1.00 15.00      A    N  
ATOM   1818  HN  LEU A 238       0.213   3.772   2.305  1.00 15.00      A    H  
ATOM   1819  CA  LEU A 238       2.144   4.474   2.815  1.00 15.00      A    C  
ATOM   1820  CB  LEU A 238       2.542   4.403   1.338  1.00 15.00      A    C  
ATOM   1821  CG  LEU A 238       2.854   3.010   0.786  1.00 15.00      A    C  
ATOM   1822  CD1 LEU A 238       3.331   3.103  -0.655  1.00 15.00      A    C  
ATOM   1823  CD2 LEU A 238       3.892   2.308   1.649  1.00 15.00      A    C  
ATOM   1824  C   LEU A 238       2.114   5.928   3.282  1.00 15.00      A    C  
ATOM   1825  O   LEU A 238       3.147   6.595   3.334  1.00 15.00      A    O  
ATOM   1826  N   ARG A 239       0.927   6.415   3.627  1.00 15.00      A    N  
ATOM   1827  HN  ARG A 239       0.137   5.835   3.573  1.00 15.00      A    H  
ATOM   1828  CA  ARG A 239       0.772   7.788   4.091  1.00 15.00      A    C  
ATOM   1829  CB  ARG A 239      -0.437   8.448   3.427  1.00 15.00      A    C  
ATOM   1830  CG  ARG A 239      -0.307   8.562   1.919  1.00 15.00      A    C  
ATOM   1831  CD  ARG A 239      -1.551   9.162   1.291  1.00 15.00      A    C  
ATOM   1832  NE  ARG A 239      -1.512   9.071  -0.166  1.00 15.00      A    N  
ATOM   1833  HE  ARG A 239      -0.909   9.681  -0.640  1.00 15.00      A    H  
ATOM   1834  CZ  ARG A 239      -2.244   8.214  -0.876  1.00 15.00      A    C  
ATOM   1835  NH1 ARG A 239      -3.073   7.379  -0.265  1.00 15.00      A    N  
ATOM   1836 HH11 ARG A 239      -3.154   7.391   0.774  1.00 15.00      A    H  
ATOM   1837 HH12 ARG A 239      -3.643   6.710  -0.821  1.00 15.00      A    H  
ATOM   1838  NH2 ARG A 239      -2.133   8.180  -2.197  1.00 15.00      A    N  
ATOM   1839 HH21 ARG A 239      -1.474   8.821  -2.683  1.00 15.00      A    H  
ATOM   1840 HH22 ARG A 239      -2.706   7.508  -2.749  1.00 15.00      A    H  
ATOM   1841  C   ARG A 239       0.666   7.846   5.612  1.00 15.00      A    C  
ATOM   1842  O   ARG A 239       0.168   8.821   6.177  1.00 15.00      A    O  
ATOM   1843  N   ALA A 240       1.142   6.788   6.265  1.00 15.00      A    N  
ATOM   1844  HN  ALA A 240       1.510   6.038   5.750  1.00 15.00      A    H  
ATOM   1845  CA  ALA A 240       1.131   6.703   7.719  1.00 15.00      A    C  
ATOM   1846  CB  ALA A 240       1.079   5.246   8.158  1.00 15.00      A    C  
ATOM   1847  C   ALA A 240       2.365   7.394   8.299  1.00 15.00      A    C  
ATOM   1848  O   ALA A 240       3.393   7.486   7.630  1.00 15.00      A    O  
ATOM   1849  N   PRO A 241       2.282   7.886   9.554  1.00 15.00      A    N  
ATOM   1850  CA  PRO A 241       3.399   8.584  10.224  1.00 15.00      A    C  
ATOM   1851  CB  PRO A 241       2.848   8.878  11.626  1.00 15.00      A    C  
ATOM   1852  CG  PRO A 241       1.369   8.863  11.458  1.00 15.00      A    C  
ATOM   1853  CD  PRO A 241       1.089   7.820  10.415  1.00 15.00      A    C  
ATOM   1854  C   PRO A 241       4.685   7.754  10.326  1.00 15.00      A    C  
ATOM   1855  O   PRO A 241       5.758   8.300  10.586  1.00 15.00      A    O  
ATOM   1856  N   LEU A 242       4.571   6.440  10.123  1.00 15.00      A    N  
ATOM   1857  HN  LEU A 242       3.689   6.066   9.916  1.00 15.00      A    H  
ATOM   1858  CA  LEU A 242       5.723   5.542  10.195  1.00 15.00      A    C  
ATOM   1859  CB  LEU A 242       5.260   4.089  10.332  1.00 15.00      A    C  
ATOM   1860  CG  LEU A 242       4.491   3.738  11.609  1.00 15.00      A    C  
ATOM   1861  CD1 LEU A 242       4.023   2.290  11.569  1.00 15.00      A    C  
ATOM   1862  CD2 LEU A 242       5.351   3.990  12.839  1.00 15.00      A    C  
ATOM   1863  C   LEU A 242       6.624   5.686   8.970  1.00 15.00      A    C  
ATOM   1864  O   LEU A 242       7.835   5.471   9.050  1.00 15.00      A    O  
ATOM   1865  N   ILE A 243       6.023   6.053   7.840  1.00 15.00      A    N  
ATOM   1866  HN  ILE A 243       5.060   6.220   7.849  1.00 15.00      A    H  
ATOM   1867  CA  ILE A 243       6.756   6.227   6.592  1.00 15.00      A    C  
ATOM   1868  CB  ILE A 243       5.804   6.195   5.369  1.00 15.00      A    C  
ATOM   1869  CG1 ILE A 243       5.263   4.783   5.136  1.00 15.00      A    C  
ATOM   1870  CG2 ILE A 243       6.491   6.710   4.110  1.00 15.00      A    C  
ATOM   1871  CD1 ILE A 243       4.148   4.378   6.074  1.00 15.00      A    C  
ATOM   1872  C   ILE A 243       7.533   7.540   6.598  1.00 15.00      A    C  
ATOM   1873  O   ILE A 243       6.970   8.596   6.894  1.00 15.00      A    O  
ATOM   1874  N   PRO A 244       8.844   7.485   6.290  1.00 15.00      A    N  
ATOM   1875  CA  PRO A 244       9.696   8.678   6.239  1.00 15.00      A    C  
ATOM   1876  CB  PRO A 244      11.061   8.130   5.810  1.00 15.00      A    C  
ATOM   1877  CG  PRO A 244      11.022   6.683   6.158  1.00 15.00      A    C  
ATOM   1878  CD  PRO A 244       9.594   6.256   5.981  1.00 15.00      A    C  
ATOM   1879  C   PRO A 244       9.182   9.679   5.208  1.00 15.00      A    C  
ATOM   1880  O   PRO A 244       9.174   9.397   4.009  1.00 15.00      A    O  
ATOM   1881  N   MET A 245       8.734  10.839   5.696  1.00 15.00      A    N  
ATOM   1882  HN  MET A 245       8.754  10.981   6.667  1.00 15.00      A    H  
ATOM   1883  CA  MET A 245       8.198  11.899   4.839  1.00 15.00      A    C  
ATOM   1884  CB  MET A 245       9.237  12.383   3.812  1.00 15.00      A    C  
ATOM   1885  CG  MET A 245      10.391  13.190   4.394  1.00 15.00      A    C  
ATOM   1886  SD  MET A 245      11.775  13.324   3.242  1.00 15.00      A    S  
ATOM   1887  CE  MET A 245      12.946  14.278   4.207  1.00 15.00      A    C  
ATOM   1888  C   MET A 245       6.912  11.440   4.141  1.00 15.00      A    C  
ATOM   1889  O   MET A 245       6.770  11.580   2.927  1.00 15.00      A    O  
ATOM   1890  N   GLU A 246       5.980  10.881   4.927  1.00 15.00      A    N  
ATOM   1891  HN  GLU A 246       6.174  10.765   5.881  1.00 15.00      A    H  
ATOM   1892  CA  GLU A 246       4.693  10.396   4.415  1.00 15.00      A    C  
ATOM   1893  CB  GLU A 246       3.889   9.701   5.520  1.00 15.00      A    C  
ATOM   1894  CG  GLU A 246       3.182  10.639   6.499  1.00 15.00      A    C  
ATOM   1895  CD  GLU A 246       4.131  11.523   7.293  1.00 15.00      A    C  
ATOM   1896  OE1 GLU A 246       5.029  10.980   7.974  1.00 15.00      A    O  
ATOM   1897  OE2 GLU A 246       3.969  12.762   7.239  1.00 15.00      A    O  
ATOM   1898  C   GLU A 246       3.849  11.485   3.731  1.00 15.00      A    C  
ATOM   1899  O   GLU A 246       2.870  11.178   3.047  1.00 15.00      A    O  
ATOM   1900  N   HIS A 247       4.217  12.754   3.923  1.00 15.00      A    N  
ATOM   1901  HN  HIS A 247       4.986  12.948   4.498  1.00 15.00      A    H  
ATOM   1902  CA  HIS A 247       3.493  13.865   3.298  1.00 15.00      A    C  
ATOM   1903  CB  HIS A 247       3.717  15.182   4.056  1.00 15.00      A    C  
ATOM   1904  CG  HIS A 247       5.151  15.480   4.376  1.00 15.00      A    C  
ATOM   1905  ND1 HIS A 247       5.745  15.176   5.578  1.00 15.00      A    N  
ATOM   1906  HD1 HIS A 247       5.306  14.754   6.346  1.00 15.00      A    H  
ATOM   1907  CD2 HIS A 247       6.115  16.061   3.621  1.00 15.00      A    C  
ATOM   1908  CE1 HIS A 247       7.026  15.570   5.518  1.00 15.00      A    C  
ATOM   1909  NE2 HIS A 247       7.300  16.114   4.348  1.00 15.00      A    N  
ATOM   1910  C   HIS A 247       3.879  14.011   1.828  1.00 15.00      A    C  
ATOM   1911  O   HIS A 247       3.186  14.671   1.051  1.00 15.00      A    O  
ATOM   1912  N   CYS A 248       4.990  13.388   1.458  1.00 15.00      A    N  
ATOM   1913  HN  CYS A 248       5.500  12.888   2.129  1.00 15.00      A    H  
ATOM   1914  CA  CYS A 248       5.472  13.429   0.085  1.00 15.00      A    C  
ATOM   1915  C   CYS A 248       5.103  12.155  -0.666  1.00 15.00      A    C  
ATOM   1916  O   CYS A 248       5.569  11.931  -1.778  1.00 15.00      A    O  
ATOM   1917  CB  CYS A 248       6.989  13.639   0.045  1.00 15.00      A    C  
ATOM   1918  SG  CYS A 248       7.535  15.326   0.463  1.00 15.00      A    S  
ATOM   1919  N   THR A 249       4.266  11.323  -0.047  1.00 15.00      A    N  
ATOM   1920  HN  THR A 249       3.938  11.556   0.847  1.00 15.00      A    H  
ATOM   1921  CA  THR A 249       3.832  10.070  -0.657  1.00 15.00      A    C  
ATOM   1922  CB  THR A 249       3.071   9.186   0.357  1.00 15.00      A    C  
ATOM   1923  OG1 THR A 249       3.955   8.828   1.427  1.00 15.00      A    O  
ATOM   1924  HG1 THR A 249       3.579   9.111   2.263  1.00 15.00      A    H  
ATOM   1925  CG2 THR A 249       2.549   7.917  -0.301  1.00 15.00      A    C  
ATOM   1926  C   THR A 249       2.966  10.321  -1.893  1.00 15.00      A    C  
ATOM   1927  O   THR A 249       3.253   9.808  -2.972  1.00 15.00      A    O  
ATOM   1928  N   THR A 250       1.920  11.129  -1.731  1.00 15.00      A    N  
ATOM   1929  HN  THR A 250       1.751  11.517  -0.848  1.00 15.00      A    H  
ATOM   1930  CA  THR A 250       1.015  11.452  -2.831  1.00 15.00      A    C  
ATOM   1931  CB  THR A 250      -0.166  12.316  -2.343  1.00 15.00      A    C  
ATOM   1932  OG1 THR A 250      -0.803  11.670  -1.235  1.00 15.00      A    O  
ATOM   1933  HG1 THR A 250      -1.537  11.139  -1.554  1.00 15.00      A    H  
ATOM   1934  CG2 THR A 250      -1.189  12.515  -3.452  1.00 15.00      A    C  
ATOM   1935  C   THR A 250       1.747  12.182  -3.960  1.00 15.00      A    C  
ATOM   1936  O   THR A 250       1.556  11.873  -5.134  1.00 15.00      A    O  
ATOM   1937  N   ARG A 251       2.602  13.132  -3.587  1.00 15.00      A    N  
ATOM   1938  HN  ARG A 251       2.727  13.309  -2.631  1.00 15.00      A    H  
ATOM   1939  CA  ARG A 251       3.364  13.918  -4.557  1.00 15.00      A    C  
ATOM   1940  CB  ARG A 251       4.070  15.079  -3.846  1.00 15.00      A    C  
ATOM   1941  CG  ARG A 251       5.110  15.804  -4.688  1.00 15.00      A    C  
ATOM   1942  CD  ARG A 251       4.558  17.082  -5.301  1.00 15.00      A    C  
ATOM   1943  NE  ARG A 251       5.599  17.854  -5.983  1.00 15.00      A    N  
ATOM   1944  HE  ARG A 251       5.673  17.752  -6.956  1.00 15.00      A    H  
ATOM   1945  CZ  ARG A 251       6.440  18.682  -5.359  1.00 15.00      A    C  
ATOM   1946  NH1 ARG A 251       6.363  18.845  -4.044  1.00 15.00      A    N  
ATOM   1947 HH11 ARG A 251       5.646  18.327  -3.497  1.00 15.00      A    H  
ATOM   1948 HH12 ARG A 251       7.021  19.490  -3.558  1.00 15.00      A    H  
ATOM   1949  NH2 ARG A 251       7.366  19.340  -6.049  1.00 15.00      A    N  
ATOM   1950 HH21 ARG A 251       7.439  19.213  -7.079  1.00 15.00      A    H  
ATOM   1951 HH22 ARG A 251       8.022  19.985  -5.559  1.00 15.00      A    H  
ATOM   1952  C   ARG A 251       4.377  13.059  -5.324  1.00 15.00      A    C  
ATOM   1953  O   ARG A 251       4.571  13.241  -6.527  1.00 15.00      A    O  
ATOM   1954  N   PHE A 252       5.010  12.119  -4.622  1.00 15.00      A    N  
ATOM   1955  HN  PHE A 252       4.796  12.013  -3.671  1.00 15.00      A    H  
ATOM   1956  CA  PHE A 252       6.010  11.237  -5.228  1.00 15.00      A    C  
ATOM   1957  CB  PHE A 252       6.836  10.535  -4.140  1.00 15.00      A    C  
ATOM   1958  CG  PHE A 252       7.651   9.365  -4.614  1.00 15.00      A    C  
ATOM   1959  CD1 PHE A 252       8.828   9.557  -5.318  1.00 15.00      A    C  
ATOM   1960  CD2 PHE A 252       7.239   8.067  -4.348  1.00 15.00      A    C  
ATOM   1961  CE1 PHE A 252       9.580   8.480  -5.749  1.00 15.00      A    C  
ATOM   1962  CE2 PHE A 252       7.985   6.985  -4.775  1.00 15.00      A    C  
ATOM   1963  CZ  PHE A 252       9.157   7.193  -5.478  1.00 15.00      A    C  
ATOM   1964  C   PHE A 252       5.375  10.217  -6.166  1.00 15.00      A    C  
ATOM   1965  O   PHE A 252       5.936   9.895  -7.213  1.00 15.00      A    O  
ATOM   1966  N   PHE A 253       4.197   9.721  -5.797  1.00 15.00      A    N  
ATOM   1967  HN  PHE A 253       3.784  10.030  -4.964  1.00 15.00      A    H  
ATOM   1968  CA  PHE A 253       3.507   8.730  -6.612  1.00 15.00      A    C  
ATOM   1969  CB  PHE A 253       2.568   7.861  -5.781  1.00 15.00      A    C  
ATOM   1970  CG  PHE A 253       3.306   6.825  -4.984  1.00 15.00      A    C  
ATOM   1971  CD1 PHE A 253       4.015   5.822  -5.626  1.00 15.00      A    C  
ATOM   1972  CD2 PHE A 253       3.304   6.859  -3.600  1.00 15.00      A    C  
ATOM   1973  CE1 PHE A 253       4.708   4.873  -4.904  1.00 15.00      A    C  
ATOM   1974  CE2 PHE A 253       3.994   5.913  -2.869  1.00 15.00      A    C  
ATOM   1975  CZ  PHE A 253       4.697   4.919  -3.522  1.00 15.00      A    C  
ATOM   1976  C   PHE A 253       2.826   9.338  -7.831  1.00 15.00      A    C  
ATOM   1977  O   PHE A 253       2.400   8.618  -8.731  1.00 15.00      A    O  
ATOM   1978  N   GLU A 254       2.722  10.664  -7.855  1.00 15.00      A    N  
ATOM   1979  HN  GLU A 254       3.042  11.185  -7.090  1.00 15.00      A    H  
ATOM   1980  CA  GLU A 254       2.142  11.357  -8.996  1.00 15.00      A    C  
ATOM   1981  CB  GLU A 254       1.644  12.751  -8.604  1.00 15.00      A    C  
ATOM   1982  CG  GLU A 254       0.297  12.746  -7.899  1.00 15.00      A    C  
ATOM   1983  CD  GLU A 254      -0.139  14.130  -7.459  1.00 15.00      A    C  
ATOM   1984  OE1 GLU A 254       0.492  14.683  -6.531  1.00 15.00      A    O  
ATOM   1985  OE2 GLU A 254      -1.112  14.662  -8.037  1.00 15.00      A    O  
ATOM   1986  C   GLU A 254       3.191  11.448 -10.095  1.00 15.00      A    C  
ATOM   1987  O   GLU A 254       2.877  11.639 -11.269  1.00 15.00      A    O  
ATOM   1988  N   THR A 255       4.450  11.301  -9.682  1.00 15.00      A    N  
ATOM   1989  HN  THR A 255       4.622  11.176  -8.721  1.00 15.00      A    H  
ATOM   1990  CA  THR A 255       5.581  11.326 -10.598  1.00 15.00      A    C  
ATOM   1991  CB  THR A 255       6.847  11.866  -9.900  1.00 15.00      A    C  
ATOM   1992  OG1 THR A 255       6.538  13.099  -9.230  1.00 15.00      A    O  
ATOM   1993  HG1 THR A 255       6.619  13.830  -9.846  1.00 15.00      A    H  
ATOM   1994  CG2 THR A 255       7.957  12.110 -10.912  1.00 15.00      A    C  
ATOM   1995  C   THR A 255       5.838   9.912 -11.116  1.00 15.00      A    C  
ATOM   1996  O   THR A 255       6.273   9.724 -12.253  1.00 15.00      A    O  
ATOM   1997  N   CYS A 256       5.554   8.920 -10.266  1.00 15.00      A    N  
ATOM   1998  HN  CYS A 256       5.231   9.138  -9.367  1.00 15.00      A    H  
ATOM   1999  CA  CYS A 256       5.709   7.520 -10.641  1.00 15.00      A    C  
ATOM   2000  C   CYS A 256       4.637   7.166 -11.665  1.00 15.00      A    C  
ATOM   2001  O   CYS A 256       4.770   6.205 -12.424  1.00 15.00      A    O  
ATOM   2002  CB  CYS A 256       5.587   6.615  -9.410  1.00 15.00      A    C  
ATOM   2003  SG  CYS A 256       6.777   6.981  -8.080  1.00 15.00      A    S  
ATOM   2004  N   ASP A 257       3.567   7.964 -11.664  1.00 15.00      A    N  
ATOM   2005  HN  ASP A 257       3.521   8.690 -11.006  1.00 15.00      A    H  
ATOM   2006  CA  ASP A 257       2.465   7.801 -12.598  1.00 15.00      A    C  
ATOM   2007  CB  ASP A 257       1.219   8.483 -12.021  1.00 15.00      A    C  
ATOM   2008  CG  ASP A 257      -0.071   8.083 -12.706  1.00 15.00      A    C  
ATOM   2009  OD1 ASP A 257      -0.131   6.972 -13.274  1.00 15.00      A    O  
ATOM   2010  OD2 ASP A 257      -1.030   8.882 -12.664  1.00 15.00      A    O  
ATOM   2011  C   ASP A 257       2.870   8.445 -13.923  1.00 15.00      A    C  
ATOM   2012  O   ASP A 257       2.721   9.655 -14.115  1.00 15.00      A    O  
ATOM   2013  N   LEU A 258       3.408   7.624 -14.821  1.00 15.00      A    N  
ATOM   2014  HN  LEU A 258       3.473   6.666 -14.612  1.00 15.00      A    H  
ATOM   2015  CA  LEU A 258       3.893   8.101 -16.113  1.00 15.00      A    C  
ATOM   2016  CB  LEU A 258       4.944   7.144 -16.676  1.00 15.00      A    C  
ATOM   2017  CG  LEU A 258       6.097   6.802 -15.727  1.00 15.00      A    C  
ATOM   2018  CD1 LEU A 258       6.948   5.675 -16.292  1.00 15.00      A    C  
ATOM   2019  CD2 LEU A 258       6.945   8.035 -15.444  1.00 15.00      A    C  
ATOM   2020  C   LEU A 258       2.781   8.348 -17.123  1.00 15.00      A    C  
ATOM   2021  O   LEU A 258       2.701   9.431 -17.704  1.00 15.00      A    O  
ATOM   2022  N   ASP A 259       1.931   7.348 -17.341  1.00 15.00      A    N  
ATOM   2023  HN  ASP A 259       2.044   6.506 -16.851  1.00 15.00      A    H  
ATOM   2024  CA  ASP A 259       0.824   7.480 -18.290  1.00 15.00      A    C  
ATOM   2025  CB  ASP A 259       0.312   6.105 -18.745  1.00 15.00      A    C  
ATOM   2026  CG  ASP A 259      -0.219   5.239 -17.615  1.00 15.00      A    C  
ATOM   2027  OD1 ASP A 259       0.072   5.539 -16.438  1.00 15.00      A    O  
ATOM   2028  OD2 ASP A 259      -0.927   4.252 -17.912  1.00 15.00      A    O  
ATOM   2029  C   ASP A 259      -0.311   8.331 -17.714  1.00 15.00      A    C  
ATOM   2030  O   ASP A 259      -1.233   8.729 -18.431  1.00 15.00      A    O  
ATOM   2031  N   ASN A 260      -0.213   8.611 -16.412  1.00 15.00      A    N  
ATOM   2032  HN  ASN A 260       0.557   8.259 -15.917  1.00 15.00      A    H  
ATOM   2033  CA  ASN A 260      -1.195   9.416 -15.692  1.00 15.00      A    C  
ATOM   2034  CB  ASN A 260      -1.200  10.872 -16.170  1.00 15.00      A    C  
ATOM   2035  CG  ASN A 260      -1.737  11.826 -15.119  1.00 15.00      A    C  
ATOM   2036  OD1 ASN A 260      -2.876  12.285 -15.203  1.00 15.00      A    O  
ATOM   2037  ND2 ASN A 260      -0.919  12.123 -14.115  1.00 15.00      A    N  
ATOM   2038 HD21 ASN A 260      -0.027  11.715 -14.108  1.00 15.00      A    H  
ATOM   2039 HD22 ASN A 260      -1.242  12.732 -13.420  1.00 15.00      A    H  
ATOM   2040  C   ASN A 260      -2.593   8.805 -15.722  1.00 15.00      A    C  
ATOM   2041  O   ASN A 260      -3.555   9.443 -16.153  1.00 15.00      A    O  
ATOM   2042  N   ASP A 261      -2.697   7.561 -15.263  1.00 15.00      A    N  
ATOM   2043  HN  ASP A 261      -1.893   7.097 -14.948  1.00 15.00      A    H  
ATOM   2044  CA  ASP A 261      -3.979   6.870 -15.216  1.00 15.00      A    C  
ATOM   2045  CB  ASP A 261      -3.885   5.481 -15.862  1.00 15.00      A    C  
ATOM   2046  CG  ASP A 261      -3.194   4.446 -14.995  1.00 15.00      A    C  
ATOM   2047  OD1 ASP A 261      -2.046   4.690 -14.573  1.00 15.00      A    O  
ATOM   2048  OD2 ASP A 261      -3.803   3.385 -14.744  1.00 15.00      A    O  
ATOM   2049  C   ASP A 261      -4.479   6.780 -13.774  1.00 15.00      A    C  
ATOM   2050  O   ASP A 261      -5.470   6.102 -13.484  1.00 15.00      A    O  
ATOM   2051  N   LYS A 262      -3.760   7.473 -12.880  1.00 15.00      A    N  
ATOM   2052  HN  LYS A 262      -2.974   7.966 -13.199  1.00 15.00      A    H  
ATOM   2053  CA  LYS A 262      -4.076   7.524 -11.449  1.00 15.00      A    C  
ATOM   2054  CB  LYS A 262      -5.509   7.996 -11.173  1.00 15.00      A    C  
ATOM   2055  CG  LYS A 262      -5.844   9.355 -11.774  1.00 15.00      A    C  
ATOM   2056  CD  LYS A 262      -4.755  10.382 -11.494  1.00 15.00      A    C  
ATOM   2057  CE  LYS A 262      -5.048  11.700 -12.194  1.00 15.00      A    C  
ATOM   2058  NZ  LYS A 262      -3.889  12.637 -12.142  1.00 15.00      A    N  
ATOM   2059  HZ1 LYS A 262      -3.075  12.225 -12.640  1.00 15.00      A    H  
ATOM   2060  HZ2 LYS A 262      -3.619  12.820 -11.154  1.00 15.00      A    H  
ATOM   2061  HZ3 LYS A 262      -4.139  13.540 -12.595  1.00 15.00      A    H  
ATOM   2062  C   LYS A 262      -3.762   6.219 -10.726  1.00 15.00      A    C  
ATOM   2063  O   LYS A 262      -4.005   6.089  -9.526  1.00 15.00      A    O  
ATOM   2064  N   TYR A 263      -3.221   5.257 -11.463  1.00 15.00      A    N  
ATOM   2065  HN  TYR A 263      -3.064   5.419 -12.419  1.00 15.00      A    H  
ATOM   2066  CA  TYR A 263      -2.859   3.969 -10.894  1.00 15.00      A    C  
ATOM   2067  CB  TYR A 263      -3.605   2.832 -11.597  1.00 15.00      A    C  
ATOM   2068  CG  TYR A 263      -5.087   2.779 -11.300  1.00 15.00      A    C  
ATOM   2069  CD1 TYR A 263      -5.605   3.340 -10.142  1.00 15.00      A    C  
ATOM   2070  CD2 TYR A 263      -5.968   2.160 -12.177  1.00 15.00      A    C  
ATOM   2071  CE1 TYR A 263      -6.955   3.289  -9.864  1.00 15.00      A    C  
ATOM   2072  CE2 TYR A 263      -7.322   2.104 -11.908  1.00 15.00      A    C  
ATOM   2073  CZ  TYR A 263      -7.809   2.671 -10.749  1.00 15.00      A    C  
ATOM   2074  OH  TYR A 263      -9.155   2.620 -10.474  1.00 15.00      A    O  
ATOM   2075  HH  TYR A 263      -9.471   1.721 -10.587  1.00 15.00      A    H  
ATOM   2076  C   TYR A 263      -1.361   3.745 -10.998  1.00 15.00      A    C  
ATOM   2077  O   TYR A 263      -0.720   4.205 -11.941  1.00 15.00      A    O  
ATOM   2078  N   ILE A 264      -0.805   3.045 -10.022  1.00 15.00      A    N  
ATOM   2079  HN  ILE A 264      -1.366   2.712  -9.290  1.00 15.00      A    H  
ATOM   2080  CA  ILE A 264       0.620   2.760 -10.013  1.00 15.00      A    C  
ATOM   2081  CB  ILE A 264       1.258   3.075  -8.642  1.00 15.00      A    C  
ATOM   2082  CG1 ILE A 264       0.954   4.521  -8.229  1.00 15.00      A    C  
ATOM   2083  CG2 ILE A 264       2.761   2.838  -8.680  1.00 15.00      A    C  
ATOM   2084  CD1 ILE A 264       1.413   5.563  -9.232  1.00 15.00      A    C  
ATOM   2085  C   ILE A 264       0.867   1.305 -10.388  1.00 15.00      A    C  
ATOM   2086  O   ILE A 264       0.675   0.400  -9.574  1.00 15.00      A    O  
ATOM   2087  N   ALA A 265       1.285   1.088 -11.634  1.00 15.00      A    N  
ATOM   2088  HN  ALA A 265       1.416   1.856 -12.233  1.00 15.00      A    H  
ATOM   2089  CA  ALA A 265       1.556  -0.255 -12.131  1.00 15.00      A    C  
ATOM   2090  CB  ALA A 265       1.621  -0.261 -13.651  1.00 15.00      A    C  
ATOM   2091  C   ALA A 265       2.843  -0.813 -11.535  1.00 15.00      A    C  
ATOM   2092  O   ALA A 265       3.553  -0.119 -10.811  1.00 15.00      A    O  
ATOM   2093  N   LEU A 266       3.137  -2.071 -11.847  1.00 15.00      A    N  
ATOM   2094  HN  LEU A 266       2.533  -2.568 -12.439  1.00 15.00      A    H  
ATOM   2095  CA  LEU A 266       4.335  -2.732 -11.337  1.00 15.00      A    C  
ATOM   2096  CB  LEU A 266       4.238  -4.244 -11.560  1.00 15.00      A    C  
ATOM   2097  CG  LEU A 266       5.423  -5.084 -11.077  1.00 15.00      A    C  
ATOM   2098  CD1 LEU A 266       5.646  -4.897  -9.583  1.00 15.00      A    C  
ATOM   2099  CD2 LEU A 266       5.204  -6.551 -11.410  1.00 15.00      A    C  
ATOM   2100  C   LEU A 266       5.602  -2.176 -11.982  1.00 15.00      A    C  
ATOM   2101  O   LEU A 266       6.644  -2.073 -11.333  1.00 15.00      A    O  
ATOM   2102  N   ASP A 267       5.505  -1.811 -13.256  1.00 15.00      A    N  
ATOM   2103  HN  ASP A 267       4.644  -1.909 -13.716  1.00 15.00      A    H  
ATOM   2104  CA  ASP A 267       6.643  -1.263 -13.988  1.00 15.00      A    C  
ATOM   2105  CB  ASP A 267       6.425  -1.389 -15.498  1.00 15.00      A    C  
ATOM   2106  CG  ASP A 267       5.012  -1.033 -15.918  1.00 15.00      A    C  
ATOM   2107  OD1 ASP A 267       4.766   0.150 -16.233  1.00 15.00      A    O  
ATOM   2108  OD2 ASP A 267       4.149  -1.937 -15.926  1.00 15.00      A    O  
ATOM   2109  C   ASP A 267       6.910   0.190 -13.600  1.00 15.00      A    C  
ATOM   2110  O   ASP A 267       8.042   0.667 -13.689  1.00 15.00      A    O  
ATOM   2111  N   GLU A 268       5.860   0.882 -13.162  1.00 15.00      A    N  
ATOM   2112  HN  GLU A 268       4.985   0.442 -13.121  1.00 15.00      A    H  
ATOM   2113  CA  GLU A 268       5.971   2.275 -12.746  1.00 15.00      A    C  
ATOM   2114  CB  GLU A 268       4.621   2.977 -12.891  1.00 15.00      A    C  
ATOM   2115  CG  GLU A 268       4.040   2.935 -14.293  1.00 15.00      A    C  
ATOM   2116  CD  GLU A 268       2.747   3.717 -14.404  1.00 15.00      A    C  
ATOM   2117  OE1 GLU A 268       1.745   3.300 -13.785  1.00 15.00      A    O  
ATOM   2118  OE2 GLU A 268       2.738   4.748 -15.109  1.00 15.00      A    O  
ATOM   2119  C   GLU A 268       6.437   2.363 -11.299  1.00 15.00      A    C  
ATOM   2120  O   GLU A 268       7.104   3.316 -10.908  1.00 15.00      A    O  
ATOM   2121  N   TRP A 269       6.069   1.356 -10.512  1.00 15.00      A    N  
ATOM   2122  HN  TRP A 269       5.524   0.633 -10.893  1.00 15.00      A    H  
ATOM   2123  CA  TRP A 269       6.439   1.288  -9.103  1.00 15.00      A    C  
ATOM   2124  CB  TRP A 269       5.549   0.255  -8.397  1.00 15.00      A    C  
ATOM   2125  CG  TRP A 269       6.010  -0.185  -7.038  1.00 15.00      A    C  
ATOM   2126  CD1 TRP A 269       6.897  -1.183  -6.762  1.00 15.00      A    C  
ATOM   2127  CD2 TRP A 269       5.583   0.330  -5.771  1.00 15.00      A    C  
ATOM   2128  NE1 TRP A 269       7.061  -1.310  -5.408  1.00 15.00      A    N  
ATOM   2129  HE1 TRP A 269       7.653  -1.955  -4.965  1.00 15.00      A    H  
ATOM   2130  CE2 TRP A 269       6.267  -0.394  -4.776  1.00 15.00      A    C  
ATOM   2131  CE3 TRP A 269       4.699   1.337  -5.379  1.00 15.00      A    C  
ATOM   2132  CZ2 TRP A 269       6.092  -0.149  -3.418  1.00 15.00      A    C  
ATOM   2133  CZ3 TRP A 269       4.525   1.577  -4.029  1.00 15.00      A    C  
ATOM   2134  CH2 TRP A 269       5.220   0.840  -3.065  1.00 15.00      A    C  
ATOM   2135  C   TRP A 269       7.916   0.935  -8.948  1.00 15.00      A    C  
ATOM   2136  O   TRP A 269       8.658   1.627  -8.253  1.00 15.00      A    O  
ATOM   2137  N   ALA A 270       8.335  -0.141  -9.614  1.00 15.00      A    N  
ATOM   2138  HN  ALA A 270       7.695  -0.641 -10.161  1.00 15.00      A    H  
ATOM   2139  CA  ALA A 270       9.721  -0.595  -9.554  1.00 15.00      A    C  
ATOM   2140  CB  ALA A 270       9.854  -1.981 -10.162  1.00 15.00      A    C  
ATOM   2141  C   ALA A 270      10.663   0.391 -10.242  1.00 15.00      A    C  
ATOM   2142  O   ALA A 270      11.762   0.651  -9.755  1.00 15.00      A    O  
ATOM   2143  N   GLY A 271      10.219   0.950 -11.368  1.00 15.00      A    N  
ATOM   2144  HN  GLY A 271       9.331   0.709 -11.704  1.00 15.00      A    H  
ATOM   2145  CA  GLY A 271      11.032   1.910 -12.101  1.00 15.00      A    C  
ATOM   2146  C   GLY A 271      11.219   3.216 -11.347  1.00 15.00      A    C  
ATOM   2147  O   GLY A 271      12.216   3.914 -11.537  1.00 15.00      A    O  
ATOM   2148  N   CYS A 272      10.256   3.539 -10.485  1.00 15.00      A    N  
ATOM   2149  HN  CYS A 272       9.489   2.937 -10.384  1.00 15.00      A    H  
ATOM   2150  CA  CYS A 272      10.303   4.761  -9.687  1.00 15.00      A    C  
ATOM   2151  C   CYS A 272      11.224   4.590  -8.480  1.00 15.00      A    C  
ATOM   2152  O   CYS A 272      11.647   5.573  -7.871  1.00 15.00      A    O  
ATOM   2153  CB  CYS A 272       8.892   5.127  -9.213  1.00 15.00      A    C  
ATOM   2154  SG  CYS A 272       8.588   6.910  -8.998  1.00 15.00      A    S  
ATOM   2155  N   PHE A 273      11.536   3.337  -8.143  1.00 15.00      A    N  
ATOM   2156  HN  PHE A 273      11.176   2.597  -8.674  1.00 15.00      A    H  
ATOM   2157  CA  PHE A 273      12.399   3.041  -7.002  1.00 15.00      A    C  
ATOM   2158  CB  PHE A 273      11.768   1.979  -6.099  1.00 15.00      A    C  
ATOM   2159  CG  PHE A 273      10.683   2.521  -5.215  1.00 15.00      A    C  
ATOM   2160  CD1 PHE A 273      10.964   3.504  -4.283  1.00 15.00      A    C  
ATOM   2161  CD2 PHE A 273       9.384   2.052  -5.316  1.00 15.00      A    C  
ATOM   2162  CE1 PHE A 273       9.971   4.011  -3.470  1.00 15.00      A    C  
ATOM   2163  CE2 PHE A 273       8.385   2.555  -4.505  1.00 15.00      A    C  
ATOM   2164  CZ  PHE A 273       8.680   3.535  -3.581  1.00 15.00      A    C  
ATOM   2165  C   PHE A 273      13.812   2.633  -7.413  1.00 15.00      A    C  
ATOM   2166  O   PHE A 273      14.555   2.059  -6.616  1.00 15.00      A    O  
ATOM   2167  N   GLY A 274      14.182   2.929  -8.654  1.00 15.00      A    N  
ATOM   2168  HN  GLY A 274      13.545   3.370  -9.255  1.00 15.00      A    H  
ATOM   2169  CA  GLY A 274      15.518   2.600  -9.127  1.00 15.00      A    C  
ATOM   2170  C   GLY A 274      15.662   1.172  -9.625  1.00 15.00      A    C  
ATOM   2171  O   GLY A 274      16.709   0.807 -10.160  1.00 15.00      A    O  
ATOM   2172  N   ILE A 275      14.625   0.358  -9.438  1.00 15.00      A    N  
ATOM   2173  HN  ILE A 275      13.826   0.699  -8.984  1.00 15.00      A    H  
ATOM   2174  CA  ILE A 275      14.652  -1.031  -9.889  1.00 15.00      A    C  
ATOM   2175  CB  ILE A 275      13.521  -1.870  -9.248  1.00 15.00      A    C  
ATOM   2176  CG1 ILE A 275      13.607  -1.826  -7.714  1.00 15.00      A    C  
ATOM   2177  CG2 ILE A 275      13.549  -3.309  -9.746  1.00 15.00      A    C  
ATOM   2178  CD1 ILE A 275      14.909  -2.354  -7.142  1.00 15.00      A    C  
ATOM   2179  C   ILE A 275      14.565  -1.093 -11.416  1.00 15.00      A    C  
ATOM   2180  O   ILE A 275      13.647  -0.535 -12.022  1.00 15.00      A    O  
ATOM   2181  N   LYS A 276      15.540  -1.766 -12.024  1.00 15.00      A    N  
ATOM   2182  HN  LYS A 276      16.231  -2.192 -11.476  1.00 15.00      A    H  
ATOM   2183  CA  LYS A 276      15.614  -1.904 -13.476  1.00 15.00      A    C  
ATOM   2184  CB  LYS A 276      16.895  -2.646 -13.869  1.00 15.00      A    C  
ATOM   2185  CG  LYS A 276      18.165  -2.088 -13.244  1.00 15.00      A    C  
ATOM   2186  CD  LYS A 276      18.920  -1.193 -14.212  1.00 15.00      A    C  
ATOM   2187  CE  LYS A 276      20.248  -0.746 -13.623  1.00 15.00      A    C  
ATOM   2188  NZ  LYS A 276      21.061   0.029 -14.604  1.00 15.00      A    N  
ATOM   2189  HZ1 LYS A 276      21.265  -0.555 -15.440  1.00 15.00      A    H  
ATOM   2190  HZ2 LYS A 276      21.961   0.319 -14.172  1.00 15.00      A    H  
ATOM   2191  HZ3 LYS A 276      20.545   0.880 -14.904  1.00 15.00      A    H  
ATOM   2192  C   LYS A 276      14.403  -2.642 -14.036  1.00 15.00      A    C  
ATOM   2193  O   LYS A 276      13.773  -3.438 -13.339  1.00 15.00      A    O  
ATOM   2194  N   GLN A 277      14.092  -2.375 -15.302  1.00 15.00      A    N  
ATOM   2195  HN  GLN A 277      14.639  -1.732 -15.800  1.00 15.00      A    H  
ATOM   2196  CA  GLN A 277      12.957  -3.007 -15.970  1.00 15.00      A    C  
ATOM   2197  CB  GLN A 277      12.646  -2.279 -17.278  1.00 15.00      A    C  
ATOM   2198  CG  GLN A 277      11.251  -2.536 -17.824  1.00 15.00      A    C  
ATOM   2199  CD  GLN A 277      11.035  -1.878 -19.171  1.00 15.00      A    C  
ATOM   2200  OE1 GLN A 277      11.238  -2.494 -20.215  1.00 15.00      A    O  
ATOM   2201  NE2 GLN A 277      10.632  -0.614 -19.155  1.00 15.00      A    N  
ATOM   2202 HE21 GLN A 277      10.496  -0.182 -18.286  1.00 15.00      A    H  
ATOM   2203 HE22 GLN A 277      10.493  -0.163 -20.014  1.00 15.00      A    H  
ATOM   2204  C   GLN A 277      13.229  -4.483 -16.251  1.00 15.00      A    C  
ATOM   2205  O   GLN A 277      12.300  -5.275 -16.410  1.00 15.00      A    O  
ATOM   2206  N   LYS A 278      14.507  -4.845 -16.300  1.00 15.00      A    N  
ATOM   2207  HN  LYS A 278      15.200  -4.169 -16.150  1.00 15.00      A    H  
ATOM   2208  CA  LYS A 278      14.905  -6.224 -16.567  1.00 15.00      A    C  
ATOM   2209  CB  LYS A 278      16.305  -6.264 -17.191  1.00 15.00      A    C  
ATOM   2210  CG  LYS A 278      17.365  -5.530 -16.382  1.00 15.00      A    C  
ATOM   2211  CD  LYS A 278      18.689  -5.451 -17.125  1.00 15.00      A    C  
ATOM   2212  CE  LYS A 278      19.377  -6.805 -17.188  1.00 15.00      A    C  
ATOM   2213  NZ  LYS A 278      20.702  -6.720 -17.865  1.00 15.00      A    N  
ATOM   2214  HZ1 LYS A 278      20.590  -6.321 -18.819  1.00 15.00      A    H  
ATOM   2215  HZ2 LYS A 278      21.124  -7.667 -17.945  1.00 15.00      A    H  
ATOM   2216  HZ3 LYS A 278      21.344  -6.111 -17.319  1.00 15.00      A    H  
ATOM   2217  C   LYS A 278      14.858  -7.086 -15.305  1.00 15.00      A    C  
ATOM   2218  O   LYS A 278      14.797  -8.312 -15.388  1.00 15.00      A    O  
ATOM   2219  N   ASP A 279      14.878  -6.441 -14.140  1.00 15.00      A    N  
ATOM   2220  HN  ASP A 279      14.916  -5.462 -14.134  1.00 15.00      A    H  
ATOM   2221  CA  ASP A 279      14.841  -7.160 -12.871  1.00 15.00      A    C  
ATOM   2222  CB  ASP A 279      15.816  -6.542 -11.866  1.00 15.00      A    C  
ATOM   2223  CG  ASP A 279      17.266  -6.727 -12.271  1.00 15.00      A    C  
ATOM   2224  OD1 ASP A 279      17.819  -7.818 -12.019  1.00 15.00      A    O  
ATOM   2225  OD2 ASP A 279      17.848  -5.779 -12.839  1.00 15.00      A    O  
ATOM   2226  C   ASP A 279      13.429  -7.209 -12.287  1.00 15.00      A    C  
ATOM   2227  O   ASP A 279      13.234  -7.656 -11.157  1.00 15.00      A    O  
ATOM   2228  N   ILE A 280      12.449  -6.748 -13.063  1.00 15.00      A    N  
ATOM   2229  HN  ILE A 280      12.668  -6.398 -13.953  1.00 15.00      A    H  
ATOM   2230  CA  ILE A 280      11.058  -6.753 -12.621  1.00 15.00      A    C  
ATOM   2231  CB  ILE A 280      10.198  -5.730 -13.401  1.00 15.00      A    C  
ATOM   2232  CG1 ILE A 280      10.689  -4.305 -13.121  1.00 15.00      A    C  
ATOM   2233  CG2 ILE A 280       8.725  -5.867 -13.030  1.00 15.00      A    C  
ATOM   2234  CD1 ILE A 280       9.991  -3.236 -13.939  1.00 15.00      A    C  
ATOM   2235  C   ILE A 280      10.452  -8.149 -12.755  1.00 15.00      A    C  
ATOM   2236  O   ILE A 280      10.372  -8.700 -13.854  1.00 15.00      A    O  
ATOM   2237  N   ASP A 281      10.033  -8.718 -11.629  1.00 15.00      A    N  
ATOM   2238  HN  ASP A 281      10.126  -8.233 -10.780  1.00 15.00      A    H  
ATOM   2239  CA  ASP A 281       9.440 -10.049 -11.625  1.00 15.00      A    C  
ATOM   2240  CB  ASP A 281      10.382 -11.053 -10.951  1.00 15.00      A    C  
ATOM   2241  CG  ASP A 281      10.045 -12.498 -11.274  1.00 15.00      A    C  
ATOM   2242  OD1 ASP A 281       9.292 -12.736 -12.244  1.00 15.00      A    O  
ATOM   2243  OD2 ASP A 281      10.542 -13.394 -10.559  1.00 15.00      A    O  
ATOM   2244  C   ASP A 281       8.078 -10.039 -10.937  1.00 15.00      A    C  
ATOM   2245  O   ASP A 281       7.921  -9.481  -9.850  1.00 15.00      A    O  
ATOM   2246  N   LYS A 282       7.098 -10.664 -11.585  1.00 15.00      A    N  
ATOM   2247  HN  LYS A 282       7.296 -11.095 -12.443  1.00 15.00      A    H  
ATOM   2248  CA  LYS A 282       5.740 -10.738 -11.053  1.00 15.00      A    C  
ATOM   2249  CB  LYS A 282       4.745 -10.988 -12.190  1.00 15.00      A    C  
ATOM   2250  CG  LYS A 282       4.823  -9.990 -13.334  1.00 15.00      A    C  
ATOM   2251  CD  LYS A 282       3.997 -10.462 -14.519  1.00 15.00      A    C  
ATOM   2252  CE  LYS A 282       4.044  -9.467 -15.666  1.00 15.00      A    C  
ATOM   2253  NZ  LYS A 282       3.324  -9.980 -16.867  1.00 15.00      A    N  
ATOM   2254  HZ1 LYS A 282       3.803 -10.827 -17.234  1.00 15.00      A    H  
ATOM   2255  HZ2 LYS A 282       3.307  -9.255 -17.612  1.00 15.00      A    H  
ATOM   2256  HZ3 LYS A 282       2.345 -10.229 -16.618  1.00 15.00      A    H  
ATOM   2257  C   LYS A 282       5.619 -11.857 -10.021  1.00 15.00      A    C  
ATOM   2258  O   LYS A 282       4.650 -11.914  -9.261  1.00 15.00      A    O  
ATOM   2259  N   ASP A 283       6.608 -12.748 -10.010  1.00 15.00      A    N  
ATOM   2260  HN  ASP A 283       7.346 -12.645 -10.647  1.00 15.00      A    H  
ATOM   2261  CA  ASP A 283       6.628 -13.877  -9.080  1.00 15.00      A    C  
ATOM   2262  CB  ASP A 283       7.579 -14.965  -9.596  1.00 15.00      A    C  
ATOM   2263  CG  ASP A 283       7.272 -16.349  -9.051  1.00 15.00      A    C  
ATOM   2264  OD1 ASP A 283       6.203 -16.523  -8.423  1.00 15.00      A    O  
ATOM   2265  OD2 ASP A 283       8.100 -17.265  -9.259  1.00 15.00      A    O  
ATOM   2266  C   ASP A 283       7.036 -13.431  -7.675  1.00 15.00      A    C  
ATOM   2267  O   ASP A 283       6.717 -14.092  -6.684  1.00 15.00      A    O  
ATOM   2268  N   LEU A 284       7.729 -12.295  -7.595  1.00 15.00      A    N  
ATOM   2269  HN  LEU A 284       7.942 -11.807  -8.418  1.00 15.00      A    H  
ATOM   2270  CA  LEU A 284       8.177 -11.754  -6.316  1.00 15.00      A    C  
ATOM   2271  CB  LEU A 284       9.422 -10.879  -6.508  1.00 15.00      A    C  
ATOM   2272  CG  LEU A 284      10.515 -11.432  -7.429  1.00 15.00      A    C  
ATOM   2273  CD1 LEU A 284      11.709 -10.489  -7.473  1.00 15.00      A    C  
ATOM   2274  CD2 LEU A 284      10.947 -12.821  -6.989  1.00 15.00      A    C  
ATOM   2275  C   LEU A 284       7.068 -10.932  -5.663  1.00 15.00      A    C  
ATOM   2276  O   LEU A 284       7.159 -10.562  -4.492  1.00 15.00      A    O  
ATOM   2277  N   VAL A 285       6.019 -10.658  -6.435  1.00 15.00      A    N  
ATOM   2278  HN  VAL A 285       6.007 -10.992  -7.356  1.00 15.00      A    H  
ATOM   2279  CA  VAL A 285       4.885  -9.880  -5.954  1.00 15.00      A    C  
ATOM   2280  CB  VAL A 285       4.223  -9.105  -7.119  1.00 15.00      A    C  
ATOM   2281  CG1 VAL A 285       3.065  -8.250  -6.623  1.00 15.00      A    C  
ATOM   2282  CG2 VAL A 285       5.250  -8.249  -7.845  1.00 15.00      A    C  
ATOM   2283  C   VAL A 285       3.844 -10.790  -5.304  1.00 15.00      A    C  
ATOM   2284  O   VAL A 285       3.363 -10.517  -4.202  1.00 15.00      A    O  
ATOM   2285  N   ILE A 286       3.513 -11.878  -5.992  1.00 15.00      A    N  
ATOM   2286  HN  ILE A 286       3.948 -12.048  -6.854  1.00 15.00      A    H  
ATOM   2287  CA  ILE A 286       2.524 -12.827  -5.502  1.00 15.00      A    C  
ATOM   2288  CB  ILE A 286       2.000 -13.717  -6.648  1.00 15.00      A    C  
ATOM   2289  CG1 ILE A 286       0.670 -14.372  -6.263  1.00 15.00      A    C  
ATOM   2290  CG2 ILE A 286       3.033 -14.763  -7.051  1.00 15.00      A    C  
ATOM   2291  CD1 ILE A 286      -0.484 -13.395  -6.157  1.00 15.00      A    C  
ATOM   2292  C   ILE A 286       3.094 -13.703  -4.386  1.00 15.00      A    C  
ATOM   2293  O   ILE A 286       2.604 -13.679  -3.258  1.00 15.00      A    O  
ATOM   2294  C38 GRP B   0     -19.816  13.024   7.493  1.00 15.00      B    C  
ATOM   2295  O8  GRP B   0     -19.884  11.779   8.194  1.00 15.00      B    O  
ATOM   2296  C32 GRP B   0     -20.444  10.777   7.333  1.00 15.00      B    C  
ATOM   2297  O1  GRP B   0     -19.631  10.650   6.164  1.00 15.00      B    O  
ATOM   2298  HAA GRP B   0     -19.961   9.887   5.608  1.00 15.00      B    H  
ATOM   2299  C40 GRP B   0     -20.490   9.432   8.064  1.00 15.00      B    C  
ATOM   2300  C22 GRP B   0     -21.386   9.553   9.300  1.00 15.00      B    C  
ATOM   2301  C6  GRP B   0     -20.831  10.579  10.291  1.00 15.00      B    C  
ATOM   2302  C35 GRP B   0     -19.066   9.062   8.486  1.00 15.00      B    C  
ATOM   2303  C37 GRP B   0     -21.046   8.356   7.126  1.00 15.00      B    C  
ATOM   2304  C39 GRP B   0     -22.490   8.622   6.690  1.00 15.00      B    C  
ATOM   2305  C17 GRP B   0     -23.390   8.588   7.926  1.00 15.00      B    C  
ATOM   2306  O10 GRP B   0     -23.475   7.243   8.420  1.00 15.00      B    O  
ATOM   2307  C42 GRP B   0     -24.286   7.213   9.598  1.00 15.00      B    C  
ATOM   2308  O7  GRP B   0     -24.700   9.063   7.603  1.00 15.00      B    O  
ATOM   2309  HAF GRP B   0     -25.271   9.053   8.424  1.00 15.00      B    H  
ATOM   2310  C12 GRP B   0     -22.604   9.980   5.997  1.00 15.00      B    C  
ATOM   2311  C9  GRP B   0     -22.835   7.480   5.729  1.00 15.00      B    C  
ATOM   2312  C28 GRP B   0     -24.284   7.397   5.237  1.00 15.00      B    C  
ATOM   2313  C23 GRP B   0     -24.717   8.671   4.506  1.00 15.00      B    C  
ATOM   2314  O15 GRP B   0     -24.898   9.751   5.433  1.00 15.00      B    O  
ATOM   2315  C19 GRP B   0     -25.337  10.916   4.730  1.00 15.00      B    C  
ATOM   2316  O4  GRP B   0     -23.756   9.022   3.508  1.00 15.00      B    O  
ATOM   2317  HAD GRP B   0     -23.689   8.287   2.835  1.00 15.00      B    H  
ATOM   2318  C11 GRP B   0     -25.223   7.135   6.417  1.00 15.00      B    C  
ATOM   2319  C24 GRP B   0     -24.307   6.209   4.272  1.00 15.00      B    C  
ATOM   2320  C30 GRP B   0     -25.619   5.967   3.518  1.00 15.00      B    C  
ATOM   2321  C26 GRP B   0     -26.821   5.982   4.465  1.00 15.00      B    C  
ATOM   2322  O12 GRP B   0     -26.586   5.083   5.558  1.00 15.00      B    O  
ATOM   2323  C21 GRP B   0     -27.746   5.036   6.393  1.00 15.00      B    C  
ATOM   2324  O3  GRP B   0     -27.051   7.301   4.967  1.00 15.00      B    O  
ATOM   2325  HAC GRP B   0     -27.307   7.906   4.212  1.00 15.00      B    H  
ATOM   2326  C13 GRP B   0     -25.815   7.041   2.446  1.00 15.00      B    C  
ATOM   2327  C14 GRP B   0     -25.453   4.578   2.893  1.00 15.00      B    C  
ATOM   2328  C29 GRP B   0     -26.662   4.018   2.139  1.00 15.00      B    C  
ATOM   2329  C27 GRP B   0     -26.761   4.629   0.740  1.00 15.00      B    C  
ATOM   2330  O13 GRP B   0     -27.158   6.007   0.811  1.00 15.00      B    O  
ATOM   2331  C10 GRP B   0     -27.249   6.545  -0.512  1.00 15.00      B    C  
ATOM   2332  O2  GRP B   0     -25.510   4.513   0.059  1.00 15.00      B    O  
ATOM   2333  HAB GRP B   0     -24.842   5.128   0.478  1.00 15.00      B    H  
ATOM   2334  C41 GRP B   0     -27.957   4.287   2.907  1.00 15.00      B    C  
ATOM   2335  C34 GRP B   0     -26.393   2.514   2.022  1.00 15.00      B    C  
ATOM   2336  C31 GRP B   0     -27.326   1.746   1.082  1.00 15.00      B    C  
ATOM   2337  C2  GRP B   0     -28.796   2.031   1.396  1.00 15.00      B    C  
ATOM   2338  O6  GRP B   0     -29.038   1.827   2.795  1.00 15.00      B    O  
ATOM   2339  C25 GRP B   0     -30.415   2.077   3.084  1.00 15.00      B    C  
ATOM   2340  O11 GRP B   0     -29.127   3.378   1.047  1.00 15.00      B    O  
ATOM   2341  HAG GRP B   0     -30.099   3.538   1.217  1.00 15.00      B    H  
ATOM   2342  C4  GRP B   0     -27.038   2.153  -0.365  1.00 15.00      B    C  
ATOM   2343  C36 GRP B   0     -27.006   0.264   1.300  1.00 15.00      B    C  
ATOM   2344  C16 GRP B   0     -27.941  -0.718   0.585  1.00 15.00      B    C  
ATOM   2345  C15 GRP B   0     -27.845  -0.514  -0.928  1.00 15.00      B    C  
ATOM   2346  O14 GRP B   0     -28.563   0.663  -1.326  1.00 15.00      B    O  
ATOM   2347  C7  GRP B   0     -28.471   0.821  -2.745  1.00 15.00      B    C  
ATOM   2348  O5  GRP B   0     -26.476  -0.436  -1.331  1.00 15.00      B    O  
ATOM   2349  HAE GRP B   0     -25.954  -1.161  -0.883  1.00 15.00      B    H  
ATOM   2350  C5  GRP B   0     -29.390  -0.511   1.029  1.00 15.00      B    C  
ATOM   2351  C3  GRP B   0     -27.449  -2.125   0.935  1.00 15.00      B    C  
ATOM   2352  C18 GRP B   0     -28.399  -3.247   0.503  1.00 15.00      B    C  
ATOM   2353  C8  GRP B   0     -29.729  -3.104   1.245  1.00 15.00      B    C  
ATOM   2354  C33 GRP B   0     -30.703  -4.215   0.848  1.00 15.00      B    C  
ATOM   2355  C20 GRP B   0     -27.771  -4.602   0.835  1.00 15.00      B    C  
ATOM   2356  C1  GRP B   0     -28.662  -3.206  -1.003  1.00 15.00      B    C  
ATOM   2357  O9  GRP B   0     -29.529  -2.113  -1.336  1.00 15.00      B    O  
ATOM   2358  C43 GRP B   0     -29.806  -2.134  -2.737  1.00 15.00      B    C  
ATOM   2359  O16 GRP B   0     -27.429  -3.113  -1.722  1.00 15.00      B    O  
ATOM   2360  HAH GRP B   0     -26.859  -3.907  -1.511  1.00 15.00      B    H  
END
