# Supplementary material for: In silico assessment of biocompatibility and toxicity: molecular docking and dynamics simulation of PMMA-based dental materials for interim prosthetic restorations
Source: J Mater Sci Mater Med. 2024 Jun 4;35(1):28. doi: 10.1007/s10856-024-06799-7 (PMC11150300; doi:10.1007/s10856-024-06799-7)
Supplement: Supplementary file 3 — Supplementary Data 3 [file 10856_2024_6799_MOESM3_ESM.zip › Complexes/Osteopontin_MMA.pdb]

REMARK FILENAME="complex_9w.pdb0"
REMARK ===============================================================
REMARK HADDOCK run for complex
REMARK initial structure: complex_9.pdb
REMARK ===============================================================
REMARK            total,bonds,angles,improper,dihe,vdw,elec,air,cdih,coup,rdcs,vean,dani,xpcs,rg
REMARK energies: -27.6113, 0, 0, 0, 0, -10.2608, -17.6063, 0.255762, 0, 0, 0, 0, 0, 0, 0
REMARK ===============================================================
REMARK            bonds,angles,impropers,dihe,air,cdih,coup,rdcs,vean,dani,xpcs
REMARK rms-dev.: 0,0,0,0,3.576045E-02,0,0, 0, 0, 0, 0
REMARK ===============================================================
REMARK               air,cdih,coup,rdcs,vean,dani,xpcs
REMARK               >0.3,>5,>1,>0,>5,>0.2,>0.2
REMARK violations.: 0, 0, 0, 0, 0, 0, 0
REMARK ===============================================================
REMARK                        CVpartition#,violations,rms
REMARK AIRs cross-validation: 1, 2, 0.269136
REMARK ===============================================================
REMARK NCS energy: 0
REMARK ===============================================================
REMARK Symmetry energy: 0
REMARK ===============================================================
REMARK Membrane restraining energy: 0
REMARK ===============================================================
REMARK Local cross-correlation:  0.0000
REMARK ===============================================================
REMARK Desolvation energy: -0.722775
REMARK Internal energy free molecules: -4181.25
REMARK Internal energy complex: -4132.86
REMARK Binding energy: 19.8025
REMARK ===============================================================
REMARK buried surface area: 277.679
REMARK ===============================================================
REMARK water - chain_1: 0 0 0
REMARK water - chain_2: 0 0 0
REMARK ===============================================================
REMARK water - water: 0 0 0
REMARK ===============================================================
REMARK DATE:14-Feb-2024  04:19:34       created by user: enmr
REMARK VERSION:1.3U
ATOM      1  N   GLY A  16      15.539  -1.360  -4.824  1.00 15.00      A    N  
ATOM      2  HN  GLY A  16      15.879  -2.179  -5.241  1.00 15.00      A    H  
ATOM      3  CA  GLY A  16      15.250  -1.342  -3.402  1.00 15.00      A    C  
ATOM      4  C   GLY A  16      13.764  -1.415  -3.112  1.00 15.00      A    C  
ATOM      5  O   GLY A  16      13.336  -2.140  -2.213  1.00 15.00      A    O  
ATOM      6  N   ILE A  17      12.978  -0.660  -3.874  1.00 15.00      A    N  
ATOM      7  HN  ILE A  17      13.382  -0.099  -4.568  1.00 15.00      A    H  
ATOM      8  CA  ILE A  17      11.529  -0.643  -3.702  1.00 15.00      A    C  
ATOM      9  CB  ILE A  17      10.917   0.708  -4.140  1.00 15.00      A    C  
ATOM     10  CG1 ILE A  17      11.642   1.869  -3.453  1.00 15.00      A    C  
ATOM     11  CG2 ILE A  17       9.425   0.757  -3.831  1.00 15.00      A    C  
ATOM     12  CD1 ILE A  17      11.152   3.237  -3.877  1.00 15.00      A    C  
ATOM     13  C   ILE A  17      10.877  -1.783  -4.483  1.00 15.00      A    C  
ATOM     14  O   ILE A  17       9.843  -2.311  -4.077  1.00 15.00      A    O  
ATOM     15  N   THR A  18      11.497  -2.163  -5.602  1.00 15.00      A    N  
ATOM     16  HN  THR A  18      12.321  -1.705  -5.870  1.00 15.00      A    H  
ATOM     17  CA  THR A  18      10.979  -3.247  -6.434  1.00 15.00      A    C  
ATOM     18  CB  THR A  18      11.749  -3.358  -7.767  1.00 15.00      A    C  
ATOM     19  OG1 THR A  18      11.804  -2.074  -8.398  1.00 15.00      A    O  
ATOM     20  HG1 THR A  18      12.305  -1.469  -7.847  1.00 15.00      A    H  
ATOM     21  CG2 THR A  18      11.065  -4.344  -8.706  1.00 15.00      A    C  
ATOM     22  C   THR A  18      11.067  -4.581  -5.698  1.00 15.00      A    C  
ATOM     23  O   THR A  18      12.158  -5.043  -5.359  1.00 15.00      A    O  
ATOM     24  N   GLY A  19       9.913  -5.192  -5.451  1.00 15.00      A    N  
ATOM     25  HN  GLY A  19       9.075  -4.779  -5.749  1.00 15.00      A    H  
ATOM     26  CA  GLY A  19       9.884  -6.461  -4.752  1.00 15.00      A    C  
ATOM     27  C   GLY A  19       8.564  -6.710  -4.051  1.00 15.00      A    C  
ATOM     28  O   GLY A  19       7.545  -6.110  -4.394  1.00 15.00      A    O  
ATOM     29  N   THR A  20       8.586  -7.599  -3.064  1.00 15.00      A    N  
ATOM     30  HN  THR A  20       9.432  -8.041  -2.840  1.00 15.00      A    H  
ATOM     31  CA  THR A  20       7.387  -7.941  -2.310  1.00 15.00      A    C  
ATOM     32  CB  THR A  20       7.194  -9.467  -2.264  1.00 15.00      A    C  
ATOM     33  OG1 THR A  20       7.360 -10.005  -3.583  1.00 15.00      A    O  
ATOM     34  HG1 THR A  20       8.008  -9.483  -4.062  1.00 15.00      A    H  
ATOM     35  CG2 THR A  20       5.806  -9.818  -1.759  1.00 15.00      A    C  
ATOM     36  C   THR A  20       7.452  -7.386  -0.886  1.00 15.00      A    C  
ATOM     37  O   THR A  20       8.450  -7.561  -0.185  1.00 15.00      A    O  
ATOM     38  N   TRP A  21       6.380  -6.715  -0.467  1.00 15.00      A    N  
ATOM     39  HN  TRP A  21       5.614  -6.616  -1.071  1.00 15.00      A    H  
ATOM     40  CA  TRP A  21       6.315  -6.126   0.867  1.00 15.00      A    C  
ATOM     41  CB  TRP A  21       6.248  -4.600   0.777  1.00 15.00      A    C  
ATOM     42  CG  TRP A  21       7.462  -3.981   0.157  1.00 15.00      A    C  
ATOM     43  CD1 TRP A  21       7.693  -3.773  -1.173  1.00 15.00      A    C  
ATOM     44  CD2 TRP A  21       8.615  -3.487   0.846  1.00 15.00      A    C  
ATOM     45  NE1 TRP A  21       8.919  -3.186  -1.353  1.00 15.00      A    N  
ATOM     46  HE1 TRP A  21       9.310  -2.939  -2.216  1.00 15.00      A    H  
ATOM     47  CE2 TRP A  21       9.505  -2.998  -0.130  1.00 15.00      A    C  
ATOM     48  CE3 TRP A  21       8.979  -3.412   2.193  1.00 15.00      A    C  
ATOM     49  CZ2 TRP A  21      10.738  -2.442   0.201  1.00 15.00      A    C  
ATOM     50  CZ3 TRP A  21      10.201  -2.859   2.519  1.00 15.00      A    C  
ATOM     51  CH2 TRP A  21      11.066  -2.381   1.528  1.00 15.00      A    C  
ATOM     52  C   TRP A  21       5.121  -6.657   1.653  1.00 15.00      A    C  
ATOM     53  O   TRP A  21       4.054  -6.895   1.091  1.00 15.00      A    O  
ATOM     54  N   TYR A  22       5.315  -6.842   2.956  1.00 15.00      A    N  
ATOM     55  HN  TYR A  22       6.192  -6.631   3.340  1.00 15.00      A    H  
ATOM     56  CA  TYR A  22       4.263  -7.347   3.833  1.00 15.00      A    C  
ATOM     57  CB  TYR A  22       4.632  -8.731   4.387  1.00 15.00      A    C  
ATOM     58  CG  TYR A  22       5.160  -9.733   3.383  1.00 15.00      A    C  
ATOM     59  CD1 TYR A  22       4.340 -10.728   2.871  1.00 15.00      A    C  
ATOM     60  CD2 TYR A  22       6.484  -9.698   2.965  1.00 15.00      A    C  
ATOM     61  CE1 TYR A  22       4.821 -11.660   1.970  1.00 15.00      A    C  
ATOM     62  CE2 TYR A  22       6.973 -10.622   2.062  1.00 15.00      A    C  
ATOM     63  CZ  TYR A  22       6.138 -11.601   1.568  1.00 15.00      A    C  
ATOM     64  OH  TYR A  22       6.625 -12.526   0.673  1.00 15.00      A    O  
ATOM     65  HH  TYR A  22       7.444 -12.897   1.010  1.00 15.00      A    H  
ATOM     66  C   TYR A  22       4.067  -6.412   5.019  1.00 15.00      A    C  
ATOM     67  O   TYR A  22       5.037  -5.965   5.627  1.00 15.00      A    O  
ATOM     68  N   ASN A  23       2.814  -6.121   5.355  1.00 15.00      A    N  
ATOM     69  HN  ASN A  23       2.075  -6.487   4.825  1.00 15.00      A    H  
ATOM     70  CA  ASN A  23       2.524  -5.264   6.501  1.00 15.00      A    C  
ATOM     71  CB  ASN A  23       1.260  -4.414   6.279  1.00 15.00      A    C  
ATOM     72  CG  ASN A  23      -0.045  -5.171   6.447  1.00 15.00      A    C  
ATOM     73  OD1 ASN A  23      -0.083  -6.395   6.376  1.00 15.00      A    O  
ATOM     74  ND2 ASN A  23      -1.129  -4.435   6.662  1.00 15.00      A    N  
ATOM     75 HD21 ASN A  23      -1.027  -3.460   6.700  1.00 15.00      A    H  
ATOM     76 HD22 ASN A  23      -1.988  -4.895   6.775  1.00 15.00      A    H  
ATOM     77  C   ASN A  23       2.441  -6.108   7.775  1.00 15.00      A    C  
ATOM     78  O   ASN A  23       2.764  -7.295   7.755  1.00 15.00      A    O  
ATOM     79  N   GLN A  24       2.011  -5.507   8.879  1.00 15.00      A    N  
ATOM     80  HN  GLN A  24       1.761  -4.562   8.847  1.00 15.00      A    H  
ATOM     81  CA  GLN A  24       1.908  -6.241  10.138  1.00 15.00      A    C  
ATOM     82  CB  GLN A  24       2.534  -5.442  11.288  1.00 15.00      A    C  
ATOM     83  CG  GLN A  24       3.786  -4.653  10.917  1.00 15.00      A    C  
ATOM     84  CD  GLN A  24       4.916  -5.510  10.367  1.00 15.00      A    C  
ATOM     85  OE1 GLN A  24       5.720  -5.044   9.563  1.00 15.00      A    O  
ATOM     86  NE2 GLN A  24       4.986  -6.765  10.795  1.00 15.00      A    N  
ATOM     87 HE21 GLN A  24       4.313  -7.073  11.437  1.00 15.00      A    H  
ATOM     88 HE22 GLN A  24       5.707  -7.332  10.450  1.00 15.00      A    H  
ATOM     89  C   GLN A  24       0.458  -6.600  10.471  1.00 15.00      A    C  
ATOM     90  O   GLN A  24       0.097  -6.728  11.642  1.00 15.00      A    O  
ATOM     91  N   LEU A  25      -0.365  -6.780   9.437  1.00 15.00      A    N  
ATOM     92  HN  LEU A  25      -0.020  -6.678   8.525  1.00 15.00      A    H  
ATOM     93  CA  LEU A  25      -1.774  -7.120   9.633  1.00 15.00      A    C  
ATOM     94  CB  LEU A  25      -2.668  -5.898   9.388  1.00 15.00      A    C  
ATOM     95  CG  LEU A  25      -2.608  -4.797  10.454  1.00 15.00      A    C  
ATOM     96  CD1 LEU A  25      -3.436  -3.592  10.035  1.00 15.00      A    C  
ATOM     97  CD2 LEU A  25      -3.076  -5.325  11.802  1.00 15.00      A    C  
ATOM     98  C   LEU A  25      -2.231  -8.308   8.779  1.00 15.00      A    C  
ATOM     99  O   LEU A  25      -3.350  -8.796   8.940  1.00 15.00      A    O  
ATOM    100  N   GLY A  26      -1.368  -8.775   7.876  1.00 15.00      A    N  
ATOM    101  HN  GLY A  26      -0.489  -8.352   7.785  1.00 15.00      A    H  
ATOM    102  CA  GLY A  26      -1.722  -9.905   7.026  1.00 15.00      A    C  
ATOM    103  C   GLY A  26      -1.993  -9.497   5.590  1.00 15.00      A    C  
ATOM    104  O   GLY A  26      -2.844 -10.083   4.920  1.00 15.00      A    O  
ATOM    105  N   SER A  27      -1.261  -8.494   5.119  1.00 15.00      A    N  
ATOM    106  HN  SER A  27      -0.592  -8.081   5.704  1.00 15.00      A    H  
ATOM    107  CA  SER A  27      -1.416  -7.991   3.757  1.00 15.00      A    C  
ATOM    108  CB  SER A  27      -1.972  -6.563   3.770  1.00 15.00      A    C  
ATOM    109  OG  SER A  27      -3.167  -6.485   4.530  1.00 15.00      A    O  
ATOM    110  HG  SER A  27      -3.639  -7.321   4.469  1.00 15.00      A    H  
ATOM    111  C   SER A  27      -0.084  -8.028   3.016  1.00 15.00      A    C  
ATOM    112  O   SER A  27       0.979  -7.916   3.628  1.00 15.00      A    O  
ATOM    113  N   THR A  28      -0.148  -8.186   1.699  1.00 15.00      A    N  
ATOM    114  HN  THR A  28      -1.026  -8.260   1.270  1.00 15.00      A    H  
ATOM    115  CA  THR A  28       1.054  -8.251   0.872  1.00 15.00      A    C  
ATOM    116  CB  THR A  28       1.392  -9.719   0.517  1.00 15.00      A    C  
ATOM    117  OG1 THR A  28       1.466 -10.506   1.711  1.00 15.00      A    O  
ATOM    118  HG1 THR A  28       2.259 -11.051   1.686  1.00 15.00      A    H  
ATOM    119  CG2 THR A  28       2.720  -9.816  -0.214  1.00 15.00      A    C  
ATOM    120  C   THR A  28       0.853  -7.469  -0.423  1.00 15.00      A    C  
ATOM    121  O   THR A  28      -0.273  -7.306  -0.882  1.00 15.00      A    O  
ATOM    122  N   PHE A  29       1.942  -6.971  -1.001  1.00 15.00      A    N  
ATOM    123  HN  PHE A  29       2.819  -7.104  -0.578  1.00 15.00      A    H  
ATOM    124  CA  PHE A  29       1.855  -6.236  -2.251  1.00 15.00      A    C  
ATOM    125  CB  PHE A  29       1.326  -4.807  -2.051  1.00 15.00      A    C  
ATOM    126  CG  PHE A  29       2.354  -3.782  -1.658  1.00 15.00      A    C  
ATOM    127  CD1 PHE A  29       2.994  -3.020  -2.625  1.00 15.00      A    C  
ATOM    128  CD2 PHE A  29       2.670  -3.571  -0.326  1.00 15.00      A    C  
ATOM    129  CE1 PHE A  29       3.928  -2.067  -2.273  1.00 15.00      A    C  
ATOM    130  CE2 PHE A  29       3.606  -2.620   0.032  1.00 15.00      A    C  
ATOM    131  CZ  PHE A  29       4.235  -1.867  -0.942  1.00 15.00      A    C  
ATOM    132  C   PHE A  29       3.174  -6.252  -3.014  1.00 15.00      A    C  
ATOM    133  O   PHE A  29       4.247  -6.028  -2.445  1.00 15.00      A    O  
ATOM    134  N   ILE A  30       3.081  -6.535  -4.305  1.00 15.00      A    N  
ATOM    135  HN  ILE A  30       2.196  -6.707  -4.692  1.00 15.00      A    H  
ATOM    136  CA  ILE A  30       4.250  -6.566  -5.170  1.00 15.00      A    C  
ATOM    137  CB  ILE A  30       4.286  -7.824  -6.073  1.00 15.00      A    C  
ATOM    138  CG1 ILE A  30       5.596  -7.891  -6.870  1.00 15.00      A    C  
ATOM    139  CG2 ILE A  30       3.076  -7.880  -6.995  1.00 15.00      A    C  
ATOM    140  CD1 ILE A  30       5.801  -9.195  -7.610  1.00 15.00      A    C  
ATOM    141  C   ILE A  30       4.264  -5.295  -6.005  1.00 15.00      A    C  
ATOM    142  O   ILE A  30       3.217  -4.831  -6.458  1.00 15.00      A    O  
ATOM    143  N   VAL A  31       5.436  -4.717  -6.189  1.00 15.00      A    N  
ATOM    144  HN  VAL A  31       6.245  -5.127  -5.819  1.00 15.00      A    H  
ATOM    145  CA  VAL A  31       5.531  -3.482  -6.940  1.00 15.00      A    C  
ATOM    146  CB  VAL A  31       5.427  -2.262  -5.996  1.00 15.00      A    C  
ATOM    147  CG1 VAL A  31       6.674  -2.113  -5.136  1.00 15.00      A    C  
ATOM    148  CG2 VAL A  31       5.125  -0.987  -6.764  1.00 15.00      A    C  
ATOM    149  C   VAL A  31       6.807  -3.407  -7.765  1.00 15.00      A    C  
ATOM    150  O   VAL A  31       7.835  -3.983  -7.407  1.00 15.00      A    O  
ATOM    151  N   THR A  32       6.714  -2.715  -8.892  1.00 15.00      A    N  
ATOM    152  HN  THR A  32       5.851  -2.319  -9.135  1.00 15.00      A    H  
ATOM    153  CA  THR A  32       7.847  -2.529  -9.775  1.00 15.00      A    C  
ATOM    154  CB  THR A  32       7.593  -3.141 -11.166  1.00 15.00      A    C  
ATOM    155  OG1 THR A  32       7.217  -4.517 -11.021  1.00 15.00      A    O  
ATOM    156  HG1 THR A  32       6.445  -4.580 -10.455  1.00 15.00      A    H  
ATOM    157  CG2 THR A  32       8.851  -3.055 -12.021  1.00 15.00      A    C  
ATOM    158  C   THR A  32       8.144  -1.043  -9.919  1.00 15.00      A    C  
ATOM    159  O   THR A  32       7.338  -0.289 -10.470  1.00 15.00      A    O  
ATOM    160  N   ALA A  33       9.290  -0.626  -9.397  1.00 15.00      A    N  
ATOM    161  HN  ALA A  33       9.880  -1.274  -8.959  1.00 15.00      A    H  
ATOM    162  CA  ALA A  33       9.695   0.770  -9.462  1.00 15.00      A    C  
ATOM    163  CB  ALA A  33      10.604   1.114  -8.292  1.00 15.00      A    C  
ATOM    164  C   ALA A  33      10.382   1.075 -10.785  1.00 15.00      A    C  
ATOM    165  O   ALA A  33      11.538   0.703 -10.997  1.00 15.00      A    O  
ATOM    166  N   GLY A  34       9.659   1.744 -11.677  1.00 15.00      A    N  
ATOM    167  HN  GLY A  34       8.740   2.006 -11.453  1.00 15.00      A    H  
ATOM    168  CA  GLY A  34      10.211   2.091 -12.971  1.00 15.00      A    C  
ATOM    169  C   GLY A  34      11.199   3.235 -12.880  1.00 15.00      A    C  
ATOM    170  O   GLY A  34      11.208   3.978 -11.900  1.00 15.00      A    O  
ATOM    171  N   ALA A  35      12.031   3.378 -13.906  1.00 15.00      A    N  
ATOM    172  HN  ALA A  35      11.976   2.748 -14.654  1.00 15.00      A    H  
ATOM    173  CA  ALA A  35      13.031   4.442 -13.945  1.00 15.00      A    C  
ATOM    174  CB  ALA A  35      14.042   4.177 -15.050  1.00 15.00      A    C  
ATOM    175  C   ALA A  35      12.393   5.820 -14.123  1.00 15.00      A    C  
ATOM    176  O   ALA A  35      13.043   6.843 -13.910  1.00 15.00      A    O  
ATOM    177  N   ASP A  36      11.119   5.841 -14.512  1.00 15.00      A    N  
ATOM    178  HN  ASP A  36      10.653   4.993 -14.666  1.00 15.00      A    H  
ATOM    179  CA  ASP A  36      10.398   7.095 -14.717  1.00 15.00      A    C  
ATOM    180  CB  ASP A  36       9.332   6.936 -15.806  1.00 15.00      A    C  
ATOM    181  CG  ASP A  36       8.184   6.033 -15.394  1.00 15.00      A    C  
ATOM    182  OD1 ASP A  36       8.450   4.916 -14.897  1.00 15.00      A    O  
ATOM    183  OD2 ASP A  36       7.017   6.443 -15.571  1.00 15.00      A    O  
ATOM    184  C   ASP A  36       9.766   7.610 -13.421  1.00 15.00      A    C  
ATOM    185  O   ASP A  36       9.230   8.716 -13.382  1.00 15.00      A    O  
ATOM    186  N   GLY A  37       9.829   6.804 -12.363  1.00 15.00      A    N  
ATOM    187  HN  GLY A  37      10.269   5.932 -12.448  1.00 15.00      A    H  
ATOM    188  CA  GLY A  37       9.263   7.205 -11.088  1.00 15.00      A    C  
ATOM    189  C   GLY A  37       7.845   6.702 -10.882  1.00 15.00      A    C  
ATOM    190  O   GLY A  37       7.076   7.297 -10.128  1.00 15.00      A    O  
ATOM    191  N   ALA A  38       7.497   5.602 -11.547  1.00 15.00      A    N  
ATOM    192  HN  ALA A  38       8.153   5.169 -12.134  1.00 15.00      A    H  
ATOM    193  CA  ALA A  38       6.158   5.029 -11.426  1.00 15.00      A    C  
ATOM    194  CB  ALA A  38       5.519   4.860 -12.794  1.00 15.00      A    C  
ATOM    195  C   ALA A  38       6.162   3.702 -10.667  1.00 15.00      A    C  
ATOM    196  O   ALA A  38       7.129   2.942 -10.715  1.00 15.00      A    O  
ATOM    197  N   LEU A  39       5.059   3.439  -9.967  1.00 15.00      A    N  
ATOM    198  HN  LEU A  39       4.327   4.091  -9.983  1.00 15.00      A    H  
ATOM    199  CA  LEU A  39       4.895   2.217  -9.189  1.00 15.00      A    C  
ATOM    200  CB  LEU A  39       4.631   2.560  -7.716  1.00 15.00      A    C  
ATOM    201  CG  LEU A  39       5.759   3.277  -6.966  1.00 15.00      A    C  
ATOM    202  CD1 LEU A  39       5.299   3.681  -5.571  1.00 15.00      A    C  
ATOM    203  CD2 LEU A  39       6.996   2.394  -6.887  1.00 15.00      A    C  
ATOM    204  C   LEU A  39       3.729   1.405  -9.744  1.00 15.00      A    C  
ATOM    205  O   LEU A  39       2.594   1.878  -9.761  1.00 15.00      A    O  
ATOM    206  N   THR A  40       4.008   0.187 -10.199  1.00 15.00      A    N  
ATOM    207  HN  THR A  40       4.928  -0.148 -10.143  1.00 15.00      A    H  
ATOM    208  CA  THR A  40       2.970  -0.667 -10.768  1.00 15.00      A    C  
ATOM    209  CB  THR A  40       3.077  -0.744 -12.305  1.00 15.00      A    C  
ATOM    210  OG1 THR A  40       3.306   0.564 -12.843  1.00 15.00      A    O  
ATOM    211  HG1 THR A  40       2.482   0.916 -13.185  1.00 15.00      A    H  
ATOM    212  CG2 THR A  40       1.794  -1.304 -12.902  1.00 15.00      A    C  
ATOM    213  C   THR A  40       3.038  -2.077 -10.189  1.00 15.00      A    C  
ATOM    214  O   THR A  40       4.093  -2.713 -10.200  1.00 15.00      A    O  
ATOM    215  N   GLY A  41       1.909  -2.558  -9.684  1.00 15.00      A    N  
ATOM    216  HN  GLY A  41       1.100  -2.004  -9.701  1.00 15.00      A    H  
ATOM    217  CA  GLY A  41       1.857  -3.889  -9.109  1.00 15.00      A    C  
ATOM    218  C   GLY A  41       0.461  -4.271  -8.666  1.00 15.00      A    C  
ATOM    219  O   GLY A  41      -0.523  -3.770  -9.209  1.00 15.00      A    O  
ATOM    220  N   THR A  42       0.377  -5.161  -7.680  1.00 15.00      A    N  
ATOM    221  HN  THR A  42       1.201  -5.515  -7.287  1.00 15.00      A    H  
ATOM    222  CA  THR A  42      -0.911  -5.613  -7.155  1.00 15.00      A    C  
ATOM    223  CB  THR A  42      -1.279  -7.033  -7.642  1.00 15.00      A    C  
ATOM    224  OG1 THR A  42      -0.225  -7.951  -7.327  1.00 15.00      A    O  
ATOM    225  HG1 THR A  42       0.567  -7.706  -7.810  1.00 15.00      A    H  
ATOM    226  CG2 THR A  42      -1.546  -7.055  -9.139  1.00 15.00      A    C  
ATOM    227  C   THR A  42      -0.908  -5.611  -5.631  1.00 15.00      A    C  
ATOM    228  O   THR A  42       0.136  -5.790  -5.005  1.00 15.00      A    O  
ATOM    229  N   TYR A  43      -2.083  -5.405  -5.042  1.00 15.00      A    N  
ATOM    230  HN  TYR A  43      -2.877  -5.254  -5.596  1.00 15.00      A    H  
ATOM    231  CA  TYR A  43      -2.216  -5.394  -3.591  1.00 15.00      A    C  
ATOM    232  CB  TYR A  43      -2.721  -4.036  -3.089  1.00 15.00      A    C  
ATOM    233  CG  TYR A  43      -2.499  -3.807  -1.604  1.00 15.00      A    C  
ATOM    234  CD1 TYR A  43      -3.328  -4.395  -0.654  1.00 15.00      A    C  
ATOM    235  CD2 TYR A  43      -1.458  -3.004  -1.154  1.00 15.00      A    C  
ATOM    236  CE1 TYR A  43      -3.125  -4.190   0.698  1.00 15.00      A    C  
ATOM    237  CE2 TYR A  43      -1.248  -2.794   0.197  1.00 15.00      A    C  
ATOM    238  CZ  TYR A  43      -2.084  -3.390   1.117  1.00 15.00      A    C  
ATOM    239  OH  TYR A  43      -1.880  -3.186   2.460  1.00 15.00      A    O  
ATOM    240  HH  TYR A  43      -1.932  -4.025   2.921  1.00 15.00      A    H  
ATOM    241  C   TYR A  43      -3.137  -6.513  -3.114  1.00 15.00      A    C  
ATOM    242  O   TYR A  43      -4.323  -6.541  -3.439  1.00 15.00      A    O  
ATOM    243  N   GLU A  44      -2.568  -7.434  -2.349  1.00 15.00      A    N  
ATOM    244  HN  GLU A  44      -1.613  -7.356  -2.147  1.00 15.00      A    H  
ATOM    245  CA  GLU A  44      -3.311  -8.559  -1.794  1.00 15.00      A    C  
ATOM    246  CB  GLU A  44      -2.473  -9.836  -1.919  1.00 15.00      A    C  
ATOM    247  CG  GLU A  44      -3.223 -11.122  -1.613  1.00 15.00      A    C  
ATOM    248  CD  GLU A  44      -2.334 -12.349  -1.692  1.00 15.00      A    C  
ATOM    249  OE1 GLU A  44      -1.450 -12.503  -0.820  1.00 15.00      A    O  
ATOM    250  OE2 GLU A  44      -2.521 -13.160  -2.624  1.00 15.00      A    O  
ATOM    251  C   GLU A  44      -3.637  -8.271  -0.329  1.00 15.00      A    C  
ATOM    252  O   GLU A  44      -2.743  -8.219   0.512  1.00 15.00      A    O  
ATOM    253  N   SER A  45      -4.919  -8.076  -0.027  1.00 15.00      A    N  
ATOM    254  HN  SER A  45      -5.594  -8.155  -0.734  1.00 15.00      A    H  
ATOM    255  CA  SER A  45      -5.343  -7.757   1.337  1.00 15.00      A    C  
ATOM    256  CB  SER A  45      -6.761  -7.177   1.356  1.00 15.00      A    C  
ATOM    257  OG  SER A  45      -7.692  -8.071   0.776  1.00 15.00      A    O  
ATOM    258  HG  SER A  45      -7.572  -8.084  -0.177  1.00 15.00      A    H  
ATOM    259  C   SER A  45      -5.219  -8.939   2.300  1.00 15.00      A    C  
ATOM    260  O   SER A  45      -5.101  -8.746   3.510  1.00 15.00      A    O  
ATOM    261  N   ALA A  46      -5.250 -10.155   1.765  1.00 15.00      A    N  
ATOM    262  HN  ALA A  46      -5.355 -10.247   0.794  1.00 15.00      A    H  
ATOM    263  CA  ALA A  46      -5.131 -11.358   2.583  1.00 15.00      A    C  
ATOM    264  CB  ALA A  46      -6.484 -12.042   2.724  1.00 15.00      A    C  
ATOM    265  C   ALA A  46      -4.103 -12.315   1.989  1.00 15.00      A    C  
ATOM    266  O   ALA A  46      -4.250 -12.760   0.852  1.00 15.00      A    O  
ATOM    267  N   VAL A  47      -3.066 -12.630   2.768  1.00 15.00      A    N  
ATOM    268  HN  VAL A  47      -3.017 -12.251   3.671  1.00 15.00      A    H  
ATOM    269  CA  VAL A  47      -1.996 -13.526   2.316  1.00 15.00      A    C  
ATOM    270  CB  VAL A  47      -0.840 -13.613   3.337  1.00 15.00      A    C  
ATOM    271  CG1 VAL A  47       0.353 -14.352   2.744  1.00 15.00      A    C  
ATOM    272  CG2 VAL A  47      -0.429 -12.225   3.801  1.00 15.00      A    C  
ATOM    273  C   VAL A  47      -2.515 -14.932   2.013  1.00 15.00      A    C  
ATOM    274  O   VAL A  47      -3.053 -15.612   2.888  1.00 15.00      A    O  
ATOM    275  N   GLY A  48      -2.346 -15.354   0.760  1.00 15.00      A    N  
ATOM    276  HN  GLY A  48      -1.911 -14.760   0.112  1.00 15.00      A    H  
ATOM    277  CA  GLY A  48      -2.793 -16.670   0.342  1.00 15.00      A    C  
ATOM    278  C   GLY A  48      -4.097 -16.629  -0.432  1.00 15.00      A    C  
ATOM    279  O   GLY A  48      -4.463 -17.600  -1.097  1.00 15.00      A    O  
ATOM    280  N   ASN A  49      -4.796 -15.500  -0.352  1.00 15.00      A    N  
ATOM    281  HN  ASN A  49      -4.441 -14.755   0.180  1.00 15.00      A    H  
ATOM    282  CA  ASN A  49      -6.072 -15.337  -1.039  1.00 15.00      A    C  
ATOM    283  CB  ASN A  49      -7.005 -14.441  -0.217  1.00 15.00      A    C  
ATOM    284  CG  ASN A  49      -8.477 -14.694  -0.488  1.00 15.00      A    C  
ATOM    285  OD1 ASN A  49      -8.854 -15.159  -1.562  1.00 15.00      A    O  
ATOM    286  ND2 ASN A  49      -9.320 -14.383   0.490  1.00 15.00      A    N  
ATOM    287 HD21 ASN A  49      -8.952 -14.012   1.319  1.00 15.00      A    H  
ATOM    288 HD22 ASN A  49     -10.277 -14.540   0.344  1.00 15.00      A    H  
ATOM    289  C   ASN A  49      -5.874 -14.748  -2.434  1.00 15.00      A    C  
ATOM    290  O   ASN A  49      -5.408 -13.618  -2.581  1.00 15.00      A    O  
ATOM    291  N   ALA A  50      -6.235 -15.518  -3.459  1.00 15.00      A    N  
ATOM    292  HN  ALA A  50      -6.597 -16.412  -3.282  1.00 15.00      A    H  
ATOM    293  CA  ALA A  50      -6.095 -15.066  -4.841  1.00 15.00      A    C  
ATOM    294  CB  ALA A  50      -5.922 -16.250  -5.780  1.00 15.00      A    C  
ATOM    295  C   ALA A  50      -7.276 -14.196  -5.277  1.00 15.00      A    C  
ATOM    296  O   ALA A  50      -7.256 -13.607  -6.358  1.00 15.00      A    O  
ATOM    297  N   GLU A  51      -8.298 -14.111  -4.427  1.00 15.00      A    N  
ATOM    298  HN  GLU A  51      -8.256 -14.600  -3.579  1.00 15.00      A    H  
ATOM    299  CA  GLU A  51      -9.484 -13.314  -4.727  1.00 15.00      A    C  
ATOM    300  CB  GLU A  51     -10.746 -14.042  -4.255  1.00 15.00      A    C  
ATOM    301  CG  GLU A  51     -10.829 -15.496  -4.693  1.00 15.00      A    C  
ATOM    302  CD  GLU A  51     -12.073 -16.194  -4.175  1.00 15.00      A    C  
ATOM    303  OE1 GLU A  51     -12.513 -17.170  -4.817  1.00 15.00      A    O  
ATOM    304  OE2 GLU A  51     -12.608 -15.764  -3.129  1.00 15.00      A    O  
ATOM    305  C   GLU A  51      -9.406 -11.936  -4.072  1.00 15.00      A    C  
ATOM    306  O   GLU A  51     -10.302 -11.108  -4.241  1.00 15.00      A    O  
ATOM    307  N   SER A  52      -8.328 -11.694  -3.329  1.00 15.00      A    N  
ATOM    308  HN  SER A  52      -7.643 -12.389  -3.239  1.00 15.00      A    H  
ATOM    309  CA  SER A  52      -8.142 -10.418  -2.646  1.00 15.00      A    C  
ATOM    310  CB  SER A  52      -7.821 -10.658  -1.169  1.00 15.00      A    C  
ATOM    311  OG  SER A  52      -6.582 -11.329  -1.017  1.00 15.00      A    O  
ATOM    312  HG  SER A  52      -6.594 -12.139  -1.530  1.00 15.00      A    H  
ATOM    313  C   SER A  52      -7.034  -9.590  -3.294  1.00 15.00      A    C  
ATOM    314  O   SER A  52      -6.387  -8.777  -2.635  1.00 15.00      A    O  
ATOM    315  N   ARG A  53      -6.831  -9.790  -4.591  1.00 15.00      A    N  
ATOM    316  HN  ARG A  53      -7.391 -10.435  -5.070  1.00 15.00      A    H  
ATOM    317  CA  ARG A  53      -5.799  -9.065  -5.320  1.00 15.00      A    C  
ATOM    318  CB  ARG A  53      -4.997 -10.021  -6.203  1.00 15.00      A    C  
ATOM    319  CG  ARG A  53      -4.268 -11.092  -5.410  1.00 15.00      A    C  
ATOM    320  CD  ARG A  53      -3.690 -12.164  -6.314  1.00 15.00      A    C  
ATOM    321  NE  ARG A  53      -3.111 -13.261  -5.541  1.00 15.00      A    N  
ATOM    322  HE  ARG A  53      -3.043 -13.142  -4.569  1.00 15.00      A    H  
ATOM    323  CZ  ARG A  53      -2.681 -14.397  -6.079  1.00 15.00      A    C  
ATOM    324  NH1 ARG A  53      -2.759 -14.590  -7.388  1.00 15.00      A    N  
ATOM    325 HH11 ARG A  53      -2.422 -15.478  -7.806  1.00 15.00      A    H  
ATOM    326 HH12 ARG A  53      -3.162 -13.847  -7.998  1.00 15.00      A    H  
ATOM    327  NH2 ARG A  53      -2.174 -15.347  -5.301  1.00 15.00      A    N  
ATOM    328 HH21 ARG A  53      -2.116 -15.201  -4.272  1.00 15.00      A    H  
ATOM    329 HH22 ARG A  53      -1.836 -16.236  -5.720  1.00 15.00      A    H  
ATOM    330  C   ARG A  53      -6.390  -7.924  -6.139  1.00 15.00      A    C  
ATOM    331  O   ARG A  53      -7.271  -8.134  -6.974  1.00 15.00      A    O  
ATOM    332  N   TYR A  54      -5.903  -6.712  -5.881  1.00 15.00      A    N  
ATOM    333  HN  TYR A  54      -5.207  -6.616  -5.195  1.00 15.00      A    H  
ATOM    334  CA  TYR A  54      -6.379  -5.522  -6.580  1.00 15.00      A    C  
ATOM    335  CB  TYR A  54      -6.986  -4.531  -5.582  1.00 15.00      A    C  
ATOM    336  CG  TYR A  54      -8.112  -5.105  -4.750  1.00 15.00      A    C  
ATOM    337  CD1 TYR A  54      -7.850  -5.857  -3.611  1.00 15.00      A    C  
ATOM    338  CD2 TYR A  54      -9.437  -4.898  -5.106  1.00 15.00      A    C  
ATOM    339  CE1 TYR A  54      -8.876  -6.387  -2.854  1.00 15.00      A    C  
ATOM    340  CE2 TYR A  54     -10.470  -5.422  -4.352  1.00 15.00      A    C  
ATOM    341  CZ  TYR A  54     -10.183  -6.166  -3.228  1.00 15.00      A    C  
ATOM    342  OH  TYR A  54     -11.207  -6.695  -2.480  1.00 15.00      A    O  
ATOM    343  HH  TYR A  54     -11.821  -7.153  -3.058  1.00 15.00      A    H  
ATOM    344  C   TYR A  54      -5.251  -4.849  -7.359  1.00 15.00      A    C  
ATOM    345  O   TYR A  54      -4.096  -5.260  -7.273  1.00 15.00      A    O  
ATOM    346  N   VAL A  55      -5.593  -3.816  -8.124  1.00 15.00      A    N  
ATOM    347  HN  VAL A  55      -6.532  -3.541  -8.164  1.00 15.00      A    H  
ATOM    348  CA  VAL A  55      -4.602  -3.089  -8.912  1.00 15.00      A    C  
ATOM    349  CB  VAL A  55      -5.224  -2.457 -10.178  1.00 15.00      A    C  
ATOM    350  CG1 VAL A  55      -4.146  -1.824 -11.048  1.00 15.00      A    C  
ATOM    351  CG2 VAL A  55      -6.003  -3.504 -10.967  1.00 15.00      A    C  
ATOM    352  C   VAL A  55      -3.907  -2.013  -8.071  1.00 15.00      A    C  
ATOM    353  O   VAL A  55      -4.559  -1.247  -7.361  1.00 15.00      A    O  
ATOM    354  N   LEU A  56      -2.578  -1.965  -8.162  1.00 15.00      A    N  
ATOM    355  HN  LEU A  56      -2.121  -2.592  -8.760  1.00 15.00      A    H  
ATOM    356  CA  LEU A  56      -1.778  -1.004  -7.409  1.00 15.00      A    C  
ATOM    357  CB  LEU A  56      -0.781  -1.763  -6.522  1.00 15.00      A    C  
ATOM    358  CG  LEU A  56       0.005  -0.946  -5.491  1.00 15.00      A    C  
ATOM    359  CD1 LEU A  56       0.245  -1.780  -4.247  1.00 15.00      A    C  
ATOM    360  CD2 LEU A  56       1.335  -0.477  -6.064  1.00 15.00      A    C  
ATOM    361  C   LEU A  56      -1.026  -0.072  -8.357  1.00 15.00      A    C  
ATOM    362  O   LEU A  56      -0.389  -0.529  -9.308  1.00 15.00      A    O  
ATOM    363  N   THR A  57      -1.102   1.234  -8.095  1.00 15.00      A    N  
ATOM    364  HN  THR A  57      -1.627   1.537  -7.326  1.00 15.00      A    H  
ATOM    365  CA  THR A  57      -0.419   2.224  -8.926  1.00 15.00      A    C  
ATOM    366  CB  THR A  57      -1.228   2.584 -10.194  1.00 15.00      A    C  
ATOM    367  OG1 THR A  57      -0.520   3.566 -10.963  1.00 15.00      A    O  
ATOM    368  HG1 THR A  57       0.258   3.163 -11.356  1.00 15.00      A    H  
ATOM    369  CG2 THR A  57      -2.612   3.115  -9.842  1.00 15.00      A    C  
ATOM    370  C   THR A  57      -0.099   3.495  -8.132  1.00 15.00      A    C  
ATOM    371  O   THR A  57      -0.916   3.967  -7.342  1.00 15.00      A    O  
ATOM    372  N   GLY A  58       1.096   4.042  -8.342  1.00 15.00      A    N  
ATOM    373  HN  GLY A  58       1.710   3.629  -8.985  1.00 15.00      A    H  
ATOM    374  CA  GLY A  58       1.495   5.246  -7.635  1.00 15.00      A    C  
ATOM    375  C   GLY A  58       2.752   5.875  -8.202  1.00 15.00      A    C  
ATOM    376  O   GLY A  58       3.133   5.600  -9.340  1.00 15.00      A    O  
ATOM    377  N   ARG A  59       3.395   6.721  -7.400  1.00 15.00      A    N  
ATOM    378  HN  ARG A  59       3.037   6.882  -6.501  1.00 15.00      A    H  
ATOM    379  CA  ARG A  59       4.619   7.411  -7.810  1.00 15.00      A    C  
ATOM    380  CB  ARG A  59       4.312   8.877  -8.157  1.00 15.00      A    C  
ATOM    381  CG  ARG A  59       3.301   9.079  -9.278  1.00 15.00      A    C  
ATOM    382  CD  ARG A  59       3.869   8.668 -10.628  1.00 15.00      A    C  
ATOM    383  NE  ARG A  59       4.974   9.529 -11.048  1.00 15.00      A    N  
ATOM    384  HE  ARG A  59       5.179  10.307 -10.489  1.00 15.00      A    H  
ATOM    385  CZ  ARG A  59       5.706   9.312 -12.137  1.00 15.00      A    C  
ATOM    386  NH1 ARG A  59       5.451   8.270 -12.916  1.00 15.00      A    N  
ATOM    387 HH11 ARG A  59       4.677   7.618 -12.676  1.00 15.00      A    H  
ATOM    388 HH12 ARG A  59       6.027   8.102 -13.766  1.00 15.00      A    H  
ATOM    389  NH2 ARG A  59       6.699  10.134 -12.444  1.00 15.00      A    N  
ATOM    390 HH21 ARG A  59       6.908  10.949 -11.834  1.00 15.00      A    H  
ATOM    391 HH22 ARG A  59       7.272   9.962 -13.295  1.00 15.00      A    H  
ATOM    392  C   ARG A  59       5.658   7.378  -6.691  1.00 15.00      A    C  
ATOM    393  O   ARG A  59       5.316   7.187  -5.525  1.00 15.00      A    O  
ATOM    394  N   TYR A  60       6.927   7.571  -7.052  1.00 15.00      A    N  
ATOM    395  HN  TYR A  60       7.139   7.708  -7.999  1.00 15.00      A    H  
ATOM    396  CA  TYR A  60       8.011   7.583  -6.070  1.00 15.00      A    C  
ATOM    397  CB  TYR A  60       8.517   6.161  -5.766  1.00 15.00      A    C  
ATOM    398  CG  TYR A  60       9.569   5.631  -6.720  1.00 15.00      A    C  
ATOM    399  CD1 TYR A  60       9.220   5.135  -7.969  1.00 15.00      A    C  
ATOM    400  CD2 TYR A  60      10.913   5.625  -6.366  1.00 15.00      A    C  
ATOM    401  CE1 TYR A  60      10.181   4.649  -8.836  1.00 15.00      A    C  
ATOM    402  CE2 TYR A  60      11.879   5.142  -7.227  1.00 15.00      A    C  
ATOM    403  CZ  TYR A  60      11.507   4.656  -8.461  1.00 15.00      A    C  
ATOM    404  OH  TYR A  60      12.467   4.172  -9.321  1.00 15.00      A    O  
ATOM    405  HH  TYR A  60      13.081   3.615  -8.837  1.00 15.00      A    H  
ATOM    406  C   TYR A  60       9.152   8.495  -6.520  1.00 15.00      A    C  
ATOM    407  O   TYR A  60       9.237   8.862  -7.694  1.00 15.00      A    O  
ATOM    408  N   ASP A  61      10.022   8.862  -5.581  1.00 15.00      A    N  
ATOM    409  HN  ASP A  61       9.900   8.538  -4.665  1.00 15.00      A    H  
ATOM    410  CA  ASP A  61      11.157   9.730  -5.880  1.00 15.00      A    C  
ATOM    411  CB  ASP A  61      11.638  10.437  -4.607  1.00 15.00      A    C  
ATOM    412  CG  ASP A  61      12.676  11.513  -4.873  1.00 15.00      A    C  
ATOM    413  OD1 ASP A  61      12.661  12.098  -5.979  1.00 15.00      A    O  
ATOM    414  OD2 ASP A  61      13.498  11.776  -3.968  1.00 15.00      A    O  
ATOM    415  C   ASP A  61      12.292   8.931  -6.515  1.00 15.00      A    C  
ATOM    416  O   ASP A  61      12.981   8.167  -5.840  1.00 15.00      A    O  
ATOM    417  N   SER A  62      12.477   9.111  -7.820  1.00 15.00      A    N  
ATOM    418  HN  SER A  62      11.896   9.736  -8.302  1.00 15.00      A    H  
ATOM    419  CA  SER A  62      13.518   8.402  -8.556  1.00 15.00      A    C  
ATOM    420  CB  SER A  62      13.127   8.255 -10.029  1.00 15.00      A    C  
ATOM    421  OG  SER A  62      12.707   9.495 -10.574  1.00 15.00      A    O  
ATOM    422  HG  SER A  62      11.912   9.361 -11.095  1.00 15.00      A    H  
ATOM    423  C   SER A  62      14.883   9.079  -8.427  1.00 15.00      A    C  
ATOM    424  O   SER A  62      15.863   8.632  -9.026  1.00 15.00      A    O  
ATOM    425  N   ALA A  63      14.944  10.153  -7.644  1.00 15.00      A    N  
ATOM    426  HN  ALA A  63      14.130  10.465  -7.194  1.00 15.00      A    H  
ATOM    427  CA  ALA A  63      16.193  10.877  -7.438  1.00 15.00      A    C  
ATOM    428  CB  ALA A  63      16.174  12.202  -8.185  1.00 15.00      A    C  
ATOM    429  C   ALA A  63      16.471  11.095  -5.951  1.00 15.00      A    C  
ATOM    430  O   ALA A  63      16.145  12.145  -5.396  1.00 15.00      A    O  
ATOM    431  N   PRO A  64      17.077  10.095  -5.283  1.00 15.00      A    N  
ATOM    432  CA  PRO A  64      17.398  10.179  -3.859  1.00 15.00      A    C  
ATOM    433  CB  PRO A  64      17.516   8.709  -3.461  1.00 15.00      A    C  
ATOM    434  CG  PRO A  64      18.034   8.034  -4.687  1.00 15.00      A    C  
ATOM    435  CD  PRO A  64      17.492   8.803  -5.865  1.00 15.00      A    C  
ATOM    436  C   PRO A  64      18.722  10.898  -3.619  1.00 15.00      A    C  
ATOM    437  O   PRO A  64      19.086  11.187  -2.480  1.00 15.00      A    O  
ATOM    438  N   ARG A  65      20.896  13.778  -2.833  1.00 15.00      A    N  
ATOM    439  HN  ARG A  65      21.293  12.902  -2.644  1.00 15.00      A    H  
ATOM    440  CA  ARG A  65      20.847  14.780  -1.776  1.00 15.00      A    C  
ATOM    441  CB  ARG A  65      19.751  14.438  -0.763  1.00 15.00      A    C  
ATOM    442  CG  ARG A  65      18.364  14.293  -1.364  1.00 15.00      A    C  
ATOM    443  CD  ARG A  65      17.358  13.854  -0.314  1.00 15.00      A    C  
ATOM    444  NE  ARG A  65      16.083  13.455  -0.905  1.00 15.00      A    N  
ATOM    445  HE  ARG A  65      15.811  13.896  -1.738  1.00 15.00      A    H  
ATOM    446  CZ  ARG A  65      15.281  12.534  -0.377  1.00 15.00      A    C  
ATOM    447  NH1 ARG A  65      15.621  11.919   0.747  1.00 15.00      A    N  
ATOM    448 HH11 ARG A  65      16.517  12.157   1.220  1.00 15.00      A    H  
ATOM    449 HH12 ARG A  65      14.993  11.199   1.158  1.00 15.00      A    H  
ATOM    450  NH2 ARG A  65      14.138  12.225  -0.975  1.00 15.00      A    N  
ATOM    451 HH21 ARG A  65      13.513  11.505  -0.561  1.00 15.00      A    H  
ATOM    452 HH22 ARG A  65      13.868  12.702  -1.860  1.00 15.00      A    H  
ATOM    453  C   ARG A  65      22.191  14.888  -1.062  1.00 15.00      A    C  
ATOM    454  O   ARG A  65      23.021  13.981  -1.138  1.00 15.00      A    O  
ATOM    455  N   GLY A  66      22.394  16.002  -0.366  1.00 15.00      A    N  
ATOM    456  HN  GLY A  66      21.694  16.688  -0.344  1.00 15.00      A    H  
ATOM    457  CA  GLY A  66      23.633  16.214   0.360  1.00 15.00      A    C  
ATOM    458  C   GLY A  66      23.388  16.601   1.806  1.00 15.00      A    C  
ATOM    459  O   GLY A  66      24.295  17.071   2.493  1.00 15.00      A    O  
ATOM    460  N   ASP A  67      22.156  16.400   2.265  1.00 15.00      A    N  
ATOM    461  HN  ASP A  67      21.481  16.020   1.664  1.00 15.00      A    H  
ATOM    462  CA  ASP A  67      21.779  16.729   3.635  1.00 15.00      A    C  
ATOM    463  CB  ASP A  67      20.529  17.616   3.646  1.00 15.00      A    C  
ATOM    464  CG  ASP A  67      19.364  17.002   2.889  1.00 15.00      A    C  
ATOM    465  OD1 ASP A  67      19.288  17.195   1.657  1.00 15.00      A    O  
ATOM    466  OD2 ASP A  67      18.528  16.330   3.529  1.00 15.00      A    O  
ATOM    467  C   ASP A  67      21.538  15.469   4.460  1.00 15.00      A    C  
ATOM    468  O   ASP A  67      22.384  14.575   4.511  1.00 15.00      A    O  
ATOM    469  N   GLY A  68      21.598  10.603   4.079  1.00 15.00      A    N  
ATOM    470  HN  GLY A  68      21.050  11.403   3.939  1.00 15.00      A    H  
ATOM    471  CA  GLY A  68      20.981   9.291   4.026  1.00 15.00      A    C  
ATOM    472  C   GLY A  68      19.554   9.303   4.536  1.00 15.00      A    C  
ATOM    473  O   GLY A  68      19.268   8.774   5.611  1.00 15.00      A    O  
ATOM    474  N   SER A  69      18.657   9.906   3.763  1.00 15.00      A    N  
ATOM    475  HN  SER A  69      18.947  10.305   2.916  1.00 15.00      A    H  
ATOM    476  CA  SER A  69      17.251   9.989   4.142  1.00 15.00      A    C  
ATOM    477  CB  SER A  69      16.714  11.402   3.901  1.00 15.00      A    C  
ATOM    478  OG  SER A  69      17.421  12.354   4.677  1.00 15.00      A    O  
ATOM    479  HG  SER A  69      17.953  12.907   4.100  1.00 15.00      A    H  
ATOM    480  C   SER A  69      16.407   8.961   3.390  1.00 15.00      A    C  
ATOM    481  O   SER A  69      16.915   8.230   2.537  1.00 15.00      A    O  
ATOM    482  N   GLY A  70      15.115   8.912   3.713  1.00 15.00      A    N  
ATOM    483  HN  GLY A  70      14.770   9.522   4.398  1.00 15.00      A    H  
ATOM    484  CA  GLY A  70      14.216   7.968   3.070  1.00 15.00      A    C  
ATOM    485  C   GLY A  70      13.703   8.450   1.725  1.00 15.00      A    C  
ATOM    486  O   GLY A  70      13.763   9.640   1.415  1.00 15.00      A    O  
ATOM    487  N   THR A  71      13.191   7.515   0.929  1.00 15.00      A    N  
ATOM    488  HN  THR A  71      13.168   6.586   1.241  1.00 15.00      A    H  
ATOM    489  CA  THR A  71      12.661   7.830  -0.391  1.00 15.00      A    C  
ATOM    490  CB  THR A  71      13.025   6.731  -1.410  1.00 15.00      A    C  
ATOM    491  OG1 THR A  71      14.439   6.498  -1.378  1.00 15.00      A    O  
ATOM    492  HG1 THR A  71      14.608   5.552  -1.366  1.00 15.00      A    H  
ATOM    493  CG2 THR A  71      12.620   7.147  -2.815  1.00 15.00      A    C  
ATOM    494  C   THR A  71      11.143   7.990  -0.343  1.00 15.00      A    C  
ATOM    495  O   THR A  71      10.416   7.019  -0.141  1.00 15.00      A    O  
ATOM    496  N   ALA A  72      10.675   9.224  -0.534  1.00 15.00      A    N  
ATOM    497  HN  ALA A  72      11.309   9.952  -0.702  1.00 15.00      A    H  
ATOM    498  CA  ALA A  72       9.245   9.522  -0.507  1.00 15.00      A    C  
ATOM    499  CB  ALA A  72       9.011  11.023  -0.589  1.00 15.00      A    C  
ATOM    500  C   ALA A  72       8.492   8.798  -1.620  1.00 15.00      A    C  
ATOM    501  O   ALA A  72       8.927   8.785  -2.773  1.00 15.00      A    O  
ATOM    502  N   LEU A  73       7.361   8.196  -1.261  1.00 15.00      A    N  
ATOM    503  HN  LEU A  73       7.069   8.251  -0.328  1.00 15.00      A    H  
ATOM    504  CA  LEU A  73       6.540   7.457  -2.214  1.00 15.00      A    C  
ATOM    505  CB  LEU A  73       7.005   5.996  -2.301  1.00 15.00      A    C  
ATOM    506  CG  LEU A  73       7.448   5.339  -0.987  1.00 15.00      A    C  
ATOM    507  CD1 LEU A  73       6.251   4.965  -0.127  1.00 15.00      A    C  
ATOM    508  CD2 LEU A  73       8.310   4.117  -1.263  1.00 15.00      A    C  
ATOM    509  C   LEU A  73       5.058   7.529  -1.846  1.00 15.00      A    C  
ATOM    510  O   LEU A  73       4.689   8.106  -0.821  1.00 15.00      A    O  
ATOM    511  N   GLY A  74       4.213   6.935  -2.685  1.00 15.00      A    N  
ATOM    512  HN  GLY A  74       4.564   6.487  -3.485  1.00 15.00      A    H  
ATOM    513  CA  GLY A  74       2.784   6.943  -2.432  1.00 15.00      A    C  
ATOM    514  C   GLY A  74       2.002   6.249  -3.528  1.00 15.00      A    C  
ATOM    515  O   GLY A  74       2.236   6.497  -4.710  1.00 15.00      A    O  
ATOM    516  N   TRP A  75       1.062   5.384  -3.141  1.00 15.00      A    N  
ATOM    517  HN  TRP A  75       0.907   5.238  -2.184  1.00 15.00      A    H  
ATOM    518  CA  TRP A  75       0.261   4.651  -4.120  1.00 15.00      A    C  
ATOM    519  CB  TRP A  75       0.831   3.244  -4.353  1.00 15.00      A    C  
ATOM    520  CG  TRP A  75       0.751   2.335  -3.162  1.00 15.00      A    C  
ATOM    521  CD1 TRP A  75      -0.253   1.460  -2.866  1.00 15.00      A    C  
ATOM    522  CD2 TRP A  75       1.716   2.206  -2.111  1.00 15.00      A    C  
ATOM    523  NE1 TRP A  75       0.027   0.793  -1.700  1.00 15.00      A    N  
ATOM    524  HE1 TRP A  75      -0.542   0.113  -1.282  1.00 15.00      A    H  
ATOM    525  CE2 TRP A  75       1.229   1.234  -1.215  1.00 15.00      A    C  
ATOM    526  CE3 TRP A  75       2.944   2.816  -1.841  1.00 15.00      A    C  
ATOM    527  CZ2 TRP A  75       1.926   0.859  -0.069  1.00 15.00      A    C  
ATOM    528  CZ3 TRP A  75       3.634   2.444  -0.704  1.00 15.00      A    C  
ATOM    529  CH2 TRP A  75       3.124   1.474   0.167  1.00 15.00      A    C  
ATOM    530  C   TRP A  75      -1.214   4.573  -3.733  1.00 15.00      A    C  
ATOM    531  O   TRP A  75      -1.575   4.710  -2.564  1.00 15.00      A    O  
ATOM    532  N   THR A  76      -2.059   4.347  -4.737  1.00 15.00      A    N  
ATOM    533  HN  THR A  76      -1.701   4.250  -5.644  1.00 15.00      A    H  
ATOM    534  CA  THR A  76      -3.498   4.242  -4.536  1.00 15.00      A    C  
ATOM    535  CB  THR A  76      -4.246   5.322  -5.347  1.00 15.00      A    C  
ATOM    536  OG1 THR A  76      -3.669   6.606  -5.088  1.00 15.00      A    O  
ATOM    537  HG1 THR A  76      -3.539   7.072  -5.918  1.00 15.00      A    H  
ATOM    538  CG2 THR A  76      -5.725   5.353  -4.982  1.00 15.00      A    C  
ATOM    539  C   THR A  76      -4.000   2.877  -4.987  1.00 15.00      A    C  
ATOM    540  O   THR A  76      -3.651   2.407  -6.073  1.00 15.00      A    O  
ATOM    541  N   VAL A  77      -4.808   2.235  -4.149  1.00 15.00      A    N  
ATOM    542  HN  VAL A  77      -5.032   2.648  -3.286  1.00 15.00      A    H  
ATOM    543  CA  VAL A  77      -5.364   0.931  -4.481  1.00 15.00      A    C  
ATOM    544  CB  VAL A  77      -4.796  -0.197  -3.594  1.00 15.00      A    C  
ATOM    545  CG1 VAL A  77      -5.398  -1.542  -3.979  1.00 15.00      A    C  
ATOM    546  CG2 VAL A  77      -3.280  -0.247  -3.698  1.00 15.00      A    C  
ATOM    547  C   VAL A  77      -6.884   0.949  -4.376  1.00 15.00      A    C  
ATOM    548  O   VAL A  77      -7.444   1.004  -3.277  1.00 15.00      A    O  
ATOM    549  N   ALA A  78      -7.548   0.924  -5.529  1.00 15.00      A    N  
ATOM    550  HN  ALA A  78      -7.044   0.902  -6.370  1.00 15.00      A    H  
ATOM    551  CA  ALA A  78      -9.002   0.923  -5.571  1.00 15.00      A    C  
ATOM    552  CB  ALA A  78      -9.497   1.359  -6.941  1.00 15.00      A    C  
ATOM    553  C   ALA A  78      -9.518  -0.466  -5.234  1.00 15.00      A    C  
ATOM    554  O   ALA A  78      -9.083  -1.455  -5.825  1.00 15.00      A    O  
ATOM    555  N   TRP A  79     -10.434  -0.542  -4.279  1.00 15.00      A    N  
ATOM    556  HN  TRP A  79     -10.752   0.280  -3.850  1.00 15.00      A    H  
ATOM    557  CA  TRP A  79     -10.983  -1.824  -3.863  1.00 15.00      A    C  
ATOM    558  CB  TRP A  79     -11.442  -1.781  -2.403  1.00 15.00      A    C  
ATOM    559  CG  TRP A  79     -10.388  -1.292  -1.452  1.00 15.00      A    C  
ATOM    560  CD1 TRP A  79     -10.389  -0.110  -0.772  1.00 15.00      A    C  
ATOM    561  CD2 TRP A  79      -9.179  -1.968  -1.078  1.00 15.00      A    C  
ATOM    562  NE1 TRP A  79      -9.262  -0.008   0.003  1.00 15.00      A    N  
ATOM    563  HE1 TRP A  79      -9.037   0.750   0.584  1.00 15.00      A    H  
ATOM    564  CE2 TRP A  79      -8.502  -1.133  -0.166  1.00 15.00      A    C  
ATOM    565  CE3 TRP A  79      -8.604  -3.194  -1.423  1.00 15.00      A    C  
ATOM    566  CZ2 TRP A  79      -7.279  -1.485   0.406  1.00 15.00      A    C  
ATOM    567  CZ3 TRP A  79      -7.392  -3.542  -0.855  1.00 15.00      A    C  
ATOM    568  CH2 TRP A  79      -6.743  -2.692   0.049  1.00 15.00      A    C  
ATOM    569  C   TRP A  79     -12.118  -2.273  -4.779  1.00 15.00      A    C  
ATOM    570  O   TRP A  79     -13.287  -2.266  -4.390  1.00 15.00      A    O  
ATOM    571  N   LYS A  80     -11.759  -2.656  -6.005  1.00 15.00      A    N  
ATOM    572  HN  LYS A  80     -10.810  -2.630  -6.253  1.00 15.00      A    H  
ATOM    573  CA  LYS A  80     -12.734  -3.115  -6.985  1.00 15.00      A    C  
ATOM    574  CB  LYS A  80     -13.370  -1.936  -7.725  1.00 15.00      A    C  
ATOM    575  CG  LYS A  80     -14.357  -2.358  -8.801  1.00 15.00      A    C  
ATOM    576  CD  LYS A  80     -14.660  -1.219  -9.758  1.00 15.00      A    C  
ATOM    577  CE  LYS A  80     -15.607  -1.669 -10.857  1.00 15.00      A    C  
ATOM    578  NZ  LYS A  80     -15.067  -2.835 -11.608  1.00 15.00      A    N  
ATOM    579  HZ1 LYS A  80     -15.772  -3.178 -12.292  1.00 15.00      A    H  
ATOM    580  HZ2 LYS A  80     -14.833  -3.607 -10.951  1.00 15.00      A    H  
ATOM    581  HZ3 LYS A  80     -14.206  -2.562 -12.122  1.00 15.00      A    H  
ATOM    582  C   LYS A  80     -12.107  -4.078  -7.989  1.00 15.00      A    C  
ATOM    583  O   LYS A  80     -11.341  -3.671  -8.865  1.00 15.00      A    O  
ATOM    584  N   ASN A  81     -12.437  -5.358  -7.850  1.00 15.00      A    N  
ATOM    585  HN  ASN A  81     -13.042  -5.616  -7.123  1.00 15.00      A    H  
ATOM    586  CA  ASN A  81     -11.929  -6.387  -8.751  1.00 15.00      A    C  
ATOM    587  CB  ASN A  81     -10.833  -7.252  -8.094  1.00 15.00      A    C  
ATOM    588  CG  ASN A  81     -11.201  -7.820  -6.732  1.00 15.00      A    C  
ATOM    589  OD1 ASN A  81     -12.359  -7.807  -6.328  1.00 15.00      A    O  
ATOM    590  ND2 ASN A  81     -10.206  -8.341  -6.022  1.00 15.00      A    N  
ATOM    591 HD21 ASN A  81      -9.305  -8.331  -6.409  1.00 15.00      A    H  
ATOM    592 HD22 ASN A  81     -10.413  -8.712  -5.138  1.00 15.00      A    H  
ATOM    593  C   ASN A  81     -13.071  -7.242  -9.300  1.00 15.00      A    C  
ATOM    594  O   ASN A  81     -14.205  -6.772  -9.415  1.00 15.00      A    O  
ATOM    595  N   ASN A  82     -12.769  -8.490  -9.643  1.00 15.00      A    N  
ATOM    596  HN  ASN A  82     -11.847  -8.805  -9.536  1.00 15.00      A    H  
ATOM    597  CA  ASN A  82     -13.774  -9.403 -10.180  1.00 15.00      A    C  
ATOM    598  CB  ASN A  82     -13.141 -10.330 -11.223  1.00 15.00      A    C  
ATOM    599  CG  ASN A  82     -12.666  -9.596 -12.462  1.00 15.00      A    C  
ATOM    600  OD1 ASN A  82     -13.284  -8.626 -12.901  1.00 15.00      A    O  
ATOM    601  ND2 ASN A  82     -11.557 -10.055 -13.032  1.00 15.00      A    N  
ATOM    602 HD21 ASN A  82     -11.114 -10.829 -12.625  1.00 15.00      A    H  
ATOM    603 HD22 ASN A  82     -11.228  -9.601 -13.836  1.00 15.00      A    H  
ATOM    604  C   ASN A  82     -14.428 -10.238  -9.077  1.00 15.00      A    C  
ATOM    605  O   ASN A  82     -15.153 -11.192  -9.363  1.00 15.00      A    O  
ATOM    606  N   TYR A  83     -14.179  -9.875  -7.818  1.00 15.00      A    N  
ATOM    607  HN  TYR A  83     -13.608  -9.099  -7.644  1.00 15.00      A    H  
ATOM    608  CA  TYR A  83     -14.741 -10.621  -6.693  1.00 15.00      A    C  
ATOM    609  CB  TYR A  83     -13.661 -11.489  -6.037  1.00 15.00      A    C  
ATOM    610  CG  TYR A  83     -13.149 -12.620  -6.899  1.00 15.00      A    C  
ATOM    611  CD1 TYR A  83     -11.945 -12.507  -7.582  1.00 15.00      A    C  
ATOM    612  CD2 TYR A  83     -13.868 -13.801  -7.025  1.00 15.00      A    C  
ATOM    613  CE1 TYR A  83     -11.471 -13.540  -8.367  1.00 15.00      A    C  
ATOM    614  CE2 TYR A  83     -13.402 -14.839  -7.808  1.00 15.00      A    C  
ATOM    615  CZ  TYR A  83     -12.204 -14.704  -8.476  1.00 15.00      A    C  
ATOM    616  OH  TYR A  83     -11.738 -15.736  -9.256  1.00 15.00      A    O  
ATOM    617  HH  TYR A  83     -10.829 -15.931  -9.021  1.00 15.00      A    H  
ATOM    618  C   TYR A  83     -15.357  -9.721  -5.626  1.00 15.00      A    C  
ATOM    619  O   TYR A  83     -16.226 -10.163  -4.872  1.00 15.00      A    O  
ATOM    620  N   ARG A  84     -14.920  -8.467  -5.556  1.00 15.00      A    N  
ATOM    621  HN  ARG A  84     -14.259  -8.149  -6.206  1.00 15.00      A    H  
ATOM    622  CA  ARG A  84     -15.417  -7.558  -4.528  1.00 15.00      A    C  
ATOM    623  CB  ARG A  84     -14.635  -7.821  -3.230  1.00 15.00      A    C  
ATOM    624  CG  ARG A  84     -14.846  -6.807  -2.118  1.00 15.00      A    C  
ATOM    625  CD  ARG A  84     -15.815  -7.321  -1.067  1.00 15.00      A    C  
ATOM    626  NE  ARG A  84     -15.719  -6.550   0.172  1.00 15.00      A    N  
ATOM    627  HE  ARG A  84     -15.033  -6.820   0.819  1.00 15.00      A    H  
ATOM    628  CZ  ARG A  84     -16.497  -5.514   0.461  1.00 15.00      A    C  
ATOM    629  NH1 ARG A  84     -17.433  -5.116  -0.393  1.00 15.00      A    N  
ATOM    630 HH11 ARG A  84     -17.557  -5.619  -1.296  1.00 15.00      A    H  
ATOM    631 HH12 ARG A  84     -18.039  -4.304  -0.162  1.00 15.00      A    H  
ATOM    632  NH2 ARG A  84     -16.337  -4.863   1.608  1.00 15.00      A    N  
ATOM    633 HH21 ARG A  84     -15.601  -5.167   2.278  1.00 15.00      A    H  
ATOM    634 HH22 ARG A  84     -16.945  -4.052   1.836  1.00 15.00      A    H  
ATOM    635  C   ARG A  84     -15.291  -6.085  -4.929  1.00 15.00      A    C  
ATOM    636  O   ARG A  84     -14.328  -5.682  -5.578  1.00 15.00      A    O  
ATOM    637  N   ASN A  85     -16.288  -5.294  -4.530  1.00 15.00      A    N  
ATOM    638  HN  ASN A  85     -17.032  -5.689  -4.031  1.00 15.00      A    H  
ATOM    639  CA  ASN A  85     -16.308  -3.858  -4.801  1.00 15.00      A    C  
ATOM    640  CB  ASN A  85     -17.193  -3.529  -6.013  1.00 15.00      A    C  
ATOM    641  CG  ASN A  85     -17.034  -2.091  -6.493  1.00 15.00      A    C  
ATOM    642  OD1 ASN A  85     -16.379  -1.274  -5.846  1.00 15.00      A    O  
ATOM    643  ND2 ASN A  85     -17.635  -1.772  -7.633  1.00 15.00      A    N  
ATOM    644 HD21 ASN A  85     -18.142  -2.467  -8.101  1.00 15.00      A    H  
ATOM    645 HD22 ASN A  85     -17.545  -0.851  -7.962  1.00 15.00      A    H  
ATOM    646  C   ASN A  85     -16.809  -3.113  -3.564  1.00 15.00      A    C  
ATOM    647  O   ASN A  85     -18.014  -2.991  -3.347  1.00 15.00      A    O  
ATOM    648  N   ALA A  86     -15.871  -2.631  -2.751  1.00 15.00      A    N  
ATOM    649  HN  ALA A  86     -14.927  -2.767  -2.978  1.00 15.00      A    H  
ATOM    650  CA  ALA A  86     -16.208  -1.908  -1.526  1.00 15.00      A    C  
ATOM    651  CB  ALA A  86     -15.066  -2.007  -0.525  1.00 15.00      A    C  
ATOM    652  C   ALA A  86     -16.559  -0.445  -1.793  1.00 15.00      A    C  
ATOM    653  O   ALA A  86     -16.975   0.270  -0.879  1.00 15.00      A    O  
ATOM    654  N   HIS A  87     -16.388  -0.014  -3.047  1.00 15.00      A    N  
ATOM    655  HN  HIS A  87     -16.050  -0.642  -3.719  1.00 15.00      A    H  
ATOM    656  CA  HIS A  87     -16.684   1.366  -3.457  1.00 15.00      A    C  
ATOM    657  CB  HIS A  87     -18.167   1.705  -3.261  1.00 15.00      A    C  
ATOM    658  CG  HIS A  87     -19.101   0.842  -4.053  1.00 15.00      A    C  
ATOM    659  ND1 HIS A  87     -19.325   1.068  -5.389  1.00 15.00      A    N  
ATOM    660  CD2 HIS A  87     -19.829  -0.228  -3.650  1.00 15.00      A    C  
ATOM    661  CE1 HIS A  87     -20.181   0.138  -5.772  1.00 15.00      A    C  
ATOM    662  NE2 HIS A  87     -20.513  -0.667  -4.755  1.00 15.00      A    N  
ATOM    663  HE2 HIS A  87     -21.129  -1.428  -4.789  1.00 15.00      A    H  
ATOM    664  C   HIS A  87     -15.807   2.370  -2.718  1.00 15.00      A    C  
ATOM    665  O   HIS A  87     -16.252   3.463  -2.371  1.00 15.00      A    O  
ATOM    666  N   SER A  88     -14.553   1.998  -2.494  1.00 15.00      A    N  
ATOM    667  HN  SER A  88     -14.248   1.123  -2.815  1.00 15.00      A    H  
ATOM    668  CA  SER A  88     -13.621   2.860  -1.786  1.00 15.00      A    C  
ATOM    669  CB  SER A  88     -13.640   2.542  -0.289  1.00 15.00      A    C  
ATOM    670  OG  SER A  88     -13.445   1.157  -0.055  1.00 15.00      A    O  
ATOM    671  HG  SER A  88     -12.628   1.026   0.432  1.00 15.00      A    H  
ATOM    672  C   SER A  88     -12.206   2.725  -2.335  1.00 15.00      A    C  
ATOM    673  O   SER A  88     -11.932   1.864  -3.173  1.00 15.00      A    O  
ATOM    674  N   ALA A  89     -11.318   3.592  -1.858  1.00 15.00      A    N  
ATOM    675  HN  ALA A  89     -11.611   4.258  -1.199  1.00 15.00      A    H  
ATOM    676  CA  ALA A  89      -9.923   3.587  -2.281  1.00 15.00      A    C  
ATOM    677  CB  ALA A  89      -9.742   4.423  -3.540  1.00 15.00      A    C  
ATOM    678  C   ALA A  89      -9.023   4.103  -1.164  1.00 15.00      A    C  
ATOM    679  O   ALA A  89      -9.333   5.108  -0.520  1.00 15.00      A    O  
ATOM    680  N   THR A  90      -7.914   3.409  -0.936  1.00 15.00      A    N  
ATOM    681  HN  THR A  90      -7.722   2.623  -1.488  1.00 15.00      A    H  
ATOM    682  CA  THR A  90      -6.970   3.791   0.108  1.00 15.00      A    C  
ATOM    683  CB  THR A  90      -6.623   2.595   1.018  1.00 15.00      A    C  
ATOM    684  OG1 THR A  90      -7.821   1.988   1.508  1.00 15.00      A    O  
ATOM    685  HG1 THR A  90      -7.597   1.223   2.044  1.00 15.00      A    H  
ATOM    686  CG2 THR A  90      -5.788   3.047   2.201  1.00 15.00      A    C  
ATOM    687  C   THR A  90      -5.681   4.335  -0.497  1.00 15.00      A    C  
ATOM    688  O   THR A  90      -5.137   3.758  -1.439  1.00 15.00      A    O  
ATOM    689  N   THR A  91      -5.201   5.453   0.041  1.00 15.00      A    N  
ATOM    690  HN  THR A  91      -5.689   5.879   0.778  1.00 15.00      A    H  
ATOM    691  CA  THR A  91      -3.968   6.064  -0.443  1.00 15.00      A    C  
ATOM    692  CB  THR A  91      -4.179   7.533  -0.867  1.00 15.00      A    C  
ATOM    693  OG1 THR A  91      -4.785   8.267   0.204  1.00 15.00      A    O  
ATOM    694  HG1 THR A  91      -4.307   8.096   1.019  1.00 15.00      A    H  
ATOM    695  CG2 THR A  91      -5.065   7.618  -2.099  1.00 15.00      A    C  
ATOM    696  C   THR A  91      -2.872   6.000   0.615  1.00 15.00      A    C  
ATOM    697  O   THR A  91      -3.008   6.567   1.697  1.00 15.00      A    O  
ATOM    698  N   TRP A  92      -1.788   5.302   0.299  1.00 15.00      A    N  
ATOM    699  HN  TRP A  92      -1.735   4.869  -0.580  1.00 15.00      A    H  
ATOM    700  CA  TRP A  92      -0.669   5.176   1.225  1.00 15.00      A    C  
ATOM    701  CB  TRP A  92      -0.031   3.787   1.127  1.00 15.00      A    C  
ATOM    702  CG  TRP A  92      -0.834   2.684   1.757  1.00 15.00      A    C  
ATOM    703  CD1 TRP A  92      -0.691   2.185   3.021  1.00 15.00      A    C  
ATOM    704  CD2 TRP A  92      -1.893   1.931   1.149  1.00 15.00      A    C  
ATOM    705  NE1 TRP A  92      -1.597   1.175   3.238  1.00 15.00      A    N  
ATOM    706  HE1 TRP A  92      -1.692   0.663   4.070  1.00 15.00      A    H  
ATOM    707  CE2 TRP A  92      -2.345   0.999   2.105  1.00 15.00      A    C  
ATOM    708  CE3 TRP A  92      -2.504   1.957  -0.108  1.00 15.00      A    C  
ATOM    709  CZ2 TRP A  92      -3.378   0.101   1.841  1.00 15.00      A    C  
ATOM    710  CZ3 TRP A  92      -3.527   1.065  -0.366  1.00 15.00      A    C  
ATOM    711  CH2 TRP A  92      -3.954   0.150   0.602  1.00 15.00      A    C  
ATOM    712  C   TRP A  92       0.370   6.250   0.932  1.00 15.00      A    C  
ATOM    713  O   TRP A  92       0.782   6.421  -0.213  1.00 15.00      A    O  
ATOM    714  N   SER A  93       0.777   6.979   1.964  1.00 15.00      A    N  
ATOM    715  HN  SER A  93       0.404   6.801   2.853  1.00 15.00      A    H  
ATOM    716  CA  SER A  93       1.764   8.041   1.806  1.00 15.00      A    C  
ATOM    717  CB  SER A  93       1.091   9.413   1.898  1.00 15.00      A    C  
ATOM    718  OG  SER A  93       2.045  10.459   1.812  1.00 15.00      A    O  
ATOM    719  HG  SER A  93       2.761  10.289   2.428  1.00 15.00      A    H  
ATOM    720  C   SER A  93       2.859   7.923   2.857  1.00 15.00      A    C  
ATOM    721  O   SER A  93       2.600   8.077   4.049  1.00 15.00      A    O  
ATOM    722  N   GLY A  94       4.082   7.651   2.412  1.00 15.00      A    N  
ATOM    723  HN  GLY A  94       4.236   7.547   1.448  1.00 15.00      A    H  
ATOM    724  CA  GLY A  94       5.186   7.514   3.345  1.00 15.00      A    C  
ATOM    725  C   GLY A  94       6.546   7.556   2.680  1.00 15.00      A    C  
ATOM    726  O   GLY A  94       6.736   8.253   1.683  1.00 15.00      A    O  
ATOM    727  N   GLN A  95       7.492   6.800   3.232  1.00 15.00      A    N  
ATOM    728  HN  GLN A  95       7.270   6.252   4.014  1.00 15.00      A    H  
ATOM    729  CA  GLN A  95       8.849   6.762   2.696  1.00 15.00      A    C  
ATOM    730  CB  GLN A  95       9.728   7.832   3.353  1.00 15.00      A    C  
ATOM    731  CG  GLN A  95       9.818   7.736   4.870  1.00 15.00      A    C  
ATOM    732  CD  GLN A  95      10.694   8.818   5.472  1.00 15.00      A    C  
ATOM    733  OE1 GLN A  95      11.677   9.248   4.867  1.00 15.00      A    O  
ATOM    734  NE2 GLN A  95      10.337   9.271   6.668  1.00 15.00      A    N  
ATOM    735 HE21 GLN A  95       9.539   8.887   7.089  1.00 15.00      A    H  
ATOM    736 HE22 GLN A  95      10.882   9.974   7.077  1.00 15.00      A    H  
ATOM    737  C   GLN A  95       9.491   5.385   2.840  1.00 15.00      A    C  
ATOM    738  O   GLN A  95       9.124   4.599   3.715  1.00 15.00      A    O  
ATOM    739  N   TYR A  96      10.458   5.109   1.969  1.00 15.00      A    N  
ATOM    740  HN  TYR A  96      10.700   5.785   1.302  1.00 15.00      A    H  
ATOM    741  CA  TYR A  96      11.173   3.838   1.973  1.00 15.00      A    C  
ATOM    742  CB  TYR A  96      11.322   3.314   0.538  1.00 15.00      A    C  
ATOM    743  CG  TYR A  96      12.452   2.324   0.336  1.00 15.00      A    C  
ATOM    744  CD1 TYR A  96      12.374   1.031   0.835  1.00 15.00      A    C  
ATOM    745  CD2 TYR A  96      13.601   2.691  -0.356  1.00 15.00      A    C  
ATOM    746  CE1 TYR A  96      13.409   0.133   0.653  1.00 15.00      A    C  
ATOM    747  CE2 TYR A  96      14.639   1.800  -0.545  1.00 15.00      A    C  
ATOM    748  CZ  TYR A  96      14.538   0.523  -0.037  1.00 15.00      A    C  
ATOM    749  OH  TYR A  96      15.570  -0.369  -0.217  1.00 15.00      A    O  
ATOM    750  HH  TYR A  96      15.223  -1.194  -0.561  1.00 15.00      A    H  
ATOM    751  C   TYR A  96      12.540   3.982   2.637  1.00 15.00      A    C  
ATOM    752  O   TYR A  96      13.304   4.891   2.319  1.00 15.00      A    O  
ATOM    753  N   VAL A  97      12.836   3.078   3.566  1.00 15.00      A    N  
ATOM    754  HN  VAL A  97      12.181   2.382   3.779  1.00 15.00      A    H  
ATOM    755  CA  VAL A  97      14.113   3.089   4.272  1.00 15.00      A    C  
ATOM    756  CB  VAL A  97      13.926   3.257   5.798  1.00 15.00      A    C  
ATOM    757  CG1 VAL A  97      15.272   3.413   6.490  1.00 15.00      A    C  
ATOM    758  CG2 VAL A  97      13.026   4.446   6.106  1.00 15.00      A    C  
ATOM    759  C   VAL A  97      14.869   1.792   3.993  1.00 15.00      A    C  
ATOM    760  O   VAL A  97      14.380   0.705   4.297  1.00 15.00      A    O  
ATOM    761  N   GLY A  98      16.058   1.914   3.406  1.00 15.00      A    N  
ATOM    762  HN  GLY A  98      16.398   2.808   3.192  1.00 15.00      A    H  
ATOM    763  CA  GLY A  98      16.853   0.739   3.082  1.00 15.00      A    C  
ATOM    764  C   GLY A  98      17.686   0.233   4.246  1.00 15.00      A    C  
ATOM    765  O   GLY A  98      17.560   0.722   5.369  1.00 15.00      A    O  
ATOM    766  N   GLY A  99      18.539  -0.752   3.969  1.00 15.00      A    N  
ATOM    767  HN  GLY A  99      18.587  -1.099   3.053  1.00 15.00      A    H  
ATOM    768  CA  GLY A  99      19.395  -1.320   5.000  1.00 15.00      A    C  
ATOM    769  C   GLY A  99      19.064  -2.770   5.301  1.00 15.00      A    C  
ATOM    770  O   GLY A  99      18.459  -3.456   4.477  1.00 15.00      A    O  
ATOM    771  N   ALA A 100      19.471  -3.238   6.483  1.00 15.00      A    N  
ATOM    772  HN  ALA A 100      19.962  -2.644   7.088  1.00 15.00      A    H  
ATOM    773  CA  ALA A 100      19.202  -4.613   6.900  1.00 15.00      A    C  
ATOM    774  CB  ALA A 100      19.971  -4.944   8.170  1.00 15.00      A    C  
ATOM    775  C   ALA A 100      17.706  -4.811   7.119  1.00 15.00      A    C  
ATOM    776  O   ALA A 100      17.128  -5.816   6.704  1.00 15.00      A    O  
ATOM    777  N   GLU A 101      17.090  -3.832   7.771  1.00 15.00      A    N  
ATOM    778  HN  GLU A 101      17.611  -3.060   8.073  1.00 15.00      A    H  
ATOM    779  CA  GLU A 101      15.662  -3.867   8.037  1.00 15.00      A    C  
ATOM    780  CB  GLU A 101      15.373  -3.633   9.522  1.00 15.00      A    C  
ATOM    781  CG  GLU A 101      15.182  -4.912  10.323  1.00 15.00      A    C  
ATOM    782  CD  GLU A 101      13.757  -5.437  10.264  1.00 15.00      A    C  
ATOM    783  OE1 GLU A 101      13.225  -5.601   9.145  1.00 15.00      A    O  
ATOM    784  OE2 GLU A 101      13.173  -5.686  11.339  1.00 15.00      A    O  
ATOM    785  C   GLU A 101      14.951  -2.837   7.175  1.00 15.00      A    C  
ATOM    786  O   GLU A 101      14.664  -1.724   7.617  1.00 15.00      A    O  
ATOM    787  N   ALA A 102      14.704  -3.215   5.923  1.00 15.00      A    N  
ATOM    788  HN  ALA A 102      14.978  -4.111   5.635  1.00 15.00      A    H  
ATOM    789  CA  ALA A 102      14.031  -2.338   4.975  1.00 15.00      A    C  
ATOM    790  CB  ALA A 102      14.176  -2.879   3.562  1.00 15.00      A    C  
ATOM    791  C   ALA A 102      12.565  -2.187   5.350  1.00 15.00      A    C  
ATOM    792  O   ALA A 102      11.849  -3.179   5.501  1.00 15.00      A    O  
ATOM    793  N   ARG A 103      12.124  -0.941   5.506  1.00 15.00      A    N  
ATOM    794  HN  ARG A 103      12.738  -0.193   5.354  1.00 15.00      A    H  
ATOM    795  CA  ARG A 103      10.748  -0.668   5.895  1.00 15.00      A    C  
ATOM    796  CB  ARG A 103      10.699  -0.241   7.366  1.00 15.00      A    C  
ATOM    797  CG  ARG A 103      11.117  -1.306   8.363  1.00 15.00      A    C  
ATOM    798  CD  ARG A 103      11.522  -0.676   9.687  1.00 15.00      A    C  
ATOM    799  NE  ARG A 103      12.930  -0.277   9.694  1.00 15.00      A    N  
ATOM    800  HE  ARG A 103      13.598  -0.993   9.725  1.00 15.00      A    H  
ATOM    801  CZ  ARG A 103      13.354   0.987   9.657  1.00 15.00      A    C  
ATOM    802  NH1 ARG A 103      12.488   1.992   9.611  1.00 15.00      A    N  
ATOM    803 HH11 ARG A 103      11.467   1.800   9.602  1.00 15.00      A    H  
ATOM    804 HH12 ARG A 103      12.833   2.974   9.583  1.00 15.00      A    H  
ATOM    805  NH2 ARG A 103      14.655   1.243   9.666  1.00 15.00      A    N  
ATOM    806 HH21 ARG A 103      14.992   2.226   9.638  1.00 15.00      A    H  
ATOM    807 HH22 ARG A 103      15.339   0.460   9.700  1.00 15.00      A    H  
ATOM    808  C   ARG A 103      10.125   0.440   5.058  1.00 15.00      A    C  
ATOM    809  O   ARG A 103      10.823   1.277   4.486  1.00 15.00      A    O  
ATOM    810  N   ILE A 104       8.798   0.429   4.992  1.00 15.00      A    N  
ATOM    811  HN  ILE A 104       8.305  -0.298   5.435  1.00 15.00      A    H  
ATOM    812  CA  ILE A 104       8.049   1.452   4.276  1.00 15.00      A    C  
ATOM    813  CB  ILE A 104       7.426   0.935   2.956  1.00 15.00      A    C  
ATOM    814  CG1 ILE A 104       8.524   0.418   2.020  1.00 15.00      A    C  
ATOM    815  CG2 ILE A 104       6.633   2.041   2.270  1.00 15.00      A    C  
ATOM    816  CD1 ILE A 104       8.059   0.139   0.604  1.00 15.00      A    C  
ATOM    817  C   ILE A 104       6.972   2.023   5.197  1.00 15.00      A    C  
ATOM    818  O   ILE A 104       5.818   1.578   5.188  1.00 15.00      A    O  
ATOM    819  N   ASN A 105       7.376   2.990   6.020  1.00 15.00      A    N  
ATOM    820  HN  ASN A 105       8.310   3.284   5.983  1.00 15.00      A    H  
ATOM    821  CA  ASN A 105       6.467   3.633   6.965  1.00 15.00      A    C  
ATOM    822  CB  ASN A 105       7.260   4.427   8.013  1.00 15.00      A    C  
ATOM    823  CG  ASN A 105       8.359   3.621   8.690  1.00 15.00      A    C  
ATOM    824  OD1 ASN A 105       9.514   4.043   8.731  1.00 15.00      A    O  
ATOM    825  ND2 ASN A 105       8.006   2.463   9.239  1.00 15.00      A    N  
ATOM    826 HD21 ASN A 105       7.068   2.190   9.181  1.00 15.00      A    H  
ATOM    827 HD22 ASN A 105       8.700   1.933   9.685  1.00 15.00      A    H  
ATOM    828  C   ASN A 105       5.515   4.562   6.220  1.00 15.00      A    C  
ATOM    829  O   ASN A 105       5.940   5.579   5.671  1.00 15.00      A    O  
ATOM    830  N   THR A 106       4.229   4.207   6.197  1.00 15.00      A    N  
ATOM    831  HN  THR A 106       3.948   3.397   6.671  1.00 15.00      A    H  
ATOM    832  CA  THR A 106       3.231   5.005   5.487  1.00 15.00      A    C  
ATOM    833  CB  THR A 106       2.763   4.295   4.198  1.00 15.00      A    C  
ATOM    834  OG1 THR A 106       2.300   2.977   4.518  1.00 15.00      A    O  
ATOM    835  HG1 THR A 106       2.604   2.740   5.401  1.00 15.00      A    H  
ATOM    836  CG2 THR A 106       3.893   4.198   3.180  1.00 15.00      A    C  
ATOM    837  C   THR A 106       1.996   5.306   6.333  1.00 15.00      A    C  
ATOM    838  O   THR A 106       1.782   4.712   7.393  1.00 15.00      A    O  
ATOM    839  N   GLN A 107       1.195   6.243   5.838  1.00 15.00      A    N  
ATOM    840  HN  GLN A 107       1.454   6.681   5.000  1.00 15.00      A    H  
ATOM    841  CA  GLN A 107      -0.049   6.651   6.477  1.00 15.00      A    C  
ATOM    842  CB  GLN A 107       0.107   8.041   7.104  1.00 15.00      A    C  
ATOM    843  CG  GLN A 107       1.103   8.103   8.258  1.00 15.00      A    C  
ATOM    844  CD  GLN A 107       0.436   8.365   9.597  1.00 15.00      A    C  
ATOM    845  OE1 GLN A 107       0.979   9.068  10.450  1.00 15.00      A    O  
ATOM    846  NE2 GLN A 107      -0.737   7.777   9.796  1.00 15.00      A    N  
ATOM    847 HE21 GLN A 107      -1.098   7.211   9.080  1.00 15.00      A    H  
ATOM    848 HE22 GLN A 107      -1.197   7.939  10.644  1.00 15.00      A    H  
ATOM    849  C   GLN A 107      -1.141   6.659   5.407  1.00 15.00      A    C  
ATOM    850  O   GLN A 107      -1.027   7.374   4.409  1.00 15.00      A    O  
ATOM    851  N   TRP A 108      -2.190   5.865   5.606  1.00 15.00      A    N  
ATOM    852  HN  TRP A 108      -2.258   5.352   6.439  1.00 15.00      A    H  
ATOM    853  CA  TRP A 108      -3.249   5.755   4.607  1.00 15.00      A    C  
ATOM    854  CB  TRP A 108      -3.564   4.289   4.299  1.00 15.00      A    C  
ATOM    855  CG  TRP A 108      -3.875   3.454   5.504  1.00 15.00      A    C  
ATOM    856  CD1 TRP A 108      -2.996   2.700   6.226  1.00 15.00      A    C  
ATOM    857  CD2 TRP A 108      -5.157   3.274   6.117  1.00 15.00      A    C  
ATOM    858  NE1 TRP A 108      -3.648   2.071   7.258  1.00 15.00      A    N  
ATOM    859  HE1 TRP A 108      -3.231   1.477   7.918  1.00 15.00      A    H  
ATOM    860  CE2 TRP A 108      -4.976   2.406   7.212  1.00 15.00      A    C  
ATOM    861  CE3 TRP A 108      -6.439   3.765   5.851  1.00 15.00      A    C  
ATOM    862  CZ2 TRP A 108      -6.029   2.019   8.039  1.00 15.00      A    C  
ATOM    863  CZ3 TRP A 108      -7.482   3.379   6.673  1.00 15.00      A    C  
ATOM    864  CH2 TRP A 108      -7.271   2.516   7.754  1.00 15.00      A    C  
ATOM    865  C   TRP A 108      -4.524   6.536   4.913  1.00 15.00      A    C  
ATOM    866  O   TRP A 108      -4.772   6.954   6.047  1.00 15.00      A    O  
ATOM    867  N   LEU A 109      -5.324   6.713   3.858  1.00 15.00      A    N  
ATOM    868  HN  LEU A 109      -5.042   6.345   2.994  1.00 15.00      A    H  
ATOM    869  CA  LEU A 109      -6.601   7.419   3.923  1.00 15.00      A    C  
ATOM    870  CB  LEU A 109      -6.456   8.836   3.351  1.00 15.00      A    C  
ATOM    871  CG  LEU A 109      -5.625   9.828   4.170  1.00 15.00      A    C  
ATOM    872  CD1 LEU A 109      -5.346  11.088   3.363  1.00 15.00      A    C  
ATOM    873  CD2 LEU A 109      -6.334  10.174   5.471  1.00 15.00      A    C  
ATOM    874  C   LEU A 109      -7.636   6.643   3.108  1.00 15.00      A    C  
ATOM    875  O   LEU A 109      -7.539   6.573   1.883  1.00 15.00      A    O  
ATOM    876  N   LEU A 110      -8.616   6.052   3.787  1.00 15.00      A    N  
ATOM    877  HN  LEU A 110      -8.654   6.154   4.762  1.00 15.00      A    H  
ATOM    878  CA  LEU A 110      -9.643   5.263   3.110  1.00 15.00      A    C  
ATOM    879  CB  LEU A 110      -9.945   3.981   3.897  1.00 15.00      A    C  
ATOM    880  CG  LEU A 110     -11.100   3.113   3.387  1.00 15.00      A    C  
ATOM    881  CD1 LEU A 110     -10.863   2.675   1.951  1.00 15.00      A    C  
ATOM    882  CD2 LEU A 110     -11.298   1.905   4.290  1.00 15.00      A    C  
ATOM    883  C   LEU A 110     -10.917   6.067   2.868  1.00 15.00      A    C  
ATOM    884  O   LEU A 110     -11.721   6.266   3.776  1.00 15.00      A    O  
ATOM    885  N   THR A 111     -11.096   6.521   1.629  1.00 15.00      A    N  
ATOM    886  HN  THR A 111     -10.419   6.325   0.945  1.00 15.00      A    H  
ATOM    887  CA  THR A 111     -12.275   7.298   1.264  1.00 15.00      A    C  
ATOM    888  CB  THR A 111     -11.914   8.523   0.401  1.00 15.00      A    C  
ATOM    889  OG1 THR A 111     -10.816   9.224   0.997  1.00 15.00      A    O  
ATOM    890  HG1 THR A 111     -10.102   8.609   1.176  1.00 15.00      A    H  
ATOM    891  CG2 THR A 111     -13.104   9.465   0.294  1.00 15.00      A    C  
ATOM    892  C   THR A 111     -13.290   6.438   0.519  1.00 15.00      A    C  
ATOM    893  O   THR A 111     -13.007   5.909  -0.558  1.00 15.00      A    O  
ATOM    894  N   SER A 112     -14.474   6.303   1.108  1.00 15.00      A    N  
ATOM    895  HN  SER A 112     -14.631   6.751   1.965  1.00 15.00      A    H  
ATOM    896  CA  SER A 112     -15.547   5.511   0.520  1.00 15.00      A    C  
ATOM    897  CB  SER A 112     -16.185   4.619   1.590  1.00 15.00      A    C  
ATOM    898  OG  SER A 112     -15.211   3.825   2.246  1.00 15.00      A    O  
ATOM    899  HG  SER A 112     -15.401   2.897   2.089  1.00 15.00      A    H  
ATOM    900  C   SER A 112     -16.610   6.412  -0.098  1.00 15.00      A    C  
ATOM    901  O   SER A 112     -16.795   7.553   0.331  1.00 15.00      A    O  
ATOM    902  N   GLY A 113     -17.300   5.896  -1.114  1.00 15.00      A    N  
ATOM    903  HN  GLY A 113     -17.091   4.989  -1.422  1.00 15.00      A    H  
ATOM    904  CA  GLY A 113     -18.344   6.656  -1.776  1.00 15.00      A    C  
ATOM    905  C   GLY A 113     -19.609   6.728  -0.948  1.00 15.00      A    C  
ATOM    906  O   GLY A 113     -20.339   5.743  -0.837  1.00 15.00      A    O  
ATOM    907  N   THR A 114     -19.862   7.895  -0.365  1.00 15.00      A    N  
ATOM    908  HN  THR A 114     -19.244   8.643  -0.507  1.00 15.00      A    H  
ATOM    909  CA  THR A 114     -21.043   8.103   0.467  1.00 15.00      A    C  
ATOM    910  CB  THR A 114     -20.650   8.437   1.920  1.00 15.00      A    C  
ATOM    911  OG1 THR A 114     -19.712   9.524   1.924  1.00 15.00      A    O  
ATOM    912  HG1 THR A 114     -19.592   9.846   1.026  1.00 15.00      A    H  
ATOM    913  CG2 THR A 114     -20.026   7.225   2.604  1.00 15.00      A    C  
ATOM    914  C   THR A 114     -21.899   9.238  -0.087  1.00 15.00      A    C  
ATOM    915  O   THR A 114     -21.550   9.854  -1.098  1.00 15.00      A    O  
ATOM    916  N   THR A 115     -23.019   9.513   0.575  1.00 15.00      A    N  
ATOM    917  HN  THR A 115     -23.247   8.989   1.373  1.00 15.00      A    H  
ATOM    918  CA  THR A 115     -23.917  10.578   0.143  1.00 15.00      A    C  
ATOM    919  CB  THR A 115     -25.356  10.356   0.652  1.00 15.00      A    C  
ATOM    920  OG1 THR A 115     -25.359  10.260   2.082  1.00 15.00      A    O  
ATOM    921  HG1 THR A 115     -24.591   9.762   2.372  1.00 15.00      A    H  
ATOM    922  CG2 THR A 115     -25.942   9.084   0.060  1.00 15.00      A    C  
ATOM    923  C   THR A 115     -23.412  11.944   0.608  1.00 15.00      A    C  
ATOM    924  O   THR A 115     -22.390  12.037   1.292  1.00 15.00      A    O  
ATOM    925  N   GLU A 116     -24.130  13.000   0.231  1.00 15.00      A    N  
ATOM    926  HN  GLU A 116     -24.927  12.862  -0.321  1.00 15.00      A    H  
ATOM    927  CA  GLU A 116     -23.759  14.360   0.618  1.00 15.00      A    C  
ATOM    928  CB  GLU A 116     -24.483  15.388  -0.255  1.00 15.00      A    C  
ATOM    929  CG  GLU A 116     -23.826  15.615  -1.607  1.00 15.00      A    C  
ATOM    930  CD  GLU A 116     -24.826  15.956  -2.690  1.00 15.00      A    C  
ATOM    931  OE1 GLU A 116     -25.184  17.146  -2.819  1.00 15.00      A    O  
ATOM    932  OE2 GLU A 116     -25.253  15.031  -3.412  1.00 15.00      A    O  
ATOM    933  C   GLU A 116     -24.042  14.615   2.096  1.00 15.00      A    C  
ATOM    934  O   GLU A 116     -23.566  15.594   2.670  1.00 15.00      A    O  
ATOM    935  N   ALA A 117     -24.827  13.725   2.705  1.00 15.00      A    N  
ATOM    936  HN  ALA A 117     -25.193  12.981   2.184  1.00 15.00      A    H  
ATOM    937  CA  ALA A 117     -25.162  13.836   4.119  1.00 15.00      A    C  
ATOM    938  CB  ALA A 117     -26.599  13.398   4.356  1.00 15.00      A    C  
ATOM    939  C   ALA A 117     -24.203  13.010   4.975  1.00 15.00      A    C  
ATOM    940  O   ALA A 117     -24.076  13.235   6.178  1.00 15.00      A    O  
ATOM    941  N   ASN A 118     -23.530  12.052   4.340  1.00 15.00      A    N  
ATOM    942  HN  ASN A 118     -23.677  11.926   3.379  1.00 15.00      A    H  
ATOM    943  CA  ASN A 118     -22.576  11.188   5.035  1.00 15.00      A    C  
ATOM    944  CB  ASN A 118     -22.956   9.713   4.847  1.00 15.00      A    C  
ATOM    945  CG  ASN A 118     -24.309   9.353   5.436  1.00 15.00      A    C  
ATOM    946  OD1 ASN A 118     -25.018   8.501   4.904  1.00 15.00      A    O  
ATOM    947  ND2 ASN A 118     -24.672   9.994   6.542  1.00 15.00      A    N  
ATOM    948 HD21 ASN A 118     -24.057  10.656   6.916  1.00 15.00      A    H  
ATOM    949 HD22 ASN A 118     -25.544   9.778   6.935  1.00 15.00      A    H  
ATOM    950  C   ASN A 118     -21.156  11.424   4.519  1.00 15.00      A    C  
ATOM    951  O   ASN A 118     -20.292  10.552   4.625  1.00 15.00      A    O  
ATOM    952  N   ALA A 119     -20.919  12.616   3.976  1.00 15.00      A    N  
ATOM    953  HN  ALA A 119     -21.643  13.275   3.944  1.00 15.00      A    H  
ATOM    954  CA  ALA A 119     -19.613  12.976   3.427  1.00 15.00      A    C  
ATOM    955  CB  ALA A 119     -19.755  14.111   2.422  1.00 15.00      A    C  
ATOM    956  C   ALA A 119     -18.606  13.344   4.518  1.00 15.00      A    C  
ATOM    957  O   ALA A 119     -17.408  13.448   4.253  1.00 15.00      A    O  
ATOM    958  N   TRP A 120     -19.098  13.549   5.740  1.00 15.00      A    N  
ATOM    959  HN  TRP A 120     -20.063  13.472   5.885  1.00 15.00      A    H  
ATOM    960  CA  TRP A 120     -18.232  13.896   6.865  1.00 15.00      A    C  
ATOM    961  CB  TRP A 120     -19.022  14.598   7.982  1.00 15.00      A    C  
ATOM    962  CG  TRP A 120     -20.059  13.743   8.657  1.00 15.00      A    C  
ATOM    963  CD1 TRP A 120     -21.333  13.502   8.230  1.00 15.00      A    C  
ATOM    964  CD2 TRP A 120     -19.912  13.029   9.893  1.00 15.00      A    C  
ATOM    965  NE1 TRP A 120     -21.986  12.680   9.117  1.00 15.00      A    N  
ATOM    966  HE1 TRP A 120     -22.909  12.364   9.029  1.00 15.00      A    H  
ATOM    967  CE2 TRP A 120     -21.133  12.376  10.147  1.00 15.00      A    C  
ATOM    968  CE3 TRP A 120     -18.865  12.878  10.805  1.00 15.00      A    C  
ATOM    969  CZ2 TRP A 120     -21.334  11.586  11.277  1.00 15.00      A    C  
ATOM    970  CZ3 TRP A 120     -19.066  12.093  11.924  1.00 15.00      A    C  
ATOM    971  CH2 TRP A 120     -20.291  11.456  12.151  1.00 15.00      A    C  
ATOM    972  C   TRP A 120     -17.500  12.669   7.405  1.00 15.00      A    C  
ATOM    973  O   TRP A 120     -16.399  12.780   7.947  1.00 15.00      A    O  
ATOM    974  N   LYS A 121     -18.119  11.501   7.247  1.00 15.00      A    N  
ATOM    975  HN  LYS A 121     -18.996  11.484   6.806  1.00 15.00      A    H  
ATOM    976  CA  LYS A 121     -17.540  10.245   7.716  1.00 15.00      A    C  
ATOM    977  CB  LYS A 121     -18.506   9.560   8.687  1.00 15.00      A    C  
ATOM    978  CG  LYS A 121     -19.912   9.374   8.133  1.00 15.00      A    C  
ATOM    979  CD  LYS A 121     -20.752   8.477   9.027  1.00 15.00      A    C  
ATOM    980  CE  LYS A 121     -22.128   8.246   8.426  1.00 15.00      A    C  
ATOM    981  NZ  LYS A 121     -22.953   7.330   9.258  1.00 15.00      A    N  
ATOM    982  HZ1 LYS A 121     -23.897   7.216   8.835  1.00 15.00      A    H  
ATOM    983  HZ2 LYS A 121     -23.058   7.717  10.216  1.00 15.00      A    H  
ATOM    984  HZ3 LYS A 121     -22.497   6.398   9.319  1.00 15.00      A    H  
ATOM    985  C   LYS A 121     -17.222   9.311   6.545  1.00 15.00      A    C  
ATOM    986  O   LYS A 121     -17.493   8.109   6.601  1.00 15.00      A    O  
ATOM    987  N   SER A 122     -16.636   9.866   5.491  1.00 15.00      A    N  
ATOM    988  HN  SER A 122     -16.431  10.824   5.505  1.00 15.00      A    H  
ATOM    989  CA  SER A 122     -16.296   9.082   4.309  1.00 15.00      A    C  
ATOM    990  CB  SER A 122     -16.678   9.846   3.039  1.00 15.00      A    C  
ATOM    991  OG  SER A 122     -15.984  11.081   2.960  1.00 15.00      A    O  
ATOM    992  HG  SER A 122     -15.038  10.920   3.010  1.00 15.00      A    H  
ATOM    993  C   SER A 122     -14.815   8.714   4.261  1.00 15.00      A    C  
ATOM    994  O   SER A 122     -14.416   7.849   3.487  1.00 15.00      A    O  
ATOM    995  N   THR A 123     -14.001   9.359   5.091  1.00 15.00      A    N  
ATOM    996  HN  THR A 123     -14.369  10.019   5.715  1.00 15.00      A    H  
ATOM    997  CA  THR A 123     -12.566   9.093   5.090  1.00 15.00      A    C  
ATOM    998  CB  THR A 123     -11.762  10.357   4.719  1.00 15.00      A    C  
ATOM    999  OG1 THR A 123     -12.320  10.950   3.538  1.00 15.00      A    O  
ATOM   1000  HG1 THR A 123     -13.044  11.530   3.781  1.00 15.00      A    H  
ATOM   1001  CG2 THR A 123     -10.304  10.010   4.455  1.00 15.00      A    C  
ATOM   1002  C   THR A 123     -12.060   8.546   6.425  1.00 15.00      A    C  
ATOM   1003  O   THR A 123     -12.344   9.100   7.488  1.00 15.00      A    O  
ATOM   1004  N   LEU A 124     -11.309   7.447   6.350  1.00 15.00      A    N  
ATOM   1005  HN  LEU A 124     -11.146   7.046   5.470  1.00 15.00      A    H  
ATOM   1006  CA  LEU A 124     -10.724   6.816   7.530  1.00 15.00      A    C  
ATOM   1007  CB  LEU A 124     -11.049   5.318   7.552  1.00 15.00      A    C  
ATOM   1008  CG  LEU A 124     -12.489   4.948   7.916  1.00 15.00      A    C  
ATOM   1009  CD1 LEU A 124     -12.733   3.463   7.696  1.00 15.00      A    C  
ATOM   1010  CD2 LEU A 124     -12.792   5.333   9.357  1.00 15.00      A    C  
ATOM   1011  C   LEU A 124      -9.212   7.026   7.527  1.00 15.00      A    C  
ATOM   1012  O   LEU A 124      -8.603   7.130   6.464  1.00 15.00      A    O  
ATOM   1013  N   VAL A 125      -8.606   7.093   8.708  1.00 15.00      A    N  
ATOM   1014  HN  VAL A 125      -9.132   6.990   9.530  1.00 15.00      A    H  
ATOM   1015  CA  VAL A 125      -7.164   7.310   8.801  1.00 15.00      A    C  
ATOM   1016  CB  VAL A 125      -6.821   8.729   9.318  1.00 15.00      A    C  
ATOM   1017  CG1 VAL A 125      -7.319   8.939  10.741  1.00 15.00      A    C  
ATOM   1018  CG2 VAL A 125      -5.328   9.015   9.208  1.00 15.00      A    C  
ATOM   1019  C   VAL A 125      -6.463   6.241   9.643  1.00 15.00      A    C  
ATOM   1020  O   VAL A 125      -6.974   5.806  10.676  1.00 15.00      A    O  
ATOM   1021  N   GLY A 126      -5.291   5.818   9.175  1.00 15.00      A    N  
ATOM   1022  HN  GLY A 126      -4.946   6.194   8.337  1.00 15.00      A    H  
ATOM   1023  CA  GLY A 126      -4.516   4.815   9.877  1.00 15.00      A    C  
ATOM   1024  C   GLY A 126      -3.069   4.812   9.424  1.00 15.00      A    C  
ATOM   1025  O   GLY A 126      -2.638   5.717   8.707  1.00 15.00      A    O  
ATOM   1026  N   HIS A 127      -2.320   3.795   9.828  1.00 15.00      A    N  
ATOM   1027  HN  HIS A 127      -2.721   3.096  10.387  1.00 15.00      A    H  
ATOM   1028  CA  HIS A 127      -0.912   3.686   9.456  1.00 15.00      A    C  
ATOM   1029  CB  HIS A 127      -0.006   4.250  10.558  1.00 15.00      A    C  
ATOM   1030  CG  HIS A 127      -0.267   3.686  11.924  1.00 15.00      A    C  
ATOM   1031  ND1 HIS A 127       0.455   2.624  12.410  1.00 15.00      A    N  
ATOM   1032  CD2 HIS A 127      -1.186   4.064  12.849  1.00 15.00      A    C  
ATOM   1033  CE1 HIS A 127      -0.031   2.376  13.611  1.00 15.00      A    C  
ATOM   1034  NE2 HIS A 127      -1.025   3.220  13.918  1.00 15.00      A    N  
ATOM   1035  HE2 HIS A 127      -1.545   3.231  14.748  1.00 15.00      A    H  
ATOM   1036  C   HIS A 127      -0.536   2.244   9.134  1.00 15.00      A    C  
ATOM   1037  O   HIS A 127      -1.106   1.305   9.693  1.00 15.00      A    O  
ATOM   1038  N   ASP A 128       0.423   2.073   8.232  1.00 15.00      A    N  
ATOM   1039  HN  ASP A 128       0.848   2.860   7.827  1.00 15.00      A    H  
ATOM   1040  CA  ASP A 128       0.860   0.741   7.832  1.00 15.00      A    C  
ATOM   1041  CB  ASP A 128       0.177   0.321   6.527  1.00 15.00      A    C  
ATOM   1042  CG  ASP A 128      -0.981  -0.633   6.752  1.00 15.00      A    C  
ATOM   1043  OD1 ASP A 128      -0.835  -1.555   7.585  1.00 15.00      A    O  
ATOM   1044  OD2 ASP A 128      -2.028  -0.466   6.088  1.00 15.00      A    O  
ATOM   1045  C   ASP A 128       2.374   0.654   7.677  1.00 15.00      A    C  
ATOM   1046  O   ASP A 128       2.979   1.418   6.923  1.00 15.00      A    O  
ATOM   1047  N   THR A 129       2.984  -0.282   8.403  1.00 15.00      A    N  
ATOM   1048  HN  THR A 129       2.449  -0.846   9.001  1.00 15.00      A    H  
ATOM   1049  CA  THR A 129       4.425  -0.492   8.329  1.00 15.00      A    C  
ATOM   1050  CB  THR A 129       5.049  -0.706   9.728  1.00 15.00      A    C  
ATOM   1051  OG1 THR A 129       4.690   0.384  10.591  1.00 15.00      A    O  
ATOM   1052  HG1 THR A 129       5.173   0.312  11.420  1.00 15.00      A    H  
ATOM   1053  CG2 THR A 129       6.567  -0.784   9.633  1.00 15.00      A    C  
ATOM   1054  C   THR A 129       4.712  -1.707   7.453  1.00 15.00      A    C  
ATOM   1055  O   THR A 129       4.315  -2.824   7.783  1.00 15.00      A    O  
ATOM   1056  N   PHE A 130       5.387  -1.484   6.332  1.00 15.00      A    N  
ATOM   1057  HN  PHE A 130       5.681  -0.572   6.122  1.00 15.00      A    H  
ATOM   1058  CA  PHE A 130       5.702  -2.566   5.406  1.00 15.00      A    C  
ATOM   1059  CB  PHE A 130       5.410  -2.146   3.961  1.00 15.00      A    C  
ATOM   1060  CG  PHE A 130       3.952  -1.899   3.673  1.00 15.00      A    C  
ATOM   1061  CD1 PHE A 130       3.445  -0.608   3.644  1.00 15.00      A    C  
ATOM   1062  CD2 PHE A 130       3.090  -2.956   3.430  1.00 15.00      A    C  
ATOM   1063  CE1 PHE A 130       2.108  -0.378   3.378  1.00 15.00      A    C  
ATOM   1064  CE2 PHE A 130       1.752  -2.732   3.164  1.00 15.00      A    C  
ATOM   1065  CZ  PHE A 130       1.259  -1.441   3.138  1.00 15.00      A    C  
ATOM   1066  C   PHE A 130       7.148  -3.036   5.548  1.00 15.00      A    C  
ATOM   1067  O   PHE A 130       8.071  -2.229   5.614  1.00 15.00      A    O  
ATOM   1068  N   THR A 131       7.330  -4.351   5.603  1.00 15.00      A    N  
ATOM   1069  HN  THR A 131       6.548  -4.940   5.560  1.00 15.00      A    H  
ATOM   1070  CA  THR A 131       8.657  -4.948   5.728  1.00 15.00      A    C  
ATOM   1071  CB  THR A 131       8.861  -5.602   7.110  1.00 15.00      A    C  
ATOM   1072  OG1 THR A 131       7.720  -6.404   7.442  1.00 15.00      A    O  
ATOM   1073  HG1 THR A 131       7.567  -7.048   6.747  1.00 15.00      A    H  
ATOM   1074  CG2 THR A 131       9.063  -4.543   8.185  1.00 15.00      A    C  
ATOM   1075  C   THR A 131       8.869  -5.995   4.639  1.00 15.00      A    C  
ATOM   1076  O   THR A 131       7.907  -6.536   4.098  1.00 15.00      A    O  
ATOM   1077  N   LYS A 132      10.129  -6.277   4.317  1.00 15.00      A    N  
ATOM   1078  HN  LYS A 132      10.857  -5.819   4.786  1.00 15.00      A    H  
ATOM   1079  CA  LYS A 132      10.448  -7.258   3.282  1.00 15.00      A    C  
ATOM   1080  CB  LYS A 132      11.875  -7.068   2.768  1.00 15.00      A    C  
ATOM   1081  CG  LYS A 132      12.100  -5.765   2.023  1.00 15.00      A    C  
ATOM   1082  CD  LYS A 132      13.268  -5.874   1.056  1.00 15.00      A    C  
ATOM   1083  CE  LYS A 132      14.564  -6.215   1.775  1.00 15.00      A    C  
ATOM   1084  NZ  LYS A 132      15.692  -6.374   0.819  1.00 15.00      A    N  
ATOM   1085  HZ1 LYS A 132      16.502  -6.822   1.293  1.00 15.00      A    H  
ATOM   1086  HZ2 LYS A 132      15.987  -5.446   0.457  1.00 15.00      A    H  
ATOM   1087  HZ3 LYS A 132      15.398  -6.969   0.017  1.00 15.00      A    H  
ATOM   1088  C   LYS A 132      10.258  -8.691   3.768  1.00 15.00      A    C  
ATOM   1089  O   LYS A 132      10.044  -9.601   2.968  1.00 15.00      A    O  
ATOM   1090  N   VAL A 133      10.341  -8.889   5.080  1.00 15.00      A    N  
ATOM   1091  HN  VAL A 133      10.508  -8.125   5.671  1.00 15.00      A    H  
ATOM   1092  CA  VAL A 133      10.180 -10.218   5.661  1.00 15.00      A    C  
ATOM   1093  CB  VAL A 133      11.512 -10.781   6.206  1.00 15.00      A    C  
ATOM   1094  CG1 VAL A 133      12.410 -11.237   5.067  1.00 15.00      A    C  
ATOM   1095  CG2 VAL A 133      12.225  -9.755   7.078  1.00 15.00      A    C  
ATOM   1096  C   VAL A 133       9.138 -10.227   6.773  1.00 15.00      A    C  
ATOM   1097  O   VAL A 133       8.917  -9.218   7.441  1.00 15.00      A    O  
ATOM   1098  N   LYS A 134       8.499 -11.376   6.959  1.00 15.00      A    N  
ATOM   1099  HN  LYS A 134       8.716 -12.139   6.384  1.00 15.00      A    H  
ATOM   1100  CA  LYS A 134       7.484 -11.537   7.994  1.00 15.00      A    C  
ATOM   1101  CB  LYS A 134       6.082 -11.336   7.403  1.00 15.00      A    C  
ATOM   1102  CG  LYS A 134       5.545 -12.533   6.635  1.00 15.00      A    C  
ATOM   1103  CD  LYS A 134       4.114 -12.300   6.179  1.00 15.00      A    C  
ATOM   1104  CE  LYS A 134       3.475 -13.587   5.685  1.00 15.00      A    C  
ATOM   1105  NZ  LYS A 134       4.378 -14.344   4.776  1.00 15.00      A    N  
ATOM   1106  HZ1 LYS A 134       4.638 -13.757   3.958  1.00 15.00      A    H  
ATOM   1107  HZ2 LYS A 134       3.903 -15.203   4.435  1.00 15.00      A    H  
ATOM   1108  HZ3 LYS A 134       5.245 -14.619   5.282  1.00 15.00      A    H  
ATOM   1109  C   LYS A 134       7.605 -12.920   8.630  1.00 15.00      A    C  
ATOM   1110  O   LYS A 134       8.213 -13.815   8.043  1.00 15.00      A    O  
ATOM   1111  N   PRO A 135       7.045 -13.111   9.844  1.00 15.00      A    N  
ATOM   1112  CA  PRO A 135       7.100 -14.403  10.543  1.00 15.00      A    C  
ATOM   1113  CB  PRO A 135       6.350 -14.143  11.855  1.00 15.00      A    C  
ATOM   1114  CG  PRO A 135       6.368 -12.662  12.021  1.00 15.00      A    C  
ATOM   1115  CD  PRO A 135       6.337 -12.090  10.634  1.00 15.00      A    C  
ATOM   1116  C   PRO A 135       6.413 -15.507   9.745  1.00 15.00      A    C  
ATOM   1117  O   PRO A 135       5.187 -15.516   9.609  1.00 15.00      A    O  
ATOM   1118  N   SER A 136       7.215 -16.427   9.210  1.00 15.00      A    N  
ATOM   1119  HN  SER A 136       8.183 -16.363   9.359  1.00 15.00      A    H  
ATOM   1120  CA  SER A 136       6.694 -17.527   8.410  1.00 15.00      A    C  
ATOM   1121  CB  SER A 136       7.207 -17.431   6.969  1.00 15.00      A    C  
ATOM   1122  OG  SER A 136       8.624 -17.421   6.927  1.00 15.00      A    O  
ATOM   1123  HG  SER A 136       8.967 -18.154   7.444  1.00 15.00      A    H  
ATOM   1124  C   SER A 136       7.052 -18.883   9.008  1.00 15.00      A    C  
ATOM   1125  O   SER A 136       8.007 -19.005   9.778  1.00 15.00      A    O  
ATOM   1126  N   ALA A 137       6.271 -19.893   8.639  1.00 15.00      A    N  
ATOM   1127  HN  ALA A 137       5.532 -19.716   8.019  1.00 15.00      A    H  
ATOM   1128  CA  ALA A 137       6.472 -21.255   9.115  1.00 15.00      A    C  
ATOM   1129  CB  ALA A 137       5.768 -21.456  10.450  1.00 15.00      A    C  
ATOM   1130  C   ALA A 137       5.942 -22.243   8.084  1.00 15.00      A    C  
ATOM   1131  O   ALA A 137       5.174 -21.866   7.197  1.00 15.00      A    O  
ATOM   1132  N   ALA A 138       6.352 -23.500   8.200  1.00 15.00      A    N  
ATOM   1133  HN  ALA A 138       6.962 -23.740   8.928  1.00 15.00      A    H  
ATOM   1134  CA  ALA A 138       5.917 -24.535   7.267  1.00 15.00      A    C  
ATOM   1135  CB  ALA A 138       6.899 -25.697   7.264  1.00 15.00      A    C  
ATOM   1136  C   ALA A 138       4.505 -25.021   7.584  1.00 15.00      A    C  
ATOM   1137  O   ALA A 138       4.041 -24.912   8.719  1.00 15.00      A    O  
ATOM   1138  N   SER A 139       3.831 -25.557   6.569  1.00 15.00      A    N  
ATOM   1139  HN  SER A 139       4.259 -25.607   5.689  1.00 15.00      A    H  
ATOM   1140  CA  SER A 139       2.470 -26.066   6.721  1.00 15.00      A    C  
ATOM   1141  CB  SER A 139       1.841 -26.324   5.348  1.00 15.00      A    C  
ATOM   1142  OG  SER A 139       1.879 -25.160   4.540  1.00 15.00      A    O  
ATOM   1143  HG  SER A 139       1.489 -24.424   5.019  1.00 15.00      A    H  
ATOM   1144  C   SER A 139       2.448 -27.346   7.551  1.00 15.00      A    C  
ATOM   1145  O   SER A 139       1.728 -27.442   8.545  1.00 15.00      A    O  
ATOM   1146  C1  UNK B   1      18.896   9.477   0.193  1.00 15.00      B    C  
ATOM   1147  C2  UNK B   1      20.283  10.116   0.123  1.00 15.00      B    C  
ATOM   1148  C3  UNK B   1      21.256   9.577  -0.710  1.00 15.00      B    C  
ATOM   1149  C4  UNK B   1      20.601  11.350   0.971  1.00 15.00      B    C  
ATOM   1150  O1  UNK B   1      19.747  11.842   1.707  1.00 15.00      B    O  
ATOM   1151  O2  UNK B   1      21.840  11.908   0.908  1.00 15.00      B    O  
ATOM   1152  C5  UNK B   1      21.904  13.038   1.780  1.00 15.00      B    C  
END
