# Supplementary material for: In silico assessment of biocompatibility and toxicity: molecular docking and dynamics simulation of PMMA-based dental materials for interim prosthetic restorations
Source: J Mater Sci Mater Med. 2024 Jun 4;35(1):28. doi: 10.1007/s10856-024-06799-7 (PMC11150300; doi:10.1007/s10856-024-06799-7)
Supplement: Supplementary file 3 — Supplementary Data 3 [file 10856_2024_6799_MOESM3_ESM.zip › Complexes/Osteopontin_PMMA.pdb]

REMARK FILENAME="complex_154w.pdb0"
REMARK ===============================================================
REMARK HADDOCK run for complex
REMARK initial structure: complex_154.pdb
REMARK ===============================================================
REMARK            total,bonds,angles,improper,dihe,vdw,elec,air,cdih,coup,rdcs,vean,dani,xpcs,rg
REMARK energies: -30.8841, 0, 0, 0, 0, -27.6942, -3.73099, 0.541103, 0, 0, 0, 0, 0, 0, 0
REMARK ===============================================================
REMARK            bonds,angles,impropers,dihe,air,cdih,coup,rdcs,vean,dani,xpcs
REMARK rms-dev.: 0,0,0,0,4.652324E-02,0,0, 0, 0, 0, 0
REMARK ===============================================================
REMARK               air,cdih,coup,rdcs,vean,dani,xpcs
REMARK               >0.3,>5,>1,>0,>5,>0.2,>0.2
REMARK violations.: 0, 0, 0, 0, 0, 0, 0
REMARK ===============================================================
REMARK                        CVpartition#,violations,rms
REMARK AIRs cross-validation: 2, 0, 0.151167
REMARK ===============================================================
REMARK NCS energy: 0
REMARK ===============================================================
REMARK Symmetry energy: 0
REMARK ===============================================================
REMARK Membrane restraining energy: 0
REMARK ===============================================================
REMARK Local cross-correlation:  0.0000
REMARK ===============================================================
REMARK Desolvation energy: -3.36261
REMARK Internal energy free molecules: -3964.23
REMARK Internal energy complex: -3910.76
REMARK Binding energy: 18.6848
REMARK ===============================================================
REMARK buried surface area: 655.227
REMARK ===============================================================
REMARK water - chain_1: 0 0 0
REMARK water - chain_2: 0 0 0
REMARK ===============================================================
REMARK water - water: 0 0 0
REMARK ===============================================================
REMARK DATE:14-Feb-2024  04:08:34       created by user: enmr
REMARK VERSION:1.3U
ATOM      1  N   GLY A  16      13.880  -4.881  -4.161  1.00 15.00      A    N  
ATOM      2  HN  GLY A  16      13.648  -5.661  -4.709  1.00 15.00      A    H  
ATOM      3  CA  GLY A  16      13.497  -4.847  -2.762  1.00 15.00      A    C  
ATOM      4  C   GLY A  16      12.008  -4.638  -2.575  1.00 15.00      A    C  
ATOM      5  O   GLY A  16      11.373  -5.329  -1.778  1.00 15.00      A    O  
ATOM      6  N   ILE A  17      11.449  -3.681  -3.311  1.00 15.00      A    N  
ATOM      7  HN  ILE A  17      12.007  -3.163  -3.928  1.00 15.00      A    H  
ATOM      8  CA  ILE A  17      10.025  -3.385  -3.224  1.00 15.00      A    C  
ATOM      9  CB  ILE A  17       9.717  -1.935  -3.663  1.00 15.00      A    C  
ATOM     10  CG1 ILE A  17      10.646  -0.950  -2.945  1.00 15.00      A    C  
ATOM     11  CG2 ILE A  17       8.259  -1.585  -3.385  1.00 15.00      A    C  
ATOM     12  CD1 ILE A  17      10.411   0.495  -3.321  1.00 15.00      A    C  
ATOM     13  C   ILE A  17       9.212  -4.369  -4.065  1.00 15.00      A    C  
ATOM     14  O   ILE A  17       8.065  -4.673  -3.740  1.00 15.00      A    O  
ATOM     15  N   THR A  18       9.817  -4.873  -5.143  1.00 15.00      A    N  
ATOM     16  HN  THR A  18      10.731  -4.592  -5.354  1.00 15.00      A    H  
ATOM     17  CA  THR A  18       9.148  -5.833  -6.019  1.00 15.00      A    C  
ATOM     18  CB  THR A  18       9.950  -6.075  -7.315  1.00 15.00      A    C  
ATOM     19  OG1 THR A  18      10.343  -4.819  -7.877  1.00 15.00      A    O  
ATOM     20  HG1 THR A  18       9.975  -4.735  -8.759  1.00 15.00      A    H  
ATOM     21  CG2 THR A  18       9.110  -6.836  -8.333  1.00 15.00      A    C  
ATOM     22  C   THR A  18       8.949  -7.166  -5.301  1.00 15.00      A    C  
ATOM     23  O   THR A  18       9.916  -7.830  -4.926  1.00 15.00      A    O  
ATOM     24  N   GLY A  19       7.689  -7.548  -5.111  1.00 15.00      A    N  
ATOM     25  HN  GLY A  19       6.960  -6.979  -5.438  1.00 15.00      A    H  
ATOM     26  CA  GLY A  19       7.383  -8.796  -4.433  1.00 15.00      A    C  
ATOM     27  C   GLY A  19       6.007  -8.789  -3.796  1.00 15.00      A    C  
ATOM     28  O   GLY A  19       5.145  -7.991  -4.167  1.00 15.00      A    O  
ATOM     29  N   THR A  20       5.800  -9.684  -2.834  1.00 15.00      A    N  
ATOM     30  HN  THR A  20       6.523 -10.298  -2.588  1.00 15.00      A    H  
ATOM     31  CA  THR A  20       4.520  -9.782  -2.141  1.00 15.00      A    C  
ATOM     32  CB  THR A  20       4.028 -11.239  -2.106  1.00 15.00      A    C  
ATOM     33  OG1 THR A  20       4.195 -11.820  -3.405  1.00 15.00      A    O  
ATOM     34  HG1 THR A  20       4.678 -11.208  -3.966  1.00 15.00      A    H  
ATOM     35  CG2 THR A  20       2.559 -11.299  -1.725  1.00 15.00      A    C  
ATOM     36  C   THR A  20       4.622  -9.244  -0.713  1.00 15.00      A    C  
ATOM     37  O   THR A  20       5.531  -9.609   0.036  1.00 15.00      A    O  
ATOM     38  N   TRP A  21       3.685  -8.374  -0.344  1.00 15.00      A    N  
ATOM     39  HN  TRP A  21       2.983  -8.126  -0.983  1.00 15.00      A    H  
ATOM     40  CA  TRP A  21       3.674  -7.780   0.989  1.00 15.00      A    C  
ATOM     41  CB  TRP A  21       3.897  -6.270   0.902  1.00 15.00      A    C  
ATOM     42  CG  TRP A  21       5.242  -5.889   0.370  1.00 15.00      A    C  
ATOM     43  CD1 TRP A  21       5.588  -5.700  -0.938  1.00 15.00      A    C  
ATOM     44  CD2 TRP A  21       6.425  -5.652   1.136  1.00 15.00      A    C  
ATOM     45  NE1 TRP A  21       6.916  -5.363  -1.031  1.00 15.00      A    N  
ATOM     46  HE1 TRP A  21       7.400  -5.177  -1.863  1.00 15.00      A    H  
ATOM     47  CE2 TRP A  21       7.453  -5.327   0.229  1.00 15.00      A    C  
ATOM     48  CE3 TRP A  21       6.714  -5.684   2.502  1.00 15.00      A    C  
ATOM     49  CZ2 TRP A  21       8.748  -5.035   0.646  1.00 15.00      A    C  
ATOM     50  CZ3 TRP A  21       7.999  -5.394   2.914  1.00 15.00      A    C  
ATOM     51  CH2 TRP A  21       8.999  -5.074   1.991  1.00 15.00      A    C  
ATOM     52  C   TRP A  21       2.373  -8.079   1.726  1.00 15.00      A    C  
ATOM     53  O   TRP A  21       1.299  -8.097   1.128  1.00 15.00      A    O  
ATOM     54  N   TYR A  22       2.485  -8.313   3.031  1.00 15.00      A    N  
ATOM     55  HN  TYR A  22       3.374  -8.283   3.444  1.00 15.00      A    H  
ATOM     56  CA  TYR A  22       1.327  -8.613   3.869  1.00 15.00      A    C  
ATOM     57  CB  TYR A  22       1.393 -10.054   4.402  1.00 15.00      A    C  
ATOM     58  CG  TYR A  22       1.751 -11.129   3.398  1.00 15.00      A    C  
ATOM     59  CD1 TYR A  22       0.772 -11.935   2.837  1.00 15.00      A    C  
ATOM     60  CD2 TYR A  22       3.073 -11.357   3.033  1.00 15.00      A    C  
ATOM     61  CE1 TYR A  22       1.094 -12.936   1.942  1.00 15.00      A    C  
ATOM     62  CE2 TYR A  22       3.405 -12.352   2.134  1.00 15.00      A    C  
ATOM     63  CZ  TYR A  22       2.411 -13.139   1.592  1.00 15.00      A    C  
ATOM     64  OH  TYR A  22       2.737 -14.139   0.704  1.00 15.00      A    O  
ATOM     65  HH  TYR A  22       3.443 -14.677   1.071  1.00 15.00      A    H  
ATOM     66  C   TYR A  22       1.276  -7.676   5.072  1.00 15.00      A    C  
ATOM     67  O   TYR A  22       2.296  -7.433   5.716  1.00 15.00      A    O  
ATOM     68  N   ASN A  23       0.091  -7.155   5.379  1.00 15.00      A    N  
ATOM     69  HN  ASN A  23      -0.685  -7.358   4.814  1.00 15.00      A    H  
ATOM     70  CA  ASN A  23      -0.074  -6.276   6.537  1.00 15.00      A    C  
ATOM     71  CB  ASN A  23      -1.137  -5.192   6.281  1.00 15.00      A    C  
ATOM     72  CG  ASN A  23      -2.568  -5.687   6.382  1.00 15.00      A    C  
ATOM     73  OD1 ASN A  23      -2.835  -6.877   6.276  1.00 15.00      A    O  
ATOM     74  ND2 ASN A  23      -3.503  -4.761   6.581  1.00 15.00      A    N  
ATOM     75 HD21 ASN A  23      -3.221  -3.825   6.651  1.00 15.00      A    H  
ATOM     76 HD22 ASN A  23      -4.438  -5.053   6.651  1.00 15.00      A    H  
ATOM     77  C   ASN A  23      -0.394  -7.105   7.786  1.00 15.00      A    C  
ATOM     78  O   ASN A  23      -0.315  -8.334   7.751  1.00 15.00      A    O  
ATOM     79  N   GLN A  24      -0.755  -6.447   8.884  1.00 15.00      A    N  
ATOM     80  HN  GLN A  24      -0.809  -5.470   8.866  1.00 15.00      A    H  
ATOM     81  CA  GLN A  24      -1.071  -7.163  10.119  1.00 15.00      A    C  
ATOM     82  CB  GLN A  24      -0.333  -6.550  11.317  1.00 15.00      A    C  
ATOM     83  CG  GLN A  24       1.080  -6.054  11.029  1.00 15.00      A    C  
ATOM     84  CD  GLN A  24       2.040  -7.138  10.560  1.00 15.00      A    C  
ATOM     85  OE1 GLN A  24       3.002  -6.856   9.845  1.00 15.00      A    O  
ATOM     86  NE2 GLN A  24       1.785  -8.381  10.948  1.00 15.00      A    N  
ATOM     87 HE21 GLN A  24       0.998  -8.538  11.510  1.00 15.00      A    H  
ATOM     88 HE22 GLN A  24       2.393  -9.092  10.654  1.00 15.00      A    H  
ATOM     89  C   GLN A  24      -2.579  -7.193  10.394  1.00 15.00      A    C  
ATOM     90  O   GLN A  24      -3.006  -7.183  11.550  1.00 15.00      A    O  
ATOM     91  N   LEU A  25      -3.382  -7.241   9.330  1.00 15.00      A    N  
ATOM     92  HN  LEU A  25      -2.988  -7.254   8.433  1.00 15.00      A    H  
ATOM     93  CA  LEU A  25      -4.839  -7.268   9.471  1.00 15.00      A    C  
ATOM     94  CB  LEU A  25      -5.440  -5.884   9.194  1.00 15.00      A    C  
ATOM     95  CG  LEU A  25      -5.242  -4.824  10.284  1.00 15.00      A    C  
ATOM     96  CD1 LEU A  25      -5.796  -3.476   9.840  1.00 15.00      A    C  
ATOM     97  CD2 LEU A  25      -5.891  -5.266  11.588  1.00 15.00      A    C  
ATOM     98  C   LEU A  25      -5.493  -8.319   8.569  1.00 15.00      A    C  
ATOM     99  O   LEU A  25      -6.689  -8.593   8.693  1.00 15.00      A    O  
ATOM    100  N   GLY A  26      -4.708  -8.909   7.671  1.00 15.00      A    N  
ATOM    101  HN  GLY A  26      -3.761  -8.659   7.622  1.00 15.00      A    H  
ATOM    102  CA  GLY A  26      -5.239  -9.921   6.768  1.00 15.00      A    C  
ATOM    103  C   GLY A  26      -5.346  -9.423   5.337  1.00 15.00      A    C  
ATOM    104  O   GLY A  26      -6.284  -9.769   4.618  1.00 15.00      A    O  
ATOM    105  N   SER A  27      -4.371  -8.619   4.925  1.00 15.00      A    N  
ATOM    106  HN  SER A  27      -3.645  -8.394   5.547  1.00 15.00      A    H  
ATOM    107  CA  SER A  27      -4.343  -8.062   3.577  1.00 15.00      A    C  
ATOM    108  CB  SER A  27      -4.583  -6.548   3.609  1.00 15.00      A    C  
ATOM    109  OG  SER A  27      -5.832  -6.240   4.207  1.00 15.00      A    O  
ATOM    110  HG  SER A  27      -6.510  -6.193   3.529  1.00 15.00      A    H  
ATOM    111  C   SER A  27      -3.017  -8.381   2.887  1.00 15.00      A    C  
ATOM    112  O   SER A  27      -1.979  -8.496   3.539  1.00 15.00      A    O  
ATOM    113  N   THR A  28      -3.065  -8.511   1.566  1.00 15.00      A    N  
ATOM    114  HN  THR A  28      -3.924  -8.379   1.109  1.00 15.00      A    H  
ATOM    115  CA  THR A  28      -1.882  -8.842   0.771  1.00 15.00      A    C  
ATOM    116  CB  THR A  28      -1.883 -10.347   0.419  1.00 15.00      A    C  
ATOM    117  OG1 THR A  28      -1.922 -11.129   1.616  1.00 15.00      A    O  
ATOM    118  HG1 THR A  28      -2.027 -12.053   1.386  1.00 15.00      A    H  
ATOM    119  CG2 THR A  28      -0.649 -10.726  -0.378  1.00 15.00      A    C  
ATOM    120  C   THR A  28      -1.860  -8.030  -0.524  1.00 15.00      A    C  
ATOM    121  O   THR A  28      -2.908  -7.676  -1.050  1.00 15.00      A    O  
ATOM    122  N   PHE A  29      -0.668  -7.720  -1.031  1.00 15.00      A    N  
ATOM    123  HN  PHE A  29       0.147  -8.009  -0.566  1.00 15.00      A    H  
ATOM    124  CA  PHE A  29      -0.561  -6.964  -2.270  1.00 15.00      A    C  
ATOM    125  CB  PHE A  29      -0.824  -5.466  -2.049  1.00 15.00      A    C  
ATOM    126  CG  PHE A  29       0.359  -4.666  -1.582  1.00 15.00      A    C  
ATOM    127  CD1 PHE A  29       1.164  -4.000  -2.494  1.00 15.00      A    C  
ATOM    128  CD2 PHE A  29       0.661  -4.574  -0.235  1.00 15.00      A    C  
ATOM    129  CE1 PHE A  29       2.248  -3.259  -2.071  1.00 15.00      A    C  
ATOM    130  CE2 PHE A  29       1.744  -3.834   0.195  1.00 15.00      A    C  
ATOM    131  CZ  PHE A  29       2.538  -3.175  -0.723  1.00 15.00      A    C  
ATOM    132  C   PHE A  29       0.761  -7.200  -2.991  1.00 15.00      A    C  
ATOM    133  O   PHE A  29       1.836  -7.127  -2.391  1.00 15.00      A    O  
ATOM    134  N   ILE A  30       0.664  -7.495  -4.286  1.00 15.00      A    N  
ATOM    135  HN  ILE A  30      -0.226  -7.546  -4.700  1.00 15.00      A    H  
ATOM    136  CA  ILE A  30       1.843  -7.722  -5.109  1.00 15.00      A    C  
ATOM    137  CB  ILE A  30       1.680  -8.939  -6.057  1.00 15.00      A    C  
ATOM    138  CG1 ILE A  30       2.994  -9.247  -6.789  1.00 15.00      A    C  
ATOM    139  CG2 ILE A  30       0.536  -8.727  -7.042  1.00 15.00      A    C  
ATOM    140  CD1 ILE A  30       2.978 -10.551  -7.562  1.00 15.00      A    C  
ATOM    141  C   ILE A  30       2.135  -6.456  -5.903  1.00 15.00      A    C  
ATOM    142  O   ILE A  30       1.217  -5.790  -6.378  1.00 15.00      A    O  
ATOM    143  N   VAL A  31       3.403  -6.107  -6.022  1.00 15.00      A    N  
ATOM    144  HN  VAL A  31       4.101  -6.671  -5.626  1.00 15.00      A    H  
ATOM    145  CA  VAL A  31       3.774  -4.902  -6.736  1.00 15.00      A    C  
ATOM    146  CB  VAL A  31       3.879  -3.699  -5.771  1.00 15.00      A    C  
ATOM    147  CG1 VAL A  31       5.088  -3.818  -4.853  1.00 15.00      A    C  
ATOM    148  CG2 VAL A  31       3.877  -2.379  -6.523  1.00 15.00      A    C  
ATOM    149  C   VAL A  31       5.069  -5.082  -7.521  1.00 15.00      A    C  
ATOM    150  O   VAL A  31       5.932  -5.876  -7.147  1.00 15.00      A    O  
ATOM    151  N   THR A  32       5.181  -4.352  -8.625  1.00 15.00      A    N  
ATOM    152  HN  THR A  32       4.447  -3.751  -8.874  1.00 15.00      A    H  
ATOM    153  CA  THR A  32       6.363  -4.411  -9.471  1.00 15.00      A    C  
ATOM    154  CB  THR A  32       6.024  -4.940 -10.878  1.00 15.00      A    C  
ATOM    155  OG1 THR A  32       5.272  -6.154 -10.764  1.00 15.00      A    O  
ATOM    156  HG1 THR A  32       5.102  -6.510 -11.639  1.00 15.00      A    H  
ATOM    157  CG2 THR A  32       7.299  -5.217 -11.659  1.00 15.00      A    C  
ATOM    158  C   THR A  32       6.993  -3.028  -9.589  1.00 15.00      A    C  
ATOM    159  O   THR A  32       6.429  -2.128 -10.214  1.00 15.00      A    O  
ATOM    160  N   ALA A  33       8.161  -2.865  -8.972  1.00 15.00      A    N  
ATOM    161  HN  ALA A  33       8.555  -3.618  -8.483  1.00 15.00      A    H  
ATOM    162  CA  ALA A  33       8.871  -1.593  -8.998  1.00 15.00      A    C  
ATOM    163  CB  ALA A  33       9.799  -1.480  -7.798  1.00 15.00      A    C  
ATOM    164  C   ALA A  33       9.645  -1.406 -10.297  1.00 15.00      A    C  
ATOM    165  O   ALA A  33      10.719  -1.982 -10.481  1.00 15.00      A    O  
ATOM    166  N   GLY A  34       9.089  -0.599 -11.196  1.00 15.00      A    N  
ATOM    167  HN  GLY A  34       8.225  -0.182 -10.997  1.00 15.00      A    H  
ATOM    168  CA  GLY A  34       9.741  -0.336 -12.462  1.00 15.00      A    C  
ATOM    169  C   GLY A  34      10.924   0.598 -12.305  1.00 15.00      A    C  
ATOM    170  O   GLY A  34      11.018   1.327 -11.318  1.00 15.00      A    O  
ATOM    171  N   ALA A  35      11.830   0.575 -13.279  1.00 15.00      A    N  
ATOM    172  HN  ALA A  35      11.698  -0.033 -14.037  1.00 15.00      A    H  
ATOM    173  CA  ALA A  35      13.019   1.423 -13.247  1.00 15.00      A    C  
ATOM    174  CB  ALA A  35      14.024   0.971 -14.297  1.00 15.00      A    C  
ATOM    175  C   ALA A  35      12.674   2.902 -13.431  1.00 15.00      A    C  
ATOM    176  O   ALA A  35      13.503   3.776 -13.174  1.00 15.00      A    O  
ATOM    177  N   ASP A  36      11.450   3.178 -13.874  1.00 15.00      A    N  
ATOM    178  HN  ASP A  36      10.833   2.440 -14.064  1.00 15.00      A    H  
ATOM    179  CA  ASP A  36      11.002   4.552 -14.085  1.00 15.00      A    C  
ATOM    180  CB  ASP A  36       9.974   4.624 -15.222  1.00 15.00      A    C  
ATOM    181  CG  ASP A  36       8.649   3.975 -14.870  1.00 15.00      A    C  
ATOM    182  OD1 ASP A  36       8.659   2.822 -14.383  1.00 15.00      A    O  
ATOM    183  OD2 ASP A  36       7.601   4.618 -15.088  1.00 15.00      A    O  
ATOM    184  C   ASP A  36      10.431   5.161 -12.803  1.00 15.00      A    C  
ATOM    185  O   ASP A  36      10.115   6.349 -12.761  1.00 15.00      A    O  
ATOM    186  N   GLY A  37      10.307   4.342 -11.760  1.00 15.00      A    N  
ATOM    187  HN  GLY A  37      10.577   3.403 -11.850  1.00 15.00      A    H  
ATOM    188  CA  GLY A  37       9.780   4.822 -10.495  1.00 15.00      A    C  
ATOM    189  C   GLY A  37       8.278   4.639 -10.360  1.00 15.00      A    C  
ATOM    190  O   GLY A  37       7.623   5.401  -9.653  1.00 15.00      A    O  
ATOM    191  N   ALA A  38       7.732   3.626 -11.033  1.00 15.00      A    N  
ATOM    192  HN  ALA A  38       8.306   3.051 -11.584  1.00 15.00      A    H  
ATOM    193  CA  ALA A  38       6.295   3.359 -10.976  1.00 15.00      A    C  
ATOM    194  CB  ALA A  38       5.686   3.377 -12.368  1.00 15.00      A    C  
ATOM    195  C   ALA A  38       5.986   2.041 -10.270  1.00 15.00      A    C  
ATOM    196  O   ALA A  38       6.769   1.094 -10.328  1.00 15.00      A    O  
ATOM    197  N   LEU A  39       4.830   1.995  -9.610  1.00 15.00      A    N  
ATOM    198  HN  LEU A  39       4.251   2.786  -9.615  1.00 15.00      A    H  
ATOM    199  CA  LEU A  39       4.391   0.807  -8.882  1.00 15.00      A    C  
ATOM    200  CB  LEU A  39       4.156   1.154  -7.405  1.00 15.00      A    C  
ATOM    201  CG  LEU A  39       5.378   1.625  -6.612  1.00 15.00      A    C  
ATOM    202  CD1 LEU A  39       4.963   2.124  -5.236  1.00 15.00      A    C  
ATOM    203  CD2 LEU A  39       6.400   0.504  -6.491  1.00 15.00      A    C  
ATOM    204  C   LEU A  39       3.108   0.247  -9.490  1.00 15.00      A    C  
ATOM    205  O   LEU A  39       2.080   0.920  -9.503  1.00 15.00      A    O  
ATOM    206  N   THR A  40       3.169  -0.986  -9.989  1.00 15.00      A    N  
ATOM    207  HN  THR A  40       4.011  -1.484  -9.937  1.00 15.00      A    H  
ATOM    208  CA  THR A  40       2.001  -1.617 -10.599  1.00 15.00      A    C  
ATOM    209  CB  THR A  40       2.117  -1.673 -12.139  1.00 15.00      A    C  
ATOM    210  OG1 THR A  40       2.571  -0.410 -12.639  1.00 15.00      A    O  
ATOM    211  HG1 THR A  40       2.925  -0.528 -13.524  1.00 15.00      A    H  
ATOM    212  CG2 THR A  40       0.766  -1.993 -12.765  1.00 15.00      A    C  
ATOM    213  C   THR A  40       1.781  -3.030 -10.058  1.00 15.00      A    C  
ATOM    214  O   THR A  40       2.691  -3.859 -10.067  1.00 15.00      A    O  
ATOM    215  N   GLY A  41       0.566  -3.291  -9.588  1.00 15.00      A    N  
ATOM    216  HN  GLY A  41      -0.113  -2.584  -9.603  1.00 15.00      A    H  
ATOM    217  CA  GLY A  41       0.229  -4.598  -9.051  1.00 15.00      A    C  
ATOM    218  C   GLY A  41      -1.236  -4.692  -8.674  1.00 15.00      A    C  
ATOM    219  O   GLY A  41      -2.068  -3.990  -9.244  1.00 15.00      A    O  
ATOM    220  N   THR A  42      -1.555  -5.565  -7.719  1.00 15.00      A    N  
ATOM    221  HN  THR A  42      -0.845  -6.108  -7.312  1.00 15.00      A    H  
ATOM    222  CA  THR A  42      -2.936  -5.736  -7.263  1.00 15.00      A    C  
ATOM    223  CB  THR A  42      -3.578  -7.036  -7.799  1.00 15.00      A    C  
ATOM    224  OG1 THR A  42      -2.747  -8.156  -7.478  1.00 15.00      A    O  
ATOM    225  HG1 THR A  42      -2.357  -8.024  -6.609  1.00 15.00      A    H  
ATOM    226  CG2 THR A  42      -3.786  -6.968  -9.305  1.00 15.00      A    C  
ATOM    227  C   THR A  42      -3.011  -5.746  -5.738  1.00 15.00      A    C  
ATOM    228  O   THR A  42      -2.053  -6.135  -5.068  1.00 15.00      A    O  
ATOM    229  N   TYR A  43      -4.150  -5.319  -5.197  1.00 15.00      A    N  
ATOM    230  HN  TYR A  43      -4.877  -5.020  -5.783  1.00 15.00      A    H  
ATOM    231  CA  TYR A  43      -4.345  -5.290  -3.751  1.00 15.00      A    C  
ATOM    232  CB  TYR A  43      -4.578  -3.862  -3.240  1.00 15.00      A    C  
ATOM    233  CG  TYR A  43      -4.376  -3.705  -1.743  1.00 15.00      A    C  
ATOM    234  CD1 TYR A  43      -5.338  -4.140  -0.839  1.00 15.00      A    C  
ATOM    235  CD2 TYR A  43      -3.220  -3.123  -1.236  1.00 15.00      A    C  
ATOM    236  CE1 TYR A  43      -5.155  -4.001   0.523  1.00 15.00      A    C  
ATOM    237  CE2 TYR A  43      -3.028  -2.980   0.125  1.00 15.00      A    C  
ATOM    238  CZ  TYR A  43      -3.999  -3.422   0.999  1.00 15.00      A    C  
ATOM    239  OH  TYR A  43      -3.814  -3.284   2.355  1.00 15.00      A    O  
ATOM    240  HH  TYR A  43      -4.035  -4.111   2.793  1.00 15.00      A    H  
ATOM    241  C   TYR A  43      -5.491  -6.201  -3.321  1.00 15.00      A    C  
ATOM    242  O   TYR A  43      -6.652  -5.968  -3.659  1.00 15.00      A    O  
ATOM    243  N   GLU A  44      -5.143  -7.235  -2.565  1.00 15.00      A    N  
ATOM    244  HN  GLU A  44      -4.196  -7.357  -2.338  1.00 15.00      A    H  
ATOM    245  CA  GLU A  44      -6.114  -8.196  -2.057  1.00 15.00      A    C  
ATOM    246  CB  GLU A  44      -5.534  -9.609  -2.173  1.00 15.00      A    C  
ATOM    247  CG  GLU A  44      -6.529 -10.730  -1.937  1.00 15.00      A    C  
ATOM    248  CD  GLU A  44      -5.873 -12.098  -1.967  1.00 15.00      A    C  
ATOM    249  OE1 GLU A  44      -5.056 -12.387  -1.066  1.00 15.00      A    O  
ATOM    250  OE2 GLU A  44      -6.178 -12.883  -2.890  1.00 15.00      A    O  
ATOM    251  C   GLU A  44      -6.439  -7.871  -0.596  1.00 15.00      A    C  
ATOM    252  O   GLU A  44      -5.591  -8.019   0.283  1.00 15.00      A    O  
ATOM    253  N   SER A  45      -7.669  -7.425  -0.346  1.00 15.00      A    N  
ATOM    254  HN  SER A  45      -8.307  -7.341  -1.085  1.00 15.00      A    H  
ATOM    255  CA  SER A  45      -8.090  -7.055   1.005  1.00 15.00      A    C  
ATOM    256  CB  SER A  45      -9.372  -6.220   0.969  1.00 15.00      A    C  
ATOM    257  OG  SER A  45     -10.428  -6.926   0.340  1.00 15.00      A    O  
ATOM    258  HG  SER A  45     -11.054  -7.222   1.005  1.00 15.00      A    H  
ATOM    259  C   SER A  45      -8.252  -8.261   1.932  1.00 15.00      A    C  
ATOM    260  O   SER A  45      -8.197  -8.118   3.153  1.00 15.00      A    O  
ATOM    261  N   ALA A  46      -8.455  -9.442   1.354  1.00 15.00      A    N  
ATOM    262  HN  ALA A  46      -8.502  -9.496   0.376  1.00 15.00      A    H  
ATOM    263  CA  ALA A  46      -8.616 -10.662   2.141  1.00 15.00      A    C  
ATOM    264  CB  ALA A  46     -10.081 -11.063   2.198  1.00 15.00      A    C  
ATOM    265  C   ALA A  46      -7.775 -11.799   1.566  1.00 15.00      A    C  
ATOM    266  O   ALA A  46      -7.945 -12.174   0.409  1.00 15.00      A    O  
ATOM    267  N   VAL A  47      -6.884 -12.350   2.392  1.00 15.00      A    N  
ATOM    268  HN  VAL A  47      -6.822 -12.015   3.312  1.00 15.00      A    H  
ATOM    269  CA  VAL A  47      -5.998 -13.441   1.971  1.00 15.00      A    C  
ATOM    270  CB  VAL A  47      -4.933 -13.763   3.044  1.00 15.00      A    C  
ATOM    271  CG1 VAL A  47      -3.886 -14.725   2.501  1.00 15.00      A    C  
ATOM    272  CG2 VAL A  47      -4.278 -12.485   3.547  1.00 15.00      A    C  
ATOM    273  C   VAL A  47      -6.778 -14.712   1.630  1.00 15.00      A    C  
ATOM    274  O   VAL A  47      -7.450 -15.292   2.486  1.00 15.00      A    O  
ATOM    275  N   GLY A  48      -6.677 -15.135   0.369  1.00 15.00      A    N  
ATOM    276  HN  GLY A  48      -6.128 -14.626  -0.262  1.00 15.00      A    H  
ATOM    277  CA  GLY A  48      -7.369 -16.330  -0.081  1.00 15.00      A    C  
ATOM    278  C   GLY A  48      -8.580 -16.010  -0.937  1.00 15.00      A    C  
ATOM    279  O   GLY A  48      -9.082 -16.871  -1.660  1.00 15.00      A    O  
ATOM    280  N   ASN A  49      -9.043 -14.766  -0.859  1.00 15.00      A    N  
ATOM    281  HN  ASN A  49      -8.585 -14.123  -0.274  1.00 15.00      A    H  
ATOM    282  CA  ASN A  49     -10.208 -14.328  -1.620  1.00 15.00      A    C  
ATOM    283  CB  ASN A  49     -10.963 -13.249  -0.836  1.00 15.00      A    C  
ATOM    284  CG  ASN A  49     -12.450 -13.221  -1.133  1.00 15.00      A    C  
ATOM    285  OD1 ASN A  49     -12.890 -13.599  -2.220  1.00 15.00      A    O  
ATOM    286  ND2 ASN A  49     -13.235 -12.765  -0.164  1.00 15.00      A    N  
ATOM    287 HD21 ASN A  49     -12.815 -12.476   0.672  1.00 15.00      A    H  
ATOM    288 HD22 ASN A  49     -14.202 -12.740  -0.324  1.00 15.00      A    H  
ATOM    289  C   ASN A  49      -9.797 -13.790  -2.990  1.00 15.00      A    C  
ATOM    290  O   ASN A  49      -9.024 -12.838  -3.085  1.00 15.00      A    O  
ATOM    291  N   ALA A  50     -10.320 -14.404  -4.051  1.00 15.00      A    N  
ATOM    292  HN  ALA A  50     -10.926 -15.165  -3.916  1.00 15.00      A    H  
ATOM    293  CA  ALA A  50     -10.006 -13.973  -5.409  1.00 15.00      A    C  
ATOM    294  CB  ALA A  50     -10.023 -15.156  -6.367  1.00 15.00      A    C  
ATOM    295  C   ALA A  50     -10.965 -12.879  -5.881  1.00 15.00      A    C  
ATOM    296  O   ALA A  50     -10.784 -12.303  -6.954  1.00 15.00      A    O  
ATOM    297  N   GLU A  51     -11.979 -12.596  -5.066  1.00 15.00      A    N  
ATOM    298  HN  GLU A  51     -12.065 -13.091  -4.225  1.00 15.00      A    H  
ATOM    299  CA  GLU A  51     -12.969 -11.576  -5.394  1.00 15.00      A    C  
ATOM    300  CB  GLU A  51     -14.367 -12.040  -4.978  1.00 15.00      A    C  
ATOM    301  CG  GLU A  51     -14.757 -13.407  -5.520  1.00 15.00      A    C  
ATOM    302  CD  GLU A  51     -16.128 -13.857  -5.054  1.00 15.00      A    C  
ATOM    303  OE1 GLU A  51     -16.715 -14.743  -5.712  1.00 15.00      A    O  
ATOM    304  OE2 GLU A  51     -16.616 -13.327  -4.032  1.00 15.00      A    O  
ATOM    305  C   GLU A  51     -12.639 -10.245  -4.721  1.00 15.00      A    C  
ATOM    306  O   GLU A  51     -13.328  -9.246  -4.933  1.00 15.00      A    O  
ATOM    307  N   SER A  52     -11.580 -10.235  -3.912  1.00 15.00      A    N  
ATOM    308  HN  SER A  52     -11.068 -11.062  -3.784  1.00 15.00      A    H  
ATOM    309  CA  SER A  52     -11.165  -9.028  -3.208  1.00 15.00      A    C  
ATOM    310  CB  SER A  52     -10.990  -9.322  -1.716  1.00 15.00      A    C  
ATOM    311  OG  SER A  52     -10.026 -10.337  -1.504  1.00 15.00      A    O  
ATOM    312  HG  SER A  52      -9.162 -10.030  -1.789  1.00 15.00      A    H  
ATOM    313  C   SER A  52      -9.871  -8.460  -3.785  1.00 15.00      A    C  
ATOM    314  O   SER A  52      -9.074  -7.853  -3.069  1.00 15.00      A    O  
ATOM    315  N   ARG A  53      -9.673  -8.649  -5.085  1.00 15.00      A    N  
ATOM    316  HN  ARG A  53     -10.350  -9.126  -5.604  1.00 15.00      A    H  
ATOM    317  CA  ARG A  53      -8.476  -8.161  -5.754  1.00 15.00      A    C  
ATOM    318  CB  ARG A  53      -7.860  -9.263  -6.618  1.00 15.00      A    C  
ATOM    319  CG  ARG A  53      -7.418 -10.478  -5.816  1.00 15.00      A    C  
ATOM    320  CD  ARG A  53      -7.009 -11.630  -6.716  1.00 15.00      A    C  
ATOM    321  NE  ARG A  53      -6.697 -12.830  -5.942  1.00 15.00      A    N  
ATOM    322  HE  ARG A  53      -6.655 -12.739  -4.967  1.00 15.00      A    H  
ATOM    323  CZ  ARG A  53      -6.470 -14.025  -6.483  1.00 15.00      A    C  
ATOM    324  NH1 ARG A  53      -6.517 -14.185  -7.800  1.00 15.00      A    N  
ATOM    325 HH11 ARG A  53      -6.733 -13.375  -8.415  1.00 15.00      A    H  
ATOM    326 HH12 ARG A  53      -6.339 -15.121  -8.218  1.00 15.00      A    H  
ATOM    327  NH2 ARG A  53      -6.202 -15.065  -5.702  1.00 15.00      A    N  
ATOM    328 HH21 ARG A  53      -6.170 -14.945  -4.668  1.00 15.00      A    H  
ATOM    329 HH22 ARG A  53      -6.024 -15.999  -6.121  1.00 15.00      A    H  
ATOM    330  C   ARG A  53      -8.774  -6.914  -6.581  1.00 15.00      A    C  
ATOM    331  O   ARG A  53      -9.575  -6.953  -7.515  1.00 15.00      A    O  
ATOM    332  N   TYR A  54      -8.126  -5.807  -6.222  1.00 15.00      A    N  
ATOM    333  HN  TYR A  54      -7.506  -5.844  -5.462  1.00 15.00      A    H  
ATOM    334  CA  TYR A  54      -8.318  -4.536  -6.919  1.00 15.00      A    C  
ATOM    335  CB  TYR A  54      -8.765  -3.450  -5.933  1.00 15.00      A    C  
ATOM    336  CG  TYR A  54     -10.024  -3.795  -5.163  1.00 15.00      A    C  
ATOM    337  CD1 TYR A  54      -9.979  -4.644  -4.064  1.00 15.00      A    C  
ATOM    338  CD2 TYR A  54     -11.256  -3.273  -5.535  1.00 15.00      A    C  
ATOM    339  CE1 TYR A  54     -11.125  -4.964  -3.359  1.00 15.00      A    C  
ATOM    340  CE2 TYR A  54     -12.406  -3.586  -4.834  1.00 15.00      A    C  
ATOM    341  CZ  TYR A  54     -12.335  -4.432  -3.747  1.00 15.00      A    C  
ATOM    342  OH  TYR A  54     -13.477  -4.750  -3.048  1.00 15.00      A    O  
ATOM    343  HH  TYR A  54     -13.268  -4.842  -2.117  1.00 15.00      A    H  
ATOM    344  C   TYR A  54      -7.044  -4.103  -7.645  1.00 15.00      A    C  
ATOM    345  O   TYR A  54      -6.008  -4.757  -7.538  1.00 15.00      A    O  
ATOM    346  N   VAL A  55      -7.121  -2.998  -8.384  1.00 15.00      A    N  
ATOM    347  HN  VAL A  55      -7.974  -2.513  -8.436  1.00 15.00      A    H  
ATOM    348  CA  VAL A  55      -5.963  -2.493  -9.126  1.00 15.00      A    C  
ATOM    349  CB  VAL A  55      -6.387  -1.745 -10.411  1.00 15.00      A    C  
ATOM    350  CG1 VAL A  55      -5.170  -1.379 -11.248  1.00 15.00      A    C  
ATOM    351  CG2 VAL A  55      -7.362  -2.586 -11.226  1.00 15.00      A    C  
ATOM    352  C   VAL A  55      -5.086  -1.584  -8.253  1.00 15.00      A    C  
ATOM    353  O   VAL A  55      -5.588  -0.690  -7.572  1.00 15.00      A    O  
ATOM    354  N   LEU A  56      -3.771  -1.819  -8.290  1.00 15.00      A    N  
ATOM    355  HN  LEU A  56      -3.432  -2.529  -8.874  1.00 15.00      A    H  
ATOM    356  CA  LEU A  56      -2.818  -1.046  -7.495  1.00 15.00      A    C  
ATOM    357  CB  LEU A  56      -2.033  -1.993  -6.580  1.00 15.00      A    C  
ATOM    358  CG  LEU A  56      -1.194  -1.362  -5.465  1.00 15.00      A    C  
ATOM    359  CD1 LEU A  56      -1.298  -2.205  -4.206  1.00 15.00      A    C  
ATOM    360  CD2 LEU A  56       0.263  -1.237  -5.890  1.00 15.00      A    C  
ATOM    361  C   LEU A  56      -1.856  -0.273  -8.395  1.00 15.00      A    C  
ATOM    362  O   LEU A  56      -1.271  -0.836  -9.319  1.00 15.00      A    O  
ATOM    363  N   THR A  57      -1.698   1.023  -8.114  1.00 15.00      A    N  
ATOM    364  HN  THR A  57      -2.197   1.409  -7.364  1.00 15.00      A    H  
ATOM    365  CA  THR A  57      -0.799   1.883  -8.887  1.00 15.00      A    C  
ATOM    366  CB  THR A  57      -1.460   2.406 -10.187  1.00 15.00      A    C  
ATOM    367  OG1 THR A  57      -0.557   3.286 -10.871  1.00 15.00      A    O  
ATOM    368  HG1 THR A  57      -0.961   4.151 -10.960  1.00 15.00      A    H  
ATOM    369  CG2 THR A  57      -2.766   3.137  -9.896  1.00 15.00      A    C  
ATOM    370  C   THR A  57      -0.278   3.059  -8.054  1.00 15.00      A    C  
ATOM    371  O   THR A  57      -1.035   3.699  -7.325  1.00 15.00      A    O  
ATOM    372  N   GLY A  58       1.021   3.341  -8.165  1.00 15.00      A    N  
ATOM    373  HN  GLY A  58       1.584   2.801  -8.758  1.00 15.00      A    H  
ATOM    374  CA  GLY A  58       1.605   4.439  -7.413  1.00 15.00      A    C  
ATOM    375  C   GLY A  58       2.990   4.818  -7.902  1.00 15.00      A    C  
ATOM    376  O   GLY A  58       3.371   4.482  -9.022  1.00 15.00      A    O  
ATOM    377  N   ARG A  59       3.743   5.520  -7.055  1.00 15.00      A    N  
ATOM    378  HN  ARG A  59       3.378   5.747  -6.171  1.00 15.00      A    H  
ATOM    379  CA  ARG A  59       5.099   5.959  -7.396  1.00 15.00      A    C  
ATOM    380  CB  ARG A  59       5.110   7.463  -7.715  1.00 15.00      A    C  
ATOM    381  CG  ARG A  59       4.229   7.881  -8.885  1.00 15.00      A    C  
ATOM    382  CD  ARG A  59       4.765   7.362 -10.209  1.00 15.00      A    C  
ATOM    383  NE  ARG A  59       6.036   7.986 -10.573  1.00 15.00      A    N  
ATOM    384  HE  ARG A  59       6.372   8.703  -9.995  1.00 15.00      A    H  
ATOM    385  CZ  ARG A  59       6.752   7.636 -11.639  1.00 15.00      A    C  
ATOM    386  NH1 ARG A  59       6.324   6.674 -12.445  1.00 15.00      A    N  
ATOM    387 HH11 ARG A  59       5.426   6.188 -12.246  1.00 15.00      A    H  
ATOM    388 HH12 ARG A  59       6.888   6.402 -13.277  1.00 15.00      A    H  
ATOM    389  NH2 ARG A  59       7.901   8.241 -11.893  1.00 15.00      A    N  
ATOM    390 HH21 ARG A  59       8.460   7.966 -12.727  1.00 15.00      A    H  
ATOM    391 HH22 ARG A  59       8.246   8.990 -11.261  1.00 15.00      A    H  
ATOM    392  C   ARG A  59       6.064   5.689  -6.241  1.00 15.00      A    C  
ATOM    393  O   ARG A  59       5.640   5.542  -5.096  1.00 15.00      A    O  
ATOM    394  N   TYR A  60       7.364   5.628  -6.546  1.00 15.00      A    N  
ATOM    395  HN  TYR A  60       7.643   5.749  -7.478  1.00 15.00      A    H  
ATOM    396  CA  TYR A  60       8.382   5.392  -5.520  1.00 15.00      A    C  
ATOM    397  CB  TYR A  60       8.559   3.890  -5.235  1.00 15.00      A    C  
ATOM    398  CG  TYR A  60       9.541   3.170  -6.140  1.00 15.00      A    C  
ATOM    399  CD1 TYR A  60       9.177   2.763  -7.417  1.00 15.00      A    C  
ATOM    400  CD2 TYR A  60      10.833   2.892  -5.710  1.00 15.00      A    C  
ATOM    401  CE1 TYR A  60      10.073   2.102  -8.237  1.00 15.00      A    C  
ATOM    402  CE2 TYR A  60      11.735   2.234  -6.524  1.00 15.00      A    C  
ATOM    403  CZ  TYR A  60      11.351   1.841  -7.786  1.00 15.00      A    C  
ATOM    404  OH  TYR A  60      12.246   1.183  -8.600  1.00 15.00      A    O  
ATOM    405  HH  TYR A  60      12.712   0.515  -8.092  1.00 15.00      A    H  
ATOM    406  C   TYR A  60       9.714   6.049  -5.888  1.00 15.00      A    C  
ATOM    407  O   TYR A  60       9.935   6.411  -7.044  1.00 15.00      A    O  
ATOM    408  N   ASP A  61      10.592   6.204  -4.895  1.00 15.00      A    N  
ATOM    409  HN  ASP A  61      10.352   5.900  -3.995  1.00 15.00      A    H  
ATOM    410  CA  ASP A  61      11.901   6.816  -5.110  1.00 15.00      A    C  
ATOM    411  CB  ASP A  61      12.467   7.332  -3.781  1.00 15.00      A    C  
ATOM    412  CG  ASP A  61      13.587   8.343  -3.954  1.00 15.00      A    C  
ATOM    413  OD1 ASP A  61      13.736   8.886  -5.071  1.00 15.00      A    O  
ATOM    414  OD2 ASP A  61      14.310   8.598  -2.966  1.00 15.00      A    O  
ATOM    415  C   ASP A  61      12.866   5.818  -5.746  1.00 15.00      A    C  
ATOM    416  O   ASP A  61      13.319   4.877  -5.094  1.00 15.00      A    O  
ATOM    417  N   SER A  62      13.170   6.036  -7.026  1.00 15.00      A    N  
ATOM    418  HN  SER A  62      12.777   6.810  -7.480  1.00 15.00      A    H  
ATOM    419  CA  SER A  62      14.070   5.160  -7.776  1.00 15.00      A    C  
ATOM    420  CB  SER A  62      14.107   5.567  -9.251  1.00 15.00      A    C  
ATOM    421  OG  SER A  62      14.363   6.955  -9.391  1.00 15.00      A    O  
ATOM    422  HG  SER A  62      14.242   7.214 -10.309  1.00 15.00      A    H  
ATOM    423  C   SER A  62      15.480   5.143  -7.188  1.00 15.00      A    C  
ATOM    424  O   SER A  62      16.133   4.099  -7.154  1.00 15.00      A    O  
ATOM    425  N   ALA A  63      15.945   6.302  -6.730  1.00 15.00      A    N  
ATOM    426  HN  ALA A  63      15.379   7.101  -6.790  1.00 15.00      A    H  
ATOM    427  CA  ALA A  63      17.273   6.413  -6.138  1.00 15.00      A    C  
ATOM    428  CB  ALA A  63      18.214   7.168  -7.066  1.00 15.00      A    C  
ATOM    429  C   ALA A  63      17.203   7.084  -4.768  1.00 15.00      A    C  
ATOM    430  O   ALA A  63      17.356   8.302  -4.655  1.00 15.00      A    O  
ATOM    431  N   PRO A  64      16.960   6.293  -3.707  1.00 15.00      A    N  
ATOM    432  CA  PRO A  64      16.864   6.812  -2.340  1.00 15.00      A    C  
ATOM    433  CB  PRO A  64      16.168   5.675  -1.590  1.00 15.00      A    C  
ATOM    434  CG  PRO A  64      16.579   4.442  -2.317  1.00 15.00      A    C  
ATOM    435  CD  PRO A  64      16.752   4.833  -3.761  1.00 15.00      A    C  
ATOM    436  C   PRO A  64      18.235   7.087  -1.731  1.00 15.00      A    C  
ATOM    437  O   PRO A  64      18.384   7.149  -0.510  1.00 15.00      A    O  
ATOM    438  N   ARG A  65      20.518   8.012   1.791  1.00 15.00      A    N  
ATOM    439  HN  ARG A  65      20.003   7.459   1.166  1.00 15.00      A    H  
ATOM    440  CA  ARG A  65      21.019   9.307   1.349  1.00 15.00      A    C  
ATOM    441  CB  ARG A  65      20.010  10.414   1.664  1.00 15.00      A    C  
ATOM    442  CG  ARG A  65      18.740  10.345   0.834  1.00 15.00      A    C  
ATOM    443  CD  ARG A  65      17.684  11.306   1.355  1.00 15.00      A    C  
ATOM    444  NE  ARG A  65      16.443  11.223   0.587  1.00 15.00      A    N  
ATOM    445  HE  ARG A  65      16.470  11.518  -0.348  1.00 15.00      A    H  
ATOM    446  CZ  ARG A  65      15.292  10.773   1.082  1.00 15.00      A    C  
ATOM    447  NH1 ARG A  65      15.219  10.365   2.344  1.00 15.00      A    N  
ATOM    448 HH11 ARG A  65      14.318  10.015   2.727  1.00 15.00      A    H  
ATOM    449 HH12 ARG A  65      16.065  10.395   2.950  1.00 15.00      A    H  
ATOM    450  NH2 ARG A  65      14.211  10.729   0.314  1.00 15.00      A    N  
ATOM    451 HH21 ARG A  65      14.263  11.046  -0.676  1.00 15.00      A    H  
ATOM    452 HH22 ARG A  65      13.312  10.378   0.701  1.00 15.00      A    H  
ATOM    453  C   ARG A  65      22.371   9.625   1.975  1.00 15.00      A    C  
ATOM    454  O   ARG A  65      22.663   9.203   3.095  1.00 15.00      A    O  
ATOM    455  N   GLY A  66      23.194  10.369   1.241  1.00 15.00      A    N  
ATOM    456  HN  GLY A  66      22.906  10.670   0.354  1.00 15.00      A    H  
ATOM    457  CA  GLY A  66      24.507  10.739   1.737  1.00 15.00      A    C  
ATOM    458  C   GLY A  66      24.534  12.153   2.285  1.00 15.00      A    C  
ATOM    459  O   GLY A  66      25.604  12.731   2.482  1.00 15.00      A    O  
ATOM    460  N   ASP A  67      23.351  12.709   2.528  1.00 15.00      A    N  
ATOM    461  HN  ASP A  67      22.538  12.193   2.347  1.00 15.00      A    H  
ATOM    462  CA  ASP A  67      23.227  14.062   3.056  1.00 15.00      A    C  
ATOM    463  CB  ASP A  67      22.426  14.943   2.091  1.00 15.00      A    C  
ATOM    464  CG  ASP A  67      21.097  14.327   1.692  1.00 15.00      A    C  
ATOM    465  OD1 ASP A  67      21.054  13.625   0.658  1.00 15.00      A    O  
ATOM    466  OD2 ASP A  67      20.098  14.546   2.411  1.00 15.00      A    O  
ATOM    467  C   ASP A  67      22.573  14.057   4.435  1.00 15.00      A    C  
ATOM    468  O   ASP A  67      22.656  13.072   5.170  1.00 15.00      A    O  
ATOM    469  N   GLY A  68      21.570   5.070   3.613  1.00 15.00      A    N  
ATOM    470  HN  GLY A  68      21.597   4.488   2.826  1.00 15.00      A    H  
ATOM    471  CA  GLY A  68      20.951   4.597   4.837  1.00 15.00      A    C  
ATOM    472  C   GLY A  68      19.651   5.313   5.144  1.00 15.00      A    C  
ATOM    473  O   GLY A  68      19.406   5.707   6.284  1.00 15.00      A    O  
ATOM    474  N   SER A  69      18.816   5.483   4.123  1.00 15.00      A    N  
ATOM    475  HN  SER A  69      19.068   5.145   3.238  1.00 15.00      A    H  
ATOM    476  CA  SER A  69      17.534   6.158   4.289  1.00 15.00      A    C  
ATOM    477  CB  SER A  69      17.543   7.517   3.586  1.00 15.00      A    C  
ATOM    478  OG  SER A  69      18.464   8.402   4.199  1.00 15.00      A    O  
ATOM    479  HG  SER A  69      19.133   7.896   4.666  1.00 15.00      A    H  
ATOM    480  C   SER A  69      16.386   5.303   3.765  1.00 15.00      A    C  
ATOM    481  O   SER A  69      16.588   4.410   2.939  1.00 15.00      A    O  
ATOM    482  N   GLY A  70      15.181   5.583   4.256  1.00 15.00      A    N  
ATOM    483  HN  GLY A  70      15.087   6.301   4.917  1.00 15.00      A    H  
ATOM    484  CA  GLY A  70      14.009   4.839   3.831  1.00 15.00      A    C  
ATOM    485  C   GLY A  70      13.506   5.283   2.472  1.00 15.00      A    C  
ATOM    486  O   GLY A  70      13.413   6.480   2.197  1.00 15.00      A    O  
ATOM    487  N   THR A  71      13.187   4.312   1.622  1.00 15.00      A    N  
ATOM    488  HN  THR A  71      13.288   3.378   1.906  1.00 15.00      A    H  
ATOM    489  CA  THR A  71      12.691   4.592   0.278  1.00 15.00      A    C  
ATOM    490  CB  THR A  71      12.770   3.335  -0.612  1.00 15.00      A    C  
ATOM    491  OG1 THR A  71      14.071   2.744  -0.495  1.00 15.00      A    O  
ATOM    492  HG1 THR A  71      14.737   3.435  -0.505  1.00 15.00      A    H  
ATOM    493  CG2 THR A  71      12.513   3.689  -2.069  1.00 15.00      A    C  
ATOM    494  C   THR A  71      11.246   5.084   0.318  1.00 15.00      A    C  
ATOM    495  O   THR A  71      10.320   4.296   0.511  1.00 15.00      A    O  
ATOM    496  N   ALA A  72      11.063   6.393   0.138  1.00 15.00      A    N  
ATOM    497  HN  ALA A  72      11.845   6.966  -0.008  1.00 15.00      A    H  
ATOM    498  CA  ALA A  72       9.732   6.998   0.153  1.00 15.00      A    C  
ATOM    499  CB  ALA A  72       9.834   8.514   0.149  1.00 15.00      A    C  
ATOM    500  C   ALA A  72       8.885   6.514  -1.020  1.00 15.00      A    C  
ATOM    501  O   ALA A  72       9.324   6.544  -2.170  1.00 15.00      A    O  
ATOM    502  N   LEU A  73       7.669   6.069  -0.715  1.00 15.00      A    N  
ATOM    503  HN  LEU A  73       7.380   6.085   0.222  1.00 15.00      A    H  
ATOM    504  CA  LEU A  73       6.752   5.562  -1.733  1.00 15.00      A    C  
ATOM    505  CB  LEU A  73       6.866   4.038  -1.824  1.00 15.00      A    C  
ATOM    506  CG  LEU A  73       7.177   3.301  -0.513  1.00 15.00      A    C  
ATOM    507  CD1 LEU A  73       5.913   3.078   0.302  1.00 15.00      A    C  
ATOM    508  CD2 LEU A  73       7.886   1.985  -0.789  1.00 15.00      A    C  
ATOM    509  C   LEU A  73       5.308   5.976  -1.444  1.00 15.00      A    C  
ATOM    510  O   LEU A  73       5.031   6.633  -0.440  1.00 15.00      A    O  
ATOM    511  N   GLY A  74       4.387   5.586  -2.326  1.00 15.00      A    N  
ATOM    512  HN  GLY A  74       4.660   5.059  -3.110  1.00 15.00      A    H  
ATOM    513  CA  GLY A  74       2.984   5.932  -2.138  1.00 15.00      A    C  
ATOM    514  C   GLY A  74       2.109   5.454  -3.280  1.00 15.00      A    C  
ATOM    515  O   GLY A  74       2.368   5.780  -4.438  1.00 15.00      A    O  
ATOM    516  N   TRP A  75       1.063   4.688  -2.958  1.00 15.00      A    N  
ATOM    517  HN  TRP A  75       0.893   4.478  -2.013  1.00 15.00      A    H  
ATOM    518  CA  TRP A  75       0.165   4.158  -3.987  1.00 15.00      A    C  
ATOM    519  CB  TRP A  75       0.444   2.670  -4.240  1.00 15.00      A    C  
ATOM    520  CG  TRP A  75       0.129   1.764  -3.083  1.00 15.00      A    C  
ATOM    521  CD1 TRP A  75      -1.037   1.088  -2.867  1.00 15.00      A    C  
ATOM    522  CD2 TRP A  75       0.994   1.426  -1.990  1.00 15.00      A    C  
ATOM    523  NE1 TRP A  75      -0.952   0.349  -1.713  1.00 15.00      A    N  
ATOM    524  HE1 TRP A  75      -1.661  -0.219  -1.347  1.00 15.00      A    H  
ATOM    525  CE2 TRP A  75       0.282   0.542  -1.153  1.00 15.00      A    C  
ATOM    526  CE3 TRP A  75       2.299   1.784  -1.635  1.00 15.00      A    C  
ATOM    527  CZ2 TRP A  75       0.831   0.011   0.013  1.00 15.00      A    C  
ATOM    528  CZ3 TRP A  75       2.840   1.258  -0.477  1.00 15.00      A    C  
ATOM    529  CH2 TRP A  75       2.108   0.381   0.333  1.00 15.00      A    C  
ATOM    530  C   TRP A  75      -1.312   4.382  -3.667  1.00 15.00      A    C  
ATOM    531  O   TRP A  75      -1.696   4.532  -2.509  1.00 15.00      A    O  
ATOM    532  N   THR A  76      -2.130   4.399  -4.719  1.00 15.00      A    N  
ATOM    533  HN  THR A  76      -1.748   4.279  -5.615  1.00 15.00      A    H  
ATOM    534  CA  THR A  76      -3.571   4.591  -4.592  1.00 15.00      A    C  
ATOM    535  CB  THR A  76      -4.029   5.829  -5.391  1.00 15.00      A    C  
ATOM    536  OG1 THR A  76      -3.186   6.943  -5.072  1.00 15.00      A    O  
ATOM    537  HG1 THR A  76      -2.646   7.163  -5.833  1.00 15.00      A    H  
ATOM    538  CG2 THR A  76      -5.472   6.181  -5.060  1.00 15.00      A    C  
ATOM    539  C   THR A  76      -4.308   3.363  -5.122  1.00 15.00      A    C  
ATOM    540  O   THR A  76      -4.003   2.874  -6.210  1.00 15.00      A    O  
ATOM    541  N   VAL A  77      -5.268   2.861  -4.349  1.00 15.00      A    N  
ATOM    542  HN  VAL A  77      -5.465   3.286  -3.486  1.00 15.00      A    H  
ATOM    543  CA  VAL A  77      -6.037   1.688  -4.758  1.00 15.00      A    C  
ATOM    544  CB  VAL A  77      -5.726   0.455  -3.880  1.00 15.00      A    C  
ATOM    545  CG1 VAL A  77      -6.526  -0.754  -4.343  1.00 15.00      A    C  
ATOM    546  CG2 VAL A  77      -4.239   0.146  -3.913  1.00 15.00      A    C  
ATOM    547  C   VAL A  77      -7.537   1.974  -4.739  1.00 15.00      A    C  
ATOM    548  O   VAL A  77      -8.158   2.036  -3.673  1.00 15.00      A    O  
ATOM    549  N   ALA A  78      -8.107   2.157  -5.929  1.00 15.00      A    N  
ATOM    550  HN  ALA A  78      -7.555   2.109  -6.739  1.00 15.00      A    H  
ATOM    551  CA  ALA A  78      -9.533   2.425  -6.058  1.00 15.00      A    C  
ATOM    552  CB  ALA A  78      -9.849   2.967  -7.445  1.00 15.00      A    C  
ATOM    553  C   ALA A  78     -10.333   1.159  -5.784  1.00 15.00      A    C  
ATOM    554  O   ALA A  78     -10.086   0.117  -6.390  1.00 15.00      A    O  
ATOM    555  N   TRP A  79     -11.289   1.253  -4.866  1.00 15.00      A    N  
ATOM    556  HN  TRP A  79     -11.446   2.113  -4.421  1.00 15.00      A    H  
ATOM    557  CA  TRP A  79     -12.113   0.105  -4.514  1.00 15.00      A    C  
ATOM    558  CB  TRP A  79     -12.638   0.227  -3.080  1.00 15.00      A    C  
ATOM    559  CG  TRP A  79     -11.570   0.468  -2.051  1.00 15.00      A    C  
ATOM    560  CD1 TRP A  79     -11.384   1.604  -1.319  1.00 15.00      A    C  
ATOM    561  CD2 TRP A  79     -10.542  -0.445  -1.640  1.00 15.00      A    C  
ATOM    562  NE1 TRP A  79     -10.310   1.456  -0.478  1.00 15.00      A    N  
ATOM    563  HE1 TRP A  79      -9.980   2.135   0.147  1.00 15.00      A    H  
ATOM    564  CE2 TRP A  79      -9.775   0.210  -0.654  1.00 15.00      A    C  
ATOM    565  CE3 TRP A  79     -10.195  -1.749  -2.005  1.00 15.00      A    C  
ATOM    566  CZ2 TRP A  79      -8.684  -0.393  -0.032  1.00 15.00      A    C  
ATOM    567  CZ3 TRP A  79      -9.112  -2.346  -1.386  1.00 15.00      A    C  
ATOM    568  CH2 TRP A  79      -8.369  -1.669  -0.411  1.00 15.00      A    C  
ATOM    569  C   TRP A  79     -13.271  -0.066  -5.494  1.00 15.00      A    C  
ATOM    570  O   TRP A  79     -14.427   0.195  -5.157  1.00 15.00      A    O  
ATOM    571  N   LYS A  80     -12.945  -0.502  -6.710  1.00 15.00      A    N  
ATOM    572  HN  LYS A  80     -12.003  -0.687  -6.914  1.00 15.00      A    H  
ATOM    573  CA  LYS A  80     -13.949  -0.715  -7.746  1.00 15.00      A    C  
ATOM    574  CB  LYS A  80     -14.300   0.595  -8.456  1.00 15.00      A    C  
ATOM    575  CG  LYS A  80     -15.289   0.420  -9.598  1.00 15.00      A    C  
ATOM    576  CD  LYS A  80     -15.268   1.612 -10.538  1.00 15.00      A    C  
ATOM    577  CE  LYS A  80     -16.226   1.409 -11.698  1.00 15.00      A    C  
ATOM    578  NZ  LYS A  80     -15.907   0.175 -12.469  1.00 15.00      A    N  
ATOM    579  HZ1 LYS A  80     -16.638   0.006 -13.189  1.00 15.00      A    H  
ATOM    580  HZ2 LYS A  80     -15.865  -0.645 -11.831  1.00 15.00      A    H  
ATOM    581  HZ3 LYS A  80     -14.986   0.277 -12.940  1.00 15.00      A    H  
ATOM    582  C   LYS A  80     -13.481  -1.745  -8.769  1.00 15.00      A    C  
ATOM    583  O   LYS A  80     -12.618  -1.460  -9.602  1.00 15.00      A    O  
ATOM    584  N   ASN A  81     -14.062  -2.937  -8.699  1.00 15.00      A    N  
ATOM    585  HN  ASN A  81     -14.739  -3.096  -8.007  1.00 15.00      A    H  
ATOM    586  CA  ASN A  81     -13.724  -4.017  -9.622  1.00 15.00      A    C  
ATOM    587  CB  ASN A  81     -12.881  -5.112  -8.939  1.00 15.00      A    C  
ATOM    588  CG  ASN A  81     -13.422  -5.574  -7.595  1.00 15.00      A    C  
ATOM    589  OD1 ASN A  81     -14.556  -5.284  -7.229  1.00 15.00      A    O  
ATOM    590  ND2 ASN A  81     -12.608  -6.318  -6.856  1.00 15.00      A    N  
ATOM    591 HD21 ASN A  81     -11.719  -6.526  -7.213  1.00 15.00      A    H  
ATOM    592 HD22 ASN A  81     -12.928  -6.625  -5.981  1.00 15.00      A    H  
ATOM    593  C   ASN A  81     -14.980  -4.604 -10.265  1.00 15.00      A    C  
ATOM    594  O   ASN A  81     -15.982  -3.907 -10.438  1.00 15.00      A    O  
ATOM    595  N   ASN A  82     -14.917  -5.883 -10.624  1.00 15.00      A    N  
ATOM    596  HN  ASN A  82     -14.088  -6.382 -10.467  1.00 15.00      A    H  
ATOM    597  CA  ASN A  82     -16.047  -6.565 -11.247  1.00 15.00      A    C  
ATOM    598  CB  ASN A  82     -15.548  -7.566 -12.297  1.00 15.00      A    C  
ATOM    599  CG  ASN A  82     -14.869  -6.900 -13.479  1.00 15.00      A    C  
ATOM    600  OD1 ASN A  82     -15.251  -5.806 -13.894  1.00 15.00      A    O  
ATOM    601  ND2 ASN A  82     -13.850  -7.559 -14.026  1.00 15.00      A    N  
ATOM    602 HD21 ASN A  82     -13.597  -8.424 -13.640  1.00 15.00      A    H  
ATOM    603 HD22 ASN A  82     -13.393  -7.153 -14.793  1.00 15.00      A    H  
ATOM    604  C   ASN A  82     -16.905  -7.288 -10.209  1.00 15.00      A    C  
ATOM    605  O   ASN A  82     -17.783  -8.078 -10.562  1.00 15.00      A    O  
ATOM    606  N   TYR A  83     -16.657  -7.014  -8.926  1.00 15.00      A    N  
ATOM    607  HN  TYR A  83     -15.955  -6.369  -8.700  1.00 15.00      A    H  
ATOM    608  CA  TYR A  83     -17.409  -7.662  -7.851  1.00 15.00      A    C  
ATOM    609  CB  TYR A  83     -16.560  -8.745  -7.177  1.00 15.00      A    C  
ATOM    610  CG  TYR A  83     -16.243  -9.944  -8.041  1.00 15.00      A    C  
ATOM    611  CD1 TYR A  83     -15.025 -10.044  -8.701  1.00 15.00      A    C  
ATOM    612  CD2 TYR A  83     -17.155 -10.982  -8.186  1.00 15.00      A    C  
ATOM    613  CE1 TYR A  83     -14.725 -11.143  -9.485  1.00 15.00      A    C  
ATOM    614  CE2 TYR A  83     -16.864 -12.084  -8.968  1.00 15.00      A    C  
ATOM    615  CZ  TYR A  83     -15.648 -12.160  -9.614  1.00 15.00      A    C  
ATOM    616  OH  TYR A  83     -15.355 -13.258 -10.392  1.00 15.00      A    O  
ATOM    617  HH  TYR A  83     -14.478 -13.583 -10.172  1.00 15.00      A    H  
ATOM    618  C   TYR A  83     -17.892  -6.682  -6.779  1.00 15.00      A    C  
ATOM    619  O   TYR A  83     -18.862  -6.967  -6.078  1.00 15.00      A    O  
ATOM    620  N   ARG A  84     -17.230  -5.531  -6.651  1.00 15.00      A    N  
ATOM    621  HN  ARG A  84     -16.490  -5.330  -7.264  1.00 15.00      A    H  
ATOM    622  CA  ARG A  84     -17.594  -4.564  -5.616  1.00 15.00      A    C  
ATOM    623  CB  ARG A  84     -16.988  -5.023  -4.275  1.00 15.00      A    C  
ATOM    624  CG  ARG A  84     -17.057  -4.012  -3.145  1.00 15.00      A    C  
ATOM    625  CD  ARG A  84     -18.144  -4.360  -2.142  1.00 15.00      A    C  
ATOM    626  NE  ARG A  84     -17.954  -3.652  -0.877  1.00 15.00      A    N  
ATOM    627  HE  ARG A  84     -17.374  -4.072  -0.207  1.00 15.00      A    H  
ATOM    628  CZ  ARG A  84     -18.516  -2.481  -0.592  1.00 15.00      A    C  
ATOM    629  NH1 ARG A  84     -19.305  -1.882  -1.476  1.00 15.00      A    N  
ATOM    630 HH11 ARG A  84     -19.486  -2.330  -2.398  1.00 15.00      A    H  
ATOM    631 HH12 ARG A  84     -19.741  -0.966  -1.249  1.00 15.00      A    H  
ATOM    632  NH2 ARG A  84     -18.277  -1.900   0.577  1.00 15.00      A    N  
ATOM    633 HH21 ARG A  84     -18.714  -0.984   0.802  1.00 15.00      A    H  
ATOM    634 HH22 ARG A  84     -17.651  -2.361   1.269  1.00 15.00      A    H  
ATOM    635  C   ARG A  84     -17.139  -3.138  -5.946  1.00 15.00      A    C  
ATOM    636  O   ARG A  84     -16.079  -2.926  -6.534  1.00 15.00      A    O  
ATOM    637  N   ASN A  85     -17.962  -2.165  -5.550  1.00 15.00      A    N  
ATOM    638  HN  ASN A  85     -18.794  -2.409  -5.095  1.00 15.00      A    H  
ATOM    639  CA  ASN A  85     -17.670  -0.746  -5.766  1.00 15.00      A    C  
ATOM    640  CB  ASN A  85     -18.424  -0.225  -7.000  1.00 15.00      A    C  
ATOM    641  CG  ASN A  85     -17.968   1.155  -7.453  1.00 15.00      A    C  
ATOM    642  OD1 ASN A  85     -17.204   1.833  -6.767  1.00 15.00      A    O  
ATOM    643  ND2 ASN A  85     -18.443   1.582  -8.616  1.00 15.00      A    N  
ATOM    644 HD21 ASN A  85     -19.051   0.996  -9.113  1.00 15.00      A    H  
ATOM    645 HD22 ASN A  85     -18.170   2.470  -8.931  1.00 15.00      A    H  
ATOM    646  C   ASN A  85     -18.078   0.052  -4.526  1.00 15.00      A    C  
ATOM    647  O   ASN A  85     -19.246   0.411  -4.366  1.00 15.00      A    O  
ATOM    648  N   ALA A  86     -17.111   0.319  -3.645  1.00 15.00      A    N  
ATOM    649  HN  ALA A  86     -16.201   0.007  -3.827  1.00 15.00      A    H  
ATOM    650  CA  ALA A  86     -17.373   1.061  -2.409  1.00 15.00      A    C  
ATOM    651  CB  ALA A  86     -16.326   0.723  -1.360  1.00 15.00      A    C  
ATOM    652  C   ALA A  86     -17.442   2.573  -2.632  1.00 15.00      A    C  
ATOM    653  O   ALA A  86     -17.795   3.319  -1.716  1.00 15.00      A    O  
ATOM    654  N   HIS A  87     -17.094   3.012  -3.845  1.00 15.00      A    N  
ATOM    655  HN  HIS A  87     -16.814   2.359  -4.520  1.00 15.00      A    H  
ATOM    656  CA  HIS A  87     -17.113   4.437  -4.208  1.00 15.00      A    C  
ATOM    657  CB  HIS A  87     -18.520   5.042  -4.072  1.00 15.00      A    C  
ATOM    658  CG  HIS A  87     -19.554   4.408  -4.955  1.00 15.00      A    C  
ATOM    659  ND1 HIS A  87     -19.672   4.747  -6.282  1.00 15.00      A    N  
ATOM    660  CD2 HIS A  87     -20.491   3.477  -4.647  1.00 15.00      A    C  
ATOM    661  CE1 HIS A  87     -20.671   4.022  -6.753  1.00 15.00      A    C  
ATOM    662  NE2 HIS A  87     -21.196   3.240  -5.801  1.00 15.00      A    N  
ATOM    663  HE2 HIS A  87     -21.944   2.615  -5.904  1.00 15.00      A    H  
ATOM    664  C   HIS A  87     -16.100   5.251  -3.402  1.00 15.00      A    C  
ATOM    665  O   HIS A  87     -16.331   6.422  -3.094  1.00 15.00      A    O  
ATOM    666  N   SER A  88     -14.971   4.629  -3.073  1.00 15.00      A    N  
ATOM    667  HN  SER A  88     -14.836   3.700  -3.356  1.00 15.00      A    H  
ATOM    668  CA  SER A  88     -13.927   5.296  -2.302  1.00 15.00      A    C  
ATOM    669  CB  SER A  88     -14.094   5.005  -0.806  1.00 15.00      A    C  
ATOM    670  OG  SER A  88     -14.126   3.612  -0.551  1.00 15.00      A    O  
ATOM    671  HG  SER A  88     -15.037   3.311  -0.536  1.00 15.00      A    H  
ATOM    672  C   SER A  88     -12.536   4.883  -2.773  1.00 15.00      A    C  
ATOM    673  O   SER A  88     -12.394   4.003  -3.625  1.00 15.00      A    O  
ATOM    674  N   ALA A  89     -11.515   5.533  -2.218  1.00 15.00      A    N  
ATOM    675  HN  ALA A  89     -11.702   6.233  -1.558  1.00 15.00      A    H  
ATOM    676  CA  ALA A  89     -10.126   5.241  -2.568  1.00 15.00      A    C  
ATOM    677  CB  ALA A  89      -9.697   6.061  -3.775  1.00 15.00      A    C  
ATOM    678  C   ALA A  89      -9.198   5.505  -1.385  1.00 15.00      A    C  
ATOM    679  O   ALA A  89      -9.349   6.503  -0.677  1.00 15.00      A    O  
ATOM    680  N   THR A  90      -8.244   4.604  -1.174  1.00 15.00      A    N  
ATOM    681  HN  THR A  90      -8.176   3.832  -1.774  1.00 15.00      A    H  
ATOM    682  CA  THR A  90      -7.293   4.737  -0.072  1.00 15.00      A    C  
ATOM    683  CB  THR A  90      -7.271   3.477   0.818  1.00 15.00      A    C  
ATOM    684  OG1 THR A  90      -8.609   3.116   1.174  1.00 15.00      A    O  
ATOM    685  HG1 THR A  90      -8.628   2.825   2.086  1.00 15.00      A    H  
ATOM    686  CG2 THR A  90      -6.475   3.731   2.089  1.00 15.00      A    C  
ATOM    687  C   THR A  90      -5.886   5.005  -0.595  1.00 15.00      A    C  
ATOM    688  O   THR A  90      -5.419   4.341  -1.519  1.00 15.00      A    O  
ATOM    689  N   THR A  91      -5.222   5.989  -0.002  1.00 15.00      A    N  
ATOM    690  HN  THR A  91      -5.656   6.490   0.721  1.00 15.00      A    H  
ATOM    691  CA  THR A  91      -3.869   6.351  -0.404  1.00 15.00      A    C  
ATOM    692  CB  THR A  91      -3.771   7.853  -0.738  1.00 15.00      A    C  
ATOM    693  OG1 THR A  91      -4.377   8.619   0.309  1.00 15.00      A    O  
ATOM    694  HG1 THR A  91      -4.349   8.119   1.128  1.00 15.00      A    H  
ATOM    695  CG2 THR A  91      -4.473   8.158  -2.053  1.00 15.00      A    C  
ATOM    696  C   THR A  91      -2.857   6.015   0.688  1.00 15.00      A    C  
ATOM    697  O   THR A  91      -2.940   6.531   1.803  1.00 15.00      A    O  
ATOM    698  N   TRP A  92      -1.907   5.144   0.364  1.00 15.00      A    N  
ATOM    699  HN  TRP A  92      -1.893   4.764  -0.540  1.00 15.00      A    H  
ATOM    700  CA  TRP A  92      -0.879   4.748   1.318  1.00 15.00      A    C  
ATOM    701  CB  TRP A  92      -0.543   3.260   1.168  1.00 15.00      A    C  
ATOM    702  CG  TRP A  92      -1.587   2.342   1.733  1.00 15.00      A    C  
ATOM    703  CD1 TRP A  92      -1.612   1.807   2.988  1.00 15.00      A    C  
ATOM    704  CD2 TRP A  92      -2.753   1.843   1.062  1.00 15.00      A    C  
ATOM    705  NE1 TRP A  92      -2.722   1.013   3.144  1.00 15.00      A    N  
ATOM    706  HE1 TRP A  92      -2.963   0.523   3.958  1.00 15.00      A    H  
ATOM    707  CE2 TRP A  92      -3.438   1.018   1.976  1.00 15.00      A    C  
ATOM    708  CE3 TRP A  92      -3.286   2.016  -0.218  1.00 15.00      A    C  
ATOM    709  CZ2 TRP A  92      -4.625   0.367   1.649  1.00 15.00      A    C  
ATOM    710  CZ3 TRP A  92      -4.463   1.370  -0.540  1.00 15.00      A    C  
ATOM    711  CH2 TRP A  92      -5.121   0.556   0.389  1.00 15.00      A    C  
ATOM    712  C   TRP A  92       0.371   5.600   1.136  1.00 15.00      A    C  
ATOM    713  O   TRP A  92       0.866   5.748   0.023  1.00 15.00      A    O  
ATOM    714  N   SER A  93       0.868   6.166   2.230  1.00 15.00      A    N  
ATOM    715  HN  SER A  93       0.431   6.008   3.093  1.00 15.00      A    H  
ATOM    716  CA  SER A  93       2.056   7.015   2.179  1.00 15.00      A    C  
ATOM    717  CB  SER A  93       1.656   8.490   2.291  1.00 15.00      A    C  
ATOM    718  OG  SER A  93       2.796   9.332   2.264  1.00 15.00      A    O  
ATOM    719  HG  SER A  93       2.974   9.603   1.360  1.00 15.00      A    H  
ATOM    720  C   SER A  93       3.043   6.655   3.283  1.00 15.00      A    C  
ATOM    721  O   SER A  93       2.743   6.803   4.468  1.00 15.00      A    O  
ATOM    722  N   GLY A  94       4.226   6.189   2.889  1.00 15.00      A    N  
ATOM    723  HN  GLY A  94       4.414   6.098   1.930  1.00 15.00      A    H  
ATOM    724  CA  GLY A  94       5.236   5.817   3.864  1.00 15.00      A    C  
ATOM    725  C   GLY A  94       6.610   5.616   3.253  1.00 15.00      A    C  
ATOM    726  O   GLY A  94       6.963   6.268   2.270  1.00 15.00      A    O  
ATOM    727  N   GLN A  95       7.386   4.705   3.838  1.00 15.00      A    N  
ATOM    728  HN  GLN A  95       7.039   4.209   4.610  1.00 15.00      A    H  
ATOM    729  CA  GLN A  95       8.737   4.424   3.360  1.00 15.00      A    C  
ATOM    730  CB  GLN A  95       9.768   5.153   4.229  1.00 15.00      A    C  
ATOM    731  CG  GLN A  95       9.710   4.782   5.704  1.00 15.00      A    C  
ATOM    732  CD  GLN A  95      10.618   5.637   6.567  1.00 15.00      A    C  
ATOM    733  OE1 GLN A  95      11.678   6.083   6.126  1.00 15.00      A    O  
ATOM    734  NE2 GLN A  95      10.203   5.872   7.806  1.00 15.00      A    N  
ATOM    735 HE21 GLN A  95       9.347   5.486   8.088  1.00 15.00      A    H  
ATOM    736 HE22 GLN A  95      10.768   6.423   8.387  1.00 15.00      A    H  
ATOM    737  C   GLN A  95       9.031   2.924   3.350  1.00 15.00      A    C  
ATOM    738  O   GLN A  95       8.218   2.118   3.802  1.00 15.00      A    O  
ATOM    739  N   TYR A  96      10.202   2.562   2.830  1.00 15.00      A    N  
ATOM    740  HN  TYR A  96      10.803   3.254   2.482  1.00 15.00      A    H  
ATOM    741  CA  TYR A  96      10.617   1.165   2.761  1.00 15.00      A    C  
ATOM    742  CB  TYR A  96      10.644   0.675   1.307  1.00 15.00      A    C  
ATOM    743  CG  TYR A  96      11.352  -0.651   1.120  1.00 15.00      A    C  
ATOM    744  CD1 TYR A  96      10.897  -1.799   1.754  1.00 15.00      A    C  
ATOM    745  CD2 TYR A  96      12.484  -0.750   0.320  1.00 15.00      A    C  
ATOM    746  CE1 TYR A  96      11.548  -3.006   1.598  1.00 15.00      A    C  
ATOM    747  CE2 TYR A  96      13.138  -1.956   0.156  1.00 15.00      A    C  
ATOM    748  CZ  TYR A  96      12.666  -3.080   0.799  1.00 15.00      A    C  
ATOM    749  OH  TYR A  96      13.317  -4.283   0.645  1.00 15.00      A    O  
ATOM    750  HH  TYR A  96      14.261  -4.153   0.760  1.00 15.00      A    H  
ATOM    751  C   TYR A  96      11.983   0.962   3.412  1.00 15.00      A    C  
ATOM    752  O   TYR A  96      12.959   1.621   3.053  1.00 15.00      A    O  
ATOM    753  N   VAL A  97      12.039   0.043   4.371  1.00 15.00      A    N  
ATOM    754  HN  VAL A  97      11.223  -0.443   4.614  1.00 15.00      A    H  
ATOM    755  CA  VAL A  97      13.281  -0.264   5.072  1.00 15.00      A    C  
ATOM    756  CB  VAL A  97      13.126  -0.109   6.601  1.00 15.00      A    C  
ATOM    757  CG1 VAL A  97      14.471  -0.259   7.298  1.00 15.00      A    C  
ATOM    758  CG2 VAL A  97      12.491   1.232   6.945  1.00 15.00      A    C  
ATOM    759  C   VAL A  97      13.734  -1.687   4.750  1.00 15.00      A    C  
ATOM    760  O   VAL A  97      13.174  -2.657   5.261  1.00 15.00      A    O  
ATOM    761  N   GLY A  98      14.747  -1.800   3.892  1.00 15.00      A    N  
ATOM    762  HN  GLY A  98      15.150  -0.990   3.519  1.00 15.00      A    H  
ATOM    763  CA  GLY A  98      15.258  -3.105   3.501  1.00 15.00      A    C  
ATOM    764  C   GLY A  98      16.191  -3.723   4.526  1.00 15.00      A    C  
ATOM    765  O   GLY A  98      16.728  -3.031   5.392  1.00 15.00      A    O  
ATOM    766  N   GLY A  99      16.383  -5.035   4.415  1.00 15.00      A    N  
ATOM    767  HN  GLY A  99      15.926  -5.524   3.700  1.00 15.00      A    H  
ATOM    768  CA  GLY A  99      17.252  -5.752   5.333  1.00 15.00      A    C  
ATOM    769  C   GLY A  99      16.692  -7.118   5.675  1.00 15.00      A    C  
ATOM    770  O   GLY A  99      15.972  -7.711   4.870  1.00 15.00      A    O  
ATOM    771  N   ALA A 100      17.024  -7.622   6.864  1.00 15.00      A    N  
ATOM    772  HN  ALA A 100      17.617  -7.111   7.453  1.00 15.00      A    H  
ATOM    773  CA  ALA A 100      16.525  -8.921   7.308  1.00 15.00      A    C  
ATOM    774  CB  ALA A 100      17.195  -9.326   8.615  1.00 15.00      A    C  
ATOM    775  C   ALA A 100      15.013  -8.859   7.483  1.00 15.00      A    C  
ATOM    776  O   ALA A 100      14.282  -9.742   7.033  1.00 15.00      A    O  
ATOM    777  N   GLU A 101      14.560  -7.792   8.130  1.00 15.00      A    N  
ATOM    778  HN  GLU A 101      15.201  -7.129   8.457  1.00 15.00      A    H  
ATOM    779  CA  GLU A 101      13.144  -7.573   8.363  1.00 15.00      A    C  
ATOM    780  CB  GLU A 101      12.874  -7.339   9.851  1.00 15.00      A    C  
ATOM    781  CG  GLU A 101      12.412  -8.585  10.592  1.00 15.00      A    C  
ATOM    782  CD  GLU A 101      10.908  -8.797  10.512  1.00 15.00      A    C  
ATOM    783  OE1 GLU A 101      10.367  -8.820   9.386  1.00 15.00      A    O  
ATOM    784  OE2 GLU A 101      10.271  -8.943  11.579  1.00 15.00      A    O  
ATOM    785  C   GLU A 101      12.658  -6.390   7.537  1.00 15.00      A    C  
ATOM    786  O   GLU A 101      12.538  -5.272   8.041  1.00 15.00      A    O  
ATOM    787  N   ALA A 102      12.418  -6.640   6.251  1.00 15.00      A    N  
ATOM    788  HN  ALA A 102      12.559  -7.547   5.910  1.00 15.00      A    H  
ATOM    789  CA  ALA A 102      11.946  -5.604   5.338  1.00 15.00      A    C  
ATOM    790  CB  ALA A 102      11.992  -6.104   3.902  1.00 15.00      A    C  
ATOM    791  C   ALA A 102      10.537  -5.165   5.717  1.00 15.00      A    C  
ATOM    792  O   ALA A 102       9.627  -5.989   5.815  1.00 15.00      A    O  
ATOM    793  N   ARG A 103      10.360  -3.863   5.932  1.00 15.00      A    N  
ATOM    794  HN  ARG A 103      11.119  -3.250   5.820  1.00 15.00      A    H  
ATOM    795  CA  ARG A 103       9.064  -3.327   6.331  1.00 15.00      A    C  
ATOM    796  CB  ARG A 103       9.085  -2.967   7.819  1.00 15.00      A    C  
ATOM    797  CG  ARG A 103       9.218  -4.158   8.757  1.00 15.00      A    C  
ATOM    798  CD  ARG A 103       9.712  -3.726  10.131  1.00 15.00      A    C  
ATOM    799  NE  ARG A 103      11.169  -3.598  10.173  1.00 15.00      A    N  
ATOM    800  HE  ARG A 103      11.693  -4.427  10.196  1.00 15.00      A    H  
ATOM    801  CZ  ARG A 103      11.819  -2.434  10.177  1.00 15.00      A    C  
ATOM    802  NH1 ARG A 103      11.148  -1.289  10.141  1.00 15.00      A    N  
ATOM    803 HH11 ARG A 103      10.109  -1.294  10.111  1.00 15.00      A    H  
ATOM    804 HH12 ARG A 103      11.663  -0.385  10.142  1.00 15.00      A    H  
ATOM    805  NH2 ARG A 103      13.144  -2.417  10.212  1.00 15.00      A    N  
ATOM    806 HH21 ARG A 103      13.654  -1.510  10.214  1.00 15.00      A    H  
ATOM    807 HH22 ARG A 103      13.675  -3.311  10.239  1.00 15.00      A    H  
ATOM    808  C   ARG A 103       8.673  -2.095   5.519  1.00 15.00      A    C  
ATOM    809  O   ARG A 103       9.529  -1.369   5.014  1.00 15.00      A    O  
ATOM    810  N   ILE A 104       7.364  -1.876   5.395  1.00 15.00      A    N  
ATOM    811  HN  ILE A 104       6.736  -2.512   5.798  1.00 15.00      A    H  
ATOM    812  CA  ILE A 104       6.834  -0.722   4.676  1.00 15.00      A    C  
ATOM    813  CB  ILE A 104       6.150  -1.108   3.340  1.00 15.00      A    C  
ATOM    814  CG1 ILE A 104       7.141  -1.849   2.434  1.00 15.00      A    C  
ATOM    815  CG2 ILE A 104       5.607   0.128   2.629  1.00 15.00      A    C  
ATOM    816  CD1 ILE A 104       6.678  -2.010   1.000  1.00 15.00      A    C  
ATOM    817  C   ILE A 104       5.874   0.063   5.575  1.00 15.00      A    C  
ATOM    818  O   ILE A 104       4.648  -0.057   5.468  1.00 15.00      A    O  
ATOM    819  N   ASN A 105       6.457   0.844   6.488  1.00 15.00      A    N  
ATOM    820  HN  ASN A 105       7.440   0.871   6.536  1.00 15.00      A    H  
ATOM    821  CA  ASN A 105       5.683   1.657   7.423  1.00 15.00      A    C  
ATOM    822  CB  ASN A 105       6.605   2.255   8.496  1.00 15.00      A    C  
ATOM    823  CG  ASN A 105       7.495   1.229   9.181  1.00 15.00      A    C  
ATOM    824  OD1 ASN A 105       8.710   1.406   9.266  1.00 15.00      A    O  
ATOM    825  ND2 ASN A 105       6.894   0.163   9.692  1.00 15.00      A    N  
ATOM    826 HD21 ASN A 105       5.922   0.094   9.601  1.00 15.00      A    H  
ATOM    827 HD22 ASN A 105       7.447  -0.508  10.142  1.00 15.00      A    H  
ATOM    828  C   ASN A 105       4.961   2.782   6.680  1.00 15.00      A    C  
ATOM    829  O   ASN A 105       5.596   3.721   6.203  1.00 15.00      A    O  
ATOM    830  N   THR A 106       3.631   2.684   6.591  1.00 15.00      A    N  
ATOM    831  HN  THR A 106       3.179   1.919   7.003  1.00 15.00      A    H  
ATOM    832  CA  THR A 106       2.833   3.687   5.887  1.00 15.00      A    C  
ATOM    833  CB  THR A 106       2.267   3.139   4.558  1.00 15.00      A    C  
ATOM    834  OG1 THR A 106       1.553   1.922   4.803  1.00 15.00      A    O  
ATOM    835  HG1 THR A 106       1.594   1.712   5.739  1.00 15.00      A    H  
ATOM    836  CG2 THR A 106       3.379   2.872   3.559  1.00 15.00      A    C  
ATOM    837  C   THR A 106       1.663   4.205   6.726  1.00 15.00      A    C  
ATOM    838  O   THR A 106       1.318   3.642   7.765  1.00 15.00      A    O  
ATOM    839  N   GLN A 107       1.067   5.292   6.245  1.00 15.00      A    N  
ATOM    840  HN  GLN A 107       1.421   5.690   5.419  1.00 15.00      A    H  
ATOM    841  CA  GLN A 107      -0.086   5.925   6.881  1.00 15.00      A    C  
ATOM    842  CB  GLN A 107       0.340   7.226   7.576  1.00 15.00      A    C  
ATOM    843  CG  GLN A 107       1.294   7.035   8.751  1.00 15.00      A    C  
ATOM    844  CD  GLN A 107       0.656   7.397  10.081  1.00 15.00      A    C  
ATOM    845  OE1 GLN A 107       1.304   7.953  10.967  1.00 15.00      A    O  
ATOM    846  NE2 GLN A 107      -0.618   7.058  10.234  1.00 15.00      A    N  
ATOM    847 HE21 GLN A 107      -1.064   6.594   9.495  1.00 15.00      A    H  
ATOM    848 HE22 GLN A 107      -1.061   7.294  11.074  1.00 15.00      A    H  
ATOM    849  C   GLN A 107      -1.135   6.204   5.798  1.00 15.00      A    C  
ATOM    850  O   GLN A 107      -0.883   6.972   4.868  1.00 15.00      A    O  
ATOM    851  N   TRP A 108      -2.309   5.582   5.921  1.00 15.00      A    N  
ATOM    852  HN  TRP A 108      -2.475   5.018   6.710  1.00 15.00      A    H  
ATOM    853  CA  TRP A 108      -3.355   5.725   4.906  1.00 15.00      A    C  
ATOM    854  CB  TRP A 108      -3.970   4.366   4.551  1.00 15.00      A    C  
ATOM    855  CG  TRP A 108      -4.461   3.585   5.733  1.00 15.00      A    C  
ATOM    856  CD1 TRP A 108      -3.758   2.667   6.458  1.00 15.00      A    C  
ATOM    857  CD2 TRP A 108      -5.765   3.646   6.324  1.00 15.00      A    C  
ATOM    858  NE1 TRP A 108      -4.539   2.159   7.466  1.00 15.00      A    N  
ATOM    859  HE1 TRP A 108      -4.257   1.487   8.122  1.00 15.00      A    H  
ATOM    860  CE2 TRP A 108      -5.776   2.743   7.405  1.00 15.00      A    C  
ATOM    861  CE3 TRP A 108      -6.923   4.378   6.046  1.00 15.00      A    C  
ATOM    862  CZ2 TRP A 108      -6.899   2.552   8.208  1.00 15.00      A    C  
ATOM    863  CZ3 TRP A 108      -8.036   4.187   6.844  1.00 15.00      A    C  
ATOM    864  CH2 TRP A 108      -8.016   3.283   7.913  1.00 15.00      A    C  
ATOM    865  C   TRP A 108      -4.442   6.751   5.222  1.00 15.00      A    C  
ATOM    866  O   TRP A 108      -4.600   7.195   6.360  1.00 15.00      A    O  
ATOM    867  N   LEU A 109      -5.182   7.105   4.167  1.00 15.00      A    N  
ATOM    868  HN  LEU A 109      -4.974   6.698   3.301  1.00 15.00      A    H  
ATOM    869  CA  LEU A 109      -6.288   8.059   4.233  1.00 15.00      A    C  
ATOM    870  CB  LEU A 109      -5.842   9.433   3.709  1.00 15.00      A    C  
ATOM    871  CG  LEU A 109      -4.875  10.226   4.594  1.00 15.00      A    C  
ATOM    872  CD1 LEU A 109      -4.350  11.448   3.853  1.00 15.00      A    C  
ATOM    873  CD2 LEU A 109      -5.554  10.637   5.891  1.00 15.00      A    C  
ATOM    874  C   LEU A 109      -7.443   7.535   3.375  1.00 15.00      A    C  
ATOM    875  O   LEU A 109      -7.344   7.499   2.148  1.00 15.00      A    O  
ATOM    876  N   LEU A 110      -8.530   7.121   4.020  1.00 15.00      A    N  
ATOM    877  HN  LEU A 110      -8.560   7.186   4.998  1.00 15.00      A    H  
ATOM    878  CA  LEU A 110      -9.682   6.577   3.301  1.00 15.00      A    C  
ATOM    879  CB  LEU A 110     -10.246   5.348   4.026  1.00 15.00      A    C  
ATOM    880  CG  LEU A 110     -11.573   4.779   3.506  1.00 15.00      A    C  
ATOM    881  CD1 LEU A 110     -11.476   4.411   2.032  1.00 15.00      A    C  
ATOM    882  CD2 LEU A 110     -11.996   3.575   4.331  1.00 15.00      A    C  
ATOM    883  C   LEU A 110     -10.768   7.625   3.069  1.00 15.00      A    C  
ATOM    884  O   LEU A 110     -11.540   7.948   3.969  1.00 15.00      A    O  
ATOM    885  N   THR A 111     -10.820   8.149   1.847  1.00 15.00      A    N  
ATOM    886  HN  THR A 111     -10.178   7.847   1.170  1.00 15.00      A    H  
ATOM    887  CA  THR A 111     -11.814   9.155   1.485  1.00 15.00      A    C  
ATOM    888  CB  THR A 111     -11.187  10.297   0.662  1.00 15.00      A    C  
ATOM    889  OG1 THR A 111      -9.942  10.691   1.254  1.00 15.00      A    O  
ATOM    890  HG1 THR A 111      -9.651  10.013   1.868  1.00 15.00      A    H  
ATOM    891  CG2 THR A 111     -12.120  11.500   0.626  1.00 15.00      A    C  
ATOM    892  C   THR A 111     -12.956   8.524   0.687  1.00 15.00      A    C  
ATOM    893  O   THR A 111     -12.738   7.964  -0.389  1.00 15.00      A    O  
ATOM    894  N   SER A 112     -14.170   8.622   1.224  1.00 15.00      A    N  
ATOM    895  HN  SER A 112     -14.274   9.089   2.080  1.00 15.00      A    H  
ATOM    896  CA  SER A 112     -15.351   8.060   0.575  1.00 15.00      A    C  
ATOM    897  CB  SER A 112     -16.126   7.179   1.558  1.00 15.00      A    C  
ATOM    898  OG  SER A 112     -15.301   6.151   2.078  1.00 15.00      A    O  
ATOM    899  HG  SER A 112     -15.817   5.349   2.185  1.00 15.00      A    H  
ATOM    900  C   SER A 112     -16.254   9.159   0.016  1.00 15.00      A    C  
ATOM    901  O   SER A 112     -16.259  10.282   0.519  1.00 15.00      A    O  
ATOM    902  N   GLY A 113     -17.018   8.820  -1.026  1.00 15.00      A    N  
ATOM    903  HN  GLY A 113     -16.966   7.908  -1.377  1.00 15.00      A    H  
ATOM    904  CA  GLY A 113     -17.911   9.784  -1.654  1.00 15.00      A    C  
ATOM    905  C   GLY A 113     -19.149  10.097  -0.832  1.00 15.00      A    C  
ATOM    906  O   GLY A 113     -20.078   9.294  -0.767  1.00 15.00      A    O  
ATOM    907  N   THR A 114     -19.159  11.276  -0.213  1.00 15.00      A    N  
ATOM    908  HN  THR A 114     -18.387  11.870  -0.314  1.00 15.00      A    H  
ATOM    909  CA  THR A 114     -20.285  11.711   0.608  1.00 15.00      A    C  
ATOM    910  CB  THR A 114     -19.872  11.904   2.080  1.00 15.00      A    C  
ATOM    911  OG1 THR A 114     -18.780  12.824   2.155  1.00 15.00      A    O  
ATOM    912  HG1 THR A 114     -19.041  13.662   1.765  1.00 15.00      A    H  
ATOM    913  CG2 THR A 114     -19.456  10.580   2.703  1.00 15.00      A    C  
ATOM    914  C   THR A 114     -20.872  13.018   0.075  1.00 15.00      A    C  
ATOM    915  O   THR A 114     -20.411  13.543  -0.939  1.00 15.00      A    O  
ATOM    916  N   THR A 115     -21.878  13.548   0.769  1.00 15.00      A    N  
ATOM    917  HN  THR A 115     -22.192  13.094   1.581  1.00 15.00      A    H  
ATOM    918  CA  THR A 115     -22.525  14.793   0.355  1.00 15.00      A    C  
ATOM    919  CB  THR A 115     -23.988  14.855   0.839  1.00 15.00      A    C  
ATOM    920  OG1 THR A 115     -24.033  14.708   2.264  1.00 15.00      A    O  
ATOM    921  HG1 THR A 115     -24.907  14.941   2.583  1.00 15.00      A    H  
ATOM    922  CG2 THR A 115     -24.815  13.752   0.193  1.00 15.00      A    C  
ATOM    923  C   THR A 115     -21.771  16.021   0.870  1.00 15.00      A    C  
ATOM    924  O   THR A 115     -20.771  15.895   1.576  1.00 15.00      A    O  
ATOM    925  N   GLU A 116     -22.260  17.212   0.504  1.00 15.00      A    N  
ATOM    926  HN  GLU A 116     -23.050  17.245  -0.073  1.00 15.00      A    H  
ATOM    927  CA  GLU A 116     -21.646  18.469   0.935  1.00 15.00      A    C  
ATOM    928  CB  GLU A 116     -22.159  19.638   0.091  1.00 15.00      A    C  
ATOM    929  CG  GLU A 116     -21.410  19.830  -1.216  1.00 15.00      A    C  
ATOM    930  CD  GLU A 116     -22.300  20.349  -2.326  1.00 15.00      A    C  
ATOM    931  OE1 GLU A 116     -22.425  21.584  -2.463  1.00 15.00      A    O  
ATOM    932  OE2 GLU A 116     -22.871  19.516  -3.061  1.00 15.00      A    O  
ATOM    933  C   GLU A 116     -21.914  18.734   2.413  1.00 15.00      A    C  
ATOM    934  O   GLU A 116     -21.318  19.629   3.014  1.00 15.00      A    O  
ATOM    935  N   ALA A 117     -22.827  17.954   2.990  1.00 15.00      A    N  
ATOM    936  HN  ALA A 117     -23.286  17.275   2.449  1.00 15.00      A    H  
ATOM    937  CA  ALA A 117     -23.168  18.089   4.401  1.00 15.00      A    C  
ATOM    938  CB  ALA A 117     -24.671  17.962   4.600  1.00 15.00      A    C  
ATOM    939  C   ALA A 117     -22.431  17.050   5.240  1.00 15.00      A    C  
ATOM    940  O   ALA A 117     -22.305  17.194   6.456  1.00 15.00      A    O  
ATOM    941  N   ASN A 118     -21.955  15.999   4.579  1.00 15.00      A    N  
ATOM    942  HN  ASN A 118     -22.100  15.939   3.611  1.00 15.00      A    H  
ATOM    943  CA  ASN A 118     -21.224  14.932   5.250  1.00 15.00      A    C  
ATOM    944  CB  ASN A 118     -21.908  13.583   5.002  1.00 15.00      A    C  
ATOM    945  CG  ASN A 118     -23.314  13.511   5.573  1.00 15.00      A    C  
ATOM    946  OD1 ASN A 118     -24.188  12.853   5.013  1.00 15.00      A    O  
ATOM    947  ND2 ASN A 118     -23.539  14.179   6.699  1.00 15.00      A    N  
ATOM    948 HD21 ASN A 118     -22.797  14.676   7.101  1.00 15.00      A    H  
ATOM    949 HD22 ASN A 118     -24.442  14.150   7.076  1.00 15.00      A    H  
ATOM    950  C   ASN A 118     -19.779  14.890   4.759  1.00 15.00      A    C  
ATOM    951  O   ASN A 118     -19.121  13.850   4.815  1.00 15.00      A    O  
ATOM    952  N   ALA A 119     -19.290  16.041   4.299  1.00 15.00      A    N  
ATOM    953  HN  ALA A 119     -19.859  16.838   4.315  1.00 15.00      A    H  
ATOM    954  CA  ALA A 119     -17.931  16.159   3.780  1.00 15.00      A    C  
ATOM    955  CB  ALA A 119     -17.840  17.330   2.813  1.00 15.00      A    C  
ATOM    956  C   ALA A 119     -16.899  16.301   4.897  1.00 15.00      A    C  
ATOM    957  O   ALA A 119     -15.695  16.228   4.649  1.00 15.00      A    O  
ATOM    958  N   TRP A 120     -17.371  16.517   6.126  1.00 15.00      A    N  
ATOM    959  HN  TRP A 120     -18.339  16.592   6.263  1.00 15.00      A    H  
ATOM    960  CA  TRP A 120     -16.474  16.655   7.271  1.00 15.00      A    C  
ATOM    961  CB  TRP A 120     -17.125  17.461   8.409  1.00 15.00      A    C  
ATOM    962  CG  TRP A 120     -18.333  16.824   9.039  1.00 15.00      A    C  
ATOM    963  CD1 TRP A 120     -19.620  16.867   8.581  1.00 15.00      A    C  
ATOM    964  CD2 TRP A 120     -18.370  16.068  10.255  1.00 15.00      A    C  
ATOM    965  NE1 TRP A 120     -20.452  16.175   9.431  1.00 15.00      A    N  
ATOM    966  HE1 TRP A 120     -21.419  16.060   9.315  1.00 15.00      A    H  
ATOM    967  CE2 TRP A 120     -19.707  15.677  10.467  1.00 15.00      A    C  
ATOM    968  CE3 TRP A 120     -17.400  15.681  11.183  1.00 15.00      A    C  
ATOM    969  CZ2 TRP A 120     -20.095  14.918  11.570  1.00 15.00      A    C  
ATOM    970  CZ3 TRP A 120     -17.788  14.929  12.275  1.00 15.00      A    C  
ATOM    971  CH2 TRP A 120     -19.123  14.555  12.459  1.00 15.00      A    C  
ATOM    972  C   TRP A 120     -15.997  15.292   7.767  1.00 15.00      A    C  
ATOM    973  O   TRP A 120     -14.895  15.165   8.300  1.00 15.00      A    O  
ATOM    974  N   LYS A 121     -16.839  14.279   7.576  1.00 15.00      A    N  
ATOM    975  HN  LYS A 121     -17.701  14.455   7.146  1.00 15.00      A    H  
ATOM    976  CA  LYS A 121     -16.526  12.918   7.998  1.00 15.00      A    C  
ATOM    977  CB  LYS A 121     -17.623  12.402   8.935  1.00 15.00      A    C  
ATOM    978  CG  LYS A 121     -19.028  12.546   8.370  1.00 15.00      A    C  
ATOM    979  CD  LYS A 121     -20.051  11.794   9.203  1.00 15.00      A    C  
ATOM    980  CE  LYS A 121     -21.422  11.849   8.550  1.00 15.00      A    C  
ATOM    981  NZ  LYS A 121     -22.447  11.121   9.342  1.00 15.00      A    N  
ATOM    982  HZ1 LYS A 121     -22.490  11.503  10.308  1.00 15.00      A    H  
ATOM    983  HZ2 LYS A 121     -22.209  10.110   9.391  1.00 15.00      A    H  
ATOM    984  HZ3 LYS A 121     -23.380  11.226   8.896  1.00 15.00      A    H  
ATOM    985  C   LYS A 121     -16.392  11.986   6.791  1.00 15.00      A    C  
ATOM    986  O   LYS A 121     -16.931  10.877   6.784  1.00 15.00      A    O  
ATOM    987  N   SER A 122     -15.660  12.435   5.775  1.00 15.00      A    N  
ATOM    988  HN  SER A 122     -15.241  13.318   5.839  1.00 15.00      A    H  
ATOM    989  CA  SER A 122     -15.471  11.641   4.566  1.00 15.00      A    C  
ATOM    990  CB  SER A 122     -15.709  12.491   3.316  1.00 15.00      A    C  
ATOM    991  OG  SER A 122     -14.848  13.618   3.289  1.00 15.00      A    O  
ATOM    992  HG  SER A 122     -13.938  13.331   3.407  1.00 15.00      A    H  
ATOM    993  C   SER A 122     -14.091  10.989   4.505  1.00 15.00      A    C  
ATOM    994  O   SER A 122     -13.862  10.102   3.685  1.00 15.00      A    O  
ATOM    995  N   THR A 123     -13.176  11.421   5.368  1.00 15.00      A    N  
ATOM    996  HN  THR A 123     -13.413  12.120   6.012  1.00 15.00      A    H  
ATOM    997  CA  THR A 123     -11.824  10.867   5.374  1.00 15.00      A    C  
ATOM    998  CB  THR A 123     -10.766  11.952   5.078  1.00 15.00      A    C  
ATOM    999  OG1 THR A 123     -11.158  12.697   3.917  1.00 15.00      A    O  
ATOM   1000  HG1 THR A 123     -11.644  13.479   4.186  1.00 15.00      A    H  
ATOM   1001  CG2 THR A 123      -9.406  11.320   4.821  1.00 15.00      A    C  
ATOM   1002  C   THR A 123     -11.488  10.182   6.700  1.00 15.00      A    C  
ATOM   1003  O   THR A 123     -11.714  10.739   7.774  1.00 15.00      A    O  
ATOM   1004  N   LEU A 124     -10.950   8.965   6.606  1.00 15.00      A    N  
ATOM   1005  HN  LEU A 124     -10.817   8.571   5.716  1.00 15.00      A    H  
ATOM   1006  CA  LEU A 124     -10.551   8.196   7.783  1.00 15.00      A    C  
ATOM   1007  CB  LEU A 124     -11.194   6.806   7.755  1.00 15.00      A    C  
ATOM   1008  CG  LEU A 124     -12.685   6.751   8.103  1.00 15.00      A    C  
ATOM   1009  CD1 LEU A 124     -13.252   5.364   7.838  1.00 15.00      A    C  
ATOM   1010  CD2 LEU A 124     -12.911   7.153   9.552  1.00 15.00      A    C  
ATOM   1011  C   LEU A 124      -9.029   8.085   7.838  1.00 15.00      A    C  
ATOM   1012  O   LEU A 124      -8.371   8.060   6.798  1.00 15.00      A    O  
ATOM   1013  N   VAL A 125      -8.466   8.016   9.043  1.00 15.00      A    N  
ATOM   1014  HN  VAL A 125      -9.034   8.014   9.842  1.00 15.00      A    H  
ATOM   1015  CA  VAL A 125      -7.011   7.937   9.189  1.00 15.00      A    C  
ATOM   1016  CB  VAL A 125      -6.419   9.254   9.751  1.00 15.00      A    C  
ATOM   1017  CG1 VAL A 125      -6.883   9.519  11.175  1.00 15.00      A    C  
ATOM   1018  CG2 VAL A 125      -4.899   9.266   9.653  1.00 15.00      A    C  
ATOM   1019  C   VAL A 125      -6.552   6.734  10.018  1.00 15.00      A    C  
ATOM   1020  O   VAL A 125      -7.154   6.392  11.037  1.00 15.00      A    O  
ATOM   1021  N   GLY A 126      -5.482   6.092   9.551  1.00 15.00      A    N  
ATOM   1022  HN  GLY A 126      -5.062   6.409   8.724  1.00 15.00      A    H  
ATOM   1023  CA  GLY A 126      -4.926   4.938  10.237  1.00 15.00      A    C  
ATOM   1024  C   GLY A 126      -3.496   4.664   9.807  1.00 15.00      A    C  
ATOM   1025  O   GLY A 126      -2.875   5.496   9.146  1.00 15.00      A    O  
ATOM   1026  N   HIS A 127      -2.974   3.496  10.174  1.00 15.00      A    N  
ATOM   1027  HN  HIS A 127      -3.523   2.868  10.690  1.00 15.00      A    H  
ATOM   1028  CA  HIS A 127      -1.603   3.123   9.821  1.00 15.00      A    C  
ATOM   1029  CB  HIS A 127      -0.630   3.444  10.965  1.00 15.00      A    C  
ATOM   1030  CG  HIS A 127      -1.041   2.898  12.302  1.00 15.00      A    C  
ATOM   1031  ND1 HIS A 127      -0.560   1.697  12.764  1.00 15.00      A    N  
ATOM   1032  CD2 HIS A 127      -1.885   3.425  13.226  1.00 15.00      A    C  
ATOM   1033  CE1 HIS A 127      -1.115   1.515  13.948  1.00 15.00      A    C  
ATOM   1034  NE2 HIS A 127      -1.923   2.533  14.268  1.00 15.00      A    N  
ATOM   1035  HE2 HIS A 127      -2.449   2.626  15.088  1.00 15.00      A    H  
ATOM   1036  C   HIS A 127      -1.515   1.650   9.428  1.00 15.00      A    C  
ATOM   1037  O   HIS A 127      -2.264   0.819   9.941  1.00 15.00      A    O  
ATOM   1038  N   ASP A 128      -0.592   1.329   8.522  1.00 15.00      A    N  
ATOM   1039  HN  ASP A 128      -0.014   2.032   8.155  1.00 15.00      A    H  
ATOM   1040  CA  ASP A 128      -0.427  -0.048   8.064  1.00 15.00      A    C  
ATOM   1041  CB  ASP A 128      -1.180  -0.283   6.753  1.00 15.00      A    C  
ATOM   1042  CG  ASP A 128      -2.490  -1.021   6.957  1.00 15.00      A    C  
ATOM   1043  OD1 ASP A 128      -2.503  -1.996   7.742  1.00 15.00      A    O  
ATOM   1044  OD2 ASP A 128      -3.502  -0.631   6.331  1.00 15.00      A    O  
ATOM   1045  C   ASP A 128       1.039  -0.450   7.918  1.00 15.00      A    C  
ATOM   1046  O   ASP A 128       1.795   0.174   7.172  1.00 15.00      A    O  
ATOM   1047  N   THR A 129       1.427  -1.503   8.639  1.00 15.00      A    N  
ATOM   1048  HN  THR A 129       0.773  -1.946   9.221  1.00 15.00      A    H  
ATOM   1049  CA  THR A 129       2.794  -2.017   8.592  1.00 15.00      A    C  
ATOM   1050  CB  THR A 129       3.296  -2.407  10.001  1.00 15.00      A    C  
ATOM   1051  OG1 THR A 129       3.188  -1.276  10.877  1.00 15.00      A    O  
ATOM   1052  HG1 THR A 129       2.899  -1.568  11.745  1.00 15.00      A    H  
ATOM   1053  CG2 THR A 129       4.748  -2.860   9.950  1.00 15.00      A    C  
ATOM   1054  C   THR A 129       2.859  -3.238   7.676  1.00 15.00      A    C  
ATOM   1055  O   THR A 129       2.249  -4.268   7.961  1.00 15.00      A    O  
ATOM   1056  N   PHE A 130       3.594  -3.115   6.572  1.00 15.00      A    N  
ATOM   1057  HN  PHE A 130       4.061  -2.270   6.397  1.00 15.00      A    H  
ATOM   1058  CA  PHE A 130       3.717  -4.210   5.613  1.00 15.00      A    C  
ATOM   1059  CB  PHE A 130       3.563  -3.690   4.179  1.00 15.00      A    C  
ATOM   1060  CG  PHE A 130       2.194  -3.144   3.868  1.00 15.00      A    C  
ATOM   1061  CD1 PHE A 130       1.957  -1.778   3.872  1.00 15.00      A    C  
ATOM   1062  CD2 PHE A 130       1.145  -3.999   3.570  1.00 15.00      A    C  
ATOM   1063  CE1 PHE A 130       0.700  -1.278   3.586  1.00 15.00      A    C  
ATOM   1064  CE2 PHE A 130      -0.114  -3.506   3.283  1.00 15.00      A    C  
ATOM   1065  CZ  PHE A 130      -0.337  -2.144   3.291  1.00 15.00      A    C  
ATOM   1066  C   PHE A 130       5.033  -4.971   5.769  1.00 15.00      A    C  
ATOM   1067  O   PHE A 130       6.104  -4.374   5.846  1.00 15.00      A    O  
ATOM   1068  N   THR A 131       4.935  -6.297   5.818  1.00 15.00      A    N  
ATOM   1069  HN  THR A 131       4.046  -6.707   5.764  1.00 15.00      A    H  
ATOM   1070  CA  THR A 131       6.105  -7.162   5.952  1.00 15.00      A    C  
ATOM   1071  CB  THR A 131       6.132  -7.879   7.318  1.00 15.00      A    C  
ATOM   1072  OG1 THR A 131       4.836  -8.420   7.609  1.00 15.00      A    O  
ATOM   1073  HG1 THR A 131       4.905  -9.369   7.731  1.00 15.00      A    H  
ATOM   1074  CG2 THR A 131       6.542  -6.920   8.427  1.00 15.00      A    C  
ATOM   1075  C   THR A 131       6.123  -8.206   4.837  1.00 15.00      A    C  
ATOM   1076  O   THR A 131       5.076  -8.554   4.292  1.00 15.00      A    O  
ATOM   1077  N   LYS A 132       7.313  -8.702   4.499  1.00 15.00      A    N  
ATOM   1078  HN  LYS A 132       8.113  -8.383   4.965  1.00 15.00      A    H  
ATOM   1079  CA  LYS A 132       7.454  -9.703   3.442  1.00 15.00      A    C  
ATOM   1080  CB  LYS A 132       8.907  -9.800   2.964  1.00 15.00      A    C  
ATOM   1081  CG  LYS A 132       9.421  -8.556   2.262  1.00 15.00      A    C  
ATOM   1082  CD  LYS A 132      10.558  -8.883   1.307  1.00 15.00      A    C  
ATOM   1083  CE  LYS A 132      11.778  -9.416   2.042  1.00 15.00      A    C  
ATOM   1084  NZ  LYS A 132      12.860  -9.804   1.096  1.00 15.00      A    N  
ATOM   1085  HZ1 LYS A 132      13.354  -8.957   0.749  1.00 15.00      A    H  
ATOM   1086  HZ2 LYS A 132      12.457 -10.314   0.284  1.00 15.00      A    H  
ATOM   1087  HZ3 LYS A 132      13.547 -10.422   1.573  1.00 15.00      A    H  
ATOM   1088  C   LYS A 132       6.966 -11.080   3.885  1.00 15.00      A    C  
ATOM   1089  O   LYS A 132       6.555 -11.894   3.059  1.00 15.00      A    O  
ATOM   1090  N   VAL A 133       7.012 -11.337   5.191  1.00 15.00      A    N  
ATOM   1091  HN  VAL A 133       7.338 -10.647   5.805  1.00 15.00      A    H  
ATOM   1092  CA  VAL A 133       6.586 -12.627   5.728  1.00 15.00      A    C  
ATOM   1093  CB  VAL A 133       7.778 -13.448   6.268  1.00 15.00      A    C  
ATOM   1094  CG1 VAL A 133       8.571 -14.061   5.125  1.00 15.00      A    C  
ATOM   1095  CG2 VAL A 133       8.682 -12.588   7.143  1.00 15.00      A    C  
ATOM   1096  C   VAL A 133       5.537 -12.479   6.830  1.00 15.00      A    C  
ATOM   1097  O   VAL A 133       5.531 -11.495   7.568  1.00 15.00      A    O  
ATOM   1098  N   LYS A 134       4.648 -13.465   6.928  1.00 15.00      A    N  
ATOM   1099  HN  LYS A 134       4.697 -14.216   6.299  1.00 15.00      A    H  
ATOM   1100  CA  LYS A 134       3.595 -13.457   7.943  1.00 15.00      A    C  
ATOM   1101  CB  LYS A 134       2.273 -12.962   7.341  1.00 15.00      A    C  
ATOM   1102  CG  LYS A 134       1.500 -14.012   6.559  1.00 15.00      A    C  
ATOM   1103  CD  LYS A 134       0.132 -13.493   6.144  1.00 15.00      A    C  
ATOM   1104  CE  LYS A 134      -0.721 -14.602   5.552  1.00 15.00      A    C  
ATOM   1105  NZ  LYS A 134       0.051 -15.444   4.599  1.00 15.00      A    N  
ATOM   1106  HZ1 LYS A 134       0.425 -14.858   3.825  1.00 15.00      A    H  
ATOM   1107  HZ2 LYS A 134      -0.562 -16.181   4.198  1.00 15.00      A    H  
ATOM   1108  HZ3 LYS A 134       0.848 -15.900   5.090  1.00 15.00      A    H  
ATOM   1109  C   LYS A 134       3.423 -14.853   8.548  1.00 15.00      A    C  
ATOM   1110  O   LYS A 134       3.868 -15.837   7.959  1.00 15.00      A    O  
ATOM   1111  N   PRO A 135       2.783 -14.957   9.735  1.00 15.00      A    N  
ATOM   1112  CA  PRO A 135       2.563 -16.248  10.417  1.00 15.00      A    C  
ATOM   1113  CB  PRO A 135       1.841 -15.862  11.716  1.00 15.00      A    C  
ATOM   1114  CG  PRO A 135       2.122 -14.408  11.893  1.00 15.00      A    C  
ATOM   1115  CD  PRO A 135       2.232 -13.834  10.512  1.00 15.00      A    C  
ATOM   1116  C   PRO A 135       1.699 -17.201   9.593  1.00 15.00      A    C  
ATOM   1117  O   PRO A 135       0.481 -17.036   9.514  1.00 15.00      A    O  
ATOM   1118  N   SER A 136       2.342 -18.201   8.987  1.00 15.00      A    N  
ATOM   1119  HN  SER A 136       3.316 -18.283   9.100  1.00 15.00      A    H  
ATOM   1120  CA  SER A 136       1.639 -19.174   8.154  1.00 15.00      A    C  
ATOM   1121  CB  SER A 136       2.191 -19.154   6.725  1.00 15.00      A    C  
ATOM   1122  OG  SER A 136       3.591 -19.383   6.710  1.00 15.00      A    O  
ATOM   1123  HG  SER A 136       4.017 -18.809   7.352  1.00 15.00      A    H  
ATOM   1124  C   SER A 136       1.705 -20.594   8.721  1.00 15.00      A    C  
ATOM   1125  O   SER A 136       2.599 -20.929   9.499  1.00 15.00      A    O  
ATOM   1126  N   ALA A 137       0.740 -21.418   8.308  1.00 15.00      A    N  
ATOM   1127  HN  ALA A 137       0.065 -21.076   7.688  1.00 15.00      A    H  
ATOM   1128  CA  ALA A 137       0.650 -22.811   8.736  1.00 15.00      A    C  
ATOM   1129  CB  ALA A 137      -0.111 -22.913  10.050  1.00 15.00      A    C  
ATOM   1130  C   ALA A 137      -0.048 -23.631   7.653  1.00 15.00      A    C  
ATOM   1131  O   ALA A 137      -0.685 -23.068   6.763  1.00 15.00      A    O  
ATOM   1132  N   ALA A 138       0.065 -24.955   7.733  1.00 15.00      A    N  
ATOM   1133  HN  ALA A 138       0.571 -25.347   8.473  1.00 15.00      A    H  
ATOM   1134  CA  ALA A 138      -0.553 -25.835   6.743  1.00 15.00      A    C  
ATOM   1135  CB  ALA A 138       0.181 -27.164   6.681  1.00 15.00      A    C  
ATOM   1136  C   ALA A 138      -2.040 -26.049   7.015  1.00 15.00      A    C  
ATOM   1137  O   ALA A 138      -2.500 -25.910   8.149  1.00 15.00      A    O  
ATOM   1138  N   SER A 139      -2.782 -26.389   5.959  1.00 15.00      A    N  
ATOM   1139  HN  SER A 139      -2.347 -26.479   5.087  1.00 15.00      A    H  
ATOM   1140  CA  SER A 139      -4.220 -26.630   6.058  1.00 15.00      A    C  
ATOM   1141  CB  SER A 139      -4.843 -26.719   4.661  1.00 15.00      A    C  
ATOM   1142  OG  SER A 139      -4.568 -25.553   3.903  1.00 15.00      A    O  
ATOM   1143  HG  SER A 139      -3.746 -25.670   3.421  1.00 15.00      A    H  
ATOM   1144  C   SER A 139      -4.517 -27.909   6.839  1.00 15.00      A    C  
ATOM   1145  O   SER A 139      -5.238 -27.886   7.837  1.00 15.00      A    O  
ATOM   1146  C38 GRP B   0      16.442  -1.665   0.373  1.00 15.00      B    C  
ATOM   1147  O8  GRP B   0      17.149  -1.184   1.521  1.00 15.00      B    O  
ATOM   1148  C32 GRP B   0      17.611   0.152   1.273  1.00 15.00      B    C  
ATOM   1149  O1  GRP B   0      16.488   1.000   1.017  1.00 15.00      B    O  
ATOM   1150  HAA GRP B   0      16.801   1.943   0.899  1.00 15.00      B    H  
ATOM   1151  C40 GRP B   0      18.369   0.673   2.495  1.00 15.00      B    C  
ATOM   1152  C22 GRP B   0      19.587  -0.217   2.754  1.00 15.00      B    C  
ATOM   1153  C6  GRP B   0      19.168  -1.654   3.070  1.00 15.00      B    C  
ATOM   1154  C35 GRP B   0      17.426   0.635   3.699  1.00 15.00      B    C  
ATOM   1155  C37 GRP B   0      18.826   2.112   2.240  1.00 15.00      B    C  
ATOM   1156  C39 GRP B   0      19.829   2.225   1.088  1.00 15.00      B    C  
ATOM   1157  C17 GRP B   0      21.121   1.512   1.496  1.00 15.00      B    C  
ATOM   1158  O10 GRP B   0      21.761   2.245   2.550  1.00 15.00      B    O  
ATOM   1159  C42 GRP B   0      22.947   1.560   2.959  1.00 15.00      B    C  
ATOM   1160  O7  GRP B   0      22.013   1.410   0.383  1.00 15.00      B    O  
ATOM   1161  HAF GRP B   0      22.807   0.859   0.640  1.00 15.00      B    H  
ATOM   1162  C12 GRP B   0      19.262   1.594  -0.184  1.00 15.00      B    C  
ATOM   1163  C9  GRP B   0      20.074   3.726   0.902  1.00 15.00      B    C  
ATOM   1164  C28 GRP B   0      21.127   4.126  -0.137  1.00 15.00      B    C  
ATOM   1165  C23 GRP B   0      20.855   3.494  -1.504  1.00 15.00      B    C  
ATOM   1166  O15 GRP B   0      21.162   2.091  -1.494  1.00 15.00      B    O  
ATOM   1167  C19 GRP B   0      20.939   1.544  -2.797  1.00 15.00      B    C  
ATOM   1168  O4  GRP B   0      19.493   3.706  -1.889  1.00 15.00      B    O  
ATOM   1169  HAD GRP B   0      19.316   4.688  -1.954  1.00 15.00      B    H  
ATOM   1170  C11 GRP B   0      22.518   3.717   0.348  1.00 15.00      B    C  
ATOM   1171  C24 GRP B   0      21.031   5.650  -0.240  1.00 15.00      B    C  
ATOM   1172  C30 GRP B   0      21.836   6.297  -1.371  1.00 15.00      B    C  
ATOM   1173  C26 GRP B   0      23.333   6.011  -1.221  1.00 15.00      B    C  
ATOM   1174  O12 GRP B   0      23.740   6.306   0.123  1.00 15.00      B    O  
ATOM   1175  C21 GRP B   0      25.141   6.057   0.263  1.00 15.00      B    C  
ATOM   1176  O3  GRP B   0      23.609   4.638  -1.511  1.00 15.00      B    O  
ATOM   1177  HAC GRP B   0      23.361   4.441  -2.459  1.00 15.00      B    H  
ATOM   1178  C13 GRP B   0      21.359   5.772  -2.728  1.00 15.00      B    C  
ATOM   1179  C14 GRP B   0      21.568   7.800  -1.247  1.00 15.00      B    C  
ATOM   1180  C29 GRP B   0      22.409   8.708  -2.148  1.00 15.00      B    C  
ATOM   1181  C27 GRP B   0      22.214   8.371  -3.629  1.00 15.00      B    C  
ATOM   1182  O13 GRP B   0      22.860   7.131  -3.952  1.00 15.00      B    O  
ATOM   1183  C10 GRP B   0      22.697   6.859  -5.347  1.00 15.00      B    C  
ATOM   1184  O2  GRP B   0      20.821   8.314  -3.951  1.00 15.00      B    O  
ATOM   1185  HAB GRP B   0      20.364   7.662  -3.346  1.00 15.00      B    H  
ATOM   1186  C41 GRP B   0      23.890   8.569  -1.790  1.00 15.00      B    C  
ATOM   1187  C34 GRP B   0      21.915  10.128  -1.859  1.00 15.00      B    C  
ATOM   1188  C31 GRP B   0      22.432  11.212  -2.811  1.00 15.00      B    C  
ATOM   1189  C2  GRP B   0      23.962  11.248  -2.829  1.00 15.00      B    C  
ATOM   1190  O6  GRP B   0      24.453  11.285  -1.482  1.00 15.00      B    O  
ATOM   1191  C25 GRP B   0      25.882  11.343  -1.495  1.00 15.00      B    C  
ATOM   1192  O11 GRP B   0      24.477  10.091  -3.493  1.00 15.00      B    O  
ATOM   1193  HAG GRP B   0      25.475  10.135  -3.516  1.00 15.00      B    H  
ATOM   1194  C4  GRP B   0      21.920  10.942  -4.227  1.00 15.00      B    C  
ATOM   1195  C36 GRP B   0      21.874  12.536  -2.280  1.00 15.00      B    C  
ATOM   1196  C16 GRP B   0      22.432  13.792  -2.956  1.00 15.00      B    C  
ATOM   1197  C15 GRP B   0      22.160  13.743  -4.462  1.00 15.00      B    C  
ATOM   1198  O14 GRP B   0      23.045  12.811  -5.103  1.00 15.00      B    O  
ATOM   1199  C7  GRP B   0      22.801  12.814  -6.512  1.00 15.00      B    C  
ATOM   1200  O5  GRP B   0      20.794  13.403  -4.712  1.00 15.00      B    O  
ATOM   1201  HAE GRP B   0      20.197  14.070  -4.266  1.00 15.00      B    H  
ATOM   1202  C5  GRP B   0      23.940  13.905  -2.725  1.00 15.00      B    C  
ATOM   1203  C3  GRP B   0      21.690  14.984  -2.345  1.00 15.00      B    C  
ATOM   1204  C18 GRP B   0      22.273  16.349  -2.723  1.00 15.00      B    C  
ATOM   1205  C8  GRP B   0      23.692  16.470  -2.163  1.00 15.00      B    C  
ATOM   1206  C33 GRP B   0      24.304  17.829  -2.507  1.00 15.00      B    C  
ATOM   1207  C20 GRP B   0      21.395  17.458  -2.141  1.00 15.00      B    C  
ATOM   1208  C1  GRP B   0      22.320  16.533  -4.241  1.00 15.00      B    C  
ATOM   1209  O9  GRP B   0      23.371  15.741  -4.813  1.00 15.00      B    O  
ATOM   1210  C43 GRP B   0      23.437  15.984  -6.221  1.00 15.00      B    C  
ATOM   1211  O16 GRP B   0      21.058  16.196  -4.821  1.00 15.00      B    O  
ATOM   1212  HAH GRP B   0      20.326  16.662  -4.324  1.00 15.00      B    H  
END
