# Supplementary material for: In silico assessment of biocompatibility and toxicity: molecular docking and dynamics simulation of PMMA-based dental materials for interim prosthetic restorations
Source: J Mater Sci Mater Med. 2024 Jun 4;35(1):28. doi: 10.1007/s10856-024-06799-7 (PMC11150300; doi:10.1007/s10856-024-06799-7)
Supplement: Supplementary file 3 — Supplementary Data 3 [file 10856_2024_6799_MOESM3_ESM.zip › Complexes/Osteoprotegerin_MMA.pdb]

REMARK FILENAME="complex_1w.pdb0"
REMARK ===============================================================
REMARK HADDOCK run for complex
REMARK initial structure: complex_1.pdb
REMARK ===============================================================
REMARK            total,bonds,angles,improper,dihe,vdw,elec,air,cdih,coup,rdcs,vean,dani,xpcs,rg
REMARK energies: 102.281, 0, 0, 0, 0, -3.91544, -3.16472, 109.361, 0, 0, 0, 0, 0, 0, 0
REMARK ===============================================================
REMARK            bonds,angles,impropers,dihe,air,cdih,coup,rdcs,vean,dani,xpcs
REMARK rms-dev.: 0,0,0,0,2.46336,0,0, 0, 0, 0, 0
REMARK ===============================================================
REMARK               air,cdih,coup,rdcs,vean,dani,xpcs
REMARK               >0.3,>5,>1,>0,>5,>0.2,>0.2
REMARK violations.: 3, 0, 0, 0, 0, 0, 0
REMARK ===============================================================
REMARK                        CVpartition#,violations,rms
REMARK AIRs cross-validation: 2, 15, 8.08704
REMARK ===============================================================
REMARK NCS energy: 0
REMARK ===============================================================
REMARK Symmetry energy: 0
REMARK ===============================================================
REMARK Membrane restraining energy: 0
REMARK ===============================================================
REMARK Local cross-correlation:  0.0000
REMARK ===============================================================
REMARK Desolvation energy: -2.64323
REMARK Internal energy free molecules: -4833.35
REMARK Internal energy complex: -4763.03
REMARK Binding energy: 60.5924
REMARK ===============================================================
REMARK buried surface area: 265.656
REMARK ===============================================================
REMARK water - chain_1: 0 0 0
REMARK water - chain_2: 0 0 0
REMARK ===============================================================
REMARK water - water: 0 0 0
REMARK ===============================================================
REMARK DATE:14-Feb-2024  04:15:21       created by user: enmr
REMARK VERSION:1.3U
ATOM      1  N   PRO A   5      24.218  17.979  -4.877  1.00 15.00      A    N  
ATOM      2  CA  PRO A   5      25.005  17.085  -5.721  1.00 15.00      A    C  
ATOM      3  CB  PRO A   5      26.439  17.261  -5.188  1.00 15.00      A    C  
ATOM      4  CG  PRO A   5      26.336  18.114  -3.956  1.00 15.00      A    C  
ATOM      5  CD  PRO A   5      24.881  18.206  -3.593  1.00 15.00      A    C  
ATOM      6  C   PRO A   5      24.566  15.626  -5.580  1.00 15.00      A    C  
ATOM      7  O   PRO A   5      23.379  15.333  -5.417  1.00 15.00      A    O  
ATOM      8  N   LYS A   6      25.537  14.716  -5.648  1.00 15.00      A    N  
ATOM      9  HN  LYS A   6      26.460  15.018  -5.775  1.00 15.00      A    H  
ATOM     10  CA  LYS A   6      25.274  13.283  -5.532  1.00 15.00      A    C  
ATOM     11  CB  LYS A   6      26.393  12.488  -6.210  1.00 15.00      A    C  
ATOM     12  CG  LYS A   6      26.697  12.927  -7.636  1.00 15.00      A    C  
ATOM     13  CD  LYS A   6      28.189  12.862  -7.925  1.00 15.00      A    C  
ATOM     14  CE  LYS A   6      28.961  13.844  -7.055  1.00 15.00      A    C  
ATOM     15  NZ  LYS A   6      30.433  13.668  -7.182  1.00 15.00      A    N  
ATOM     16  HZ1 LYS A   6      30.714  12.733  -6.821  1.00 15.00      A    H  
ATOM     17  HZ2 LYS A   6      30.929  14.400  -6.636  1.00 15.00      A    H  
ATOM     18  HZ3 LYS A   6      30.717  13.743  -8.180  1.00 15.00      A    H  
ATOM     19  C   LYS A   6      25.164  12.874  -4.063  1.00 15.00      A    C  
ATOM     20  O   LYS A   6      25.084  11.688  -3.746  1.00 15.00      A    O  
ATOM     21  N   TYR A   7      25.169  13.881  -3.182  1.00 15.00      A    N  
ATOM     22  HN  TYR A   7      25.248  14.797  -3.522  1.00 15.00      A    H  
ATOM     23  CA  TYR A   7      25.062  13.680  -1.735  1.00 15.00      A    C  
ATOM     24  CB  TYR A   7      23.798  12.905  -1.349  1.00 15.00      A    C  
ATOM     25  CG  TYR A   7      22.680  13.793  -0.846  1.00 15.00      A    C  
ATOM     26  CD1 TYR A   7      22.046  13.525   0.360  1.00 15.00      A    C  
ATOM     27  CD2 TYR A   7      22.270  14.908  -1.569  1.00 15.00      A    C  
ATOM     28  CE1 TYR A   7      21.034  14.339   0.831  1.00 15.00      A    C  
ATOM     29  CE2 TYR A   7      21.257  15.727  -1.106  1.00 15.00      A    C  
ATOM     30  CZ  TYR A   7      20.644  15.439   0.095  1.00 15.00      A    C  
ATOM     31  OH  TYR A   7      19.637  16.253   0.562  1.00 15.00      A    O  
ATOM     32  HH  TYR A   7      19.889  16.620   1.412  1.00 15.00      A    H  
ATOM     33  C   TYR A   7      26.320  13.071  -1.117  1.00 15.00      A    C  
ATOM     34  O   TYR A   7      26.699  11.939  -1.421  1.00 15.00      A    O  
ATOM     35  N   LEU A   8      26.956  13.838  -0.235  1.00 15.00      A    N  
ATOM     36  HN  LEU A   8      26.597  14.726  -0.030  1.00 15.00      A    H  
ATOM     37  CA  LEU A   8      28.176  13.399   0.431  1.00 15.00      A    C  
ATOM     38  CB  LEU A   8      29.315  14.399   0.180  1.00 15.00      A    C  
ATOM     39  CG  LEU A   8      29.657  14.692  -1.286  1.00 15.00      A    C  
ATOM     40  CD1 LEU A   8      28.769  15.794  -1.848  1.00 15.00      A    C  
ATOM     41  CD2 LEU A   8      31.124  15.063  -1.434  1.00 15.00      A    C  
ATOM     42  C   LEU A   8      27.962  13.206   1.936  1.00 15.00      A    C  
ATOM     43  O   LEU A   8      26.903  13.543   2.470  1.00 15.00      A    O  
ATOM     44  N   HIS A   9      28.974  12.656   2.606  1.00 15.00      A    N  
ATOM     45  HN  HIS A   9      29.787  12.407   2.116  1.00 15.00      A    H  
ATOM     46  CA  HIS A   9      28.917  12.411   4.049  1.00 15.00      A    C  
ATOM     47  CB  HIS A   9      28.234  11.063   4.347  1.00 15.00      A    C  
ATOM     48  CG  HIS A   9      29.004   9.852   3.899  1.00 15.00      A    C  
ATOM     49  ND1 HIS A   9      29.250   9.537   2.582  1.00 15.00      A    N  
ATOM     50  HD1 HIS A   9      28.959  10.055   1.802  1.00 15.00      A    H  
ATOM     51  CD2 HIS A   9      29.590   8.870   4.630  1.00 15.00      A    C  
ATOM     52  CE1 HIS A   9      29.962   8.401   2.552  1.00 15.00      A    C  
ATOM     53  NE2 HIS A   9      30.195   7.955   3.772  1.00 15.00      A    N  
ATOM     54  C   HIS A   9      30.317  12.456   4.669  1.00 15.00      A    C  
ATOM     55  O   HIS A   9      31.311  12.608   3.960  1.00 15.00      A    O  
ATOM     56  N   TYR A  10      30.389  12.321   5.992  1.00 15.00      A    N  
ATOM     57  HN  TYR A  10      29.565  12.203   6.509  1.00 15.00      A    H  
ATOM     58  CA  TYR A  10      31.673  12.342   6.691  1.00 15.00      A    C  
ATOM     59  CB  TYR A  10      31.499  12.801   8.148  1.00 15.00      A    C  
ATOM     60  CG  TYR A  10      31.213  11.685   9.136  1.00 15.00      A    C  
ATOM     61  CD1 TYR A  10      29.966  11.076   9.188  1.00 15.00      A    C  
ATOM     62  CD2 TYR A  10      32.196  11.242  10.014  1.00 15.00      A    C  
ATOM     63  CE1 TYR A  10      29.708  10.056  10.086  1.00 15.00      A    C  
ATOM     64  CE2 TYR A  10      31.947  10.225  10.915  1.00 15.00      A    C  
ATOM     65  CZ  TYR A  10      30.702   9.635  10.946  1.00 15.00      A    C  
ATOM     66  OH  TYR A  10      30.448   8.620  11.839  1.00 15.00      A    O  
ATOM     67  HH  TYR A  10      30.185   7.832  11.360  1.00 15.00      A    H  
ATOM     68  C   TYR A  10      32.337  10.967   6.638  1.00 15.00      A    C  
ATOM     69  O   TYR A  10      31.689   9.967   6.339  1.00 15.00      A    O  
ATOM     70  N   ASP A  11      33.626  10.920   6.936  1.00 15.00      A    N  
ATOM     71  HN  ASP A  11      34.094  11.747   7.178  1.00 15.00      A    H  
ATOM     72  CA  ASP A  11      34.361   9.663   6.923  1.00 15.00      A    C  
ATOM     73  CB  ASP A  11      34.895   9.359   5.522  1.00 15.00      A    C  
ATOM     74  CG  ASP A  11      35.756   8.112   5.490  1.00 15.00      A    C  
ATOM     75  OD1 ASP A  11      35.275   7.049   5.936  1.00 15.00      A    O  
ATOM     76  OD2 ASP A  11      36.910   8.199   5.025  1.00 15.00      A    O  
ATOM     77  C   ASP A  11      35.501   9.699   7.925  1.00 15.00      A    C  
ATOM     78  O   ASP A  11      35.721   8.733   8.660  1.00 15.00      A    O  
ATOM     79  N   GLU A  12      36.209  10.826   7.942  1.00 15.00      A    N  
ATOM     80  HN  GLU A  12      35.965  11.543   7.319  1.00 15.00      A    H  
ATOM     81  CA  GLU A  12      37.338  11.038   8.842  1.00 15.00      A    C  
ATOM     82  CB  GLU A  12      36.935  10.917  10.317  1.00 15.00      A    C  
ATOM     83  CG  GLU A  12      37.932  11.553  11.276  1.00 15.00      A    C  
ATOM     84  CD  GLU A  12      37.906  10.942  12.666  1.00 15.00      A    C  
ATOM     85  OE1 GLU A  12      37.012  10.113  12.941  1.00 15.00      A    O  
ATOM     86  OE2 GLU A  12      38.785  11.295  13.481  1.00 15.00      A    O  
ATOM     87  C   GLU A  12      38.507  10.115   8.530  1.00 15.00      A    C  
ATOM     88  O   GLU A  12      38.511   8.942   8.906  1.00 15.00      A    O  
ATOM     89  N   GLU A  13      39.496  10.650   7.831  1.00 15.00      A    N  
ATOM     90  HN  GLU A  13      39.425  11.582   7.537  1.00 15.00      A    H  
ATOM     91  CA  GLU A  13      40.684   9.887   7.497  1.00 15.00      A    C  
ATOM     92  CB  GLU A  13      41.358  10.477   6.253  1.00 15.00      A    C  
ATOM     93  CG  GLU A  13      42.144   9.467   5.432  1.00 15.00      A    C  
ATOM     94  CD  GLU A  13      43.394  10.063   4.816  1.00 15.00      A    C  
ATOM     95  OE1 GLU A  13      43.341  10.467   3.637  1.00 15.00      A    O  
ATOM     96  OE2 GLU A  13      44.428  10.125   5.516  1.00 15.00      A    O  
ATOM     97  C   GLU A  13      41.635   9.936   8.687  1.00 15.00      A    C  
ATOM     98  O   GLU A  13      41.240  10.338   9.783  1.00 15.00      A    O  
ATOM     99  N   THR A  14      42.884   9.543   8.483  1.00 15.00      A    N  
ATOM    100  HN  THR A  14      43.152   9.231   7.593  1.00 15.00      A    H  
ATOM    101  CA  THR A  14      43.865   9.569   9.560  1.00 15.00      A    C  
ATOM    102  CB  THR A  14      45.133   8.768   9.198  1.00 15.00      A    C  
ATOM    103  OG1 THR A  14      45.854   9.448   8.163  1.00 15.00      A    O  
ATOM    104  HG1 THR A  14      45.784  10.397   8.294  1.00 15.00      A    H  
ATOM    105  CG2 THR A  14      44.766   7.371   8.718  1.00 15.00      A    C  
ATOM    106  C   THR A  14      44.258  11.010   9.881  1.00 15.00      A    C  
ATOM    107  O   THR A  14      44.876  11.282  10.912  1.00 15.00      A    O  
ATOM    108  N   SER A  15      43.879  11.927   8.989  1.00 15.00      A    N  
ATOM    109  HN  SER A  15      43.376  11.640   8.197  1.00 15.00      A    H  
ATOM    110  CA  SER A  15      44.196  13.338   9.148  1.00 15.00      A    C  
ATOM    111  CB  SER A  15      44.972  13.835   7.925  1.00 15.00      A    C  
ATOM    112  OG  SER A  15      44.334  13.435   6.720  1.00 15.00      A    O  
ATOM    113  HG  SER A  15      44.888  12.802   6.255  1.00 15.00      A    H  
ATOM    114  C   SER A  15      42.958  14.210   9.390  1.00 15.00      A    C  
ATOM    115  O   SER A  15      42.675  14.594  10.526  1.00 15.00      A    O  
ATOM    116  N   HIS A  16      42.222  14.511   8.318  1.00 15.00      A    N  
ATOM    117  HN  HIS A  16      42.482  14.145   7.446  1.00 15.00      A    H  
ATOM    118  CA  HIS A  16      41.040  15.371   8.403  1.00 15.00      A    C  
ATOM    119  CB  HIS A  16      41.184  16.536   7.420  1.00 15.00      A    C  
ATOM    120  CG  HIS A  16      41.849  17.753   7.980  1.00 15.00      A    C  
ATOM    121  ND1 HIS A  16      42.592  17.699   9.133  1.00 15.00      A    N  
ATOM    122  CD2 HIS A  16      41.842  19.026   7.512  1.00 15.00      A    C  
ATOM    123  CE1 HIS A  16      43.019  18.931   9.344  1.00 15.00      A    C  
ATOM    124  NE2 HIS A  16      42.590  19.767   8.389  1.00 15.00      A    N  
ATOM    125  HE2 HIS A  16      42.772  20.728   8.327  1.00 15.00      A    H  
ATOM    126  C   HIS A  16      39.738  14.635   8.095  1.00 15.00      A    C  
ATOM    127  O   HIS A  16      39.743  13.490   7.643  1.00 15.00      A    O  
ATOM    128  N   GLN A  17      38.622  15.325   8.338  1.00 15.00      A    N  
ATOM    129  HN  GLN A  17      38.696  16.233   8.706  1.00 15.00      A    H  
ATOM    130  CA  GLN A  17      37.295  14.784   8.065  1.00 15.00      A    C  
ATOM    131  CB  GLN A  17      36.261  15.413   9.003  1.00 15.00      A    C  
ATOM    132  CG  GLN A  17      35.117  14.488   9.387  1.00 15.00      A    C  
ATOM    133  CD  GLN A  17      34.998  14.303  10.891  1.00 15.00      A    C  
ATOM    134  OE1 GLN A  17      35.351  15.190  11.669  1.00 15.00      A    O  
ATOM    135  NE2 GLN A  17      34.496  13.148  11.309  1.00 15.00      A    N  
ATOM    136 HE21 GLN A  17      34.232  12.487  10.636  1.00 15.00      A    H  
ATOM    137 HE22 GLN A  17      34.414  13.001  12.275  1.00 15.00      A    H  
ATOM    138  C   GLN A  17      36.947  15.094   6.613  1.00 15.00      A    C  
ATOM    139  O   GLN A  17      36.813  16.258   6.231  1.00 15.00      A    O  
ATOM    140  N   LEU A  18      36.808  14.051   5.805  1.00 15.00      A    N  
ATOM    141  HN  LEU A  18      36.890  13.147   6.173  1.00 15.00      A    H  
ATOM    142  CA  LEU A  18      36.542  14.225   4.384  1.00 15.00      A    C  
ATOM    143  CB  LEU A  18      37.438  13.289   3.580  1.00 15.00      A    C  
ATOM    144  CG  LEU A  18      38.933  13.398   3.874  1.00 15.00      A    C  
ATOM    145  CD1 LEU A  18      39.671  12.185   3.338  1.00 15.00      A    C  
ATOM    146  CD2 LEU A  18      39.501  14.680   3.284  1.00 15.00      A    C  
ATOM    147  C   LEU A  18      35.088  14.018   3.991  1.00 15.00      A    C  
ATOM    148  O   LEU A  18      34.326  13.339   4.678  1.00 15.00      A    O  
ATOM    149  N   LEU A  19      34.722  14.625   2.865  1.00 15.00      A    N  
ATOM    150  HN  LEU A  19      35.380  15.170   2.388  1.00 15.00      A    H  
ATOM    151  CA  LEU A  19      33.380  14.514   2.319  1.00 15.00      A    C  
ATOM    152  CB  LEU A  19      32.905  15.871   1.787  1.00 15.00      A    C  
ATOM    153  CG  LEU A  19      32.157  16.779   2.773  1.00 15.00      A    C  
ATOM    154  CD1 LEU A  19      30.915  16.088   3.312  1.00 15.00      A    C  
ATOM    155  CD2 LEU A  19      33.063  17.237   3.908  1.00 15.00      A    C  
ATOM    156  C   LEU A  19      33.375  13.474   1.205  1.00 15.00      A    C  
ATOM    157  O   LEU A  19      33.870  13.722   0.105  1.00 15.00      A    O  
ATOM    158  N   CYS A  20      32.827  12.305   1.508  1.00 15.00      A    N  
ATOM    159  HN  CYS A  20      32.442  12.179   2.400  1.00 15.00      A    H  
ATOM    160  CA  CYS A  20      32.773  11.209   0.552  1.00 15.00      A    C  
ATOM    161  C   CYS A  20      31.383  11.056  -0.043  1.00 15.00      A    C  
ATOM    162  O   CYS A  20      30.388  11.355   0.607  1.00 15.00      A    O  
ATOM    163  CB  CYS A  20      33.171   9.912   1.253  1.00 15.00      A    C  
ATOM    164  SG  CYS A  20      34.753  10.014   2.143  1.00 15.00      A    S  
ATOM    165  N   ASP A  21      31.317  10.570  -1.278  1.00 15.00      A    N  
ATOM    166  HN  ASP A  21      32.146  10.334  -1.747  1.00 15.00      A    H  
ATOM    167  CA  ASP A  21      30.038  10.373  -1.948  1.00 15.00      A    C  
ATOM    168  CB  ASP A  21      30.233  10.201  -3.458  1.00 15.00      A    C  
ATOM    169  CG  ASP A  21      30.494  11.512  -4.173  1.00 15.00      A    C  
ATOM    170  OD1 ASP A  21      29.802  12.506  -3.864  1.00 15.00      A    O  
ATOM    171  OD2 ASP A  21      31.382  11.544  -5.052  1.00 15.00      A    O  
ATOM    172  C   ASP A  21      29.295   9.168  -1.377  1.00 15.00      A    C  
ATOM    173  O   ASP A  21      29.908   8.228  -0.869  1.00 15.00      A    O  
ATOM    174  N   LYS A  22      27.969   9.205  -1.459  1.00 15.00      A    N  
ATOM    175  HN  LYS A  22      27.536   9.984  -1.866  1.00 15.00      A    H  
ATOM    176  CA  LYS A  22      27.143   8.112  -0.963  1.00 15.00      A    C  
ATOM    177  CB  LYS A  22      25.792   8.634  -0.476  1.00 15.00      A    C  
ATOM    178  CG  LYS A  22      25.747   8.963   1.007  1.00 15.00      A    C  
ATOM    179  CD  LYS A  22      24.326   9.261   1.454  1.00 15.00      A    C  
ATOM    180  CE  LYS A  22      24.212   9.288   2.969  1.00 15.00      A    C  
ATOM    181  NZ  LYS A  22      22.791   9.356   3.412  1.00 15.00      A    N  
ATOM    182  HZ1 LYS A  22      22.234   8.615   2.940  1.00 15.00      A    H  
ATOM    183  HZ2 LYS A  22      22.385  10.283   3.173  1.00 15.00      A    H  
ATOM    184  HZ3 LYS A  22      22.729   9.218   4.441  1.00 15.00      A    H  
ATOM    185  C   LYS A  22      26.935   7.067  -2.052  1.00 15.00      A    C  
ATOM    186  O   LYS A  22      27.032   7.372  -3.241  1.00 15.00      A    O  
ATOM    187  N   CYS A  23      26.648   5.836  -1.645  1.00 15.00      A    N  
ATOM    188  HN  CYS A  23      26.577   5.649  -0.685  1.00 15.00      A    H  
ATOM    189  CA  CYS A  23      26.427   4.759  -2.601  1.00 15.00      A    C  
ATOM    190  C   CYS A  23      25.007   4.796  -3.153  1.00 15.00      A    C  
ATOM    191  O   CYS A  23      24.036   4.746  -2.397  1.00 15.00      A    O  
ATOM    192  CB  CYS A  23      26.750   3.394  -1.994  1.00 15.00      A    C  
ATOM    193  SG  CYS A  23      28.530   3.006  -1.953  1.00 15.00      A    S  
ATOM    194  N   PRO A  24      24.879   4.888  -4.488  1.00 15.00      A    N  
ATOM    195  CA  PRO A  24      23.578   4.949  -5.170  1.00 15.00      A    C  
ATOM    196  CB  PRO A  24      23.951   5.083  -6.655  1.00 15.00      A    C  
ATOM    197  CG  PRO A  24      25.368   5.544  -6.660  1.00 15.00      A    C  
ATOM    198  CD  PRO A  24      25.998   4.939  -5.444  1.00 15.00      A    C  
ATOM    199  C   PRO A  24      22.747   3.686  -4.963  1.00 15.00      A    C  
ATOM    200  O   PRO A  24      23.275   2.635  -4.599  1.00 15.00      A    O  
ATOM    201  N   PRO A  25      21.423   3.786  -5.173  1.00 15.00      A    N  
ATOM    202  CA  PRO A  25      20.511   2.646  -5.032  1.00 15.00      A    C  
ATOM    203  CB  PRO A  25      19.138   3.240  -5.365  1.00 15.00      A    C  
ATOM    204  CG  PRO A  25      19.293   4.709  -5.173  1.00 15.00      A    C  
ATOM    205  CD  PRO A  25      20.710   5.021  -5.543  1.00 15.00      A    C  
ATOM    206  C   PRO A  25      20.857   1.541  -6.027  1.00 15.00      A    C  
ATOM    207  O   PRO A  25      20.889   1.772  -7.236  1.00 15.00      A    O  
ATOM    208  N   GLY A  26      21.129   0.348  -5.512  1.00 15.00      A    N  
ATOM    209  HN  GLY A  26      21.090   0.223  -4.539  1.00 15.00      A    H  
ATOM    210  CA  GLY A  26      21.473  -0.769  -6.371  1.00 15.00      A    C  
ATOM    211  C   GLY A  26      22.888  -1.273  -6.155  1.00 15.00      A    C  
ATOM    212  O   GLY A  26      23.293  -2.269  -6.755  1.00 15.00      A    O  
ATOM    213  N   THR A  27      23.642  -0.581  -5.302  1.00 15.00      A    N  
ATOM    214  HN  THR A  27      23.262   0.205  -4.859  1.00 15.00      A    H  
ATOM    215  CA  THR A  27      25.021  -0.961  -5.009  1.00 15.00      A    C  
ATOM    216  CB  THR A  27      26.020   0.047  -5.620  1.00 15.00      A    C  
ATOM    217  OG1 THR A  27      25.803   1.342  -5.051  1.00 15.00      A    O  
ATOM    218  HG1 THR A  27      24.940   1.365  -4.629  1.00 15.00      A    H  
ATOM    219  CG2 THR A  27      25.863   0.130  -7.131  1.00 15.00      A    C  
ATOM    220  C   THR A  27      25.262  -1.016  -3.501  1.00 15.00      A    C  
ATOM    221  O   THR A  27      24.325  -0.942  -2.709  1.00 15.00      A    O  
ATOM    222  N   TYR A  28      26.527  -1.159  -3.121  1.00 15.00      A    N  
ATOM    223  HN  TYR A  28      27.222  -1.235  -3.807  1.00 15.00      A    H  
ATOM    224  CA  TYR A  28      26.920  -1.202  -1.718  1.00 15.00      A    C  
ATOM    225  CB  TYR A  28      26.937  -2.635  -1.161  1.00 15.00      A    C  
ATOM    226  CG  TYR A  28      28.074  -3.511  -1.654  1.00 15.00      A    C  
ATOM    227  CD1 TYR A  28      27.901  -4.364  -2.736  1.00 15.00      A    C  
ATOM    228  CD2 TYR A  28      29.318  -3.490  -1.031  1.00 15.00      A    C  
ATOM    229  CE1 TYR A  28      28.932  -5.167  -3.187  1.00 15.00      A    C  
ATOM    230  CE2 TYR A  28      30.353  -4.288  -1.475  1.00 15.00      A    C  
ATOM    231  CZ  TYR A  28      30.156  -5.124  -2.552  1.00 15.00      A    C  
ATOM    232  OH  TYR A  28      31.188  -5.918  -2.998  1.00 15.00      A    O  
ATOM    233  HH  TYR A  28      31.260  -5.846  -3.952  1.00 15.00      A    H  
ATOM    234  C   TYR A  28      28.273  -0.528  -1.538  1.00 15.00      A    C  
ATOM    235  O   TYR A  28      29.018  -0.347  -2.501  1.00 15.00      A    O  
ATOM    236  N   LEU A  29      28.593  -0.166  -0.305  1.00 15.00      A    N  
ATOM    237  HN  LEU A  29      27.970  -0.355   0.427  1.00 15.00      A    H  
ATOM    238  CA  LEU A  29      29.853   0.500  -0.019  1.00 15.00      A    C  
ATOM    239  CB  LEU A  29      29.707   1.440   1.180  1.00 15.00      A    C  
ATOM    240  CG  LEU A  29      30.821   2.471   1.369  1.00 15.00      A    C  
ATOM    241  CD1 LEU A  29      30.242   3.802   1.821  1.00 15.00      A    C  
ATOM    242  CD2 LEU A  29      31.847   1.966   2.371  1.00 15.00      A    C  
ATOM    243  C   LEU A  29      30.982  -0.501   0.200  1.00 15.00      A    C  
ATOM    244  O   LEU A  29      30.882  -1.399   1.034  1.00 15.00      A    O  
ATOM    245  N   LYS A  30      32.053  -0.341  -0.565  1.00 15.00      A    N  
ATOM    246  HN  LYS A  30      32.066   0.388  -1.220  1.00 15.00      A    H  
ATOM    247  CA  LYS A  30      33.212  -1.216  -0.457  1.00 15.00      A    C  
ATOM    248  CB  LYS A  30      33.612  -1.728  -1.846  1.00 15.00      A    C  
ATOM    249  CG  LYS A  30      34.887  -2.559  -1.871  1.00 15.00      A    C  
ATOM    250  CD  LYS A  30      34.683  -3.909  -1.205  1.00 15.00      A    C  
ATOM    251  CE  LYS A  30      35.986  -4.439  -0.631  1.00 15.00      A    C  
ATOM    252  NZ  LYS A  30      36.537  -3.530   0.411  1.00 15.00      A    N  
ATOM    253  HZ1 LYS A  30      36.760  -2.602  -0.005  1.00 15.00      A    H  
ATOM    254  HZ2 LYS A  30      37.405  -3.932   0.817  1.00 15.00      A    H  
ATOM    255  HZ3 LYS A  30      35.841  -3.397   1.173  1.00 15.00      A    H  
ATOM    256  C   LYS A  30      34.374  -0.464   0.182  1.00 15.00      A    C  
ATOM    257  O   LYS A  30      34.966  -0.919   1.161  1.00 15.00      A    O  
ATOM    258  N   GLN A  31      34.679   0.702  -0.378  1.00 15.00      A    N  
ATOM    259  HN  GLN A  31      34.153   1.014  -1.143  1.00 15.00      A    H  
ATOM    260  CA  GLN A  31      35.765   1.531   0.116  1.00 15.00      A    C  
ATOM    261  CB  GLN A  31      36.957   1.452  -0.841  1.00 15.00      A    C  
ATOM    262  CG  GLN A  31      38.288   1.177  -0.163  1.00 15.00      A    C  
ATOM    263  CD  GLN A  31      38.367  -0.224   0.411  1.00 15.00      A    C  
ATOM    264  OE1 GLN A  31      38.753  -1.167  -0.278  1.00 15.00      A    O  
ATOM    265  NE2 GLN A  31      38.004  -0.369   1.681  1.00 15.00      A    N  
ATOM    266 HE21 GLN A  31      37.710   0.426   2.173  1.00 15.00      A    H  
ATOM    267 HE22 GLN A  31      38.045  -1.265   2.074  1.00 15.00      A    H  
ATOM    268  C   GLN A  31      35.313   2.981   0.243  1.00 15.00      A    C  
ATOM    269  O   GLN A  31      34.573   3.481  -0.603  1.00 15.00      A    O  
ATOM    270  N   HIS A  32      35.751   3.649   1.306  1.00 15.00      A    N  
ATOM    271  HN  HIS A  32      36.320   3.193   1.958  1.00 15.00      A    H  
ATOM    272  CA  HIS A  32      35.405   5.047   1.526  1.00 15.00      A    C  
ATOM    273  CB  HIS A  32      35.414   5.376   3.020  1.00 15.00      A    C  
ATOM    274  CG  HIS A  32      34.231   4.858   3.781  1.00 15.00      A    C  
ATOM    275  ND1 HIS A  32      33.033   5.531   3.785  1.00 15.00      A    N  
ATOM    276  CD2 HIS A  32      34.124   3.749   4.559  1.00 15.00      A    C  
ATOM    277  CE1 HIS A  32      32.227   4.830   4.561  1.00 15.00      A    C  
ATOM    278  NE2 HIS A  32      32.842   3.746   5.050  1.00 15.00      A    N  
ATOM    279  HE2 HIS A  32      32.451   3.073   5.647  1.00 15.00      A    H  
ATOM    280  C   HIS A  32      36.391   5.950   0.794  1.00 15.00      A    C  
ATOM    281  O   HIS A  32      37.389   5.479   0.248  1.00 15.00      A    O  
ATOM    282  N   CYS A  33      36.112   7.245   0.776  1.00 15.00      A    N  
ATOM    283  HN  CYS A  33      35.302   7.570   1.223  1.00 15.00      A    H  
ATOM    284  CA  CYS A  33      36.996   8.195   0.115  1.00 15.00      A    C  
ATOM    285  C   CYS A  33      38.084   8.666   1.075  1.00 15.00      A    C  
ATOM    286  O   CYS A  33      37.848   8.810   2.276  1.00 15.00      A    O  
ATOM    287  CB  CYS A  33      36.215   9.394  -0.429  1.00 15.00      A    C  
ATOM    288  SG  CYS A  33      36.021  10.767   0.750  1.00 15.00      A    S  
ATOM    289  N   THR A  34      39.277   8.899   0.544  1.00 15.00      A    N  
ATOM    290  HN  THR A  34      39.409   8.764  -0.418  1.00 15.00      A    H  
ATOM    291  CA  THR A  34      40.399   9.346   1.360  1.00 15.00      A    C  
ATOM    292  CB  THR A  34      41.406   8.197   1.587  1.00 15.00      A    C  
ATOM    293  OG1 THR A  34      41.842   7.681   0.321  1.00 15.00      A    O  
ATOM    294  HG1 THR A  34      42.240   8.388  -0.194  1.00 15.00      A    H  
ATOM    295  CG2 THR A  34      40.782   7.072   2.400  1.00 15.00      A    C  
ATOM    296  C   THR A  34      41.140  10.490   0.684  1.00 15.00      A    C  
ATOM    297  O   THR A  34      42.353  10.618   0.850  1.00 15.00      A    O  
ATOM    298  N   ALA A  35      40.399  11.330  -0.054  1.00 15.00      A    N  
ATOM    299  HN  ALA A  35      39.429  11.189  -0.099  1.00 15.00      A    H  
ATOM    300  CA  ALA A  35      40.988  12.453  -0.801  1.00 15.00      A    C  
ATOM    301  CB  ALA A  35      41.768  13.407   0.097  1.00 15.00      A    C  
ATOM    302  C   ALA A  35      41.850  11.907  -1.935  1.00 15.00      A    C  
ATOM    303  O   ALA A  35      42.822  11.190  -1.694  1.00 15.00      A    O  
ATOM    304  N   LYS A  36      41.471  12.253  -3.171  1.00 15.00      A    N  
ATOM    305  HN  LYS A  36      40.710  12.863  -3.268  1.00 15.00      A    H  
ATOM    306  CA  LYS A  36      42.139  11.764  -4.390  1.00 15.00      A    C  
ATOM    307  CB  LYS A  36      43.672  11.711  -4.288  1.00 15.00      A    C  
ATOM    308  CG  LYS A  36      44.359  13.070  -4.264  1.00 15.00      A    C  
ATOM    309  CD  LYS A  36      45.866  12.920  -4.119  1.00 15.00      A    C  
ATOM    310  CE  LYS A  36      46.573  14.262  -4.202  1.00 15.00      A    C  
ATOM    311  NZ  LYS A  36      48.050  14.115  -4.077  1.00 15.00      A    N  
ATOM    312  HZ1 LYS A  36      48.414  13.507  -4.839  1.00 15.00      A    H  
ATOM    313  HZ2 LYS A  36      48.290  13.685  -3.161  1.00 15.00      A    H  
ATOM    314  HZ3 LYS A  36      48.509  15.045  -4.141  1.00 15.00      A    H  
ATOM    315  C   LYS A  36      41.549  10.406  -4.789  1.00 15.00      A    C  
ATOM    316  O   LYS A  36      41.662   9.975  -5.937  1.00 15.00      A    O  
ATOM    317  N   TRP A  37      40.911   9.754  -3.814  1.00 15.00      A    N  
ATOM    318  HN  TRP A  37      40.886  10.157  -2.921  1.00 15.00      A    H  
ATOM    319  CA  TRP A  37      40.245   8.473  -4.012  1.00 15.00      A    C  
ATOM    320  CB  TRP A  37      40.793   7.418  -3.043  1.00 15.00      A    C  
ATOM    321  CG  TRP A  37      42.103   6.808  -3.442  1.00 15.00      A    C  
ATOM    322  CD1 TRP A  37      43.180   6.595  -2.631  1.00 15.00      A    C  
ATOM    323  CD2 TRP A  37      42.477   6.323  -4.740  1.00 15.00      A    C  
ATOM    324  NE1 TRP A  37      44.200   6.009  -3.339  1.00 15.00      A    N  
ATOM    325  HE1 TRP A  37      45.075   5.757  -2.975  1.00 15.00      A    H  
ATOM    326  CE2 TRP A  37      43.795   5.833  -4.637  1.00 15.00      A    C  
ATOM    327  CE3 TRP A  37      41.830   6.255  -5.978  1.00 15.00      A    C  
ATOM    328  CZ2 TRP A  37      44.474   5.282  -5.721  1.00 15.00      A    C  
ATOM    329  CZ3 TRP A  37      42.506   5.709  -7.053  1.00 15.00      A    C  
ATOM    330  CH2 TRP A  37      43.814   5.230  -6.919  1.00 15.00      A    C  
ATOM    331  C   TRP A  37      38.757   8.664  -3.744  1.00 15.00      A    C  
ATOM    332  O   TRP A  37      38.382   9.365  -2.802  1.00 15.00      A    O  
ATOM    333  N   LYS A  38      37.909   8.055  -4.561  1.00 15.00      A    N  
ATOM    334  HN  LYS A  38      38.256   7.498  -5.291  1.00 15.00      A    H  
ATOM    335  CA  LYS A  38      36.468   8.193  -4.384  1.00 15.00      A    C  
ATOM    336  CB  LYS A  38      35.750   8.464  -5.715  1.00 15.00      A    C  
ATOM    337  CG  LYS A  38      36.317   7.721  -6.920  1.00 15.00      A    C  
ATOM    338  CD  LYS A  38      37.388   8.540  -7.632  1.00 15.00      A    C  
ATOM    339  CE  LYS A  38      36.820   9.317  -8.815  1.00 15.00      A    C  
ATOM    340  NZ  LYS A  38      35.891  10.403  -8.391  1.00 15.00      A    N  
ATOM    341  HZ1 LYS A  38      34.979  10.000  -8.092  1.00 15.00      A    H  
ATOM    342  HZ2 LYS A  38      35.725  11.059  -9.180  1.00 15.00      A    H  
ATOM    343  HZ3 LYS A  38      36.300  10.935  -7.596  1.00 15.00      A    H  
ATOM    344  C   LYS A  38      35.860   6.995  -3.667  1.00 15.00      A    C  
ATOM    345  O   LYS A  38      36.551   6.027  -3.346  1.00 15.00      A    O  
ATOM    346  N   THR A  39      34.561   7.079  -3.404  1.00 15.00      A    N  
ATOM    347  HN  THR A  39      34.072   7.883  -3.671  1.00 15.00      A    H  
ATOM    348  CA  THR A  39      33.844   6.009  -2.731  1.00 15.00      A    C  
ATOM    349  CB  THR A  39      32.565   6.538  -2.054  1.00 15.00      A    C  
ATOM    350  OG1 THR A  39      32.892   7.671  -1.241  1.00 15.00      A    O  
ATOM    351  HG1 THR A  39      33.265   8.361  -1.792  1.00 15.00      A    H  
ATOM    352  CG2 THR A  39      31.930   5.465  -1.183  1.00 15.00      A    C  
ATOM    353  C   THR A  39      33.478   4.914  -3.725  1.00 15.00      A    C  
ATOM    354  O   THR A  39      32.651   5.118  -4.615  1.00 15.00      A    O  
ATOM    355  N   VAL A  40      34.114   3.759  -3.573  1.00 15.00      A    N  
ATOM    356  HN  VAL A  40      34.768   3.668  -2.849  1.00 15.00      A    H  
ATOM    357  CA  VAL A  40      33.872   2.624  -4.450  1.00 15.00      A    C  
ATOM    358  CB  VAL A  40      35.021   1.596  -4.348  1.00 15.00      A    C  
ATOM    359  CG1 VAL A  40      34.824   0.452  -5.333  1.00 15.00      A    C  
ATOM    360  CG2 VAL A  40      36.366   2.273  -4.570  1.00 15.00      A    C  
ATOM    361  C   VAL A  40      32.550   1.943  -4.104  1.00 15.00      A    C  
ATOM    362  O   VAL A  40      32.410   1.348  -3.036  1.00 15.00      A    O  
ATOM    363  N   CYS A  41      31.577   2.051  -5.006  1.00 15.00      A    N  
ATOM    364  HN  CYS A  41      31.742   2.557  -5.829  1.00 15.00      A    H  
ATOM    365  CA  CYS A  41      30.271   1.433  -4.799  1.00 15.00      A    C  
ATOM    366  C   CYS A  41      30.044   0.313  -5.811  1.00 15.00      A    C  
ATOM    367  O   CYS A  41      29.798   0.568  -6.991  1.00 15.00      A    O  
ATOM    368  CB  CYS A  41      29.149   2.472  -4.890  1.00 15.00      A    C  
ATOM    369  SG  CYS A  41      29.256   3.822  -3.667  1.00 15.00      A    S  
ATOM    370  N   ALA A  42      30.132  -0.927  -5.340  1.00 15.00      A    N  
ATOM    371  HN  ALA A  42      30.315  -1.063  -4.387  1.00 15.00      A    H  
ATOM    372  CA  ALA A  42      29.951  -2.090  -6.202  1.00 15.00      A    C  
ATOM    373  CB  ALA A  42      30.878  -3.215  -5.763  1.00 15.00      A    C  
ATOM    374  C   ALA A  42      28.501  -2.558  -6.192  1.00 15.00      A    C  
ATOM    375  O   ALA A  42      27.846  -2.520  -5.155  1.00 15.00      A    O  
ATOM    376  N   PRO A  43      27.981  -2.999  -7.355  1.00 15.00      A    N  
ATOM    377  CA  PRO A  43      26.595  -3.482  -7.481  1.00 15.00      A    C  
ATOM    378  CB  PRO A  43      26.539  -4.020  -8.916  1.00 15.00      A    C  
ATOM    379  CG  PRO A  43      27.603  -3.271  -9.640  1.00 15.00      A    C  
ATOM    380  CD  PRO A  43      28.701  -3.051  -8.641  1.00 15.00      A    C  
ATOM    381  C   PRO A  43      26.272  -4.599  -6.487  1.00 15.00      A    C  
ATOM    382  O   PRO A  43      27.125  -5.435  -6.178  1.00 15.00      A    O  
ATOM    383  N   CYS A  44      25.034  -4.600  -5.990  1.00 15.00      A    N  
ATOM    384  HN  CYS A  44      24.404  -3.910  -6.284  1.00 15.00      A    H  
ATOM    385  CA  CYS A  44      24.583  -5.606  -5.030  1.00 15.00      A    C  
ATOM    386  C   CYS A  44      24.493  -6.982  -5.683  1.00 15.00      A    C  
ATOM    387  O   CYS A  44      24.354  -7.084  -6.900  1.00 15.00      A    O  
ATOM    388  CB  CYS A  44      23.206  -5.229  -4.470  1.00 15.00      A    C  
ATOM    389  SG  CYS A  44      23.220  -3.946  -3.177  1.00 15.00      A    S  
ATOM    390  N   PRO A  45      24.605  -8.057  -4.879  1.00 15.00      A    N  
ATOM    391  CA  PRO A  45      24.513  -9.443  -5.368  1.00 15.00      A    C  
ATOM    392  CB  PRO A  45      24.572 -10.274  -4.083  1.00 15.00      A    C  
ATOM    393  CG  PRO A  45      25.304  -9.411  -3.115  1.00 15.00      A    C  
ATOM    394  CD  PRO A  45      24.888  -8.005  -3.431  1.00 15.00      A    C  
ATOM    395  C   PRO A  45      23.218  -9.738  -6.148  1.00 15.00      A    C  
ATOM    396  O   PRO A  45      22.317  -8.902  -6.236  1.00 15.00      A    O  
ATOM    397  N   ASP A  46      23.149 -10.952  -6.696  1.00 15.00      A    N  
ATOM    398  HN  ASP A  46      23.896 -11.567  -6.552  1.00 15.00      A    H  
ATOM    399  CA  ASP A  46      22.017 -11.417  -7.508  1.00 15.00      A    C  
ATOM    400  CB  ASP A  46      22.266 -12.870  -7.924  1.00 15.00      A    C  
ATOM    401  CG  ASP A  46      21.312 -13.366  -8.987  1.00 15.00      A    C  
ATOM    402  OD1 ASP A  46      21.151 -12.674 -10.012  1.00 15.00      A    O  
ATOM    403  OD2 ASP A  46      20.736 -14.459  -8.800  1.00 15.00      A    O  
ATOM    404  C   ASP A  46      20.646 -11.278  -6.830  1.00 15.00      A    C  
ATOM    405  O   ASP A  46      19.679 -10.848  -7.460  1.00 15.00      A    O  
ATOM    406  N   HIS A  47      20.562 -11.639  -5.552  1.00 15.00      A    N  
ATOM    407  HN  HIS A  47      21.365 -11.956  -5.092  1.00 15.00      A    H  
ATOM    408  CA  HIS A  47      19.296 -11.568  -4.816  1.00 15.00      A    C  
ATOM    409  CB  HIS A  47      18.961 -12.931  -4.191  1.00 15.00      A    C  
ATOM    410  CG  HIS A  47      18.865 -14.063  -5.172  1.00 15.00      A    C  
ATOM    411  ND1 HIS A  47      17.728 -14.274  -5.916  1.00 15.00      A    N  
ATOM    412  CD2 HIS A  47      19.787 -15.009  -5.487  1.00 15.00      A    C  
ATOM    413  CE1 HIS A  47      17.977 -15.336  -6.660  1.00 15.00      A    C  
ATOM    414  NE2 HIS A  47      19.208 -15.814  -6.434  1.00 15.00      A    N  
ATOM    415  HE2 HIS A  47      19.622 -16.590  -6.868  1.00 15.00      A    H  
ATOM    416  C   HIS A  47      19.331 -10.494  -3.729  1.00 15.00      A    C  
ATOM    417  O   HIS A  47      18.663 -10.622  -2.701  1.00 15.00      A    O  
ATOM    418  N   TYR A  48      20.106  -9.435  -3.958  1.00 15.00      A    N  
ATOM    419  HN  TYR A  48      20.601  -9.378  -4.803  1.00 15.00      A    H  
ATOM    420  CA  TYR A  48      20.224  -8.348  -2.986  1.00 15.00      A    C  
ATOM    421  CB  TYR A  48      21.622  -8.314  -2.362  1.00 15.00      A    C  
ATOM    422  CG  TYR A  48      21.887  -9.431  -1.369  1.00 15.00      A    C  
ATOM    423  CD1 TYR A  48      21.947  -9.177  -0.005  1.00 15.00      A    C  
ATOM    424  CD2 TYR A  48      22.075 -10.741  -1.796  1.00 15.00      A    C  
ATOM    425  CE1 TYR A  48      22.189 -10.192   0.903  1.00 15.00      A    C  
ATOM    426  CE2 TYR A  48      22.316 -11.762  -0.897  1.00 15.00      A    C  
ATOM    427  CZ  TYR A  48      22.371 -11.483   0.451  1.00 15.00      A    C  
ATOM    428  OH  TYR A  48      22.612 -12.497   1.351  1.00 15.00      A    O  
ATOM    429  HH  TYR A  48      21.910 -12.521   2.005  1.00 15.00      A    H  
ATOM    430  C   TYR A  48      19.854  -7.002  -3.607  1.00 15.00      A    C  
ATOM    431  O   TYR A  48      19.849  -6.860  -4.831  1.00 15.00      A    O  
ATOM    432  N   TYR A  49      19.563  -6.009  -2.763  1.00 15.00      A    N  
ATOM    433  HN  TYR A  49      19.629  -6.162  -1.797  1.00 15.00      A    H  
ATOM    434  CA  TYR A  49      19.147  -4.695  -3.254  1.00 15.00      A    C  
ATOM    435  CB  TYR A  49      17.634  -4.715  -3.510  1.00 15.00      A    C  
ATOM    436  CG  TYR A  49      16.813  -4.785  -2.236  1.00 15.00      A    C  
ATOM    437  CD1 TYR A  49      16.277  -3.635  -1.665  1.00 15.00      A    C  
ATOM    438  CD2 TYR A  49      16.595  -5.995  -1.593  1.00 15.00      A    C  
ATOM    439  CE1 TYR A  49      15.553  -3.691  -0.491  1.00 15.00      A    C  
ATOM    440  CE2 TYR A  49      15.868  -6.061  -0.422  1.00 15.00      A    C  
ATOM    441  CZ  TYR A  49      15.351  -4.907   0.127  1.00 15.00      A    C  
ATOM    442  OH  TYR A  49      14.631  -4.970   1.297  1.00 15.00      A    O  
ATOM    443  HH  TYR A  49      15.152  -5.417   1.968  1.00 15.00      A    H  
ATOM    444  C   TYR A  49      19.452  -3.558  -2.275  1.00 15.00      A    C  
ATOM    445  O   TYR A  49      19.999  -3.770  -1.190  1.00 15.00      A    O  
ATOM    446  N   THR A  50      19.056  -2.350  -2.694  1.00 15.00      A    N  
ATOM    447  HN  THR A  50      18.636  -2.286  -3.578  1.00 15.00      A    H  
ATOM    448  CA  THR A  50      19.204  -1.118  -1.917  1.00 15.00      A    C  
ATOM    449  CB  THR A  50      20.652  -0.596  -1.878  1.00 15.00      A    C  
ATOM    450  OG1 THR A  50      21.402  -1.152  -2.963  1.00 15.00      A    O  
ATOM    451  HG1 THR A  50      22.177  -0.610  -3.126  1.00 15.00      A    H  
ATOM    452  CG2 THR A  50      21.315  -0.967  -0.558  1.00 15.00      A    C  
ATOM    453  C   THR A  50      18.272  -0.050  -2.500  1.00 15.00      A    C  
ATOM    454  O   THR A  50      18.403   0.329  -3.665  1.00 15.00      A    O  
ATOM    455  N   ASP A  51      17.335   0.423  -1.681  1.00 15.00      A    N  
ATOM    456  HN  ASP A  51      17.311   0.101  -0.756  1.00 15.00      A    H  
ATOM    457  CA  ASP A  51      16.332   1.404  -2.110  1.00 15.00      A    C  
ATOM    458  CB  ASP A  51      15.198   1.496  -1.086  1.00 15.00      A    C  
ATOM    459  CG  ASP A  51      14.926   0.181  -0.382  1.00 15.00      A    C  
ATOM    460  OD1 ASP A  51      14.126  -0.622  -0.908  1.00 15.00      A    O  
ATOM    461  OD2 ASP A  51      15.517  -0.046   0.697  1.00 15.00      A    O  
ATOM    462  C   ASP A  51      16.881   2.805  -2.379  1.00 15.00      A    C  
ATOM    463  O   ASP A  51      16.613   3.383  -3.433  1.00 15.00      A    O  
ATOM    464  N   SER A  52      17.628   3.360  -1.428  1.00 15.00      A    N  
ATOM    465  HN  SER A  52      17.830   2.850  -0.615  1.00 15.00      A    H  
ATOM    466  CA  SER A  52      18.153   4.715  -1.579  1.00 15.00      A    C  
ATOM    467  CB  SER A  52      17.378   5.667  -0.666  1.00 15.00      A    C  
ATOM    468  OG  SER A  52      17.436   5.235   0.686  1.00 15.00      A    O  
ATOM    469  HG  SER A  52      18.354   5.158   0.959  1.00 15.00      A    H  
ATOM    470  C   SER A  52      19.641   4.819  -1.273  1.00 15.00      A    C  
ATOM    471  O   SER A  52      20.318   3.816  -1.040  1.00 15.00      A    O  
ATOM    472  N   TRP A  53      20.130   6.061  -1.279  1.00 15.00      A    N  
ATOM    473  HN  TRP A  53      19.524   6.802  -1.483  1.00 15.00      A    H  
ATOM    474  CA  TRP A  53      21.527   6.358  -0.995  1.00 15.00      A    C  
ATOM    475  CB  TRP A  53      21.817   7.842  -1.241  1.00 15.00      A    C  
ATOM    476  CG  TRP A  53      21.564   8.265  -2.657  1.00 15.00      A    C  
ATOM    477  CD1 TRP A  53      20.351   8.495  -3.239  1.00 15.00      A    C  
ATOM    478  CD2 TRP A  53      22.548   8.511  -3.669  1.00 15.00      A    C  
ATOM    479  NE1 TRP A  53      20.518   8.856  -4.553  1.00 15.00      A    N  
ATOM    480  HE1 TRP A  53      19.796   9.067  -5.181  1.00 15.00      A    H  
ATOM    481  CE2 TRP A  53      21.857   8.875  -4.842  1.00 15.00      A    C  
ATOM    482  CE3 TRP A  53      23.944   8.454  -3.700  1.00 15.00      A    C  
ATOM    483  CZ2 TRP A  53      22.513   9.183  -6.031  1.00 15.00      A    C  
ATOM    484  CZ3 TRP A  53      24.592   8.759  -4.882  1.00 15.00      A    C  
ATOM    485  CH2 TRP A  53      23.878   9.119  -6.031  1.00 15.00      A    C  
ATOM    486  C   TRP A  53      21.859   5.978   0.439  1.00 15.00      A    C  
ATOM    487  O   TRP A  53      21.127   6.318   1.371  1.00 15.00      A    O  
ATOM    488  N   HIS A  54      22.961   5.270   0.608  1.00 15.00      A    N  
ATOM    489  HN  HIS A  54      23.520   5.058  -0.170  1.00 15.00      A    H  
ATOM    490  CA  HIS A  54      23.366   4.799   1.921  1.00 15.00      A    C  
ATOM    491  CB  HIS A  54      22.831   3.379   2.122  1.00 15.00      A    C  
ATOM    492  CG  HIS A  54      23.311   2.429   1.065  1.00 15.00      A    C  
ATOM    493  ND1 HIS A  54      22.915   2.487  -0.253  1.00 15.00      A    N  
ATOM    494  HD1 HIS A  54      22.265   3.118  -0.633  1.00 15.00      A    H  
ATOM    495  CD2 HIS A  54      24.211   1.420   1.139  1.00 15.00      A    C  
ATOM    496  CE1 HIS A  54      23.573   1.537  -0.925  1.00 15.00      A    C  
ATOM    497  NE2 HIS A  54      24.375   0.859  -0.125  1.00 15.00      A    N  
ATOM    498  C   HIS A  54      24.881   4.788   2.056  1.00 15.00      A    C  
ATOM    499  O   HIS A  54      25.601   5.285   1.189  1.00 15.00      A    O  
ATOM    500  N   THR A  55      25.351   4.205   3.155  1.00 15.00      A    N  
ATOM    501  HN  THR A  55      24.715   3.835   3.803  1.00 15.00      A    H  
ATOM    502  CA  THR A  55      26.777   4.105   3.435  1.00 15.00      A    C  
ATOM    503  CB  THR A  55      27.209   5.154   4.476  1.00 15.00      A    C  
ATOM    504  OG1 THR A  55      26.441   4.976   5.671  1.00 15.00      A    O  
ATOM    505  HG1 THR A  55      26.873   4.334   6.237  1.00 15.00      A    H  
ATOM    506  CG2 THR A  55      26.993   6.561   3.946  1.00 15.00      A    C  
ATOM    507  C   THR A  55      27.128   2.720   3.974  1.00 15.00      A    C  
ATOM    508  O   THR A  55      28.267   2.477   4.371  1.00 15.00      A    O  
ATOM    509  N   SER A  56      26.146   1.817   3.992  1.00 15.00      A    N  
ATOM    510  HN  SER A  56      25.260   2.064   3.654  1.00 15.00      A    H  
ATOM    511  CA  SER A  56      26.365   0.466   4.498  1.00 15.00      A    C  
ATOM    512  CB  SER A  56      25.043  -0.239   4.804  1.00 15.00      A    C  
ATOM    513  OG  SER A  56      24.251  -0.381   3.638  1.00 15.00      A    O  
ATOM    514  HG  SER A  56      24.638  -1.052   3.070  1.00 15.00      A    H  
ATOM    515  C   SER A  56      27.212  -0.357   3.538  1.00 15.00      A    C  
ATOM    516  O   SER A  56      27.135  -0.190   2.323  1.00 15.00      A    O  
ATOM    517  N   ASP A  57      28.019  -1.247   4.097  1.00 15.00      A    N  
ATOM    518  HN  ASP A  57      28.020  -1.343   5.074  1.00 15.00      A    H  
ATOM    519  CA  ASP A  57      28.905  -2.091   3.300  1.00 15.00      A    C  
ATOM    520  CB  ASP A  57      30.180  -2.412   4.082  1.00 15.00      A    C  
ATOM    521  CG  ASP A  57      29.896  -2.986   5.458  1.00 15.00      A    C  
ATOM    522  OD1 ASP A  57      29.971  -4.223   5.611  1.00 15.00      A    O  
ATOM    523  OD2 ASP A  57      29.599  -2.199   6.383  1.00 15.00      A    O  
ATOM    524  C   ASP A  57      28.226  -3.376   2.836  1.00 15.00      A    C  
ATOM    525  O   ASP A  57      28.815  -4.165   2.095  1.00 15.00      A    O  
ATOM    526  N   GLU A  58      26.989  -3.585   3.271  1.00 15.00      A    N  
ATOM    527  HN  GLU A  58      26.571  -2.923   3.858  1.00 15.00      A    H  
ATOM    528  CA  GLU A  58      26.242  -4.778   2.891  1.00 15.00      A    C  
ATOM    529  CB  GLU A  58      26.076  -5.727   4.082  1.00 15.00      A    C  
ATOM    530  CG  GLU A  58      27.349  -6.461   4.482  1.00 15.00      A    C  
ATOM    531  CD  GLU A  58      27.086  -7.631   5.415  1.00 15.00      A    C  
ATOM    532  OE1 GLU A  58      28.022  -8.425   5.650  1.00 15.00      A    O  
ATOM    533  OE2 GLU A  58      25.945  -7.755   5.909  1.00 15.00      A    O  
ATOM    534  C   GLU A  58      24.878  -4.430   2.300  1.00 15.00      A    C  
ATOM    535  O   GLU A  58      24.306  -3.376   2.592  1.00 15.00      A    O  
ATOM    536  N   CYS A  59      24.358  -5.333   1.475  1.00 15.00      A    N  
ATOM    537  HN  CYS A  59      24.862  -6.155   1.293  1.00 15.00      A    H  
ATOM    538  CA  CYS A  59      23.061  -5.138   0.837  1.00 15.00      A    C  
ATOM    539  C   CYS A  59      21.960  -5.891   1.594  1.00 15.00      A    C  
ATOM    540  O   CYS A  59      22.236  -6.638   2.535  1.00 15.00      A    O  
ATOM    541  CB  CYS A  59      23.108  -5.596  -0.629  1.00 15.00      A    C  
ATOM    542  SG  CYS A  59      24.339  -4.754  -1.685  1.00 15.00      A    S  
ATOM    543  N   LEU A  60      20.717  -5.694   1.172  1.00 15.00      A    N  
ATOM    544  HN  LEU A  60      20.561  -5.097   0.414  1.00 15.00      A    H  
ATOM    545  CA  LEU A  60      19.581  -6.346   1.803  1.00 15.00      A    C  
ATOM    546  CB  LEU A  60      18.476  -5.325   2.080  1.00 15.00      A    C  
ATOM    547  CG  LEU A  60      18.218  -4.989   3.551  1.00 15.00      A    C  
ATOM    548  CD1 LEU A  60      19.504  -4.583   4.255  1.00 15.00      A    C  
ATOM    549  CD2 LEU A  60      17.171  -3.894   3.669  1.00 15.00      A    C  
ATOM    550  C   LEU A  60      19.058  -7.486   0.937  1.00 15.00      A    C  
ATOM    551  O   LEU A  60      19.011  -7.377  -0.284  1.00 15.00      A    O  
ATOM    552  N   TYR A  61      18.676  -8.581   1.579  1.00 15.00      A    N  
ATOM    553  HN  TYR A  61      18.744  -8.608   2.556  1.00 15.00      A    H  
ATOM    554  CA  TYR A  61      18.161  -9.746   0.870  1.00 15.00      A    C  
ATOM    555  CB  TYR A  61      18.400 -11.012   1.701  1.00 15.00      A    C  
ATOM    556  CG  TYR A  61      17.926 -12.290   1.049  1.00 15.00      A    C  
ATOM    557  CD1 TYR A  61      16.834 -12.984   1.552  1.00 15.00      A    C  
ATOM    558  CD2 TYR A  61      18.570 -12.805  -0.069  1.00 15.00      A    C  
ATOM    559  CE1 TYR A  61      16.396 -14.153   0.961  1.00 15.00      A    C  
ATOM    560  CE2 TYR A  61      18.139 -13.973  -0.668  1.00 15.00      A    C  
ATOM    561  CZ  TYR A  61      17.053 -14.643  -0.148  1.00 15.00      A    C  
ATOM    562  OH  TYR A  61      16.621 -15.808  -0.740  1.00 15.00      A    O  
ATOM    563  HH  TYR A  61      17.371 -16.390  -0.887  1.00 15.00      A    H  
ATOM    564  C   TYR A  61      16.674  -9.592   0.549  1.00 15.00      A    C  
ATOM    565  O   TYR A  61      15.902  -9.092   1.369  1.00 15.00      A    O  
ATOM    566  N   CYS A  62      16.283 -10.019  -0.655  1.00 15.00      A    N  
ATOM    567  HN  CYS A  62      16.951 -10.391  -1.269  1.00 15.00      A    H  
ATOM    568  CA  CYS A  62      14.887  -9.944  -1.084  1.00 15.00      A    C  
ATOM    569  C   CYS A  62      14.021 -10.939  -0.316  1.00 15.00      A    C  
ATOM    570  O   CYS A  62      14.018 -12.135  -0.611  1.00 15.00      A    O  
ATOM    571  CB  CYS A  62      14.760 -10.187  -2.591  1.00 15.00      A    C  
ATOM    572  SG  CYS A  62      15.038  -8.712  -3.626  1.00 15.00      A    S  
ATOM    573  N   SER A  63      13.288 -10.432   0.670  1.00 15.00      A    N  
ATOM    574  HN  SER A  63      13.332  -9.470   0.851  1.00 15.00      A    H  
ATOM    575  CA  SER A  63      12.420 -11.265   1.493  1.00 15.00      A    C  
ATOM    576  CB  SER A  63      13.177 -11.694   2.757  1.00 15.00      A    C  
ATOM    577  OG  SER A  63      12.500 -12.731   3.445  1.00 15.00      A    O  
ATOM    578  HG  SER A  63      12.745 -12.714   4.373  1.00 15.00      A    H  
ATOM    579  C   SER A  63      11.156 -10.494   1.875  1.00 15.00      A    C  
ATOM    580  O   SER A  63      11.194  -9.273   2.026  1.00 15.00      A    O  
ATOM    581  N   PRO A  64      10.016 -11.193   2.034  1.00 15.00      A    N  
ATOM    582  CA  PRO A  64       9.917 -12.639   1.856  1.00 15.00      A    C  
ATOM    583  CB  PRO A  64       8.877 -12.997   2.915  1.00 15.00      A    C  
ATOM    584  CG  PRO A  64       7.946 -11.824   2.939  1.00 15.00      A    C  
ATOM    585  CD  PRO A  64       8.724 -10.623   2.449  1.00 15.00      A    C  
ATOM    586  C   PRO A  64       9.400 -13.031   0.471  1.00 15.00      A    C  
ATOM    587  O   PRO A  64       9.363 -12.214  -0.451  1.00 15.00      A    O  
ATOM    588  N   VAL A  65       9.009 -14.296   0.338  1.00 15.00      A    N  
ATOM    589  HN  VAL A  65       9.080 -14.897   1.109  1.00 15.00      A    H  
ATOM    590  CA  VAL A  65       8.480 -14.818  -0.917  1.00 15.00      A    C  
ATOM    591  CB  VAL A  65       8.902 -16.292  -1.133  1.00 15.00      A    C  
ATOM    592  CG1 VAL A  65       8.681 -16.719  -2.578  1.00 15.00      A    C  
ATOM    593  CG2 VAL A  65      10.354 -16.504  -0.728  1.00 15.00      A    C  
ATOM    594  C   VAL A  65       6.954 -14.724  -0.915  1.00 15.00      A    C  
ATOM    595  O   VAL A  65       6.330 -14.714   0.148  1.00 15.00      A    O  
ATOM    596  N   CYS A  66       6.359 -14.647  -2.103  1.00 15.00      A    N  
ATOM    597  HN  CYS A  66       6.908 -14.658  -2.914  1.00 15.00      A    H  
ATOM    598  CA  CYS A  66       4.908 -14.548  -2.230  1.00 15.00      A    C  
ATOM    599  C   CYS A  66       4.223 -15.853  -1.838  1.00 15.00      A    C  
ATOM    600  O   CYS A  66       4.773 -16.939  -2.028  1.00 15.00      A    O  
ATOM    601  CB  CYS A  66       4.513 -14.160  -3.658  1.00 15.00      A    C  
ATOM    602  SG  CYS A  66       5.170 -12.558  -4.230  1.00 15.00      A    S  
ATOM    603  N   LYS A  67       3.018 -15.736  -1.290  1.00 15.00      A    N  
ATOM    604  HN  LYS A  67       2.637 -14.842  -1.163  1.00 15.00      A    H  
ATOM    605  CA  LYS A  67       2.250 -16.901  -0.870  1.00 15.00      A    C  
ATOM    606  CB  LYS A  67       1.480 -16.599   0.419  1.00 15.00      A    C  
ATOM    607  CG  LYS A  67       2.355 -16.599   1.664  1.00 15.00      A    C  
ATOM    608  CD  LYS A  67       1.631 -16.007   2.864  1.00 15.00      A    C  
ATOM    609  CE  LYS A  67       1.695 -14.487   2.860  1.00 15.00      A    C  
ATOM    610  NZ  LYS A  67       3.098 -13.987   2.901  1.00 15.00      A    N  
ATOM    611  HZ1 LYS A  67       3.113 -12.949   2.812  1.00 15.00      A    H  
ATOM    612  HZ2 LYS A  67       3.648 -14.398   2.120  1.00 15.00      A    H  
ATOM    613  HZ3 LYS A  67       3.546 -14.253   3.802  1.00 15.00      A    H  
ATOM    614  C   LYS A  67       1.309 -17.379  -1.976  1.00 15.00      A    C  
ATOM    615  O   LYS A  67       1.407 -16.931  -3.120  1.00 15.00      A    O  
ATOM    616  N   GLU A  68       0.403 -18.290  -1.627  1.00 15.00      A    N  
ATOM    617  HN  GLU A  68       0.376 -18.600  -0.697  1.00 15.00      A    H  
ATOM    618  CA  GLU A  68      -0.551 -18.847  -2.586  1.00 15.00      A    C  
ATOM    619  CB  GLU A  68      -1.364 -19.973  -1.944  1.00 15.00      A    C  
ATOM    620  CG  GLU A  68      -0.822 -21.365  -2.222  1.00 15.00      A    C  
ATOM    621  CD  GLU A  68      -0.788 -21.688  -3.704  1.00 15.00      A    C  
ATOM    622  OE1 GLU A  68       0.319 -21.912  -4.237  1.00 15.00      A    O  
ATOM    623  OE2 GLU A  68      -1.868 -21.711  -4.332  1.00 15.00      A    O  
ATOM    624  C   GLU A  68      -1.488 -17.792  -3.168  1.00 15.00      A    C  
ATOM    625  O   GLU A  68      -1.617 -17.671  -4.387  1.00 15.00      A    O  
ATOM    626  N   LEU A  69      -2.138 -17.029  -2.295  1.00 15.00      A    N  
ATOM    627  HN  LEU A  69      -1.986 -17.164  -1.337  1.00 15.00      A    H  
ATOM    628  CA  LEU A  69      -3.072 -15.996  -2.730  1.00 15.00      A    C  
ATOM    629  CB  LEU A  69      -4.262 -15.922  -1.773  1.00 15.00      A    C  
ATOM    630  CG  LEU A  69      -5.150 -17.167  -1.728  1.00 15.00      A    C  
ATOM    631  CD1 LEU A  69      -5.974 -17.195  -0.452  1.00 15.00      A    C  
ATOM    632  CD2 LEU A  69      -6.051 -17.228  -2.953  1.00 15.00      A    C  
ATOM    633  C   LEU A  69      -2.399 -14.633  -2.873  1.00 15.00      A    C  
ATOM    634  O   LEU A  69      -3.054 -13.593  -2.787  1.00 15.00      A    O  
ATOM    635  N   GLN A  70      -1.090 -14.646  -3.104  1.00 15.00      A    N  
ATOM    636  HN  GLN A  70      -0.626 -15.508  -3.166  1.00 15.00      A    H  
ATOM    637  CA  GLN A  70      -0.327 -13.416  -3.272  1.00 15.00      A    C  
ATOM    638  CB  GLN A  70       0.691 -13.246  -2.144  1.00 15.00      A    C  
ATOM    639  CG  GLN A  70       0.107 -12.697  -0.855  1.00 15.00      A    C  
ATOM    640  CD  GLN A  70       1.175 -12.232   0.113  1.00 15.00      A    C  
ATOM    641  OE1 GLN A  70       2.280 -12.775   0.144  1.00 15.00      A    O  
ATOM    642  NE2 GLN A  70       0.853 -11.219   0.907  1.00 15.00      A    N  
ATOM    643 HE21 GLN A  70      -0.044 -10.834   0.826  1.00 15.00      A    H  
ATOM    644 HE22 GLN A  70       1.527 -10.895   1.540  1.00 15.00      A    H  
ATOM    645  C   GLN A  70       0.387 -13.393  -4.617  1.00 15.00      A    C  
ATOM    646  O   GLN A  70       0.847 -14.426  -5.105  1.00 15.00      A    O  
ATOM    647  N   TYR A  71       0.473 -12.209  -5.212  1.00 15.00      A    N  
ATOM    648  HN  TYR A  71       0.081 -11.424  -4.774  1.00 15.00      A    H  
ATOM    649  CA  TYR A  71       1.139 -12.047  -6.497  1.00 15.00      A    C  
ATOM    650  CB  TYR A  71       0.154 -11.574  -7.577  1.00 15.00      A    C  
ATOM    651  CG  TYR A  71      -0.183 -10.098  -7.532  1.00 15.00      A    C  
ATOM    652  CD1 TYR A  71      -1.009  -9.579  -6.542  1.00 15.00      A    C  
ATOM    653  CD2 TYR A  71       0.327  -9.223  -8.484  1.00 15.00      A    C  
ATOM    654  CE1 TYR A  71      -1.317  -8.233  -6.501  1.00 15.00      A    C  
ATOM    655  CE2 TYR A  71       0.025  -7.876  -8.451  1.00 15.00      A    C  
ATOM    656  CZ  TYR A  71      -0.797  -7.385  -7.458  1.00 15.00      A    C  
ATOM    657  OH  TYR A  71      -1.099  -6.044  -7.420  1.00 15.00      A    O  
ATOM    658  HH  TYR A  71      -1.068  -5.734  -6.512  1.00 15.00      A    H  
ATOM    659  C   TYR A  71       2.329 -11.098  -6.377  1.00 15.00      A    C  
ATOM    660  O   TYR A  71       2.420 -10.320  -5.426  1.00 15.00      A    O  
ATOM    661  N   VAL A  72       3.236 -11.167  -7.346  1.00 15.00      A    N  
ATOM    662  HN  VAL A  72       3.102 -11.798  -8.083  1.00 15.00      A    H  
ATOM    663  CA  VAL A  72       4.426 -10.324  -7.338  1.00 15.00      A    C  
ATOM    664  CB  VAL A  72       5.622 -11.011  -8.037  1.00 15.00      A    C  
ATOM    665  CG1 VAL A  72       6.927 -10.319  -7.674  1.00 15.00      A    C  
ATOM    666  CG2 VAL A  72       5.681 -12.492  -7.694  1.00 15.00      A    C  
ATOM    667  C   VAL A  72       4.168  -8.978  -8.010  1.00 15.00      A    C  
ATOM    668  O   VAL A  72       4.190  -8.874  -9.238  1.00 15.00      A    O  
ATOM    669  N   LYS A  73       3.910  -7.953  -7.200  1.00 15.00      A    N  
ATOM    670  HN  LYS A  73       3.880  -8.104  -6.232  1.00 15.00      A    H  
ATOM    671  CA  LYS A  73       3.672  -6.609  -7.720  1.00 15.00      A    C  
ATOM    672  CB  LYS A  73       3.059  -5.712  -6.641  1.00 15.00      A    C  
ATOM    673  CG  LYS A  73       2.840  -4.273  -7.086  1.00 15.00      A    C  
ATOM    674  CD  LYS A  73       2.521  -3.367  -5.909  1.00 15.00      A    C  
ATOM    675  CE  LYS A  73       1.047  -3.002  -5.874  1.00 15.00      A    C  
ATOM    676  NZ  LYS A  73       0.735  -2.076  -4.751  1.00 15.00      A    N  
ATOM    677  HZ1 LYS A  73      -0.290  -1.910  -4.698  1.00 15.00      A    H  
ATOM    678  HZ2 LYS A  73       1.215  -1.166  -4.893  1.00 15.00      A    H  
ATOM    679  HZ3 LYS A  73       1.055  -2.488  -3.850  1.00 15.00      A    H  
ATOM    680  C   LYS A  73       4.986  -6.014  -8.216  1.00 15.00      A    C  
ATOM    681  O   LYS A  73       5.092  -5.570  -9.359  1.00 15.00      A    O  
ATOM    682  N   GLN A  74       5.982  -6.012  -7.338  1.00 15.00      A    N  
ATOM    683  HN  GLN A  74       5.824  -6.364  -6.437  1.00 15.00      A    H  
ATOM    684  CA  GLN A  74       7.303  -5.506  -7.674  1.00 15.00      A    C  
ATOM    685  CB  GLN A  74       7.708  -4.363  -6.732  1.00 15.00      A    C  
ATOM    686  CG  GLN A  74       9.157  -3.905  -6.870  1.00 15.00      A    C  
ATOM    687  CD  GLN A  74       9.468  -3.258  -8.210  1.00 15.00      A    C  
ATOM    688  OE1 GLN A  74      10.581  -3.378  -8.723  1.00 15.00      A    O  
ATOM    689  NE2 GLN A  74       8.493  -2.559  -8.779  1.00 15.00      A    N  
ATOM    690 HE21 GLN A  74       7.635  -2.498  -8.312  1.00 15.00      A    H  
ATOM    691 HE22 GLN A  74       8.674  -2.132  -9.643  1.00 15.00      A    H  
ATOM    692  C   GLN A  74       8.313  -6.643  -7.604  1.00 15.00      A    C  
ATOM    693  O   GLN A  74       8.522  -7.234  -6.545  1.00 15.00      A    O  
ATOM    694  N   GLU A  75       8.917  -6.961  -8.742  1.00 15.00      A    N  
ATOM    695  HN  GLU A  75       8.693  -6.465  -9.557  1.00 15.00      A    H  
ATOM    696  CA  GLU A  75       9.901  -8.031  -8.809  1.00 15.00      A    C  
ATOM    697  CB  GLU A  75      10.169  -8.412 -10.266  1.00 15.00      A    C  
ATOM    698  CG  GLU A  75      10.616  -9.852 -10.457  1.00 15.00      A    C  
ATOM    699  CD  GLU A  75      10.700 -10.247 -11.917  1.00 15.00      A    C  
ATOM    700  OE1 GLU A  75      11.831 -10.386 -12.428  1.00 15.00      A    O  
ATOM    701  OE2 GLU A  75       9.636 -10.418 -12.549  1.00 15.00      A    O  
ATOM    702  C   GLU A  75      11.196  -7.619  -8.116  1.00 15.00      A    C  
ATOM    703  O   GLU A  75      11.519  -6.431  -8.043  1.00 15.00      A    O  
ATOM    704  N   CYS A  76      11.925  -8.605  -7.599  1.00 15.00      A    N  
ATOM    705  HN  CYS A  76      11.606  -9.527  -7.682  1.00 15.00      A    H  
ATOM    706  CA  CYS A  76      13.185  -8.351  -6.905  1.00 15.00      A    C  
ATOM    707  C   CYS A  76      14.256  -7.809  -7.849  1.00 15.00      A    C  
ATOM    708  O   CYS A  76      14.881  -8.559  -8.600  1.00 15.00      A    O  
ATOM    709  CB  CYS A  76      13.686  -9.616  -6.201  1.00 15.00      A    C  
ATOM    710  SG  CYS A  76      15.357  -9.475  -5.481  1.00 15.00      A    S  
ATOM    711  N   ASN A  77      14.447  -6.495  -7.809  1.00 15.00      A    N  
ATOM    712  HN  ASN A  77      13.896  -5.954  -7.206  1.00 15.00      A    H  
ATOM    713  CA  ASN A  77      15.446  -5.834  -8.633  1.00 15.00      A    C  
ATOM    714  CB  ASN A  77      14.858  -4.545  -9.227  1.00 15.00      A    C  
ATOM    715  CG  ASN A  77      15.457  -4.161 -10.572  1.00 15.00      A    C  
ATOM    716  OD1 ASN A  77      16.476  -4.706 -10.996  1.00 15.00      A    O  
ATOM    717  ND2 ASN A  77      14.827  -3.204 -11.245  1.00 15.00      A    N  
ATOM    718 HD21 ASN A  77      14.026  -2.808 -10.844  1.00 15.00      A    H  
ATOM    719 HD22 ASN A  77      15.191  -2.932 -12.114  1.00 15.00      A    H  
ATOM    720  C   ASN A  77      16.654  -5.496  -7.765  1.00 15.00      A    C  
ATOM    721  O   ASN A  77      16.652  -5.758  -6.563  1.00 15.00      A    O  
ATOM    722  N   ARG A  78      17.683  -4.921  -8.370  1.00 15.00      A    N  
ATOM    723  HN  ARG A  78      17.640  -4.752  -9.334  1.00 15.00      A    H  
ATOM    724  CA  ARG A  78      18.878  -4.539  -7.632  1.00 15.00      A    C  
ATOM    725  CB  ARG A  78      20.059  -4.363  -8.586  1.00 15.00      A    C  
ATOM    726  CG  ARG A  78      21.000  -5.555  -8.630  1.00 15.00      A    C  
ATOM    727  CD  ARG A  78      22.066  -5.382  -9.700  1.00 15.00      A    C  
ATOM    728  NE  ARG A  78      23.243  -6.200  -9.424  1.00 15.00      A    N  
ATOM    729  HE  ARG A  78      23.466  -6.365  -8.483  1.00 15.00      A    H  
ATOM    730  CZ  ARG A  78      24.023  -6.735 -10.362  1.00 15.00      A    C  
ATOM    731  NH1 ARG A  78      23.758  -6.544 -11.650  1.00 15.00      A    N  
ATOM    732 HH11 ARG A  78      22.934  -5.975 -11.933  1.00 15.00      A    H  
ATOM    733 HH12 ARG A  78      24.373  -6.965 -12.375  1.00 15.00      A    H  
ATOM    734  NH2 ARG A  78      25.076  -7.458 -10.007  1.00 15.00      A    N  
ATOM    735 HH21 ARG A  78      25.288  -7.607  -8.999  1.00 15.00      A    H  
ATOM    736 HH22 ARG A  78      25.689  -7.877 -10.735  1.00 15.00      A    H  
ATOM    737  C   ARG A  78      18.635  -3.252  -6.849  1.00 15.00      A    C  
ATOM    738  O   ARG A  78      19.381  -2.921  -5.930  1.00 15.00      A    O  
ATOM    739  N   THR A  79      17.572  -2.543  -7.217  1.00 15.00      A    N  
ATOM    740  HN  THR A  79      17.009  -2.875  -7.947  1.00 15.00      A    H  
ATOM    741  CA  THR A  79      17.221  -1.286  -6.573  1.00 15.00      A    C  
ATOM    742  CB  THR A  79      16.918  -0.210  -7.637  1.00 15.00      A    C  
ATOM    743  OG1 THR A  79      17.889  -0.287  -8.689  1.00 15.00      A    O  
ATOM    744  HG1 THR A  79      18.552  -0.944  -8.466  1.00 15.00      A    H  
ATOM    745  CG2 THR A  79      16.953   1.182  -7.029  1.00 15.00      A    C  
ATOM    746  C   THR A  79      15.998  -1.431  -5.664  1.00 15.00      A    C  
ATOM    747  O   THR A  79      15.843  -0.681  -4.700  1.00 15.00      A    O  
ATOM    748  N   HIS A  80      15.133  -2.400  -5.959  1.00 15.00      A    N  
ATOM    749  HN  HIS A  80      15.314  -2.998  -6.713  1.00 15.00      A    H  
ATOM    750  CA  HIS A  80      13.920  -2.587  -5.164  1.00 15.00      A    C  
ATOM    751  CB  HIS A  80      12.675  -2.219  -5.975  1.00 15.00      A    C  
ATOM    752  CG  HIS A  80      12.467  -0.744  -6.126  1.00 15.00      A    C  
ATOM    753  ND1 HIS A  80      11.953   0.013  -5.101  1.00 15.00      A    N  
ATOM    754  CD2 HIS A  80      12.723   0.058  -7.189  1.00 15.00      A    C  
ATOM    755  CE1 HIS A  80      11.906   1.251  -5.554  1.00 15.00      A    C  
ATOM    756  NE2 HIS A  80      12.362   1.326  -6.812  1.00 15.00      A    N  
ATOM    757  HE2 HIS A  80      12.426   2.135  -7.361  1.00 15.00      A    H  
ATOM    758  C   HIS A  80      13.780  -3.993  -4.588  1.00 15.00      A    C  
ATOM    759  O   HIS A  80      14.462  -4.926  -5.006  1.00 15.00      A    O  
ATOM    760  N   ASN A  81      12.875  -4.120  -3.623  1.00 15.00      A    N  
ATOM    761  HN  ASN A  81      12.369  -3.327  -3.344  1.00 15.00      A    H  
ATOM    762  CA  ASN A  81      12.604  -5.389  -2.960  1.00 15.00      A    C  
ATOM    763  CB  ASN A  81      12.426  -5.139  -1.454  1.00 15.00      A    C  
ATOM    764  CG  ASN A  81      11.941  -6.350  -0.676  1.00 15.00      A    C  
ATOM    765  OD1 ASN A  81      10.753  -6.480  -0.388  1.00 15.00      A    O  
ATOM    766  ND2 ASN A  81      12.860  -7.241  -0.330  1.00 15.00      A    N  
ATOM    767 HD21 ASN A  81      13.790  -7.073  -0.591  1.00 15.00      A    H  
ATOM    768 HD22 ASN A  81      12.572  -8.030   0.174  1.00 15.00      A    H  
ATOM    769  C   ASN A  81      11.345  -6.032  -3.532  1.00 15.00      A    C  
ATOM    770  O   ASN A  81      10.455  -5.337  -4.022  1.00 15.00      A    O  
ATOM    771  N   ARG A  82      11.282  -7.360  -3.480  1.00 15.00      A    N  
ATOM    772  HN  ARG A  82      12.033  -7.862  -3.101  1.00 15.00      A    H  
ATOM    773  CA  ARG A  82      10.119  -8.086  -3.973  1.00 15.00      A    C  
ATOM    774  CB  ARG A  82      10.426  -9.582  -4.084  1.00 15.00      A    C  
ATOM    775  CG  ARG A  82       9.246 -10.429  -4.536  1.00 15.00      A    C  
ATOM    776  CD  ARG A  82       9.641 -11.885  -4.710  1.00 15.00      A    C  
ATOM    777  NE  ARG A  82      10.620 -12.062  -5.782  1.00 15.00      A    N  
ATOM    778  HE  ARG A  82      10.594 -11.424  -6.526  1.00 15.00      A    H  
ATOM    779  CZ  ARG A  82      11.531 -13.032  -5.802  1.00 15.00      A    C  
ATOM    780  NH1 ARG A  82      11.592 -13.914  -4.811  1.00 15.00      A    N  
ATOM    781 HH11 ARG A  82      10.925 -13.850  -4.015  1.00 15.00      A    H  
ATOM    782 HH12 ARG A  82      12.305 -14.671  -4.831  1.00 15.00      A    H  
ATOM    783  NH2 ARG A  82      12.385 -13.119  -6.813  1.00 15.00      A    N  
ATOM    784 HH21 ARG A  82      12.343 -12.429  -7.591  1.00 15.00      A    H  
ATOM    785 HH22 ARG A  82      13.099 -13.876  -6.829  1.00 15.00      A    H  
ATOM    786  C   ARG A  82       8.929  -7.862  -3.046  1.00 15.00      A    C  
ATOM    787  O   ARG A  82       9.003  -8.142  -1.853  1.00 15.00      A    O  
ATOM    788  N   VAL A  83       7.840  -7.342  -3.600  1.00 15.00      A    N  
ATOM    789  HN  VAL A  83       7.844  -7.134  -4.558  1.00 15.00      A    H  
ATOM    790  CA  VAL A  83       6.637  -7.074  -2.821  1.00 15.00      A    C  
ATOM    791  CB  VAL A  83       6.158  -5.616  -3.000  1.00 15.00      A    C  
ATOM    792  CG1 VAL A  83       4.956  -5.325  -2.113  1.00 15.00      A    C  
ATOM    793  CG2 VAL A  83       7.286  -4.639  -2.704  1.00 15.00      A    C  
ATOM    794  C   VAL A  83       5.517  -8.033  -3.212  1.00 15.00      A    C  
ATOM    795  O   VAL A  83       5.261  -8.254  -4.396  1.00 15.00      A    O  
ATOM    796  N   CYS A  84       4.854  -8.600  -2.208  1.00 15.00      A    N  
ATOM    797  HN  CYS A  84       5.102  -8.378  -1.286  1.00 15.00      A    H  
ATOM    798  CA  CYS A  84       3.765  -9.538  -2.442  1.00 15.00      A    C  
ATOM    799  C   CYS A  84       2.477  -9.051  -1.793  1.00 15.00      A    C  
ATOM    800  O   CYS A  84       2.412  -8.870  -0.576  1.00 15.00      A    O  
ATOM    801  CB  CYS A  84       4.127 -10.920  -1.899  1.00 15.00      A    C  
ATOM    802  SG  CYS A  84       5.699 -11.590  -2.527  1.00 15.00      A    S  
ATOM    803  N   GLU A  85       1.457  -8.833  -2.610  1.00 15.00      A    N  
ATOM    804  HN  GLU A  85       1.572  -8.988  -3.572  1.00 15.00      A    H  
ATOM    805  CA  GLU A  85       0.168  -8.370  -2.113  1.00 15.00      A    C  
ATOM    806  CB  GLU A  85      -0.202  -7.023  -2.735  1.00 15.00      A    C  
ATOM    807  CG  GLU A  85       0.592  -5.843  -2.205  1.00 15.00      A    C  
ATOM    808  CD  GLU A  85       0.046  -4.512  -2.683  1.00 15.00      A    C  
ATOM    809  OE1 GLU A  85      -0.831  -4.512  -3.575  1.00 15.00      A    O  
ATOM    810  OE2 GLU A  85       0.499  -3.467  -2.172  1.00 15.00      A    O  
ATOM    811  C   GLU A  85      -0.923  -9.384  -2.408  1.00 15.00      A    C  
ATOM    812  O   GLU A  85      -0.807 -10.175  -3.344  1.00 15.00      A    O  
ATOM    813  N   CYS A  86      -1.980  -9.359  -1.600  1.00 15.00      A    N  
ATOM    814  HN  CYS A  86      -2.005  -8.711  -0.866  1.00 15.00      A    H  
ATOM    815  CA  CYS A  86      -3.102 -10.269  -1.781  1.00 15.00      A    C  
ATOM    816  C   CYS A  86      -3.927  -9.858  -2.996  1.00 15.00      A    C  
ATOM    817  O   CYS A  86      -4.018  -8.674  -3.321  1.00 15.00      A    O  
ATOM    818  CB  CYS A  86      -3.968 -10.321  -0.520  1.00 15.00      A    C  
ATOM    819  SG  CYS A  86      -3.059 -10.764   0.999  1.00 15.00      A    S  
ATOM    820  N   LYS A  87      -4.516 -10.844  -3.666  1.00 15.00      A    N  
ATOM    821  HN  LYS A  87      -4.407 -11.763  -3.345  1.00 15.00      A    H  
ATOM    822  CA  LYS A  87      -5.315 -10.604  -4.866  1.00 15.00      A    C  
ATOM    823  CB  LYS A  87      -5.628 -11.925  -5.570  1.00 15.00      A    C  
ATOM    824  CG  LYS A  87      -4.404 -12.559  -6.214  1.00 15.00      A    C  
ATOM    825  CD  LYS A  87      -4.495 -14.075  -6.255  1.00 15.00      A    C  
ATOM    826  CE  LYS A  87      -3.163 -14.680  -6.672  1.00 15.00      A    C  
ATOM    827  NZ  LYS A  87      -3.184 -16.166  -6.644  1.00 15.00      A    N  
ATOM    828  HZ1 LYS A  87      -3.505 -16.503  -5.713  1.00 15.00      A    H  
ATOM    829  HZ2 LYS A  87      -2.230 -16.539  -6.822  1.00 15.00      A    H  
ATOM    830  HZ3 LYS A  87      -3.828 -16.529  -7.375  1.00 15.00      A    H  
ATOM    831  C   LYS A  87      -6.584  -9.794  -4.595  1.00 15.00      A    C  
ATOM    832  O   LYS A  87      -6.934  -9.534  -3.443  1.00 15.00      A    O  
ATOM    833  N   GLU A  88      -7.256  -9.390  -5.678  1.00 15.00      A    N  
ATOM    834  HN  GLU A  88      -6.912  -9.634  -6.563  1.00 15.00      A    H  
ATOM    835  CA  GLU A  88      -8.482  -8.593  -5.596  1.00 15.00      A    C  
ATOM    836  CB  GLU A  88      -9.056  -8.355  -7.000  1.00 15.00      A    C  
ATOM    837  CG  GLU A  88      -9.857  -7.065  -7.158  1.00 15.00      A    C  
ATOM    838  CD  GLU A  88     -11.250  -7.141  -6.556  1.00 15.00      A    C  
ATOM    839  OE1 GLU A  88     -11.998  -8.078  -6.904  1.00 15.00      A    O  
ATOM    840  OE2 GLU A  88     -11.594  -6.258  -5.741  1.00 15.00      A    O  
ATOM    841  C   GLU A  88      -9.532  -9.247  -4.703  1.00 15.00      A    C  
ATOM    842  O   GLU A  88      -9.855 -10.426  -4.862  1.00 15.00      A    O  
ATOM    843  N   GLY A  89     -10.056  -8.466  -3.760  1.00 15.00      A    N  
ATOM    844  HN  GLY A  89      -9.752  -7.537  -3.686  1.00 15.00      A    H  
ATOM    845  CA  GLY A  89     -11.072  -8.967  -2.852  1.00 15.00      A    C  
ATOM    846  C   GLY A  89     -10.500  -9.748  -1.684  1.00 15.00      A    C  
ATOM    847  O   GLY A  89     -11.214 -10.528  -1.049  1.00 15.00      A    O  
ATOM    848  N   ARG A  90      -9.210  -9.546  -1.398  1.00 15.00      A    N  
ATOM    849  HN  ARG A  90      -8.690  -8.911  -1.941  1.00 15.00      A    H  
ATOM    850  CA  ARG A  90      -8.554 -10.244  -0.295  1.00 15.00      A    C  
ATOM    851  CB  ARG A  90      -7.867 -11.531  -0.778  1.00 15.00      A    C  
ATOM    852  CG  ARG A  90      -8.745 -12.450  -1.614  1.00 15.00      A    C  
ATOM    853  CD  ARG A  90      -8.178 -13.856  -1.680  1.00 15.00      A    C  
ATOM    854  NE  ARG A  90      -8.601 -14.669  -0.542  1.00 15.00      A    N  
ATOM    855  HE  ARG A  90      -8.353 -14.360   0.355  1.00 15.00      A    H  
ATOM    856  CZ  ARG A  90      -9.291 -15.799  -0.661  1.00 15.00      A    C  
ATOM    857  NH1 ARG A  90      -9.633 -16.244  -1.861  1.00 15.00      A    N  
ATOM    858 HH11 ARG A  90     -10.172 -17.128  -1.954  1.00 15.00      A    H  
ATOM    859 HH12 ARG A  90      -9.362 -15.708  -2.711  1.00 15.00      A    H  
ATOM    860  NH2 ARG A  90      -9.644 -16.480   0.420  1.00 15.00      A    N  
ATOM    861 HH21 ARG A  90      -9.381 -16.131   1.364  1.00 15.00      A    H  
ATOM    862 HH22 ARG A  90     -10.183 -17.364   0.324  1.00 15.00      A    H  
ATOM    863  C   ARG A  90      -7.527  -9.350   0.396  1.00 15.00      A    C  
ATOM    864  O   ARG A  90      -6.888  -8.514  -0.242  1.00 15.00      A    O  
ATOM    865  N   TYR A  91      -7.377  -9.535   1.705  1.00 15.00      A    N  
ATOM    866  HN  TYR A  91      -7.927 -10.210   2.155  1.00 15.00      A    H  
ATOM    867  CA  TYR A  91      -6.418  -8.765   2.491  1.00 15.00      A    C  
ATOM    868  CB  TYR A  91      -7.130  -7.816   3.463  1.00 15.00      A    C  
ATOM    869  CG  TYR A  91      -7.808  -8.499   4.632  1.00 15.00      A    C  
ATOM    870  CD1 TYR A  91      -8.936  -9.287   4.444  1.00 15.00      A    C  
ATOM    871  CD2 TYR A  91      -7.322  -8.350   5.925  1.00 15.00      A    C  
ATOM    872  CE1 TYR A  91      -9.561  -9.907   5.507  1.00 15.00      A    C  
ATOM    873  CE2 TYR A  91      -7.940  -8.969   6.995  1.00 15.00      A    C  
ATOM    874  CZ  TYR A  91      -9.058  -9.746   6.780  1.00 15.00      A    C  
ATOM    875  OH  TYR A  91      -9.683 -10.357   7.843  1.00 15.00      A    O  
ATOM    876  HH  TYR A  91      -9.774 -11.295   7.665  1.00 15.00      A    H  
ATOM    877  C   TYR A  91      -5.484  -9.697   3.250  1.00 15.00      A    C  
ATOM    878  O   TYR A  91      -5.766 -10.885   3.390  1.00 15.00      A    O  
ATOM    879  N   LEU A  92      -4.377  -9.158   3.742  1.00 15.00      A    N  
ATOM    880  HN  LEU A  92      -4.209  -8.202   3.609  1.00 15.00      A    H  
ATOM    881  CA  LEU A  92      -3.408  -9.958   4.477  1.00 15.00      A    C  
ATOM    882  CB  LEU A  92      -1.994  -9.402   4.284  1.00 15.00      A    C  
ATOM    883  CG  LEU A  92      -0.848 -10.267   4.817  1.00 15.00      A    C  
ATOM    884  CD1 LEU A  92      -0.918 -11.671   4.237  1.00 15.00      A    C  
ATOM    885  CD2 LEU A  92       0.493  -9.623   4.508  1.00 15.00      A    C  
ATOM    886  C   LEU A  92      -3.759 -10.042   5.959  1.00 15.00      A    C  
ATOM    887  O   LEU A  92      -3.563  -9.087   6.712  1.00 15.00      A    O  
ATOM    888  N   GLU A  93      -4.284 -11.192   6.368  1.00 15.00      A    N  
ATOM    889  HN  GLU A  93      -4.424 -11.912   5.716  1.00 15.00      A    H  
ATOM    890  CA  GLU A  93      -4.655 -11.415   7.757  1.00 15.00      A    C  
ATOM    891  CB  GLU A  93      -6.081 -11.968   7.865  1.00 15.00      A    C  
ATOM    892  CG  GLU A  93      -6.553 -12.226   9.292  1.00 15.00      A    C  
ATOM    893  CD  GLU A  93      -6.894 -10.956  10.049  1.00 15.00      A    C  
ATOM    894  OE1 GLU A  93      -5.969 -10.167  10.337  1.00 15.00      A    O  
ATOM    895  OE2 GLU A  93      -8.085 -10.756  10.362  1.00 15.00      A    O  
ATOM    896  C   GLU A  93      -3.664 -12.353   8.435  1.00 15.00      A    C  
ATOM    897  O   GLU A  93      -3.824 -13.576   8.401  1.00 15.00      A    O  
ATOM    898  N   ILE A  94      -2.629 -11.760   9.028  1.00 15.00      A    N  
ATOM    899  HN  ILE A  94      -2.562 -10.784   8.987  1.00 15.00      A    H  
ATOM    900  CA  ILE A  94      -1.586 -12.502   9.740  1.00 15.00      A    C  
ATOM    901  CB  ILE A  94      -2.157 -13.392  10.873  1.00 15.00      A    C  
ATOM    902  CG1 ILE A  94      -3.074 -12.558  11.779  1.00 15.00      A    C  
ATOM    903  CG2 ILE A  94      -1.028 -14.007  11.690  1.00 15.00      A    C  
ATOM    904  CD1 ILE A  94      -3.839 -13.369  12.803  1.00 15.00      A    C  
ATOM    905  C   ILE A  94      -0.669 -13.305   8.804  1.00 15.00      A    C  
ATOM    906  O   ILE A  94       0.435 -12.859   8.486  1.00 15.00      A    O  
ATOM    907  N   GLU A  95      -1.127 -14.481   8.363  1.00 15.00      A    N  
ATOM    908  HN  GLU A  95      -2.018 -14.779   8.635  1.00 15.00      A    H  
ATOM    909  CA  GLU A  95      -0.327 -15.333   7.484  1.00 15.00      A    C  
ATOM    910  CB  GLU A  95       0.134 -16.586   8.237  1.00 15.00      A    C  
ATOM    911  CG  GLU A  95       1.261 -16.349   9.228  1.00 15.00      A    C  
ATOM    912  CD  GLU A  95       2.574 -16.035   8.542  1.00 15.00      A    C  
ATOM    913  OE1 GLU A  95       3.081 -16.907   7.805  1.00 15.00      A    O  
ATOM    914  OE2 GLU A  95       3.096 -14.919   8.739  1.00 15.00      A    O  
ATOM    915  C   GLU A  95      -1.076 -15.753   6.221  1.00 15.00      A    C  
ATOM    916  O   GLU A  95      -0.489 -16.356   5.322  1.00 15.00      A    O  
ATOM    917  N   PHE A  96      -2.370 -15.445   6.147  1.00 15.00      A    N  
ATOM    918  HN  PHE A  96      -2.791 -14.952   6.884  1.00 15.00      A    H  
ATOM    919  CA  PHE A  96      -3.172 -15.829   4.984  1.00 15.00      A    C  
ATOM    920  CB  PHE A  96      -4.105 -16.995   5.333  1.00 15.00      A    C  
ATOM    921  CG  PHE A  96      -3.400 -18.256   5.742  1.00 15.00      A    C  
ATOM    922  CD1 PHE A  96      -2.784 -19.060   4.797  1.00 15.00      A    C  
ATOM    923  CD2 PHE A  96      -3.356 -18.639   7.073  1.00 15.00      A    C  
ATOM    924  CE1 PHE A  96      -2.136 -20.222   5.171  1.00 15.00      A    C  
ATOM    925  CE2 PHE A  96      -2.711 -19.800   7.455  1.00 15.00      A    C  
ATOM    926  CZ  PHE A  96      -2.099 -20.593   6.502  1.00 15.00      A    C  
ATOM    927  C   PHE A  96      -3.999 -14.669   4.442  1.00 15.00      A    C  
ATOM    928  O   PHE A  96      -4.408 -13.784   5.190  1.00 15.00      A    O  
ATOM    929  N   CYS A  97      -4.245 -14.685   3.133  1.00 15.00      A    N  
ATOM    930  HN  CYS A  97      -3.883 -15.413   2.586  1.00 15.00      A    H  
ATOM    931  CA  CYS A  97      -5.048 -13.650   2.493  1.00 15.00      A    C  
ATOM    932  C   CYS A  97      -6.515 -14.061   2.497  1.00 15.00      A    C  
ATOM    933  O   CYS A  97      -6.924 -14.937   1.737  1.00 15.00      A    O  
ATOM    934  CB  CYS A  97      -4.583 -13.396   1.056  1.00 15.00      A    C  
ATOM    935  SG  CYS A  97      -2.874 -12.785   0.902  1.00 15.00      A    S  
ATOM    936  N   LEU A  98      -7.300 -13.434   3.363  1.00 15.00      A    N  
ATOM    937  HN  LEU A  98      -6.918 -12.741   3.943  1.00 15.00      A    H  
ATOM    938  CA  LEU A  98      -8.718 -13.748   3.473  1.00 15.00      A    C  
ATOM    939  CB  LEU A  98      -9.155 -13.735   4.940  1.00 15.00      A    C  
ATOM    940  CG  LEU A  98      -8.371 -14.648   5.886  1.00 15.00      A    C  
ATOM    941  CD1 LEU A  98      -8.950 -14.585   7.290  1.00 15.00      A    C  
ATOM    942  CD2 LEU A  98      -8.361 -16.081   5.373  1.00 15.00      A    C  
ATOM    943  C   LEU A  98      -9.570 -12.778   2.666  1.00 15.00      A    C  
ATOM    944  O   LEU A  98      -9.162 -11.649   2.410  1.00 15.00      A    O  
ATOM    945  N   LYS A  99     -10.757 -13.231   2.272  1.00 15.00      A    N  
ATOM    946  HN  LYS A  99     -11.021 -14.143   2.512  1.00 15.00      A    H  
ATOM    947  CA  LYS A  99     -11.678 -12.407   1.496  1.00 15.00      A    C  
ATOM    948  CB  LYS A  99     -12.832 -13.255   0.958  1.00 15.00      A    C  
ATOM    949  CG  LYS A  99     -12.453 -14.142  -0.215  1.00 15.00      A    C  
ATOM    950  CD  LYS A  99     -13.474 -15.247  -0.429  1.00 15.00      A    C  
ATOM    951  CE  LYS A  99     -13.102 -16.116  -1.620  1.00 15.00      A    C  
ATOM    952  NZ  LYS A  99     -13.916 -17.360  -1.678  1.00 15.00      A    N  
ATOM    953  HZ1 LYS A  99     -13.663 -17.990  -0.890  1.00 15.00      A    H  
ATOM    954  HZ2 LYS A  99     -13.745 -17.858  -2.575  1.00 15.00      A    H  
ATOM    955  HZ3 LYS A  99     -14.928 -17.128  -1.611  1.00 15.00      A    H  
ATOM    956  C   LYS A  99     -12.223 -11.254   2.332  1.00 15.00      A    C  
ATOM    957  O   LYS A  99     -12.339 -11.361   3.557  1.00 15.00      A    O  
ATOM    958  N   HIS A 100     -12.549 -10.152   1.662  1.00 15.00      A    N  
ATOM    959  HN  HIS A 100     -12.429 -10.132   0.688  1.00 15.00      A    H  
ATOM    960  CA  HIS A 100     -13.082  -8.976   2.337  1.00 15.00      A    C  
ATOM    961  CB  HIS A 100     -13.113  -7.772   1.393  1.00 15.00      A    C  
ATOM    962  CG  HIS A 100     -11.767  -7.189   1.099  1.00 15.00      A    C  
ATOM    963  ND1 HIS A 100     -10.779  -7.157   2.051  1.00 15.00      A    N  
ATOM    964  CD2 HIS A 100     -11.304  -6.628  -0.045  1.00 15.00      A    C  
ATOM    965  CE1 HIS A 100      -9.741  -6.586   1.471  1.00 15.00      A    C  
ATOM    966  NE2 HIS A 100     -10.011  -6.250   0.204  1.00 15.00      A    N  
ATOM    967  HE2 HIS A 100      -9.402  -5.814  -0.428  1.00 15.00      A    H  
ATOM    968  C   HIS A 100     -14.475  -9.238   2.892  1.00 15.00      A    C  
ATOM    969  O   HIS A 100     -15.286  -9.927   2.270  1.00 15.00      A    O  
ATOM    970  N   ARG A 101     -14.734  -8.680   4.068  1.00 15.00      A    N  
ATOM    971  HN  ARG A 101     -14.039  -8.141   4.499  1.00 15.00      A    H  
ATOM    972  CA  ARG A 101     -16.017  -8.835   4.741  1.00 15.00      A    C  
ATOM    973  CB  ARG A 101     -15.939  -8.200   6.133  1.00 15.00      A    C  
ATOM    974  CG  ARG A 101     -17.275  -7.813   6.747  1.00 15.00      A    C  
ATOM    975  CD  ARG A 101     -17.097  -7.293   8.167  1.00 15.00      A    C  
ATOM    976  NE  ARG A 101     -15.968  -6.369   8.282  1.00 15.00      A    N  
ATOM    977  HE  ARG A 101     -15.963  -5.581   7.697  1.00 15.00      A    H  
ATOM    978  CZ  ARG A 101     -14.956  -6.543   9.131  1.00 15.00      A    C  
ATOM    979  NH1 ARG A 101     -14.934  -7.603   9.930  1.00 15.00      A    N  
ATOM    980 HH11 ARG A 101     -14.144  -7.740  10.593  1.00 15.00      A    H  
ATOM    981 HH12 ARG A 101     -15.708  -8.297   9.893  1.00 15.00      A    H  
ATOM    982  NH2 ARG A 101     -13.963  -5.663   9.177  1.00 15.00      A    N  
ATOM    983 HH21 ARG A 101     -13.175  -5.802   9.842  1.00 15.00      A    H  
ATOM    984 HH22 ARG A 101     -13.973  -4.832   8.550  1.00 15.00      A    H  
ATOM    985  C   ARG A 101     -17.152  -8.221   3.928  1.00 15.00      A    C  
ATOM    986  O   ARG A 101     -17.142  -7.025   3.637  1.00 15.00      A    O  
ATOM    987  N   SER A 102     -18.122  -9.050   3.557  1.00 15.00      A    N  
ATOM    988  HN  SER A 102     -18.068  -9.996   3.811  1.00 15.00      A    H  
ATOM    989  CA  SER A 102     -19.264  -8.585   2.783  1.00 15.00      A    C  
ATOM    990  CB  SER A 102     -19.945  -9.750   2.059  1.00 15.00      A    C  
ATOM    991  OG  SER A 102     -19.486  -9.858   0.724  1.00 15.00      A    O  
ATOM    992  HG  SER A 102     -19.445 -10.783   0.472  1.00 15.00      A    H  
ATOM    993  C   SER A 102     -20.268  -7.856   3.665  1.00 15.00      A    C  
ATOM    994  O   SER A 102     -20.886  -8.457   4.546  1.00 15.00      A    O  
ATOM    995  N   CYS A 103     -20.404  -6.551   3.435  1.00 15.00      A    N  
ATOM    996  HN  CYS A 103     -19.852  -6.129   2.743  1.00 15.00      A    H  
ATOM    997  CA  CYS A 103     -21.345  -5.727   4.190  1.00 15.00      A    C  
ATOM    998  C   CYS A 103     -22.771  -6.232   3.974  1.00 15.00      A    C  
ATOM    999  O   CYS A 103     -23.217  -6.349   2.836  1.00 15.00      A    O  
ATOM   1000  CB  CYS A 103     -21.245  -4.269   3.732  1.00 15.00      A    C  
ATOM   1001  SG  CYS A 103     -20.651  -3.099   4.995  1.00 15.00      A    S  
ATOM   1002  N   PRO A 104     -23.494  -6.543   5.069  1.00 15.00      A    N  
ATOM   1003  CA  PRO A 104     -24.880  -7.061   5.013  1.00 15.00      A    C  
ATOM   1004  CB  PRO A 104     -25.316  -7.036   6.481  1.00 15.00      A    C  
ATOM   1005  CG  PRO A 104     -24.049  -7.171   7.248  1.00 15.00      A    C  
ATOM   1006  CD  PRO A 104     -23.011  -6.426   6.458  1.00 15.00      A    C  
ATOM   1007  C   PRO A 104     -25.834  -6.216   4.150  1.00 15.00      A    C  
ATOM   1008  O   PRO A 104     -25.501  -5.099   3.747  1.00 15.00      A    O  
ATOM   1009  N   PRO A 105     -27.048  -6.753   3.861  1.00 15.00      A    N  
ATOM   1010  CA  PRO A 105     -28.069  -6.069   3.043  1.00 15.00      A    C  
ATOM   1011  CB  PRO A 105     -29.104  -7.167   2.744  1.00 15.00      A    C  
ATOM   1012  CG  PRO A 105     -28.499  -8.447   3.224  1.00 15.00      A    C  
ATOM   1013  CD  PRO A 105     -27.517  -8.077   4.295  1.00 15.00      A    C  
ATOM   1014  C   PRO A 105     -28.741  -4.895   3.763  1.00 15.00      A    C  
ATOM   1015  O   PRO A 105     -29.901  -4.574   3.499  1.00 15.00      A    O  
ATOM   1016  N   GLY A 106     -28.003  -4.270   4.672  1.00 15.00      A    N  
ATOM   1017  HN  GLY A 106     -27.098  -4.597   4.851  1.00 15.00      A    H  
ATOM   1018  CA  GLY A 106     -28.500  -3.129   5.413  1.00 15.00      A    C  
ATOM   1019  C   GLY A 106     -27.350  -2.294   5.938  1.00 15.00      A    C  
ATOM   1020  O   GLY A 106     -27.551  -1.294   6.632  1.00 15.00      A    O  
ATOM   1021  N   PHE A 107     -26.133  -2.726   5.596  1.00 15.00      A    N  
ATOM   1022  HN  PHE A 107     -26.058  -3.532   5.041  1.00 15.00      A    H  
ATOM   1023  CA  PHE A 107     -24.913  -2.049   6.019  1.00 15.00      A    C  
ATOM   1024  CB  PHE A 107     -24.012  -3.013   6.798  1.00 15.00      A    C  
ATOM   1025  CG  PHE A 107     -24.521  -3.393   8.160  1.00 15.00      A    C  
ATOM   1026  CD1 PHE A 107     -23.836  -3.004   9.298  1.00 15.00      A    C  
ATOM   1027  CD2 PHE A 107     -25.675  -4.146   8.302  1.00 15.00      A    C  
ATOM   1028  CE1 PHE A 107     -24.296  -3.358  10.552  1.00 15.00      A    C  
ATOM   1029  CE2 PHE A 107     -26.142  -4.503   9.552  1.00 15.00      A    C  
ATOM   1030  CZ  PHE A 107     -25.450  -4.109  10.679  1.00 15.00      A    C  
ATOM   1031  C   PHE A 107     -24.140  -1.515   4.818  1.00 15.00      A    C  
ATOM   1032  O   PHE A 107     -24.209  -2.069   3.720  1.00 15.00      A    O  
ATOM   1033  N   GLY A 108     -23.400  -0.436   5.043  1.00 15.00      A    N  
ATOM   1034  HN  GLY A 108     -23.400  -0.036   5.937  1.00 15.00      A    H  
ATOM   1035  CA  GLY A 108     -22.602   0.160   3.989  1.00 15.00      A    C  
ATOM   1036  C   GLY A 108     -21.131   0.233   4.356  1.00 15.00      A    C  
ATOM   1037  O   GLY A 108     -20.779   0.324   5.535  1.00 15.00      A    O  
ATOM   1038  N   VAL A 109     -20.274   0.192   3.343  1.00 15.00      A    N  
ATOM   1039  HN  VAL A 109     -20.622   0.123   2.429  1.00 15.00      A    H  
ATOM   1040  CA  VAL A 109     -18.832   0.249   3.545  1.00 15.00      A    C  
ATOM   1041  CB  VAL A 109     -18.081  -0.336   2.328  1.00 15.00      A    C  
ATOM   1042  CG1 VAL A 109     -16.575  -0.243   2.513  1.00 15.00      A    C  
ATOM   1043  CG2 VAL A 109     -18.503  -1.777   2.088  1.00 15.00      A    C  
ATOM   1044  C   VAL A 109     -18.369   1.684   3.778  1.00 15.00      A    C  
ATOM   1045  O   VAL A 109     -18.581   2.556   2.937  1.00 15.00      A    O  
ATOM   1046  N   VAL A 110     -17.741   1.925   4.923  1.00 15.00      A    N  
ATOM   1047  HN  VAL A 110     -17.605   1.192   5.561  1.00 15.00      A    H  
ATOM   1048  CA  VAL A 110     -17.249   3.258   5.253  1.00 15.00      A    C  
ATOM   1049  CB  VAL A 110     -17.585   3.660   6.704  1.00 15.00      A    C  
ATOM   1050  CG1 VAL A 110     -19.084   3.872   6.857  1.00 15.00      A    C  
ATOM   1051  CG2 VAL A 110     -17.090   2.609   7.689  1.00 15.00      A    C  
ATOM   1052  C   VAL A 110     -15.746   3.376   5.004  1.00 15.00      A    C  
ATOM   1053  O   VAL A 110     -15.222   4.472   4.808  1.00 15.00      A    O  
ATOM   1054  N   GLN A 111     -15.061   2.235   5.011  1.00 15.00      A    N  
ATOM   1055  HN  GLN A 111     -15.537   1.395   5.181  1.00 15.00      A    H  
ATOM   1056  CA  GLN A 111     -13.625   2.194   4.774  1.00 15.00      A    C  
ATOM   1057  CB  GLN A 111     -12.870   1.936   6.080  1.00 15.00      A    C  
ATOM   1058  CG  GLN A 111     -11.962   3.076   6.515  1.00 15.00      A    C  
ATOM   1059  CD  GLN A 111     -11.329   2.834   7.874  1.00 15.00      A    C  
ATOM   1060  OE1 GLN A 111     -11.926   2.205   8.746  1.00 15.00      A    O  
ATOM   1061  NE2 GLN A 111     -10.112   3.332   8.060  1.00 15.00      A    N  
ATOM   1062 HE21 GLN A 111      -9.694   3.822   7.323  1.00 15.00      A    H  
ATOM   1063 HE22 GLN A 111      -9.682   3.187   8.929  1.00 15.00      A    H  
ATOM   1064  C   GLN A 111     -13.293   1.111   3.755  1.00 15.00      A    C  
ATOM   1065  O   GLN A 111     -13.412  -0.082   4.047  1.00 15.00      A    O  
ATOM   1066  N   ALA A 112     -12.892   1.534   2.557  1.00 15.00      A    N  
ATOM   1067  HN  ALA A 112     -12.831   2.498   2.385  1.00 15.00      A    H  
ATOM   1068  CA  ALA A 112     -12.542   0.600   1.490  1.00 15.00      A    C  
ATOM   1069  CB  ALA A 112     -12.159   1.350   0.226  1.00 15.00      A    C  
ATOM   1070  C   ALA A 112     -11.417  -0.330   1.925  1.00 15.00      A    C  
ATOM   1071  O   ALA A 112     -10.447   0.100   2.554  1.00 15.00      A    O  
ATOM   1072  N   GLY A 113     -11.559  -1.605   1.597  1.00 15.00      A    N  
ATOM   1073  HN  GLY A 113     -12.353  -1.887   1.097  1.00 15.00      A    H  
ATOM   1074  CA  GLY A 113     -10.560  -2.583   1.963  1.00 15.00      A    C  
ATOM   1075  C   GLY A 113      -9.400  -2.619   0.998  1.00 15.00      A    C  
ATOM   1076  O   GLY A 113      -9.589  -2.605  -0.218  1.00 15.00      A    O  
ATOM   1077  N   THR A 114      -8.198  -2.656   1.551  1.00 15.00      A    N  
ATOM   1078  HN  THR A 114      -8.127  -2.652   2.527  1.00 15.00      A    H  
ATOM   1079  CA  THR A 114      -6.978  -2.709   0.761  1.00 15.00      A    C  
ATOM   1080  CB  THR A 114      -5.963  -1.666   1.276  1.00 15.00      A    C  
ATOM   1081  OG1 THR A 114      -5.739  -1.860   2.679  1.00 15.00      A    O  
ATOM   1082  HG1 THR A 114      -5.016  -2.480   2.803  1.00 15.00      A    H  
ATOM   1083  CG2 THR A 114      -6.477  -0.255   1.039  1.00 15.00      A    C  
ATOM   1084  C   THR A 114      -6.371  -4.107   0.882  1.00 15.00      A    C  
ATOM   1085  O   THR A 114      -6.901  -4.942   1.610  1.00 15.00      A    O  
ATOM   1086  N   PRO A 115      -5.271  -4.404   0.161  1.00 15.00      A    N  
ATOM   1087  CA  PRO A 115      -4.616  -5.718   0.241  1.00 15.00      A    C  
ATOM   1088  CB  PRO A 115      -3.544  -5.661  -0.857  1.00 15.00      A    C  
ATOM   1089  CG  PRO A 115      -3.941  -4.517  -1.728  1.00 15.00      A    C  
ATOM   1090  CD  PRO A 115      -4.609  -3.528  -0.820  1.00 15.00      A    C  
ATOM   1091  C   PRO A 115      -3.962  -5.983   1.606  1.00 15.00      A    C  
ATOM   1092  O   PRO A 115      -3.331  -7.021   1.799  1.00 15.00      A    O  
ATOM   1093  N   GLU A 116      -4.114  -5.048   2.550  1.00 15.00      A    N  
ATOM   1094  HN  GLU A 116      -4.628  -4.239   2.343  1.00 15.00      A    H  
ATOM   1095  CA  GLU A 116      -3.533  -5.200   3.886  1.00 15.00      A    C  
ATOM   1096  CB  GLU A 116      -2.422  -4.172   4.128  1.00 15.00      A    C  
ATOM   1097  CG  GLU A 116      -1.224  -4.286   3.199  1.00 15.00      A    C  
ATOM   1098  CD  GLU A 116      -1.373  -3.453   1.940  1.00 15.00      A    C  
ATOM   1099  OE1 GLU A 116      -2.226  -2.538   1.927  1.00 15.00      A    O  
ATOM   1100  OE2 GLU A 116      -0.635  -3.714   0.969  1.00 15.00      A    O  
ATOM   1101  C   GLU A 116      -4.587  -5.063   4.984  1.00 15.00      A    C  
ATOM   1102  O   GLU A 116      -4.403  -5.563   6.094  1.00 15.00      A    O  
ATOM   1103  N   ARG A 117      -5.686  -4.378   4.679  1.00 15.00      A    N  
ATOM   1104  HN  ARG A 117      -5.789  -4.010   3.777  1.00 15.00      A    H  
ATOM   1105  CA  ARG A 117      -6.747  -4.169   5.661  1.00 15.00      A    C  
ATOM   1106  CB  ARG A 117      -6.841  -2.692   6.044  1.00 15.00      A    C  
ATOM   1107  CG  ARG A 117      -5.616  -2.166   6.771  1.00 15.00      A    C  
ATOM   1108  CD  ARG A 117      -5.754  -0.690   7.093  1.00 15.00      A    C  
ATOM   1109  NE  ARG A 117      -4.649  -0.210   7.916  1.00 15.00      A    N  
ATOM   1110  HE  ARG A 117      -4.192  -0.863   8.486  1.00 15.00      A    H  
ATOM   1111  CZ  ARG A 117      -4.230   1.051   7.928  1.00 15.00      A    C  
ATOM   1112  NH1 ARG A 117      -4.822   1.957   7.161  1.00 15.00      A    N  
ATOM   1113 HH11 ARG A 117      -5.615   1.679   6.548  1.00 15.00      A    H  
ATOM   1114 HH12 ARG A 117      -4.493   2.943   7.171  1.00 15.00      A    H  
ATOM   1115  NH2 ARG A 117      -3.221   1.409   8.711  1.00 15.00      A    N  
ATOM   1116 HH21 ARG A 117      -2.893   2.396   8.720  1.00 15.00      A    H  
ATOM   1117 HH22 ARG A 117      -2.756   0.702   9.316  1.00 15.00      A    H  
ATOM   1118  C   ARG A 117      -8.095  -4.671   5.162  1.00 15.00      A    C  
ATOM   1119  O   ARG A 117      -8.340  -4.737   3.959  1.00 15.00      A    O  
ATOM   1120  N   ASN A 118      -8.970  -5.013   6.100  1.00 15.00      A    N  
ATOM   1121  HN  ASN A 118      -8.716  -4.929   7.042  1.00 15.00      A    H  
ATOM   1122  CA  ASN A 118     -10.298  -5.511   5.767  1.00 15.00      A    C  
ATOM   1123  CB  ASN A 118     -10.793  -6.453   6.870  1.00 15.00      A    C  
ATOM   1124  CG  ASN A 118     -11.852  -7.433   6.395  1.00 15.00      A    C  
ATOM   1125  OD1 ASN A 118     -12.341  -7.350   5.270  1.00 15.00      A    O  
ATOM   1126  ND2 ASN A 118     -12.215  -8.371   7.259  1.00 15.00      A    N  
ATOM   1127 HD21 ASN A 118     -11.787  -8.379   8.140  1.00 15.00      A    H  
ATOM   1128 HD22 ASN A 118     -12.892  -9.020   6.978  1.00 15.00      A    H  
ATOM   1129  C   ASN A 118     -11.282  -4.358   5.599  1.00 15.00      A    C  
ATOM   1130  O   ASN A 118     -11.074  -3.265   6.129  1.00 15.00      A    O  
ATOM   1131  N   THR A 119     -12.351  -4.615   4.851  1.00 15.00      A    N  
ATOM   1132  HN  THR A 119     -12.445  -5.503   4.446  1.00 15.00      A    H  
ATOM   1133  CA  THR A 119     -13.387  -3.620   4.620  1.00 15.00      A    C  
ATOM   1134  CB  THR A 119     -14.347  -4.064   3.497  1.00 15.00      A    C  
ATOM   1135  OG1 THR A 119     -14.811  -5.393   3.755  1.00 15.00      A    O  
ATOM   1136  HG1 THR A 119     -15.687  -5.505   3.376  1.00 15.00      A    H  
ATOM   1137  CG2 THR A 119     -13.650  -4.035   2.148  1.00 15.00      A    C  
ATOM   1138  C   THR A 119     -14.190  -3.383   5.894  1.00 15.00      A    C  
ATOM   1139  O   THR A 119     -14.812  -4.302   6.431  1.00 15.00      A    O  
ATOM   1140  N   VAL A 120     -14.156  -2.153   6.387  1.00 15.00      A    N  
ATOM   1141  HN  VAL A 120     -13.625  -1.467   5.929  1.00 15.00      A    H  
ATOM   1142  CA  VAL A 120     -14.884  -1.798   7.601  1.00 15.00      A    C  
ATOM   1143  CB  VAL A 120     -14.233  -0.599   8.327  1.00 15.00      A    C  
ATOM   1144  CG1 VAL A 120     -15.035  -0.207   9.561  1.00 15.00      A    C  
ATOM   1145  CG2 VAL A 120     -12.798  -0.931   8.711  1.00 15.00      A    C  
ATOM   1146  C   VAL A 120     -16.349  -1.493   7.290  1.00 15.00      A    C  
ATOM   1147  O   VAL A 120     -16.653  -0.655   6.438  1.00 15.00      A    O  
ATOM   1148  N   CYS A 121     -17.249  -2.191   7.978  1.00 15.00      A    N  
ATOM   1149  HN  CYS A 121     -16.940  -2.850   8.634  1.00 15.00      A    H  
ATOM   1150  CA  CYS A 121     -18.682  -2.006   7.783  1.00 15.00      A    C  
ATOM   1151  C   CYS A 121     -19.296  -1.153   8.886  1.00 15.00      A    C  
ATOM   1152  O   CYS A 121     -18.821  -1.152  10.022  1.00 15.00      A    O  
ATOM   1153  CB  CYS A 121     -19.388  -3.359   7.724  1.00 15.00      A    C  
ATOM   1154  SG  CYS A 121     -19.323  -4.170   6.096  1.00 15.00      A    S  
ATOM   1155  N   LYS A 122     -20.360  -0.433   8.538  1.00 15.00      A    N  
ATOM   1156  HN  LYS A 122     -20.683  -0.480   7.613  1.00 15.00      A    H  
ATOM   1157  CA  LYS A 122     -21.058   0.426   9.485  1.00 15.00      A    C  
ATOM   1158  CB  LYS A 122     -20.415   1.813   9.527  1.00 15.00      A    C  
ATOM   1159  CG  LYS A 122     -19.734   2.145  10.845  1.00 15.00      A    C  
ATOM   1160  CD  LYS A 122     -20.660   2.917  11.769  1.00 15.00      A    C  
ATOM   1161  CE  LYS A 122     -19.940   3.336  13.040  1.00 15.00      A    C  
ATOM   1162  NZ  LYS A 122     -20.726   4.325  13.827  1.00 15.00      A    N  
ATOM   1163  HZ1 LYS A 122     -21.665   3.938  14.054  1.00 15.00      A    H  
ATOM   1164  HZ2 LYS A 122     -20.847   5.202  13.282  1.00 15.00      A    H  
ATOM   1165  HZ3 LYS A 122     -20.231   4.547  14.714  1.00 15.00      A    H  
ATOM   1166  C   LYS A 122     -22.536   0.543   9.125  1.00 15.00      A    C  
ATOM   1167  O   LYS A 122     -22.919   0.373   7.965  1.00 15.00      A    O  
ATOM   1168  N   ARG A 123     -23.361   0.828  10.131  1.00 15.00      A    N  
ATOM   1169  HN  ARG A 123     -22.992   0.950  11.031  1.00 15.00      A    H  
ATOM   1170  CA  ARG A 123     -24.797   0.968   9.931  1.00 15.00      A    C  
ATOM   1171  CB  ARG A 123     -25.537   0.902  11.267  1.00 15.00      A    C  
ATOM   1172  CG  ARG A 123     -25.649  -0.494  11.848  1.00 15.00      A    C  
ATOM   1173  CD  ARG A 123     -27.056  -0.762  12.351  1.00 15.00      A    C  
ATOM   1174  NE  ARG A 123     -27.186  -2.096  12.929  1.00 15.00      A    N  
ATOM   1175  HE  ARG A 123     -26.396  -2.677  12.909  1.00 15.00      A    H  
ATOM   1176  CZ  ARG A 123     -28.309  -2.561  13.471  1.00 15.00      A    C  
ATOM   1177  NH1 ARG A 123     -29.397  -1.800  13.509  1.00 15.00      A    N  
ATOM   1178 HH11 ARG A 123     -30.274  -2.166  13.934  1.00 15.00      A    H  
ATOM   1179 HH12 ARG A 123     -29.374  -0.839  13.112  1.00 15.00      A    H  
ATOM   1180  NH2 ARG A 123     -28.343  -3.784  13.982  1.00 15.00      A    N  
ATOM   1181 HH21 ARG A 123     -29.220  -4.147  14.406  1.00 15.00      A    H  
ATOM   1182 HH22 ARG A 123     -27.492  -4.383  13.958  1.00 15.00      A    H  
ATOM   1183  C   ARG A 123     -25.132   2.275   9.234  1.00 15.00      A    C  
ATOM   1184  O   ARG A 123     -24.651   3.337   9.630  1.00 15.00      A    O  
ATOM   1185  N   CYS A 124     -25.962   2.191   8.199  1.00 15.00      A    N  
ATOM   1186  HN  CYS A 124     -26.311   1.313   7.935  1.00 15.00      A    H  
ATOM   1187  CA  CYS A 124     -26.372   3.374   7.454  1.00 15.00      A    C  
ATOM   1188  C   CYS A 124     -27.283   4.244   8.317  1.00 15.00      A    C  
ATOM   1189  O   CYS A 124     -28.363   3.810   8.724  1.00 15.00      A    O  
ATOM   1190  CB  CYS A 124     -27.071   2.977   6.152  1.00 15.00      A    C  
ATOM   1191  SG  CYS A 124     -26.054   1.959   5.030  1.00 15.00      A    S  
ATOM   1192  N   PRO A 125     -26.843   5.485   8.609  1.00 15.00      A    N  
ATOM   1193  CA  PRO A 125     -27.591   6.435   9.456  1.00 15.00      A    C  
ATOM   1194  CB  PRO A 125     -26.710   7.691   9.451  1.00 15.00      A    C  
ATOM   1195  CG  PRO A 125     -25.353   7.210   9.071  1.00 15.00      A    C  
ATOM   1196  CD  PRO A 125     -25.574   6.064   8.131  1.00 15.00      A    C  
ATOM   1197  C   PRO A 125     -28.977   6.775   8.912  1.00 15.00      A    C  
ATOM   1198  O   PRO A 125     -29.362   6.329   7.831  1.00 15.00      A    O  
ATOM   1199  N   ASP A 126     -29.726   7.565   9.682  1.00 15.00      A    N  
ATOM   1200  HN  ASP A 126     -29.369   7.873  10.542  1.00 15.00      A    H  
ATOM   1201  CA  ASP A 126     -31.065   7.984   9.279  1.00 15.00      A    C  
ATOM   1202  CB  ASP A 126     -31.751   8.776  10.395  1.00 15.00      A    C  
ATOM   1203  CG  ASP A 126     -32.200   7.898  11.548  1.00 15.00      A    C  
ATOM   1204  OD1 ASP A 126     -33.325   7.358  11.482  1.00 15.00      A    O  
ATOM   1205  OD2 ASP A 126     -31.427   7.752  12.518  1.00 15.00      A    O  
ATOM   1206  C   ASP A 126     -30.991   8.814   8.005  1.00 15.00      A    C  
ATOM   1207  O   ASP A 126     -30.444   9.918   8.002  1.00 15.00      A    O  
ATOM   1208  N   GLY A 127     -31.535   8.269   6.924  1.00 15.00      A    N  
ATOM   1209  HN  GLY A 127     -31.972   7.395   6.997  1.00 15.00      A    H  
ATOM   1210  CA  GLY A 127     -31.497   8.950   5.646  1.00 15.00      A    C  
ATOM   1211  C   GLY A 127     -30.553   8.264   4.676  1.00 15.00      A    C  
ATOM   1212  O   GLY A 127     -30.249   8.799   3.612  1.00 15.00      A    O  
ATOM   1213  N   PHE A 128     -30.082   7.077   5.061  1.00 15.00      A    N  
ATOM   1214  HN  PHE A 128     -30.359   6.719   5.930  1.00 15.00      A    H  
ATOM   1215  CA  PHE A 128     -29.169   6.286   4.235  1.00 15.00      A    C  
ATOM   1216  CB  PHE A 128     -27.750   6.306   4.815  1.00 15.00      A    C  
ATOM   1217  CG  PHE A 128     -27.057   7.640   4.736  1.00 15.00      A    C  
ATOM   1218  CD1 PHE A 128     -26.135   7.900   3.734  1.00 15.00      A    C  
ATOM   1219  CD2 PHE A 128     -27.320   8.633   5.668  1.00 15.00      A    C  
ATOM   1220  CE1 PHE A 128     -25.491   9.122   3.661  1.00 15.00      A    C  
ATOM   1221  CE2 PHE A 128     -26.681   9.858   5.600  1.00 15.00      A    C  
ATOM   1222  CZ  PHE A 128     -25.765  10.102   4.595  1.00 15.00      A    C  
ATOM   1223  C   PHE A 128     -29.671   4.844   4.134  1.00 15.00      A    C  
ATOM   1224  O   PHE A 128     -30.472   4.402   4.961  1.00 15.00      A    O  
ATOM   1225  N   PHE A 129     -29.192   4.109   3.129  1.00 15.00      A    N  
ATOM   1226  HN  PHE A 129     -28.542   4.504   2.511  1.00 15.00      A    H  
ATOM   1227  CA  PHE A 129     -29.618   2.726   2.926  1.00 15.00      A    C  
ATOM   1228  CB  PHE A 129     -30.969   2.708   2.194  1.00 15.00      A    C  
ATOM   1229  CG  PHE A 129     -30.850   2.948   0.710  1.00 15.00      A    C  
ATOM   1230  CD1 PHE A 129     -30.979   1.899  -0.187  1.00 15.00      A    C  
ATOM   1231  CD2 PHE A 129     -30.587   4.215   0.218  1.00 15.00      A    C  
ATOM   1232  CE1 PHE A 129     -30.847   2.109  -1.546  1.00 15.00      A    C  
ATOM   1233  CE2 PHE A 129     -30.457   4.433  -1.141  1.00 15.00      A    C  
ATOM   1234  CZ  PHE A 129     -30.585   3.378  -2.025  1.00 15.00      A    C  
ATOM   1235  C   PHE A 129     -28.609   1.917   2.106  1.00 15.00      A    C  
ATOM   1236  O   PHE A 129     -27.589   2.432   1.641  1.00 15.00      A    O  
ATOM   1237  N   SER A 130     -28.934   0.634   1.941  1.00 15.00      A    N  
ATOM   1238  HN  SER A 130     -29.752   0.307   2.370  1.00 15.00      A    H  
ATOM   1239  CA  SER A 130     -28.139  -0.310   1.157  1.00 15.00      A    C  
ATOM   1240  CB  SER A 130     -26.846  -0.709   1.877  1.00 15.00      A    C  
ATOM   1241  OG  SER A 130     -26.992  -0.640   3.283  1.00 15.00      A    O  
ATOM   1242  HG  SER A 130     -26.299  -0.082   3.648  1.00 15.00      A    H  
ATOM   1243  C   SER A 130     -28.999  -1.535   0.846  1.00 15.00      A    C  
ATOM   1244  O   SER A 130     -29.487  -2.206   1.753  1.00 15.00      A    O  
ATOM   1245  N   ASN A 131     -29.196  -1.816  -0.441  1.00 15.00      A    N  
ATOM   1246  HN  ASN A 131     -28.766  -1.261  -1.126  1.00 15.00      A    H  
ATOM   1247  CA  ASN A 131     -30.044  -2.935  -0.854  1.00 15.00      A    C  
ATOM   1248  CB  ASN A 131     -31.014  -2.511  -1.968  1.00 15.00      A    C  
ATOM   1249  CG  ASN A 131     -30.327  -1.979  -3.221  1.00 15.00      A    C  
ATOM   1250  OD1 ASN A 131     -29.152  -2.253  -3.477  1.00 15.00      A    O  
ATOM   1251  ND2 ASN A 131     -31.068  -1.224  -4.024  1.00 15.00      A    N  
ATOM   1252 HD21 ASN A 131     -31.998  -1.053  -3.770  1.00 15.00      A    H  
ATOM   1253 HD22 ASN A 131     -30.656  -0.874  -4.842  1.00 15.00      A    H  
ATOM   1254  C   ASN A 131     -29.277  -4.191  -1.266  1.00 15.00      A    C  
ATOM   1255  O   ASN A 131     -29.867  -5.109  -1.838  1.00 15.00      A    O  
ATOM   1256  N   GLU A 132     -27.980  -4.254  -0.982  1.00 15.00      A    N  
ATOM   1257  HN  GLU A 132     -27.544  -3.511  -0.514  1.00 15.00      A    H  
ATOM   1258  CA  GLU A 132     -27.200  -5.426  -1.369  1.00 15.00      A    C  
ATOM   1259  CB  GLU A 132     -26.610  -5.236  -2.769  1.00 15.00      A    C  
ATOM   1260  CG  GLU A 132     -25.609  -4.094  -2.880  1.00 15.00      A    C  
ATOM   1261  CD  GLU A 132     -25.178  -3.832  -4.311  1.00 15.00      A    C  
ATOM   1262  OE1 GLU A 132     -24.998  -2.648  -4.669  1.00 15.00      A    O  
ATOM   1263  OE2 GLU A 132     -25.022  -4.809  -5.075  1.00 15.00      A    O  
ATOM   1264  C   GLU A 132     -26.098  -5.775  -0.374  1.00 15.00      A    C  
ATOM   1265  O   GLU A 132     -25.788  -5.008   0.538  1.00 15.00      A    O  
ATOM   1266  N   THR A 133     -25.516  -6.957  -0.571  1.00 15.00      A    N  
ATOM   1267  HN  THR A 133     -25.830  -7.519  -1.309  1.00 15.00      A    H  
ATOM   1268  CA  THR A 133     -24.428  -7.443   0.263  1.00 15.00      A    C  
ATOM   1269  CB  THR A 133     -24.637  -8.920   0.659  1.00 15.00      A    C  
ATOM   1270  OG1 THR A 133     -26.028  -9.164   0.894  1.00 15.00      A    O  
ATOM   1271  HG1 THR A 133     -26.506  -9.094   0.064  1.00 15.00      A    H  
ATOM   1272  CG2 THR A 133     -23.853  -9.261   1.918  1.00 15.00      A    C  
ATOM   1273  C   THR A 133     -23.123  -7.325  -0.514  1.00 15.00      A    C  
ATOM   1274  O   THR A 133     -22.681  -8.278  -1.157  1.00 15.00      A    O  
ATOM   1275  N   SER A 134     -22.525  -6.145  -0.472  1.00 15.00      A    N  
ATOM   1276  HN  SER A 134     -22.926  -5.423   0.059  1.00 15.00      A    H  
ATOM   1277  CA  SER A 134     -21.286  -5.898  -1.190  1.00 15.00      A    C  
ATOM   1278  CB  SER A 134     -21.533  -4.904  -2.330  1.00 15.00      A    C  
ATOM   1279  OG  SER A 134     -20.380  -4.746  -3.139  1.00 15.00      A    O  
ATOM   1280  HG  SER A 134     -20.595  -4.194  -3.896  1.00 15.00      A    H  
ATOM   1281  C   SER A 134     -20.204  -5.378  -0.255  1.00 15.00      A    C  
ATOM   1282  O   SER A 134     -20.488  -4.666   0.706  1.00 15.00      A    O  
ATOM   1283  N   SER A 135     -18.961  -5.741  -0.548  1.00 15.00      A    N  
ATOM   1284  HN  SER A 135     -18.803  -6.312  -1.329  1.00 15.00      A    H  
ATOM   1285  CA  SER A 135     -17.824  -5.315   0.256  1.00 15.00      A    C  
ATOM   1286  CB  SER A 135     -16.806  -6.452   0.364  1.00 15.00      A    C  
ATOM   1287  OG  SER A 135     -16.413  -6.905  -0.920  1.00 15.00      A    O  
ATOM   1288  HG  SER A 135     -15.656  -6.397  -1.219  1.00 15.00      A    H  
ATOM   1289  C   SER A 135     -17.166  -4.077  -0.348  1.00 15.00      A    C  
ATOM   1290  O   SER A 135     -16.037  -3.730  -0.003  1.00 15.00      A    O  
ATOM   1291  N   LYS A 136     -17.883  -3.415  -1.256  1.00 15.00      A    N  
ATOM   1292  HN  LYS A 136     -18.776  -3.743  -1.488  1.00 15.00      A    H  
ATOM   1293  CA  LYS A 136     -17.371  -2.216  -1.916  1.00 15.00      A    C  
ATOM   1294  CB  LYS A 136     -16.904  -2.537  -3.343  1.00 15.00      A    C  
ATOM   1295  CG  LYS A 136     -16.088  -3.818  -3.471  1.00 15.00      A    C  
ATOM   1296  CD  LYS A 136     -15.374  -3.909  -4.811  1.00 15.00      A    C  
ATOM   1297  CE  LYS A 136     -14.015  -3.228  -4.763  1.00 15.00      A    C  
ATOM   1298  NZ  LYS A 136     -13.196  -3.539  -5.967  1.00 15.00      A    N  
ATOM   1299  HZ1 LYS A 136     -12.346  -2.941  -5.985  1.00 15.00      A    H  
ATOM   1300  HZ2 LYS A 136     -13.748  -3.365  -6.830  1.00 15.00      A    H  
ATOM   1301  HZ3 LYS A 136     -12.904  -4.538  -5.952  1.00 15.00      A    H  
ATOM   1302  C   LYS A 136     -18.414  -1.099  -1.945  1.00 15.00      A    C  
ATOM   1303  O   LYS A 136     -18.062   0.081  -1.965  1.00 15.00      A    O  
ATOM   1304  N   ALA A 137     -19.695  -1.476  -1.942  1.00 15.00      A    N  
ATOM   1305  HN  ALA A 137     -19.909  -2.431  -1.916  1.00 15.00      A    H  
ATOM   1306  CA  ALA A 137     -20.788  -0.501  -1.974  1.00 15.00      A    C  
ATOM   1307  CB  ALA A 137     -22.064  -1.143  -2.498  1.00 15.00      A    C  
ATOM   1308  C   ALA A 137     -21.024   0.131  -0.602  1.00 15.00      A    C  
ATOM   1309  O   ALA A 137     -21.246  -0.570   0.387  1.00 15.00      A    O  
ATOM   1310  N   PRO A 138     -20.995   1.473  -0.535  1.00 15.00      A    N  
ATOM   1311  CA  PRO A 138     -21.188   2.217   0.706  1.00 15.00      A    C  
ATOM   1312  CB  PRO A 138     -20.399   3.511   0.457  1.00 15.00      A    C  
ATOM   1313  CG  PRO A 138     -20.108   3.565  -1.016  1.00 15.00      A    C  
ATOM   1314  CD  PRO A 138     -20.773   2.380  -1.663  1.00 15.00      A    C  
ATOM   1315  C   PRO A 138     -22.652   2.556   0.978  1.00 15.00      A    C  
ATOM   1316  O   PRO A 138     -23.548   2.160   0.228  1.00 15.00      A    O  
ATOM   1317  N   CYS A 139     -22.883   3.293   2.064  1.00 15.00      A    N  
ATOM   1318  HN  CYS A 139     -22.126   3.566   2.625  1.00 15.00      A    H  
ATOM   1319  CA  CYS A 139     -24.227   3.712   2.441  1.00 15.00      A    C  
ATOM   1320  C   CYS A 139     -24.672   4.877   1.570  1.00 15.00      A    C  
ATOM   1321  O   CYS A 139     -24.162   5.989   1.705  1.00 15.00      A    O  
ATOM   1322  CB  CYS A 139     -24.269   4.147   3.914  1.00 15.00      A    C  
ATOM   1323  SG  CYS A 139     -24.206   2.795   5.135  1.00 15.00      A    S  
ATOM   1324  N   ARG A 140     -25.604   4.617   0.664  1.00 15.00      A    N  
ATOM   1325  HN  ARG A 140     -25.960   3.706   0.588  1.00 15.00      A    H  
ATOM   1326  CA  ARG A 140     -26.115   5.656  -0.216  1.00 15.00      A    C  
ATOM   1327  CB  ARG A 140     -26.495   5.071  -1.579  1.00 15.00      A    C  
ATOM   1328  CG  ARG A 140     -25.288   4.677  -2.419  1.00 15.00      A    C  
ATOM   1329  CD  ARG A 140     -25.641   3.649  -3.483  1.00 15.00      A    C  
ATOM   1330  NE  ARG A 140     -24.453   3.221  -4.225  1.00 15.00      A    N  
ATOM   1331  HE  ARG A 140     -23.738   3.881  -4.346  1.00 15.00      A    H  
ATOM   1332  CZ  ARG A 140     -24.288   2.003  -4.742  1.00 15.00      A    C  
ATOM   1333  NH1 ARG A 140     -25.234   1.079  -4.611  1.00 15.00      A    N  
ATOM   1334 HH11 ARG A 140     -26.113   1.301  -4.102  1.00 15.00      A    H  
ATOM   1335 HH12 ARG A 140     -25.095   0.130  -5.017  1.00 15.00      A    H  
ATOM   1336  NH2 ARG A 140     -23.165   1.708  -5.386  1.00 15.00      A    N  
ATOM   1337 HH21 ARG A 140     -22.419   2.425  -5.486  1.00 15.00      A    H  
ATOM   1338 HH22 ARG A 140     -23.031   0.759  -5.791  1.00 15.00      A    H  
ATOM   1339  C   ARG A 140     -27.304   6.336   0.442  1.00 15.00      A    C  
ATOM   1340  O   ARG A 140     -28.103   5.683   1.103  1.00 15.00      A    O  
ATOM   1341  N   LYS A 141     -27.413   7.648   0.284  1.00 15.00      A    N  
ATOM   1342  HN  LYS A 141     -26.748   8.126  -0.254  1.00 15.00      A    H  
ATOM   1343  CA  LYS A 141     -28.511   8.385   0.899  1.00 15.00      A    C  
ATOM   1344  CB  LYS A 141     -28.146   9.863   1.115  1.00 15.00      A    C  
ATOM   1345  CG  LYS A 141     -28.872  10.856   0.216  1.00 15.00      A    C  
ATOM   1346  CD  LYS A 141     -28.659  12.288   0.687  1.00 15.00      A    C  
ATOM   1347  CE  LYS A 141     -29.192  12.496   2.099  1.00 15.00      A    C  
ATOM   1348  NZ  LYS A 141     -28.804  13.824   2.656  1.00 15.00      A    N  
ATOM   1349  HZ1 LYS A 141     -29.105  13.895   3.649  1.00 15.00      A    H  
ATOM   1350  HZ2 LYS A 141     -29.258  14.586   2.114  1.00 15.00      A    H  
ATOM   1351  HZ3 LYS A 141     -27.772  13.946   2.607  1.00 15.00      A    H  
ATOM   1352  C   LYS A 141     -29.819   8.225   0.130  1.00 15.00      A    C  
ATOM   1353  O   LYS A 141     -29.821   7.921  -1.066  1.00 15.00      A    O  
ATOM   1354  N   HIS A 142     -30.931   8.404   0.841  1.00 15.00      A    N  
ATOM   1355  HN  HIS A 142     -30.856   8.601   1.799  1.00 15.00      A    H  
ATOM   1356  CA  HIS A 142     -32.256   8.302   0.244  1.00 15.00      A    C  
ATOM   1357  CB  HIS A 142     -33.345   8.471   1.307  1.00 15.00      A    C  
ATOM   1358  CG  HIS A 142     -33.414   7.377   2.327  1.00 15.00      A    C  
ATOM   1359  ND1 HIS A 142     -32.866   6.141   2.095  1.00 15.00      A    N  
ATOM   1360  CD2 HIS A 142     -33.980   7.391   3.560  1.00 15.00      A    C  
ATOM   1361  CE1 HIS A 142     -33.105   5.434   3.182  1.00 15.00      A    C  
ATOM   1362  NE2 HIS A 142     -33.776   6.147   4.095  1.00 15.00      A    N  
ATOM   1363  HE2 HIS A 142     -34.071   5.839   4.977  1.00 15.00      A    H  
ATOM   1364  C   HIS A 142     -32.442   9.367  -0.828  1.00 15.00      A    C  
ATOM   1365  O   HIS A 142     -32.120  10.540  -0.616  1.00 15.00      A    O  
ATOM   1366  N   THR A 143     -32.953   8.955  -1.983  1.00 15.00      A    N  
ATOM   1367  HN  THR A 143     -33.172   8.008  -2.101  1.00 15.00      A    H  
ATOM   1368  CA  THR A 143     -33.187   9.887  -3.075  1.00 15.00      A    C  
ATOM   1369  CB  THR A 143     -33.471   9.182  -4.422  1.00 15.00      A    C  
ATOM   1370  OG1 THR A 143     -33.792  10.161  -5.420  1.00 15.00      A    O  
ATOM   1371  HG1 THR A 143     -34.732  10.126  -5.612  1.00 15.00      A    H  
ATOM   1372  CG2 THR A 143     -34.613   8.183  -4.303  1.00 15.00      A    C  
ATOM   1373  C   THR A 143     -34.309  10.863  -2.726  1.00 15.00      A    C  
ATOM   1374  O   THR A 143     -35.427  10.451  -2.402  1.00 15.00      A    O  
ATOM   1375  N   ASN A 144     -33.989  12.155  -2.779  1.00 15.00      A    N  
ATOM   1376  HN  ASN A 144     -33.085  12.409  -3.054  1.00 15.00      A    H  
ATOM   1377  CA  ASN A 144     -34.945  13.207  -2.460  1.00 15.00      A    C  
ATOM   1378  CB  ASN A 144     -34.205  14.498  -2.112  1.00 15.00      A    C  
ATOM   1379  CG  ASN A 144     -35.047  15.456  -1.294  1.00 15.00      A    C  
ATOM   1380  OD1 ASN A 144     -34.874  16.672  -1.372  1.00 15.00      A    O  
ATOM   1381  ND2 ASN A 144     -35.969  14.915  -0.505  1.00 15.00      A    N  
ATOM   1382 HD21 ASN A 144     -36.059  13.938  -0.497  1.00 15.00      A    H  
ATOM   1383 HD22 ASN A 144     -36.512  15.514   0.048  1.00 15.00      A    H  
ATOM   1384  C   ASN A 144     -35.873  13.444  -3.638  1.00 15.00      A    C  
ATOM   1385  O   ASN A 144     -35.625  14.312  -4.476  1.00 15.00      A    O  
ATOM   1386  N   CYS A 145     -36.930  12.644  -3.700  1.00 15.00      A    N  
ATOM   1387  HN  CYS A 145     -37.056  11.965  -3.001  1.00 15.00      A    H  
ATOM   1388  CA  CYS A 145     -37.902  12.727  -4.777  1.00 15.00      A    C  
ATOM   1389  C   CYS A 145     -38.991  13.765  -4.509  1.00 15.00      A    C  
ATOM   1390  O   CYS A 145     -39.750  14.113  -5.412  1.00 15.00      A    O  
ATOM   1391  CB  CYS A 145     -38.529  11.351  -4.996  1.00 15.00      A    C  
ATOM   1392  SG  CYS A 145     -38.451  10.273  -3.532  1.00 15.00      A    S  
ATOM   1393  N   SER A 146     -39.067  14.258  -3.276  1.00 15.00      A    N  
ATOM   1394  HN  SER A 146     -38.436  13.942  -2.594  1.00 15.00      A    H  
ATOM   1395  CA  SER A 146     -40.080  15.253  -2.912  1.00 15.00      A    C  
ATOM   1396  CB  SER A 146     -40.222  15.372  -1.391  1.00 15.00      A    C  
ATOM   1397  OG  SER A 146     -39.034  15.867  -0.795  1.00 15.00      A    O  
ATOM   1398  HG  SER A 146     -38.928  16.792  -1.019  1.00 15.00      A    H  
ATOM   1399  C   SER A 146     -39.819  16.629  -3.542  1.00 15.00      A    C  
ATOM   1400  O   SER A 146     -40.754  17.402  -3.774  1.00 15.00      A    O  
ATOM   1401  N   VAL A 147     -38.551  16.944  -3.808  1.00 15.00      A    N  
ATOM   1402  HN  VAL A 147     -37.839  16.306  -3.592  1.00 15.00      A    H  
ATOM   1403  CA  VAL A 147     -38.202  18.230  -4.405  1.00 15.00      A    C  
ATOM   1404  CB  VAL A 147     -36.970  18.870  -3.722  1.00 15.00      A    C  
ATOM   1405  CG1 VAL A 147     -36.673  20.241  -4.319  1.00 15.00      A    C  
ATOM   1406  CG2 VAL A 147     -37.188  18.981  -2.219  1.00 15.00      A    C  
ATOM   1407  C   VAL A 147     -37.955  18.099  -5.905  1.00 15.00      A    C  
ATOM   1408  O   VAL A 147     -38.770  18.538  -6.723  1.00 15.00      A    O  
ATOM   1409  N   PHE A 148     -36.834  17.478  -6.259  1.00 15.00      A    N  
ATOM   1410  HN  PHE A 148     -36.235  17.136  -5.562  1.00 15.00      A    H  
ATOM   1411  CA  PHE A 148     -36.475  17.295  -7.653  1.00 15.00      A    C  
ATOM   1412  CB  PHE A 148     -34.980  17.559  -7.861  1.00 15.00      A    C  
ATOM   1413  CG  PHE A 148     -34.543  17.543  -9.301  1.00 15.00      A    C  
ATOM   1414  CD1 PHE A 148     -34.778  18.633 -10.122  1.00 15.00      A    C  
ATOM   1415  CD2 PHE A 148     -33.888  16.442  -9.831  1.00 15.00      A    C  
ATOM   1416  CE1 PHE A 148     -34.370  18.627 -11.443  1.00 15.00      A    C  
ATOM   1417  CE2 PHE A 148     -33.477  16.429 -11.152  1.00 15.00      A    C  
ATOM   1418  CZ  PHE A 148     -33.719  17.523 -11.959  1.00 15.00      A    C  
ATOM   1419  C   PHE A 148     -36.851  15.902  -8.135  1.00 15.00      A    C  
ATOM   1420  O   PHE A 148     -36.172  14.922  -7.832  1.00 15.00      A    O  
ATOM   1421  N   GLY A 149     -37.948  15.824  -8.874  1.00 15.00      A    N  
ATOM   1422  HN  GLY A 149     -38.458  16.636  -9.063  1.00 15.00      A    H  
ATOM   1423  CA  GLY A 149     -38.399  14.552  -9.389  1.00 15.00      A    C  
ATOM   1424  C   GLY A 149     -39.907  14.434  -9.400  1.00 15.00      A    C  
ATOM   1425  O   GLY A 149     -40.587  15.114 -10.172  1.00 15.00      A    O  
ATOM   1426  N   LEU A 150     -40.434  13.578  -8.532  1.00 15.00      A    N  
ATOM   1427  HN  LEU A 150     -39.841  13.083  -7.929  1.00 15.00      A    H  
ATOM   1428  CA  LEU A 150     -41.872  13.352  -8.454  1.00 15.00      A    C  
ATOM   1429  CB  LEU A 150     -42.179  11.921  -8.905  1.00 15.00      A    C  
ATOM   1430  CG  LEU A 150     -41.257  11.346  -9.987  1.00 15.00      A    C  
ATOM   1431  CD1 LEU A 150     -41.397   9.836 -10.067  1.00 15.00      A    C  
ATOM   1432  CD2 LEU A 150     -41.540  11.986 -11.339  1.00 15.00      A    C  
ATOM   1433  C   LEU A 150     -42.390  13.593  -7.033  1.00 15.00      A    C  
ATOM   1434  O   LEU A 150     -42.190  14.669  -6.466  1.00 15.00      A    O  
ATOM   1435  N   LEU A 151     -43.067  12.596  -6.470  1.00 15.00      A    N  
ATOM   1436  HN  LEU A 151     -43.212  11.770  -6.979  1.00 15.00      A    H  
ATOM   1437  CA  LEU A 151     -43.601  12.691  -5.114  1.00 15.00      A    C  
ATOM   1438  CB  LEU A 151     -45.115  12.929  -5.133  1.00 15.00      A    C  
ATOM   1439  CG  LEU A 151     -45.584  14.286  -5.672  1.00 15.00      A    C  
ATOM   1440  CD1 LEU A 151     -46.068  14.162  -7.109  1.00 15.00      A    C  
ATOM   1441  CD2 LEU A 151     -46.671  14.870  -4.782  1.00 15.00      A    C  
ATOM   1442  C   LEU A 151     -43.267  11.421  -4.335  1.00 15.00      A    C  
ATOM   1443  O   LEU A 151     -42.903  10.408  -4.927  1.00 15.00      A    O  
ATOM   1444  N   LEU A 152     -43.402  11.471  -3.013  1.00 15.00      A    N  
ATOM   1445  HN  LEU A 152     -43.728  12.294  -2.594  1.00 15.00      A    H  
ATOM   1446  CA  LEU A 152     -43.088  10.319  -2.171  1.00 15.00      A    C  
ATOM   1447  CB  LEU A 152     -42.763  10.770  -0.743  1.00 15.00      A    C  
ATOM   1448  CG  LEU A 152     -41.489  10.187  -0.121  1.00 15.00      A    C  
ATOM   1449  CD1 LEU A 152     -40.974  11.088   0.992  1.00 15.00      A    C  
ATOM   1450  CD2 LEU A 152     -41.741   8.783   0.408  1.00 15.00      A    C  
ATOM   1451  C   LEU A 152     -44.214   9.286  -2.173  1.00 15.00      A    C  
ATOM   1452  O   LEU A 152     -45.391   9.636  -2.211  1.00 15.00      A    O  
ATOM   1453  N   THR A 153     -43.839   8.010  -2.142  1.00 15.00      A    N  
ATOM   1454  HN  THR A 153     -42.883   7.795  -2.123  1.00 15.00      A    H  
ATOM   1455  CA  THR A 153     -44.811   6.921  -2.134  1.00 15.00      A    C  
ATOM   1456  CB  THR A 153     -44.780   6.119  -3.453  1.00 15.00      A    C  
ATOM   1457  OG1 THR A 153     -45.026   7.005  -4.549  1.00 15.00      A    O  
ATOM   1458  HG1 THR A 153     -45.205   7.887  -4.214  1.00 15.00      A    H  
ATOM   1459  CG2 THR A 153     -45.843   5.029  -3.450  1.00 15.00      A    C  
ATOM   1460  C   THR A 153     -44.570   5.983  -0.951  1.00 15.00      A    C  
ATOM   1461  O   THR A 153     -45.468   5.748  -0.141  1.00 15.00      A    O  
ATOM   1462  N   GLN A 154     -43.354   5.449  -0.857  1.00 15.00      A    N  
ATOM   1463  HN  GLN A 154     -42.680   5.665  -1.537  1.00 15.00      A    H  
ATOM   1464  CA  GLN A 154     -43.000   4.550   0.232  1.00 15.00      A    C  
ATOM   1465  CB  GLN A 154     -42.712   3.138  -0.278  1.00 15.00      A    C  
ATOM   1466  CG  GLN A 154     -43.959   2.331  -0.594  1.00 15.00      A    C  
ATOM   1467  CD  GLN A 154     -43.713   0.835  -0.573  1.00 15.00      A    C  
ATOM   1468  OE1 GLN A 154     -42.869   0.340   0.175  1.00 15.00      A    O  
ATOM   1469  NE2 GLN A 154     -44.455   0.105  -1.396  1.00 15.00      A    N  
ATOM   1470 HE21 GLN A 154     -45.108   0.568  -1.962  1.00 15.00      A    H  
ATOM   1471 HE22 GLN A 154     -44.321  -0.865  -1.403  1.00 15.00      A    H  
ATOM   1472  C   GLN A 154     -41.819   5.080   1.030  1.00 15.00      A    C  
ATOM   1473  O   GLN A 154     -40.849   5.586   0.464  1.00 15.00      A    O  
ATOM   1474  N   LYS A 155     -41.912   4.954   2.350  1.00 15.00      A    N  
ATOM   1475  HN  LYS A 155     -42.709   4.530   2.730  1.00 15.00      A    H  
ATOM   1476  CA  LYS A 155     -40.864   5.419   3.250  1.00 15.00      A    C  
ATOM   1477  CB  LYS A 155     -41.392   5.527   4.688  1.00 15.00      A    C  
ATOM   1478  CG  LYS A 155     -42.302   6.725   4.953  1.00 15.00      A    C  
ATOM   1479  CD  LYS A 155     -43.655   6.584   4.265  1.00 15.00      A    C  
ATOM   1480  CE  LYS A 155     -44.375   5.318   4.704  1.00 15.00      A    C  
ATOM   1481  NZ  LYS A 155     -45.136   4.698   3.584  1.00 15.00      A    N  
ATOM   1482  HZ1 LYS A 155     -45.100   3.661   3.659  1.00 15.00      A    H  
ATOM   1483  HZ2 LYS A 155     -44.725   4.983   2.673  1.00 15.00      A    H  
ATOM   1484  HZ3 LYS A 155     -46.130   5.003   3.614  1.00 15.00      A    H  
ATOM   1485  C   LYS A 155     -39.660   4.489   3.200  1.00 15.00      A    C  
ATOM   1486  O   LYS A 155     -39.807   3.267   3.158  1.00 15.00      A    O  
ATOM   1487  N   GLY A 156     -38.470   5.074   3.204  1.00 15.00      A    N  
ATOM   1488  HN  GLY A 156     -38.413   6.053   3.244  1.00 15.00      A    H  
ATOM   1489  CA  GLY A 156     -37.259   4.283   3.148  1.00 15.00      A    C  
ATOM   1490  C   GLY A 156     -36.608   4.121   4.503  1.00 15.00      A    C  
ATOM   1491  O   GLY A 156     -36.545   5.067   5.290  1.00 15.00      A    O  
ATOM   1492  N   ASN A 157     -36.124   2.916   4.775  1.00 15.00      A    N  
ATOM   1493  HN  ASN A 157     -36.211   2.206   4.106  1.00 15.00      A    H  
ATOM   1494  CA  ASN A 157     -35.464   2.622   6.038  1.00 15.00      A    C  
ATOM   1495  CB  ASN A 157     -36.107   1.410   6.726  1.00 15.00      A    C  
ATOM   1496  CG  ASN A 157     -36.408   0.274   5.768  1.00 15.00      A    C  
ATOM   1497  OD1 ASN A 157     -35.533  -0.196   5.046  1.00 15.00      A    O  
ATOM   1498  ND2 ASN A 157     -37.658  -0.170   5.754  1.00 15.00      A    N  
ATOM   1499 HD21 ASN A 157     -38.306   0.256   6.353  1.00 15.00      A    H  
ATOM   1500 HD22 ASN A 157     -37.882  -0.904   5.145  1.00 15.00      A    H  
ATOM   1501  C   ASN A 157     -33.964   2.420   5.834  1.00 15.00      A    C  
ATOM   1502  O   ASN A 157     -33.403   2.880   4.843  1.00 15.00      A    O  
ATOM   1503  N   ALA A 158     -33.323   1.723   6.764  1.00 15.00      A    N  
ATOM   1504  HN  ALA A 158     -33.827   1.364   7.523  1.00 15.00      A    H  
ATOM   1505  CA  ALA A 158     -31.883   1.483   6.688  1.00 15.00      A    C  
ATOM   1506  CB  ALA A 158     -31.353   1.055   8.048  1.00 15.00      A    C  
ATOM   1507  C   ALA A 158     -31.490   0.458   5.618  1.00 15.00      A    C  
ATOM   1508  O   ALA A 158     -30.306   0.311   5.310  1.00 15.00      A    O  
ATOM   1509  N   THR A 159     -32.471  -0.238   5.043  1.00 15.00      A    N  
ATOM   1510  HN  THR A 159     -33.401  -0.062   5.299  1.00 15.00      A    H  
ATOM   1511  CA  THR A 159     -32.185  -1.259   4.032  1.00 15.00      A    C  
ATOM   1512  CB  THR A 159     -32.578  -2.667   4.531  1.00 15.00      A    C  
ATOM   1513  OG1 THR A 159     -34.001  -2.743   4.677  1.00 15.00      A    O  
ATOM   1514  HG1 THR A 159     -34.373  -3.229   3.938  1.00 15.00      A    H  
ATOM   1515  CG2 THR A 159     -31.926  -2.975   5.870  1.00 15.00      A    C  
ATOM   1516  C   THR A 159     -32.910  -1.004   2.711  1.00 15.00      A    C  
ATOM   1517  O   THR A 159     -32.696  -1.726   1.734  1.00 15.00      A    O  
ATOM   1518  N   HIS A 160     -33.762   0.014   2.672  1.00 15.00      A    N  
ATOM   1519  HN  HIS A 160     -33.881   0.575   3.465  1.00 15.00      A    H  
ATOM   1520  CA  HIS A 160     -34.513   0.312   1.458  1.00 15.00      A    C  
ATOM   1521  CB  HIS A 160     -35.953  -0.198   1.576  1.00 15.00      A    C  
ATOM   1522  CG  HIS A 160     -36.538  -0.670   0.278  1.00 15.00      A    C  
ATOM   1523  ND1 HIS A 160     -37.041   0.170  -0.691  1.00 15.00      A    N  
ATOM   1524  HD1 HIS A 160     -37.075   1.150  -0.643  1.00 15.00      A    H  
ATOM   1525  CD2 HIS A 160     -36.692  -1.927  -0.206  1.00 15.00      A    C  
ATOM   1526  CE1 HIS A 160     -37.475  -0.584  -1.710  1.00 15.00      A    C  
ATOM   1527  NE2 HIS A 160     -37.285  -1.867  -1.465  1.00 15.00      A    N  
ATOM   1528  C   HIS A 160     -34.495   1.801   1.124  1.00 15.00      A    C  
ATOM   1529  O   HIS A 160     -34.300   2.646   1.996  1.00 15.00      A    O  
ATOM   1530  N   ASP A 161     -34.713   2.107  -0.152  1.00 15.00      A    N  
ATOM   1531  HN  ASP A 161     -34.877   1.382  -0.792  1.00 15.00      A    H  
ATOM   1532  CA  ASP A 161     -34.722   3.485  -0.628  1.00 15.00      A    C  
ATOM   1533  CB  ASP A 161     -34.105   3.536  -2.031  1.00 15.00      A    C  
ATOM   1534  CG  ASP A 161     -33.705   4.932  -2.472  1.00 15.00      A    C  
ATOM   1535  OD1 ASP A 161     -33.484   5.795  -1.598  1.00 15.00      A    O  
ATOM   1536  OD2 ASP A 161     -33.605   5.158  -3.695  1.00 15.00      A    O  
ATOM   1537  C   ASP A 161     -36.149   4.036  -0.661  1.00 15.00      A    C  
ATOM   1538  O   ASP A 161     -37.115   3.294  -0.484  1.00 15.00      A    O  
ATOM   1539  N   ASN A 162     -36.269   5.344  -0.887  1.00 15.00      A    N  
ATOM   1540  HN  ASN A 162     -35.459   5.877  -1.022  1.00 15.00      A    H  
ATOM   1541  CA  ASN A 162     -37.567   6.002  -0.954  1.00 15.00      A    C  
ATOM   1542  CB  ASN A 162     -37.413   7.517  -0.765  1.00 15.00      A    C  
ATOM   1543  CG  ASN A 162     -37.031   7.921   0.645  1.00 15.00      A    C  
ATOM   1544  OD1 ASN A 162     -37.203   7.159   1.592  1.00 15.00      A    O  
ATOM   1545  ND2 ASN A 162     -36.522   9.140   0.794  1.00 15.00      A    N  
ATOM   1546 HD21 ASN A 162     -36.418   9.701  -0.004  1.00 15.00      A    H  
ATOM   1547 HD22 ASN A 162     -36.272   9.430   1.697  1.00 15.00      A    H  
ATOM   1548  C   ASN A 162     -38.235   5.749  -2.297  1.00 15.00      A    C  
ATOM   1549  O   ASN A 162     -37.976   6.468  -3.265  1.00 15.00      A    O  
ATOM   1550  N   ILE A 163     -39.082   4.719  -2.356  1.00 15.00      A    N  
ATOM   1551  HN  ILE A 163     -39.222   4.167  -1.558  1.00 15.00      A    H  
ATOM   1552  CA  ILE A 163     -39.811   4.397  -3.576  1.00 15.00      A    C  
ATOM   1553  CB  ILE A 163     -40.684   3.137  -3.372  1.00 15.00      A    C  
ATOM   1554  CG1 ILE A 163     -39.817   1.934  -2.996  1.00 15.00      A    C  
ATOM   1555  CG2 ILE A 163     -41.521   2.837  -4.611  1.00 15.00      A    C  
ATOM   1556  CD1 ILE A 163     -40.608   0.673  -2.726  1.00 15.00      A    C  
ATOM   1557  C   ILE A 163     -40.711   5.583  -3.892  1.00 15.00      A    C  
ATOM   1558  O   ILE A 163     -41.592   5.917  -3.102  1.00 15.00      A    O  
ATOM   1559  N   CYS A 164     -40.483   6.229  -5.028  1.00 15.00      A    N  
ATOM   1560  HN  CYS A 164     -39.779   5.914  -5.630  1.00 15.00      A    H  
ATOM   1561  CA  CYS A 164     -41.256   7.410  -5.377  1.00 15.00      A    C  
ATOM   1562  C   CYS A 164     -41.913   7.362  -6.747  1.00 15.00      A    C  
ATOM   1563  O   CYS A 164     -41.268   7.092  -7.765  1.00 15.00      A    O  
ATOM   1564  CB  CYS A 164     -40.376   8.655  -5.260  1.00 15.00      A    C  
ATOM   1565  SG  CYS A 164     -40.226   9.291  -3.560  1.00 15.00      A    S  
ATOM   1566  N   SER A 165     -43.208   7.645  -6.749  1.00 15.00      A    N  
ATOM   1567  HN  SER A 165     -43.653   7.828  -5.889  1.00 15.00      A    H  
ATOM   1568  CA  SER A 165     -43.996   7.695  -7.973  1.00 15.00      A    C  
ATOM   1569  CB  SER A 165     -45.203   6.763  -7.865  1.00 15.00      A    C  
ATOM   1570  OG  SER A 165     -44.787   5.412  -7.811  1.00 15.00      A    O  
ATOM   1571  HG  SER A 165     -45.191   4.980  -7.056  1.00 15.00      A    H  
ATOM   1572  C   SER A 165     -44.458   9.132  -8.183  1.00 15.00      A    C  
ATOM   1573  O   SER A 165     -44.223   9.992  -7.331  1.00 15.00      A    O  
ATOM   1574  N   HIS A 166     -45.128   9.404  -9.293  1.00 15.00      A    N  
ATOM   1575  HN  HIS A 166     -45.331   8.685  -9.926  1.00 15.00      A    H  
ATOM   1576  CA  HIS A 166     -45.579  10.767  -9.568  1.00 15.00      A    C  
ATOM   1577  CB  HIS A 166     -45.133  11.283 -10.947  1.00 15.00      A    C  
ATOM   1578  CG  HIS A 166     -45.207  10.292 -12.075  1.00 15.00      A    C  
ATOM   1579  ND1 HIS A 166     -44.202   9.379 -12.288  1.00 15.00      A    N  
ATOM   1580  CD2 HIS A 166     -46.162  10.137 -13.030  1.00 15.00      A    C  
ATOM   1581  CE1 HIS A 166     -44.560   8.692 -13.357  1.00 15.00      A    C  
ATOM   1582  NE2 HIS A 166     -45.735   9.113 -13.838  1.00 15.00      A    N  
ATOM   1583  HE2 HIS A 166     -46.202   8.759 -14.625  1.00 15.00      A    H  
ATOM   1584  C   HIS A 166     -47.069  11.000  -9.328  1.00 15.00      A    C  
ATOM   1585  O   HIS A 166     -47.684  11.827 -10.003  1.00 15.00      A    O  
ATOM   1586  N   HIS A 167     -47.643  10.297  -8.349  1.00 15.00      A    N  
ATOM   1587  HN  HIS A 167     -47.104   9.661  -7.836  1.00 15.00      A    H  
ATOM   1588  CA  HIS A 167     -49.059  10.454  -8.024  1.00 15.00      A    C  
ATOM   1589  CB  HIS A 167     -49.915   9.404  -8.744  1.00 15.00      A    C  
ATOM   1590  CG  HIS A 167     -50.027   9.619 -10.224  1.00 15.00      A    C  
ATOM   1591  ND1 HIS A 167     -50.776  10.648 -10.742  1.00 15.00      A    N  
ATOM   1592  CD2 HIS A 167     -49.458   8.923 -11.243  1.00 15.00      A    C  
ATOM   1593  CE1 HIS A 167     -50.649  10.562 -12.052  1.00 15.00      A    C  
ATOM   1594  NE2 HIS A 167     -49.864   9.535 -12.401  1.00 15.00      A    N  
ATOM   1595  HE2 HIS A 167     -49.622   9.268 -13.311  1.00 15.00      A    H  
ATOM   1596  C   HIS A 167     -49.291  10.393  -6.516  1.00 15.00      A    C  
ATOM   1597  O   HIS A 167     -49.627   9.337  -5.979  1.00 15.00      A    O  
ATOM   1598  N   HIS A 168     -49.084  11.534  -5.847  1.00 15.00      A    N  
ATOM   1599  HN  HIS A 168     -48.794  12.325  -6.350  1.00 15.00      A    H  
ATOM   1600  CA  HIS A 168     -49.267  11.658  -4.395  1.00 15.00      A    C  
ATOM   1601  CB  HIS A 168     -50.750  11.681  -4.014  1.00 15.00      A    C  
ATOM   1602  CG  HIS A 168     -51.431  12.973  -4.357  1.00 15.00      A    C  
ATOM   1603  ND1 HIS A 168     -52.293  13.070  -5.422  1.00 15.00      A    N  
ATOM   1604  CD2 HIS A 168     -51.329  14.185  -3.753  1.00 15.00      A    C  
ATOM   1605  CE1 HIS A 168     -52.699  14.326  -5.445  1.00 15.00      A    C  
ATOM   1606  NE2 HIS A 168     -52.144  15.036  -4.456  1.00 15.00      A    N  
ATOM   1607  HE2 HIS A 168     -52.291  15.986  -4.267  1.00 15.00      A    H  
ATOM   1608  C   HIS A 168     -48.503  10.604  -3.598  1.00 15.00      A    C  
ATOM   1609  O   HIS A 168     -47.925  10.910  -2.555  1.00 15.00      A    O  
ATOM   1610  C1  UNK B   1       7.007  -7.533   0.117  1.00 15.00      B    C  
ATOM   1611  C2  UNK B   1       6.767  -9.042   0.189  1.00 15.00      B    C  
ATOM   1612  C3  UNK B   1       7.569  -9.912  -0.541  1.00 15.00      B    C  
ATOM   1613  C4  UNK B   1       5.642  -9.598   1.065  1.00 15.00      B    C  
ATOM   1614  O1  UNK B   1       4.906  -8.840   1.697  1.00 15.00      B    O  
ATOM   1615  O2  UNK B   1       5.454 -10.942   1.142  1.00 15.00      B    O  
ATOM   1616  C5  UNK B   1       4.354 -11.229   2.013  1.00 15.00      B    C  
END
