# Supplementary material for: In silico assessment of biocompatibility and toxicity: molecular docking and dynamics simulation of PMMA-based dental materials for interim prosthetic restorations
Source: J Mater Sci Mater Med. 2024 Jun 4;35(1):28. doi: 10.1007/s10856-024-06799-7 (PMC11150300; doi:10.1007/s10856-024-06799-7)
Supplement: Supplementary file 3 — Supplementary Data 3 [file 10856_2024_6799_MOESM3_ESM.zip › Complexes/Osteoprotegerin_PMMA.pdb]

REMARK FILENAME="complex_8w.pdb0"
REMARK ===============================================================
REMARK HADDOCK run for complex
REMARK initial structure: complex_8.pdb
REMARK ===============================================================
REMARK            total,bonds,angles,improper,dihe,vdw,elec,air,cdih,coup,rdcs,vean,dani,xpcs,rg
REMARK energies: 5.23467, 0, 0, 0, 0, -29.6687, 0.128703, 34.7746, 0, 0, 0, 0, 0, 0, 0
REMARK ===============================================================
REMARK            bonds,angles,impropers,dihe,air,cdih,coup,rdcs,vean,dani,xpcs
REMARK rms-dev.: 0,0,0,0,0.532133,0,0, 0, 0, 0, 0
REMARK ===============================================================
REMARK               air,cdih,coup,rdcs,vean,dani,xpcs
REMARK               >0.3,>5,>1,>0,>5,>0.2,>0.2
REMARK violations.: 1, 0, 0, 0, 0, 0, 0
REMARK ===============================================================
REMARK                        CVpartition#,violations,rms
REMARK AIRs cross-validation: 1, 13, 3.47462
REMARK ===============================================================
REMARK NCS energy: 0
REMARK ===============================================================
REMARK Symmetry energy: 0
REMARK ===============================================================
REMARK Membrane restraining energy: 0
REMARK ===============================================================
REMARK Local cross-correlation:  0.0000
REMARK ===============================================================
REMARK Desolvation energy: -4.49746
REMARK Internal energy free molecules: -4735.27
REMARK Internal energy complex: -4646.29
REMARK Binding energy: 54.9403
REMARK ===============================================================
REMARK buried surface area: 749.892
REMARK ===============================================================
REMARK water - chain_1: 0 0 0
REMARK water - chain_2: 0 0 0
REMARK ===============================================================
REMARK water - water: 0 0 0
REMARK ===============================================================
REMARK DATE:14-Feb-2024  04:27:46       created by user: enmr
REMARK VERSION:1.3U
ATOM      1  N   PRO A   5      23.005 -18.443   4.636  1.00 15.00      A    N  
ATOM      2  CA  PRO A   5      23.822 -17.610   5.510  1.00 15.00      A    C  
ATOM      3  CB  PRO A   5      25.250 -17.832   4.987  1.00 15.00      A    C  
ATOM      4  CG  PRO A   5      25.126 -18.575   3.690  1.00 15.00      A    C  
ATOM      5  CD  PRO A   5      23.662 -18.669   3.346  1.00 15.00      A    C  
ATOM      6  C   PRO A   5      23.446 -16.130   5.420  1.00 15.00      A    C  
ATOM      7  O   PRO A   5      22.272 -15.784   5.264  1.00 15.00      A    O  
ATOM      8  N   LYS A   6      24.455 -15.263   5.520  1.00 15.00      A    N  
ATOM      9  HN  LYS A   6      25.364 -15.606   5.635  1.00 15.00      A    H  
ATOM     10  CA  LYS A   6      24.249 -13.817   5.453  1.00 15.00      A    C  
ATOM     11  CB  LYS A   6      25.401 -13.089   6.153  1.00 15.00      A    C  
ATOM     12  CG  LYS A   6      25.687 -13.586   7.563  1.00 15.00      A    C  
ATOM     13  CD  LYS A   6      27.179 -13.581   7.851  1.00 15.00      A    C  
ATOM     14  CE  LYS A   6      27.918 -14.556   6.945  1.00 15.00      A    C  
ATOM     15  NZ  LYS A   6      29.395 -14.440   7.083  1.00 15.00      A    N  
ATOM     16  HZ1 LYS A   6      29.865 -15.178   6.519  1.00 15.00      A    H  
ATOM     17  HZ2 LYS A   6      29.671 -14.552   8.078  1.00 15.00      A    H  
ATOM     18  HZ3 LYS A   6      29.713 -13.508   6.747  1.00 15.00      A    H  
ATOM     19  C   LYS A   6      24.151 -13.357   3.998  1.00 15.00      A    C  
ATOM     20  O   LYS A   6      24.100 -12.158   3.722  1.00 15.00      A    O  
ATOM     21  N   TYR A   7      24.129 -14.335   3.085  1.00 15.00      A    N  
ATOM     22  HN  TYR A   7      24.178 -15.263   3.397  1.00 15.00      A    H  
ATOM     23  CA  TYR A   7      24.032 -14.089   1.647  1.00 15.00      A    C  
ATOM     24  CB  TYR A   7      22.799 -13.254   1.277  1.00 15.00      A    C  
ATOM     25  CG  TYR A   7      21.647 -14.080   0.744  1.00 15.00      A    C  
ATOM     26  CD1 TYR A   7      21.026 -13.748  -0.454  1.00 15.00      A    C  
ATOM     27  CD2 TYR A   7      21.185 -15.198   1.433  1.00 15.00      A    C  
ATOM     28  CE1 TYR A   7      19.980 -14.503  -0.951  1.00 15.00      A    C  
ATOM     29  CE2 TYR A   7      20.139 -15.957   0.944  1.00 15.00      A    C  
ATOM     30  CZ  TYR A   7      19.541 -15.606  -0.249  1.00 15.00      A    C  
ATOM     31  OH  TYR A   7      18.498 -16.361  -0.739  1.00 15.00      A    O  
ATOM     32  HH  TYR A   7      18.727 -16.702  -1.607  1.00 15.00      A    H  
ATOM     33  C   TYR A   7      25.313 -13.508   1.048  1.00 15.00      A    C  
ATOM     34  O   TYR A   7      25.741 -12.408   1.397  1.00 15.00      A    O  
ATOM     35  N   LEU A   8      25.916 -14.269   0.136  1.00 15.00      A    N  
ATOM     36  HN  LEU A   8      25.520 -15.133  -0.100  1.00 15.00      A    H  
ATOM     37  CA  LEU A   8      27.153 -13.855  -0.519  1.00 15.00      A    C  
ATOM     38  CB  LEU A   8      28.257 -14.900  -0.295  1.00 15.00      A    C  
ATOM     39  CG  LEU A   8      28.582 -15.259   1.161  1.00 15.00      A    C  
ATOM     40  CD1 LEU A   8      27.651 -16.348   1.677  1.00 15.00      A    C  
ATOM     41  CD2 LEU A   8      30.033 -15.688   1.301  1.00 15.00      A    C  
ATOM     42  C   LEU A   8      26.945 -13.620  -2.018  1.00 15.00      A    C  
ATOM     43  O   LEU A   8      25.887 -13.934  -2.565  1.00 15.00      A    O  
ATOM     44  N   HIS A   9      27.967 -13.062  -2.669  1.00 15.00      A    N  
ATOM     45  HN  HIS A   9      28.779 -12.831  -2.167  1.00 15.00      A    H  
ATOM     46  CA  HIS A   9      27.920 -12.778  -4.106  1.00 15.00      A    C  
ATOM     47  CB  HIS A   9      27.264 -11.411  -4.372  1.00 15.00      A    C  
ATOM     48  CG  HIS A   9      28.056 -10.224  -3.898  1.00 15.00      A    C  
ATOM     49  ND1 HIS A   9      28.387  -9.992  -2.582  1.00 15.00      A    N  
ATOM     50  HD1 HIS A   9      28.148 -10.557  -1.819  1.00 15.00      A    H  
ATOM     51  CD2 HIS A   9      28.594  -9.195  -4.601  1.00 15.00      A    C  
ATOM     52  CE1 HIS A   9      29.091  -8.851  -2.528  1.00 15.00      A    C  
ATOM     53  NE2 HIS A   9      29.246  -8.330  -3.728  1.00 15.00      A    N  
ATOM     54  C   HIS A   9      29.323 -12.835  -4.718  1.00 15.00      A    C  
ATOM     55  O   HIS A   9      30.311 -12.994  -4.002  1.00 15.00      A    O  
ATOM     56  N   TYR A  10      29.407 -12.706  -6.042  1.00 15.00      A    N  
ATOM     57  HN  TYR A  10      28.589 -12.587  -6.567  1.00 15.00      A    H  
ATOM     58  CA  TYR A  10      30.698 -12.741  -6.728  1.00 15.00      A    C  
ATOM     59  CB  TYR A  10      30.531 -13.156  -8.201  1.00 15.00      A    C  
ATOM     60  CG  TYR A  10      30.303 -12.008  -9.167  1.00 15.00      A    C  
ATOM     61  CD1 TYR A  10      29.051 -11.418  -9.297  1.00 15.00      A    C  
ATOM     62  CD2 TYR A  10      31.344 -11.512  -9.947  1.00 15.00      A    C  
ATOM     63  CE1 TYR A  10      28.842 -10.369 -10.172  1.00 15.00      A    C  
ATOM     64  CE2 TYR A  10      31.144 -10.464 -10.824  1.00 15.00      A    C  
ATOM     65  CZ  TYR A  10      29.892  -9.896 -10.933  1.00 15.00      A    C  
ATOM     66  OH  TYR A  10      29.692  -8.848 -11.802  1.00 15.00      A    O  
ATOM     67  HH  TYR A  10      30.347  -8.884 -12.504  1.00 15.00      A    H  
ATOM     68  C   TYR A  10      31.414 -11.394  -6.622  1.00 15.00      A    C  
ATOM     69  O   TYR A  10      30.811 -10.386  -6.257  1.00 15.00      A    O  
ATOM     70  N   ASP A  11      32.701 -11.384  -6.941  1.00 15.00      A    N  
ATOM     71  HN  ASP A  11      33.129 -12.218  -7.227  1.00 15.00      A    H  
ATOM     72  CA  ASP A  11      33.492 -10.162  -6.890  1.00 15.00      A    C  
ATOM     73  CB  ASP A  11      34.046  -9.926  -5.483  1.00 15.00      A    C  
ATOM     74  CG  ASP A  11      34.971  -8.725  -5.418  1.00 15.00      A    C  
ATOM     75  OD1 ASP A  11      34.546  -7.626  -5.833  1.00 15.00      A    O  
ATOM     76  OD2 ASP A  11      36.121  -8.886  -4.956  1.00 15.00      A    O  
ATOM     77  C   ASP A  11      34.628 -10.227  -7.897  1.00 15.00      A    C  
ATOM     78  O   ASP A  11      34.886  -9.262  -8.618  1.00 15.00      A    O  
ATOM     79  N   GLU A  12      35.290 -11.384  -7.935  1.00 15.00      A    N  
ATOM     80  HN  GLU A  12      35.015 -12.101  -7.328  1.00 15.00      A    H  
ATOM     81  CA  GLU A  12      36.408 -11.628  -8.841  1.00 15.00      A    C  
ATOM     82  CB  GLU A  12      36.010 -11.474 -10.313  1.00 15.00      A    C  
ATOM     83  CG  GLU A  12      36.998 -12.104 -11.286  1.00 15.00      A    C  
ATOM     84  CD  GLU A  12      36.989 -11.454 -12.657  1.00 15.00      A    C  
ATOM     85  OE1 GLU A  12      36.117 -10.591 -12.905  1.00 15.00      A    O  
ATOM     86  OE2 GLU A  12      37.858 -11.807 -13.485  1.00 15.00      A    O  
ATOM     87  C   GLU A  12      37.614 -10.756  -8.515  1.00 15.00      A    C  
ATOM     88  O   GLU A  12      37.664  -9.577  -8.869  1.00 15.00      A    O  
ATOM     89  N   GLU A  13      38.582 -11.345  -7.831  1.00 15.00      A    N  
ATOM     90  HN  GLU A  13      38.475 -12.282  -7.561  1.00 15.00      A    H  
ATOM     91  CA  GLU A  13      39.802 -10.642  -7.479  1.00 15.00      A    C  
ATOM     92  CB  GLU A  13      40.444 -11.291  -6.246  1.00 15.00      A    C  
ATOM     93  CG  GLU A  13      41.266 -10.338  -5.393  1.00 15.00      A    C  
ATOM     94  CD  GLU A  13      42.499 -10.996  -4.807  1.00 15.00      A    C  
ATOM     95  OE1 GLU A  13      42.431 -11.466  -3.652  1.00 15.00      A    O  
ATOM     96  OE2 GLU A  13      43.535 -11.041  -5.506  1.00 15.00      A    O  
ATOM     97  C   GLU A  13      40.758 -10.708  -8.665  1.00 15.00      A    C  
ATOM     98  O   GLU A  13      40.353 -11.061  -9.773  1.00 15.00      A    O  
ATOM     99  N   THR A  14      42.023 -10.377  -8.439  1.00 15.00      A    N  
ATOM    100  HN  THR A  14      42.294 -10.094  -7.540  1.00 15.00      A    H  
ATOM    101  CA  THR A  14      43.016 -10.426  -9.507  1.00 15.00      A    C  
ATOM    102  CB  THR A  14      44.325  -9.712  -9.109  1.00 15.00      A    C  
ATOM    103  OG1 THR A  14      45.023 -10.492  -8.131  1.00 15.00      A    O  
ATOM    104  HG1 THR A  14      45.384  -9.913  -7.455  1.00 15.00      A    H  
ATOM    105  CG2 THR A  14      44.032  -8.334  -8.535  1.00 15.00      A    C  
ATOM    106  C   THR A  14      43.334 -11.877  -9.868  1.00 15.00      A    C  
ATOM    107  O   THR A  14      43.930 -12.153 -10.910  1.00 15.00      A    O  
ATOM    108  N   SER A  15      42.917 -12.799  -8.997  1.00 15.00      A    N  
ATOM    109  HN  SER A  15      42.435 -12.510  -8.193  1.00 15.00      A    H  
ATOM    110  CA  SER A  15      43.163 -14.218  -9.202  1.00 15.00      A    C  
ATOM    111  CB  SER A  15      43.909 -14.800  -7.996  1.00 15.00      A    C  
ATOM    112  OG  SER A  15      43.262 -14.464  -6.776  1.00 15.00      A    O  
ATOM    113  HG  SER A  15      43.354 -13.522  -6.610  1.00 15.00      A    H  
ATOM    114  C   SER A  15      41.884 -15.015  -9.486  1.00 15.00      A    C  
ATOM    115  O   SER A  15      41.580 -15.317 -10.639  1.00 15.00      A    O  
ATOM    116  N   HIS A  16      41.137 -15.342  -8.431  1.00 15.00      A    N  
ATOM    117  HN  HIS A  16      41.417 -15.043  -7.540  1.00 15.00      A    H  
ATOM    118  CA  HIS A  16      39.913 -16.139  -8.559  1.00 15.00      A    C  
ATOM    119  CB  HIS A  16      39.987 -17.345  -7.618  1.00 15.00      A    C  
ATOM    120  CG  HIS A  16      40.624 -18.566  -8.205  1.00 15.00      A    C  
ATOM    121  ND1 HIS A  16      41.387 -18.506  -9.348  1.00 15.00      A    N  
ATOM    122  CD2 HIS A  16      40.574 -19.851  -7.771  1.00 15.00      A    C  
ATOM    123  CE1 HIS A  16      41.783 -19.743  -9.584  1.00 15.00      A    C  
ATOM    124  NE2 HIS A  16      41.313 -20.590  -8.656  1.00 15.00      A    N  
ATOM    125  HE2 HIS A  16      41.470 -21.556  -8.616  1.00 15.00      A    H  
ATOM    126  C   HIS A  16      38.650 -15.351  -8.232  1.00 15.00      A    C  
ATOM    127  O   HIS A  16      38.709 -14.213  -7.766  1.00 15.00      A    O  
ATOM    128  N   GLN A  17      37.505 -15.988  -8.479  1.00 15.00      A    N  
ATOM    129  HN  GLN A  17      37.538 -16.892  -8.862  1.00 15.00      A    H  
ATOM    130  CA  GLN A  17      36.204 -15.395  -8.187  1.00 15.00      A    C  
ATOM    131  CB  GLN A  17      35.142 -15.952  -9.138  1.00 15.00      A    C  
ATOM    132  CG  GLN A  17      34.042 -14.965  -9.499  1.00 15.00      A    C  
ATOM    133  CD  GLN A  17      33.941 -14.727 -10.997  1.00 15.00      A    C  
ATOM    134  OE1 GLN A  17      34.264 -15.602 -11.801  1.00 15.00      A    O  
ATOM    135  NE2 GLN A  17      33.486 -13.540 -11.381  1.00 15.00      A    N  
ATOM    136 HE21 GLN A  17      33.242 -12.893 -10.687  1.00 15.00      A    H  
ATOM    137 HE22 GLN A  17      33.416 -13.359 -12.342  1.00 15.00      A    H  
ATOM    138  C   GLN A  17      35.851 -15.731  -6.742  1.00 15.00      A    C  
ATOM    139  O   GLN A  17      35.676 -16.900  -6.392  1.00 15.00      A    O  
ATOM    140  N   LEU A  18      35.753 -14.708  -5.907  1.00 15.00      A    N  
ATOM    141  HN  LEU A  18      35.866 -13.796  -6.248  1.00 15.00      A    H  
ATOM    142  CA  LEU A  18      35.483 -14.912  -4.490  1.00 15.00      A    C  
ATOM    143  CB  LEU A  18      36.419 -14.039  -3.658  1.00 15.00      A    C  
ATOM    144  CG  LEU A  18      37.910 -14.204  -3.955  1.00 15.00      A    C  
ATOM    145  CD1 LEU A  18      38.698 -13.041  -3.383  1.00 15.00      A    C  
ATOM    146  CD2 LEU A  18      38.421 -15.526  -3.403  1.00 15.00      A    C  
ATOM    147  C   LEU A  18      34.040 -14.653  -4.089  1.00 15.00      A    C  
ATOM    148  O   LEU A  18      33.308 -13.922  -4.755  1.00 15.00      A    O  
ATOM    149  N   LEU A  19      33.649 -15.278  -2.983  1.00 15.00      A    N  
ATOM    150  HN  LEU A  19      34.283 -15.864  -2.522  1.00 15.00      A    H  
ATOM    151  CA  LEU A  19      32.314 -15.127  -2.433  1.00 15.00      A    C  
ATOM    152  CB  LEU A  19      31.780 -16.475  -1.940  1.00 15.00      A    C  
ATOM    153  CG  LEU A  19      30.999 -17.323  -2.952  1.00 15.00      A    C  
ATOM    154  CD1 LEU A  19      29.790 -16.566  -3.476  1.00 15.00      A    C  
ATOM    155  CD2 LEU A  19      31.889 -17.786  -4.098  1.00 15.00      A    C  
ATOM    156  C   LEU A  19      32.351 -14.118  -1.290  1.00 15.00      A    C  
ATOM    157  O   LEU A  19      32.837 -14.417  -0.199  1.00 15.00      A    O  
ATOM    158  N   CYS A  20      31.851 -12.921  -1.559  1.00 15.00      A    N  
ATOM    159  HN  CYS A  20      31.474 -12.753  -2.447  1.00 15.00      A    H  
ATOM    160  CA  CYS A  20      31.841 -11.849  -0.572  1.00 15.00      A    C  
ATOM    161  C   CYS A  20      30.459 -11.661   0.028  1.00 15.00      A    C  
ATOM    162  O   CYS A  20      29.456 -11.909  -0.629  1.00 15.00      A    O  
ATOM    163  CB  CYS A  20      32.288 -10.550  -1.236  1.00 15.00      A    C  
ATOM    164  SG  CYS A  20      33.882 -10.683  -2.101  1.00 15.00      A    S  
ATOM    165  N   ASP A  21      30.408 -11.206   1.275  1.00 15.00      A    N  
ATOM    166  HN  ASP A  21      31.243 -11.011   1.749  1.00 15.00      A    H  
ATOM    167  CA  ASP A  21      29.134 -10.982   1.947  1.00 15.00      A    C  
ATOM    168  CB  ASP A  21      29.330 -10.851   3.462  1.00 15.00      A    C  
ATOM    169  CG  ASP A  21      29.532 -12.188   4.149  1.00 15.00      A    C  
ATOM    170  OD1 ASP A  21      28.808 -13.148   3.805  1.00 15.00      A    O  
ATOM    171  OD2 ASP A  21      30.408 -12.275   5.039  1.00 15.00      A    O  
ATOM    172  C   ASP A  21      28.430  -9.743   1.400  1.00 15.00      A    C  
ATOM    173  O   ASP A  21      29.073  -8.817   0.904  1.00 15.00      A    O  
ATOM    174  N   LYS A  22      27.105  -9.737   1.486  1.00 15.00      A    N  
ATOM    175  HN  LYS A  22      26.648 -10.508   1.884  1.00 15.00      A    H  
ATOM    176  CA  LYS A  22      26.312  -8.609   1.014  1.00 15.00      A    C  
ATOM    177  CB  LYS A  22      24.948  -9.083   0.508  1.00 15.00      A    C  
ATOM    178  CG  LYS A  22      24.892  -9.348  -0.987  1.00 15.00      A    C  
ATOM    179  CD  LYS A  22      23.464  -9.598  -1.442  1.00 15.00      A    C  
ATOM    180  CE  LYS A  22      23.342  -9.548  -2.956  1.00 15.00      A    C  
ATOM    181  NZ  LYS A  22      21.918  -9.528  -3.393  1.00 15.00      A    N  
ATOM    182  HZ1 LYS A  22      21.860  -9.359  -4.418  1.00 15.00      A    H  
ATOM    183  HZ2 LYS A  22      21.403  -8.771  -2.899  1.00 15.00      A    H  
ATOM    184  HZ3 LYS A  22      21.465 -10.439  -3.177  1.00 15.00      A    H  
ATOM    185  C   LYS A  22      26.125  -7.588   2.128  1.00 15.00      A    C  
ATOM    186  O   LYS A  22      26.172  -7.935   3.309  1.00 15.00      A    O  
ATOM    187  N   CYS A  23      25.916  -6.330   1.754  1.00 15.00      A    N  
ATOM    188  HN  CYS A  23      25.883  -6.110   0.800  1.00 15.00      A    H  
ATOM    189  CA  CYS A  23      25.720  -5.276   2.741  1.00 15.00      A    C  
ATOM    190  C   CYS A  23      24.287  -5.272   3.260  1.00 15.00      A    C  
ATOM    191  O   CYS A  23      23.336  -5.173   2.484  1.00 15.00      A    O  
ATOM    192  CB  CYS A  23      26.115  -3.905   2.189  1.00 15.00      A    C  
ATOM    193  SG  CYS A  23      27.912  -3.599   2.163  1.00 15.00      A    S  
ATOM    194  N   PRO A  24      24.124  -5.389   4.592  1.00 15.00      A    N  
ATOM    195  CA  PRO A  24      22.807  -5.416   5.242  1.00 15.00      A    C  
ATOM    196  CB  PRO A  24      23.142  -5.634   6.727  1.00 15.00      A    C  
ATOM    197  CG  PRO A  24      24.544  -6.136   6.746  1.00 15.00      A    C  
ATOM    198  CD  PRO A  24      25.220  -5.502   5.568  1.00 15.00      A    C  
ATOM    199  C   PRO A  24      22.044  -4.105   5.078  1.00 15.00      A    C  
ATOM    200  O   PRO A  24      22.629  -3.075   4.742  1.00 15.00      A    O  
ATOM    201  N   PRO A  25      20.714  -4.137   5.289  1.00 15.00      A    N  
ATOM    202  CA  PRO A  25      19.872  -2.942   5.190  1.00 15.00      A    C  
ATOM    203  CB  PRO A  25      18.461  -3.464   5.493  1.00 15.00      A    C  
ATOM    204  CG  PRO A  25      18.531  -4.934   5.260  1.00 15.00      A    C  
ATOM    205  CD  PRO A  25      19.929  -5.339   5.619  1.00 15.00      A    C  
ATOM    206  C   PRO A  25      20.282  -1.903   6.230  1.00 15.00      A    C  
ATOM    207  O   PRO A  25      20.298  -2.188   7.428  1.00 15.00      A    O  
ATOM    208  N   GLY A  26      20.630  -0.710   5.764  1.00 15.00      A    N  
ATOM    209  HN  GLY A  26      20.599  -0.543   4.798  1.00 15.00      A    H  
ATOM    210  CA  GLY A  26      21.044   0.346   6.668  1.00 15.00      A    C  
ATOM    211  C   GLY A  26      22.484   0.779   6.456  1.00 15.00      A    C  
ATOM    212  O   GLY A  26      22.943   1.736   7.081  1.00 15.00      A    O  
ATOM    213  N   THR A  27      23.201   0.073   5.582  1.00 15.00      A    N  
ATOM    214  HN  THR A  27      22.781  -0.685   5.123  1.00 15.00      A    H  
ATOM    215  CA  THR A  27      24.597   0.391   5.293  1.00 15.00      A    C  
ATOM    216  CB  THR A  27      25.555  -0.660   5.898  1.00 15.00      A    C  
ATOM    217  OG1 THR A  27      25.294  -1.940   5.315  1.00 15.00      A    O  
ATOM    218  HG1 THR A  27      24.825  -1.823   4.485  1.00 15.00      A    H  
ATOM    219  CG2 THR A  27      25.393  -0.751   7.410  1.00 15.00      A    C  
ATOM    220  C   THR A  27      24.846   0.446   3.786  1.00 15.00      A    C  
ATOM    221  O   THR A  27      23.929   0.267   2.988  1.00 15.00      A    O  
ATOM    222  N   TYR A  28      26.096   0.705   3.412  1.00 15.00      A    N  
ATOM    223  HN  TYR A  28      26.773   0.862   4.102  1.00 15.00      A    H  
ATOM    224  CA  TYR A  28      26.494   0.758   2.011  1.00 15.00      A    C  
ATOM    225  CB  TYR A  28      26.590   2.202   1.491  1.00 15.00      A    C  
ATOM    226  CG  TYR A  28      27.763   3.007   2.019  1.00 15.00      A    C  
ATOM    227  CD1 TYR A  28      27.633   3.795   3.156  1.00 15.00      A    C  
ATOM    228  CD2 TYR A  28      28.996   2.988   1.376  1.00 15.00      A    C  
ATOM    229  CE1 TYR A  28      28.695   4.538   3.640  1.00 15.00      A    C  
ATOM    230  CE2 TYR A  28      30.062   3.725   1.853  1.00 15.00      A    C  
ATOM    231  CZ  TYR A  28      29.907   4.497   2.985  1.00 15.00      A    C  
ATOM    232  OH  TYR A  28      30.971   5.230   3.461  1.00 15.00      A    O  
ATOM    233  HH  TYR A  28      31.057   5.092   4.407  1.00 15.00      A    H  
ATOM    234  C   TYR A  28      27.808   0.017   1.813  1.00 15.00      A    C  
ATOM    235  O   TYR A  28      28.529  -0.249   2.776  1.00 15.00      A    O  
ATOM    236  N   LEU A  29      28.120  -0.312   0.568  1.00 15.00      A    N  
ATOM    237  HN  LEU A  29      27.517  -0.059  -0.161  1.00 15.00      A    H  
ATOM    238  CA  LEU A  29      29.345  -1.036   0.264  1.00 15.00      A    C  
ATOM    239  CB  LEU A  29      29.152  -1.930  -0.965  1.00 15.00      A    C  
ATOM    240  CG  LEU A  29      30.192  -3.035  -1.164  1.00 15.00      A    C  
ATOM    241  CD1 LEU A  29      29.533  -4.290  -1.716  1.00 15.00      A    C  
ATOM    242  CD2 LEU A  29      31.302  -2.562  -2.089  1.00 15.00      A    C  
ATOM    243  C   LEU A  29      30.525  -0.090   0.074  1.00 15.00      A    C  
ATOM    244  O   LEU A  29      30.485   0.818  -0.754  1.00 15.00      A    O  
ATOM    245  N   LYS A  30      31.574  -0.310   0.859  1.00 15.00      A    N  
ATOM    246  HN  LYS A  30      31.540  -1.047   1.506  1.00 15.00      A    H  
ATOM    247  CA  LYS A  30      32.776   0.510   0.784  1.00 15.00      A    C  
ATOM    248  CB  LYS A  30      33.191   0.963   2.188  1.00 15.00      A    C  
ATOM    249  CG  LYS A  30      34.505   1.728   2.244  1.00 15.00      A    C  
ATOM    250  CD  LYS A  30      34.373   3.105   1.614  1.00 15.00      A    C  
ATOM    251  CE  LYS A  30      35.706   3.591   1.071  1.00 15.00      A    C  
ATOM    252  NZ  LYS A  30      36.223   2.694   0.001  1.00 15.00      A    N  
ATOM    253  HZ1 LYS A  30      36.408   1.746   0.389  1.00 15.00      A    H  
ATOM    254  HZ2 LYS A  30      37.108   3.075  -0.389  1.00 15.00      A    H  
ATOM    255  HZ3 LYS A  30      35.525   2.613  -0.765  1.00 15.00      A    H  
ATOM    256  C   LYS A  30      33.908  -0.276   0.131  1.00 15.00      A    C  
ATOM    257  O   LYS A  30      34.522   0.180  -0.835  1.00 15.00      A    O  
ATOM    258  N   GLN A  31      34.165  -1.466   0.662  1.00 15.00      A    N  
ATOM    259  HN  GLN A  31      33.626  -1.777   1.418  1.00 15.00      A    H  
ATOM    260  CA  GLN A  31      35.221  -2.325   0.149  1.00 15.00      A    C  
ATOM    261  CB  GLN A  31      36.412  -2.315   1.111  1.00 15.00      A    C  
ATOM    262  CG  GLN A  31      37.756  -2.087   0.441  1.00 15.00      A    C  
ATOM    263  CD  GLN A  31      37.905  -0.676  -0.093  1.00 15.00      A    C  
ATOM    264  OE1 GLN A  31      38.332   0.228   0.625  1.00 15.00      A    O  
ATOM    265  NE2 GLN A  31      37.557  -0.479  -1.359  1.00 15.00      A    N  
ATOM    266 HE21 GLN A  31      37.229  -1.245  -1.875  1.00 15.00      A    H  
ATOM    267 HE22 GLN A  31      37.644   0.425  -1.727  1.00 15.00      A    H  
ATOM    268  C   GLN A  31      34.718  -3.754  -0.019  1.00 15.00      A    C  
ATOM    269  O   GLN A  31      33.960  -4.252   0.810  1.00 15.00      A    O  
ATOM    270  N   HIS A  32      35.136  -4.405  -1.099  1.00 15.00      A    N  
ATOM    271  HN  HIS A  32      35.722  -3.948  -1.738  1.00 15.00      A    H  
ATOM    272  CA  HIS A  32      34.743  -5.784  -1.362  1.00 15.00      A    C  
ATOM    273  CB  HIS A  32      34.749  -6.065  -2.867  1.00 15.00      A    C  
ATOM    274  CG  HIS A  32      33.586  -5.483  -3.612  1.00 15.00      A    C  
ATOM    275  ND1 HIS A  32      32.363  -6.113  -3.635  1.00 15.00      A    N  
ATOM    276  CD2 HIS A  32      33.515  -4.350  -4.359  1.00 15.00      A    C  
ATOM    277  CE1 HIS A  32      31.581  -5.363  -4.389  1.00 15.00      A    C  
ATOM    278  NE2 HIS A  32      32.235  -4.286  -4.849  1.00 15.00      A    N  
ATOM    279  HE2 HIS A  32      31.867  -3.585  -5.426  1.00 15.00      A    H  
ATOM    280  C   HIS A  32      35.693  -6.746  -0.658  1.00 15.00      A    C  
ATOM    281  O   HIS A  32      36.707  -6.328  -0.098  1.00 15.00      A    O  
ATOM    282  N   CYS A  33      35.364  -8.030  -0.679  1.00 15.00      A    N  
ATOM    283  HN  CYS A  33      34.543  -8.310  -1.133  1.00 15.00      A    H  
ATOM    284  CA  CYS A  33      36.207  -9.033  -0.044  1.00 15.00      A    C  
ATOM    285  C   CYS A  33      37.265  -9.532  -1.022  1.00 15.00      A    C  
ATOM    286  O   CYS A  33      37.005  -9.658  -2.220  1.00 15.00      A    O  
ATOM    287  CB  CYS A  33      35.369 -10.202   0.481  1.00 15.00      A    C  
ATOM    288  SG  CYS A  33      35.097 -11.542  -0.723  1.00 15.00      A    S  
ATOM    289  N   THR A  34      38.459  -9.809  -0.511  1.00 15.00      A    N  
ATOM    290  HN  THR A  34      38.607  -9.690   0.450  1.00 15.00      A    H  
ATOM    291  CA  THR A  34      39.559 -10.285  -1.349  1.00 15.00      A    C  
ATOM    292  CB  THR A  34      40.616  -9.177  -1.547  1.00 15.00      A    C  
ATOM    293  OG1 THR A  34      41.155  -8.796  -0.272  1.00 15.00      A    O  
ATOM    294  HG1 THR A  34      41.649  -9.531   0.098  1.00 15.00      A    H  
ATOM    295  CG2 THR A  34      40.010  -7.958  -2.224  1.00 15.00      A    C  
ATOM    296  C   THR A  34      40.253 -11.478  -0.704  1.00 15.00      A    C  
ATOM    297  O   THR A  34      41.459 -11.650  -0.873  1.00 15.00      A    O  
ATOM    298  N   ALA A  35      39.480 -12.306   0.012  1.00 15.00      A    N  
ATOM    299  HN  ALA A  35      38.517 -12.132   0.059  1.00 15.00      A    H  
ATOM    300  CA  ALA A  35      40.025 -13.467   0.730  1.00 15.00      A    C  
ATOM    301  CB  ALA A  35      40.791 -14.413  -0.187  1.00 15.00      A    C  
ATOM    302  C   ALA A  35      40.889 -12.977   1.891  1.00 15.00      A    C  
ATOM    303  O   ALA A  35      41.873 -12.267   1.682  1.00 15.00      A    O  
ATOM    304  N   LYS A  36      40.499 -13.364   3.110  1.00 15.00      A    N  
ATOM    305  HN  LYS A  36      39.729 -13.968   3.183  1.00 15.00      A    H  
ATOM    306  CA  LYS A  36      41.172 -12.933   4.348  1.00 15.00      A    C  
ATOM    307  CB  LYS A  36      42.709 -12.935   4.255  1.00 15.00      A    C  
ATOM    308  CG  LYS A  36      43.337 -14.321   4.193  1.00 15.00      A    C  
ATOM    309  CD  LYS A  36      44.850 -14.235   4.060  1.00 15.00      A    C  
ATOM    310  CE  LYS A  36      45.490 -15.612   4.096  1.00 15.00      A    C  
ATOM    311  NZ  LYS A  36      46.972 -15.538   3.977  1.00 15.00      A    N  
ATOM    312  HZ1 LYS A  36      47.237 -15.096   3.074  1.00 15.00      A    H  
ATOM    313  HZ2 LYS A  36      47.382 -16.493   4.016  1.00 15.00      A    H  
ATOM    314  HZ3 LYS A  36      47.366 -14.973   4.757  1.00 15.00      A    H  
ATOM    315  C   LYS A  36      40.630 -11.568   4.782  1.00 15.00      A    C  
ATOM    316  O   LYS A  36      40.754 -11.172   5.941  1.00 15.00      A    O  
ATOM    317  N   TRP A  37      40.023 -10.865   3.822  1.00 15.00      A    N  
ATOM    318  HN  TRP A  37      39.987 -11.241   2.919  1.00 15.00      A    H  
ATOM    319  CA  TRP A  37      39.405  -9.567   4.056  1.00 15.00      A    C  
ATOM    320  CB  TRP A  37      39.993  -8.505   3.121  1.00 15.00      A    C  
ATOM    321  CG  TRP A  37      41.328  -7.968   3.537  1.00 15.00      A    C  
ATOM    322  CD1 TRP A  37      42.415  -7.782   2.734  1.00 15.00      A    C  
ATOM    323  CD2 TRP A  37      41.721  -7.542   4.850  1.00 15.00      A    C  
ATOM    324  NE1 TRP A  37      43.460  -7.265   3.462  1.00 15.00      A    N  
ATOM    325  HE1 TRP A  37      44.347  -7.042   3.107  1.00 15.00      A    H  
ATOM    326  CE2 TRP A  37      43.060  -7.109   4.763  1.00 15.00      A    C  
ATOM    327  CE3 TRP A  37      41.074  -7.480   6.090  1.00 15.00      A    C  
ATOM    328  CZ2 TRP A  37      43.763  -6.626   5.866  1.00 15.00      A    C  
ATOM    329  CZ3 TRP A  37      41.773  -7.001   7.183  1.00 15.00      A    C  
ATOM    330  CH2 TRP A  37      43.103  -6.578   7.064  1.00 15.00      A    C  
ATOM    331  C   TRP A  37      37.912  -9.695   3.782  1.00 15.00      A    C  
ATOM    332  O   TRP A  37      37.511 -10.365   2.829  1.00 15.00      A    O  
ATOM    333  N   LYS A  38      37.089  -9.066   4.608  1.00 15.00      A    N  
ATOM    334  HN  LYS A  38      37.457  -8.537   5.347  1.00 15.00      A    H  
ATOM    335  CA  LYS A  38      35.643  -9.145   4.431  1.00 15.00      A    C  
ATOM    336  CB  LYS A  38      34.921  -9.444   5.754  1.00 15.00      A    C  
ATOM    337  CG  LYS A  38      35.506  -8.755   6.979  1.00 15.00      A    C  
ATOM    338  CD  LYS A  38      36.548  -9.627   7.671  1.00 15.00      A    C  
ATOM    339  CE  LYS A  38      35.953 -10.414   8.832  1.00 15.00      A    C  
ATOM    340  NZ  LYS A  38      34.974 -11.443   8.382  1.00 15.00      A    N  
ATOM    341  HZ1 LYS A  38      35.355 -11.968   7.569  1.00 15.00      A    H  
ATOM    342  HZ2 LYS A  38      34.081 -10.990   8.103  1.00 15.00      A    H  
ATOM    343  HZ3 LYS A  38      34.783 -12.114   9.155  1.00 15.00      A    H  
ATOM    344  C   LYS A  38      35.076  -7.897   3.769  1.00 15.00      A    C  
ATOM    345  O   LYS A  38      35.798  -6.935   3.501  1.00 15.00      A    O  
ATOM    346  N   THR A  39      33.778  -7.932   3.490  1.00 15.00      A    N  
ATOM    347  HN  THR A  39      33.264  -8.735   3.713  1.00 15.00      A    H  
ATOM    348  CA  THR A  39      33.096  -6.811   2.863  1.00 15.00      A    C  
ATOM    349  CB  THR A  39      31.783  -7.262   2.197  1.00 15.00      A    C  
ATOM    350  OG1 THR A  39      32.039  -8.396   1.360  1.00 15.00      A    O  
ATOM    351  HG1 THR A  39      31.205  -8.777   1.076  1.00 15.00      A    H  
ATOM    352  CG2 THR A  39      31.193  -6.141   1.354  1.00 15.00      A    C  
ATOM    353  C   THR A  39      32.796  -5.732   3.896  1.00 15.00      A    C  
ATOM    354  O   THR A  39      31.994  -5.937   4.809  1.00 15.00      A    O  
ATOM    355  N   VAL A  40      33.458  -4.591   3.751  1.00 15.00      A    N  
ATOM    356  HN  VAL A  40      34.087  -4.497   3.006  1.00 15.00      A    H  
ATOM    357  CA  VAL A  40      33.276  -3.474   4.665  1.00 15.00      A    C  
ATOM    358  CB  VAL A  40      34.475  -2.502   4.595  1.00 15.00      A    C  
ATOM    359  CG1 VAL A  40      34.332  -1.383   5.618  1.00 15.00      A    C  
ATOM    360  CG2 VAL A  40      35.783  -3.253   4.797  1.00 15.00      A    C  
ATOM    361  C   VAL A  40      31.987  -2.718   4.351  1.00 15.00      A    C  
ATOM    362  O   VAL A  40      31.890  -2.040   3.328  1.00 15.00      A    O  
ATOM    363  N   CYS A  41      30.996  -2.855   5.228  1.00 15.00      A    N  
ATOM    364  HN  CYS A  41      31.127  -3.430   6.012  1.00 15.00      A    H  
ATOM    365  CA  CYS A  41      29.720  -2.172   5.050  1.00 15.00      A    C  
ATOM    366  C   CYS A  41      29.555  -1.074   6.095  1.00 15.00      A    C  
ATOM    367  O   CYS A  41      29.311  -1.354   7.271  1.00 15.00      A    O  
ATOM    368  CB  CYS A  41      28.550  -3.159   5.118  1.00 15.00      A    C  
ATOM    369  SG  CYS A  41      28.594  -4.484   3.864  1.00 15.00      A    S  
ATOM    370  N   ALA A  42      29.697   0.176   5.662  1.00 15.00      A    N  
ATOM    371  HN  ALA A  42      29.876   0.333   4.711  1.00 15.00      A    H  
ATOM    372  CA  ALA A  42      29.578   1.319   6.561  1.00 15.00      A    C  
ATOM    373  CB  ALA A  42      30.546   2.416   6.140  1.00 15.00      A    C  
ATOM    374  C   ALA A  42      28.149   1.848   6.591  1.00 15.00      A    C  
ATOM    375  O   ALA A  42      27.473   1.855   5.567  1.00 15.00      A    O  
ATOM    376  N   PRO A  43      27.676   2.294   7.773  1.00 15.00      A    N  
ATOM    377  CA  PRO A  43      26.316   2.830   7.938  1.00 15.00      A    C  
ATOM    378  CB  PRO A  43      26.305   3.334   9.386  1.00 15.00      A    C  
ATOM    379  CG  PRO A  43      27.356   2.532  10.070  1.00 15.00      A    C  
ATOM    380  CD  PRO A  43      28.426   2.301   9.042  1.00 15.00      A    C  
ATOM    381  C   PRO A  43      26.024   3.983   6.979  1.00 15.00      A    C  
ATOM    382  O   PRO A  43      26.907   4.779   6.659  1.00 15.00      A    O  
ATOM    383  N   CYS A  44      24.775   4.059   6.527  1.00 15.00      A    N  
ATOM    384  HN  CYS A  44      24.120   3.393   6.828  1.00 15.00      A    H  
ATOM    385  CA  CYS A  44      24.348   5.102   5.599  1.00 15.00      A    C  
ATOM    386  C   CYS A  44      24.328   6.469   6.272  1.00 15.00      A    C  
ATOM    387  O   CYS A  44      24.205   6.563   7.498  1.00 15.00      A    O  
ATOM    388  CB  CYS A  44      22.953   4.784   5.060  1.00 15.00      A    C  
ATOM    389  SG  CYS A  44      22.879   3.383   3.902  1.00 15.00      A    S  
ATOM    390  N   PRO A  45      24.476   7.550   5.477  1.00 15.00      A    N  
ATOM    391  CA  PRO A  45      24.453   8.931   5.988  1.00 15.00      A    C  
ATOM    392  CB  PRO A  45      24.554   9.781   4.715  1.00 15.00      A    C  
ATOM    393  CG  PRO A  45      25.224   8.893   3.724  1.00 15.00      A    C  
ATOM    394  CD  PRO A  45      24.734   7.506   4.025  1.00 15.00      A    C  
ATOM    395  C   PRO A  45      23.171   9.273   6.760  1.00 15.00      A    C  
ATOM    396  O   PRO A  45      22.239   8.467   6.844  1.00 15.00      A    O  
ATOM    397  N   ASP A  46      23.139  10.487   7.304  1.00 15.00      A    N  
ATOM    398  HN  ASP A  46      23.905  11.080   7.161  1.00 15.00      A    H  
ATOM    399  CA  ASP A  46      22.016  10.981   8.104  1.00 15.00      A    C  
ATOM    400  CB  ASP A  46      22.340  12.385   8.627  1.00 15.00      A    C  
ATOM    401  CG  ASP A  46      21.310  12.920   9.600  1.00 15.00      A    C  
ATOM    402  OD1 ASP A  46      21.054  12.252  10.625  1.00 15.00      A    O  
ATOM    403  OD2 ASP A  46      20.765  14.015   9.341  1.00 15.00      A    O  
ATOM    404  C   ASP A  46      20.673  10.980   7.362  1.00 15.00      A    C  
ATOM    405  O   ASP A  46      19.633  10.694   7.956  1.00 15.00      A    O  
ATOM    406  N   HIS A  47      20.694  11.292   6.068  1.00 15.00      A    N  
ATOM    407  HN  HIS A  47      21.549  11.487   5.635  1.00 15.00      A    H  
ATOM    408  CA  HIS A  47      19.462  11.339   5.277  1.00 15.00      A    C  
ATOM    409  CB  HIS A  47      19.282  12.720   4.636  1.00 15.00      A    C  
ATOM    410  CG  HIS A  47      18.971  13.813   5.614  1.00 15.00      A    C  
ATOM    411  ND1 HIS A  47      17.681  14.069   6.014  1.00 15.00      A    N  
ATOM    412  CD2 HIS A  47      19.811  14.678   6.235  1.00 15.00      A    C  
ATOM    413  CE1 HIS A  47      17.759  15.075   6.865  1.00 15.00      A    C  
ATOM    414  NE2 HIS A  47      19.028  15.476   7.030  1.00 15.00      A    N  
ATOM    415  HE2 HIS A  47      19.339  16.203   7.610  1.00 15.00      A    H  
ATOM    416  C   HIS A  47      19.413  10.244   4.214  1.00 15.00      A    C  
ATOM    417  O   HIS A  47      18.666  10.345   3.241  1.00 15.00      A    O  
ATOM    418  N   TYR A  48      20.202   9.192   4.410  1.00 15.00      A    N  
ATOM    419  HN  TYR A  48      20.765   9.161   5.213  1.00 15.00      A    H  
ATOM    420  CA  TYR A  48      20.243   8.078   3.467  1.00 15.00      A    C  
ATOM    421  CB  TYR A  48      21.601   8.007   2.762  1.00 15.00      A    C  
ATOM    422  CG  TYR A  48      21.788   9.072   1.698  1.00 15.00      A    C  
ATOM    423  CD1 TYR A  48      21.546   8.790   0.360  1.00 15.00      A    C  
ATOM    424  CD2 TYR A  48      22.196  10.360   2.028  1.00 15.00      A    C  
ATOM    425  CE1 TYR A  48      21.702   9.754  -0.617  1.00 15.00      A    C  
ATOM    426  CE2 TYR A  48      22.356  11.332   1.057  1.00 15.00      A    C  
ATOM    427  CZ  TYR A  48      22.107  11.023  -0.265  1.00 15.00      A    C  
ATOM    428  OH  TYR A  48      22.258  11.987  -1.236  1.00 15.00      A    O  
ATOM    429  HH  TYR A  48      23.036  12.517  -1.046  1.00 15.00      A    H  
ATOM    430  C   TYR A  48      19.883   6.759   4.153  1.00 15.00      A    C  
ATOM    431  O   TYR A  48      20.054   6.618   5.365  1.00 15.00      A    O  
ATOM    432  N   TYR A  49      19.389   5.793   3.375  1.00 15.00      A    N  
ATOM    433  HN  TYR A  49      19.309   5.948   2.410  1.00 15.00      A    H  
ATOM    434  CA  TYR A  49      18.965   4.507   3.930  1.00 15.00      A    C  
ATOM    435  CB  TYR A  49      17.490   4.620   4.349  1.00 15.00      A    C  
ATOM    436  CG  TYR A  49      16.538   4.602   3.167  1.00 15.00      A    C  
ATOM    437  CD1 TYR A  49      15.829   3.453   2.836  1.00 15.00      A    C  
ATOM    438  CD2 TYR A  49      16.375   5.723   2.364  1.00 15.00      A    C  
ATOM    439  CE1 TYR A  49      14.990   3.421   1.741  1.00 15.00      A    C  
ATOM    440  CE2 TYR A  49      15.533   5.702   1.271  1.00 15.00      A    C  
ATOM    441  CZ  TYR A  49      14.846   4.549   0.962  1.00 15.00      A    C  
ATOM    442  OH  TYR A  49      14.015   4.521  -0.133  1.00 15.00      A    O  
ATOM    443  HH  TYR A  49      14.487   4.852  -0.901  1.00 15.00      A    H  
ATOM    444  C   TYR A  49      19.081   3.362   2.917  1.00 15.00      A    C  
ATOM    445  O   TYR A  49      19.511   3.552   1.781  1.00 15.00      A    O  
ATOM    446  N   THR A  50      18.679   2.169   3.366  1.00 15.00      A    N  
ATOM    447  HN  THR A  50      18.380   2.098   4.297  1.00 15.00      A    H  
ATOM    448  CA  THR A  50      18.662   0.959   2.539  1.00 15.00      A    C  
ATOM    449  CB  THR A  50      20.042   0.287   2.415  1.00 15.00      A    C  
ATOM    450  OG1 THR A  50      20.976   0.909   3.303  1.00 15.00      A    O  
ATOM    451  HG1 THR A  50      21.768   1.154   2.817  1.00 15.00      A    H  
ATOM    452  CG2 THR A  50      20.553   0.402   0.987  1.00 15.00      A    C  
ATOM    453  C   THR A  50      17.650  -0.030   3.119  1.00 15.00      A    C  
ATOM    454  O   THR A  50      17.761  -0.428   4.278  1.00 15.00      A    O  
ATOM    455  N   ASP A  51      16.666  -0.422   2.311  1.00 15.00      A    N  
ATOM    456  HN  ASP A  51      16.646  -0.097   1.387  1.00 15.00      A    H  
ATOM    457  CA  ASP A  51      15.609  -1.324   2.772  1.00 15.00      A    C  
ATOM    458  CB  ASP A  51      14.273  -1.033   2.073  1.00 15.00      A    C  
ATOM    459  CG  ASP A  51      14.406  -0.832   0.575  1.00 15.00      A    C  
ATOM    460  OD1 ASP A  51      14.425   0.338   0.132  1.00 15.00      A    O  
ATOM    461  OD2 ASP A  51      14.488  -1.842  -0.157  1.00 15.00      A    O  
ATOM    462  C   ASP A  51      15.945  -2.817   2.725  1.00 15.00      A    C  
ATOM    463  O   ASP A  51      15.330  -3.602   3.448  1.00 15.00      A    O  
ATOM    464  N   SER A  52      16.909  -3.225   1.904  1.00 15.00      A    N  
ATOM    465  HN  SER A  52      17.396  -2.571   1.359  1.00 15.00      A    H  
ATOM    466  CA  SER A  52      17.241  -4.649   1.810  1.00 15.00      A    C  
ATOM    467  CB  SER A  52      16.342  -5.332   0.774  1.00 15.00      A    C  
ATOM    468  OG  SER A  52      16.440  -4.689  -0.486  1.00 15.00      A    O  
ATOM    469  HG  SER A  52      16.197  -3.764  -0.394  1.00 15.00      A    H  
ATOM    470  C   SER A  52      18.704  -4.904   1.468  1.00 15.00      A    C  
ATOM    471  O   SER A  52      19.498  -3.973   1.328  1.00 15.00      A    O  
ATOM    472  N   TRP A  53      19.047  -6.193   1.355  1.00 15.00      A    N  
ATOM    473  HN  TRP A  53      18.365  -6.877   1.513  1.00 15.00      A    H  
ATOM    474  CA  TRP A  53      20.399  -6.612   1.009  1.00 15.00      A    C  
ATOM    475  CB  TRP A  53      20.543  -8.129   1.137  1.00 15.00      A    C  
ATOM    476  CG  TRP A  53      20.358  -8.616   2.540  1.00 15.00      A    C  
ATOM    477  CD1 TRP A  53      19.177  -8.919   3.154  1.00 15.00      A    C  
ATOM    478  CD2 TRP A  53      21.386  -8.855   3.507  1.00 15.00      A    C  
ATOM    479  NE1 TRP A  53      19.405  -9.321   4.445  1.00 15.00      A    N  
ATOM    480  HE1 TRP A  53      18.716  -9.588   5.088  1.00 15.00      A    H  
ATOM    481  CE2 TRP A  53      20.753  -9.296   4.686  1.00 15.00      A    C  
ATOM    482  CE3 TRP A  53      22.779  -8.742   3.492  1.00 15.00      A    C  
ATOM    483  CZ2 TRP A  53      21.464  -9.618   5.840  1.00 15.00      A    C  
ATOM    484  CZ3 TRP A  53      23.482  -9.066   4.637  1.00 15.00      A    C  
ATOM    485  CH2 TRP A  53      22.825  -9.498   5.795  1.00 15.00      A    C  
ATOM    486  C   TRP A  53      20.710  -6.165  -0.406  1.00 15.00      A    C  
ATOM    487  O   TRP A  53      19.918  -6.379  -1.324  1.00 15.00      A    O  
ATOM    488  N   HIS A  54      21.861  -5.543  -0.578  1.00 15.00      A    N  
ATOM    489  HN  HIS A  54      22.472  -5.437   0.183  1.00 15.00      A    H  
ATOM    490  CA  HIS A  54      22.244  -5.018  -1.875  1.00 15.00      A    C  
ATOM    491  CB  HIS A  54      21.842  -3.541  -1.938  1.00 15.00      A    C  
ATOM    492  CG  HIS A  54      22.479  -2.726  -0.851  1.00 15.00      A    C  
ATOM    493  ND1 HIS A  54      22.176  -2.860   0.487  1.00 15.00      A    N  
ATOM    494  HD1 HIS A  54      21.507  -3.464   0.870  1.00 15.00      A    H  
ATOM    495  CD2 HIS A  54      23.453  -1.787  -0.918  1.00 15.00      A    C  
ATOM    496  CE1 HIS A  54      22.962  -2.022   1.171  1.00 15.00      A    C  
ATOM    497  NE2 HIS A  54      23.756  -1.346   0.365  1.00 15.00      A    N  
ATOM    498  C   HIS A  54      23.743  -5.146  -2.105  1.00 15.00      A    C  
ATOM    499  O   HIS A  54      24.456  -5.789  -1.330  1.00 15.00      A    O  
ATOM    500  N   THR A  55      24.208  -4.517  -3.179  1.00 15.00      A    N  
ATOM    501  HN  THR A  55      23.577  -4.030  -3.751  1.00 15.00      A    H  
ATOM    502  CA  THR A  55      25.618  -4.528  -3.542  1.00 15.00      A    C  
ATOM    503  CB  THR A  55      25.888  -5.550  -4.661  1.00 15.00      A    C  
ATOM    504  OG1 THR A  55      24.902  -5.389  -5.690  1.00 15.00      A    O  
ATOM    505  HG1 THR A  55      24.124  -4.965  -5.319  1.00 15.00      A    H  
ATOM    506  CG2 THR A  55      25.822  -6.972  -4.117  1.00 15.00      A    C  
ATOM    507  C   THR A  55      26.058  -3.145  -4.017  1.00 15.00      A    C  
ATOM    508  O   THR A  55      27.201  -2.959  -4.435  1.00 15.00      A    O  
ATOM    509  N   SER A  56      25.141  -2.178  -3.954  1.00 15.00      A    N  
ATOM    510  HN  SER A  56      24.248  -2.387  -3.609  1.00 15.00      A    H  
ATOM    511  CA  SER A  56      25.434  -0.814  -4.384  1.00 15.00      A    C  
ATOM    512  CB  SER A  56      24.146  -0.005  -4.580  1.00 15.00      A    C  
ATOM    513  OG  SER A  56      23.319  -0.061  -3.432  1.00 15.00      A    O  
ATOM    514  HG  SER A  56      22.652   0.630  -3.479  1.00 15.00      A    H  
ATOM    515  C   SER A  56      26.375  -0.111  -3.411  1.00 15.00      A    C  
ATOM    516  O   SER A  56      26.377  -0.396  -2.214  1.00 15.00      A    O  
ATOM    517  N   ASP A  57      27.178   0.805  -3.940  1.00 15.00      A    N  
ATOM    518  HN  ASP A  57      27.125   0.988  -4.901  1.00 15.00      A    H  
ATOM    519  CA  ASP A  57      28.136   1.547  -3.132  1.00 15.00      A    C  
ATOM    520  CB  ASP A  57      29.365   1.919  -3.970  1.00 15.00      A    C  
ATOM    521  CG  ASP A  57      29.003   2.560  -5.296  1.00 15.00      A    C  
ATOM    522  OD1 ASP A  57      29.014   3.806  -5.376  1.00 15.00      A    O  
ATOM    523  OD2 ASP A  57      28.706   1.814  -6.256  1.00 15.00      A    O  
ATOM    524  C   ASP A  57      27.515   2.795  -2.511  1.00 15.00      A    C  
ATOM    525  O   ASP A  57      28.117   3.430  -1.645  1.00 15.00      A    O  
ATOM    526  N   GLU A  58      26.308   3.145  -2.952  1.00 15.00      A    N  
ATOM    527  HN  GLU A  58      25.873   2.601  -3.642  1.00 15.00      A    H  
ATOM    528  CA  GLU A  58      25.622   4.322  -2.430  1.00 15.00      A    C  
ATOM    529  CB  GLU A  58      25.506   5.410  -3.501  1.00 15.00      A    C  
ATOM    530  CG  GLU A  58      26.829   6.062  -3.872  1.00 15.00      A    C  
ATOM    531  CD  GLU A  58      26.663   7.234  -4.821  1.00 15.00      A    C  
ATOM    532  OE1 GLU A  58      27.622   8.024  -4.960  1.00 15.00      A    O  
ATOM    533  OE2 GLU A  58      25.575   7.364  -5.424  1.00 15.00      A    O  
ATOM    534  C   GLU A  58      24.245   3.985  -1.873  1.00 15.00      A    C  
ATOM    535  O   GLU A  58      23.550   3.104  -2.385  1.00 15.00      A    O  
ATOM    536  N   CYS A  59      23.859   4.696  -0.818  1.00 15.00      A    N  
ATOM    537  HN  CYS A  59      24.467   5.374  -0.455  1.00 15.00      A    H  
ATOM    538  CA  CYS A  59      22.563   4.493  -0.184  1.00 15.00      A    C  
ATOM    539  C   CYS A  59      21.482   5.303  -0.893  1.00 15.00      A    C  
ATOM    540  O   CYS A  59      21.779   6.246  -1.627  1.00 15.00      A    O  
ATOM    541  CB  CYS A  59      22.621   4.904   1.290  1.00 15.00      A    C  
ATOM    542  SG  CYS A  59      23.890   4.045   2.272  1.00 15.00      A    S  
ATOM    543  N   LEU A  60      20.227   4.929  -0.668  1.00 15.00      A    N  
ATOM    544  HN  LEU A  60      20.055   4.166  -0.077  1.00 15.00      A    H  
ATOM    545  CA  LEU A  60      19.098   5.624  -1.275  1.00 15.00      A    C  
ATOM    546  CB  LEU A  60      17.898   4.681  -1.423  1.00 15.00      A    C  
ATOM    547  CG  LEU A  60      18.005   3.599  -2.504  1.00 15.00      A    C  
ATOM    548  CD1 LEU A  60      18.783   2.393  -1.998  1.00 15.00      A    C  
ATOM    549  CD2 LEU A  60      16.622   3.187  -2.985  1.00 15.00      A    C  
ATOM    550  C   LEU A  60      18.708   6.840  -0.440  1.00 15.00      A    C  
ATOM    551  O   LEU A  60      18.831   6.825   0.782  1.00 15.00      A    O  
ATOM    552  N   TYR A  61      18.248   7.894  -1.104  1.00 15.00      A    N  
ATOM    553  HN  TYR A  61      18.182   7.851  -2.081  1.00 15.00      A    H  
ATOM    554  CA  TYR A  61      17.844   9.116  -0.417  1.00 15.00      A    C  
ATOM    555  CB  TYR A  61      18.070  10.331  -1.322  1.00 15.00      A    C  
ATOM    556  CG  TYR A  61      17.807  11.664  -0.657  1.00 15.00      A    C  
ATOM    557  CD1 TYR A  61      16.851  12.534  -1.161  1.00 15.00      A    C  
ATOM    558  CD2 TYR A  61      18.513  12.050   0.475  1.00 15.00      A    C  
ATOM    559  CE1 TYR A  61      16.603  13.751  -0.557  1.00 15.00      A    C  
ATOM    560  CE2 TYR A  61      18.272  13.266   1.086  1.00 15.00      A    C  
ATOM    561  CZ  TYR A  61      17.316  14.112   0.566  1.00 15.00      A    C  
ATOM    562  OH  TYR A  61      17.071  15.323   1.172  1.00 15.00      A    O  
ATOM    563  HH  TYR A  61      16.123  15.455   1.250  1.00 15.00      A    H  
ATOM    564  C   TYR A  61      16.384   9.048   0.032  1.00 15.00      A    C  
ATOM    565  O   TYR A  61      15.531   8.507  -0.674  1.00 15.00      A    O  
ATOM    566  N   CYS A  62      16.108   9.599   1.214  1.00 15.00      A    N  
ATOM    567  HN  CYS A  62      16.835  10.008   1.729  1.00 15.00      A    H  
ATOM    568  CA  CYS A  62      14.754   9.610   1.764  1.00 15.00      A    C  
ATOM    569  C   CYS A  62      13.873  10.642   1.065  1.00 15.00      A    C  
ATOM    570  O   CYS A  62      13.929  11.834   1.371  1.00 15.00      A    O  
ATOM    571  CB  CYS A  62      14.786   9.880   3.270  1.00 15.00      A    C  
ATOM    572  SG  CYS A  62      14.462   8.418   4.307  1.00 15.00      A    S  
ATOM    573  N   SER A  63      13.061  10.170   0.125  1.00 15.00      A    N  
ATOM    574  HN  SER A  63      13.068   9.209  -0.071  1.00 15.00      A    H  
ATOM    575  CA  SER A  63      12.160  11.037  -0.628  1.00 15.00      A    C  
ATOM    576  CB  SER A  63      12.845  11.533  -1.906  1.00 15.00      A    C  
ATOM    577  OG  SER A  63      13.708  12.620  -1.632  1.00 15.00      A    O  
ATOM    578  HG  SER A  63      13.852  13.125  -2.436  1.00 15.00      A    H  
ATOM    579  C   SER A  63      10.870  10.301  -0.982  1.00 15.00      A    C  
ATOM    580  O   SER A  63      10.827   9.073  -0.964  1.00 15.00      A    O  
ATOM    581  N   PRO A  64       9.792  11.046  -1.292  1.00 15.00      A    N  
ATOM    582  CA  PRO A  64       9.787  12.503  -1.290  1.00 15.00      A    C  
ATOM    583  CB  PRO A  64       8.873  12.795  -2.477  1.00 15.00      A    C  
ATOM    584  CG  PRO A  64       7.865  11.684  -2.460  1.00 15.00      A    C  
ATOM    585  CD  PRO A  64       8.487  10.520  -1.718  1.00 15.00      A    C  
ATOM    586  C   PRO A  64       9.170  13.072  -0.014  1.00 15.00      A    C  
ATOM    587  O   PRO A  64       9.001  12.362   0.979  1.00 15.00      A    O  
ATOM    588  N   VAL A  65       8.840  14.358  -0.048  1.00 15.00      A    N  
ATOM    589  HN  VAL A  65       9.012  14.874  -0.863  1.00 15.00      A    H  
ATOM    590  CA  VAL A  65       8.229  15.023   1.095  1.00 15.00      A    C  
ATOM    591  CB  VAL A  65       8.553  16.533   1.107  1.00 15.00      A    C  
ATOM    592  CG1 VAL A  65       8.114  17.172   2.417  1.00 15.00      A    C  
ATOM    593  CG2 VAL A  65      10.038  16.765   0.865  1.00 15.00      A    C  
ATOM    594  C   VAL A  65       6.716  14.828   1.054  1.00 15.00      A    C  
ATOM    595  O   VAL A  65       6.103  14.927  -0.009  1.00 15.00      A    O  
ATOM    596  N   CYS A  66       6.124  14.539   2.214  1.00 15.00      A    N  
ATOM    597  HN  CYS A  66       6.671  14.474   3.025  1.00 15.00      A    H  
ATOM    598  CA  CYS A  66       4.682  14.321   2.312  1.00 15.00      A    C  
ATOM    599  C   CYS A  66       3.900  15.560   1.886  1.00 15.00      A    C  
ATOM    600  O   CYS A  66       4.322  16.691   2.133  1.00 15.00      A    O  
ATOM    601  CB  CYS A  66       4.289  13.909   3.733  1.00 15.00      A    C  
ATOM    602  SG  CYS A  66       5.098  12.391   4.340  1.00 15.00      A    S  
ATOM    603  N   LYS A  67       2.756  15.337   1.247  1.00 15.00      A    N  
ATOM    604  HN  LYS A  67       2.467  14.412   1.094  1.00 15.00      A    H  
ATOM    605  CA  LYS A  67       1.918  16.430   0.771  1.00 15.00      A    C  
ATOM    606  CB  LYS A  67       1.079  15.974  -0.425  1.00 15.00      A    C  
ATOM    607  CG  LYS A  67       1.905  15.319  -1.522  1.00 15.00      A    C  
ATOM    608  CD  LYS A  67       1.048  14.913  -2.709  1.00 15.00      A    C  
ATOM    609  CE  LYS A  67       1.827  14.039  -3.682  1.00 15.00      A    C  
ATOM    610  NZ  LYS A  67       3.113  14.664  -4.105  1.00 15.00      A    N  
ATOM    611  HZ1 LYS A  67       3.636  14.017  -4.730  1.00 15.00      A    H  
ATOM    612  HZ2 LYS A  67       3.701  14.873  -3.273  1.00 15.00      A    H  
ATOM    613  HZ3 LYS A  67       2.930  15.551  -4.619  1.00 15.00      A    H  
ATOM    614  C   LYS A  67       1.036  16.996   1.883  1.00 15.00      A    C  
ATOM    615  O   LYS A  67       1.123  16.569   3.036  1.00 15.00      A    O  
ATOM    616  N   GLU A  68       0.192  17.962   1.523  1.00 15.00      A    N  
ATOM    617  HN  GLU A  68       0.173  18.248   0.586  1.00 15.00      A    H  
ATOM    618  CA  GLU A  68      -0.704  18.614   2.478  1.00 15.00      A    C  
ATOM    619  CB  GLU A  68      -1.512  19.714   1.787  1.00 15.00      A    C  
ATOM    620  CG  GLU A  68      -0.880  21.092   1.869  1.00 15.00      A    C  
ATOM    621  CD  GLU A  68      -0.693  21.556   3.300  1.00 15.00      A    C  
ATOM    622  OE1 GLU A  68       0.471  21.733   3.720  1.00 15.00      A    O  
ATOM    623  OE2 GLU A  68      -1.710  21.737   4.005  1.00 15.00      A    O  
ATOM    624  C   GLU A  68      -1.648  17.638   3.175  1.00 15.00      A    C  
ATOM    625  O   GLU A  68      -1.704  17.588   4.405  1.00 15.00      A    O  
ATOM    626  N   LEU A  69      -2.388  16.866   2.388  1.00 15.00      A    N  
ATOM    627  HN  LEU A  69      -2.296  16.947   1.416  1.00 15.00      A    H  
ATOM    628  CA  LEU A  69      -3.339  15.907   2.937  1.00 15.00      A    C  
ATOM    629  CB  LEU A  69      -4.600  15.860   2.074  1.00 15.00      A    C  
ATOM    630  CG  LEU A  69      -5.412  17.157   2.027  1.00 15.00      A    C  
ATOM    631  CD1 LEU A  69      -6.383  17.144   0.860  1.00 15.00      A    C  
ATOM    632  CD2 LEU A  69      -6.150  17.376   3.340  1.00 15.00      A    C  
ATOM    633  C   LEU A  69      -2.732  14.514   3.108  1.00 15.00      A    C  
ATOM    634  O   LEU A  69      -3.448  13.511   3.125  1.00 15.00      A    O  
ATOM    635  N   GLN A  70      -1.409  14.461   3.248  1.00 15.00      A    N  
ATOM    636  HN  GLN A  70      -0.894  15.296   3.228  1.00 15.00      A    H  
ATOM    637  CA  GLN A  70      -0.705  13.198   3.437  1.00 15.00      A    C  
ATOM    638  CB  GLN A  70       0.312  12.958   2.316  1.00 15.00      A    C  
ATOM    639  CG  GLN A  70      -0.262  12.263   1.092  1.00 15.00      A    C  
ATOM    640  CD  GLN A  70       0.808  11.769   0.135  1.00 15.00      A    C  
ATOM    641  OE1 GLN A  70       1.879  12.364   0.022  1.00 15.00      A    O  
ATOM    642  NE2 GLN A  70       0.520  10.672  -0.559  1.00 15.00      A    N  
ATOM    643 HE21 GLN A  70      -0.354  10.251  -0.419  1.00 15.00      A    H  
ATOM    644 HE22 GLN A  70       1.199  10.322  -1.177  1.00 15.00      A    H  
ATOM    645  C   GLN A  70      -0.005  13.165   4.790  1.00 15.00      A    C  
ATOM    646  O   GLN A  70       0.567  14.164   5.228  1.00 15.00      A    O  
ATOM    647  N   TYR A  71      -0.059  12.014   5.452  1.00 15.00      A    N  
ATOM    648  HN  TYR A  71      -0.533  11.254   5.055  1.00 15.00      A    H  
ATOM    649  CA  TYR A  71       0.576  11.857   6.755  1.00 15.00      A    C  
ATOM    650  CB  TYR A  71      -0.442  11.425   7.822  1.00 15.00      A    C  
ATOM    651  CG  TYR A  71      -0.801   9.952   7.805  1.00 15.00      A    C  
ATOM    652  CD1 TYR A  71      -1.626   9.426   6.819  1.00 15.00      A    C  
ATOM    653  CD2 TYR A  71      -0.312   9.089   8.780  1.00 15.00      A    C  
ATOM    654  CE1 TYR A  71      -1.954   8.083   6.802  1.00 15.00      A    C  
ATOM    655  CE2 TYR A  71      -0.634   7.746   8.771  1.00 15.00      A    C  
ATOM    656  CZ  TYR A  71      -1.455   7.248   7.780  1.00 15.00      A    C  
ATOM    657  OH  TYR A  71      -1.776   5.910   7.766  1.00 15.00      A    O  
ATOM    658  HH  TYR A  71      -1.699   5.571   6.871  1.00 15.00      A    H  
ATOM    659  C   TYR A  71       1.747  10.880   6.681  1.00 15.00      A    C  
ATOM    660  O   TYR A  71       1.823  10.055   5.769  1.00 15.00      A    O  
ATOM    661  N   VAL A  72       2.657  10.985   7.644  1.00 15.00      A    N  
ATOM    662  HN  VAL A  72       2.537  11.663   8.341  1.00 15.00      A    H  
ATOM    663  CA  VAL A  72       3.828  10.117   7.690  1.00 15.00      A    C  
ATOM    664  CB  VAL A  72       5.016  10.803   8.400  1.00 15.00      A    C  
ATOM    665  CG1 VAL A  72       6.301  10.017   8.182  1.00 15.00      A    C  
ATOM    666  CG2 VAL A  72       5.177  12.240   7.925  1.00 15.00      A    C  
ATOM    667  C   VAL A  72       3.514   8.801   8.398  1.00 15.00      A    C  
ATOM    668  O   VAL A  72       3.510   8.732   9.628  1.00 15.00      A    O  
ATOM    669  N   LYS A  73       3.238   7.765   7.612  1.00 15.00      A    N  
ATOM    670  HN  LYS A  73       3.238   7.891   6.639  1.00 15.00      A    H  
ATOM    671  CA  LYS A  73       2.935   6.445   8.156  1.00 15.00      A    C  
ATOM    672  CB  LYS A  73       2.278   5.576   7.082  1.00 15.00      A    C  
ATOM    673  CG  LYS A  73       1.655   4.291   7.602  1.00 15.00      A    C  
ATOM    674  CD  LYS A  73       0.915   3.565   6.493  1.00 15.00      A    C  
ATOM    675  CE  LYS A  73       0.244   2.299   6.998  1.00 15.00      A    C  
ATOM    676  NZ  LYS A  73      -0.537   1.628   5.924  1.00 15.00      A    N  
ATOM    677  HZ1 LYS A  73      -0.975   0.759   6.289  1.00 15.00      A    H  
ATOM    678  HZ2 LYS A  73       0.087   1.381   5.129  1.00 15.00      A    H  
ATOM    679  HZ3 LYS A  73      -1.285   2.263   5.577  1.00 15.00      A    H  
ATOM    680  C   LYS A  73       4.214   5.788   8.666  1.00 15.00      A    C  
ATOM    681  O   LYS A  73       4.260   5.264   9.779  1.00 15.00      A    O  
ATOM    682  N   GLN A  74       5.250   5.823   7.835  1.00 15.00      A    N  
ATOM    683  HN  GLN A  74       5.138   6.236   6.953  1.00 15.00      A    H  
ATOM    684  CA  GLN A  74       6.547   5.267   8.193  1.00 15.00      A    C  
ATOM    685  CB  GLN A  74       6.926   4.114   7.255  1.00 15.00      A    C  
ATOM    686  CG  GLN A  74       8.371   3.639   7.378  1.00 15.00      A    C  
ATOM    687  CD  GLN A  74       8.682   2.976   8.708  1.00 15.00      A    C  
ATOM    688  OE1 GLN A  74       9.795   3.090   9.223  1.00 15.00      A    O  
ATOM    689  NE2 GLN A  74       7.708   2.269   9.266  1.00 15.00      A    N  
ATOM    690 HE21 GLN A  74       6.850   2.213   8.796  1.00 15.00      A    H  
ATOM    691 HE22 GLN A  74       7.887   1.831  10.124  1.00 15.00      A    H  
ATOM    692  C   GLN A  74       7.600   6.368   8.145  1.00 15.00      A    C  
ATOM    693  O   GLN A  74       7.868   6.937   7.088  1.00 15.00      A    O  
ATOM    694  N   GLU A  75       8.175   6.678   9.300  1.00 15.00      A    N  
ATOM    695  HN  GLU A  75       7.908   6.199  10.112  1.00 15.00      A    H  
ATOM    696  CA  GLU A  75       9.192   7.717   9.391  1.00 15.00      A    C  
ATOM    697  CB  GLU A  75       9.445   8.084  10.854  1.00 15.00      A    C  
ATOM    698  CG  GLU A  75       9.920   9.513  11.058  1.00 15.00      A    C  
ATOM    699  CD  GLU A  75       9.979   9.906  12.520  1.00 15.00      A    C  
ATOM    700  OE1 GLU A  75      11.102  10.033  13.054  1.00 15.00      A    O  
ATOM    701  OE2 GLU A  75       8.903  10.086  13.131  1.00 15.00      A    O  
ATOM    702  C   GLU A  75      10.489   7.280   8.716  1.00 15.00      A    C  
ATOM    703  O   GLU A  75      10.787   6.087   8.639  1.00 15.00      A    O  
ATOM    704  N   CYS A  76      11.245   8.255   8.220  1.00 15.00      A    N  
ATOM    705  HN  CYS A  76      10.941   9.182   8.306  1.00 15.00      A    H  
ATOM    706  CA  CYS A  76      12.511   7.986   7.547  1.00 15.00      A    C  
ATOM    707  C   CYS A  76      13.557   7.430   8.511  1.00 15.00      A    C  
ATOM    708  O   CYS A  76      14.134   8.163   9.315  1.00 15.00      A    O  
ATOM    709  CB  CYS A  76      13.039   9.251   6.863  1.00 15.00      A    C  
ATOM    710  SG  CYS A  76      14.731   9.103   6.198  1.00 15.00      A    S  
ATOM    711  N   ASN A  77      13.782   6.124   8.426  1.00 15.00      A    N  
ATOM    712  HN  ASN A  77      13.272   5.595   7.776  1.00 15.00      A    H  
ATOM    713  CA  ASN A  77      14.763   5.452   9.266  1.00 15.00      A    C  
ATOM    714  CB  ASN A  77      14.159   4.160   9.835  1.00 15.00      A    C  
ATOM    715  CG  ASN A  77      14.715   3.774  11.196  1.00 15.00      A    C  
ATOM    716  OD1 ASN A  77      15.727   4.309  11.648  1.00 15.00      A    O  
ATOM    717  ND2 ASN A  77      14.056   2.827  11.855  1.00 15.00      A    N  
ATOM    718 HD21 ASN A  77      13.262   2.438  11.434  1.00 15.00      A    H  
ATOM    719 HD22 ASN A  77      14.394   2.553  12.734  1.00 15.00      A    H  
ATOM    720  C   ASN A  77      15.992   5.120   8.425  1.00 15.00      A    C  
ATOM    721  O   ASN A  77      16.026   5.408   7.230  1.00 15.00      A    O  
ATOM    722  N   ARG A  78      16.998   4.520   9.047  1.00 15.00      A    N  
ATOM    723  HN  ARG A  78      16.926   4.332  10.006  1.00 15.00      A    H  
ATOM    724  CA  ARG A  78      18.211   4.140   8.335  1.00 15.00      A    C  
ATOM    725  CB  ARG A  78      19.376   3.972   9.314  1.00 15.00      A    C  
ATOM    726  CG  ARG A  78      20.413   5.081   9.236  1.00 15.00      A    C  
ATOM    727  CD  ARG A  78      21.425   4.980  10.367  1.00 15.00      A    C  
ATOM    728  NE  ARG A  78      22.608   5.803  10.115  1.00 15.00      A    N  
ATOM    729  HE  ARG A  78      22.844   5.975   9.179  1.00 15.00      A    H  
ATOM    730  CZ  ARG A  78      23.373   6.328  11.072  1.00 15.00      A    C  
ATOM    731  NH1 ARG A  78      23.088   6.126  12.353  1.00 15.00      A    N  
ATOM    732 HH11 ARG A  78      22.259   5.555  12.619  1.00 15.00      A    H  
ATOM    733 HH12 ARG A  78      23.691   6.540  13.093  1.00 15.00      A    H  
ATOM    734  NH2 ARG A  78      24.434   7.054  10.742  1.00 15.00      A    N  
ATOM    735 HH21 ARG A  78      24.665   7.212   9.740  1.00 15.00      A    H  
ATOM    736 HH22 ARG A  78      25.035   7.466  11.485  1.00 15.00      A    H  
ATOM    737  C   ARG A  78      17.984   2.852   7.547  1.00 15.00      A    C  
ATOM    738  O   ARG A  78      18.801   2.470   6.710  1.00 15.00      A    O  
ATOM    739  N   THR A  79      16.856   2.199   7.817  1.00 15.00      A    N  
ATOM    740  HN  THR A  79      16.245   2.567   8.488  1.00 15.00      A    H  
ATOM    741  CA  THR A  79      16.505   0.952   7.154  1.00 15.00      A    C  
ATOM    742  CB  THR A  79      16.236  -0.157   8.194  1.00 15.00      A    C  
ATOM    743  OG1 THR A  79      17.163  -0.037   9.280  1.00 15.00      A    O  
ATOM    744  HG1 THR A  79      16.794  -0.455  10.061  1.00 15.00      A    H  
ATOM    745  CG2 THR A  79      16.378  -1.535   7.567  1.00 15.00      A    C  
ATOM    746  C   THR A  79      15.255   1.114   6.284  1.00 15.00      A    C  
ATOM    747  O   THR A  79      15.019   0.320   5.376  1.00 15.00      A    O  
ATOM    748  N   HIS A  80      14.458   2.149   6.553  1.00 15.00      A    N  
ATOM    749  HN  HIS A  80      14.704   2.774   7.267  1.00 15.00      A    H  
ATOM    750  CA  HIS A  80      13.228   2.371   5.794  1.00 15.00      A    C  
ATOM    751  CB  HIS A  80      11.996   2.069   6.652  1.00 15.00      A    C  
ATOM    752  CG  HIS A  80      11.819   0.615   6.968  1.00 15.00      A    C  
ATOM    753  ND1 HIS A  80      11.417  -0.282   6.007  1.00 15.00      A    N  
ATOM    754  CD2 HIS A  80      12.009  -0.043   8.140  1.00 15.00      A    C  
ATOM    755  CE1 HIS A  80      11.370  -1.457   6.605  1.00 15.00      A    C  
ATOM    756  NE2 HIS A  80      11.720  -1.362   7.894  1.00 15.00      A    N  
ATOM    757  HE2 HIS A  80      11.763  -2.096   8.542  1.00 15.00      A    H  
ATOM    758  C   HIS A  80      13.138   3.777   5.203  1.00 15.00      A    C  
ATOM    759  O   HIS A  80      13.977   4.634   5.472  1.00 15.00      A    O  
ATOM    760  N   ASN A  81      12.102   3.998   4.396  1.00 15.00      A    N  
ATOM    761  HN  ASN A  81      11.464   3.271   4.234  1.00 15.00      A    H  
ATOM    762  CA  ASN A  81      11.881   5.286   3.746  1.00 15.00      A    C  
ATOM    763  CB  ASN A  81      11.727   5.073   2.233  1.00 15.00      A    C  
ATOM    764  CG  ASN A  81      11.456   6.350   1.456  1.00 15.00      A    C  
ATOM    765  OD1 ASN A  81      10.307   6.677   1.158  1.00 15.00      A    O  
ATOM    766  ND2 ASN A  81      12.513   7.077   1.121  1.00 15.00      A    N  
ATOM    767 HD21 ASN A  81      13.399   6.756   1.388  1.00 15.00      A    H  
ATOM    768 HD22 ASN A  81      12.363   7.905   0.618  1.00 15.00      A    H  
ATOM    769  C   ASN A  81      10.639   5.976   4.306  1.00 15.00      A    C  
ATOM    770  O   ASN A  81       9.775   5.332   4.900  1.00 15.00      A    O  
ATOM    771  N   ARG A  82      10.566   7.292   4.116  1.00 15.00      A    N  
ATOM    772  HN  ARG A  82      11.300   7.745   3.650  1.00 15.00      A    H  
ATOM    773  CA  ARG A  82       9.430   8.080   4.577  1.00 15.00      A    C  
ATOM    774  CB  ARG A  82       9.780   9.568   4.536  1.00 15.00      A    C  
ATOM    775  CG  ARG A  82       8.703  10.487   5.092  1.00 15.00      A    C  
ATOM    776  CD  ARG A  82       9.004  11.942   4.767  1.00 15.00      A    C  
ATOM    777  NE  ARG A  82      10.344  12.336   5.200  1.00 15.00      A    N  
ATOM    778  HE  ARG A  82      10.538  12.298   6.160  1.00 15.00      A    H  
ATOM    779  CZ  ARG A  82      11.304  12.740   4.369  1.00 15.00      A    C  
ATOM    780  NH1 ARG A  82      11.076  12.806   3.064  1.00 15.00      A    N  
ATOM    781 HH11 ARG A  82      10.143  12.543   2.683  1.00 15.00      A    H  
ATOM    782 HH12 ARG A  82      11.829  13.122   2.419  1.00 15.00      A    H  
ATOM    783  NH2 ARG A  82      12.497  13.069   4.844  1.00 15.00      A    N  
ATOM    784 HH21 ARG A  82      13.247  13.384   4.196  1.00 15.00      A    H  
ATOM    785 HH22 ARG A  82      12.684  13.013   5.866  1.00 15.00      A    H  
ATOM    786  C   ARG A  82       8.206   7.809   3.705  1.00 15.00      A    C  
ATOM    787  O   ARG A  82       8.114   8.293   2.576  1.00 15.00      A    O  
ATOM    788  N   VAL A  83       7.272   7.025   4.234  1.00 15.00      A    N  
ATOM    789  HN  VAL A  83       7.404   6.669   5.138  1.00 15.00      A    H  
ATOM    790  CA  VAL A  83       6.057   6.683   3.506  1.00 15.00      A    C  
ATOM    791  CB  VAL A  83       5.544   5.276   3.882  1.00 15.00      A    C  
ATOM    792  CG1 VAL A  83       4.264   4.946   3.127  1.00 15.00      A    C  
ATOM    793  CG2 VAL A  83       6.612   4.229   3.601  1.00 15.00      A    C  
ATOM    794  C   VAL A  83       4.960   7.713   3.755  1.00 15.00      A    C  
ATOM    795  O   VAL A  83       4.492   7.880   4.882  1.00 15.00      A    O  
ATOM    796  N   CYS A  84       4.564   8.403   2.694  1.00 15.00      A    N  
ATOM    797  HN  CYS A  84       4.985   8.228   1.826  1.00 15.00      A    H  
ATOM    798  CA  CYS A  84       3.520   9.414   2.783  1.00 15.00      A    C  
ATOM    799  C   CYS A  84       2.235   8.906   2.142  1.00 15.00      A    C  
ATOM    800  O   CYS A  84       2.139   8.815   0.923  1.00 15.00      A    O  
ATOM    801  CB  CYS A  84       3.968  10.700   2.086  1.00 15.00      A    C  
ATOM    802  SG  CYS A  84       5.567  11.357   2.657  1.00 15.00      A    S  
ATOM    803  N   GLU A  85       1.258   8.558   2.967  1.00 15.00      A    N  
ATOM    804  HN  GLU A  85       1.396   8.636   3.934  1.00 15.00      A    H  
ATOM    805  CA  GLU A  85      -0.018   8.061   2.464  1.00 15.00      A    C  
ATOM    806  CB  GLU A  85      -0.332   6.682   3.050  1.00 15.00      A    C  
ATOM    807  CG  GLU A  85       0.403   5.535   2.374  1.00 15.00      A    C  
ATOM    808  CD  GLU A  85       0.127   4.193   3.026  1.00 15.00      A    C  
ATOM    809  OE1 GLU A  85      -1.033   3.950   3.428  1.00 15.00      A    O  
ATOM    810  OE2 GLU A  85       1.071   3.383   3.135  1.00 15.00      A    O  
ATOM    811  C   GLU A  85      -1.142   9.034   2.785  1.00 15.00      A    C  
ATOM    812  O   GLU A  85      -1.059   9.782   3.759  1.00 15.00      A    O  
ATOM    813  N   CYS A  86      -2.186   9.033   1.956  1.00 15.00      A    N  
ATOM    814  HN  CYS A  86      -2.187   8.429   1.184  1.00 15.00      A    H  
ATOM    815  CA  CYS A  86      -3.329   9.914   2.172  1.00 15.00      A    C  
ATOM    816  C   CYS A  86      -4.127   9.462   3.393  1.00 15.00      A    C  
ATOM    817  O   CYS A  86      -4.153   8.275   3.725  1.00 15.00      A    O  
ATOM    818  CB  CYS A  86      -4.221   9.979   0.929  1.00 15.00      A    C  
ATOM    819  SG  CYS A  86      -3.380  10.560  -0.585  1.00 15.00      A    S  
ATOM    820  N   LYS A  87      -4.774  10.418   4.057  1.00 15.00      A    N  
ATOM    821  HN  LYS A  87      -4.726  11.341   3.731  1.00 15.00      A    H  
ATOM    822  CA  LYS A  87      -5.553  10.131   5.259  1.00 15.00      A    C  
ATOM    823  CB  LYS A  87      -5.856  11.424   6.019  1.00 15.00      A    C  
ATOM    824  CG  LYS A  87      -4.616  12.049   6.643  1.00 15.00      A    C  
ATOM    825  CD  LYS A  87      -4.719  13.563   6.732  1.00 15.00      A    C  
ATOM    826  CE  LYS A  87      -3.379  14.172   7.116  1.00 15.00      A    C  
ATOM    827  NZ  LYS A  87      -3.430  15.658   7.167  1.00 15.00      A    N  
ATOM    828  HZ1 LYS A  87      -3.765  16.036   6.258  1.00 15.00      A    H  
ATOM    829  HZ2 LYS A  87      -2.482  16.040   7.360  1.00 15.00      A    H  
ATOM    830  HZ3 LYS A  87      -4.076  15.968   7.921  1.00 15.00      A    H  
ATOM    831  C   LYS A  87      -6.827   9.333   4.972  1.00 15.00      A    C  
ATOM    832  O   LYS A  87      -7.163   9.077   3.814  1.00 15.00      A    O  
ATOM    833  N   GLU A  88      -7.519   8.938   6.043  1.00 15.00      A    N  
ATOM    834  HN  GLU A  88      -7.190   9.183   6.934  1.00 15.00      A    H  
ATOM    835  CA  GLU A  88      -8.750   8.150   5.938  1.00 15.00      A    C  
ATOM    836  CB  GLU A  88      -9.323   7.873   7.334  1.00 15.00      A    C  
ATOM    837  CG  GLU A  88     -10.138   6.589   7.450  1.00 15.00      A    C  
ATOM    838  CD  GLU A  88     -11.529   6.702   6.852  1.00 15.00      A    C  
ATOM    839  OE1 GLU A  88     -12.261   7.643   7.224  1.00 15.00      A    O  
ATOM    840  OE2 GLU A  88     -11.890   5.842   6.017  1.00 15.00      A    O  
ATOM    841  C   GLU A  88      -9.796   8.838   5.065  1.00 15.00      A    C  
ATOM    842  O   GLU A  88     -10.106  10.015   5.256  1.00 15.00      A    O  
ATOM    843  N   GLY A  89     -10.327   8.091   4.102  1.00 15.00      A    N  
ATOM    844  HN  GLY A  89     -10.032   7.162   4.002  1.00 15.00      A    H  
ATOM    845  CA  GLY A  89     -11.338   8.625   3.208  1.00 15.00      A    C  
ATOM    846  C   GLY A  89     -10.759   9.435   2.063  1.00 15.00      A    C  
ATOM    847  O   GLY A  89     -11.469  10.230   1.443  1.00 15.00      A    O  
ATOM    848  N   ARG A  90      -9.466   9.241   1.781  1.00 15.00      A    N  
ATOM    849  HN  ARG A  90      -8.949   8.598   2.312  1.00 15.00      A    H  
ATOM    850  CA  ARG A  90      -8.804   9.967   0.699  1.00 15.00      A    C  
ATOM    851  CB  ARG A  90      -8.106  11.231   1.221  1.00 15.00      A    C  
ATOM    852  CG  ARG A  90      -8.978  12.134   2.079  1.00 15.00      A    C  
ATOM    853  CD  ARG A  90      -8.401  13.535   2.179  1.00 15.00      A    C  
ATOM    854  NE  ARG A  90      -8.847  14.389   1.080  1.00 15.00      A    N  
ATOM    855  HE  ARG A  90      -8.613  14.115   0.167  1.00 15.00      A    H  
ATOM    856  CZ  ARG A  90      -9.542  15.509   1.252  1.00 15.00      A    C  
ATOM    857  NH1 ARG A  90      -9.867  15.906   2.474  1.00 15.00      A    N  
ATOM    858 HH11 ARG A  90     -10.410  16.782   2.609  1.00 15.00      A    H  
ATOM    859 HH12 ARG A  90      -9.578  15.340   3.298  1.00 15.00      A    H  
ATOM    860  NH2 ARG A  90      -9.915  16.229   0.204  1.00 15.00      A    N  
ATOM    861 HH21 ARG A  90      -9.663  15.919  -0.758  1.00 15.00      A    H  
ATOM    862 HH22 ARG A  90     -10.458  17.105   0.340  1.00 15.00      A    H  
ATOM    863  C   ARG A  90      -7.788   9.090  -0.028  1.00 15.00      A    C  
ATOM    864  O   ARG A  90      -7.148   8.229   0.578  1.00 15.00      A    O  
ATOM    865  N   TYR A  91      -7.652   9.314  -1.332  1.00 15.00      A    N  
ATOM    866  HN  TYR A  91      -8.212   9.999  -1.757  1.00 15.00      A    H  
ATOM    867  CA  TYR A  91      -6.702   8.570  -2.153  1.00 15.00      A    C  
ATOM    868  CB  TYR A  91      -7.428   7.676  -3.165  1.00 15.00      A    C  
ATOM    869  CG  TYR A  91      -8.109   8.424  -4.290  1.00 15.00      A    C  
ATOM    870  CD1 TYR A  91      -9.258   9.168  -4.060  1.00 15.00      A    C  
ATOM    871  CD2 TYR A  91      -7.600   8.387  -5.582  1.00 15.00      A    C  
ATOM    872  CE1 TYR A  91      -9.881   9.855  -5.082  1.00 15.00      A    C  
ATOM    873  CE2 TYR A  91      -8.218   9.071  -6.611  1.00 15.00      A    C  
ATOM    874  CZ  TYR A  91      -9.358   9.803  -6.355  1.00 15.00      A    C  
ATOM    875  OH  TYR A  91      -9.977  10.488  -7.375  1.00 15.00      A    O  
ATOM    876  HH  TYR A  91      -9.800  10.047  -8.210  1.00 15.00      A    H  
ATOM    877  C   TYR A  91      -5.766   9.534  -2.875  1.00 15.00      A    C  
ATOM    878  O   TYR A  91      -6.065  10.720  -2.993  1.00 15.00      A    O  
ATOM    879  N   LEU A  92      -4.639   9.027  -3.361  1.00 15.00      A    N  
ATOM    880  HN  LEU A  92      -4.453   8.071  -3.251  1.00 15.00      A    H  
ATOM    881  CA  LEU A  92      -3.676   9.870  -4.060  1.00 15.00      A    C  
ATOM    882  CB  LEU A  92      -2.248   9.354  -3.864  1.00 15.00      A    C  
ATOM    883  CG  LEU A  92      -1.129  10.280  -4.351  1.00 15.00      A    C  
ATOM    884  CD1 LEU A  92      -1.198  11.627  -3.647  1.00 15.00      A    C  
ATOM    885  CD2 LEU A  92       0.231   9.634  -4.143  1.00 15.00      A    C  
ATOM    886  C   LEU A  92      -4.006   9.994  -5.544  1.00 15.00      A    C  
ATOM    887  O   LEU A  92      -3.750   9.079  -6.328  1.00 15.00      A    O  
ATOM    888  N   GLU A  93      -4.580  11.132  -5.918  1.00 15.00      A    N  
ATOM    889  HN  GLU A  93      -4.764  11.818  -5.243  1.00 15.00      A    H  
ATOM    890  CA  GLU A  93      -4.942  11.390  -7.303  1.00 15.00      A    C  
ATOM    891  CB  GLU A  93      -6.362  11.960  -7.397  1.00 15.00      A    C  
ATOM    892  CG  GLU A  93      -6.838  12.244  -8.817  1.00 15.00      A    C  
ATOM    893  CD  GLU A  93      -7.188  10.988  -9.591  1.00 15.00      A    C  
ATOM    894  OE1 GLU A  93      -6.262  10.226  -9.942  1.00 15.00      A    O  
ATOM    895  OE2 GLU A  93      -8.391  10.770  -9.854  1.00 15.00      A    O  
ATOM    896  C   GLU A  93      -3.942  12.342  -7.949  1.00 15.00      A    C  
ATOM    897  O   GLU A  93      -4.099  13.564  -7.883  1.00 15.00      A    O  
ATOM    898  N   ILE A  94      -2.903  11.763  -8.552  1.00 15.00      A    N  
ATOM    899  HN  ILE A  94      -2.839  10.786  -8.538  1.00 15.00      A    H  
ATOM    900  CA  ILE A  94      -1.856  12.525  -9.234  1.00 15.00      A    C  
ATOM    901  CB  ILE A  94      -2.417  13.450 -10.342  1.00 15.00      A    C  
ATOM    902  CG1 ILE A  94      -3.339  12.650 -11.273  1.00 15.00      A    C  
ATOM    903  CG2 ILE A  94      -1.283  14.080 -11.139  1.00 15.00      A    C  
ATOM    904  CD1 ILE A  94      -4.114  13.498 -12.260  1.00 15.00      A    C  
ATOM    905  C   ILE A  94      -0.952  13.300  -8.263  1.00 15.00      A    C  
ATOM    906  O   ILE A  94       0.129  12.825  -7.909  1.00 15.00      A    O  
ATOM    907  N   GLU A  95      -1.396  14.483  -7.828  1.00 15.00      A    N  
ATOM    908  HN  GLU A  95      -2.269  14.807  -8.129  1.00 15.00      A    H  
ATOM    909  CA  GLU A  95      -0.605  15.308  -6.914  1.00 15.00      A    C  
ATOM    910  CB  GLU A  95      -0.089  16.558  -7.634  1.00 15.00      A    C  
ATOM    911  CG  GLU A  95       1.080  16.312  -8.574  1.00 15.00      A    C  
ATOM    912  CD  GLU A  95       2.347  15.932  -7.834  1.00 15.00      A    C  
ATOM    913  OE1 GLU A  95       2.824  16.746  -7.013  1.00 15.00      A    O  
ATOM    914  OE2 GLU A  95       2.864  14.821  -8.072  1.00 15.00      A    O  
ATOM    915  C   GLU A  95      -1.376  15.725  -5.661  1.00 15.00      A    C  
ATOM    916  O   GLU A  95      -0.823  16.401  -4.793  1.00 15.00      A    O  
ATOM    917  N   PHE A  96      -2.646  15.335  -5.557  1.00 15.00      A    N  
ATOM    918  HN  PHE A  96      -3.044  14.793  -6.271  1.00 15.00      A    H  
ATOM    919  CA  PHE A  96      -3.456  15.706  -4.393  1.00 15.00      A    C  
ATOM    920  CB  PHE A  96      -4.378  16.885  -4.727  1.00 15.00      A    C  
ATOM    921  CG  PHE A  96      -3.657  18.157  -5.078  1.00 15.00      A    C  
ATOM    922  CD1 PHE A  96      -3.044  18.919  -4.096  1.00 15.00      A    C  
ATOM    923  CD2 PHE A  96      -3.594  18.590  -6.393  1.00 15.00      A    C  
ATOM    924  CE1 PHE A  96      -2.382  20.088  -4.419  1.00 15.00      A    C  
ATOM    925  CE2 PHE A  96      -2.934  19.758  -6.723  1.00 15.00      A    C  
ATOM    926  CZ  PHE A  96      -2.326  20.508  -5.734  1.00 15.00      A    C  
ATOM    927  C   PHE A  96      -4.291  14.539  -3.877  1.00 15.00      A    C  
ATOM    928  O   PHE A  96      -4.706  13.676  -4.647  1.00 15.00      A    O  
ATOM    929  N   CYS A  97      -4.541  14.524  -2.567  1.00 15.00      A    N  
ATOM    930  HN  CYS A  97      -4.173  15.236  -2.001  1.00 15.00      A    H  
ATOM    931  CA  CYS A  97      -5.356  13.477  -1.956  1.00 15.00      A    C  
ATOM    932  C   CYS A  97      -6.819  13.896  -1.969  1.00 15.00      A    C  
ATOM    933  O   CYS A  97      -7.227  14.764  -1.203  1.00 15.00      A    O  
ATOM    934  CB  CYS A  97      -4.916  13.189  -0.519  1.00 15.00      A    C  
ATOM    935  SG  CYS A  97      -3.212  12.573  -0.348  1.00 15.00      A    S  
ATOM    936  N   LEU A  98      -7.600  13.287  -2.850  1.00 15.00      A    N  
ATOM    937  HN  LEU A  98      -7.217  12.600  -3.437  1.00 15.00      A    H  
ATOM    938  CA  LEU A  98      -9.015  13.612  -2.965  1.00 15.00      A    C  
ATOM    939  CB  LEU A  98      -9.442  13.637  -4.435  1.00 15.00      A    C  
ATOM    940  CG  LEU A  98      -8.647  14.569  -5.356  1.00 15.00      A    C  
ATOM    941  CD1 LEU A  98      -9.218  14.538  -6.765  1.00 15.00      A    C  
ATOM    942  CD2 LEU A  98      -8.636  15.990  -4.811  1.00 15.00      A    C  
ATOM    943  C   LEU A  98      -9.876  12.627  -2.186  1.00 15.00      A    C  
ATOM    944  O   LEU A  98      -9.479  11.484  -1.968  1.00 15.00      A    O  
ATOM    945  N   LYS A  99     -11.053  13.082  -1.767  1.00 15.00      A    N  
ATOM    946  HN  LYS A  99     -11.306  14.004  -1.971  1.00 15.00      A    H  
ATOM    947  CA  LYS A  99     -11.978  12.243  -1.016  1.00 15.00      A    C  
ATOM    948  CB  LYS A  99     -13.127  13.082  -0.450  1.00 15.00      A    C  
ATOM    949  CG  LYS A  99     -12.746  13.906   0.767  1.00 15.00      A    C  
ATOM    950  CD  LYS A  99     -13.746  15.022   1.016  1.00 15.00      A    C  
ATOM    951  CE  LYS A  99     -13.361  15.840   2.237  1.00 15.00      A    C  
ATOM    952  NZ  LYS A  99     -14.156  17.093   2.339  1.00 15.00      A    N  
ATOM    953  HZ1 LYS A  99     -13.974  17.560   3.251  1.00 15.00      A    H  
ATOM    954  HZ2 LYS A  99     -15.171  16.880   2.267  1.00 15.00      A    H  
ATOM    955  HZ3 LYS A  99     -13.896  17.744   1.571  1.00 15.00      A    H  
ATOM    956  C   LYS A  99     -12.531  11.118  -1.883  1.00 15.00      A    C  
ATOM    957  O   LYS A  99     -12.662  11.268  -3.101  1.00 15.00      A    O  
ATOM    958  N   HIS A 100     -12.849   9.993  -1.248  1.00 15.00      A    N  
ATOM    959  HN  HIS A 100     -12.720   9.941  -0.277  1.00 15.00      A    H  
ATOM    960  CA  HIS A 100     -13.385   8.838  -1.959  1.00 15.00      A    C  
ATOM    961  CB  HIS A 100     -13.416   7.608  -1.049  1.00 15.00      A    C  
ATOM    962  CG  HIS A 100     -12.074   7.004  -0.787  1.00 15.00      A    C  
ATOM    963  ND1 HIS A 100     -11.084   7.020  -1.739  1.00 15.00      A    N  
ATOM    964  CD2 HIS A 100     -11.608   6.386   0.330  1.00 15.00      A    C  
ATOM    965  CE1 HIS A 100     -10.047   6.418  -1.191  1.00 15.00      A    C  
ATOM    966  NE2 HIS A 100     -10.318   6.019   0.059  1.00 15.00      A    N  
ATOM    967  HE2 HIS A 100      -9.706   5.551   0.667  1.00 15.00      A    H  
ATOM    968  C   HIS A 100     -14.777   9.118  -2.502  1.00 15.00      A    C  
ATOM    969  O   HIS A 100     -15.590   9.777  -1.851  1.00 15.00      A    O  
ATOM    970  N   ARG A 101     -15.033   8.611  -3.702  1.00 15.00      A    N  
ATOM    971  HN  ARG A 101     -14.334   8.097  -4.157  1.00 15.00      A    H  
ATOM    972  CA  ARG A 101     -16.315   8.791  -4.369  1.00 15.00      A    C  
ATOM    973  CB  ARG A 101     -16.245   8.187  -5.775  1.00 15.00      A    C  
ATOM    974  CG  ARG A 101     -17.585   7.838  -6.401  1.00 15.00      A    C  
ATOM    975  CD  ARG A 101     -17.412   7.374  -7.838  1.00 15.00      A    C  
ATOM    976  NE  ARG A 101     -16.287   6.447  -7.989  1.00 15.00      A    N  
ATOM    977  HE  ARG A 101     -16.285   5.639  -7.429  1.00 15.00      A    H  
ATOM    978  CZ  ARG A 101     -15.275   6.643  -8.833  1.00 15.00      A    C  
ATOM    979  NH1 ARG A 101     -15.247   7.728  -9.595  1.00 15.00      A    N  
ATOM    980 HH11 ARG A 101     -16.016   8.426  -9.534  1.00 15.00      A    H  
ATOM    981 HH12 ARG A 101     -14.457   7.882 -10.254  1.00 15.00      A    H  
ATOM    982  NH2 ARG A 101     -14.289   5.757  -8.910  1.00 15.00      A    N  
ATOM    983 HH21 ARG A 101     -13.500   5.912  -9.570  1.00 15.00      A    H  
ATOM    984 HH22 ARG A 101     -14.305   4.906  -8.310  1.00 15.00      A    H  
ATOM    985  C   ARG A 101     -17.451   8.167  -3.566  1.00 15.00      A    C  
ATOM    986  O   ARG A 101     -17.447   6.967  -3.294  1.00 15.00      A    O  
ATOM    987  N   SER A 102     -18.417   8.994  -3.182  1.00 15.00      A    N  
ATOM    988  HN  SER A 102     -18.361   9.942  -3.424  1.00 15.00      A    H  
ATOM    989  CA  SER A 102     -19.558   8.525  -2.412  1.00 15.00      A    C  
ATOM    990  CB  SER A 102     -20.227   9.690  -1.677  1.00 15.00      A    C  
ATOM    991  OG  SER A 102     -20.029   9.589  -0.279  1.00 15.00      A    O  
ATOM    992  HG  SER A 102     -20.511   8.830   0.060  1.00 15.00      A    H  
ATOM    993  C   SER A 102     -20.570   7.822  -3.305  1.00 15.00      A    C  
ATOM    994  O   SER A 102     -21.197   8.451  -4.156  1.00 15.00      A    O  
ATOM    995  N   CYS A 103     -20.705   6.509  -3.116  1.00 15.00      A    N  
ATOM    996  HN  CYS A 103     -20.148   6.064  -2.441  1.00 15.00      A    H  
ATOM    997  CA  CYS A 103     -21.654   5.713  -3.892  1.00 15.00      A    C  
ATOM    998  C   CYS A 103     -23.076   6.221  -3.657  1.00 15.00      A    C  
ATOM    999  O   CYS A 103     -23.518   6.312  -2.516  1.00 15.00      A    O  
ATOM   1000  CB  CYS A 103     -21.556   4.241  -3.490  1.00 15.00      A    C  
ATOM   1001  SG  CYS A 103     -21.004   3.113  -4.813  1.00 15.00      A    S  
ATOM   1002  N   PRO A 104     -23.800   6.567  -4.741  1.00 15.00      A    N  
ATOM   1003  CA  PRO A 104     -25.182   7.089  -4.671  1.00 15.00      A    C  
ATOM   1004  CB  PRO A 104     -25.616   7.111  -6.138  1.00 15.00      A    C  
ATOM   1005  CG  PRO A 104     -24.344   7.263  -6.898  1.00 15.00      A    C  
ATOM   1006  CD  PRO A 104     -23.316   6.485  -6.130  1.00 15.00      A    C  
ATOM   1007  C   PRO A 104     -26.138   6.219  -3.837  1.00 15.00      A    C  
ATOM   1008  O   PRO A 104     -25.808   5.088  -3.476  1.00 15.00      A    O  
ATOM   1009  N   PRO A 105     -27.345   6.751  -3.523  1.00 15.00      A    N  
ATOM   1010  CA  PRO A 105     -28.366   6.043  -2.726  1.00 15.00      A    C  
ATOM   1011  CB  PRO A 105     -29.390   7.136  -2.380  1.00 15.00      A    C  
ATOM   1012  CG  PRO A 105     -28.765   8.428  -2.798  1.00 15.00      A    C  
ATOM   1013  CD  PRO A 105     -27.810   8.092  -3.901  1.00 15.00      A    C  
ATOM   1014  C   PRO A 105     -29.050   4.901  -3.489  1.00 15.00      A    C  
ATOM   1015  O   PRO A 105     -30.209   4.572  -3.230  1.00 15.00      A    O  
ATOM   1016  N   GLY A 106     -28.319   4.314  -4.433  1.00 15.00      A    N  
ATOM   1017  HN  GLY A 106     -27.416   4.646  -4.603  1.00 15.00      A    H  
ATOM   1018  CA  GLY A 106     -28.824   3.206  -5.218  1.00 15.00      A    C  
ATOM   1019  C   GLY A 106     -27.679   2.378  -5.772  1.00 15.00      A    C  
ATOM   1020  O   GLY A 106     -27.890   1.406  -6.501  1.00 15.00      A    O  
ATOM   1021  N   PHE A 107     -26.459   2.786  -5.415  1.00 15.00      A    N  
ATOM   1022  HN  PHE A 107     -26.376   3.570  -4.837  1.00 15.00      A    H  
ATOM   1023  CA  PHE A 107     -25.245   2.108  -5.858  1.00 15.00      A    C  
ATOM   1024  CB  PHE A 107     -24.335   3.082  -6.612  1.00 15.00      A    C  
ATOM   1025  CG  PHE A 107     -24.849   3.511  -7.958  1.00 15.00      A    C  
ATOM   1026  CD1 PHE A 107     -24.173   3.160  -9.113  1.00 15.00      A    C  
ATOM   1027  CD2 PHE A 107     -26.004   4.271  -8.069  1.00 15.00      A    C  
ATOM   1028  CE1 PHE A 107     -24.638   3.558 -10.351  1.00 15.00      A    C  
ATOM   1029  CE2 PHE A 107     -26.477   4.672  -9.302  1.00 15.00      A    C  
ATOM   1030  CZ  PHE A 107     -25.792   4.315 -10.446  1.00 15.00      A    C  
ATOM   1031  C   PHE A 107     -24.475   1.532  -4.675  1.00 15.00      A    C  
ATOM   1032  O   PHE A 107     -24.543   2.054  -3.561  1.00 15.00      A    O  
ATOM   1033  N   GLY A 108     -23.740   0.457  -4.931  1.00 15.00      A    N  
ATOM   1034  HN  GLY A 108     -23.741   0.082  -5.837  1.00 15.00      A    H  
ATOM   1035  CA  GLY A 108     -22.946  -0.174  -3.895  1.00 15.00      A    C  
ATOM   1036  C   GLY A 108     -21.477  -0.248  -4.266  1.00 15.00      A    C  
ATOM   1037  O   GLY A 108     -21.127  -0.308  -5.447  1.00 15.00      A    O  
ATOM   1038  N   VAL A 109     -20.619  -0.245  -3.254  1.00 15.00      A    N  
ATOM   1039  HN  VAL A 109     -20.964  -0.204  -2.338  1.00 15.00      A    H  
ATOM   1040  CA  VAL A 109     -19.177  -0.306  -3.461  1.00 15.00      A    C  
ATOM   1041  CB  VAL A 109     -18.424   0.231  -2.224  1.00 15.00      A    C  
ATOM   1042  CG1 VAL A 109     -16.919   0.135  -2.411  1.00 15.00      A    C  
ATOM   1043  CG2 VAL A 109     -18.838   1.664  -1.933  1.00 15.00      A    C  
ATOM   1044  C   VAL A 109     -18.724  -1.737  -3.743  1.00 15.00      A    C  
ATOM   1045  O   VAL A 109     -18.940  -2.634  -2.931  1.00 15.00      A    O  
ATOM   1046  N   VAL A 110     -18.100  -1.946  -4.900  1.00 15.00      A    N  
ATOM   1047  HN  VAL A 110     -17.958  -1.192  -5.512  1.00 15.00      A    H  
ATOM   1048  CA  VAL A 110     -17.617  -3.272  -5.273  1.00 15.00      A    C  
ATOM   1049  CB  VAL A 110     -17.953  -3.630  -6.735  1.00 15.00      A    C  
ATOM   1050  CG1 VAL A 110     -19.450  -3.849  -6.896  1.00 15.00      A    C  
ATOM   1051  CG2 VAL A 110     -17.461  -2.549  -7.689  1.00 15.00      A    C  
ATOM   1052  C   VAL A 110     -16.116  -3.407  -5.031  1.00 15.00      A    C  
ATOM   1053  O   VAL A 110     -15.597  -4.512  -4.875  1.00 15.00      A    O  
ATOM   1054  N   GLN A 111     -15.427  -2.270  -5.002  1.00 15.00      A    N  
ATOM   1055  HN  GLN A 111     -15.899  -1.423  -5.143  1.00 15.00      A    H  
ATOM   1056  CA  GLN A 111     -13.992  -2.244  -4.766  1.00 15.00      A    C  
ATOM   1057  CB  GLN A 111     -13.235  -1.951  -6.064  1.00 15.00      A    C  
ATOM   1058  CG  GLN A 111     -12.340  -3.087  -6.536  1.00 15.00      A    C  
ATOM   1059  CD  GLN A 111     -11.705  -2.807  -7.885  1.00 15.00      A    C  
ATOM   1060  OE1 GLN A 111     -12.298  -2.148  -8.738  1.00 15.00      A    O  
ATOM   1061  NE2 GLN A 111     -10.490  -3.302  -8.086  1.00 15.00      A    N  
ATOM   1062 HE21 GLN A 111     -10.074  -3.816  -7.363  1.00 15.00      A    H  
ATOM   1063 HE22 GLN A 111     -10.058  -3.131  -8.949  1.00 15.00      A    H  
ATOM   1064  C   GLN A 111     -13.655  -1.198  -3.714  1.00 15.00      A    C  
ATOM   1065  O   GLN A 111     -13.762   0.005  -3.968  1.00 15.00      A    O  
ATOM   1066  N   ALA A 112     -13.266  -1.664  -2.529  1.00 15.00      A    N  
ATOM   1067  HN  ALA A 112     -13.214  -2.633  -2.392  1.00 15.00      A    H  
ATOM   1068  CA  ALA A 112     -12.917  -0.772  -1.427  1.00 15.00      A    C  
ATOM   1069  CB  ALA A 112     -12.533  -1.573  -0.194  1.00 15.00      A    C  
ATOM   1070  C   ALA A 112     -11.791   0.174  -1.824  1.00 15.00      A    C  
ATOM   1071  O   ALA A 112     -10.815  -0.232  -2.454  1.00 15.00      A    O  
ATOM   1072  N   GLY A 113     -11.944   1.439  -1.456  1.00 15.00      A    N  
ATOM   1073  HN  GLY A 113     -12.742   1.701  -0.955  1.00 15.00      A    H  
ATOM   1074  CA  GLY A 113     -10.947   2.431  -1.785  1.00 15.00      A    C  
ATOM   1075  C   GLY A 113      -9.788   2.429  -0.822  1.00 15.00      A    C  
ATOM   1076  O   GLY A 113      -9.978   2.378   0.392  1.00 15.00      A    O  
ATOM   1077  N   THR A 114      -8.586   2.480  -1.372  1.00 15.00      A    N  
ATOM   1078  HN  THR A 114      -8.513   2.512  -2.347  1.00 15.00      A    H  
ATOM   1079  CA  THR A 114      -7.370   2.500  -0.577  1.00 15.00      A    C  
ATOM   1080  CB  THR A 114      -6.346   1.490  -1.137  1.00 15.00      A    C  
ATOM   1081  OG1 THR A 114      -6.109   1.760  -2.523  1.00 15.00      A    O  
ATOM   1082  HG1 THR A 114      -5.877   0.945  -2.972  1.00 15.00      A    H  
ATOM   1083  CG2 THR A 114      -6.856   0.065  -0.982  1.00 15.00      A    C  
ATOM   1084  C   THR A 114      -6.774   3.907  -0.622  1.00 15.00      A    C  
ATOM   1085  O   THR A 114      -7.309   4.777  -1.309  1.00 15.00      A    O  
ATOM   1086  N   PRO A 115      -5.679   4.177   0.116  1.00 15.00      A    N  
ATOM   1087  CA  PRO A 115      -5.037   5.499   0.103  1.00 15.00      A    C  
ATOM   1088  CB  PRO A 115      -3.962   5.399   1.196  1.00 15.00      A    C  
ATOM   1089  CG  PRO A 115      -4.330   4.197   1.999  1.00 15.00      A    C  
ATOM   1090  CD  PRO A 115      -5.006   3.257   1.047  1.00 15.00      A    C  
ATOM   1091  C   PRO A 115      -4.385   5.826  -1.247  1.00 15.00      A    C  
ATOM   1092  O   PRO A 115      -3.772   6.880  -1.405  1.00 15.00      A    O  
ATOM   1093  N   GLU A 116      -4.526   4.921  -2.220  1.00 15.00      A    N  
ATOM   1094  HN  GLU A 116      -5.034   4.103  -2.041  1.00 15.00      A    H  
ATOM   1095  CA  GLU A 116      -3.945   5.120  -3.544  1.00 15.00      A    C  
ATOM   1096  CB  GLU A 116      -2.883   4.055  -3.824  1.00 15.00      A    C  
ATOM   1097  CG  GLU A 116      -1.480   4.606  -4.009  1.00 15.00      A    C  
ATOM   1098  CD  GLU A 116      -0.884   5.136  -2.720  1.00 15.00      A    C  
ATOM   1099  OE1 GLU A 116      -0.344   4.324  -1.938  1.00 15.00      A    O  
ATOM   1100  OE2 GLU A 116      -0.949   6.363  -2.494  1.00 15.00      A    O  
ATOM   1101  C   GLU A 116      -5.003   5.089  -4.645  1.00 15.00      A    C  
ATOM   1102  O   GLU A 116      -4.904   5.819  -5.631  1.00 15.00      A    O  
ATOM   1103  N   ARG A 117      -6.015   4.242  -4.475  1.00 15.00      A    N  
ATOM   1104  HN  ARG A 117      -6.051   3.693  -3.663  1.00 15.00      A    H  
ATOM   1105  CA  ARG A 117      -7.075   4.114  -5.472  1.00 15.00      A    C  
ATOM   1106  CB  ARG A 117      -7.198   2.664  -5.938  1.00 15.00      A    C  
ATOM   1107  CG  ARG A 117      -5.976   2.151  -6.677  1.00 15.00      A    C  
ATOM   1108  CD  ARG A 117      -6.119   0.682  -7.026  1.00 15.00      A    C  
ATOM   1109  NE  ARG A 117      -5.008   0.214  -7.848  1.00 15.00      A    N  
ATOM   1110  HE  ARG A 117      -4.540   0.879  -8.396  1.00 15.00      A    H  
ATOM   1111  CZ  ARG A 117      -4.598  -1.050  -7.891  1.00 15.00      A    C  
ATOM   1112  NH1 ARG A 117      -5.203  -1.976  -7.159  1.00 15.00      A    N  
ATOM   1113 HH11 ARG A 117      -6.002  -1.715  -6.546  1.00 15.00      A    H  
ATOM   1114 HH12 ARG A 117      -4.878  -2.963  -7.197  1.00 15.00      A    H  
ATOM   1115  NH2 ARG A 117      -3.581  -1.389  -8.673  1.00 15.00      A    N  
ATOM   1116 HH21 ARG A 117      -3.106  -0.665  -9.250  1.00 15.00      A    H  
ATOM   1117 HH22 ARG A 117      -3.258  -2.377  -8.709  1.00 15.00      A    H  
ATOM   1118  C   ARG A 117      -8.418   4.608  -4.949  1.00 15.00      A    C  
ATOM   1119  O   ARG A 117      -8.661   4.626  -3.745  1.00 15.00      A    O  
ATOM   1120  N   ASN A 118      -9.290   5.000  -5.872  1.00 15.00      A    N  
ATOM   1121  HN  ASN A 118      -9.037   4.955  -6.817  1.00 15.00      A    H  
ATOM   1122  CA  ASN A 118     -10.614   5.496  -5.518  1.00 15.00      A    C  
ATOM   1123  CB  ASN A 118     -11.099   6.491  -6.577  1.00 15.00      A    C  
ATOM   1124  CG  ASN A 118     -12.154   7.454  -6.059  1.00 15.00      A    C  
ATOM   1125  OD1 ASN A 118     -12.632   7.330  -4.933  1.00 15.00      A    O  
ATOM   1126  ND2 ASN A 118     -12.523   8.426  -6.883  1.00 15.00      A    N  
ATOM   1127 HD21 ASN A 118     -12.102   8.468  -7.767  1.00 15.00      A    H  
ATOM   1128 HD22 ASN A 118     -13.199   9.063  -6.573  1.00 15.00      A    H  
ATOM   1129  C   ASN A 118     -11.606   4.343  -5.402  1.00 15.00      A    C  
ATOM   1130  O   ASN A 118     -11.401   3.274  -5.980  1.00 15.00      A    O  
ATOM   1131  N   THR A 119     -12.674   4.570  -4.646  1.00 15.00      A    N  
ATOM   1132  HN  THR A 119     -12.768   5.440  -4.205  1.00 15.00      A    H  
ATOM   1133  CA  THR A 119     -13.709   3.568  -4.455  1.00 15.00      A    C  
ATOM   1134  CB  THR A 119     -14.685   3.983  -3.336  1.00 15.00      A    C  
ATOM   1135  OG1 THR A 119     -15.176   5.302  -3.594  1.00 15.00      A    O  
ATOM   1136  HG1 THR A 119     -15.391   5.732  -2.763  1.00 15.00      A    H  
ATOM   1137  CG2 THR A 119     -13.994   3.970  -1.986  1.00 15.00      A    C  
ATOM   1138  C   THR A 119     -14.498   3.366  -5.745  1.00 15.00      A    C  
ATOM   1139  O   THR A 119     -15.073   4.310  -6.289  1.00 15.00      A    O  
ATOM   1140  N   VAL A 120     -14.508   2.137  -6.242  1.00 15.00      A    N  
ATOM   1141  HN  VAL A 120     -14.017   1.427  -5.777  1.00 15.00      A    H  
ATOM   1142  CA  VAL A 120     -15.230   1.822  -7.469  1.00 15.00      A    C  
ATOM   1143  CB  VAL A 120     -14.579   0.645  -8.230  1.00 15.00      A    C  
ATOM   1144  CG1 VAL A 120     -15.378   0.291  -9.476  1.00 15.00      A    C  
ATOM   1145  CG2 VAL A 120     -13.144   0.991  -8.606  1.00 15.00      A    C  
ATOM   1146  C   VAL A 120     -16.698   1.516  -7.174  1.00 15.00      A    C  
ATOM   1147  O   VAL A 120     -17.011   0.640  -6.368  1.00 15.00      A    O  
ATOM   1148  N   CYS A 121     -17.590   2.259  -7.823  1.00 15.00      A    N  
ATOM   1149  HN  CYS A 121     -17.276   2.948  -8.446  1.00 15.00      A    H  
ATOM   1150  CA  CYS A 121     -19.025   2.079  -7.633  1.00 15.00      A    C  
ATOM   1151  C   CYS A 121     -19.645   1.267  -8.764  1.00 15.00      A    C  
ATOM   1152  O   CYS A 121     -19.172   1.300  -9.900  1.00 15.00      A    O  
ATOM   1153  CB  CYS A 121     -19.722   3.437  -7.527  1.00 15.00      A    C  
ATOM   1154  SG  CYS A 121     -19.651   4.193  -5.871  1.00 15.00      A    S  
ATOM   1155  N   LYS A 122     -20.709   0.542  -8.436  1.00 15.00      A    N  
ATOM   1156  HN  LYS A 122     -21.029   0.561  -7.510  1.00 15.00      A    H  
ATOM   1157  CA  LYS A 122     -21.416  -0.282  -9.408  1.00 15.00      A    C  
ATOM   1158  CB  LYS A 122     -20.783  -1.672  -9.491  1.00 15.00      A    C  
ATOM   1159  CG  LYS A 122     -20.104  -1.969 -10.819  1.00 15.00      A    C  
ATOM   1160  CD  LYS A 122     -21.037  -2.702 -11.768  1.00 15.00      A    C  
ATOM   1161  CE  LYS A 122     -20.322  -3.079 -13.054  1.00 15.00      A    C  
ATOM   1162  NZ  LYS A 122     -21.115  -4.034 -13.875  1.00 15.00      A    N  
ATOM   1163  HZ1 LYS A 122     -20.622  -4.229 -14.770  1.00 15.00      A    H  
ATOM   1164  HZ2 LYS A 122     -22.051  -3.633 -14.088  1.00 15.00      A    H  
ATOM   1165  HZ3 LYS A 122     -21.241  -4.928 -13.359  1.00 15.00      A    H  
ATOM   1166  C   LYS A 122     -22.894  -0.397  -9.048  1.00 15.00      A    C  
ATOM   1167  O   LYS A 122     -23.271  -0.257  -7.884  1.00 15.00      A    O  
ATOM   1168  N   ARG A 123     -23.724  -0.650 -10.057  1.00 15.00      A    N  
ATOM   1169  HN  ARG A 123     -23.359  -0.750 -10.960  1.00 15.00      A    H  
ATOM   1170  CA  ARG A 123     -25.161  -0.782  -9.855  1.00 15.00      A    C  
ATOM   1171  CB  ARG A 123     -25.907  -0.668 -11.186  1.00 15.00      A    C  
ATOM   1172  CG  ARG A 123     -26.007   0.746 -11.725  1.00 15.00      A    C  
ATOM   1173  CD  ARG A 123     -27.412   1.042 -12.219  1.00 15.00      A    C  
ATOM   1174  NE  ARG A 123     -27.533   2.395 -12.754  1.00 15.00      A    N  
ATOM   1175  HE  ARG A 123     -26.740   2.970 -12.714  1.00 15.00      A    H  
ATOM   1176  CZ  ARG A 123     -28.656   2.886 -13.276  1.00 15.00      A    C  
ATOM   1177  NH1 ARG A 123     -29.748   2.134 -13.340  1.00 15.00      A    N  
ATOM   1178 HH11 ARG A 123     -30.623   2.520 -13.751  1.00 15.00      A    H  
ATOM   1179 HH12 ARG A 123     -29.731   1.161 -12.974  1.00 15.00      A    H  
ATOM   1180  NH2 ARG A 123     -28.683   4.126 -13.748  1.00 15.00      A    N  
ATOM   1181 HH21 ARG A 123     -29.559   4.507 -14.159  1.00 15.00      A    H  
ATOM   1182 HH22 ARG A 123     -27.829   4.720 -13.706  1.00 15.00      A    H  
ATOM   1183  C   ARG A 123     -25.506  -2.106  -9.195  1.00 15.00      A    C  
ATOM   1184  O   ARG A 123     -25.030  -3.160  -9.619  1.00 15.00      A    O  
ATOM   1185  N   CYS A 124     -26.336  -2.043  -8.157  1.00 15.00      A    N  
ATOM   1186  HN  CYS A 124     -26.678  -1.171  -7.870  1.00 15.00      A    H  
ATOM   1187  CA  CYS A 124     -26.756  -3.243  -7.445  1.00 15.00      A    C  
ATOM   1188  C   CYS A 124     -27.671  -4.081  -8.337  1.00 15.00      A    C  
ATOM   1189  O   CYS A 124     -28.752  -3.631  -8.724  1.00 15.00      A    O  
ATOM   1190  CB  CYS A 124     -27.460  -2.878  -6.137  1.00 15.00      A    C  
ATOM   1191  SG  CYS A 124     -26.449  -1.896  -4.979  1.00 15.00      A    S  
ATOM   1192  N   PRO A 125     -27.235  -5.311  -8.676  1.00 15.00      A    N  
ATOM   1193  CA  PRO A 125     -27.988  -6.228  -9.555  1.00 15.00      A    C  
ATOM   1194  CB  PRO A 125     -27.115  -7.489  -9.589  1.00 15.00      A    C  
ATOM   1195  CG  PRO A 125     -25.754  -7.026  -9.200  1.00 15.00      A    C  
ATOM   1196  CD  PRO A 125     -25.965  -5.909  -8.223  1.00 15.00      A    C  
ATOM   1197  C   PRO A 125     -29.378  -6.578  -9.024  1.00 15.00      A    C  
ATOM   1198  O   PRO A 125     -29.764  -6.162  -7.932  1.00 15.00      A    O  
ATOM   1199  N   ASP A 126     -30.128  -7.342  -9.819  1.00 15.00      A    N  
ATOM   1200  HN  ASP A 126     -29.768  -7.626 -10.686  1.00 15.00      A    H  
ATOM   1201  CA  ASP A 126     -31.470  -7.767  -9.432  1.00 15.00      A    C  
ATOM   1202  CB  ASP A 126     -32.156  -8.522 -10.575  1.00 15.00      A    C  
ATOM   1203  CG  ASP A 126     -32.606  -7.607 -11.698  1.00 15.00      A    C  
ATOM   1204  OD1 ASP A 126     -33.730  -7.064 -11.609  1.00 15.00      A    O  
ATOM   1205  OD2 ASP A 126     -31.837  -7.432 -12.668  1.00 15.00      A    O  
ATOM   1206  C   ASP A 126     -31.397  -8.641  -8.187  1.00 15.00      A    C  
ATOM   1207  O   ASP A 126     -30.849  -9.742  -8.221  1.00 15.00      A    O  
ATOM   1208  N   GLY A 127     -31.947  -8.135  -7.089  1.00 15.00      A    N  
ATOM   1209  HN  GLY A 127     -32.389  -7.263  -7.133  1.00 15.00      A    H  
ATOM   1210  CA  GLY A 127     -31.910  -8.861  -5.836  1.00 15.00      A    C  
ATOM   1211  C   GLY A 127     -30.960  -8.216  -4.844  1.00 15.00      A    C  
ATOM   1212  O   GLY A 127     -30.661  -8.789  -3.799  1.00 15.00      A    O  
ATOM   1213  N   PHE A 128     -30.478  -7.021  -5.190  1.00 15.00      A    N  
ATOM   1214  HN  PHE A 128     -30.752  -6.633  -6.047  1.00 15.00      A    H  
ATOM   1215  CA  PHE A 128     -29.561  -6.265  -4.338  1.00 15.00      A    C  
ATOM   1216  CB  PHE A 128     -28.141  -6.276  -4.920  1.00 15.00      A    C  
ATOM   1217  CG  PHE A 128     -27.456  -7.616  -4.884  1.00 15.00      A    C  
ATOM   1218  CD1 PHE A 128     -26.538  -7.915  -3.890  1.00 15.00      A    C  
ATOM   1219  CD2 PHE A 128     -27.723  -8.575  -5.850  1.00 15.00      A    C  
ATOM   1220  CE1 PHE A 128     -25.900  -9.142  -3.858  1.00 15.00      A    C  
ATOM   1221  CE2 PHE A 128     -27.091  -9.805  -5.823  1.00 15.00      A    C  
ATOM   1222  CZ  PHE A 128     -26.177 -10.089  -4.826  1.00 15.00      A    C  
ATOM   1223  C   PHE A 128     -30.050  -4.824  -4.187  1.00 15.00      A    C  
ATOM   1224  O   PHE A 128     -30.852  -4.347  -4.998  1.00 15.00      A    O  
ATOM   1225  N   PHE A 129     -29.564  -4.125  -3.161  1.00 15.00      A    N  
ATOM   1226  HN  PHE A 129     -28.915  -4.546  -2.558  1.00 15.00      A    H  
ATOM   1227  CA  PHE A 129     -29.977  -2.746  -2.910  1.00 15.00      A    C  
ATOM   1228  CB  PHE A 129     -31.326  -2.733  -2.177  1.00 15.00      A    C  
ATOM   1229  CG  PHE A 129     -31.212  -3.026  -0.702  1.00 15.00      A    C  
ATOM   1230  CD1 PHE A 129     -31.348  -2.010   0.234  1.00 15.00      A    C  
ATOM   1231  CD2 PHE A 129     -30.947  -4.309  -0.251  1.00 15.00      A    C  
ATOM   1232  CE1 PHE A 129     -31.223  -2.268   1.584  1.00 15.00      A    C  
ATOM   1233  CE2 PHE A 129     -30.825  -4.575   1.099  1.00 15.00      A    C  
ATOM   1234  CZ  PHE A 129     -30.959  -3.553   2.017  1.00 15.00      A    C  
ATOM   1235  C   PHE A 129     -28.952  -1.974  -2.072  1.00 15.00      A    C  
ATOM   1236  O   PHE A 129     -27.925  -2.510  -1.648  1.00 15.00      A    O  
ATOM   1237  N   SER A 130     -29.272  -0.701  -1.842  1.00 15.00      A    N  
ATOM   1238  HN  SER A 130     -30.100  -0.355  -2.236  1.00 15.00      A    H  
ATOM   1239  CA  SER A 130     -28.462   0.208  -1.031  1.00 15.00      A    C  
ATOM   1240  CB  SER A 130     -27.158   0.596  -1.740  1.00 15.00      A    C  
ATOM   1241  OG  SER A 130     -27.374   0.856  -3.112  1.00 15.00      A    O  
ATOM   1242  HG  SER A 130     -26.663   0.466  -3.628  1.00 15.00      A    H  
ATOM   1243  C   SER A 130     -29.298   1.439  -0.691  1.00 15.00      A    C  
ATOM   1244  O   SER A 130     -29.743   2.163  -1.581  1.00 15.00      A    O  
ATOM   1245  N   ASN A 131     -29.523   1.668   0.601  1.00 15.00      A    N  
ATOM   1246  HN  ASN A 131     -29.123   1.074   1.270  1.00 15.00      A    H  
ATOM   1247  CA  ASN A 131     -30.355   2.787   1.043  1.00 15.00      A    C  
ATOM   1248  CB  ASN A 131     -31.335   2.344   2.141  1.00 15.00      A    C  
ATOM   1249  CG  ASN A 131     -30.661   1.771   3.384  1.00 15.00      A    C  
ATOM   1250  OD1 ASN A 131     -29.488   2.030   3.655  1.00 15.00      A    O  
ATOM   1251  ND2 ASN A 131     -31.414   0.997   4.158  1.00 15.00      A    N  
ATOM   1252 HD21 ASN A 131     -32.344   0.840   3.891  1.00 15.00      A    H  
ATOM   1253 HD22 ASN A 131     -31.010   0.619   4.967  1.00 15.00      A    H  
ATOM   1254  C   ASN A 131     -29.575   4.022   1.496  1.00 15.00      A    C  
ATOM   1255  O   ASN A 131     -30.157   4.923   2.101  1.00 15.00      A    O  
ATOM   1256  N   GLU A 132     -28.278   4.087   1.205  1.00 15.00      A    N  
ATOM   1257  HN  GLU A 132     -27.850   3.359   0.710  1.00 15.00      A    H  
ATOM   1258  CA  GLU A 132     -27.494   5.241   1.632  1.00 15.00      A    C  
ATOM   1259  CB  GLU A 132     -26.910   5.004   3.026  1.00 15.00      A    C  
ATOM   1260  CG  GLU A 132     -25.919   3.851   3.105  1.00 15.00      A    C  
ATOM   1261  CD  GLU A 132     -25.494   3.543   4.530  1.00 15.00      A    C  
ATOM   1262  OE1 GLU A 132     -25.314   2.347   4.850  1.00 15.00      A    O  
ATOM   1263  OE2 GLU A 132     -25.345   4.496   5.326  1.00 15.00      A    O  
ATOM   1264  C   GLU A 132     -26.384   5.620   0.655  1.00 15.00      A    C  
ATOM   1265  O   GLU A 132     -26.061   4.873  -0.271  1.00 15.00      A    O  
ATOM   1266  N   THR A 133     -25.815   6.802   0.883  1.00 15.00      A    N  
ATOM   1267  HN  THR A 133     -26.147   7.349   1.625  1.00 15.00      A    H  
ATOM   1268  CA  THR A 133     -24.721   7.315   0.072  1.00 15.00      A    C  
ATOM   1269  CB  THR A 133     -24.912   8.809  -0.257  1.00 15.00      A    C  
ATOM   1270  OG1 THR A 133     -26.305   9.093  -0.429  1.00 15.00      A    O  
ATOM   1271  HG1 THR A 133     -26.654   9.472   0.380  1.00 15.00      A    H  
ATOM   1272  CG2 THR A 133     -24.163   9.187  -1.526  1.00 15.00      A    C  
ATOM   1273  C   THR A 133     -23.421   7.153   0.846  1.00 15.00      A    C  
ATOM   1274  O   THR A 133     -22.965   8.080   1.518  1.00 15.00      A    O  
ATOM   1275  N   SER A 134     -22.840   5.964   0.770  1.00 15.00      A    N  
ATOM   1276  HN  SER A 134     -23.251   5.263   0.223  1.00 15.00      A    H  
ATOM   1277  CA  SER A 134     -21.604   5.682   1.482  1.00 15.00      A    C  
ATOM   1278  CB  SER A 134     -21.851   4.648   2.585  1.00 15.00      A    C  
ATOM   1279  OG  SER A 134     -20.662   4.361   3.299  1.00 15.00      A    O  
ATOM   1280  HG  SER A 134     -20.850   3.720   3.989  1.00 15.00      A    H  
ATOM   1281  C   SER A 134     -20.525   5.193   0.531  1.00 15.00      A    C  
ATOM   1282  O   SER A 134     -20.812   4.516  -0.455  1.00 15.00      A    O  
ATOM   1283  N   SER A 135     -19.282   5.542   0.834  1.00 15.00      A    N  
ATOM   1284  HN  SER A 135     -19.121   6.085   1.635  1.00 15.00      A    H  
ATOM   1285  CA  SER A 135     -18.149   5.139   0.014  1.00 15.00      A    C  
ATOM   1286  CB  SER A 135     -17.126   6.275  -0.058  1.00 15.00      A    C  
ATOM   1287  OG  SER A 135     -16.723   6.672   1.239  1.00 15.00      A    O  
ATOM   1288  HG  SER A 135     -15.962   6.155   1.508  1.00 15.00      A    H  
ATOM   1289  C   SER A 135     -17.496   3.878   0.572  1.00 15.00      A    C  
ATOM   1290  O   SER A 135     -16.371   3.537   0.209  1.00 15.00      A    O  
ATOM   1291  N   LYS A 136     -18.210   3.191   1.466  1.00 15.00      A    N  
ATOM   1292  HN  LYS A 136     -19.097   3.519   1.720  1.00 15.00      A    H  
ATOM   1293  CA  LYS A 136     -17.702   1.965   2.078  1.00 15.00      A    C  
ATOM   1294  CB  LYS A 136     -17.225   2.230   3.516  1.00 15.00      A    C  
ATOM   1295  CG  LYS A 136     -16.412   3.506   3.689  1.00 15.00      A    C  
ATOM   1296  CD  LYS A 136     -15.693   3.546   5.030  1.00 15.00      A    C  
ATOM   1297  CE  LYS A 136     -14.342   2.853   4.956  1.00 15.00      A    C  
ATOM   1298  NZ  LYS A 136     -13.512   3.124   6.162  1.00 15.00      A    N  
ATOM   1299  HZ1 LYS A 136     -12.664   2.523   6.155  1.00 15.00      A    H  
ATOM   1300  HZ2 LYS A 136     -14.058   2.926   7.023  1.00 15.00      A    H  
ATOM   1301  HZ3 LYS A 136     -13.215   4.122   6.175  1.00 15.00      A    H  
ATOM   1302  C   LYS A 136     -18.752   0.853   2.075  1.00 15.00      A    C  
ATOM   1303  O   LYS A 136     -18.408  -0.328   2.065  1.00 15.00      A    O  
ATOM   1304  N   ALA A 137     -20.032   1.236   2.080  1.00 15.00      A    N  
ATOM   1305  HN  ALA A 137     -20.243   2.193   2.076  1.00 15.00      A    H  
ATOM   1306  CA  ALA A 137     -21.127   0.264   2.084  1.00 15.00      A    C  
ATOM   1307  CB  ALA A 137     -22.401   0.894   2.629  1.00 15.00      A    C  
ATOM   1308  C   ALA A 137     -21.370  -0.322   0.693  1.00 15.00      A    C  
ATOM   1309  O   ALA A 137     -21.588   0.411  -0.273  1.00 15.00      A    O  
ATOM   1310  N   PRO A 138     -21.346  -1.663   0.581  1.00 15.00      A    N  
ATOM   1311  CA  PRO A 138     -21.548  -2.363  -0.682  1.00 15.00      A    C  
ATOM   1312  CB  PRO A 138     -20.771  -3.675  -0.480  1.00 15.00      A    C  
ATOM   1313  CG  PRO A 138     -20.464  -3.772   0.988  1.00 15.00      A    C  
ATOM   1314  CD  PRO A 138     -21.122  -2.606   1.679  1.00 15.00      A    C  
ATOM   1315  C   PRO A 138     -23.016  -2.677  -0.958  1.00 15.00      A    C  
ATOM   1316  O   PRO A 138     -23.902  -2.295  -0.191  1.00 15.00      A    O  
ATOM   1317  N   CYS A 139     -23.261  -3.373  -2.070  1.00 15.00      A    N  
ATOM   1318  HN  CYS A 139     -22.513  -3.633  -2.645  1.00 15.00      A    H  
ATOM   1319  CA  CYS A 139     -24.613  -3.761  -2.452  1.00 15.00      A    C  
ATOM   1320  C   CYS A 139     -25.059  -4.955  -1.625  1.00 15.00      A    C  
ATOM   1321  O   CYS A 139     -24.555  -6.063  -1.806  1.00 15.00      A    O  
ATOM   1322  CB  CYS A 139     -24.674  -4.137  -3.940  1.00 15.00      A    C  
ATOM   1323  SG  CYS A 139     -24.602  -2.735  -5.103  1.00 15.00      A    S  
ATOM   1324  N   ARG A 140     -25.987  -4.727  -0.706  1.00 15.00      A    N  
ATOM   1325  HN  ARG A 140     -26.343  -3.820  -0.592  1.00 15.00      A    H  
ATOM   1326  CA  ARG A 140     -26.497  -5.800   0.133  1.00 15.00      A    C  
ATOM   1327  CB  ARG A 140     -26.868  -5.270   1.519  1.00 15.00      A    C  
ATOM   1328  CG  ARG A 140     -25.657  -4.896   2.360  1.00 15.00      A    C  
ATOM   1329  CD  ARG A 140     -26.002  -3.901   3.457  1.00 15.00      A    C  
ATOM   1330  NE  ARG A 140     -24.811  -3.505   4.212  1.00 15.00      A    N  
ATOM   1331  HE  ARG A 140     -24.099  -4.171   4.309  1.00 15.00      A    H  
ATOM   1332  CZ  ARG A 140     -24.639  -2.305   4.769  1.00 15.00      A    C  
ATOM   1333  NH1 ARG A 140     -25.581  -1.373   4.669  1.00 15.00      A    N  
ATOM   1334 HH11 ARG A 140     -25.439  -0.439   5.106  1.00 15.00      A    H  
ATOM   1335 HH12 ARG A 140     -26.461  -1.575   4.152  1.00 15.00      A    H  
ATOM   1336  NH2 ARG A 140     -23.517  -2.037   5.424  1.00 15.00      A    N  
ATOM   1337 HH21 ARG A 140     -22.773  -2.761   5.500  1.00 15.00      A    H  
ATOM   1338 HH22 ARG A 140     -23.379  -1.103   5.859  1.00 15.00      A    H  
ATOM   1339  C   ARG A 140     -27.688  -6.451  -0.551  1.00 15.00      A    C  
ATOM   1340  O   ARG A 140     -28.482  -5.772  -1.193  1.00 15.00      A    O  
ATOM   1341  N   LYS A 141     -27.804  -7.765  -0.436  1.00 15.00      A    N  
ATOM   1342  HN  LYS A 141     -27.144  -8.265   0.088  1.00 15.00      A    H  
ATOM   1343  CA  LYS A 141     -28.904  -8.473  -1.077  1.00 15.00      A    C  
ATOM   1344  CB  LYS A 141     -28.550  -9.945  -1.340  1.00 15.00      A    C  
ATOM   1345  CG  LYS A 141     -29.282 -10.961  -0.472  1.00 15.00      A    C  
ATOM   1346  CD  LYS A 141     -29.080 -12.377  -0.991  1.00 15.00      A    C  
ATOM   1347  CE  LYS A 141     -29.615 -12.533  -2.408  1.00 15.00      A    C  
ATOM   1348  NZ  LYS A 141     -29.240 -13.846  -3.008  1.00 15.00      A    N  
ATOM   1349  HZ1 LYS A 141     -28.208 -13.977  -2.967  1.00 15.00      A    H  
ATOM   1350  HZ2 LYS A 141     -29.541 -13.882  -4.002  1.00 15.00      A    H  
ATOM   1351  HZ3 LYS A 141     -29.699 -14.622  -2.490  1.00 15.00      A    H  
ATOM   1352  C   LYS A 141     -30.211  -8.328  -0.301  1.00 15.00      A    C  
ATOM   1353  O   LYS A 141     -30.207  -8.068   0.905  1.00 15.00      A    O  
ATOM   1354  N   HIS A 142     -31.326  -8.473  -1.014  1.00 15.00      A    N  
ATOM   1355  HN  HIS A 142     -31.256  -8.639  -1.979  1.00 15.00      A    H  
ATOM   1356  CA  HIS A 142     -32.650  -8.378  -0.409  1.00 15.00      A    C  
ATOM   1357  CB  HIS A 142     -33.739  -8.511  -1.476  1.00 15.00      A    C  
ATOM   1358  CG  HIS A 142     -33.808  -7.386  -2.460  1.00 15.00      A    C  
ATOM   1359  ND1 HIS A 142     -33.260  -6.158  -2.191  1.00 15.00      A    N  
ATOM   1360  CD2 HIS A 142     -34.375  -7.363  -3.694  1.00 15.00      A    C  
ATOM   1361  CE1 HIS A 142     -33.501  -5.417  -3.255  1.00 15.00      A    C  
ATOM   1362  NE2 HIS A 142     -34.173  -6.104  -4.190  1.00 15.00      A    N  
ATOM   1363  HE2 HIS A 142     -34.468  -5.769  -5.061  1.00 15.00      A    H  
ATOM   1364  C   HIS A 142     -32.843  -9.476   0.626  1.00 15.00      A    C  
ATOM   1365  O   HIS A 142     -32.536 -10.643   0.367  1.00 15.00      A    O  
ATOM   1366  N   THR A 143     -33.341  -9.100   1.801  1.00 15.00      A    N  
ATOM   1367  HN  THR A 143     -33.542  -8.154   1.959  1.00 15.00      A    H  
ATOM   1368  CA  THR A 143     -33.582 -10.068   2.858  1.00 15.00      A    C  
ATOM   1369  CB  THR A 143     -33.854  -9.410   4.230  1.00 15.00      A    C  
ATOM   1370  OG1 THR A 143     -34.196 -10.418   5.191  1.00 15.00      A    O  
ATOM   1371  HG1 THR A 143     -35.043 -10.205   5.589  1.00 15.00      A    H  
ATOM   1372  CG2 THR A 143     -34.975  -8.383   4.145  1.00 15.00      A    C  
ATOM   1373  C   THR A 143     -34.713 -11.025   2.478  1.00 15.00      A    C  
ATOM   1374  O   THR A 143     -35.826 -10.600   2.157  1.00 15.00      A    O  
ATOM   1375  N   ASN A 144     -34.401 -12.317   2.496  1.00 15.00      A    N  
ATOM   1376  HN  ASN A 144     -33.497 -12.581   2.761  1.00 15.00      A    H  
ATOM   1377  CA  ASN A 144     -35.361 -13.351   2.147  1.00 15.00      A    C  
ATOM   1378  CB  ASN A 144     -34.629 -14.629   1.739  1.00 15.00      A    C  
ATOM   1379  CG  ASN A 144     -35.484 -15.546   0.889  1.00 15.00      A    C  
ATOM   1380  OD1 ASN A 144     -35.344 -16.766   0.946  1.00 15.00      A    O  
ATOM   1381  ND2 ASN A 144     -36.372 -14.968   0.085  1.00 15.00      A    N  
ATOM   1382 HD21 ASN A 144     -36.432 -13.991   0.084  1.00 15.00      A    H  
ATOM   1383 HD22 ASN A 144     -36.926 -15.547  -0.482  1.00 15.00      A    H  
ATOM   1384  C   ASN A 144     -36.286 -13.630   3.320  1.00 15.00      A    C  
ATOM   1385  O   ASN A 144     -36.035 -14.535   4.117  1.00 15.00      A    O  
ATOM   1386  N   CYS A 145     -37.346 -12.830   3.407  1.00 15.00      A    N  
ATOM   1387  HN  CYS A 145     -37.470 -12.136   2.724  1.00 15.00      A    H  
ATOM   1388  CA  CYS A 145     -38.330 -12.942   4.481  1.00 15.00      A    C  
ATOM   1389  C   CYS A 145     -39.418 -13.969   4.177  1.00 15.00      A    C  
ATOM   1390  O   CYS A 145     -40.194 -14.336   5.057  1.00 15.00      A    O  
ATOM   1391  CB  CYS A 145     -38.972 -11.581   4.743  1.00 15.00      A    C  
ATOM   1392  SG  CYS A 145     -38.802 -10.409   3.359  1.00 15.00      A    S  
ATOM   1393  N   SER A 146     -39.483 -14.415   2.929  1.00 15.00      A    N  
ATOM   1394  HN  SER A 146     -38.846 -14.070   2.271  1.00 15.00      A    H  
ATOM   1395  CA  SER A 146     -40.487 -15.390   2.506  1.00 15.00      A    C  
ATOM   1396  CB  SER A 146     -40.560 -15.463   0.975  1.00 15.00      A    C  
ATOM   1397  OG  SER A 146     -39.281 -15.698   0.408  1.00 15.00      A    O  
ATOM   1398  HG  SER A 146     -38.770 -16.262   0.992  1.00 15.00      A    H  
ATOM   1399  C   SER A 146     -40.250 -16.783   3.096  1.00 15.00      A    C  
ATOM   1400  O   SER A 146     -41.197 -17.547   3.297  1.00 15.00      A    O  
ATOM   1401  N   VAL A 147     -38.989 -17.119   3.362  1.00 15.00      A    N  
ATOM   1402  HN  VAL A 147     -38.274 -16.485   3.174  1.00 15.00      A    H  
ATOM   1403  CA  VAL A 147     -38.651 -18.425   3.923  1.00 15.00      A    C  
ATOM   1404  CB  VAL A 147     -37.424 -19.052   3.223  1.00 15.00      A    C  
ATOM   1405  CG1 VAL A 147     -37.135 -20.439   3.784  1.00 15.00      A    C  
ATOM   1406  CG2 VAL A 147     -37.637 -19.121   1.716  1.00 15.00      A    C  
ATOM   1407  C   VAL A 147     -38.392 -18.332   5.424  1.00 15.00      A    C  
ATOM   1408  O   VAL A 147     -39.211 -18.778   6.233  1.00 15.00      A    O  
ATOM   1409  N   PHE A 148     -37.259 -17.743   5.795  1.00 15.00      A    N  
ATOM   1410  HN  PHE A 148     -36.655 -17.387   5.109  1.00 15.00      A    H  
ATOM   1411  CA  PHE A 148     -36.901 -17.604   7.197  1.00 15.00      A    C  
ATOM   1412  CB  PHE A 148     -35.406 -17.864   7.396  1.00 15.00      A    C  
ATOM   1413  CG  PHE A 148     -34.976 -17.909   8.836  1.00 15.00      A    C  
ATOM   1414  CD1 PHE A 148     -35.228 -19.028   9.613  1.00 15.00      A    C  
ATOM   1415  CD2 PHE A 148     -34.314 -16.835   9.412  1.00 15.00      A    C  
ATOM   1416  CE1 PHE A 148     -34.829 -19.076  10.936  1.00 15.00      A    C  
ATOM   1417  CE2 PHE A 148     -33.913 -16.877  10.736  1.00 15.00      A    C  
ATOM   1418  CZ  PHE A 148     -34.171 -18.000  11.497  1.00 15.00      A    C  
ATOM   1419  C   PHE A 148     -37.282 -16.232   7.726  1.00 15.00      A    C  
ATOM   1420  O   PHE A 148     -36.605 -15.237   7.455  1.00 15.00      A    O  
ATOM   1421  N   GLY A 149     -38.380 -16.180   8.470  1.00 15.00      A    N  
ATOM   1422  HN  GLY A 149     -38.893 -17.001   8.632  1.00 15.00      A    H  
ATOM   1423  CA  GLY A 149     -38.827 -14.927   9.030  1.00 15.00      A    C  
ATOM   1424  C   GLY A 149     -40.334 -14.795   9.041  1.00 15.00      A    C  
ATOM   1425  O   GLY A 149     -41.022 -15.488   9.793  1.00 15.00      A    O  
ATOM   1426  N   LEU A 150     -40.847 -13.901   8.202  1.00 15.00      A    N  
ATOM   1427  HN  LEU A 150     -40.246 -13.393   7.619  1.00 15.00      A    H  
ATOM   1428  CA  LEU A 150     -42.282 -13.654   8.127  1.00 15.00      A    C  
ATOM   1429  CB  LEU A 150     -42.570 -12.234   8.624  1.00 15.00      A    C  
ATOM   1430  CG  LEU A 150     -41.646 -11.710   9.731  1.00 15.00      A    C  
ATOM   1431  CD1 LEU A 150     -41.773 -10.205   9.872  1.00 15.00      A    C  
ATOM   1432  CD2 LEU A 150     -41.933 -12.403  11.055  1.00 15.00      A    C  
ATOM   1433  C   LEU A 150     -42.798 -13.843   6.697  1.00 15.00      A    C  
ATOM   1434  O   LEU A 150     -42.591 -14.894   6.089  1.00 15.00      A    O  
ATOM   1435  N   LEU A 151     -43.485 -12.828   6.172  1.00 15.00      A    N  
ATOM   1436  HN  LEU A 151     -43.636 -12.024   6.714  1.00 15.00      A    H  
ATOM   1437  CA  LEU A 151     -44.019 -12.872   4.814  1.00 15.00      A    C  
ATOM   1438  CB  LEU A 151     -45.533 -13.104   4.823  1.00 15.00      A    C  
ATOM   1439  CG  LEU A 151     -46.011 -14.473   5.319  1.00 15.00      A    C  
ATOM   1440  CD1 LEU A 151     -46.489 -14.389   6.760  1.00 15.00      A    C  
ATOM   1441  CD2 LEU A 151     -47.112 -15.009   4.418  1.00 15.00      A    C  
ATOM   1442  C   LEU A 151     -43.680 -11.577   4.077  1.00 15.00      A    C  
ATOM   1443  O   LEU A 151     -43.315 -10.585   4.703  1.00 15.00      A    O  
ATOM   1444  N   LEU A 152     -43.817 -11.581   2.754  1.00 15.00      A    N  
ATOM   1445  HN  LEU A 152     -44.149 -12.387   2.309  1.00 15.00      A    H  
ATOM   1446  CA  LEU A 152     -43.498 -10.405   1.951  1.00 15.00      A    C  
ATOM   1447  CB  LEU A 152     -43.169 -10.814   0.512  1.00 15.00      A    C  
ATOM   1448  CG  LEU A 152     -41.894 -10.212  -0.088  1.00 15.00      A    C  
ATOM   1449  CD1 LEU A 152     -41.377 -11.075  -1.229  1.00 15.00      A    C  
ATOM   1450  CD2 LEU A 152     -42.146  -8.792  -0.570  1.00 15.00      A    C  
ATOM   1451  C   LEU A 152     -44.626  -9.376   1.975  1.00 15.00      A    C  
ATOM   1452  O   LEU A 152     -45.803  -9.728   1.964  1.00 15.00      A    O  
ATOM   1453  N   THR A 153     -44.248  -8.100   2.017  1.00 15.00      A    N  
ATOM   1454  HN  THR A 153     -43.291  -7.888   2.030  1.00 15.00      A    H  
ATOM   1455  CA  THR A 153     -45.217  -7.008   2.037  1.00 15.00      A    C  
ATOM   1456  CB  THR A 153     -45.196  -6.252   3.385  1.00 15.00      A    C  
ATOM   1457  OG1 THR A 153     -45.648  -7.123   4.429  1.00 15.00      A    O  
ATOM   1458  HG1 THR A 153     -45.014  -7.831   4.553  1.00 15.00      A    H  
ATOM   1459  CG2 THR A 153     -46.096  -5.024   3.339  1.00 15.00      A    C  
ATOM   1460  C   THR A 153     -44.962  -6.034   0.888  1.00 15.00      A    C  
ATOM   1461  O   THR A 153     -45.856  -5.761   0.084  1.00 15.00      A    O  
ATOM   1462  N   GLN A 154     -43.738  -5.517   0.807  1.00 15.00      A    N  
ATOM   1463  HN  GLN A 154     -43.064  -5.771   1.473  1.00 15.00      A    H  
ATOM   1464  CA  GLN A 154     -43.377  -4.584  -0.250  1.00 15.00      A    C  
ATOM   1465  CB  GLN A 154     -43.082  -3.193   0.309  1.00 15.00      A    C  
ATOM   1466  CG  GLN A 154     -44.325  -2.385   0.639  1.00 15.00      A    C  
ATOM   1467  CD  GLN A 154     -44.059  -0.893   0.671  1.00 15.00      A    C  
ATOM   1468  OE1 GLN A 154     -43.205  -0.386  -0.057  1.00 15.00      A    O  
ATOM   1469  NE2 GLN A 154     -44.793  -0.179   1.515  1.00 15.00      A    N  
ATOM   1470 HE21 GLN A 154     -45.455  -0.649   2.062  1.00 15.00      A    H  
ATOM   1471 HE22 GLN A 154     -44.642   0.789   1.556  1.00 15.00      A    H  
ATOM   1472  C   GLN A 154     -42.196  -5.091  -1.064  1.00 15.00      A    C  
ATOM   1473  O   GLN A 154     -41.227  -5.619  -0.515  1.00 15.00      A    O  
ATOM   1474  N   LYS A 155     -42.290  -4.918  -2.377  1.00 15.00      A    N  
ATOM   1475  HN  LYS A 155     -43.087  -4.480  -2.741  1.00 15.00      A    H  
ATOM   1476  CA  LYS A 155     -41.245  -5.353  -3.294  1.00 15.00      A    C  
ATOM   1477  CB  LYS A 155     -41.775  -5.403  -4.735  1.00 15.00      A    C  
ATOM   1478  CG  LYS A 155     -42.693  -6.585  -5.042  1.00 15.00      A    C  
ATOM   1479  CD  LYS A 155     -44.047  -6.461  -4.353  1.00 15.00      A    C  
ATOM   1480  CE  LYS A 155     -44.758  -5.175  -4.747  1.00 15.00      A    C  
ATOM   1481  NZ  LYS A 155     -45.515  -4.590  -3.606  1.00 15.00      A    N  
ATOM   1482  HZ1 LYS A 155     -46.512  -4.882  -3.651  1.00 15.00      A    H  
ATOM   1483  HZ2 LYS A 155     -45.465  -3.552  -3.637  1.00 15.00      A    H  
ATOM   1484  HZ3 LYS A 155     -45.111  -4.918  -2.706  1.00 15.00      A    H  
ATOM   1485  C   LYS A 155     -40.040  -4.425  -3.213  1.00 15.00      A    C  
ATOM   1486  O   LYS A 155     -40.188  -3.207  -3.119  1.00 15.00      A    O  
ATOM   1487  N   GLY A 156     -38.851  -5.009  -3.246  1.00 15.00      A    N  
ATOM   1488  HN  GLY A 156     -38.794  -5.984  -3.327  1.00 15.00      A    H  
ATOM   1489  CA  GLY A 156     -37.640  -4.220  -3.165  1.00 15.00      A    C  
ATOM   1490  C   GLY A 156     -36.988  -4.023  -4.515  1.00 15.00      A    C  
ATOM   1491  O   GLY A 156     -36.932  -4.946  -5.330  1.00 15.00      A    O  
ATOM   1492  N   ASN A 157     -36.495  -2.815  -4.752  1.00 15.00      A    N  
ATOM   1493  HN  ASN A 157     -36.575  -2.123  -4.062  1.00 15.00      A    H  
ATOM   1494  CA  ASN A 157     -35.832  -2.490  -6.007  1.00 15.00      A    C  
ATOM   1495  CB  ASN A 157     -36.456  -1.244  -6.648  1.00 15.00      A    C  
ATOM   1496  CG  ASN A 157     -36.750  -0.143  -5.648  1.00 15.00      A    C  
ATOM   1497  OD1 ASN A 157     -35.867   0.301  -4.919  1.00 15.00      A    O  
ATOM   1498  ND2 ASN A 157     -38.001   0.297  -5.602  1.00 15.00      A    N  
ATOM   1499 HD21 ASN A 157     -38.655  -0.108  -6.208  1.00 15.00      A    H  
ATOM   1500 HD22 ASN A 157     -38.217   1.009  -4.964  1.00 15.00      A    H  
ATOM   1501  C   ASN A 157     -34.329  -2.319  -5.796  1.00 15.00      A    C  
ATOM   1502  O   ASN A 157     -33.775  -2.824  -4.825  1.00 15.00      A    O  
ATOM   1503  N   ALA A 158     -33.676  -1.598  -6.699  1.00 15.00      A    N  
ATOM   1504  HN  ALA A 158     -34.174  -1.202  -7.445  1.00 15.00      A    H  
ATOM   1505  CA  ALA A 158     -32.233  -1.385  -6.615  1.00 15.00      A    C  
ATOM   1506  CB  ALA A 158     -31.689  -0.936  -7.961  1.00 15.00      A    C  
ATOM   1507  C   ALA A 158     -31.830  -0.390  -5.520  1.00 15.00      A    C  
ATOM   1508  O   ALA A 158     -30.644  -0.244  -5.223  1.00 15.00      A    O  
ATOM   1509  N   THR A 159     -32.809   0.282  -4.913  1.00 15.00      A    N  
ATOM   1510  HN  THR A 159     -33.741   0.109  -5.164  1.00 15.00      A    H  
ATOM   1511  CA  THR A 159     -32.521   1.272  -3.874  1.00 15.00      A    C  
ATOM   1512  CB  THR A 159     -32.942   2.689  -4.319  1.00 15.00      A    C  
ATOM   1513  OG1 THR A 159     -34.364   2.736  -4.491  1.00 15.00      A    O  
ATOM   1514  HG1 THR A 159     -34.796   2.518  -3.661  1.00 15.00      A    H  
ATOM   1515  CG2 THR A 159     -32.269   3.075  -5.627  1.00 15.00      A    C  
ATOM   1516  C   THR A 159     -33.227   0.965  -2.553  1.00 15.00      A    C  
ATOM   1517  O   THR A 159     -32.962   1.613  -1.540  1.00 15.00      A    O  
ATOM   1518  N   HIS A 160     -34.121  -0.018  -2.558  1.00 15.00      A    N  
ATOM   1519  HN  HIS A 160     -34.277  -0.524  -3.383  1.00 15.00      A    H  
ATOM   1520  CA  HIS A 160     -34.865  -0.362  -1.352  1.00 15.00      A    C  
ATOM   1521  CB  HIS A 160     -36.304   0.156  -1.446  1.00 15.00      A    C  
ATOM   1522  CG  HIS A 160     -36.880   0.597  -0.134  1.00 15.00      A    C  
ATOM   1523  ND1 HIS A 160     -37.392  -0.265   0.810  1.00 15.00      A    N  
ATOM   1524  HD1 HIS A 160     -37.435  -1.242   0.738  1.00 15.00      A    H  
ATOM   1525  CD2 HIS A 160     -37.024   1.843   0.384  1.00 15.00      A    C  
ATOM   1526  CE1 HIS A 160     -37.817   0.468   1.849  1.00 15.00      A    C  
ATOM   1527  NE2 HIS A 160     -37.618   1.754   1.640  1.00 15.00      A    N  
ATOM   1528  C   HIS A 160     -34.852  -1.862  -1.075  1.00 15.00      A    C  
ATOM   1529  O   HIS A 160     -34.662  -2.673  -1.978  1.00 15.00      A    O  
ATOM   1530  N   ASP A 161     -35.067  -2.215   0.189  1.00 15.00      A    N  
ATOM   1531  HN  ASP A 161     -35.228  -1.513   0.855  1.00 15.00      A    H  
ATOM   1532  CA  ASP A 161     -35.083  -3.609   0.619  1.00 15.00      A    C  
ATOM   1533  CB  ASP A 161     -34.473  -3.705   2.022  1.00 15.00      A    C  
ATOM   1534  CG  ASP A 161     -34.092  -5.115   2.428  1.00 15.00      A    C  
ATOM   1535  OD1 ASP A 161     -33.876  -5.960   1.533  1.00 15.00      A    O  
ATOM   1536  OD2 ASP A 161     -34.004  -5.373   3.646  1.00 15.00      A    O  
ATOM   1537  C   ASP A 161     -36.519  -4.144   0.635  1.00 15.00      A    C  
ATOM   1538  O   ASP A 161     -37.475  -3.383   0.481  1.00 15.00      A    O  
ATOM   1539  N   ASN A 162     -36.657  -5.457   0.824  1.00 15.00      A    N  
ATOM   1540  HN  ASN A 162     -35.855  -6.005   0.939  1.00 15.00      A    H  
ATOM   1541  CA  ASN A 162     -37.961  -6.098   0.870  1.00 15.00      A    C  
ATOM   1542  CB  ASN A 162     -37.828  -7.608   0.627  1.00 15.00      A    C  
ATOM   1543  CG  ASN A 162     -37.439  -7.965  -0.791  1.00 15.00      A    C  
ATOM   1544  OD1 ASN A 162     -37.601  -7.170  -1.713  1.00 15.00      A    O  
ATOM   1545  ND2 ASN A 162     -36.930  -9.178  -0.976  1.00 15.00      A    N  
ATOM   1546 HD21 ASN A 162     -36.834  -9.765  -0.198  1.00 15.00      A    H  
ATOM   1547 HD22 ASN A 162     -36.672  -9.438  -1.886  1.00 15.00      A    H  
ATOM   1548  C   ASN A 162     -38.623  -5.882   2.223  1.00 15.00      A    C  
ATOM   1549  O   ASN A 162     -38.357  -6.626   3.169  1.00 15.00      A    O  
ATOM   1550  N   ILE A 163     -39.466  -4.852   2.315  1.00 15.00      A    N  
ATOM   1551  HN  ILE A 163     -39.615  -4.283   1.532  1.00 15.00      A    H  
ATOM   1552  CA  ILE A 163     -40.189  -4.565   3.549  1.00 15.00      A    C  
ATOM   1553  CB  ILE A 163     -41.053  -3.289   3.395  1.00 15.00      A    C  
ATOM   1554  CG1 ILE A 163     -40.176  -2.082   3.058  1.00 15.00      A    C  
ATOM   1555  CG2 ILE A 163     -41.877  -3.025   4.645  1.00 15.00      A    C  
ATOM   1556  CD1 ILE A 163     -40.955  -0.809   2.820  1.00 15.00      A    C  
ATOM   1557  C   ILE A 163     -41.097  -5.752   3.834  1.00 15.00      A    C  
ATOM   1558  O   ILE A 163     -42.005  -6.034   3.055  1.00 15.00      A    O  
ATOM   1559  N   CYS A 164     -40.848  -6.448   4.935  1.00 15.00      A    N  
ATOM   1560  HN  CYS A 164     -40.119  -6.174   5.526  1.00 15.00      A    H  
ATOM   1561  CA  CYS A 164     -41.630  -7.632   5.250  1.00 15.00      A    C  
ATOM   1562  C   CYS A 164     -42.292  -7.617   6.622  1.00 15.00      A    C  
ATOM   1563  O   CYS A 164     -41.646  -7.379   7.645  1.00 15.00      A    O  
ATOM   1564  CB  CYS A 164     -40.764  -8.882   5.080  1.00 15.00      A    C  
ATOM   1565  SG  CYS A 164     -40.566  -9.414   3.349  1.00 15.00      A    S  
ATOM   1566  N   SER A 165     -43.597  -7.875   6.619  1.00 15.00      A    N  
ATOM   1567  HN  SER A 165     -44.050  -8.014   5.761  1.00 15.00      A    H  
ATOM   1568  CA  SER A 165     -44.382  -7.956   7.841  1.00 15.00      A    C  
ATOM   1569  CB  SER A 165     -45.582  -7.010   7.773  1.00 15.00      A    C  
ATOM   1570  OG  SER A 165     -45.163  -5.656   7.780  1.00 15.00      A    O  
ATOM   1571  HG  SER A 165     -45.935  -5.084   7.786  1.00 15.00      A    H  
ATOM   1572  C   SER A 165     -44.851  -9.396   8.000  1.00 15.00      A    C  
ATOM   1573  O   SER A 165     -44.622 -10.222   7.116  1.00 15.00      A    O  
ATOM   1574  N   HIS A 166     -45.517  -9.703   9.101  1.00 15.00      A    N  
ATOM   1575  HN  HIS A 166     -45.713  -9.005   9.759  1.00 15.00      A    H  
ATOM   1576  CA  HIS A 166     -45.976 -11.071   9.331  1.00 15.00      A    C  
ATOM   1577  CB  HIS A 166     -45.528 -11.643  10.691  1.00 15.00      A    C  
ATOM   1578  CG  HIS A 166     -45.600 -10.694  11.848  1.00 15.00      A    C  
ATOM   1579  ND1 HIS A 166     -44.590  -9.795  12.097  1.00 15.00      A    N  
ATOM   1580  CD2 HIS A 166     -46.554 -10.570  12.805  1.00 15.00      A    C  
ATOM   1581  CE1 HIS A 166     -44.944  -9.146  13.189  1.00 15.00      A    C  
ATOM   1582  NE2 HIS A 166     -46.123  -9.581  13.653  1.00 15.00      A    N  
ATOM   1583  HE2 HIS A 166     -46.584  -9.263  14.458  1.00 15.00      A    H  
ATOM   1584  C   HIS A 166     -47.469 -11.283   9.087  1.00 15.00      A    C  
ATOM   1585  O   HIS A 166     -48.092 -12.122   9.744  1.00 15.00      A    O  
ATOM   1586  N   HIS A 167     -48.038 -10.550   8.128  1.00 15.00      A    N  
ATOM   1587  HN  HIS A 167     -47.493  -9.906   7.630  1.00 15.00      A    H  
ATOM   1588  CA  HIS A 167     -49.457 -10.685   7.801  1.00 15.00      A    C  
ATOM   1589  CB  HIS A 167     -50.302  -9.650   8.556  1.00 15.00      A    C  
ATOM   1590  CG  HIS A 167     -50.416  -9.921  10.026  1.00 15.00      A    C  
ATOM   1591  ND1 HIS A 167     -51.164 -10.970  10.502  1.00 15.00      A    N  
ATOM   1592  CD2 HIS A 167     -49.848  -9.268  11.072  1.00 15.00      A    C  
ATOM   1593  CE1 HIS A 167     -51.039 -10.940  11.815  1.00 15.00      A    C  
ATOM   1594  NE2 HIS A 167     -50.251  -9.928  12.204  1.00 15.00      A    N  
ATOM   1595  HE2 HIS A 167     -50.008  -9.702  13.126  1.00 15.00      A    H  
ATOM   1596  C   HIS A 167     -49.697 -10.581   6.295  1.00 15.00      A    C  
ATOM   1597  O   HIS A 167     -50.042  -9.511   5.787  1.00 15.00      A    O  
ATOM   1598  N   HIS A 168     -49.493 -11.703   5.596  1.00 15.00      A    N  
ATOM   1599  HN  HIS A 168     -49.203 -12.507   6.076  1.00 15.00      A    H  
ATOM   1600  CA  HIS A 168     -49.681 -11.788   4.141  1.00 15.00      A    C  
ATOM   1601  CB  HIS A 168     -51.164 -11.784   3.763  1.00 15.00      A    C  
ATOM   1602  CG  HIS A 168     -51.851 -13.081   4.060  1.00 15.00      A    C  
ATOM   1603  ND1 HIS A 168     -52.714 -13.212   5.123  1.00 15.00      A    N  
ATOM   1604  CD2 HIS A 168     -51.759 -14.273   3.414  1.00 15.00      A    C  
ATOM   1605  CE1 HIS A 168     -53.128 -14.464   5.104  1.00 15.00      A    C  
ATOM   1606  NE2 HIS A 168     -52.576 -15.144   4.089  1.00 15.00      A    N  
ATOM   1607  HE2 HIS A 168     -52.728 -16.086   3.869  1.00 15.00      A    H  
ATOM   1608  C   HIS A 168     -48.908 -10.721   3.372  1.00 15.00      A    C  
ATOM   1609  O   HIS A 168     -48.361 -10.995   2.303  1.00 15.00      A    O  
ATOM   1610  C38 GRP B   0      22.188  11.114  -4.581  1.00 15.00      B    C  
ATOM   1611  O8  GRP B   0      21.136  11.796  -5.267  1.00 15.00      B    O  
ATOM   1612  C32 GRP B   0      19.866  11.356  -4.760  1.00 15.00      B    C  
ATOM   1613  O1  GRP B   0      19.794  11.647  -3.360  1.00 15.00      B    O  
ATOM   1614  HAA GRP B   0      20.596  11.267  -2.898  1.00 15.00      B    H  
ATOM   1615  C40 GRP B   0      18.742  12.103  -5.482  1.00 15.00      B    C  
ATOM   1616  C22 GRP B   0      18.813  11.801  -6.982  1.00 15.00      B    C  
ATOM   1617  C6  GRP B   0      20.130  12.292  -7.586  1.00 15.00      B    C  
ATOM   1618  C35 GRP B   0      18.928  13.602  -5.242  1.00 15.00      B    C  
ATOM   1619  C37 GRP B   0      17.385  11.656  -4.928  1.00 15.00      B    C  
ATOM   1620  C39 GRP B   0      17.081  10.180  -5.195  1.00 15.00      B    C  
ATOM   1621  C17 GRP B   0      17.001   9.960  -6.708  1.00 15.00      B    C  
ATOM   1622  O10 GRP B   0      15.826  10.600  -7.225  1.00 15.00      B    O  
ATOM   1623  C42 GRP B   0      15.760  10.409  -8.640  1.00 15.00      B    C  
ATOM   1624  O7  GRP B   0      16.954   8.562  -7.010  1.00 15.00      B    O  
ATOM   1625  HAF GRP B   0      16.922   8.437  -8.003  1.00 15.00      B    H  
ATOM   1626  C12 GRP B   0      18.174   9.289  -4.597  1.00 15.00      B    C  
ATOM   1627  C9  GRP B   0      15.728   9.915  -4.527  1.00 15.00      B    C  
ATOM   1628  C28 GRP B   0      15.082   8.551  -4.791  1.00 15.00      B    C  
ATOM   1629  C23 GRP B   0      15.987   7.395  -4.359  1.00 15.00      B    C  
ATOM   1630  O15 GRP B   0      17.115   7.273  -5.237  1.00 15.00      B    O  
ATOM   1631  C19 GRP B   0      17.932   6.176  -4.821  1.00 15.00      B    C  
ATOM   1632  O4  GRP B   0      16.423   7.586  -3.011  1.00 15.00      B    O  
ATOM   1633  HAD GRP B   0      16.955   6.792  -2.718  1.00 15.00      B    H  
ATOM   1634  C11 GRP B   0      14.744   8.412  -6.277  1.00 15.00      B    C  
ATOM   1635  C24 GRP B   0      13.797   8.542  -3.959  1.00 15.00      B    C  
ATOM   1636  C30 GRP B   0      13.033   7.216  -3.926  1.00 15.00      B    C  
ATOM   1637  C26 GRP B   0      12.791   6.669  -5.335  1.00 15.00      B    C  
ATOM   1638  O12 GRP B   0      12.227   7.701  -6.158  1.00 15.00      B    O  
ATOM   1639  C21 GRP B   0      11.986   7.185  -7.471  1.00 15.00      B    C  
ATOM   1640  O3  GRP B   0      14.018   6.213  -5.912  1.00 15.00      B    O  
ATOM   1641  HAC GRP B   0      14.375   5.449  -5.376  1.00 15.00      B    H  
ATOM   1642  C13 GRP B   0      13.823   6.179  -3.123  1.00 15.00      B    C  
ATOM   1643  C14 GRP B   0      11.705   7.536  -3.233  1.00 15.00      B    C  
ATOM   1644  C29 GRP B   0      10.626   6.452  -3.307  1.00 15.00      B    C  
ATOM   1645  C27 GRP B   0      11.051   5.188  -2.556  1.00 15.00      B    C  
ATOM   1646  O13 GRP B   0      12.095   4.509  -3.270  1.00 15.00      B    O  
ATOM   1647  C10 GRP B   0      12.447   3.309  -2.575  1.00 15.00      B    C  
ATOM   1648  O2  GRP B   0      11.485   5.517  -1.236  1.00 15.00      B    O  
ATOM   1649  HAB GRP B   0      12.333   6.044  -1.284  1.00 15.00      B    H  
ATOM   1650  C41 GRP B   0      10.337   6.099  -4.768  1.00 15.00      B    C  
ATOM   1651  C34 GRP B   0       9.392   7.072  -2.647  1.00 15.00      B    C  
ATOM   1652  C31 GRP B   0       8.194   6.136  -2.452  1.00 15.00      B    C  
ATOM   1653  C2  GRP B   0       7.871   5.369  -3.737  1.00 15.00      B    C  
ATOM   1654  O6  GRP B   0       7.765   6.291  -4.831  1.00 15.00      B    O  
ATOM   1655  C25 GRP B   0       7.440   5.579  -6.027  1.00 15.00      B    C  
ATOM   1656  O11 GRP B   0       8.893   4.407  -4.013  1.00 15.00      B    O  
ATOM   1657  HAG GRP B   0       8.648   3.885  -4.830  1.00 15.00      B    H  
ATOM   1658  C4  GRP B   0       8.503   5.133  -1.339  1.00 15.00      B    C  
ATOM   1659  C36 GRP B   0       7.027   7.046  -2.056  1.00 15.00      B    C  
ATOM   1660  C16 GRP B   0       5.644   6.386  -2.037  1.00 15.00      B    C  
ATOM   1661  C15 GRP B   0       5.561   5.389  -0.879  1.00 15.00      B    C  
ATOM   1662  O14 GRP B   0       6.341   4.219  -1.160  1.00 15.00      B    O  
ATOM   1663  C7  GRP B   0       6.219   3.292  -0.077  1.00 15.00      B    C  
ATOM   1664  O5  GRP B   0       5.996   6.003   0.335  1.00 15.00      B    O  
ATOM   1665  HAE GRP B   0       5.413   6.789   0.541  1.00 15.00      B    H  
ATOM   1666  C5  GRP B   0       5.361   5.652  -3.349  1.00 15.00      B    C  
ATOM   1667  C3  GRP B   0       4.632   7.509  -1.793  1.00 15.00      B    C  
ATOM   1668  C18 GRP B   0       3.180   7.123  -2.087  1.00 15.00      B    C  
ATOM   1669  C8  GRP B   0       3.046   6.740  -3.562  1.00 15.00      B    C  
ATOM   1670  C33 GRP B   0       1.605   6.364  -3.910  1.00 15.00      B    C  
ATOM   1671  C20 GRP B   0       2.264   8.311  -1.784  1.00 15.00      B    C  
ATOM   1672  C1  GRP B   0       2.731   5.947  -1.219  1.00 15.00      B    C  
ATOM   1673  O9  GRP B   0       3.385   4.736  -1.628  1.00 15.00      B    O  
ATOM   1674  C43 GRP B   0       2.912   3.649  -0.828  1.00 15.00      B    C  
ATOM   1675  O16 GRP B   0       3.001   6.218   0.159  1.00 15.00      B    O  
ATOM   1676  HAH GRP B   0       2.222   5.930   0.716  1.00 15.00      B    H  
END
