# Supplementary material for: In silico assessment of biocompatibility and toxicity: molecular docking and dynamics simulation of PMMA-based dental materials for interim prosthetic restorations
Source: J Mater Sci Mater Med. 2024 Jun 4;35(1):28. doi: 10.1007/s10856-024-06799-7 (PMC11150300; doi:10.1007/s10856-024-06799-7)
Supplement: Supplementary file 3 — Supplementary Data 3 [file 10856_2024_6799_MOESM3_ESM.zip › Complexes/Osterix_MMA.pdb]

REMARK FILENAME="complex_57w.pdb0"
REMARK ===============================================================
REMARK HADDOCK run for complex
REMARK initial structure: complex_57.pdb
REMARK ===============================================================
REMARK            total,bonds,angles,improper,dihe,vdw,elec,air,cdih,coup,rdcs,vean,dani,xpcs,rg
REMARK energies: -26.4983, 0, 0, 0, 0, -12.0211, -14.5326, 5.531174E-02, 0, 0, 0, 0, 0, 0, 0
REMARK ===============================================================
REMARK            bonds,angles,impropers,dihe,air,cdih,coup,rdcs,vean,dani,xpcs
REMARK rms-dev.: 0,0,0,0,2.351845E-02,0,0, 0, 0, 0, 0
REMARK ===============================================================
REMARK               air,cdih,coup,rdcs,vean,dani,xpcs
REMARK               >0.3,>5,>1,>0,>5,>0.2,>0.2
REMARK violations.: 0, 0, 0, 0, 0, 0, 0
REMARK ===============================================================
REMARK                        CVpartition#,violations,rms
REMARK AIRs cross-validation: 1, 3, 7.01141
REMARK ===============================================================
REMARK NCS energy: 0
REMARK ===============================================================
REMARK Symmetry energy: 0
REMARK ===============================================================
REMARK Membrane restraining energy: 0
REMARK ===============================================================
REMARK Local cross-correlation:  0.0000
REMARK ===============================================================
REMARK Desolvation energy: -2.66682
REMARK Internal energy free molecules: -2491.28
REMARK Internal energy complex: -2471.27
REMARK Binding energy: -9.21514
REMARK ===============================================================
REMARK buried surface area: 290.009
REMARK ===============================================================
REMARK water - chain_1: 0 0 0
REMARK water - chain_2: 0 0 0
REMARK ===============================================================
REMARK water - water: 0 0 0
REMARK ===============================================================
REMARK DATE:14-Feb-2024  04:32:34       created by user: enmr
REMARK VERSION:1.3U
ATOM      1  N   MET A   1     -29.586  -5.979   9.759  1.00 15.00      A    N  
ATOM      2  HN  MET A   1     -30.280  -5.353  10.054  1.00 15.00      A    H  
ATOM      3  CA  MET A   1     -28.985  -5.808   8.440  1.00 15.00      A    C  
ATOM      4  CB  MET A   1     -27.902  -6.865   8.205  1.00 15.00      A    C  
ATOM      5  CG  MET A   1     -26.806  -6.428   7.246  1.00 15.00      A    C  
ATOM      6  SD  MET A   1     -25.503  -7.660   7.063  1.00 15.00      A    S  
ATOM      7  CE  MET A   1     -24.290  -6.733   6.124  1.00 15.00      A    C  
ATOM      8  C   MET A   1     -30.046  -5.882   7.343  1.00 15.00      A    C  
ATOM      9  O   MET A   1     -29.771  -5.603   6.176  1.00 15.00      A    O  
ATOM     10  N   GLU A   2     -31.260  -6.259   7.730  1.00 15.00      A    N  
ATOM     11  HN  GLU A   2     -31.414  -6.462   8.676  1.00 15.00      A    H  
ATOM     12  CA  GLU A   2     -32.369  -6.373   6.791  1.00 15.00      A    C  
ATOM     13  CB  GLU A   2     -32.820  -7.832   6.666  1.00 15.00      A    C  
ATOM     14  CG  GLU A   2     -33.115  -8.507   7.997  1.00 15.00      A    C  
ATOM     15  CD  GLU A   2     -33.609  -9.930   7.832  1.00 15.00      A    C  
ATOM     16  OE1 GLU A   2     -34.840 -10.135   7.846  1.00 15.00      A    O  
ATOM     17  OE2 GLU A   2     -32.764 -10.840   7.689  1.00 15.00      A    O  
ATOM     18  C   GLU A   2     -33.536  -5.486   7.218  1.00 15.00      A    C  
ATOM     19  O   GLU A   2     -34.700  -5.790   6.944  1.00 15.00      A    O  
ATOM     20  N   ASP A   3     -33.211  -4.378   7.877  1.00 15.00      A    N  
ATOM     21  HN  ASP A   3     -32.265  -4.187   8.049  1.00 15.00      A    H  
ATOM     22  CA  ASP A   3     -34.221  -3.436   8.349  1.00 15.00      A    C  
ATOM     23  CB  ASP A   3     -33.628  -2.526   9.430  1.00 15.00      A    C  
ATOM     24  CG  ASP A   3     -33.003  -3.304  10.573  1.00 15.00      A    C  
ATOM     25  OD1 ASP A   3     -33.740  -3.674  11.511  1.00 15.00      A    O  
ATOM     26  OD2 ASP A   3     -31.778  -3.545  10.528  1.00 15.00      A    O  
ATOM     27  C   ASP A   3     -34.763  -2.590   7.198  1.00 15.00      A    C  
ATOM     28  O   ASP A   3     -34.276  -2.671   6.069  1.00 15.00      A    O  
ATOM     29  N   THR A   4     -35.777  -1.778   7.490  1.00 15.00      A    N  
ATOM     30  HN  THR A   4     -36.130  -1.761   8.404  1.00 15.00      A    H  
ATOM     31  CA  THR A   4     -36.377  -0.911   6.481  1.00 15.00      A    C  
ATOM     32  CB  THR A   4     -37.854  -0.612   6.801  1.00 15.00      A    C  
ATOM     33  OG1 THR A   4     -37.973  -0.173   8.160  1.00 15.00      A    O  
ATOM     34  HG1 THR A   4     -37.101  -0.134   8.561  1.00 15.00      A    H  
ATOM     35  CG2 THR A   4     -38.710  -1.854   6.594  1.00 15.00      A    C  
ATOM     36  C   THR A   4     -35.606   0.403   6.362  1.00 15.00      A    C  
ATOM     37  O   THR A   4     -35.905   1.237   5.508  1.00 15.00      A    O  
ATOM     38  N   TYR A   5     -34.612   0.574   7.230  1.00 15.00      A    N  
ATOM     39  HN  TYR A   5     -34.427  -0.131   7.884  1.00 15.00      A    H  
ATOM     40  CA  TYR A   5     -33.786   1.773   7.235  1.00 15.00      A    C  
ATOM     41  CB  TYR A   5     -33.808   2.425   8.621  1.00 15.00      A    C  
ATOM     42  CG  TYR A   5     -32.968   3.679   8.738  1.00 15.00      A    C  
ATOM     43  CD1 TYR A   5     -31.879   3.729   9.599  1.00 15.00      A    C  
ATOM     44  CD2 TYR A   5     -33.265   4.812   7.991  1.00 15.00      A    C  
ATOM     45  CE1 TYR A   5     -31.110   4.872   9.713  1.00 15.00      A    C  
ATOM     46  CE2 TYR A   5     -32.501   5.958   8.097  1.00 15.00      A    C  
ATOM     47  CZ  TYR A   5     -31.425   5.984   8.960  1.00 15.00      A    C  
ATOM     48  OH  TYR A   5     -30.663   7.125   9.071  1.00 15.00      A    O  
ATOM     49  HH  TYR A   5     -29.736   6.885   9.144  1.00 15.00      A    H  
ATOM     50  C   TYR A   5     -32.355   1.435   6.828  1.00 15.00      A    C  
ATOM     51  O   TYR A   5     -31.617   0.799   7.583  1.00 15.00      A    O  
ATOM     52  N   ILE A   6     -31.975   1.851   5.626  1.00 15.00      A    N  
ATOM     53  HN  ILE A   6     -32.612   2.342   5.066  1.00 15.00      A    H  
ATOM     54  CA  ILE A   6     -30.634   1.594   5.117  1.00 15.00      A    C  
ATOM     55  CB  ILE A   6     -30.614   1.505   3.570  1.00 15.00      A    C  
ATOM     56  CG1 ILE A   6     -29.234   1.084   3.051  1.00 15.00      A    C  
ATOM     57  CG2 ILE A   6     -31.062   2.812   2.929  1.00 15.00      A    C  
ATOM     58  CD1 ILE A   6     -28.862  -0.345   3.386  1.00 15.00      A    C  
ATOM     59  C   ILE A   6     -29.645   2.652   5.612  1.00 15.00      A    C  
ATOM     60  O   ILE A   6     -29.958   3.845   5.653  1.00 15.00      A    O  
ATOM     61  N   ASP A   7     -28.457   2.204   6.008  1.00 15.00      A    N  
ATOM     62  HN  ASP A   7     -28.272   1.243   5.967  1.00 15.00      A    H  
ATOM     63  CA  ASP A   7     -27.423   3.106   6.502  1.00 15.00      A    C  
ATOM     64  CB  ASP A   7     -26.473   2.372   7.451  1.00 15.00      A    C  
ATOM     65  CG  ASP A   7     -27.141   1.975   8.752  1.00 15.00      A    C  
ATOM     66  OD1 ASP A   7     -27.131   2.792   9.696  1.00 15.00      A    O  
ATOM     67  OD2 ASP A   7     -27.673   0.847   8.828  1.00 15.00      A    O  
ATOM     68  C   ASP A   7     -26.642   3.737   5.355  1.00 15.00      A    C  
ATOM     69  O   ASP A   7     -26.778   3.323   4.202  1.00 15.00      A    O  
ATOM     70  N   SER A   8     -25.830   4.742   5.690  1.00 15.00      A    N  
ATOM     71  HN  SER A   8     -25.779   5.010   6.631  1.00 15.00      A    H  
ATOM     72  CA  SER A   8     -25.012   5.460   4.709  1.00 15.00      A    C  
ATOM     73  CB  SER A   8     -23.998   4.531   4.031  1.00 15.00      A    C  
ATOM     74  OG  SER A   8     -23.154   3.912   4.987  1.00 15.00      A    O  
ATOM     75  HG  SER A   8     -22.496   4.542   5.290  1.00 15.00      A    H  
ATOM     76  C   SER A   8     -25.870   6.190   3.677  1.00 15.00      A    C  
ATOM     77  O   SER A   8     -26.242   5.626   2.647  1.00 15.00      A    O  
ATOM     78  N   LEU A   9     -26.176   7.454   3.966  1.00 15.00      A    N  
ATOM     79  HN  LEU A   9     -25.844   7.842   4.801  1.00 15.00      A    H  
ATOM     80  CA  LEU A   9     -26.994   8.280   3.077  1.00 15.00      A    C  
ATOM     81  CB  LEU A   9     -27.525   9.514   3.818  1.00 15.00      A    C  
ATOM     82  CG  LEU A   9     -26.475  10.504   4.335  1.00 15.00      A    C  
ATOM     83  CD1 LEU A   9     -27.019  11.923   4.300  1.00 15.00      A    C  
ATOM     84  CD2 LEU A   9     -26.034  10.138   5.745  1.00 15.00      A    C  
ATOM     85  C   LEU A   9     -26.218   8.708   1.833  1.00 15.00      A    C  
ATOM     86  O   LEU A   9     -26.804   9.166   0.852  1.00 15.00      A    O  
ATOM     87  N   ASP A  10     -24.898   8.560   1.887  1.00 15.00      A    N  
ATOM     88  HN  ASP A  10     -24.495   8.197   2.704  1.00 15.00      A    H  
ATOM     89  CA  ASP A  10     -24.029   8.921   0.773  1.00 15.00      A    C  
ATOM     90  CB  ASP A  10     -22.585   9.074   1.265  1.00 15.00      A    C  
ATOM     91  CG  ASP A  10     -22.375  10.327   2.090  1.00 15.00      A    C  
ATOM     92  OD1 ASP A  10     -22.697  10.306   3.298  1.00 15.00      A    O  
ATOM     93  OD2 ASP A  10     -21.883  11.328   1.531  1.00 15.00      A    O  
ATOM     94  C   ASP A  10     -24.093   7.864  -0.331  1.00 15.00      A    C  
ATOM     95  O   ASP A  10     -24.451   6.713  -0.073  1.00 15.00      A    O  
ATOM     96  N   PRO A  11     -23.750   8.244  -1.579  1.00 15.00      A    N  
ATOM     97  CA  PRO A  11     -23.759   7.320  -2.721  1.00 15.00      A    C  
ATOM     98  CB  PRO A  11     -23.799   8.271  -3.917  1.00 15.00      A    C  
ATOM     99  CG  PRO A  11     -23.055   9.476  -3.451  1.00 15.00      A    C  
ATOM    100  CD  PRO A  11     -23.340   9.607  -1.979  1.00 15.00      A    C  
ATOM    101  C   PRO A  11     -22.491   6.465  -2.770  1.00 15.00      A    C  
ATOM    102  O   PRO A  11     -21.960   6.193  -3.848  1.00 15.00      A    O  
ATOM    103  N   GLU A  12     -22.028   6.050  -1.586  1.00 15.00      A    N  
ATOM    104  HN  GLU A  12     -22.518   6.310  -0.779  1.00 15.00      A    H  
ATOM    105  CA  GLU A  12     -20.825   5.233  -1.436  1.00 15.00      A    C  
ATOM    106  CB  GLU A  12     -20.920   3.913  -2.207  1.00 15.00      A    C  
ATOM    107  CG  GLU A  12     -19.930   2.855  -1.747  1.00 15.00      A    C  
ATOM    108  CD  GLU A  12     -20.128   2.445  -0.300  1.00 15.00      A    C  
ATOM    109  OE1 GLU A  12     -19.579   3.127   0.590  1.00 15.00      A    O  
ATOM    110  OE2 GLU A  12     -20.826   1.437  -0.058  1.00 15.00      A    O  
ATOM    111  C   GLU A  12     -19.564   6.016  -1.800  1.00 15.00      A    C  
ATOM    112  O   GLU A  12     -19.278   6.254  -2.976  1.00 15.00      A    O  
ATOM    113  N   LYS A  13     -18.820   6.419  -0.774  1.00 15.00      A    N  
ATOM    114  HN  LYS A  13     -19.105   6.192   0.137  1.00 15.00      A    H  
ATOM    115  CA  LYS A  13     -17.593   7.188  -0.961  1.00 15.00      A    C  
ATOM    116  CB  LYS A  13     -17.099   7.749   0.374  1.00 15.00      A    C  
ATOM    117  CG  LYS A  13     -18.094   8.660   1.072  1.00 15.00      A    C  
ATOM    118  CD  LYS A  13     -17.543   9.168   2.393  1.00 15.00      A    C  
ATOM    119  CE  LYS A  13     -18.530  10.094   3.083  1.00 15.00      A    C  
ATOM    120  NZ  LYS A  13     -17.977  10.641   4.351  1.00 15.00      A    N  
ATOM    121  HZ1 LYS A  13     -18.670  11.274   4.800  1.00 15.00      A    H  
ATOM    122  HZ2 LYS A  13     -17.107  11.176   4.160  1.00 15.00      A    H  
ATOM    123  HZ3 LYS A  13     -17.756   9.865   5.008  1.00 15.00      A    H  
ATOM    124  C   LYS A  13     -16.493   6.359  -1.617  1.00 15.00      A    C  
ATOM    125  O   LYS A  13     -16.378   5.155  -1.382  1.00 15.00      A    O  
ATOM    126  N   LEU A  14     -15.687   7.020  -2.442  1.00 15.00      A    N  
ATOM    127  HN  LEU A  14     -15.835   7.977  -2.586  1.00 15.00      A    H  
ATOM    128  CA  LEU A  14     -14.588   6.360  -3.136  1.00 15.00      A    C  
ATOM    129  CB  LEU A  14     -14.407   6.937  -4.548  1.00 15.00      A    C  
ATOM    130  CG  LEU A  14     -15.469   6.575  -5.596  1.00 15.00      A    C  
ATOM    131  CD1 LEU A  14     -15.763   5.083  -5.591  1.00 15.00      A    C  
ATOM    132  CD2 LEU A  14     -16.741   7.389  -5.407  1.00 15.00      A    C  
ATOM    133  C   LEU A  14     -13.293   6.509  -2.346  1.00 15.00      A    C  
ATOM    134  O   LEU A  14     -12.808   7.621  -2.136  1.00 15.00      A    O  
ATOM    135  N   LEU A  15     -12.741   5.385  -1.903  1.00 15.00      A    N  
ATOM    136  HN  LEU A  15     -13.174   4.528  -2.100  1.00 15.00      A    H  
ATOM    137  CA  LEU A  15     -11.504   5.396  -1.134  1.00 15.00      A    C  
ATOM    138  CB  LEU A  15     -11.523   4.307  -0.058  1.00 15.00      A    C  
ATOM    139  CG  LEU A  15     -12.648   4.403   0.979  1.00 15.00      A    C  
ATOM    140  CD1 LEU A  15     -12.546   3.267   1.986  1.00 15.00      A    C  
ATOM    141  CD2 LEU A  15     -12.622   5.750   1.687  1.00 15.00      A    C  
ATOM    142  C   LEU A  15     -10.293   5.232  -2.048  1.00 15.00      A    C  
ATOM    143  O   LEU A  15     -10.297   4.401  -2.958  1.00 15.00      A    O  
ATOM    144  N   GLN A  16      -9.261   6.033  -1.798  1.00 15.00      A    N  
ATOM    145  HN  GLN A  16      -9.319   6.666  -1.053  1.00 15.00      A    H  
ATOM    146  CA  GLN A  16      -8.045   5.992  -2.601  1.00 15.00      A    C  
ATOM    147  CB  GLN A  16      -7.248   7.289  -2.440  1.00 15.00      A    C  
ATOM    148  CG  GLN A  16      -6.060   7.412  -3.383  1.00 15.00      A    C  
ATOM    149  CD  GLN A  16      -5.279   8.698  -3.184  1.00 15.00      A    C  
ATOM    150  OE1 GLN A  16      -4.685   9.228  -4.124  1.00 15.00      A    O  
ATOM    151  NE2 GLN A  16      -5.270   9.205  -1.957  1.00 15.00      A    N  
ATOM    152 HE21 GLN A  16      -5.762   8.728  -1.256  1.00 15.00      A    H  
ATOM    153 HE22 GLN A  16      -4.775  10.037  -1.803  1.00 15.00      A    H  
ATOM    154  C   GLN A  16      -7.182   4.785  -2.245  1.00 15.00      A    C  
ATOM    155  O   GLN A  16      -6.986   4.468  -1.071  1.00 15.00      A    O  
ATOM    156  N   CYS A  17      -6.671   4.119  -3.275  1.00 15.00      A    N  
ATOM    157  HN  CYS A  17      -6.866   4.431  -4.184  1.00 15.00      A    H  
ATOM    158  CA  CYS A  17      -5.830   2.943  -3.099  1.00 15.00      A    C  
ATOM    159  CB  CYS A  17      -5.902   2.070  -4.354  1.00 15.00      A    C  
ATOM    160  SG  CYS A  17      -4.919   0.556  -4.289  1.00 15.00      A    S  
ATOM    161  HG  CYS A  17      -5.733  -0.468  -4.496  1.00 15.00      A    H  
ATOM    162  C   CYS A  17      -4.382   3.343  -2.807  1.00 15.00      A    C  
ATOM    163  O   CYS A  17      -3.825   4.212  -3.478  1.00 15.00      A    O  
ATOM    164  N   PRO A  18      -3.760   2.716  -1.788  1.00 15.00      A    N  
ATOM    165  CA  PRO A  18      -2.371   3.008  -1.403  1.00 15.00      A    C  
ATOM    166  CB  PRO A  18      -2.241   2.337  -0.034  1.00 15.00      A    C  
ATOM    167  CG  PRO A  18      -3.226   1.219  -0.066  1.00 15.00      A    C  
ATOM    168  CD  PRO A  18      -4.372   1.689  -0.921  1.00 15.00      A    C  
ATOM    169  C   PRO A  18      -1.340   2.431  -2.375  1.00 15.00      A    C  
ATOM    170  O   PRO A  18      -0.191   2.874  -2.405  1.00 15.00      A    O  
ATOM    171  N   TYR A  19      -1.753   1.445  -3.168  1.00 15.00      A    N  
ATOM    172  HN  TYR A  19      -2.681   1.138  -3.103  1.00 15.00      A    H  
ATOM    173  CA  TYR A  19      -0.859   0.810  -4.135  1.00 15.00      A    C  
ATOM    174  CB  TYR A  19      -1.302  -0.629  -4.416  1.00 15.00      A    C  
ATOM    175  CG  TYR A  19      -1.667  -1.408  -3.172  1.00 15.00      A    C  
ATOM    176  CD1 TYR A  19      -2.994  -1.667  -2.859  1.00 15.00      A    C  
ATOM    177  CD2 TYR A  19      -0.689  -1.876  -2.305  1.00 15.00      A    C  
ATOM    178  CE1 TYR A  19      -3.339  -2.365  -1.720  1.00 15.00      A    C  
ATOM    179  CE2 TYR A  19      -1.024  -2.579  -1.163  1.00 15.00      A    C  
ATOM    180  CZ  TYR A  19      -2.352  -2.819  -0.876  1.00 15.00      A    C  
ATOM    181  OH  TYR A  19      -2.693  -3.512   0.261  1.00 15.00      A    O  
ATOM    182  HH  TYR A  19      -3.479  -4.039   0.092  1.00 15.00      A    H  
ATOM    183  C   TYR A  19      -0.794   1.611  -5.432  1.00 15.00      A    C  
ATOM    184  O   TYR A  19       0.254   1.688  -6.073  1.00 15.00      A    O  
ATOM    185  N   ASP A  20      -1.923   2.205  -5.808  1.00 15.00      A    N  
ATOM    186  HN  ASP A  20      -2.722   2.103  -5.252  1.00 15.00      A    H  
ATOM    187  CA  ASP A  20      -2.004   3.009  -7.022  1.00 15.00      A    C  
ATOM    188  CB  ASP A  20      -2.385   2.139  -8.221  1.00 15.00      A    C  
ATOM    189  CG  ASP A  20      -1.887   2.707  -9.534  1.00 15.00      A    C  
ATOM    190  OD1 ASP A  20      -0.726   2.427  -9.897  1.00 15.00      A    O  
ATOM    191  OD2 ASP A  20      -2.656   3.430 -10.198  1.00 15.00      A    O  
ATOM    192  C   ASP A  20      -3.008   4.142  -6.838  1.00 15.00      A    C  
ATOM    193  O   ASP A  20      -4.132   3.919  -6.389  1.00 15.00      A    O  
ATOM    194  N   LYS A  21      -2.600   5.356  -7.196  1.00 15.00      A    N  
ATOM    195  HN  LYS A  21      -1.701   5.464  -7.570  1.00 15.00      A    H  
ATOM    196  CA  LYS A  21      -3.454   6.530  -7.046  1.00 15.00      A    C  
ATOM    197  CB  LYS A  21      -2.618   7.809  -7.096  1.00 15.00      A    C  
ATOM    198  CG  LYS A  21      -1.552   7.893  -6.015  1.00 15.00      A    C  
ATOM    199  CD  LYS A  21      -0.816   9.222  -6.068  1.00 15.00      A    C  
ATOM    200  CE  LYS A  21       0.275   9.295  -5.013  1.00 15.00      A    C  
ATOM    201  NZ  LYS A  21      -0.281   9.251  -3.633  1.00 15.00      A    N  
ATOM    202  HZ1 LYS A  21      -0.885  10.082  -3.464  1.00 15.00      A    H  
ATOM    203  HZ2 LYS A  21       0.490   9.250  -2.937  1.00 15.00      A    H  
ATOM    204  HZ3 LYS A  21      -0.851   8.391  -3.505  1.00 15.00      A    H  
ATOM    205  C   LYS A  21      -4.582   6.585  -8.079  1.00 15.00      A    C  
ATOM    206  O   LYS A  21      -5.528   7.356  -7.923  1.00 15.00      A    O  
ATOM    207  N   ASN A  22      -4.488   5.763  -9.121  1.00 15.00      A    N  
ATOM    208  HN  ASN A  22      -3.719   5.158  -9.188  1.00 15.00      A    H  
ATOM    209  CA  ASN A  22      -5.510   5.741 -10.167  1.00 15.00      A    C  
ATOM    210  CB  ASN A  22      -4.897   5.380 -11.524  1.00 15.00      A    C  
ATOM    211  CG  ASN A  22      -3.882   6.400 -12.002  1.00 15.00      A    C  
ATOM    212  OD1 ASN A  22      -4.236   7.398 -12.628  1.00 15.00      A    O  
ATOM    213  ND2 ASN A  22      -2.610   6.151 -11.714  1.00 15.00      A    N  
ATOM    214 HD21 ASN A  22      -2.401   5.333 -11.215  1.00 15.00      A    H  
ATOM    215 HD22 ASN A  22      -1.933   6.793 -12.013  1.00 15.00      A    H  
ATOM    216  C   ASN A  22      -6.646   4.775  -9.832  1.00 15.00      A    C  
ATOM    217  O   ASN A  22      -7.546   4.556 -10.645  1.00 15.00      A    O  
ATOM    218  N   HIS A  23      -6.604   4.203  -8.631  1.00 15.00      A    N  
ATOM    219  HN  HIS A  23      -5.864   4.414  -8.026  1.00 15.00      A    H  
ATOM    220  CA  HIS A  23      -7.629   3.261  -8.199  1.00 15.00      A    C  
ATOM    221  CB  HIS A  23      -6.999   1.980  -7.646  1.00 15.00      A    C  
ATOM    222  CG  HIS A  23      -6.262   1.161  -8.659  1.00 15.00      A    C  
ATOM    223  ND1 HIS A  23      -5.230   0.303  -8.346  1.00 15.00      A    N  
ATOM    224  HD1 HIS A  23      -4.861   0.145  -7.452  1.00 15.00      A    H  
ATOM    225  CD2 HIS A  23      -6.431   1.064 -10.003  1.00 15.00      A    C  
ATOM    226  CE1 HIS A  23      -4.816  -0.273  -9.482  1.00 15.00      A    C  
ATOM    227  NE2 HIS A  23      -5.513   0.155 -10.516  1.00 15.00      A    N  
ATOM    228  C   HIS A  23      -8.567   3.873  -7.162  1.00 15.00      A    C  
ATOM    229  O   HIS A  23      -8.178   4.117  -6.017  1.00 15.00      A    O  
ATOM    230  N   GLN A  24      -9.806   4.125  -7.572  1.00 15.00      A    N  
ATOM    231  HN  GLN A  24     -10.050   3.925  -8.500  1.00 15.00      A    H  
ATOM    232  CA  GLN A  24     -10.815   4.685  -6.683  1.00 15.00      A    C  
ATOM    233  CB  GLN A  24     -11.304   6.044  -7.184  1.00 15.00      A    C  
ATOM    234  CG  GLN A  24     -10.258   7.146  -7.115  1.00 15.00      A    C  
ATOM    235  CD  GLN A  24     -10.822   8.509  -7.468  1.00 15.00      A    C  
ATOM    236  OE1 GLN A  24     -10.358   9.534  -6.969  1.00 15.00      A    O  
ATOM    237  NE2 GLN A  24     -11.828   8.528  -8.335  1.00 15.00      A    N  
ATOM    238 HE21 GLN A  24     -12.145   7.674  -8.693  1.00 15.00      A    H  
ATOM    239 HE22 GLN A  24     -12.214   9.396  -8.576  1.00 15.00      A    H  
ATOM    240  C   GLN A  24     -11.978   3.713  -6.553  1.00 15.00      A    C  
ATOM    241  O   GLN A  24     -12.942   3.766  -7.319  1.00 15.00      A    O  
ATOM    242  N   ILE A  25     -11.868   2.808  -5.590  1.00 15.00      A    N  
ATOM    243  HN  ILE A  25     -11.077   2.823  -5.013  1.00 15.00      A    H  
ATOM    244  CA  ILE A  25     -12.893   1.801  -5.362  1.00 15.00      A    C  
ATOM    245  CB  ILE A  25     -12.273   0.384  -5.204  1.00 15.00      A    C  
ATOM    246  CG1 ILE A  25     -11.806  -0.155  -6.563  1.00 15.00      A    C  
ATOM    247  CG2 ILE A  25     -13.248  -0.594  -4.567  1.00 15.00      A    C  
ATOM    248  CD1 ILE A  25     -10.479   0.400  -7.036  1.00 15.00      A    C  
ATOM    249  C   ILE A  25     -13.754   2.171  -4.156  1.00 15.00      A    C  
ATOM    250  O   ILE A  25     -13.269   2.779  -3.200  1.00 15.00      A    O  
ATOM    251  N   ARG A  26     -15.037   1.816  -4.226  1.00 15.00      A    N  
ATOM    252  HN  ARG A  26     -15.348   1.337  -5.022  1.00 15.00      A    H  
ATOM    253  CA  ARG A  26     -15.998   2.108  -3.164  1.00 15.00      A    C  
ATOM    254  CB  ARG A  26     -17.372   1.553  -3.536  1.00 15.00      A    C  
ATOM    255  CG  ARG A  26     -17.936   2.167  -4.808  1.00 15.00      A    C  
ATOM    256  CD  ARG A  26     -19.342   1.677  -5.103  1.00 15.00      A    C  
ATOM    257  NE  ARG A  26     -19.962   2.453  -6.175  1.00 15.00      A    N  
ATOM    258  HE  ARG A  26     -19.455   3.211  -6.533  1.00 15.00      A    H  
ATOM    259  CZ  ARG A  26     -21.161   2.194  -6.683  1.00 15.00      A    C  
ATOM    260  NH1 ARG A  26     -21.878   1.174  -6.226  1.00 15.00      A    N  
ATOM    261 HH11 ARG A  26     -22.816   0.975  -6.628  1.00 15.00      A    H  
ATOM    262 HH12 ARG A  26     -21.501   0.575  -5.463  1.00 15.00      A    H  
ATOM    263  NH2 ARG A  26     -21.648   2.955  -7.653  1.00 15.00      A    N  
ATOM    264 HH21 ARG A  26     -22.585   2.753  -8.053  1.00 15.00      A    H  
ATOM    265 HH22 ARG A  26     -21.089   3.755  -8.013  1.00 15.00      A    H  
ATOM    266  C   ARG A  26     -15.545   1.596  -1.795  1.00 15.00      A    C  
ATOM    267  O   ARG A  26     -14.706   0.704  -1.702  1.00 15.00      A    O  
ATOM    268  N   ALA A  27     -16.118   2.168  -0.738  1.00 15.00      A    N  
ATOM    269  HN  ALA A  27     -16.801   2.855  -0.886  1.00 15.00      A    H  
ATOM    270  CA  ALA A  27     -15.767   1.806   0.637  1.00 15.00      A    C  
ATOM    271  CB  ALA A  27     -16.424   2.763   1.619  1.00 15.00      A    C  
ATOM    272  C   ALA A  27     -16.116   0.359   0.986  1.00 15.00      A    C  
ATOM    273  O   ALA A  27     -15.370  -0.309   1.703  1.00 15.00      A    O  
ATOM    274  N   SER A  28     -17.250  -0.119   0.484  1.00 15.00      A    N  
ATOM    275  HN  SER A  28     -17.806   0.460  -0.077  1.00 15.00      A    H  
ATOM    276  CA  SER A  28     -17.692  -1.485   0.754  1.00 15.00      A    C  
ATOM    277  CB  SER A  28     -19.174  -1.646   0.413  1.00 15.00      A    C  
ATOM    278  OG  SER A  28     -19.434  -1.264  -0.927  1.00 15.00      A    O  
ATOM    279  HG  SER A  28     -20.015  -0.499  -0.933  1.00 15.00      A    H  
ATOM    280  C   SER A  28     -16.859  -2.523   0.003  1.00 15.00      A    C  
ATOM    281  O   SER A  28     -16.728  -3.663   0.450  1.00 15.00      A    O  
ATOM    282  N   ARG A  29     -16.291  -2.125  -1.131  1.00 15.00      A    N  
ATOM    283  HN  ARG A  29     -16.414  -1.199  -1.429  1.00 15.00      A    H  
ATOM    284  CA  ARG A  29     -15.481  -3.034  -1.937  1.00 15.00      A    C  
ATOM    285  CB  ARG A  29     -15.881  -2.945  -3.410  1.00 15.00      A    C  
ATOM    286  CG  ARG A  29     -17.338  -3.284  -3.681  1.00 15.00      A    C  
ATOM    287  CD  ARG A  29     -17.642  -3.249  -5.170  1.00 15.00      A    C  
ATOM    288  NE  ARG A  29     -16.868  -4.247  -5.907  1.00 15.00      A    N  
ATOM    289  HE  ARG A  29     -16.502  -5.001  -5.398  1.00 15.00      A    H  
ATOM    290  CZ  ARG A  29     -16.635  -4.187  -7.216  1.00 15.00      A    C  
ATOM    291  NH1 ARG A  29     -17.113  -3.181  -7.937  1.00 15.00      A    N  
ATOM    292 HH11 ARG A  29     -17.672  -2.433  -7.480  1.00 15.00      A    H  
ATOM    293 HH12 ARG A  29     -16.928  -3.140  -8.960  1.00 15.00      A    H  
ATOM    294  NH2 ARG A  29     -15.923  -5.138  -7.807  1.00 15.00      A    N  
ATOM    295 HH21 ARG A  29     -15.546  -5.929  -7.246  1.00 15.00      A    H  
ATOM    296 HH22 ARG A  29     -15.741  -5.092  -8.829  1.00 15.00      A    H  
ATOM    297  C   ARG A  29     -13.990  -2.751  -1.780  1.00 15.00      A    C  
ATOM    298  O   ARG A  29     -13.160  -3.366  -2.451  1.00 15.00      A    O  
ATOM    299  N   PHE A  30     -13.658  -1.821  -0.887  1.00 15.00      A    N  
ATOM    300  HN  PHE A  30     -14.367  -1.373  -0.380  1.00 15.00      A    H  
ATOM    301  CA  PHE A  30     -12.266  -1.451  -0.640  1.00 15.00      A    C  
ATOM    302  CB  PHE A  30     -12.150  -0.156   0.170  1.00 15.00      A    C  
ATOM    303  CG  PHE A  30     -10.745   0.369   0.260  1.00 15.00      A    C  
ATOM    304  CD1 PHE A  30     -10.105   0.870  -0.863  1.00 15.00      A    C  
ATOM    305  CD2 PHE A  30     -10.061   0.356   1.465  1.00 15.00      A    C  
ATOM    306  CE1 PHE A  30      -8.812   1.349  -0.787  1.00 15.00      A    C  
ATOM    307  CE2 PHE A  30      -8.768   0.835   1.549  1.00 15.00      A    C  
ATOM    308  CZ  PHE A  30      -8.142   1.331   0.422  1.00 15.00      A    C  
ATOM    309  C   PHE A  30     -11.452  -2.580   0.002  1.00 15.00      A    C  
ATOM    310  O   PHE A  30     -10.352  -2.868  -0.461  1.00 15.00      A    O  
ATOM    311  N   PRO A  31     -11.957  -3.228   1.087  1.00 15.00      A    N  
ATOM    312  CA  PRO A  31     -11.244  -4.335   1.744  1.00 15.00      A    C  
ATOM    313  CB  PRO A  31     -12.232  -4.839   2.808  1.00 15.00      A    C  
ATOM    314  CG  PRO A  31     -13.545  -4.232   2.444  1.00 15.00      A    C  
ATOM    315  CD  PRO A  31     -13.224  -2.931   1.775  1.00 15.00      A    C  
ATOM    316  C   PRO A  31     -10.893  -5.458   0.767  1.00 15.00      A    C  
ATOM    317  O   PRO A  31      -9.849  -6.093   0.894  1.00 15.00      A    O  
ATOM    318  N   TYR A  32     -11.769  -5.688  -0.211  1.00 15.00      A    N  
ATOM    319  HN  TYR A  32     -12.586  -5.148  -0.255  1.00 15.00      A    H  
ATOM    320  CA  TYR A  32     -11.545  -6.722  -1.217  1.00 15.00      A    C  
ATOM    321  CB  TYR A  32     -12.837  -7.011  -1.991  1.00 15.00      A    C  
ATOM    322  CG  TYR A  32     -12.672  -8.023  -3.105  1.00 15.00      A    C  
ATOM    323  CD1 TYR A  32     -12.740  -7.637  -4.438  1.00 15.00      A    C  
ATOM    324  CD2 TYR A  32     -12.442  -9.364  -2.823  1.00 15.00      A    C  
ATOM    325  CE1 TYR A  32     -12.584  -8.556  -5.458  1.00 15.00      A    C  
ATOM    326  CE2 TYR A  32     -12.285 -10.290  -3.836  1.00 15.00      A    C  
ATOM    327  CZ  TYR A  32     -12.356  -9.881  -5.152  1.00 15.00      A    C  
ATOM    328  OH  TYR A  32     -12.199 -10.801  -6.163  1.00 15.00      A    O  
ATOM    329  HH  TYR A  32     -12.778 -11.551  -6.006  1.00 15.00      A    H  
ATOM    330  C   TYR A  32     -10.431  -6.314  -2.180  1.00 15.00      A    C  
ATOM    331  O   TYR A  32      -9.599  -7.137  -2.567  1.00 15.00      A    O  
ATOM    332  N   HIS A  33     -10.424  -5.036  -2.557  1.00 15.00      A    N  
ATOM    333  HN  HIS A  33     -11.118  -4.435  -2.213  1.00 15.00      A    H  
ATOM    334  CA  HIS A  33      -9.413  -4.506  -3.468  1.00 15.00      A    C  
ATOM    335  CB  HIS A  33      -9.838  -3.130  -4.000  1.00 15.00      A    C  
ATOM    336  CG  HIS A  33      -8.890  -2.531  -4.998  1.00 15.00      A    C  
ATOM    337  ND1 HIS A  33      -8.791  -3.024  -6.278  1.00 15.00      A    N  
ATOM    338  CD2 HIS A  33      -8.021  -1.497  -4.849  1.00 15.00      A    C  
ATOM    339  CE1 HIS A  33      -7.873  -2.289  -6.878  1.00 15.00      A    C  
ATOM    340  NE2 HIS A  33      -7.380  -1.354  -6.053  1.00 15.00      A    N  
ATOM    341  HE2 HIS A  33      -6.690  -0.693  -6.269  1.00 15.00      A    H  
ATOM    342  C   HIS A  33      -8.050  -4.416  -2.780  1.00 15.00      A    C  
ATOM    343  O   HIS A  33      -7.013  -4.500  -3.430  1.00 15.00      A    O  
ATOM    344  N   LEU A  34      -8.064  -4.255  -1.460  1.00 15.00      A    N  
ATOM    345  HN  LEU A  34      -8.926  -4.198  -0.997  1.00 15.00      A    H  
ATOM    346  CA  LEU A  34      -6.834  -4.157  -0.680  1.00 15.00      A    C  
ATOM    347  CB  LEU A  34      -7.152  -3.700   0.747  1.00 15.00      A    C  
ATOM    348  CG  LEU A  34      -5.966  -3.234   1.596  1.00 15.00      A    C  
ATOM    349  CD1 LEU A  34      -5.607  -1.791   1.275  1.00 15.00      A    C  
ATOM    350  CD2 LEU A  34      -6.270  -3.400   3.076  1.00 15.00      A    C  
ATOM    351  C   LEU A  34      -6.095  -5.496  -0.648  1.00 15.00      A    C  
ATOM    352  O   LEU A  34      -4.877  -5.539  -0.483  1.00 15.00      A    O  
ATOM    353  N   ILE A  35      -6.841  -6.584  -0.814  1.00 15.00      A    N  
ATOM    354  HN  ILE A  35      -7.808  -6.484  -0.945  1.00 15.00      A    H  
ATOM    355  CA  ILE A  35      -6.264  -7.924  -0.802  1.00 15.00      A    C  
ATOM    356  CB  ILE A  35      -7.275  -8.959  -0.261  1.00 15.00      A    C  
ATOM    357  CG1 ILE A  35      -7.789  -8.530   1.116  1.00 15.00      A    C  
ATOM    358  CG2 ILE A  35      -6.644 -10.344  -0.185  1.00 15.00      A    C  
ATOM    359  CD1 ILE A  35      -8.968  -9.341   1.609  1.00 15.00      A    C  
ATOM    360  C   ILE A  35      -5.807  -8.351  -2.197  1.00 15.00      A    C  
ATOM    361  O   ILE A  35      -4.774  -9.001  -2.347  1.00 15.00      A    O  
ATOM    362  N   LYS A  36      -6.571  -7.968  -3.215  1.00 15.00      A    N  
ATOM    363  HN  LYS A  36      -7.370  -7.429  -3.036  1.00 15.00      A    H  
ATOM    364  CA  LYS A  36      -6.250  -8.332  -4.595  1.00 15.00      A    C  
ATOM    365  CB  LYS A  36      -7.510  -8.342  -5.465  1.00 15.00      A    C  
ATOM    366  CG  LYS A  36      -8.388  -9.571  -5.283  1.00 15.00      A    C  
ATOM    367  CD  LYS A  36      -7.602 -10.853  -5.516  1.00 15.00      A    C  
ATOM    368  CE  LYS A  36      -8.511 -12.071  -5.538  1.00 15.00      A    C  
ATOM    369  NZ  LYS A  36      -9.386 -12.089  -6.743  1.00 15.00      A    N  
ATOM    370  HZ1 LYS A  36      -9.972 -12.948  -6.747  1.00 15.00      A    H  
ATOM    371  HZ2 LYS A  36      -8.807 -12.074  -7.606  1.00 15.00      A    H  
ATOM    372  HZ3 LYS A  36     -10.011 -11.256  -6.744  1.00 15.00      A    H  
ATOM    373  C   LYS A  36      -5.180  -7.440  -5.220  1.00 15.00      A    C  
ATOM    374  O   LYS A  36      -4.324  -7.926  -5.956  1.00 15.00      A    O  
ATOM    375  N   CYS A  37      -5.225  -6.143  -4.923  1.00 15.00      A    N  
ATOM    376  HN  CYS A  37      -5.922  -5.815  -4.318  1.00 15.00      A    H  
ATOM    377  CA  CYS A  37      -4.261  -5.195  -5.480  1.00 15.00      A    C  
ATOM    378  CB  CYS A  37      -4.703  -3.749  -5.251  1.00 15.00      A    C  
ATOM    379  SG  CYS A  37      -3.820  -2.533  -6.256  1.00 15.00      A    S  
ATOM    380  HG  CYS A  37      -2.969  -3.187  -7.031  1.00 15.00      A    H  
ATOM    381  C   CYS A  37      -2.847  -5.419  -4.951  1.00 15.00      A    C  
ATOM    382  O   CYS A  37      -1.873  -5.157  -5.655  1.00 15.00      A    O  
ATOM    383  N   ARG A  38      -2.731  -5.901  -3.713  1.00 15.00      A    N  
ATOM    384  HN  ARG A  38      -3.538  -6.087  -3.188  1.00 15.00      A    H  
ATOM    385  CA  ARG A  38      -1.417  -6.160  -3.131  1.00 15.00      A    C  
ATOM    386  CB  ARG A  38      -1.465  -6.257  -1.602  1.00 15.00      A    C  
ATOM    387  CG  ARG A  38      -2.243  -7.443  -1.055  1.00 15.00      A    C  
ATOM    388  CD  ARG A  38      -2.048  -7.585   0.447  1.00 15.00      A    C  
ATOM    389  NE  ARG A  38      -2.227  -6.312   1.146  1.00 15.00      A    N  
ATOM    390  HE  ARG A  38      -2.333  -5.507   0.597  1.00 15.00      A    H  
ATOM    391  CZ  ARG A  38      -2.256  -6.188   2.471  1.00 15.00      A    C  
ATOM    392  NH1 ARG A  38      -2.117  -7.254   3.247  1.00 15.00      A    N  
ATOM    393 HH11 ARG A  38      -2.139  -7.151   4.282  1.00 15.00      A    H  
ATOM    394 HH12 ARG A  38      -1.989  -8.194   2.821  1.00 15.00      A    H  
ATOM    395  NH2 ARG A  38      -2.417  -4.992   3.022  1.00 15.00      A    N  
ATOM    396 HH21 ARG A  38      -2.524  -4.151   2.418  1.00 15.00      A    H  
ATOM    397 HH22 ARG A  38      -2.438  -4.895   4.057  1.00 15.00      A    H  
ATOM    398  C   ARG A  38      -0.787  -7.408  -3.738  1.00 15.00      A    C  
ATOM    399  O   ARG A  38       0.426  -7.584  -3.692  1.00 15.00      A    O  
ATOM    400  N   LYS A  39      -1.624  -8.272  -4.310  1.00 15.00      A    N  
ATOM    401  HN  LYS A  39      -2.585  -8.082  -4.303  1.00 15.00      A    H  
ATOM    402  CA  LYS A  39      -1.144  -9.493  -4.946  1.00 15.00      A    C  
ATOM    403  CB  LYS A  39      -2.276 -10.513  -5.089  1.00 15.00      A    C  
ATOM    404  CG  LYS A  39      -2.778 -11.064  -3.765  1.00 15.00      A    C  
ATOM    405  CD  LYS A  39      -3.898 -12.071  -3.970  1.00 15.00      A    C  
ATOM    406  CE  LYS A  39      -4.438 -12.581  -2.642  1.00 15.00      A    C  
ATOM    407  NZ  LYS A  39      -3.397 -13.294  -1.850  1.00 15.00      A    N  
ATOM    408  HZ1 LYS A  39      -3.061 -14.130  -2.371  1.00 15.00      A    H  
ATOM    409  HZ2 LYS A  39      -3.790 -13.603  -0.938  1.00 15.00      A    H  
ATOM    410  HZ3 LYS A  39      -2.590 -12.663  -1.670  1.00 15.00      A    H  
ATOM    411  C   LYS A  39      -0.526  -9.179  -6.305  1.00 15.00      A    C  
ATOM    412  O   LYS A  39       0.309  -9.930  -6.808  1.00 15.00      A    O  
ATOM    413  N   ASN A  40      -0.945  -8.059  -6.892  1.00 15.00      A    N  
ATOM    414  HN  ASN A  40      -1.624  -7.511  -6.445  1.00 15.00      A    H  
ATOM    415  CA  ASN A  40      -0.420  -7.626  -8.183  1.00 15.00      A    C  
ATOM    416  CB  ASN A  40      -1.448  -6.775  -8.933  1.00 15.00      A    C  
ATOM    417  CG  ASN A  40      -2.640  -7.580  -9.410  1.00 15.00      A    C  
ATOM    418  OD1 ASN A  40      -3.656  -7.673  -8.723  1.00 15.00      A    O  
ATOM    419  ND2 ASN A  40      -2.523  -8.169 -10.594  1.00 15.00      A    N  
ATOM    420 HD21 ASN A  40      -1.685  -8.052 -11.088  1.00 15.00      A    H  
ATOM    421 HD22 ASN A  40      -3.278  -8.698 -10.925  1.00 15.00      A    H  
ATOM    422  C   ASN A  40       0.872  -6.838  -7.990  1.00 15.00      A    C  
ATOM    423  O   ASN A  40       1.629  -6.623  -8.936  1.00 15.00      A    O  
ATOM    424  N   HIS A  41       1.111  -6.410  -6.753  1.00 15.00      A    N  
ATOM    425  HN  HIS A  41       0.463  -6.615  -6.047  1.00 15.00      A    H  
ATOM    426  CA  HIS A  41       2.310  -5.655  -6.411  1.00 15.00      A    C  
ATOM    427  CB  HIS A  41       1.943  -4.247  -5.928  1.00 15.00      A    C  
ATOM    428  CG  HIS A  41       1.260  -3.403  -6.961  1.00 15.00      A    C  
ATOM    429  ND1 HIS A  41      -0.107  -3.244  -7.041  1.00 15.00      A    N  
ATOM    430  HD1 HIS A  41      -0.773  -3.658  -6.452  1.00 15.00      A    H  
ATOM    431  CD2 HIS A  41       1.781  -2.658  -7.971  1.00 15.00      A    C  
ATOM    432  CE1 HIS A  41      -0.366  -2.428  -8.072  1.00 15.00      A    C  
ATOM    433  NE2 HIS A  41       0.746  -2.044  -8.669  1.00 15.00      A    N  
ATOM    434  C   HIS A  41       3.100  -6.396  -5.332  1.00 15.00      A    C  
ATOM    435  O   HIS A  41       2.857  -6.211  -4.140  1.00 15.00      A    O  
ATOM    436  N   PRO A  42       4.056  -7.251  -5.746  1.00 15.00      A    N  
ATOM    437  CA  PRO A  42       4.881  -8.050  -4.821  1.00 15.00      A    C  
ATOM    438  CB  PRO A  42       5.758  -8.897  -5.753  1.00 15.00      A    C  
ATOM    439  CG  PRO A  42       5.072  -8.854  -7.076  1.00 15.00      A    C  
ATOM    440  CD  PRO A  42       4.409  -7.511  -7.150  1.00 15.00      A    C  
ATOM    441  C   PRO A  42       5.759  -7.202  -3.902  1.00 15.00      A    C  
ATOM    442  O   PRO A  42       6.216  -7.674  -2.861  1.00 15.00      A    O  
ATOM    443  N   ASP A  43       5.992  -5.953  -4.293  1.00 15.00      A    N  
ATOM    444  HN  ASP A  43       5.605  -5.638  -5.137  1.00 15.00      A    H  
ATOM    445  CA  ASP A  43       6.813  -5.039  -3.505  1.00 15.00      A    C  
ATOM    446  CB  ASP A  43       7.137  -3.782  -4.315  1.00 15.00      A    C  
ATOM    447  CG  ASP A  43       7.857  -4.094  -5.613  1.00 15.00      A    C  
ATOM    448  OD1 ASP A  43       7.173  -4.268  -6.644  1.00 15.00      A    O  
ATOM    449  OD2 ASP A  43       9.103  -4.166  -5.598  1.00 15.00      A    O  
ATOM    450  C   ASP A  43       6.120  -4.658  -2.199  1.00 15.00      A    C  
ATOM    451  O   ASP A  43       6.771  -4.492  -1.166  1.00 15.00      A    O  
ATOM    452  N   VAL A  44       4.797  -4.526  -2.253  1.00 15.00      A    N  
ATOM    453  HN  VAL A  44       4.337  -4.676  -3.105  1.00 15.00      A    H  
ATOM    454  CA  VAL A  44       4.014  -4.165  -1.074  1.00 15.00      A    C  
ATOM    455  CB  VAL A  44       2.890  -3.160  -1.417  1.00 15.00      A    C  
ATOM    456  CG1 VAL A  44       2.452  -2.400  -0.173  1.00 15.00      A    C  
ATOM    457  CG2 VAL A  44       3.336  -2.194  -2.506  1.00 15.00      A    C  
ATOM    458  C   VAL A  44       3.406  -5.410  -0.421  1.00 15.00      A    C  
ATOM    459  O   VAL A  44       2.997  -5.378   0.741  1.00 15.00      A    O  
ATOM    460  N   ALA A  45       3.359  -6.507  -1.178  1.00 15.00      A    N  
ATOM    461  HN  ALA A  45       3.703  -6.467  -2.095  1.00 15.00      A    H  
ATOM    462  CA  ALA A  45       2.810  -7.767  -0.681  1.00 15.00      A    C  
ATOM    463  CB  ALA A  45       2.619  -8.750  -1.824  1.00 15.00      A    C  
ATOM    464  C   ALA A  45       3.714  -8.377   0.383  1.00 15.00      A    C  
ATOM    465  O   ALA A  45       3.238  -8.928   1.377  1.00 15.00      A    O  
ATOM    466  N   ASN A  46       5.022  -8.264   0.170  1.00 15.00      A    N  
ATOM    467  HN  ASN A  46       5.335  -7.808  -0.639  1.00 15.00      A    H  
ATOM    468  CA  ASN A  46       6.003  -8.797   1.106  1.00 15.00      A    C  
ATOM    469  CB  ASN A  46       7.301  -9.148   0.376  1.00 15.00      A    C  
ATOM    470  CG  ASN A  46       7.130 -10.298  -0.598  1.00 15.00      A    C  
ATOM    471  OD1 ASN A  46       6.332 -11.207  -0.369  1.00 15.00      A    O  
ATOM    472  ND2 ASN A  46       7.877 -10.264  -1.694  1.00 15.00      A    N  
ATOM    473 HD21 ASN A  46       8.490  -9.508  -1.813  1.00 15.00      A    H  
ATOM    474 HD22 ASN A  46       7.786 -10.996  -2.338  1.00 15.00      A    H  
ATOM    475  C   ASN A  46       6.281  -7.810   2.237  1.00 15.00      A    C  
ATOM    476  O   ASN A  46       7.178  -8.031   3.051  1.00 15.00      A    O  
ATOM    477  N   LYS A  47       5.499  -6.724   2.270  1.00 15.00      A    N  
ATOM    478  HN  LYS A  47       4.810  -6.625   1.581  1.00 15.00      A    H  
ATOM    479  CA  LYS A  47       5.623  -5.676   3.289  1.00 15.00      A    C  
ATOM    480  CB  LYS A  47       5.494  -6.237   4.711  1.00 15.00      A    C  
ATOM    481  CG  LYS A  47       4.161  -6.911   4.993  1.00 15.00      A    C  
ATOM    482  CD  LYS A  47       4.086  -7.408   6.427  1.00 15.00      A    C  
ATOM    483  CE  LYS A  47       2.777  -8.134   6.695  1.00 15.00      A    C  
ATOM    484  NZ  LYS A  47       1.596  -7.256   6.464  1.00 15.00      A    N  
ATOM    485  HZ1 LYS A  47       1.629  -6.438   7.105  1.00 15.00      A    H  
ATOM    486  HZ2 LYS A  47       0.718  -7.784   6.638  1.00 15.00      A    H  
ATOM    487  HZ3 LYS A  47       1.593  -6.913   5.482  1.00 15.00      A    H  
ATOM    488  C   LYS A  47       6.899  -4.850   3.134  1.00 15.00      A    C  
ATOM    489  O   LYS A  47       7.846  -5.257   2.459  1.00 15.00      A    O  
ATOM    490  N   LEU A  48       6.911  -3.678   3.760  1.00 15.00      A    N  
ATOM    491  HN  LEU A  48       6.125  -3.403   4.276  1.00 15.00      A    H  
ATOM    492  CA  LEU A  48       8.063  -2.792   3.694  1.00 15.00      A    C  
ATOM    493  CB  LEU A  48       7.621  -1.355   3.405  1.00 15.00      A    C  
ATOM    494  CG  LEU A  48       6.878  -1.130   2.085  1.00 15.00      A    C  
ATOM    495  CD1 LEU A  48       6.383   0.305   1.990  1.00 15.00      A    C  
ATOM    496  CD2 LEU A  48       7.768  -1.472   0.899  1.00 15.00      A    C  
ATOM    497  C   LEU A  48       8.875  -2.847   4.983  1.00 15.00      A    C  
ATOM    498  O   LEU A  48       8.317  -2.869   6.081  1.00 15.00      A    O  
ATOM    499  N   ALA A  49      10.194  -2.878   4.836  1.00 15.00      A    N  
ATOM    500  HN  ALA A  49      10.572  -2.865   3.932  1.00 15.00      A    H  
ATOM    501  CA  ALA A  49      11.097  -2.927   5.978  1.00 15.00      A    C  
ATOM    502  CB  ALA A  49      12.121  -4.036   5.794  1.00 15.00      A    C  
ATOM    503  C   ALA A  49      11.795  -1.587   6.170  1.00 15.00      A    C  
ATOM    504  O   ALA A  49      12.194  -0.938   5.201  1.00 15.00      A    O  
ATOM    505  N   THR A  50      11.940  -1.179   7.425  1.00 15.00      A    N  
ATOM    506  HN  THR A  50      11.603  -1.743   8.152  1.00 15.00      A    H  
ATOM    507  CA  THR A  50      12.586   0.085   7.749  1.00 15.00      A    C  
ATOM    508  CB  THR A  50      12.112   0.623   9.115  1.00 15.00      A    C  
ATOM    509  OG1 THR A  50      10.685   0.514   9.199  1.00 15.00      A    O  
ATOM    510  HG1 THR A  50      10.342   0.165   8.373  1.00 15.00      A    H  
ATOM    511  CG2 THR A  50      12.511   2.082   9.285  1.00 15.00      A    C  
ATOM    512  C   THR A  50      14.105  -0.062   7.760  1.00 15.00      A    C  
ATOM    513  O   THR A  50      14.650  -0.921   8.455  1.00 15.00      A    O  
ATOM    514  N   CYS A  51      14.780   0.780   6.979  1.00 15.00      A    N  
ATOM    515  HN  CYS A  51      14.284   1.437   6.446  1.00 15.00      A    H  
ATOM    516  CA  CYS A  51      16.235   0.754   6.897  1.00 15.00      A    C  
ATOM    517  CB  CYS A  51      16.712   1.605   5.716  1.00 15.00      A    C  
ATOM    518  SG  CYS A  51      18.500   1.615   5.460  1.00 15.00      A    S  
ATOM    519  HG  CYS A  51      18.908   2.876   5.470  1.00 15.00      A    H  
ATOM    520  C   CYS A  51      16.857   1.255   8.201  1.00 15.00      A    C  
ATOM    521  O   CYS A  51      16.462   2.298   8.723  1.00 15.00      A    O  
ATOM    522  N   PRO A  52      17.837   0.509   8.747  1.00 15.00      A    N  
ATOM    523  CA  PRO A  52      18.516   0.879   9.999  1.00 15.00      A    C  
ATOM    524  CB  PRO A  52      19.333  -0.371  10.338  1.00 15.00      A    C  
ATOM    525  CG  PRO A  52      19.577  -1.025   9.022  1.00 15.00      A    C  
ATOM    526  CD  PRO A  52      18.353  -0.757   8.192  1.00 15.00      A    C  
ATOM    527  C   PRO A  52      19.441   2.086   9.834  1.00 15.00      A    C  
ATOM    528  O   PRO A  52      19.980   2.603  10.812  1.00 15.00      A    O  
ATOM    529  N   PHE A  53      19.622   2.527   8.591  1.00 15.00      A    N  
ATOM    530  HN  PHE A  53      19.167   2.069   7.853  1.00 15.00      A    H  
ATOM    531  CA  PHE A  53      20.478   3.668   8.296  1.00 15.00      A    C  
ATOM    532  CB  PHE A  53      21.354   3.372   7.075  1.00 15.00      A    C  
ATOM    533  CG  PHE A  53      22.157   2.106   7.193  1.00 15.00      A    C  
ATOM    534  CD1 PHE A  53      23.272   2.052   8.014  1.00 15.00      A    C  
ATOM    535  CD2 PHE A  53      21.798   0.970   6.485  1.00 15.00      A    C  
ATOM    536  CE1 PHE A  53      24.013   0.891   8.126  1.00 15.00      A    C  
ATOM    537  CE2 PHE A  53      22.534  -0.195   6.591  1.00 15.00      A    C  
ATOM    538  CZ  PHE A  53      23.644  -0.235   7.414  1.00 15.00      A    C  
ATOM    539  C   PHE A  53      19.650   4.930   8.060  1.00 15.00      A    C  
ATOM    540  O   PHE A  53      20.113   6.042   8.314  1.00 15.00      A    O  
ATOM    541  N   ASN A  54      18.420   4.748   7.580  1.00 15.00      A    N  
ATOM    542  HN  ASN A  54      18.105   3.835   7.412  1.00 15.00      A    H  
ATOM    543  CA  ASN A  54      17.525   5.869   7.305  1.00 15.00      A    C  
ATOM    544  CB  ASN A  54      17.838   6.483   5.936  1.00 15.00      A    C  
ATOM    545  CG  ASN A  54      17.102   7.784   5.685  1.00 15.00      A    C  
ATOM    546  OD1 ASN A  54      16.125   7.823   4.942  1.00 15.00      A    O  
ATOM    547  ND2 ASN A  54      17.564   8.859   6.311  1.00 15.00      A    N  
ATOM    548 HD21 ASN A  54      18.343   8.755   6.895  1.00 15.00      A    H  
ATOM    549 HD22 ASN A  54      17.107   9.713   6.161  1.00 15.00      A    H  
ATOM    550  C   ASN A  54      16.063   5.432   7.383  1.00 15.00      A    C  
ATOM    551  O   ASN A  54      15.671   4.434   6.780  1.00 15.00      A    O  
ATOM    552  N   ALA A  55      15.263   6.197   8.123  1.00 15.00      A    N  
ATOM    553  HN  ALA A  55      15.636   6.990   8.559  1.00 15.00      A    H  
ATOM    554  CA  ALA A  55      13.844   5.890   8.308  1.00 15.00      A    C  
ATOM    555  CB  ALA A  55      13.282   6.673   9.486  1.00 15.00      A    C  
ATOM    556  C   ALA A  55      13.009   6.138   7.050  1.00 15.00      A    C  
ATOM    557  O   ALA A  55      11.996   5.471   6.835  1.00 15.00      A    O  
ATOM    558  N   ARG A  56      13.433   7.094   6.222  1.00 15.00      A    N  
ATOM    559  HN  ARG A  56      14.248   7.590   6.441  1.00 15.00      A    H  
ATOM    560  CA  ARG A  56      12.708   7.419   4.992  1.00 15.00      A    C  
ATOM    561  CB  ARG A  56      13.191   8.748   4.408  1.00 15.00      A    C  
ATOM    562  CG  ARG A  56      12.808   9.974   5.218  1.00 15.00      A    C  
ATOM    563  CD  ARG A  56      13.219  11.251   4.499  1.00 15.00      A    C  
ATOM    564  NE  ARG A  56      12.569  11.377   3.194  1.00 15.00      A    N  
ATOM    565  HE  ARG A  56      11.589  11.379   3.177  1.00 15.00      A    H  
ATOM    566  CZ  ARG A  56      13.230  11.488   2.041  1.00 15.00      A    C  
ATOM    567  NH1 ARG A  56      14.557  11.487   2.025  1.00 15.00      A    N  
ATOM    568 HH11 ARG A  56      15.068  11.574   1.122  1.00 15.00      A    H  
ATOM    569 HH12 ARG A  56      15.088  11.401   2.915  1.00 15.00      A    H  
ATOM    570  NH2 ARG A  56      12.560  11.594   0.900  1.00 15.00      A    N  
ATOM    571 HH21 ARG A  56      13.075  11.680  -0.000  1.00 15.00      A    H  
ATOM    572 HH22 ARG A  56      11.519  11.592   0.904  1.00 15.00      A    H  
ATOM    573  C   ARG A  56      12.847   6.318   3.944  1.00 15.00      A    C  
ATOM    574  O   ARG A  56      11.987   6.168   3.074  1.00 15.00      A    O  
ATOM    575  N   HIS A  57      13.933   5.555   4.026  1.00 15.00      A    N  
ATOM    576  HN  HIS A  57      14.583   5.724   4.740  1.00 15.00      A    H  
ATOM    577  CA  HIS A  57      14.181   4.473   3.080  1.00 15.00      A    C  
ATOM    578  CB  HIS A  57      15.683   4.188   2.956  1.00 15.00      A    C  
ATOM    579  CG  HIS A  57      16.485   5.342   2.430  1.00 15.00      A    C  
ATOM    580  ND1 HIS A  57      17.862   5.374   2.406  1.00 15.00      A    N  
ATOM    581  HD1 HIS A  57      18.461   4.664   2.717  1.00 15.00      A    H  
ATOM    582  CD2 HIS A  57      16.078   6.525   1.902  1.00 15.00      A    C  
ATOM    583  CE1 HIS A  57      18.238   6.549   1.879  1.00 15.00      A    C  
ATOM    584  NE2 HIS A  57      17.192   7.284   1.556  1.00 15.00      A    N  
ATOM    585  C   HIS A  57      13.427   3.208   3.482  1.00 15.00      A    C  
ATOM    586  O   HIS A  57      13.915   2.405   4.278  1.00 15.00      A    O  
ATOM    587  N   GLN A  58      12.226   3.047   2.934  1.00 15.00      A    N  
ATOM    588  HN  GLN A  58      11.890   3.728   2.314  1.00 15.00      A    H  
ATOM    589  CA  GLN A  58      11.397   1.885   3.230  1.00 15.00      A    C  
ATOM    590  CB  GLN A  58       9.996   2.312   3.677  1.00 15.00      A    C  
ATOM    591  CG  GLN A  58       9.960   3.058   5.002  1.00 15.00      A    C  
ATOM    592  CD  GLN A  58       8.554   3.450   5.420  1.00 15.00      A    C  
ATOM    593  OE1 GLN A  58       8.241   3.505   6.609  1.00 15.00      A    O  
ATOM    594  NE2 GLN A  58       7.697   3.729   4.443  1.00 15.00      A    N  
ATOM    595 HE21 GLN A  58       8.015   3.668   3.518  1.00 15.00      A    H  
ATOM    596 HE22 GLN A  58       6.784   3.985   4.688  1.00 15.00      A    H  
ATOM    597  C   GLN A  58      11.307   0.952   2.026  1.00 15.00      A    C  
ATOM    598  O   GLN A  58      10.374   1.037   1.227  1.00 15.00      A    O  
ATOM    599  N   VAL A  59      12.294   0.074   1.897  1.00 15.00      A    N  
ATOM    600  HN  VAL A  59      13.018   0.071   2.558  1.00 15.00      A    H  
ATOM    601  CA  VAL A  59      12.332  -0.884   0.798  1.00 15.00      A    C  
ATOM    602  CB  VAL A  59      13.782  -1.166   0.343  1.00 15.00      A    C  
ATOM    603  CG1 VAL A  59      14.403   0.081  -0.268  1.00 15.00      A    C  
ATOM    604  CG2 VAL A  59      14.625  -1.674   1.503  1.00 15.00      A    C  
ATOM    605  C   VAL A  59      11.661  -2.196   1.209  1.00 15.00      A    C  
ATOM    606  O   VAL A  59      11.495  -2.457   2.399  1.00 15.00      A    O  
ATOM    607  N   PRO A  60      11.254  -3.032   0.228  1.00 15.00      A    N  
ATOM    608  CA  PRO A  60      10.600  -4.323   0.502  1.00 15.00      A    C  
ATOM    609  CB  PRO A  60      10.415  -4.937  -0.890  1.00 15.00      A    C  
ATOM    610  CG  PRO A  60      10.428  -3.774  -1.820  1.00 15.00      A    C  
ATOM    611  CD  PRO A  60      11.379  -2.779  -1.220  1.00 15.00      A    C  
ATOM    612  C   PRO A  60      11.458  -5.245   1.367  1.00 15.00      A    C  
ATOM    613  O   PRO A  60      12.671  -5.059   1.481  1.00 15.00      A    O  
ATOM    614  N   ARG A  61      10.817  -6.246   1.968  1.00 15.00      A    N  
ATOM    615  HN  ARG A  61       9.851  -6.340   1.833  1.00 15.00      A    H  
ATOM    616  CA  ARG A  61      11.513  -7.205   2.825  1.00 15.00      A    C  
ATOM    617  CB  ARG A  61      10.528  -7.941   3.736  1.00 15.00      A    C  
ATOM    618  CG  ARG A  61       9.959  -7.081   4.852  1.00 15.00      A    C  
ATOM    619  CD  ARG A  61       9.086  -7.897   5.790  1.00 15.00      A    C  
ATOM    620  NE  ARG A  61       8.675  -7.124   6.960  1.00 15.00      A    N  
ATOM    621  HE  ARG A  61       8.932  -6.179   6.990  1.00 15.00      A    H  
ATOM    622  CZ  ARG A  61       7.985  -7.630   7.978  1.00 15.00      A    C  
ATOM    623  NH1 ARG A  61       7.623  -8.906   7.973  1.00 15.00      A    N  
ATOM    624 HH11 ARG A  61       7.881  -9.517   7.172  1.00 15.00      A    H  
ATOM    625 HH12 ARG A  61       7.082  -9.296   8.771  1.00 15.00      A    H  
ATOM    626  NH2 ARG A  61       7.657  -6.861   9.006  1.00 15.00      A    N  
ATOM    627 HH21 ARG A  61       7.116  -7.257   9.801  1.00 15.00      A    H  
ATOM    628 HH22 ARG A  61       7.943  -5.861   9.019  1.00 15.00      A    H  
ATOM    629  C   ARG A  61      12.338  -8.200   2.012  1.00 15.00      A    C  
ATOM    630  O   ARG A  61      13.119  -8.972   2.567  1.00 15.00      A    O  
ATOM    631  N   ALA A  62      12.157  -8.179   0.696  1.00 15.00      A    N  
ATOM    632  HN  ALA A  62      11.507  -7.552   0.314  1.00 15.00      A    H  
ATOM    633  CA  ALA A  62      12.898  -9.064  -0.192  1.00 15.00      A    C  
ATOM    634  CB  ALA A  62      11.999  -9.573  -1.308  1.00 15.00      A    C  
ATOM    635  C   ALA A  62      14.113  -8.343  -0.769  1.00 15.00      A    C  
ATOM    636  O   ALA A  62      15.021  -8.971  -1.313  1.00 15.00      A    O  
ATOM    637  N   GLU A  63      14.123  -7.019  -0.637  1.00 15.00      A    N  
ATOM    638  HN  GLU A  63      13.373  -6.578  -0.186  1.00 15.00      A    H  
ATOM    639  CA  GLU A  63      15.221  -6.206  -1.143  1.00 15.00      A    C  
ATOM    640  CB  GLU A  63      14.707  -5.180  -2.155  1.00 15.00      A    C  
ATOM    641  CG  GLU A  63      14.424  -5.753  -3.534  1.00 15.00      A    C  
ATOM    642  CD  GLU A  63      15.677  -6.256  -4.224  1.00 15.00      A    C  
ATOM    643  OE1 GLU A  63      15.941  -7.476  -4.164  1.00 15.00      A    O  
ATOM    644  OE2 GLU A  63      16.397  -5.429  -4.823  1.00 15.00      A    O  
ATOM    645  C   GLU A  63      15.964  -5.503  -0.012  1.00 15.00      A    C  
ATOM    646  O   GLU A  63      16.809  -4.644  -0.259  1.00 15.00      A    O  
ATOM    647  N   ILE A  64      15.651  -5.875   1.228  1.00 15.00      A    N  
ATOM    648  HN  ILE A  64      14.974  -6.571   1.363  1.00 15.00      A    H  
ATOM    649  CA  ILE A  64      16.296  -5.273   2.391  1.00 15.00      A    C  
ATOM    650  CB  ILE A  64      15.460  -5.456   3.683  1.00 15.00      A    C  
ATOM    651  CG1 ILE A  64      16.051  -4.646   4.843  1.00 15.00      A    C  
ATOM    652  CG2 ILE A  64      15.331  -6.924   4.061  1.00 15.00      A    C  
ATOM    653  CD1 ILE A  64      15.972  -3.146   4.647  1.00 15.00      A    C  
ATOM    654  C   ILE A  64      17.711  -5.821   2.581  1.00 15.00      A    C  
ATOM    655  O   ILE A  64      18.597  -5.117   3.062  1.00 15.00      A    O  
ATOM    656  N   SER A  65      17.920  -7.072   2.176  1.00 15.00      A    N  
ATOM    657  HN  SER A  65      17.175  -7.576   1.787  1.00 15.00      A    H  
ATOM    658  CA  SER A  65      19.226  -7.715   2.293  1.00 15.00      A    C  
ATOM    659  CB  SER A  65      19.099  -9.222   2.061  1.00 15.00      A    C  
ATOM    660  OG  SER A  65      18.380  -9.495   0.870  1.00 15.00      A    O  
ATOM    661  HG  SER A  65      18.781 -10.240   0.417  1.00 15.00      A    H  
ATOM    662  C   SER A  65      20.219  -7.111   1.304  1.00 15.00      A    C  
ATOM    663  O   SER A  65      21.410  -6.989   1.597  1.00 15.00      A    O  
ATOM    664  N   HIS A  66      19.714  -6.735   0.134  1.00 15.00      A    N  
ATOM    665  HN  HIS A  66      18.758  -6.869  -0.034  1.00 15.00      A    H  
ATOM    666  CA  HIS A  66      20.536  -6.132  -0.906  1.00 15.00      A    C  
ATOM    667  CB  HIS A  66      19.866  -6.322  -2.275  1.00 15.00      A    C  
ATOM    668  CG  HIS A  66      20.663  -5.805  -3.435  1.00 15.00      A    C  
ATOM    669  ND1 HIS A  66      21.843  -6.400  -3.815  1.00 15.00      A    N  
ATOM    670  CD2 HIS A  66      20.409  -4.754  -4.254  1.00 15.00      A    C  
ATOM    671  CE1 HIS A  66      22.281  -5.705  -4.849  1.00 15.00      A    C  
ATOM    672  NE2 HIS A  66      21.446  -4.700  -5.150  1.00 15.00      A    N  
ATOM    673  HE2 HIS A  66      21.555  -4.048  -5.873  1.00 15.00      A    H  
ATOM    674  C   HIS A  66      20.749  -4.647  -0.617  1.00 15.00      A    C  
ATOM    675  O   HIS A  66      21.746  -4.056  -1.037  1.00 15.00      A    O  
ATOM    676  N   HIS A  67      19.808  -4.057   0.117  1.00 15.00      A    N  
ATOM    677  HN  HIS A  67      19.045  -4.588   0.427  1.00 15.00      A    H  
ATOM    678  CA  HIS A  67      19.877  -2.644   0.470  1.00 15.00      A    C  
ATOM    679  CB  HIS A  67      18.502  -2.134   0.913  1.00 15.00      A    C  
ATOM    680  CG  HIS A  67      18.368  -0.642   0.888  1.00 15.00      A    C  
ATOM    681  ND1 HIS A  67      18.248   0.044  -0.296  1.00 15.00      A    N  
ATOM    682  CD2 HIS A  67      18.344   0.239   1.919  1.00 15.00      A    C  
ATOM    683  CE1 HIS A  67      18.153   1.319   0.032  1.00 15.00      A    C  
ATOM    684  NE2 HIS A  67      18.207   1.484   1.361  1.00 15.00      A    N  
ATOM    685  HE2 HIS A  67      18.156   2.335   1.845  1.00 15.00      A    H  
ATOM    686  C   HIS A  67      20.915  -2.388   1.560  1.00 15.00      A    C  
ATOM    687  O   HIS A  67      21.504  -1.313   1.613  1.00 15.00      A    O  
ATOM    688  N   ILE A  68      21.134  -3.377   2.427  1.00 15.00      A    N  
ATOM    689  HN  ILE A  68      20.629  -4.212   2.338  1.00 15.00      A    H  
ATOM    690  CA  ILE A  68      22.110  -3.247   3.510  1.00 15.00      A    C  
ATOM    691  CB  ILE A  68      22.015  -4.421   4.512  1.00 15.00      A    C  
ATOM    692  CG1 ILE A  68      20.666  -4.389   5.236  1.00 15.00      A    C  
ATOM    693  CG2 ILE A  68      23.158  -4.376   5.519  1.00 15.00      A    C  
ATOM    694  CD1 ILE A  68      20.378  -5.626   6.061  1.00 15.00      A    C  
ATOM    695  C   ILE A  68      23.533  -3.144   2.956  1.00 15.00      A    C  
ATOM    696  O   ILE A  68      24.336  -2.337   3.428  1.00 15.00      A    O  
ATOM    697  N   SER A  69      23.829  -3.953   1.941  1.00 15.00      A    N  
ATOM    698  HN  SER A  69      23.143  -4.567   1.605  1.00 15.00      A    H  
ATOM    699  CA  SER A  69      25.149  -3.952   1.317  1.00 15.00      A    C  
ATOM    700  CB  SER A  69      25.355  -5.231   0.502  1.00 15.00      A    C  
ATOM    701  OG  SER A  69      25.235  -6.382   1.320  1.00 15.00      A    O  
ATOM    702  HG  SER A  69      26.098  -6.619   1.669  1.00 15.00      A    H  
ATOM    703  C   SER A  69      25.340  -2.725   0.425  1.00 15.00      A    C  
ATOM    704  O   SER A  69      26.467  -2.295   0.181  1.00 15.00      A    O  
ATOM    705  N   SER A  70      24.230  -2.166  -0.054  1.00 15.00      A    N  
ATOM    706  HN  SER A  70      23.362  -2.556   0.179  1.00 15.00      A    H  
ATOM    707  CA  SER A  70      24.271  -0.990  -0.917  1.00 15.00      A    C  
ATOM    708  CB  SER A  70      23.146  -1.055  -1.955  1.00 15.00      A    C  
ATOM    709  OG  SER A  70      23.286  -0.039  -2.933  1.00 15.00      A    O  
ATOM    710  HG  SER A  70      23.757   0.708  -2.554  1.00 15.00      A    H  
ATOM    711  C   SER A  70      24.169   0.302  -0.104  1.00 15.00      A    C  
ATOM    712  O   SER A  70      24.293   1.401  -0.647  1.00 15.00      A    O  
ATOM    713  N   CYS A  71      23.946   0.163   1.200  1.00 15.00      A    N  
ATOM    714  HN  CYS A  71      23.859  -0.738   1.576  1.00 15.00      A    H  
ATOM    715  CA  CYS A  71      23.830   1.315   2.086  1.00 15.00      A    C  
ATOM    716  CB  CYS A  71      22.384   1.474   2.570  1.00 15.00      A    C  
ATOM    717  SG  CYS A  71      21.959   3.133   3.152  1.00 15.00      A    S  
ATOM    718  HG  CYS A  71      21.245   3.728   2.207  1.00 15.00      A    H  
ATOM    719  C   CYS A  71      24.777   1.177   3.275  1.00 15.00      A    C  
ATOM    720  O   CYS A  71      24.478   1.636   4.378  1.00 15.00      A    O  
ATOM    721  N   ASP A  72      25.924   0.538   3.037  1.00 15.00      A    N  
ATOM    722  HN  ASP A  72      26.097   0.192   2.137  1.00 15.00      A    H  
ATOM    723  CA  ASP A  72      26.931   0.341   4.079  1.00 15.00      A    C  
ATOM    724  CB  ASP A  72      28.060  -0.555   3.560  1.00 15.00      A    C  
ATOM    725  CG  ASP A  72      29.117  -0.840   4.609  1.00 15.00      A    C  
ATOM    726  OD1 ASP A  72      30.205  -0.230   4.539  1.00 15.00      A    O  
ATOM    727  OD2 ASP A  72      28.857  -1.675   5.501  1.00 15.00      A    O  
ATOM    728  C   ASP A  72      27.490   1.685   4.534  1.00 15.00      A    C  
ATOM    729  O   ASP A  72      27.601   1.954   5.731  1.00 15.00      A    O  
ATOM    730  N   ASP A  73      27.833   2.525   3.564  1.00 15.00      A    N  
ATOM    731  HN  ASP A  73      27.728   2.242   2.631  1.00 15.00      A    H  
ATOM    732  CA  ASP A  73      28.357   3.855   3.844  1.00 15.00      A    C  
ATOM    733  CB  ASP A  73      29.480   4.209   2.862  1.00 15.00      A    C  
ATOM    734  CG  ASP A  73      29.012   4.266   1.418  1.00 15.00      A    C  
ATOM    735  OD1 ASP A  73      28.801   3.190   0.818  1.00 15.00      A    O  
ATOM    736  OD2 ASP A  73      28.862   5.387   0.886  1.00 15.00      A    O  
ATOM    737  C   ASP A  73      27.232   4.882   3.756  1.00 15.00      A    C  
ATOM    738  O   ASP A  73      27.474   6.089   3.801  1.00 15.00      A    O  
ATOM    739  N   LYS A  74      25.999   4.372   3.629  1.00 15.00      A    N  
ATOM    740  HN  LYS A  74      25.898   3.397   3.604  1.00 15.00      A    H  
ATOM    741  CA  LYS A  74      24.795   5.199   3.524  1.00 15.00      A    C  
ATOM    742  CB  LYS A  74      24.653   6.154   4.715  1.00 15.00      A    C  
ATOM    743  CG  LYS A  74      24.449   5.452   6.049  1.00 15.00      A    C  
ATOM    744  CD  LYS A  74      24.468   6.437   7.207  1.00 15.00      A    C  
ATOM    745  CE  LYS A  74      23.270   7.371   7.167  1.00 15.00      A    C  
ATOM    746  NZ  LYS A  74      23.303   8.359   8.280  1.00 15.00      A    N  
ATOM    747  HZ1 LYS A  74      23.374   7.866   9.193  1.00 15.00      A    H  
ATOM    748  HZ2 LYS A  74      22.435   8.933   8.276  1.00 15.00      A    H  
ATOM    749  HZ3 LYS A  74      24.122   8.991   8.174  1.00 15.00      A    H  
ATOM    750  C   LYS A  74      24.734   5.951   2.196  1.00 15.00      A    C  
ATOM    751  O   LYS A  74      25.500   5.660   1.276  1.00 15.00      A    O  
ATOM    752  N   SER A  75      23.799   6.901   2.106  1.00 15.00      A    N  
ATOM    753  HN  SER A  75      23.214   7.059   2.876  1.00 15.00      A    H  
ATOM    754  CA  SER A  75      23.613   7.715   0.903  1.00 15.00      A    C  
ATOM    755  CB  SER A  75      24.879   8.513   0.568  1.00 15.00      A    C  
ATOM    756  OG  SER A  75      25.272   9.324   1.661  1.00 15.00      A    O  
ATOM    757  HG  SER A  75      26.081   8.974   2.043  1.00 15.00      A    H  
ATOM    758  C   SER A  75      23.156   6.884  -0.298  1.00 15.00      A    C  
ATOM    759  O   SER A  75      23.636   7.075  -1.417  1.00 15.00      A    O  
ATOM    760  N   SER A  76      22.220   5.966  -0.060  1.00 15.00      A    N  
ATOM    761  HN  SER A  76      21.878   5.858   0.852  1.00 15.00      A    H  
ATOM    762  CA  SER A  76      21.693   5.119  -1.124  1.00 15.00      A    C  
ATOM    763  CB  SER A  76      21.045   3.858  -0.544  1.00 15.00      A    C  
ATOM    764  OG  SER A  76      20.064   4.184   0.426  1.00 15.00      A    O  
ATOM    765  HG  SER A  76      19.279   4.522  -0.014  1.00 15.00      A    H  
ATOM    766  C   SER A  76      20.690   5.892  -1.976  1.00 15.00      A    C  
ATOM    767  O   SER A  76      19.718   6.442  -1.460  1.00 15.00      A    O  
ATOM    768  N   ILE A  77      20.937   5.935  -3.282  1.00 15.00      A    N  
ATOM    769  HN  ILE A  77      21.724   5.472  -3.636  1.00 15.00      A    H  
ATOM    770  CA  ILE A  77      20.062   6.657  -4.200  1.00 15.00      A    C  
ATOM    771  CB  ILE A  77      20.867   7.449  -5.252  1.00 15.00      A    C  
ATOM    772  CG1 ILE A  77      21.922   8.325  -4.567  1.00 15.00      A    C  
ATOM    773  CG2 ILE A  77      19.937   8.304  -6.104  1.00 15.00      A    C  
ATOM    774  CD1 ILE A  77      22.908   8.963  -5.522  1.00 15.00      A    C  
ATOM    775  C   ILE A  77      19.088   5.719  -4.908  1.00 15.00      A    C  
ATOM    776  O   ILE A  77      19.483   4.915  -5.754  1.00 15.00      A    O  
ATOM    777  N   GLU A  78      17.813   5.828  -4.549  1.00 15.00      A    N  
ATOM    778  HN  GLU A  78      17.568   6.477  -3.857  1.00 15.00      A    H  
ATOM    779  CA  GLU A  78      16.768   5.012  -5.154  1.00 15.00      A    C  
ATOM    780  CB  GLU A  78      16.291   3.929  -4.181  1.00 15.00      A    C  
ATOM    781  CG  GLU A  78      15.297   2.947  -4.781  1.00 15.00      A    C  
ATOM    782  CD  GLU A  78      14.747   1.975  -3.757  1.00 15.00      A    C  
ATOM    783  OE1 GLU A  78      13.697   2.279  -3.154  1.00 15.00      A    O  
ATOM    784  OE2 GLU A  78      15.367   0.909  -3.558  1.00 15.00      A    O  
ATOM    785  C   GLU A  78      15.600   5.894  -5.584  1.00 15.00      A    C  
ATOM    786  O   GLU A  78      14.727   6.219  -4.776  1.00 15.00      A    O  
ATOM    787  N   GLN A  79      15.611   6.294  -6.860  1.00 15.00      A    N  
ATOM    788  HN  GLN A  79      16.345   6.000  -7.439  1.00 15.00      A    H  
ATOM    789  CA  GLN A  79      14.569   7.155  -7.427  1.00 15.00      A    C  
ATOM    790  CB  GLN A  79      13.193   6.480  -7.378  1.00 15.00      A    C  
ATOM    791  CG  GLN A  79      13.058   5.277  -8.298  1.00 15.00      A    C  
ATOM    792  CD  GLN A  79      11.670   4.668  -8.262  1.00 15.00      A    C  
ATOM    793  OE1 GLN A  79      11.393   3.771  -7.466  1.00 15.00      A    O  
ATOM    794  NE2 GLN A  79      10.787   5.154  -9.126  1.00 15.00      A    N  
ATOM    795 HE21 GLN A  79      11.077   5.869  -9.731  1.00 15.00      A    H  
ATOM    796 HE22 GLN A  79       9.882   4.778  -9.124  1.00 15.00      A    H  
ATOM    797  C   GLN A  79      14.531   8.523  -6.744  1.00 15.00      A    C  
ATOM    798  O   GLN A  79      13.481   9.161  -6.662  1.00 15.00      A    O  
ATOM    799  N   ASP A  80      15.690   8.970  -6.265  1.00 15.00      A    N  
ATOM    800  HN  ASP A  80      16.493   8.419  -6.370  1.00 15.00      A    H  
ATOM    801  CA  ASP A  80      15.798  10.257  -5.587  1.00 15.00      A    C  
ATOM    802  CB  ASP A  80      16.607  10.107  -4.295  1.00 15.00      A    C  
ATOM    803  CG  ASP A  80      16.535  11.335  -3.409  1.00 15.00      A    C  
ATOM    804  OD1 ASP A  80      17.440  12.191  -3.505  1.00 15.00      A    O  
ATOM    805  OD2 ASP A  80      15.576  11.440  -2.616  1.00 15.00      A    O  
ATOM    806  C   ASP A  80      16.446  11.299  -6.494  1.00 15.00      A    C  
ATOM    807  O   ASP A  80      17.176  10.958  -7.426  1.00 15.00      A    O  
ATOM    808  C1  UNK B   1      17.094   7.890  -1.780  1.00 15.00      B    C  
ATOM    809  C2  UNK B   1      15.895   6.960  -1.587  1.00 15.00      B    C  
ATOM    810  C3  UNK B   1      14.606   7.432  -1.806  1.00 15.00      B    C  
ATOM    811  C4  UNK B   1      16.115   5.510  -1.150  1.00 15.00      B    C  
ATOM    812  O1  UNK B   1      17.250   5.078  -0.954  1.00 15.00      B    O  
ATOM    813  O2  UNK B   1      15.042   4.692  -0.975  1.00 15.00      B    O  
ATOM    814  C5  UNK B   1      15.487   3.395  -0.568  1.00 15.00      B    C  
END
