# Supplementary material for: In silico assessment of biocompatibility and toxicity: molecular docking and dynamics simulation of PMMA-based dental materials for interim prosthetic restorations
Source: J Mater Sci Mater Med. 2024 Jun 4;35(1):28. doi: 10.1007/s10856-024-06799-7 (PMC11150300; doi:10.1007/s10856-024-06799-7)
Supplement: Supplementary file 3 — Supplementary Data 3 [file 10856_2024_6799_MOESM3_ESM.zip › Complexes/Osterix_PMMA.pdb]

REMARK FILENAME="complex_114w.pdb0"
REMARK ===============================================================
REMARK HADDOCK run for complex
REMARK initial structure: complex_114.pdb
REMARK ===============================================================
REMARK            total,bonds,angles,improper,dihe,vdw,elec,air,cdih,coup,rdcs,vean,dani,xpcs,rg
REMARK energies: 10.6498, 0, 0, 0, 0, -28.726, 7.11491, 32.2609, 0, 0, 0, 0, 0, 0, 0
REMARK ===============================================================
REMARK            bonds,angles,impropers,dihe,air,cdih,coup,rdcs,vean,dani,xpcs
REMARK rms-dev.: 0,0,0,0,0.726069,0,0, 0, 0, 0, 0
REMARK ===============================================================
REMARK               air,cdih,coup,rdcs,vean,dani,xpcs
REMARK               >0.3,>5,>1,>0,>5,>0.2,>0.2
REMARK violations.: 1, 0, 0, 0, 0, 0, 0
REMARK ===============================================================
REMARK                        CVpartition#,violations,rms
REMARK AIRs cross-validation: 2, 2, 2.03506
REMARK ===============================================================
REMARK NCS energy: 0
REMARK ===============================================================
REMARK Symmetry energy: 0
REMARK ===============================================================
REMARK Membrane restraining energy: 0
REMARK ===============================================================
REMARK Local cross-correlation:  0.0000
REMARK ===============================================================
REMARK Desolvation energy: -5.24051
REMARK Internal energy free molecules: -2276.6
REMARK Internal energy complex: -2233.48
REMARK Binding energy: 16.2711
REMARK ===============================================================
REMARK buried surface area: 987.528
REMARK ===============================================================
REMARK water - chain_1: 0 0 0
REMARK water - chain_2: 0 0 0
REMARK ===============================================================
REMARK water - water: 0 0 0
REMARK ===============================================================
REMARK DATE:14-Feb-2024  04:37:38       created by user: enmr
REMARK VERSION:1.3U
ATOM      1  N   MET A   1     -30.549   7.533  -8.691  1.00 15.00      A    N  
ATOM      2  HN  MET A   1     -30.521   6.943  -9.474  1.00 15.00      A    H  
ATOM      3  CA  MET A   1     -29.905   7.108  -7.453  1.00 15.00      A    C  
ATOM      4  CB  MET A   1     -28.792   8.087  -7.068  1.00 15.00      A    C  
ATOM      5  CG  MET A   1     -27.679   7.462  -6.243  1.00 15.00      A    C  
ATOM      6  SD  MET A   1     -26.348   8.620  -5.885  1.00 15.00      A    S  
ATOM      7  CE  MET A   1     -25.146   7.515  -5.149  1.00 15.00      A    C  
ATOM      8  C   MET A   1     -30.920   6.984  -6.315  1.00 15.00      A    C  
ATOM      9  O   MET A   1     -30.580   6.560  -5.209  1.00 15.00      A    O  
ATOM     10  N   GLU A   2     -32.170   7.340  -6.601  1.00 15.00      A    N  
ATOM     11  HN  GLU A   2     -32.384   7.642  -7.509  1.00 15.00      A    H  
ATOM     12  CA  GLU A   2     -33.240   7.275  -5.607  1.00 15.00      A    C  
ATOM     13  CB  GLU A   2     -33.700   8.684  -5.226  1.00 15.00      A    C  
ATOM     14  CG  GLU A   2     -34.044   9.571  -6.415  1.00 15.00      A    C  
ATOM     15  CD  GLU A   2     -34.545  10.938  -5.993  1.00 15.00      A    C  
ATOM     16  OE1 GLU A   2     -35.779  11.128  -5.935  1.00 15.00      A    O  
ATOM     17  OE2 GLU A   2     -33.704  11.821  -5.718  1.00 15.00      A    O  
ATOM     18  C   GLU A   2     -34.415   6.460  -6.136  1.00 15.00      A    C  
ATOM     19  O   GLU A   2     -35.574   6.719  -5.800  1.00 15.00      A    O  
ATOM     20  N   ASP A   3     -34.098   5.464  -6.955  1.00 15.00      A    N  
ATOM     21  HN  ASP A   3     -33.154   5.308  -7.170  1.00 15.00      A    H  
ATOM     22  CA  ASP A   3     -35.109   4.599  -7.546  1.00 15.00      A    C  
ATOM     23  CB  ASP A   3     -34.539   3.877  -8.772  1.00 15.00      A    C  
ATOM     24  CG  ASP A   3     -33.959   4.824  -9.809  1.00 15.00      A    C  
ATOM     25  OD1 ASP A   3     -34.731   5.345 -10.643  1.00 15.00      A    O  
ATOM     26  OD2 ASP A   3     -32.729   5.036  -9.795  1.00 15.00      A    O  
ATOM     27  C   ASP A   3     -35.618   3.580  -6.530  1.00 15.00      A    C  
ATOM     28  O   ASP A   3     -35.111   3.494  -5.409  1.00 15.00      A    O  
ATOM     29  N   THR A   4     -36.623   2.808  -6.922  1.00 15.00      A    N  
ATOM     30  HN  THR A   4     -36.994   2.921  -7.823  1.00 15.00      A    H  
ATOM     31  CA  THR A   4     -37.187   1.794  -6.039  1.00 15.00      A    C  
ATOM     32  CB  THR A   4     -38.674   1.545  -6.345  1.00 15.00      A    C  
ATOM     33  OG1 THR A   4     -38.850   1.397  -7.759  1.00 15.00      A    O  
ATOM     34  HG1 THR A   4     -39.347   2.145  -8.098  1.00 15.00      A    H  
ATOM     35  CG2 THR A   4     -39.520   2.707  -5.848  1.00 15.00      A    C  
ATOM     36  C   THR A   4     -36.420   0.482  -6.155  1.00 15.00      A    C  
ATOM     37  O   THR A   4     -36.697  -0.478  -5.438  1.00 15.00      A    O  
ATOM     38  N   TYR A   5     -35.450   0.459  -7.064  1.00 15.00      A    N  
ATOM     39  HN  TYR A   5     -35.279   1.266  -7.594  1.00 15.00      A    H  
ATOM     40  CA  TYR A   5     -34.626  -0.719  -7.290  1.00 15.00      A    C  
ATOM     41  CB  TYR A   5     -34.695  -1.144  -8.763  1.00 15.00      A    C  
ATOM     42  CG  TYR A   5     -33.856  -2.358  -9.105  1.00 15.00      A    C  
ATOM     43  CD1 TYR A   5     -32.796  -2.266  -9.999  1.00 15.00      A    C  
ATOM     44  CD2 TYR A   5     -34.125  -3.597  -8.536  1.00 15.00      A    C  
ATOM     45  CE1 TYR A   5     -32.029  -3.372 -10.317  1.00 15.00      A    C  
ATOM     46  CE2 TYR A   5     -33.363  -4.707  -8.847  1.00 15.00      A    C  
ATOM     47  CZ  TYR A   5     -32.317  -4.590  -9.738  1.00 15.00      A    C  
ATOM     48  OH  TYR A   5     -31.560  -5.696 -10.052  1.00 15.00      A    O  
ATOM     49  HH  TYR A   5     -32.139  -6.439 -10.237  1.00 15.00      A    H  
ATOM     50  C   TYR A   5     -33.183  -0.437  -6.890  1.00 15.00      A    C  
ATOM     51  O   TYR A   5     -32.476   0.306  -7.573  1.00 15.00      A    O  
ATOM     52  N   ILE A   6     -32.756  -1.028  -5.777  1.00 15.00      A    N  
ATOM     53  HN  ILE A   6     -33.370  -1.608  -5.279  1.00 15.00      A    H  
ATOM     54  CA  ILE A   6     -31.397  -0.839  -5.280  1.00 15.00      A    C  
ATOM     55  CB  ILE A   6     -31.322  -0.999  -3.739  1.00 15.00      A    C  
ATOM     56  CG1 ILE A   6     -29.929  -0.649  -3.204  1.00 15.00      A    C  
ATOM     57  CG2 ILE A   6     -31.736  -2.399  -3.301  1.00 15.00      A    C  
ATOM     58  CD1 ILE A   6     -29.573   0.817  -3.327  1.00 15.00      A    C  
ATOM     59  C   ILE A   6     -30.420  -1.793  -5.970  1.00 15.00      A    C  
ATOM     60  O   ILE A   6     -30.730  -2.967  -6.191  1.00 15.00      A    O  
ATOM     61  N   ASP A   7     -29.249  -1.275  -6.327  1.00 15.00      A    N  
ATOM     62  HN  ASP A   7     -29.065  -0.333  -6.136  1.00 15.00      A    H  
ATOM     63  CA  ASP A   7     -28.228  -2.073  -6.992  1.00 15.00      A    C  
ATOM     64  CB  ASP A   7     -27.311  -1.180  -7.831  1.00 15.00      A    C  
ATOM     65  CG  ASP A   7     -28.021  -0.576  -9.025  1.00 15.00      A    C  
ATOM     66  OD1 ASP A   7     -28.028  -1.217 -10.097  1.00 15.00      A    O  
ATOM     67  OD2 ASP A   7     -28.569   0.538  -8.889  1.00 15.00      A    O  
ATOM     68  C   ASP A   7     -27.408  -2.869  -5.985  1.00 15.00      A    C  
ATOM     69  O   ASP A   7     -27.509  -2.644  -4.778  1.00 15.00      A    O  
ATOM     70  N   SER A   8     -26.600  -3.800  -6.501  1.00 15.00      A    N  
ATOM     71  HN  SER A   8     -26.576  -3.913  -7.474  1.00 15.00      A    H  
ATOM     72  CA  SER A   8     -25.747  -4.658  -5.674  1.00 15.00      A    C  
ATOM     73  CB  SER A   8     -24.710  -3.843  -4.890  1.00 15.00      A    C  
ATOM     74  OG  SER A   8     -23.835  -3.153  -5.767  1.00 15.00      A    O  
ATOM     75  HG  SER A   8     -23.359  -2.477  -5.277  1.00 15.00      A    H  
ATOM     76  C   SER A   8     -26.565  -5.553  -4.745  1.00 15.00      A    C  
ATOM     77  O   SER A   8     -26.912  -5.164  -3.628  1.00 15.00      A    O  
ATOM     78  N   LEU A   9     -26.874  -6.756  -5.223  1.00 15.00      A    N  
ATOM     79  HN  LEU A   9     -26.572  -7.002  -6.122  1.00 15.00      A    H  
ATOM     80  CA  LEU A   9     -27.654  -7.722  -4.449  1.00 15.00      A    C  
ATOM     81  CB  LEU A   9     -28.208  -8.823  -5.360  1.00 15.00      A    C  
ATOM     82  CG  LEU A   9     -27.175  -9.701  -6.077  1.00 15.00      A    C  
ATOM     83  CD1 LEU A   9     -27.716 -11.109  -6.266  1.00 15.00      A    C  
ATOM     84  CD2 LEU A   9     -26.794  -9.097  -7.422  1.00 15.00      A    C  
ATOM     85  C   LEU A   9     -26.827  -8.339  -3.323  1.00 15.00      A    C  
ATOM     86  O   LEU A   9     -27.368  -8.964  -2.409  1.00 15.00      A    O  
ATOM     87  N   ASP A  10     -25.512  -8.158  -3.400  1.00 15.00      A    N  
ATOM     88  HN  ASP A  10     -25.146  -7.650  -4.154  1.00 15.00      A    H  
ATOM     89  CA  ASP A  10     -24.598  -8.680  -2.395  1.00 15.00      A    C  
ATOM     90  CB  ASP A  10     -23.176  -8.732  -2.967  1.00 15.00      A    C  
ATOM     91  CG  ASP A  10     -22.982  -9.859  -3.962  1.00 15.00      A    C  
ATOM     92  OD1 ASP A  10     -23.354  -9.682  -5.142  1.00 15.00      A    O  
ATOM     93  OD2 ASP A  10     -22.455 -10.920  -3.564  1.00 15.00      A    O  
ATOM     94  C   ASP A  10     -24.622  -7.803  -1.145  1.00 15.00      A    C  
ATOM     95  O   ASP A  10     -24.991  -6.629  -1.215  1.00 15.00      A    O  
ATOM     96  N   PRO A  11     -24.233  -8.362   0.018  1.00 15.00      A    N  
ATOM     97  CA  PRO A  11     -24.203  -7.621   1.287  1.00 15.00      A    C  
ATOM     98  CB  PRO A  11     -24.211  -8.747   2.321  1.00 15.00      A    C  
ATOM     99  CG  PRO A  11     -23.474  -9.858   1.656  1.00 15.00      A    C  
ATOM    100  CD  PRO A  11     -23.809  -9.765   0.192  1.00 15.00      A    C  
ATOM    101  C   PRO A  11     -22.933  -6.778   1.429  1.00 15.00      A    C  
ATOM    102  O   PRO A  11     -22.356  -6.688   2.515  1.00 15.00      A    O  
ATOM    103  N   GLU A  12     -22.529  -6.155   0.318  1.00 15.00      A    N  
ATOM    104  HN  GLU A  12     -23.059  -6.270  -0.498  1.00 15.00      A    H  
ATOM    105  CA  GLU A  12     -21.334  -5.312   0.258  1.00 15.00      A    C  
ATOM    106  CB  GLU A  12     -21.402  -4.150   1.252  1.00 15.00      A    C  
ATOM    107  CG  GLU A  12     -20.329  -3.093   1.041  1.00 15.00      A    C  
ATOM    108  CD  GLU A  12     -20.467  -2.366  -0.282  1.00 15.00      A    C  
ATOM    109  OE1 GLU A  12     -19.992  -2.901  -1.307  1.00 15.00      A    O  
ATOM    110  OE2 GLU A  12     -21.043  -1.258  -0.294  1.00 15.00      A    O  
ATOM    111  C   GLU A  12     -20.058  -6.130   0.439  1.00 15.00      A    C  
ATOM    112  O   GLU A  12     -19.731  -6.564   1.545  1.00 15.00      A    O  
ATOM    113  N   LYS A  13     -19.342  -6.334  -0.661  1.00 15.00      A    N  
ATOM    114  HN  LYS A  13     -19.652  -5.951  -1.508  1.00 15.00      A    H  
ATOM    115  CA  LYS A  13     -18.106  -7.106  -0.642  1.00 15.00      A    C  
ATOM    116  CB  LYS A  13     -17.670  -7.443  -2.068  1.00 15.00      A    C  
ATOM    117  CG  LYS A  13     -18.680  -8.267  -2.847  1.00 15.00      A    C  
ATOM    118  CD  LYS A  13     -18.178  -8.562  -4.249  1.00 15.00      A    C  
ATOM    119  CE  LYS A  13     -19.177  -9.398  -5.031  1.00 15.00      A    C  
ATOM    120  NZ  LYS A  13     -18.675  -9.737  -6.393  1.00 15.00      A    N  
ATOM    121  HZ1 LYS A  13     -18.484  -8.867  -6.931  1.00 15.00      A    H  
ATOM    122  HZ2 LYS A  13     -19.383 -10.300  -6.905  1.00 15.00      A    H  
ATOM    123  HZ3 LYS A  13     -17.795 -10.289  -6.323  1.00 15.00      A    H  
ATOM    124  C   LYS A  13     -16.987  -6.366   0.085  1.00 15.00      A    C  
ATOM    125  O   LYS A  13     -16.868  -5.142  -0.012  1.00 15.00      A    O  
ATOM    126  N   LEU A  14     -16.167  -7.121   0.809  1.00 15.00      A    N  
ATOM    127  HN  LEU A  14     -16.312  -8.090   0.838  1.00 15.00      A    H  
ATOM    128  CA  LEU A  14     -15.055  -6.548   1.554  1.00 15.00      A    C  
ATOM    129  CB  LEU A  14     -14.811  -7.319   2.859  1.00 15.00      A    C  
ATOM    130  CG  LEU A  14     -15.834  -7.123   3.987  1.00 15.00      A    C  
ATOM    131  CD1 LEU A  14     -16.139  -5.649   4.202  1.00 15.00      A    C  
ATOM    132  CD2 LEU A  14     -17.108  -7.913   3.727  1.00 15.00      A    C  
ATOM    133  C   LEU A  14     -13.788  -6.548   0.708  1.00 15.00      A    C  
ATOM    134  O   LEU A  14     -13.319  -7.602   0.275  1.00 15.00      A    O  
ATOM    135  N   LEU A  15     -13.241  -5.364   0.471  1.00 15.00      A    N  
ATOM    136  HN  LEU A  15     -13.660  -4.559   0.843  1.00 15.00      A    H  
ATOM    137  CA  LEU A  15     -12.028  -5.234  -0.324  1.00 15.00      A    C  
ATOM    138  CB  LEU A  15     -12.056  -3.947  -1.151  1.00 15.00      A    C  
ATOM    139  CG  LEU A  15     -13.209  -3.810  -2.149  1.00 15.00      A    C  
ATOM    140  CD1 LEU A  15     -13.135  -2.472  -2.869  1.00 15.00      A    C  
ATOM    141  CD2 LEU A  15     -13.198  -4.958  -3.148  1.00 15.00      A    C  
ATOM    142  C   LEU A  15     -10.792  -5.261   0.566  1.00 15.00      A    C  
ATOM    143  O   LEU A  15     -10.761  -4.623   1.619  1.00 15.00      A    O  
ATOM    144  N   GLN A  16      -9.778  -6.007   0.138  1.00 15.00      A    N  
ATOM    145  HN  GLN A  16      -9.863  -6.489  -0.711  1.00 15.00      A    H  
ATOM    146  CA  GLN A  16      -8.539  -6.120   0.899  1.00 15.00      A    C  
ATOM    147  CB  GLN A  16      -7.757  -7.371   0.483  1.00 15.00      A    C  
ATOM    148  CG  GLN A  16      -6.529  -7.653   1.340  1.00 15.00      A    C  
ATOM    149  CD  GLN A  16      -5.764  -8.884   0.891  1.00 15.00      A    C  
ATOM    150  OE1 GLN A  16      -5.134  -9.566   1.699  1.00 15.00      A    O  
ATOM    151  NE2 GLN A  16      -5.810  -9.174  -0.405  1.00 15.00      A    N  
ATOM    152 HE21 GLN A  16      -6.327  -8.585  -0.992  1.00 15.00      A    H  
ATOM    153 HE22 GLN A  16      -5.327  -9.967  -0.719  1.00 15.00      A    H  
ATOM    154  C   GLN A  16      -7.678  -4.873   0.730  1.00 15.00      A    C  
ATOM    155  O   GLN A  16      -7.491  -4.380  -0.384  1.00 15.00      A    O  
ATOM    156  N   CYS A  17      -7.163  -4.369   1.846  1.00 15.00      A    N  
ATOM    157  HN  CYS A  17      -7.351  -4.814   2.698  1.00 15.00      A    H  
ATOM    158  CA  CYS A  17      -6.325  -3.178   1.839  1.00 15.00      A    C  
ATOM    159  CB  CYS A  17      -6.259  -2.585   3.247  1.00 15.00      A    C  
ATOM    160  SG  CYS A  17      -5.407  -0.999   3.366  1.00 15.00      A    S  
ATOM    161  HG  CYS A  17      -4.522  -1.082   4.349  1.00 15.00      A    H  
ATOM    162  C   CYS A  17      -4.919  -3.503   1.332  1.00 15.00      A    C  
ATOM    163  O   CYS A  17      -4.312  -4.487   1.758  1.00 15.00      A    O  
ATOM    164  N   PRO A  18      -4.390  -2.677   0.406  1.00 15.00      A    N  
ATOM    165  CA  PRO A  18      -3.050  -2.874  -0.167  1.00 15.00      A    C  
ATOM    166  CB  PRO A  18      -2.973  -1.816  -1.274  1.00 15.00      A    C  
ATOM    167  CG  PRO A  18      -3.950  -0.770  -0.864  1.00 15.00      A    C  
ATOM    168  CD  PRO A  18      -5.063  -1.495  -0.163  1.00 15.00      A    C  
ATOM    169  C   PRO A  18      -1.929  -2.660   0.851  1.00 15.00      A    C  
ATOM    170  O   PRO A  18      -0.817  -3.156   0.670  1.00 15.00      A    O  
ATOM    171  N   TYR A  19      -2.228  -1.922   1.917  1.00 15.00      A    N  
ATOM    172  HN  TYR A  19      -3.132  -1.555   2.006  1.00 15.00      A    H  
ATOM    173  CA  TYR A  19      -1.244  -1.649   2.958  1.00 15.00      A    C  
ATOM    174  CB  TYR A  19      -1.555  -0.325   3.665  1.00 15.00      A    C  
ATOM    175  CG  TYR A  19      -1.935   0.797   2.724  1.00 15.00      A    C  
ATOM    176  CD1 TYR A  19      -3.231   1.292   2.694  1.00 15.00      A    C  
ATOM    177  CD2 TYR A  19      -1.004   1.353   1.859  1.00 15.00      A    C  
ATOM    178  CE1 TYR A  19      -3.592   2.306   1.832  1.00 15.00      A    C  
ATOM    179  CE2 TYR A  19      -1.355   2.371   0.993  1.00 15.00      A    C  
ATOM    180  CZ  TYR A  19      -2.650   2.842   0.984  1.00 15.00      A    C  
ATOM    181  OH  TYR A  19      -3.005   3.852   0.122  1.00 15.00      A    O  
ATOM    182  HH  TYR A  19      -3.627   4.441   0.558  1.00 15.00      A    H  
ATOM    183  C   TYR A  19      -1.200  -2.792   3.967  1.00 15.00      A    C  
ATOM    184  O   TYR A  19      -0.198  -3.500   4.072  1.00 15.00      A    O  
ATOM    185  N   ASP A  20      -2.296  -2.973   4.698  1.00 15.00      A    N  
ATOM    186  HN  ASP A  20      -3.062  -2.379   4.564  1.00 15.00      A    H  
ATOM    187  CA  ASP A  20      -2.386  -4.036   5.692  1.00 15.00      A    C  
ATOM    188  CB  ASP A  20      -2.751  -3.459   7.062  1.00 15.00      A    C  
ATOM    189  CG  ASP A  20      -2.651  -4.481   8.178  1.00 15.00      A    C  
ATOM    190  OD1 ASP A  20      -3.567  -4.524   9.025  1.00 15.00      A    O  
ATOM    191  OD2 ASP A  20      -1.659  -5.241   8.205  1.00 15.00      A    O  
ATOM    192  C   ASP A  20      -3.407  -5.084   5.262  1.00 15.00      A    C  
ATOM    193  O   ASP A  20      -4.491  -4.749   4.787  1.00 15.00      A    O  
ATOM    194  N   LYS A  21      -3.057  -6.354   5.440  1.00 15.00      A    N  
ATOM    195  HN  LYS A  21      -2.186  -6.558   5.842  1.00 15.00      A    H  
ATOM    196  CA  LYS A  21      -3.937  -7.453   5.054  1.00 15.00      A    C  
ATOM    197  CB  LYS A  21      -3.131  -8.730   4.812  1.00 15.00      A    C  
ATOM    198  CG  LYS A  21      -2.155  -8.626   3.651  1.00 15.00      A    C  
ATOM    199  CD  LYS A  21      -1.484  -9.959   3.364  1.00 15.00      A    C  
ATOM    200  CE  LYS A  21      -0.582  -9.870   2.142  1.00 15.00      A    C  
ATOM    201  NZ  LYS A  21      -1.339  -9.493   0.915  1.00 15.00      A    N  
ATOM    202  HZ1 LYS A  21      -1.798  -8.569   1.047  1.00 15.00      A    H  
ATOM    203  HZ2 LYS A  21      -2.071 -10.204   0.712  1.00 15.00      A    H  
ATOM    204  HZ3 LYS A  21      -0.694  -9.435   0.101  1.00 15.00      A    H  
ATOM    205  C   LYS A  21      -5.043  -7.701   6.079  1.00 15.00      A    C  
ATOM    206  O   LYS A  21      -5.991  -8.437   5.808  1.00 15.00      A    O  
ATOM    207  N   ASN A  22      -4.923  -7.080   7.250  1.00 15.00      A    N  
ATOM    208  HN  ASN A  22      -4.145  -6.503   7.410  1.00 15.00      A    H  
ATOM    209  CA  ASN A  22      -5.922  -7.238   8.306  1.00 15.00      A    C  
ATOM    210  CB  ASN A  22      -5.275  -7.129   9.690  1.00 15.00      A    C  
ATOM    211  CG  ASN A  22      -4.221  -8.190   9.936  1.00 15.00      A    C  
ATOM    212  OD1 ASN A  22      -4.530  -9.299  10.371  1.00 15.00      A    O  
ATOM    213  ND2 ASN A  22      -2.966  -7.851   9.667  1.00 15.00      A    N  
ATOM    214 HD21 ASN A  22      -2.793  -6.947   9.327  1.00 15.00      A    H  
ATOM    215 HD22 ASN A  22      -2.264  -8.516   9.820  1.00 15.00      A    H  
ATOM    216  C   ASN A  22      -7.045  -6.210   8.175  1.00 15.00      A    C  
ATOM    217  O   ASN A  22      -7.981  -6.194   8.976  1.00 15.00      A    O  
ATOM    218  N   HIS A  23      -6.945  -5.353   7.161  1.00 15.00      A    N  
ATOM    219  HN  HIS A  23      -6.175  -5.416   6.558  1.00 15.00      A    H  
ATOM    220  CA  HIS A  23      -7.947  -4.320   6.926  1.00 15.00      A    C  
ATOM    221  CB  HIS A  23      -7.279  -2.980   6.588  1.00 15.00      A    C  
ATOM    222  CG  HIS A  23      -6.501  -2.369   7.714  1.00 15.00      A    C  
ATOM    223  ND1 HIS A  23      -5.458  -1.487   7.538  1.00 15.00      A    N  
ATOM    224  HD1 HIS A  23      -5.109  -1.170   6.680  1.00 15.00      A    H  
ATOM    225  CD2 HIS A  23      -6.635  -2.524   9.055  1.00 15.00      A    C  
ATOM    226  CE1 HIS A  23      -5.000  -1.142   8.752  1.00 15.00      A    C  
ATOM    227  NE2 HIS A  23      -5.683  -1.746   9.708  1.00 15.00      A    N  
ATOM    228  C   HIS A  23      -8.917  -4.712   5.812  1.00 15.00      A    C  
ATOM    229  O   HIS A  23      -8.562  -4.706   4.632  1.00 15.00      A    O  
ATOM    230  N   GLN A  24     -10.140  -5.056   6.197  1.00 15.00      A    N  
ATOM    231  HN  GLN A  24     -10.357  -5.065   7.153  1.00 15.00      A    H  
ATOM    232  CA  GLN A  24     -11.173  -5.422   5.235  1.00 15.00      A    C  
ATOM    233  CB  GLN A  24     -11.676  -6.844   5.479  1.00 15.00      A    C  
ATOM    234  CG  GLN A  24     -10.647  -7.923   5.189  1.00 15.00      A    C  
ATOM    235  CD  GLN A  24     -11.223  -9.321   5.279  1.00 15.00      A    C  
ATOM    236  OE1 GLN A  24     -10.780 -10.233   4.582  1.00 15.00      A    O  
ATOM    237  NE2 GLN A  24     -12.221  -9.497   6.138  1.00 15.00      A    N  
ATOM    238 HE21 GLN A  24     -12.525  -8.724   6.658  1.00 15.00      A    H  
ATOM    239 HE22 GLN A  24     -12.611 -10.392   6.216  1.00 15.00      A    H  
ATOM    240  C   GLN A  24     -12.321  -4.431   5.328  1.00 15.00      A    C  
ATOM    241  O   GLN A  24     -13.237  -4.592   6.138  1.00 15.00      A    O  
ATOM    242  N   ILE A  25     -12.253  -3.395   4.505  1.00 15.00      A    N  
ATOM    243  HN  ILE A  25     -11.506  -3.337   3.871  1.00 15.00      A    H  
ATOM    244  CA  ILE A  25     -13.268  -2.353   4.501  1.00 15.00      A    C  
ATOM    245  CB  ILE A  25     -12.632  -0.933   4.598  1.00 15.00      A    C  
ATOM    246  CG1 ILE A  25     -12.116  -0.665   6.018  1.00 15.00      A    C  
ATOM    247  CG2 ILE A  25     -13.614   0.158   4.196  1.00 15.00      A    C  
ATOM    248  CD1 ILE A  25     -10.780  -1.304   6.334  1.00 15.00      A    C  
ATOM    249  C   ILE A  25     -14.166  -2.483   3.272  1.00 15.00      A    C  
ATOM    250  O   ILE A  25     -13.718  -2.919   2.209  1.00 15.00      A    O  
ATOM    251  N   ARG A  26     -15.438  -2.122   3.440  1.00 15.00      A    N  
ATOM    252  HN  ARG A  26     -15.721  -1.793   4.318  1.00 15.00      A    H  
ATOM    253  CA  ARG A  26     -16.426  -2.194   2.366  1.00 15.00      A    C  
ATOM    254  CB  ARG A  26     -17.779  -1.700   2.875  1.00 15.00      A    C  
ATOM    255  CG  ARG A  26     -18.326  -2.544   4.015  1.00 15.00      A    C  
ATOM    256  CD  ARG A  26     -19.719  -2.103   4.426  1.00 15.00      A    C  
ATOM    257  NE  ARG A  26     -20.330  -3.046   5.359  1.00 15.00      A    N  
ATOM    258  HE  ARG A  26     -19.831  -3.864   5.565  1.00 15.00      A    H  
ATOM    259  CZ  ARG A  26     -21.511  -2.854   5.943  1.00 15.00      A    C  
ATOM    260  NH1 ARG A  26     -22.209  -1.752   5.700  1.00 15.00      A    N  
ATOM    261 HH11 ARG A  26     -21.835  -1.030   5.051  1.00 15.00      A    H  
ATOM    262 HH12 ARG A  26     -23.132  -1.609   6.158  1.00 15.00      A    H  
ATOM    263  NH2 ARG A  26     -21.999  -3.766   6.771  1.00 15.00      A    N  
ATOM    264 HH21 ARG A  26     -22.922  -3.614   7.224  1.00 15.00      A    H  
ATOM    265 HH22 ARG A  26     -21.460  -4.634   6.966  1.00 15.00      A    H  
ATOM    266  C   ARG A  26     -15.992  -1.432   1.114  1.00 15.00      A    C  
ATOM    267  O   ARG A  26     -15.124  -0.565   1.173  1.00 15.00      A    O  
ATOM    268  N   ALA A  27     -16.613  -1.764  -0.017  1.00 15.00      A    N  
ATOM    269  HN  ALA A  27     -17.320  -2.446   0.012  1.00 15.00      A    H  
ATOM    270  CA  ALA A  27     -16.280  -1.144  -1.301  1.00 15.00      A    C  
ATOM    271  CB  ALA A  27     -16.975  -1.871  -2.439  1.00 15.00      A    C  
ATOM    272  C   ALA A  27     -16.606   0.347  -1.341  1.00 15.00      A    C  
ATOM    273  O   ALA A  27     -15.857   1.132  -1.922  1.00 15.00      A    O  
ATOM    274  N   SER A  28     -17.716   0.733  -0.719  1.00 15.00      A    N  
ATOM    275  HN  SER A  28     -18.267   0.062  -0.263  1.00 15.00      A    H  
ATOM    276  CA  SER A  28     -18.142   2.132  -0.700  1.00 15.00      A    C  
ATOM    277  CB  SER A  28     -19.612   2.238  -0.281  1.00 15.00      A    C  
ATOM    278  OG  SER A  28     -19.806   1.730   1.029  1.00 15.00      A    O  
ATOM    279  HG  SER A  28     -19.256   2.221   1.644  1.00 15.00      A    H  
ATOM    280  C   SER A  28     -17.275   2.996   0.216  1.00 15.00      A    C  
ATOM    281  O   SER A  28     -17.149   4.204   0.002  1.00 15.00      A    O  
ATOM    282  N   ARG A  29     -16.675   2.379   1.230  1.00 15.00      A    N  
ATOM    283  HN  ARG A  29     -16.796   1.414   1.341  1.00 15.00      A    H  
ATOM    284  CA  ARG A  29     -15.836   3.106   2.178  1.00 15.00      A    C  
ATOM    285  CB  ARG A  29     -16.213   2.742   3.615  1.00 15.00      A    C  
ATOM    286  CG  ARG A  29     -17.648   3.074   3.990  1.00 15.00      A    C  
ATOM    287  CD  ARG A  29     -17.924   2.760   5.451  1.00 15.00      A    C  
ATOM    288  NE  ARG A  29     -17.122   3.585   6.352  1.00 15.00      A    N  
ATOM    289  HE  ARG A  29     -16.748   4.415   5.990  1.00 15.00      A    H  
ATOM    290  CZ  ARG A  29     -16.870   3.272   7.622  1.00 15.00      A    C  
ATOM    291  NH1 ARG A  29     -17.354   2.153   8.145  1.00 15.00      A    N  
ATOM    292 HH11 ARG A  29     -17.933   1.514   7.563  1.00 15.00      A    H  
ATOM    293 HH12 ARG A  29     -17.155   1.913   9.137  1.00 15.00      A    H  
ATOM    294  NH2 ARG A  29     -16.136   4.082   8.371  1.00 15.00      A    N  
ATOM    295 HH21 ARG A  29     -15.756   4.962   7.969  1.00 15.00      A    H  
ATOM    296 HH22 ARG A  29     -15.940   3.837   9.363  1.00 15.00      A    H  
ATOM    297  C   ARG A  29     -14.353   2.840   1.941  1.00 15.00      A    C  
ATOM    298  O   ARG A  29     -13.502   3.299   2.706  1.00 15.00      A    O  
ATOM    299  N   PHE A  30     -14.051   2.102   0.876  1.00 15.00      A    N  
ATOM    300  HN  PHE A  30     -14.776   1.773   0.303  1.00 15.00      A    H  
ATOM    301  CA  PHE A  30     -12.671   1.767   0.535  1.00 15.00      A    C  
ATOM    302  CB  PHE A  30     -12.598   0.672  -0.533  1.00 15.00      A    C  
ATOM    303  CG  PHE A  30     -11.210   0.138  -0.753  1.00 15.00      A    C  
ATOM    304  CD1 PHE A  30     -10.591  -0.636   0.216  1.00 15.00      A    C  
ATOM    305  CD2 PHE A  30     -10.524   0.412  -1.924  1.00 15.00      A    C  
ATOM    306  CE1 PHE A  30      -9.315  -1.126   0.021  1.00 15.00      A    C  
ATOM    307  CE2 PHE A  30      -9.247  -0.075  -2.127  1.00 15.00      A    C  
ATOM    308  CZ  PHE A  30      -8.642  -0.845  -1.152  1.00 15.00      A    C  
ATOM    309  C   PHE A  30     -11.839   2.991   0.132  1.00 15.00      A    C  
ATOM    310  O   PHE A  30     -10.730   3.159   0.638  1.00 15.00      A    O  
ATOM    311  N   PRO A  31     -12.338   3.857  -0.792  1.00 15.00      A    N  
ATOM    312  CA  PRO A  31     -11.605   5.060  -1.219  1.00 15.00      A    C  
ATOM    313  CB  PRO A  31     -12.589   5.788  -2.149  1.00 15.00      A    C  
ATOM    314  CG  PRO A  31     -13.914   5.153  -1.893  1.00 15.00      A    C  
ATOM    315  CD  PRO A  31     -13.620   3.735  -1.509  1.00 15.00      A    C  
ATOM    316  C   PRO A  31     -11.220   5.961  -0.045  1.00 15.00      A    C  
ATOM    317  O   PRO A  31     -10.150   6.568  -0.050  1.00 15.00      A    O  
ATOM    318  N   TYR A  32     -12.094   6.036   0.961  1.00 15.00      A    N  
ATOM    319  HN  TYR A  32     -12.931   5.529   0.904  1.00 15.00      A    H  
ATOM    320  CA  TYR A  32     -11.838   6.852   2.145  1.00 15.00      A    C  
ATOM    321  CB  TYR A  32     -13.116   7.020   2.976  1.00 15.00      A    C  
ATOM    322  CG  TYR A  32     -12.909   7.771   4.275  1.00 15.00      A    C  
ATOM    323  CD1 TYR A  32     -13.000   7.120   5.500  1.00 15.00      A    C  
ATOM    324  CD2 TYR A  32     -12.608   9.127   4.277  1.00 15.00      A    C  
ATOM    325  CE1 TYR A  32     -12.797   7.798   6.689  1.00 15.00      A    C  
ATOM    326  CE2 TYR A  32     -12.407   9.813   5.460  1.00 15.00      A    C  
ATOM    327  CZ  TYR A  32     -12.501   9.144   6.662  1.00 15.00      A    C  
ATOM    328  OH  TYR A  32     -12.294   9.825   7.840  1.00 15.00      A    O  
ATOM    329  HH  TYR A  32     -11.865   9.246   8.474  1.00 15.00      A    H  
ATOM    330  C   TYR A  32     -10.721   6.248   2.997  1.00 15.00      A    C  
ATOM    331  O   TYR A  32      -9.874   6.969   3.526  1.00 15.00      A    O  
ATOM    332  N   HIS A  33     -10.726   4.920   3.117  1.00 15.00      A    N  
ATOM    333  HN  HIS A  33     -11.427   4.404   2.670  1.00 15.00      A    H  
ATOM    334  CA  HIS A  33      -9.716   4.210   3.895  1.00 15.00      A    C  
ATOM    335  CB  HIS A  33     -10.158   2.763   4.148  1.00 15.00      A    C  
ATOM    336  CG  HIS A  33      -9.201   1.969   4.994  1.00 15.00      A    C  
ATOM    337  ND1 HIS A  33      -9.087   2.185   6.349  1.00 15.00      A    N  
ATOM    338  CD2 HIS A  33      -8.340   0.988   4.628  1.00 15.00      A    C  
ATOM    339  CE1 HIS A  33      -8.167   1.339   6.777  1.00 15.00      A    C  
ATOM    340  NE2 HIS A  33      -7.688   0.596   5.773  1.00 15.00      A    N  
ATOM    341  HE2 HIS A  33      -6.999  -0.096   5.839  1.00 15.00      A    H  
ATOM    342  C   HIS A  33      -8.358   4.240   3.188  1.00 15.00      A    C  
ATOM    343  O   HIS A  33      -7.312   4.196   3.831  1.00 15.00      A    O  
ATOM    344  N   LEU A  34      -8.386   4.322   1.862  1.00 15.00      A    N  
ATOM    345  HN  LEU A  34      -9.253   4.353   1.404  1.00 15.00      A    H  
ATOM    346  CA  LEU A  34      -7.163   4.360   1.065  1.00 15.00      A    C  
ATOM    347  CB  LEU A  34      -7.504   4.196  -0.418  1.00 15.00      A    C  
ATOM    348  CG  LEU A  34      -6.327   3.965  -1.369  1.00 15.00      A    C  
ATOM    349  CD1 LEU A  34      -5.868   2.517  -1.312  1.00 15.00      A    C  
ATOM    350  CD2 LEU A  34      -6.702   4.357  -2.790  1.00 15.00      A    C  
ATOM    351  C   LEU A  34      -6.398   5.665   1.287  1.00 15.00      A    C  
ATOM    352  O   LEU A  34      -5.179   5.716   1.122  1.00 15.00      A    O  
ATOM    353  N   ILE A  35      -7.122   6.715   1.668  1.00 15.00      A    N  
ATOM    354  HN  ILE A  35      -8.089   6.607   1.792  1.00 15.00      A    H  
ATOM    355  CA  ILE A  35      -6.520   8.022   1.908  1.00 15.00      A    C  
ATOM    356  CB  ILE A  35      -7.526   9.160   1.617  1.00 15.00      A    C  
ATOM    357  CG1 ILE A  35      -8.083   9.025   0.197  1.00 15.00      A    C  
ATOM    358  CG2 ILE A  35      -6.873  10.525   1.805  1.00 15.00      A    C  
ATOM    359  CD1 ILE A  35      -9.259   9.934  -0.092  1.00 15.00      A    C  
ATOM    360  C   ILE A  35      -6.016   8.151   3.347  1.00 15.00      A    C  
ATOM    361  O   ILE A  35      -4.964   8.741   3.593  1.00 15.00      A    O  
ATOM    362  N   LYS A  36      -6.762   7.583   4.291  1.00 15.00      A    N  
ATOM    363  HN  LYS A  36      -7.574   7.100   4.033  1.00 15.00      A    H  
ATOM    364  CA  LYS A  36      -6.396   7.662   5.704  1.00 15.00      A    C  
ATOM    365  CB  LYS A  36      -7.631   7.524   6.601  1.00 15.00      A    C  
ATOM    366  CG  LYS A  36      -8.499   8.771   6.664  1.00 15.00      A    C  
ATOM    367  CD  LYS A  36      -7.694   9.984   7.102  1.00 15.00      A    C  
ATOM    368  CE  LYS A  36      -8.589  11.191   7.328  1.00 15.00      A    C  
ATOM    369  NZ  LYS A  36      -9.461  11.019   8.523  1.00 15.00      A    N  
ATOM    370  HZ1 LYS A  36     -10.082  10.195   8.396  1.00 15.00      A    H  
ATOM    371  HZ2 LYS A  36     -10.050  11.865   8.661  1.00 15.00      A    H  
ATOM    372  HZ3 LYS A  36      -8.879  10.873   9.372  1.00 15.00      A    H  
ATOM    373  C   LYS A  36      -5.333   6.645   6.107  1.00 15.00      A    C  
ATOM    374  O   LYS A  36      -4.436   6.963   6.887  1.00 15.00      A    O  
ATOM    375  N   CYS A  37      -5.431   5.430   5.573  1.00 15.00      A    N  
ATOM    376  HN  CYS A  37      -6.162   5.242   4.947  1.00 15.00      A    H  
ATOM    377  CA  CYS A  37      -4.483   4.364   5.903  1.00 15.00      A    C  
ATOM    378  CB  CYS A  37      -4.970   3.010   5.390  1.00 15.00      A    C  
ATOM    379  SG  CYS A  37      -4.065   1.594   6.055  1.00 15.00      A    S  
ATOM    380  HG  CYS A  37      -2.775   1.891   6.037  1.00 15.00      A    H  
ATOM    381  C   CYS A  37      -3.072   4.654   5.400  1.00 15.00      A    C  
ATOM    382  O   CYS A  37      -2.095   4.205   6.000  1.00 15.00      A    O  
ATOM    383  N   ARG A  38      -2.960   5.395   4.297  1.00 15.00      A    N  
ATOM    384  HN  ARG A  38      -3.769   5.715   3.848  1.00 15.00      A    H  
ATOM    385  CA  ARG A  38      -1.648   5.740   3.750  1.00 15.00      A    C  
ATOM    386  CB  ARG A  38      -1.721   6.122   2.267  1.00 15.00      A    C  
ATOM    387  CG  ARG A  38      -2.475   7.408   1.969  1.00 15.00      A    C  
ATOM    388  CD  ARG A  38      -2.287   7.831   0.519  1.00 15.00      A    C  
ATOM    389  NE  ARG A  38      -2.525   6.728  -0.413  1.00 15.00      A    N  
ATOM    390  HE  ARG A  38      -2.636   5.832  -0.031  1.00 15.00      A    H  
ATOM    391  CZ  ARG A  38      -2.598   6.869  -1.736  1.00 15.00      A    C  
ATOM    392  NH1 ARG A  38      -2.451   8.067  -2.290  1.00 15.00      A    N  
ATOM    393 HH11 ARG A  38      -2.509   8.174  -3.323  1.00 15.00      A    H  
ATOM    394 HH12 ARG A  38      -2.278   8.899  -1.690  1.00 15.00      A    H  
ATOM    395  NH2 ARG A  38      -2.812   5.807  -2.505  1.00 15.00      A    N  
ATOM    396 HH21 ARG A  38      -2.923   4.866  -2.072  1.00 15.00      A    H  
ATOM    397 HH22 ARG A  38      -2.870   5.912  -3.538  1.00 15.00      A    H  
ATOM    398  C   ARG A  38      -0.995   6.850   4.566  1.00 15.00      A    C  
ATOM    399  O   ARG A  38       0.221   7.026   4.529  1.00 15.00      A    O  
ATOM    400  N   LYS A  39      -1.814   7.591   5.309  1.00 15.00      A    N  
ATOM    401  HN  LYS A  39      -2.777   7.407   5.286  1.00 15.00      A    H  
ATOM    402  CA  LYS A  39      -1.319   8.670   6.154  1.00 15.00      A    C  
ATOM    403  CB  LYS A  39      -2.430   9.676   6.466  1.00 15.00      A    C  
ATOM    404  CG  LYS A  39      -2.873  10.497   5.267  1.00 15.00      A    C  
ATOM    405  CD  LYS A  39      -3.961  11.489   5.644  1.00 15.00      A    C  
ATOM    406  CE  LYS A  39      -4.469  12.241   4.424  1.00 15.00      A    C  
ATOM    407  NZ  LYS A  39      -3.390  13.029   3.767  1.00 15.00      A    N  
ATOM    408  HZ1 LYS A  39      -3.008  13.733   4.430  1.00 15.00      A    H  
ATOM    409  HZ2 LYS A  39      -3.766  13.525   2.933  1.00 15.00      A    H  
ATOM    410  HZ3 LYS A  39      -2.621  12.399   3.464  1.00 15.00      A    H  
ATOM    411  C   LYS A  39      -0.719   8.115   7.443  1.00 15.00      A    C  
ATOM    412  O   LYS A  39       0.090   8.773   8.094  1.00 15.00      A    O  
ATOM    413  N   ASN A  40      -1.125   6.895   7.804  1.00 15.00      A    N  
ATOM    414  HN  ASN A  40      -1.785   6.427   7.251  1.00 15.00      A    H  
ATOM    415  CA  ASN A  40      -0.610   6.238   9.001  1.00 15.00      A    C  
ATOM    416  CB  ASN A  40      -1.575   5.150   9.484  1.00 15.00      A    C  
ATOM    417  CG  ASN A  40      -2.837   5.712  10.112  1.00 15.00      A    C  
ATOM    418  OD1 ASN A  40      -3.845   5.910   9.437  1.00 15.00      A    O  
ATOM    419  ND2 ASN A  40      -2.787   5.968  11.413  1.00 15.00      A    N  
ATOM    420 HD21 ASN A  40      -1.951   5.782  11.890  1.00 15.00      A    H  
ATOM    421 HD22 ASN A  40      -3.588   6.332  11.844  1.00 15.00      A    H  
ATOM    422  C   ASN A  40       0.759   5.630   8.719  1.00 15.00      A    C  
ATOM    423  O   ASN A  40       1.567   5.436   9.628  1.00 15.00      A    O  
ATOM    424  N   HIS A  41       1.008   5.331   7.445  1.00 15.00      A    N  
ATOM    425  HN  HIS A  41       0.317   5.506   6.772  1.00 15.00      A    H  
ATOM    426  CA  HIS A  41       2.278   4.752   7.021  1.00 15.00      A    C  
ATOM    427  CB  HIS A  41       2.050   3.410   6.317  1.00 15.00      A    C  
ATOM    428  CG  HIS A  41       1.248   2.428   7.117  1.00 15.00      A    C  
ATOM    429  ND1 HIS A  41      -0.031   2.034   6.791  1.00 15.00      A    N  
ATOM    430  HD1 HIS A  41      -0.551   2.344   6.021  1.00 15.00      A    H  
ATOM    431  CD2 HIS A  41       1.566   1.758   8.253  1.00 15.00      A    C  
ATOM    432  CE1 HIS A  41      -0.440   1.157   7.718  1.00 15.00      A    C  
ATOM    433  NE2 HIS A  41       0.494   0.954   8.628  1.00 15.00      A    N  
ATOM    434  C   HIS A  41       3.013   5.713   6.090  1.00 15.00      A    C  
ATOM    435  O   HIS A  41       2.703   5.791   4.901  1.00 15.00      A    O  
ATOM    436  N   PRO A  42       4.001   6.458   6.624  1.00 15.00      A    N  
ATOM    437  CA  PRO A  42       4.783   7.436   5.847  1.00 15.00      A    C  
ATOM    438  CB  PRO A  42       5.718   8.066   6.888  1.00 15.00      A    C  
ATOM    439  CG  PRO A  42       5.105   7.740   8.207  1.00 15.00      A    C  
ATOM    440  CD  PRO A  42       4.432   6.412   8.029  1.00 15.00      A    C  
ATOM    441  C   PRO A  42       5.602   6.795   4.727  1.00 15.00      A    C  
ATOM    442  O   PRO A  42       6.020   7.474   3.788  1.00 15.00      A    O  
ATOM    443  N   ASP A  43       5.826   5.488   4.832  1.00 15.00      A    N  
ATOM    444  HN  ASP A  43       5.469   5.004   5.606  1.00 15.00      A    H  
ATOM    445  CA  ASP A  43       6.593   4.753   3.831  1.00 15.00      A    C  
ATOM    446  CB  ASP A  43       6.927   3.350   4.344  1.00 15.00      A    C  
ATOM    447  CG  ASP A  43       7.667   3.374   5.666  1.00 15.00      A    C  
ATOM    448  OD1 ASP A  43       7.007   3.235   6.719  1.00 15.00      A    O  
ATOM    449  OD2 ASP A  43       8.906   3.535   5.650  1.00 15.00      A    O  
ATOM    450  C   ASP A  43       5.832   4.657   2.511  1.00 15.00      A    C  
ATOM    451  O   ASP A  43       6.405   4.849   1.438  1.00 15.00      A    O  
ATOM    452  N   VAL A  44       4.537   4.366   2.600  1.00 15.00      A    N  
ATOM    453  HN  VAL A  44       4.138   4.233   3.485  1.00 15.00      A    H  
ATOM    454  CA  VAL A  44       3.694   4.243   1.414  1.00 15.00      A    C  
ATOM    455  CB  VAL A  44       2.572   3.196   1.606  1.00 15.00      A    C  
ATOM    456  CG1 VAL A  44       2.131   2.633   0.262  1.00 15.00      A    C  
ATOM    457  CG2 VAL A  44       3.021   2.074   2.534  1.00 15.00      A    C  
ATOM    458  C   VAL A  44       3.076   5.591   1.035  1.00 15.00      A    C  
ATOM    459  O   VAL A  44       2.584   5.768  -0.081  1.00 15.00      A    O  
ATOM    460  N   ALA A  45       3.110   6.539   1.972  1.00 15.00      A    N  
ATOM    461  HN  ALA A  45       3.511   6.335   2.842  1.00 15.00      A    H  
ATOM    462  CA  ALA A  45       2.563   7.875   1.741  1.00 15.00      A    C  
ATOM    463  CB  ALA A  45       2.461   8.642   3.051  1.00 15.00      A    C  
ATOM    464  C   ALA A  45       3.421   8.649   0.748  1.00 15.00      A    C  
ATOM    465  O   ALA A  45       2.911   9.433  -0.053  1.00 15.00      A    O  
ATOM    466  N   ASN A  46       4.729   8.418   0.805  1.00 15.00      A    N  
ATOM    467  HN  ASN A  46       5.072   7.783   1.468  1.00 15.00      A    H  
ATOM    468  CA  ASN A  46       5.667   9.084  -0.088  1.00 15.00      A    C  
ATOM    469  CB  ASN A  46       7.015   9.289   0.609  1.00 15.00      A    C  
ATOM    470  CG  ASN A  46       6.937  10.286   1.748  1.00 15.00      A    C  
ATOM    471  OD1 ASN A  46       6.165  11.242   1.700  1.00 15.00      A    O  
ATOM    472  ND2 ASN A  46       7.736  10.064   2.785  1.00 15.00      A    N  
ATOM    473 HD21 ASN A  46       8.323   9.280   2.758  1.00 15.00      A    H  
ATOM    474 HD22 ASN A  46       7.706  10.695   3.534  1.00 15.00      A    H  
ATOM    475  C   ASN A  46       5.853   8.292  -1.380  1.00 15.00      A    C  
ATOM    476  O   ASN A  46       6.744   8.591  -2.174  1.00 15.00      A    O  
ATOM    477  N   LYS A  47       4.997   7.280  -1.574  1.00 15.00      A    N  
ATOM    478  HN  LYS A  47       4.318   7.104  -0.889  1.00 15.00      A    H  
ATOM    479  CA  LYS A  47       5.032   6.419  -2.760  1.00 15.00      A    C  
ATOM    480  CB  LYS A  47       4.902   7.224  -4.059  1.00 15.00      A    C  
ATOM    481  CG  LYS A  47       3.554   7.904  -4.238  1.00 15.00      A    C  
ATOM    482  CD  LYS A  47       3.489   8.662  -5.553  1.00 15.00      A    C  
ATOM    483  CE  LYS A  47       2.115   9.272  -5.773  1.00 15.00      A    C  
ATOM    484  NZ  LYS A  47       1.047   8.235  -5.825  1.00 15.00      A    N  
ATOM    485  HZ1 LYS A  47       1.232   7.570  -6.604  1.00 15.00      A    H  
ATOM    486  HZ2 LYS A  47       0.121   8.682  -5.978  1.00 15.00      A    H  
ATOM    487  HZ3 LYS A  47       1.020   7.705  -4.930  1.00 15.00      A    H  
ATOM    488  C   LYS A  47       6.265   5.520  -2.795  1.00 15.00      A    C  
ATOM    489  O   LYS A  47       7.158   5.630  -1.953  1.00 15.00      A    O  
ATOM    490  N   LEU A  48       6.301   4.622  -3.773  1.00 15.00      A    N  
ATOM    491  HN  LEU A  48       5.557   4.577  -4.408  1.00 15.00      A    H  
ATOM    492  CA  LEU A  48       7.419   3.702  -3.923  1.00 15.00      A    C  
ATOM    493  CB  LEU A  48       6.927   2.253  -3.969  1.00 15.00      A    C  
ATOM    494  CG  LEU A  48       6.266   1.724  -2.692  1.00 15.00      A    C  
ATOM    495  CD1 LEU A  48       5.715   0.324  -2.916  1.00 15.00      A    C  
ATOM    496  CD2 LEU A  48       7.250   1.734  -1.532  1.00 15.00      A    C  
ATOM    497  C   LEU A  48       8.238   4.024  -5.169  1.00 15.00      A    C  
ATOM    498  O   LEU A  48       7.693   4.173  -6.265  1.00 15.00      A    O  
ATOM    499  N   ALA A  49       9.548   4.137  -4.985  1.00 15.00      A    N  
ATOM    500  HN  ALA A  49       9.912   4.016  -4.083  1.00 15.00      A    H  
ATOM    501  CA  ALA A  49      10.461   4.434  -6.080  1.00 15.00      A    C  
ATOM    502  CB  ALA A  49      11.435   5.529  -5.674  1.00 15.00      A    C  
ATOM    503  C   ALA A  49      11.219   3.180  -6.499  1.00 15.00      A    C  
ATOM    504  O   ALA A  49      11.576   2.348  -5.663  1.00 15.00      A    O  
ATOM    505  N   THR A  50      11.466   3.053  -7.797  1.00 15.00      A    N  
ATOM    506  HN  THR A  50      11.168   3.755  -8.411  1.00 15.00      A    H  
ATOM    507  CA  THR A  50      12.172   1.896  -8.329  1.00 15.00      A    C  
ATOM    508  CB  THR A  50      11.775   1.624  -9.793  1.00 15.00      A    C  
ATOM    509  OG1 THR A  50      10.347   1.649  -9.916  1.00 15.00      A    O  
ATOM    510  HG1 THR A  50      10.063   2.531 -10.168  1.00 15.00      A    H  
ATOM    511  CG2 THR A  50      12.290   0.265 -10.244  1.00 15.00      A    C  
ATOM    512  C   THR A  50      13.685   2.084  -8.245  1.00 15.00      A    C  
ATOM    513  O   THR A  50      14.221   3.091  -8.707  1.00 15.00      A    O  
ATOM    514  N   CYS A  51      14.364   1.107  -7.645  1.00 15.00      A    N  
ATOM    515  HN  CYS A  51      13.875   0.338  -7.286  1.00 15.00      A    H  
ATOM    516  CA  CYS A  51      15.816   1.152  -7.505  1.00 15.00      A    C  
ATOM    517  CB  CYS A  51      16.284   0.059  -6.540  1.00 15.00      A    C  
ATOM    518  SG  CYS A  51      18.066   0.018  -6.241  1.00 15.00      A    S  
ATOM    519  HG  CYS A  51      18.502  -1.199  -6.529  1.00 15.00      A    H  
ATOM    520  C   CYS A  51      16.493   0.982  -8.865  1.00 15.00      A    C  
ATOM    521  O   CYS A  51      16.161   0.066  -9.619  1.00 15.00      A    O  
ATOM    522  N   PRO A  52      17.451   1.870  -9.195  1.00 15.00      A    N  
ATOM    523  CA  PRO A  52      18.178   1.823 -10.474  1.00 15.00      A    C  
ATOM    524  CB  PRO A  52      18.961   3.139 -10.485  1.00 15.00      A    C  
ATOM    525  CG  PRO A  52      19.129   3.489  -9.046  1.00 15.00      A    C  
ATOM    526  CD  PRO A  52      17.891   2.997  -8.350  1.00 15.00      A    C  
ATOM    527  C   PRO A  52      19.139   0.637 -10.568  1.00 15.00      A    C  
ATOM    528  O   PRO A  52      19.707   0.370 -11.627  1.00 15.00      A    O  
ATOM    529  N   PHE A  53      19.313  -0.071  -9.457  1.00 15.00      A    N  
ATOM    530  HN  PHE A  53      18.830   0.190  -8.647  1.00 15.00      A    H  
ATOM    531  CA  PHE A  53      20.201  -1.226  -9.413  1.00 15.00      A    C  
ATOM    532  CB  PHE A  53      21.041  -1.208  -8.131  1.00 15.00      A    C  
ATOM    533  CG  PHE A  53      21.812   0.065  -7.921  1.00 15.00      A    C  
ATOM    534  CD1 PHE A  53      22.980   0.310  -8.624  1.00 15.00      A    C  
ATOM    535  CD2 PHE A  53      21.367   1.017  -7.018  1.00 15.00      A    C  
ATOM    536  CE1 PHE A  53      23.689   1.480  -8.431  1.00 15.00      A    C  
ATOM    537  CE2 PHE A  53      22.070   2.189  -6.820  1.00 15.00      A    C  
ATOM    538  CZ  PHE A  53      23.234   2.421  -7.528  1.00 15.00      A    C  
ATOM    539  C   PHE A  53      19.413  -2.530  -9.506  1.00 15.00      A    C  
ATOM    540  O   PHE A  53      19.909  -3.528 -10.030  1.00 15.00      A    O  
ATOM    541  N   ASN A  54      18.180  -2.513  -9.000  1.00 15.00      A    N  
ATOM    542  HN  ASN A  54      17.835  -1.681  -8.611  1.00 15.00      A    H  
ATOM    543  CA  ASN A  54      17.323  -3.697  -9.018  1.00 15.00      A    C  
ATOM    544  CB  ASN A  54      17.644  -4.600  -7.821  1.00 15.00      A    C  
ATOM    545  CG  ASN A  54      16.936  -5.940  -7.874  1.00 15.00      A    C  
ATOM    546  OD1 ASN A  54      15.941  -6.153  -7.188  1.00 15.00      A    O  
ATOM    547  ND2 ASN A  54      17.446  -6.849  -8.695  1.00 15.00      A    N  
ATOM    548 HD21 ASN A  54      18.240  -6.609  -9.216  1.00 15.00      A    H  
ATOM    549 HD22 ASN A  54      17.007  -7.724  -8.746  1.00 15.00      A    H  
ATOM    550  C   ASN A  54      15.847  -3.300  -9.020  1.00 15.00      A    C  
ATOM    551  O   ASN A  54      15.413  -2.491  -8.201  1.00 15.00      A    O  
ATOM    552  N   ALA A  55      15.083  -3.881  -9.944  1.00 15.00      A    N  
ATOM    553  HN  ALA A  55      15.488  -4.533 -10.553  1.00 15.00      A    H  
ATOM    554  CA  ALA A  55      13.657  -3.577 -10.078  1.00 15.00      A    C  
ATOM    555  CB  ALA A  55      13.137  -4.062 -11.422  1.00 15.00      A    C  
ATOM    556  C   ALA A  55      12.812  -4.148  -8.938  1.00 15.00      A    C  
ATOM    557  O   ALA A  55      11.756  -3.604  -8.613  1.00 15.00      A    O  
ATOM    558  N   ARG A  56      13.274  -5.243  -8.338  1.00 15.00      A    N  
ATOM    559  HN  ARG A  56      14.120  -5.633  -8.640  1.00 15.00      A    H  
ATOM    560  CA  ARG A  56      12.549  -5.876  -7.237  1.00 15.00      A    C  
ATOM    561  CB  ARG A  56      13.063  -7.297  -6.993  1.00 15.00      A    C  
ATOM    562  CG  ARG A  56      12.836  -8.255  -8.151  1.00 15.00      A    C  
ATOM    563  CD  ARG A  56      13.446  -9.618  -7.865  1.00 15.00      A    C  
ATOM    564  NE  ARG A  56      12.934 -10.199  -6.625  1.00 15.00      A    N  
ATOM    565  HE  ARG A  56      11.966 -10.158  -6.472  1.00 15.00      A    H  
ATOM    566  CZ  ARG A  56      13.702 -10.778  -5.702  1.00 15.00      A    C  
ATOM    567  NH1 ARG A  56      15.016 -10.854  -5.876  1.00 15.00      A    N  
ATOM    568 HH11 ARG A  56      15.612 -11.306  -5.152  1.00 15.00      A    H  
ATOM    569 HH12 ARG A  56      15.451 -10.462  -6.736  1.00 15.00      A    H  
ATOM    570  NH2 ARG A  56      13.154 -11.277  -4.601  1.00 15.00      A    N  
ATOM    571 HH21 ARG A  56      12.125 -11.219  -4.460  1.00 15.00      A    H  
ATOM    572 HH22 ARG A  56      13.753 -11.728  -3.880  1.00 15.00      A    H  
ATOM    573  C   ARG A  56      12.652  -5.054  -5.954  1.00 15.00      A    C  
ATOM    574  O   ARG A  56      11.802  -5.162  -5.069  1.00 15.00      A    O  
ATOM    575  N   HIS A  57      13.698  -4.237  -5.861  1.00 15.00      A    N  
ATOM    576  HN  HIS A  57      14.341  -4.199  -6.599  1.00 15.00      A    H  
ATOM    577  CA  HIS A  57      13.910  -3.392  -4.690  1.00 15.00      A    C  
ATOM    578  CB  HIS A  57      15.388  -2.999  -4.559  1.00 15.00      A    C  
ATOM    579  CG  HIS A  57      16.321  -4.146  -4.300  1.00 15.00      A    C  
ATOM    580  ND1 HIS A  57      17.694  -4.052  -4.378  1.00 15.00      A    N  
ATOM    581  HD1 HIS A  57      18.206  -3.247  -4.601  1.00 15.00      A    H  
ATOM    582  CD2 HIS A  57      16.058  -5.432  -3.959  1.00 15.00      A    C  
ATOM    583  CE1 HIS A  57      18.207  -5.257  -4.090  1.00 15.00      A    C  
ATOM    584  NE2 HIS A  57      17.254  -6.130  -3.827  1.00 15.00      A    N  
ATOM    585  C   HIS A  57      13.037  -2.141  -4.763  1.00 15.00      A    C  
ATOM    586  O   HIS A  57      13.366  -1.182  -5.464  1.00 15.00      A    O  
ATOM    587  N   GLN A  58      11.918  -2.162  -4.046  1.00 15.00      A    N  
ATOM    588  HN  GLN A  58      11.706  -2.958  -3.514  1.00 15.00      A    H  
ATOM    589  CA  GLN A  58      10.998  -1.032  -4.031  1.00 15.00      A    C  
ATOM    590  CB  GLN A  58       9.587  -1.471  -4.434  1.00 15.00      A    C  
ATOM    591  CG  GLN A  58       9.469  -1.936  -5.878  1.00 15.00      A    C  
ATOM    592  CD  GLN A  58       8.039  -2.242  -6.285  1.00 15.00      A    C  
ATOM    593  OE1 GLN A  58       7.660  -2.062  -7.442  1.00 15.00      A    O  
ATOM    594  NE2 GLN A  58       7.236  -2.712  -5.336  1.00 15.00      A    N  
ATOM    595 HE21 GLN A  58       7.605  -2.835  -4.437  1.00 15.00      A    H  
ATOM    596 HE22 GLN A  58       6.307  -2.915  -5.575  1.00 15.00      A    H  
ATOM    597  C   GLN A  58      10.975  -0.357  -2.665  1.00 15.00      A    C  
ATOM    598  O   GLN A  58      10.400  -0.882  -1.710  1.00 15.00      A    O  
ATOM    599  N   VAL A  59      11.614   0.805  -2.581  1.00 15.00      A    N  
ATOM    600  HN  VAL A  59      12.056   1.163  -3.380  1.00 15.00      A    H  
ATOM    601  CA  VAL A  59      11.675   1.566  -1.337  1.00 15.00      A    C  
ATOM    602  CB  VAL A  59      13.136   1.797  -0.890  1.00 15.00      A    C  
ATOM    603  CG1 VAL A  59      13.805   0.479  -0.537  1.00 15.00      A    C  
ATOM    604  CG2 VAL A  59      13.923   2.527  -1.968  1.00 15.00      A    C  
ATOM    605  C   VAL A  59      10.980   2.917  -1.500  1.00 15.00      A    C  
ATOM    606  O   VAL A  59      10.770   3.372  -2.621  1.00 15.00      A    O  
ATOM    607  N   PRO A  60      10.604   3.570  -0.381  1.00 15.00      A    N  
ATOM    608  CA  PRO A  60       9.937   4.883  -0.412  1.00 15.00      A    C  
ATOM    609  CB  PRO A  60       9.788   5.245   1.070  1.00 15.00      A    C  
ATOM    610  CG  PRO A  60       9.841   3.940   1.788  1.00 15.00      A    C  
ATOM    611  CD  PRO A  60      10.774   3.072   0.996  1.00 15.00      A    C  
ATOM    612  C   PRO A  60      10.776   5.944  -1.127  1.00 15.00      A    C  
ATOM    613  O   PRO A  60      11.993   5.805  -1.257  1.00 15.00      A    O  
ATOM    614  N   ARG A  61      10.119   7.008  -1.588  1.00 15.00      A    N  
ATOM    615  HN  ARG A  61       9.149   7.064  -1.458  1.00 15.00      A    H  
ATOM    616  CA  ARG A  61      10.809   8.092  -2.288  1.00 15.00      A    C  
ATOM    617  CB  ARG A  61       9.820   8.971  -3.052  1.00 15.00      A    C  
ATOM    618  CG  ARG A  61       9.283   8.338  -4.325  1.00 15.00      A    C  
ATOM    619  CD  ARG A  61       8.381   9.301  -5.077  1.00 15.00      A    C  
ATOM    620  NE  ARG A  61       7.968   8.771  -6.375  1.00 15.00      A    N  
ATOM    621  HE  ARG A  61       8.197   7.839  -6.578  1.00 15.00      A    H  
ATOM    622  CZ  ARG A  61       7.299   9.477  -7.285  1.00 15.00      A    C  
ATOM    623  NH1 ARG A  61       6.963  10.739  -7.041  1.00 15.00      A    N  
ATOM    624 HH11 ARG A  61       7.220  11.181  -6.135  1.00 15.00      A    H  
ATOM    625 HH12 ARG A  61       6.441  11.287  -7.756  1.00 15.00      A    H  
ATOM    626  NH2 ARG A  61       6.969   8.920  -8.441  1.00 15.00      A    N  
ATOM    627 HH21 ARG A  61       6.447   9.471  -9.153  1.00 15.00      A    H  
ATOM    628 HH22 ARG A  61       7.231   7.933  -8.637  1.00 15.00      A    H  
ATOM    629  C   ARG A  61      11.654   8.939  -1.338  1.00 15.00      A    C  
ATOM    630  O   ARG A  61      12.473   9.747  -1.775  1.00 15.00      A    O  
ATOM    631  N   ALA A  62      11.449   8.749  -0.039  1.00 15.00      A    N  
ATOM    632  HN  ALA A  62      10.773   8.099   0.246  1.00 15.00      A    H  
ATOM    633  CA  ALA A  62      12.203   9.479   0.971  1.00 15.00      A    C  
ATOM    634  CB  ALA A  62      11.307   9.824   2.151  1.00 15.00      A    C  
ATOM    635  C   ALA A  62      13.405   8.657   1.435  1.00 15.00      A    C  
ATOM    636  O   ALA A  62      14.324   9.180   2.068  1.00 15.00      A    O  
ATOM    637  N   GLU A  63      13.391   7.366   1.103  1.00 15.00      A    N  
ATOM    638  HN  GLU A  63      12.635   7.015   0.589  1.00 15.00      A    H  
ATOM    639  CA  GLU A  63      14.471   6.461   1.479  1.00 15.00      A    C  
ATOM    640  CB  GLU A  63      13.928   5.293   2.307  1.00 15.00      A    C  
ATOM    641  CG  GLU A  63      13.654   5.635   3.763  1.00 15.00      A    C  
ATOM    642  CD  GLU A  63      14.918   5.995   4.521  1.00 15.00      A    C  
ATOM    643  OE1 GLU A  63      15.198   7.204   4.668  1.00 15.00      A    O  
ATOM    644  OE2 GLU A  63      15.631   5.069   4.965  1.00 15.00      A    O  
ATOM    645  C   GLU A  63      15.214   5.935   0.254  1.00 15.00      A    C  
ATOM    646  O   GLU A  63      16.046   5.035   0.366  1.00 15.00      A    O  
ATOM    647  N   ILE A  64      14.915   6.503  -0.914  1.00 15.00      A    N  
ATOM    648  HN  ILE A  64      14.243   7.217  -0.941  1.00 15.00      A    H  
ATOM    649  CA  ILE A  64      15.564   6.085  -2.156  1.00 15.00      A    C  
ATOM    650  CB  ILE A  64      14.754   6.497  -3.410  1.00 15.00      A    C  
ATOM    651  CG1 ILE A  64      15.372   5.910  -4.685  1.00 15.00      A    C  
ATOM    652  CG2 ILE A  64      14.632   8.009  -3.522  1.00 15.00      A    C  
ATOM    653  CD1 ILE A  64      15.280   4.401  -4.776  1.00 15.00      A    C  
ATOM    654  C   ILE A  64      16.994   6.625  -2.240  1.00 15.00      A    C  
ATOM    655  O   ILE A  64      17.873   5.986  -2.816  1.00 15.00      A    O  
ATOM    656  N   SER A  65      17.218   7.794  -1.639  1.00 15.00      A    N  
ATOM    657  HN  SER A  65      16.476   8.243  -1.185  1.00 15.00      A    H  
ATOM    658  CA  SER A  65      18.534   8.425  -1.635  1.00 15.00      A    C  
ATOM    659  CB  SER A  65      18.421   9.877  -1.160  1.00 15.00      A    C  
ATOM    660  OG  SER A  65      17.670   9.967   0.040  1.00 15.00      A    O  
ATOM    661  HG  SER A  65      18.155   9.548   0.755  1.00 15.00      A    H  
ATOM    662  C   SER A  65      19.507   7.653  -0.749  1.00 15.00      A    C  
ATOM    663  O   SER A  65      20.693   7.541  -1.060  1.00 15.00      A    O  
ATOM    664  N   HIS A  66      18.987   7.118   0.352  1.00 15.00      A    N  
ATOM    665  HN  HIS A  66      18.033   7.247   0.538  1.00 15.00      A    H  
ATOM    666  CA  HIS A  66      19.790   6.344   1.289  1.00 15.00      A    C  
ATOM    667  CB  HIS A  66      19.125   6.347   2.671  1.00 15.00      A    C  
ATOM    668  CG  HIS A  66      19.932   5.689   3.748  1.00 15.00      A    C  
ATOM    669  ND1 HIS A  66      21.081   6.263   4.235  1.00 15.00      A    N  
ATOM    670  CD2 HIS A  66      19.713   4.513   4.389  1.00 15.00      A    C  
ATOM    671  CE1 HIS A  66      21.538   5.434   5.155  1.00 15.00      A    C  
ATOM    672  NE2 HIS A  66      20.743   4.362   5.282  1.00 15.00      A    N  
ATOM    673  HE2 HIS A  66      20.871   3.610   5.898  1.00 15.00      A    H  
ATOM    674  C   HIS A  66      19.965   4.913   0.782  1.00 15.00      A    C  
ATOM    675  O   HIS A  66      20.953   4.246   1.096  1.00 15.00      A    O  
ATOM    676  N   HIS A  67      19.001   4.457  -0.015  1.00 15.00      A    N  
ATOM    677  HN  HIS A  67      18.246   5.043  -0.231  1.00 15.00      A    H  
ATOM    678  CA  HIS A  67      19.032   3.111  -0.578  1.00 15.00      A    C  
ATOM    679  CB  HIS A  67      17.647   2.721  -1.104  1.00 15.00      A    C  
ATOM    680  CG  HIS A  67      17.524   1.284  -1.512  1.00 15.00      A    C  
ATOM    681  ND1 HIS A  67      17.560   0.271  -0.585  1.00 15.00      A    N  
ATOM    682  CD2 HIS A  67      17.371   0.752  -2.751  1.00 15.00      A    C  
ATOM    683  CE1 HIS A  67      17.429  -0.850  -1.270  1.00 15.00      A    C  
ATOM    684  NE2 HIS A  67      17.312  -0.608  -2.583  1.00 15.00      A    N  
ATOM    685  HE2 HIS A  67      17.205  -1.276  -3.291  1.00 15.00      A    H  
ATOM    686  C   HIS A  67      20.075   2.999  -1.687  1.00 15.00      A    C  
ATOM    687  O   HIS A  67      20.644   1.934  -1.898  1.00 15.00      A    O  
ATOM    688  N   ILE A  68      20.317   4.103  -2.393  1.00 15.00      A    N  
ATOM    689  HN  ILE A  68      19.819   4.922  -2.184  1.00 15.00      A    H  
ATOM    690  CA  ILE A  68      21.303   4.125  -3.475  1.00 15.00      A    C  
ATOM    691  CB  ILE A  68      21.283   5.470  -4.241  1.00 15.00      A    C  
ATOM    692  CG1 ILE A  68      19.984   5.602  -5.043  1.00 15.00      A    C  
ATOM    693  CG2 ILE A  68      22.491   5.599  -5.162  1.00 15.00      A    C  
ATOM    694  CD1 ILE A  68      19.784   6.965  -5.673  1.00 15.00      A    C  
ATOM    695  C   ILE A  68      22.709   3.842  -2.941  1.00 15.00      A    C  
ATOM    696  O   ILE A  68      23.479   3.099  -3.552  1.00 15.00      A    O  
ATOM    697  N   SER A  69      23.027   4.424  -1.786  1.00 15.00      A    N  
ATOM    698  HN  SER A  69      22.366   4.996  -1.343  1.00 15.00      A    H  
ATOM    699  CA  SER A  69      24.333   4.236  -1.161  1.00 15.00      A    C  
ATOM    700  CB  SER A  69      24.587   5.333  -0.125  1.00 15.00      A    C  
ATOM    701  OG  SER A  69      24.484   6.621  -0.708  1.00 15.00      A    O  
ATOM    702  HG  SER A  69      24.879   7.270  -0.121  1.00 15.00      A    H  
ATOM    703  C   SER A  69      24.440   2.861  -0.499  1.00 15.00      A    C  
ATOM    704  O   SER A  69      25.537   2.329  -0.328  1.00 15.00      A    O  
ATOM    705  N   SER A  70      23.292   2.294  -0.131  1.00 15.00      A    N  
ATOM    706  HN  SER A  70      22.451   2.770  -0.297  1.00 15.00      A    H  
ATOM    707  CA  SER A  70      23.251   0.984   0.516  1.00 15.00      A    C  
ATOM    708  CB  SER A  70      22.143   0.955   1.572  1.00 15.00      A    C  
ATOM    709  OG  SER A  70      22.245  -0.196   2.392  1.00 15.00      A    O  
ATOM    710  HG  SER A  70      22.404  -0.965   1.841  1.00 15.00      A    H  
ATOM    711  C   SER A  70      23.048  -0.142  -0.503  1.00 15.00      A    C  
ATOM    712  O   SER A  70      22.997  -1.318  -0.142  1.00 15.00      A    O  
ATOM    713  N   CYS A  71      22.944   0.227  -1.774  1.00 15.00      A    N  
ATOM    714  HN  CYS A  71      23.005   1.179  -2.000  1.00 15.00      A    H  
ATOM    715  CA  CYS A  71      22.746  -0.744  -2.844  1.00 15.00      A    C  
ATOM    716  CB  CYS A  71      21.305  -0.671  -3.365  1.00 15.00      A    C  
ATOM    717  SG  CYS A  71      20.764  -2.117  -4.309  1.00 15.00      A    S  
ATOM    718  HG  CYS A  71      19.462  -1.999  -4.528  1.00 15.00      A    H  
ATOM    719  C   CYS A  71      23.735  -0.493  -3.980  1.00 15.00      A    C  
ATOM    720  O   CYS A  71      23.455  -0.803  -5.139  1.00 15.00      A    O  
ATOM    721  N   ASP A  72      24.899   0.062  -3.633  1.00 15.00      A    N  
ATOM    722  HN  ASP A  72      25.062   0.273  -2.690  1.00 15.00      A    H  
ATOM    723  CA  ASP A  72      25.941   0.359  -4.616  1.00 15.00      A    C  
ATOM    724  CB  ASP A  72      27.099   1.113  -3.954  1.00 15.00      A    C  
ATOM    725  CG  ASP A  72      28.206   1.476  -4.927  1.00 15.00      A    C  
ATOM    726  OD1 ASP A  72      29.248   0.787  -4.924  1.00 15.00      A    O  
ATOM    727  OD2 ASP A  72      28.033   2.451  -5.691  1.00 15.00      A    O  
ATOM    728  C   ASP A  72      26.447  -0.922  -5.271  1.00 15.00      A    C  
ATOM    729  O   ASP A  72      26.578  -1.000  -6.493  1.00 15.00      A    O  
ATOM    730  N   ASP A  73      26.721  -1.925  -4.443  1.00 15.00      A    N  
ATOM    731  HN  ASP A  73      26.606  -1.791  -3.479  1.00 15.00      A    H  
ATOM    732  CA  ASP A  73      27.192  -3.217  -4.926  1.00 15.00      A    C  
ATOM    733  CB  ASP A  73      28.268  -3.780  -3.990  1.00 15.00      A    C  
ATOM    734  CG  ASP A  73      27.755  -4.053  -2.588  1.00 15.00      A    C  
ATOM    735  OD1 ASP A  73      27.567  -3.083  -1.823  1.00 15.00      A    O  
ATOM    736  OD2 ASP A  73      27.546  -5.238  -2.254  1.00 15.00      A    O  
ATOM    737  C   ASP A  73      26.020  -4.189  -5.034  1.00 15.00      A    C  
ATOM    738  O   ASP A  73      26.203  -5.374  -5.326  1.00 15.00      A    O  
ATOM    739  N   LYS A  74      24.817  -3.657  -4.794  1.00 15.00      A    N  
ATOM    740  HN  LYS A  74      24.766  -2.704  -4.572  1.00 15.00      A    H  
ATOM    741  CA  LYS A  74      23.576  -4.428  -4.847  1.00 15.00      A    C  
ATOM    742  CB  LYS A  74      23.398  -5.129  -6.198  1.00 15.00      A    C  
ATOM    743  CG  LYS A  74      23.177  -4.181  -7.367  1.00 15.00      A    C  
ATOM    744  CD  LYS A  74      23.188  -4.923  -8.696  1.00 15.00      A    C  
ATOM    745  CE  LYS A  74      22.009  -5.875  -8.817  1.00 15.00      A    C  
ATOM    746  NZ  LYS A  74      22.044  -6.641 -10.092  1.00 15.00      A    N  
ATOM    747  HZ1 LYS A  74      21.180  -7.211 -10.190  1.00 15.00      A    H  
ATOM    748  HZ2 LYS A  74      22.867  -7.275 -10.106  1.00 15.00      A    H  
ATOM    749  HZ3 LYS A  74      22.109  -5.988 -10.899  1.00 15.00      A    H  
ATOM    750  C   LYS A  74      23.464  -5.422  -3.691  1.00 15.00      A    C  
ATOM    751  O   LYS A  74      24.293  -5.425  -2.778  1.00 15.00      A    O  
ATOM    752  N   SER A  75      22.417  -6.248  -3.740  1.00 15.00      A    N  
ATOM    753  HN  SER A  75      21.794  -6.172  -4.492  1.00 15.00      A    H  
ATOM    754  CA  SER A  75      22.162  -7.267  -2.720  1.00 15.00      A    C  
ATOM    755  CB  SER A  75      23.287  -8.307  -2.675  1.00 15.00      A    C  
ATOM    756  OG  SER A  75      23.475  -8.909  -3.944  1.00 15.00      A    O  
ATOM    757  HG  SER A  75      24.321  -8.635  -4.306  1.00 15.00      A    H  
ATOM    758  C   SER A  75      21.913  -6.668  -1.334  1.00 15.00      A    C  
ATOM    759  O   SER A  75      22.705  -6.858  -0.410  1.00 15.00      A    O  
ATOM    760  N   SER A  76      20.809  -5.939  -1.199  1.00 15.00      A    N  
ATOM    761  HN  SER A  76      20.226  -5.805  -1.974  1.00 15.00      A    H  
ATOM    762  CA  SER A  76      20.448  -5.330   0.077  1.00 15.00      A    C  
ATOM    763  CB  SER A  76      19.770  -3.974  -0.139  1.00 15.00      A    C  
ATOM    764  OG  SER A  76      18.714  -4.073  -1.078  1.00 15.00      A    O  
ATOM    765  HG  SER A  76      18.153  -4.819  -0.851  1.00 15.00      A    H  
ATOM    766  C   SER A  76      19.547  -6.268   0.878  1.00 15.00      A    C  
ATOM    767  O   SER A  76      18.395  -6.504   0.510  1.00 15.00      A    O  
ATOM    768  N   ILE A  77      20.081  -6.806   1.971  1.00 15.00      A    N  
ATOM    769  HN  ILE A  77      21.000  -6.573   2.219  1.00 15.00      A    H  
ATOM    770  CA  ILE A  77      19.330  -7.733   2.813  1.00 15.00      A    C  
ATOM    771  CB  ILE A  77      20.247  -8.801   3.449  1.00 15.00      A    C  
ATOM    772  CG1 ILE A  77      21.105  -9.477   2.374  1.00 15.00      A    C  
ATOM    773  CG2 ILE A  77      19.419  -9.836   4.201  1.00 15.00      A    C  
ATOM    774  CD1 ILE A  77      22.193 -10.372   2.930  1.00 15.00      A    C  
ATOM    775  C   ILE A  77      18.560  -7.008   3.913  1.00 15.00      A    C  
ATOM    776  O   ILE A  77      19.151  -6.453   4.841  1.00 15.00      A    O  
ATOM    777  N   GLU A  78      17.236  -7.018   3.795  1.00 15.00      A    N  
ATOM    778  HN  GLU A  78      16.832  -7.466   3.022  1.00 15.00      A    H  
ATOM    779  CA  GLU A  78      16.364  -6.385   4.777  1.00 15.00      A    C  
ATOM    780  CB  GLU A  78      16.077  -4.929   4.399  1.00 15.00      A    C  
ATOM    781  CG  GLU A  78      15.301  -4.158   5.457  1.00 15.00      A    C  
ATOM    782  CD  GLU A  78      14.956  -2.748   5.020  1.00 15.00      A    C  
ATOM    783  OE1 GLU A  78      13.801  -2.522   4.599  1.00 15.00      A    O  
ATOM    784  OE2 GLU A  78      15.839  -1.867   5.102  1.00 15.00      A    O  
ATOM    785  C   GLU A  78      15.064  -7.171   4.898  1.00 15.00      A    C  
ATOM    786  O   GLU A  78      14.275  -7.224   3.953  1.00 15.00      A    O  
ATOM    787  N   GLN A  79      14.864  -7.796   6.063  1.00 15.00      A    N  
ATOM    788  HN  GLN A  79      15.541  -7.711   6.766  1.00 15.00      A    H  
ATOM    789  CA  GLN A  79      13.669  -8.605   6.328  1.00 15.00      A    C  
ATOM    790  CB  GLN A  79      12.385  -7.772   6.212  1.00 15.00      A    C  
ATOM    791  CG  GLN A  79      12.264  -6.660   7.243  1.00 15.00      A    C  
ATOM    792  CD  GLN A  79      10.958  -5.898   7.126  1.00 15.00      A    C  
ATOM    793  OE1 GLN A  79      10.865  -4.909   6.399  1.00 15.00      A    O  
ATOM    794  NE2 GLN A  79       9.939  -6.357   7.843  1.00 15.00      A    N  
ATOM    795 HE21 GLN A  79      10.085  -7.150   8.401  1.00 15.00      A    H  
ATOM    796 HE22 GLN A  79       9.084  -5.883   7.787  1.00 15.00      A    H  
ATOM    797  C   GLN A  79      13.607  -9.828   5.410  1.00 15.00      A    C  
ATOM    798  O   GLN A  79      12.536 -10.388   5.174  1.00 15.00      A    O  
ATOM    799  N   ASP A  80      14.769 -10.238   4.905  1.00 15.00      A    N  
ATOM    800  HN  ASP A  80      15.587  -9.755   5.143  1.00 15.00      A    H  
ATOM    801  CA  ASP A  80      14.861 -11.386   4.010  1.00 15.00      A    C  
ATOM    802  CB  ASP A  80      15.601 -10.993   2.727  1.00 15.00      A    C  
ATOM    803  CG  ASP A  80      15.635 -12.109   1.700  1.00 15.00      A    C  
ATOM    804  OD1 ASP A  80      16.667 -12.811   1.619  1.00 15.00      A    O  
ATOM    805  OD2 ASP A  80      14.631 -12.280   0.975  1.00 15.00      A    O  
ATOM    806  C   ASP A  80      15.570 -12.553   4.690  1.00 15.00      A    C  
ATOM    807  O   ASP A  80      16.350 -12.360   5.624  1.00 15.00      A    O  
ATOM    808  C38 GRP B   0       2.768  -1.534  14.084  1.00 15.00      B    C  
ATOM    809  O8  GRP B   0       2.001  -2.359  13.202  1.00 15.00      B    O  
ATOM    810  C32 GRP B   0       2.812  -2.747  12.084  1.00 15.00      B    C  
ATOM    811  O1  GRP B   0       3.967  -3.446  12.556  1.00 15.00      B    O  
ATOM    812  HAA GRP B   0       4.511  -3.758  11.777  1.00 15.00      B    H  
ATOM    813  C40 GRP B   0       2.011  -3.661  11.153  1.00 15.00      B    C  
ATOM    814  C22 GRP B   0       0.804  -2.895  10.606  1.00 15.00      B    C  
ATOM    815  C6  GRP B   0      -0.142  -2.472  11.731  1.00 15.00      B    C  
ATOM    816  C35 GRP B   0       1.539  -4.874  11.958  1.00 15.00      B    C  
ATOM    817  C37 GRP B   0       2.898  -4.125   9.994  1.00 15.00      B    C  
ATOM    818  C39 GRP B   0       3.380  -2.973   9.108  1.00 15.00      B    C  
ATOM    819  C17 GRP B   0       2.163  -2.340   8.428  1.00 15.00      B    C  
ATOM    820  O10 GRP B   0       1.612  -3.262   7.476  1.00 15.00      B    O  
ATOM    821  C42 GRP B   0       0.458  -2.678   6.867  1.00 15.00      B    C  
ATOM    822  O7  GRP B   0       2.530  -1.133   7.755  1.00 15.00      B    O  
ATOM    823  HAF GRP B   0       1.724  -0.741   7.311  1.00 15.00      B    H  
ATOM    824  C12 GRP B   0       4.116  -1.924   9.943  1.00 15.00      B    C  
ATOM    825  C9  GRP B   0       4.311  -3.611   8.073  1.00 15.00      B    C  
ATOM    826  C28 GRP B   0       4.871  -2.685   6.989  1.00 15.00      B    C  
ATOM    827  C23 GRP B   0       5.570  -1.462   7.589  1.00 15.00      B    C  
ATOM    828  O15 GRP B   0       4.613  -0.528   8.111  1.00 15.00      B    O  
ATOM    829  C19 GRP B   0       5.294   0.621   8.620  1.00 15.00      B    C  
ATOM    830  O4  GRP B   0       6.492  -1.861   8.607  1.00 15.00      B    O  
ATOM    831  HAD GRP B   0       7.191  -2.457   8.210  1.00 15.00      B    H  
ATOM    832  C11 GRP B   0       3.744  -2.226   6.062  1.00 15.00      B    C  
ATOM    833  C24 GRP B   0       5.883  -3.532   6.211  1.00 15.00      B    C  
ATOM    834  C30 GRP B   0       6.736  -2.775   5.189  1.00 15.00      B    C  
ATOM    835  C26 GRP B   0       5.868  -2.149   4.094  1.00 15.00      B    C  
ATOM    836  O12 GRP B   0       4.954  -3.134   3.590  1.00 15.00      B    O  
ATOM    837  C21 GRP B   0       4.149  -2.555   2.560  1.00 15.00      B    C  
ATOM    838  O3  GRP B   0       5.133  -1.037   4.613  1.00 15.00      B    O  
ATOM    839  HAC GRP B   0       5.769  -0.334   4.929  1.00 15.00      B    H  
ATOM    840  C13 GRP B   0       7.539  -1.672   5.882  1.00 15.00      B    C  
ATOM    841  C14 GRP B   0       7.671  -3.826   4.581  1.00 15.00      B    C  
ATOM    842  C29 GRP B   0       8.519  -3.354   3.396  1.00 15.00      B    C  
ATOM    843  C27 GRP B   0       9.371  -2.135   3.758  1.00 15.00      B    C  
ATOM    844  O13 GRP B   0       8.552  -0.961   3.862  1.00 15.00      B    O  
ATOM    845  C10 GRP B   0       9.377   0.176   4.127  1.00 15.00      B    C  
ATOM    846  O2  GRP B   0      10.090  -2.363   4.973  1.00 15.00      B    O  
ATOM    847  HAB GRP B   0       9.452  -2.633   5.695  1.00 15.00      B    H  
ATOM    848  C41 GRP B   0       7.609  -2.996   2.220  1.00 15.00      B    C  
ATOM    849  C34 GRP B   0       9.414  -4.543   3.037  1.00 15.00      B    C  
ATOM    850  C31 GRP B   0      10.550  -4.239   2.057  1.00 15.00      B    C  
ATOM    851  C2  GRP B   0      10.008  -3.679   0.740  1.00 15.00      B    C  
ATOM    852  O6  GRP B   0       8.969  -4.539   0.248  1.00 15.00      B    O  
ATOM    853  C25 GRP B   0       8.485  -4.039  -1.001  1.00 15.00      B    C  
ATOM    854  O11 GRP B   0       9.484  -2.363   0.933  1.00 15.00      B    O  
ATOM    855  HAG GRP B   0       9.182  -1.991   0.055  1.00 15.00      B    H  
ATOM    856  C4  GRP B   0      11.510  -3.222   2.678  1.00 15.00      B    C  
ATOM    857  C36 GRP B   0      11.264  -5.572   1.812  1.00 15.00      B    C  
ATOM    858  C16 GRP B   0      12.338  -5.542   0.719  1.00 15.00      B    C  
ATOM    859  C15 GRP B   0      13.418  -4.517   1.070  1.00 15.00      B    C  
ATOM    860  O14 GRP B   0      12.949  -3.181   0.838  1.00 15.00      B    O  
ATOM    861  C7  GRP B   0      13.976  -2.252   1.192  1.00 15.00      B    C  
ATOM    862  O5  GRP B   0      13.841  -4.679   2.426  1.00 15.00      B    O  
ATOM    863  HAE GRP B   0      14.215  -5.597   2.552  1.00 15.00      B    H  
ATOM    864  C5  GRP B   0      11.723  -5.178  -0.634  1.00 15.00      B    C  
ATOM    865  C3  GRP B   0      12.967  -6.938   0.683  1.00 15.00      B    C  
ATOM    866  C18 GRP B   0      13.874  -7.183  -0.526  1.00 15.00      B    C  
ATOM    867  C8  GRP B   0      13.037  -7.129  -1.806  1.00 15.00      B    C  
ATOM    868  C33 GRP B   0      13.894  -7.421  -3.040  1.00 15.00      B    C  
ATOM    869  C20 GRP B   0      14.533  -8.558  -0.400  1.00 15.00      B    C  
ATOM    870  C1  GRP B   0      14.985  -6.133  -0.610  1.00 15.00      B    C  
ATOM    871  O9  GRP B   0      14.451  -4.868  -1.029  1.00 15.00      B    O  
ATOM    872  C43 GRP B   0      15.504  -3.903  -1.086  1.00 15.00      B    C  
ATOM    873  O16 GRP B   0      15.652  -6.008   0.648  1.00 15.00      B    O  
ATOM    874  HAH GRP B   0      16.385  -5.332   0.571  1.00 15.00      B    H  
END
