# Supplementary material for: In silico assessment of biocompatibility and toxicity: molecular docking and dynamics simulation of PMMA-based dental materials for interim prosthetic restorations
Source: J Mater Sci Mater Med. 2024 Jun 4;35(1):28. doi: 10.1007/s10856-024-06799-7 (PMC11150300; doi:10.1007/s10856-024-06799-7)
Supplement: Supplementary file 3 — Supplementary Data 3 [file 10856_2024_6799_MOESM3_ESM.zip › Complexes/RANKL_MMA.pdb]

REMARK FILENAME="complex_23w.pdb0"
REMARK ===============================================================
REMARK HADDOCK run for complex
REMARK initial structure: complex_23.pdb
REMARK ===============================================================
REMARK            total,bonds,angles,improper,dihe,vdw,elec,air,cdih,coup,rdcs,vean,dani,xpcs,rg
REMARK energies: -45.176, 0, 0, 0, 0, -11.4445, -33.7315, 0, 0, 0, 0, 0, 0, 0, 0
REMARK ===============================================================
REMARK            bonds,angles,impropers,dihe,air,cdih,coup,rdcs,vean,dani,xpcs
REMARK rms-dev.: 0,0,0,0,0,0,0, 0, 0, 0, 0
REMARK ===============================================================
REMARK               air,cdih,coup,rdcs,vean,dani,xpcs
REMARK               >0.3,>5,>1,>0,>5,>0.2,>0.2
REMARK violations.: 0, 0, 0, 0, 0, 0, 0
REMARK ===============================================================
REMARK                        CVpartition#,violations,rms
REMARK AIRs cross-validation: 1, 6, 7.09443
REMARK ===============================================================
REMARK NCS energy: 0
REMARK ===============================================================
REMARK Symmetry energy: 0
REMARK ===============================================================
REMARK Membrane restraining energy: 0
REMARK ===============================================================
REMARK Local cross-correlation:  0.0000
REMARK ===============================================================
REMARK Desolvation energy: -1.62459
REMARK Internal energy free molecules: -4979.43
REMARK Internal energy complex: -4899.56
REMARK Binding energy: 33.0691
REMARK ===============================================================
REMARK buried surface area: 307.084
REMARK ===============================================================
REMARK water - chain_1: 0 0 0
REMARK water - chain_2: 0 0 0
REMARK ===============================================================
REMARK water - water: 0 0 0
REMARK ===============================================================
REMARK DATE:14-Feb-2024  04:42:35       created by user: enmr
REMARK VERSION:1.3U
ATOM      1  N   ALA A 162      22.204 -10.321  -3.473  1.00 15.00      A    N  
ATOM      2  HN  ALA A 162      22.299 -10.826  -2.639  1.00 15.00      A    H  
ATOM      3  CA  ALA A 162      22.667  -8.939  -3.528  1.00 15.00      A    C  
ATOM      4  CB  ALA A 162      23.951  -8.839  -4.339  1.00 15.00      A    C  
ATOM      5  C   ALA A 162      21.595  -8.019  -4.107  1.00 15.00      A    C  
ATOM      6  O   ALA A 162      21.777  -6.804  -4.179  1.00 15.00      A    O  
ATOM      7  N   GLN A 163      20.481  -8.612  -4.524  1.00 15.00      A    N  
ATOM      8  HN  GLN A 163      20.403  -9.586  -4.449  1.00 15.00      A    H  
ATOM      9  CA  GLN A 163      19.370  -7.856  -5.089  1.00 15.00      A    C  
ATOM     10  CB  GLN A 163      18.984  -8.394  -6.473  1.00 15.00      A    C  
ATOM     11  CG  GLN A 163      20.132  -8.452  -7.472  1.00 15.00      A    C  
ATOM     12  CD  GLN A 163      20.757  -9.830  -7.564  1.00 15.00      A    C  
ATOM     13  OE1 GLN A 163      21.687 -10.156  -6.827  1.00 15.00      A    O  
ATOM     14  NE2 GLN A 163      20.249 -10.647  -8.478  1.00 15.00      A    N  
ATOM     15 HE21 GLN A 163      19.511 -10.319  -9.034  1.00 15.00      A    H  
ATOM     16 HE22 GLN A 163      20.633 -11.544  -8.559  1.00 15.00      A    H  
ATOM     17  C   GLN A 163      18.170  -7.908  -4.148  1.00 15.00      A    C  
ATOM     18  O   GLN A 163      17.445  -8.902  -4.110  1.00 15.00      A    O  
ATOM     19  N   PRO A 164      17.966  -6.840  -3.360  1.00 15.00      A    N  
ATOM     20  CA  PRO A 164      16.863  -6.754  -2.398  1.00 15.00      A    C  
ATOM     21  CB  PRO A 164      17.197  -5.501  -1.571  1.00 15.00      A    C  
ATOM     22  CG  PRO A 164      18.603  -5.150  -1.931  1.00 15.00      A    C  
ATOM     23  CD  PRO A 164      18.798  -5.633  -3.334  1.00 15.00      A    C  
ATOM     24  C   PRO A 164      15.502  -6.587  -3.068  1.00 15.00      A    C  
ATOM     25  O   PRO A 164      15.352  -5.808  -4.011  1.00 15.00      A    O  
ATOM     26  N   PHE A 165      14.514  -7.326  -2.571  1.00 15.00      A    N  
ATOM     27  HN  PHE A 165      14.702  -7.929  -1.820  1.00 15.00      A    H  
ATOM     28  CA  PHE A 165      13.158  -7.258  -3.103  1.00 15.00      A    C  
ATOM     29  CB  PHE A 165      12.947  -8.258  -4.253  1.00 15.00      A    C  
ATOM     30  CG  PHE A 165      12.933  -9.712  -3.852  1.00 15.00      A    C  
ATOM     31  CD1 PHE A 165      11.779 -10.299  -3.352  1.00 15.00      A    C  
ATOM     32  CD2 PHE A 165      14.068 -10.493  -3.989  1.00 15.00      A    C  
ATOM     33  CE1 PHE A 165      11.759 -11.633  -2.994  1.00 15.00      A    C  
ATOM     34  CE2 PHE A 165      14.054 -11.828  -3.633  1.00 15.00      A    C  
ATOM     35  CZ  PHE A 165      12.899 -12.399  -3.135  1.00 15.00      A    C  
ATOM     36  C   PHE A 165      12.131  -7.472  -1.997  1.00 15.00      A    C  
ATOM     37  O   PHE A 165      12.471  -7.932  -0.906  1.00 15.00      A    O  
ATOM     38  N   ALA A 166      10.875  -7.143  -2.285  1.00 15.00      A    N  
ATOM     39  HN  ALA A 166      10.665  -6.785  -3.173  1.00 15.00      A    H  
ATOM     40  CA  ALA A 166       9.805  -7.300  -1.310  1.00 15.00      A    C  
ATOM     41  CB  ALA A 166       9.871  -6.202  -0.259  1.00 15.00      A    C  
ATOM     42  C   ALA A 166       8.426  -7.322  -1.959  1.00 15.00      A    C  
ATOM     43  O   ALA A 166       8.193  -6.708  -3.000  1.00 15.00      A    O  
ATOM     44  N   HIS A 167       7.529  -8.057  -1.319  1.00 15.00      A    N  
ATOM     45  HN  HIS A 167       7.811  -8.536  -0.512  1.00 15.00      A    H  
ATOM     46  CA  HIS A 167       6.143  -8.191  -1.750  1.00 15.00      A    C  
ATOM     47  CB  HIS A 167       5.997  -9.302  -2.800  1.00 15.00      A    C  
ATOM     48  CG  HIS A 167       4.657  -9.343  -3.481  1.00 15.00      A    C  
ATOM     49  ND1 HIS A 167       4.453  -8.732  -4.694  1.00 15.00      A    N  
ATOM     50  CD2 HIS A 167       3.504  -9.944  -3.086  1.00 15.00      A    C  
ATOM     51  CE1 HIS A 167       3.195  -8.970  -5.015  1.00 15.00      A    C  
ATOM     52  NE2 HIS A 167       2.581  -9.699  -4.073  1.00 15.00      A    N  
ATOM     53  HE2 HIS A 167       1.649 -10.004  -4.085  1.00 15.00      A    H  
ATOM     54  C   HIS A 167       5.322  -8.517  -0.514  1.00 15.00      A    C  
ATOM     55  O   HIS A 167       5.205  -9.674  -0.125  1.00 15.00      A    O  
ATOM     56  N   LEU A 168       4.785  -7.489   0.118  1.00 15.00      A    N  
ATOM     57  HN  LEU A 168       4.899  -6.585  -0.249  1.00 15.00      A    H  
ATOM     58  CA  LEU A 168       4.018  -7.667   1.340  1.00 15.00      A    C  
ATOM     59  CB  LEU A 168       4.420  -6.601   2.364  1.00 15.00      A    C  
ATOM     60  CG  LEU A 168       5.923  -6.308   2.469  1.00 15.00      A    C  
ATOM     61  CD1 LEU A 168       6.176  -5.091   3.342  1.00 15.00      A    C  
ATOM     62  CD2 LEU A 168       6.681  -7.513   2.999  1.00 15.00      A    C  
ATOM     63  C   LEU A 168       2.518  -7.620   1.080  1.00 15.00      A    C  
ATOM     64  O   LEU A 168       2.001  -6.644   0.540  1.00 15.00      A    O  
ATOM     65  N   THR A 169       1.828  -8.689   1.467  1.00 15.00      A    N  
ATOM     66  HN  THR A 169       2.303  -9.438   1.886  1.00 15.00      A    H  
ATOM     67  CA  THR A 169       0.384  -8.776   1.288  1.00 15.00      A    C  
ATOM     68  CB  THR A 169      -0.073 -10.223   1.024  1.00 15.00      A    C  
ATOM     69  OG1 THR A 169       0.451 -11.087   2.038  1.00 15.00      A    O  
ATOM     70  HG1 THR A 169       0.644 -11.947   1.656  1.00 15.00      A    H  
ATOM     71  CG2 THR A 169       0.422 -10.693  -0.336  1.00 15.00      A    C  
ATOM     72  C   THR A 169      -0.339  -8.215   2.506  1.00 15.00      A    C  
ATOM     73  O   THR A 169       0.230  -8.150   3.592  1.00 15.00      A    O  
ATOM     74  N   ILE A 170      -1.587  -7.806   2.325  1.00 15.00      A    N  
ATOM     75  HN  ILE A 170      -1.996  -7.893   1.439  1.00 15.00      A    H  
ATOM     76  CA  ILE A 170      -2.364  -7.224   3.416  1.00 15.00      A    C  
ATOM     77  CB  ILE A 170      -3.621  -6.485   2.901  1.00 15.00      A    C  
ATOM     78  CG1 ILE A 170      -4.259  -5.639   4.010  1.00 15.00      A    C  
ATOM     79  CG2 ILE A 170      -4.632  -7.464   2.324  1.00 15.00      A    C  
ATOM     80  CD1 ILE A 170      -3.391  -4.492   4.485  1.00 15.00      A    C  
ATOM     81  C   ILE A 170      -2.755  -8.245   4.488  1.00 15.00      A    C  
ATOM     82  O   ILE A 170      -3.084  -9.395   4.190  1.00 15.00      A    O  
ATOM     83  N   ASN A 171      -2.684  -7.807   5.740  1.00 15.00      A    N  
ATOM     84  HN  ASN A 171      -2.366  -6.894   5.902  1.00 15.00      A    H  
ATOM     85  CA  ASN A 171      -3.058  -8.631   6.878  1.00 15.00      A    C  
ATOM     86  CB  ASN A 171      -1.993  -8.520   7.976  1.00 15.00      A    C  
ATOM     87  CG  ASN A 171      -2.057  -9.623   9.017  1.00 15.00      A    C  
ATOM     88  OD1 ASN A 171      -1.109  -9.829   9.775  1.00 15.00      A    O  
ATOM     89  ND2 ASN A 171      -3.165 -10.350   9.056  1.00 15.00      A    N  
ATOM     90 HD21 ASN A 171      -3.879 -10.142   8.418  1.00 15.00      A    H  
ATOM     91 HD22 ASN A 171      -3.227 -11.065   9.725  1.00 15.00      A    H  
ATOM     92  C   ASN A 171      -4.407  -8.138   7.398  1.00 15.00      A    C  
ATOM     93  O   ASN A 171      -4.488  -7.101   8.057  1.00 15.00      A    O  
ATOM     94  N   ALA A 172      -5.462  -8.886   7.087  1.00 15.00      A    N  
ATOM     95  HN  ALA A 172      -5.325  -9.708   6.571  1.00 15.00      A    H  
ATOM     96  CA  ALA A 172      -6.822  -8.519   7.486  1.00 15.00      A    C  
ATOM     97  CB  ALA A 172      -7.836  -9.311   6.677  1.00 15.00      A    C  
ATOM     98  C   ALA A 172      -7.092  -8.683   8.984  1.00 15.00      A    C  
ATOM     99  O   ALA A 172      -8.148  -8.278   9.469  1.00 15.00      A    O  
ATOM    100  N   THR A 173      -6.144  -9.271   9.711  1.00 15.00      A    N  
ATOM    101  HN  THR A 173      -5.324  -9.572   9.270  1.00 15.00      A    H  
ATOM    102  CA  THR A 173      -6.299  -9.486  11.152  1.00 15.00      A    C  
ATOM    103  CB  THR A 173      -5.172 -10.376  11.717  1.00 15.00      A    C  
ATOM    104  OG1 THR A 173      -5.058 -11.566  10.929  1.00 15.00      A    O  
ATOM    105  HG1 THR A 173      -5.211 -12.332  11.485  1.00 15.00      A    H  
ATOM    106  CG2 THR A 173      -5.457 -10.762  13.162  1.00 15.00      A    C  
ATOM    107  C   THR A 173      -6.336  -8.172  11.935  1.00 15.00      A    C  
ATOM    108  O   THR A 173      -7.077  -8.043  12.910  1.00 15.00      A    O  
ATOM    109  N   ASP A 174      -5.550  -7.194  11.497  1.00 15.00      A    N  
ATOM    110  HN  ASP A 174      -5.014  -7.333  10.691  1.00 15.00      A    H  
ATOM    111  CA  ASP A 174      -5.490  -5.910  12.181  1.00 15.00      A    C  
ATOM    112  CB  ASP A 174      -4.141  -5.744  12.884  1.00 15.00      A    C  
ATOM    113  CG  ASP A 174      -4.201  -4.798  14.069  1.00 15.00      A    C  
ATOM    114  OD1 ASP A 174      -4.382  -3.581  13.853  1.00 15.00      A    O  
ATOM    115  OD2 ASP A 174      -4.057  -5.275  15.215  1.00 15.00      A    O  
ATOM    116  C   ASP A 174      -5.736  -4.757  11.212  1.00 15.00      A    C  
ATOM    117  O   ASP A 174      -4.799  -4.184  10.653  1.00 15.00      A    O  
ATOM    118  N   ILE A 175      -7.004  -4.429  11.019  1.00 15.00      A    N  
ATOM    119  HN  ILE A 175      -7.701  -4.925  11.496  1.00 15.00      A    H  
ATOM    120  CA  ILE A 175      -7.390  -3.346  10.125  1.00 15.00      A    C  
ATOM    121  CB  ILE A 175      -8.306  -3.842   8.987  1.00 15.00      A    C  
ATOM    122  CG1 ILE A 175      -9.185  -5.002   9.467  1.00 15.00      A    C  
ATOM    123  CG2 ILE A 175      -7.476  -4.259   7.782  1.00 15.00      A    C  
ATOM    124  CD1 ILE A 175     -10.664  -4.787   9.237  1.00 15.00      A    C  
ATOM    125  C   ILE A 175      -8.083  -2.228  10.901  1.00 15.00      A    C  
ATOM    126  O   ILE A 175      -9.193  -2.403  11.405  1.00 15.00      A    O  
ATOM    127  N   PRO A 176      -7.423  -1.064  11.014  1.00 15.00      A    N  
ATOM    128  CA  PRO A 176      -7.969   0.080  11.741  1.00 15.00      A    C  
ATOM    129  CB  PRO A 176      -6.735   0.942  12.013  1.00 15.00      A    C  
ATOM    130  CG  PRO A 176      -5.797   0.631  10.894  1.00 15.00      A    C  
ATOM    131  CD  PRO A 176      -6.092  -0.778  10.448  1.00 15.00      A    C  
ATOM    132  C   PRO A 176      -9.007   0.860  10.938  1.00 15.00      A    C  
ATOM    133  O   PRO A 176      -9.145   0.683   9.726  1.00 15.00      A    O  
ATOM    134  N   SER A 177      -9.738   1.719  11.635  1.00 15.00      A    N  
ATOM    135  HN  SER A 177      -9.578   1.808  12.598  1.00 15.00      A    H  
ATOM    136  CA  SER A 177     -10.768   2.540  11.016  1.00 15.00      A    C  
ATOM    137  CB  SER A 177     -12.109   2.317  11.719  1.00 15.00      A    C  
ATOM    138  OG  SER A 177     -12.463   0.945  11.719  1.00 15.00      A    O  
ATOM    139  HG  SER A 177     -13.244   0.814  11.177  1.00 15.00      A    H  
ATOM    140  C   SER A 177     -10.382   4.011  11.091  1.00 15.00      A    C  
ATOM    141  O   SER A 177      -9.549   4.399  11.910  1.00 15.00      A    O  
ATOM    142  N   GLY A 178     -10.985   4.829  10.237  1.00 15.00      A    N  
ATOM    143  HN  GLY A 178     -11.642   4.469   9.605  1.00 15.00      A    H  
ATOM    144  CA  GLY A 178     -10.678   6.246  10.239  1.00 15.00      A    C  
ATOM    145  C   GLY A 178     -11.394   7.012   9.147  1.00 15.00      A    C  
ATOM    146  O   GLY A 178     -12.014   6.421   8.260  1.00 15.00      A    O  
ATOM    147  N   SER A 179     -11.304   8.334   9.219  1.00 15.00      A    N  
ATOM    148  HN  SER A 179     -10.793   8.736   9.952  1.00 15.00      A    H  
ATOM    149  CA  SER A 179     -11.938   9.207   8.240  1.00 15.00      A    C  
ATOM    150  CB  SER A 179     -12.943  10.132   8.933  1.00 15.00      A    C  
ATOM    151  OG  SER A 179     -12.353  10.787  10.043  1.00 15.00      A    O  
ATOM    152  HG  SER A 179     -12.306  11.727   9.868  1.00 15.00      A    H  
ATOM    153  C   SER A 179     -10.890  10.029   7.496  1.00 15.00      A    C  
ATOM    154  O   SER A 179     -11.220  10.934   6.729  1.00 15.00      A    O  
ATOM    155  N   HIS A 180      -9.623   9.705   7.737  1.00 15.00      A    N  
ATOM    156  HN  HIS A 180      -9.433   8.971   8.358  1.00 15.00      A    H  
ATOM    157  CA  HIS A 180      -8.508  10.401   7.105  1.00 15.00      A    C  
ATOM    158  CB  HIS A 180      -7.812  11.317   8.119  1.00 15.00      A    C  
ATOM    159  CG  HIS A 180      -8.560  12.580   8.399  1.00 15.00      A    C  
ATOM    160  ND1 HIS A 180      -8.498  13.648   7.539  1.00 15.00      A    N  
ATOM    161  CD2 HIS A 180      -9.375  12.889   9.440  1.00 15.00      A    C  
ATOM    162  CE1 HIS A 180      -9.270  14.580   8.064  1.00 15.00      A    C  
ATOM    163  NE2 HIS A 180      -9.821  14.166   9.214  1.00 15.00      A    N  
ATOM    164  HE2 HIS A 180     -10.433  14.675   9.785  1.00 15.00      A    H  
ATOM    165  C   HIS A 180      -7.511   9.402   6.532  1.00 15.00      A    C  
ATOM    166  O   HIS A 180      -7.866   8.256   6.241  1.00 15.00      A    O  
ATOM    167  N   LYS A 181      -6.267   9.842   6.360  1.00 15.00      A    N  
ATOM    168  HN  LYS A 181      -6.050  10.768   6.597  1.00 15.00      A    H  
ATOM    169  CA  LYS A 181      -5.220   8.978   5.833  1.00 15.00      A    C  
ATOM    170  CB  LYS A 181      -4.102   9.809   5.193  1.00 15.00      A    C  
ATOM    171  CG  LYS A 181      -4.577  10.869   4.213  1.00 15.00      A    C  
ATOM    172  CD  LYS A 181      -3.399  11.604   3.591  1.00 15.00      A    C  
ATOM    173  CE  LYS A 181      -3.855  12.728   2.673  1.00 15.00      A    C  
ATOM    174  NZ  LYS A 181      -4.397  13.887   3.433  1.00 15.00      A    N  
ATOM    175  HZ1 LYS A 181      -4.581  14.682   2.788  1.00 15.00      A    H  
ATOM    176  HZ2 LYS A 181      -3.714  14.194   4.156  1.00 15.00      A    H  
ATOM    177  HZ3 LYS A 181      -5.286  13.623   3.903  1.00 15.00      A    H  
ATOM    178  C   LYS A 181      -4.640   8.118   6.949  1.00 15.00      A    C  
ATOM    179  O   LYS A 181      -3.791   8.574   7.716  1.00 15.00      A    O  
ATOM    180  N   VAL A 182      -5.114   6.883   7.055  1.00 15.00      A    N  
ATOM    181  HN  VAL A 182      -5.801   6.575   6.429  1.00 15.00      A    H  
ATOM    182  CA  VAL A 182      -4.623   5.976   8.085  1.00 15.00      A    C  
ATOM    183  CB  VAL A 182      -5.740   5.077   8.691  1.00 15.00      A    C  
ATOM    184  CG1 VAL A 182      -7.128   5.622   8.377  1.00 15.00      A    C  
ATOM    185  CG2 VAL A 182      -5.610   3.621   8.263  1.00 15.00      A    C  
ATOM    186  C   VAL A 182      -3.468   5.134   7.552  1.00 15.00      A    C  
ATOM    187  O   VAL A 182      -3.468   4.728   6.388  1.00 15.00      A    O  
ATOM    188  N   SER A 183      -2.479   4.890   8.401  1.00 15.00      A    N  
ATOM    189  HN  SER A 183      -2.531   5.247   9.313  1.00 15.00      A    H  
ATOM    190  CA  SER A 183      -1.321   4.101   8.007  1.00 15.00      A    C  
ATOM    191  CB  SER A 183      -0.064   4.573   8.739  1.00 15.00      A    C  
ATOM    192  OG  SER A 183       0.460   5.750   8.151  1.00 15.00      A    O  
ATOM    193  HG  SER A 183       0.680   6.383   8.837  1.00 15.00      A    H  
ATOM    194  C   SER A 183      -1.550   2.616   8.248  1.00 15.00      A    C  
ATOM    195  O   SER A 183      -2.083   2.216   9.284  1.00 15.00      A    O  
ATOM    196  N   LEU A 184      -1.153   1.805   7.275  1.00 15.00      A    N  
ATOM    197  HN  LEU A 184      -0.755   2.192   6.467  1.00 15.00      A    H  
ATOM    198  CA  LEU A 184      -1.294   0.359   7.373  1.00 15.00      A    C  
ATOM    199  CB  LEU A 184      -1.695  -0.235   6.020  1.00 15.00      A    C  
ATOM    200  CG  LEU A 184      -3.024   0.248   5.433  1.00 15.00      A    C  
ATOM    201  CD1 LEU A 184      -3.225  -0.315   4.037  1.00 15.00      A    C  
ATOM    202  CD2 LEU A 184      -4.189  -0.135   6.336  1.00 15.00      A    C  
ATOM    203  C   LEU A 184       0.009  -0.261   7.858  1.00 15.00      A    C  
ATOM    204  O   LEU A 184       1.033  -0.184   7.178  1.00 15.00      A    O  
ATOM    205  N   SER A 185      -0.032  -0.862   9.039  1.00 15.00      A    N  
ATOM    206  HN  SER A 185      -0.875  -0.881   9.536  1.00 15.00      A    H  
ATOM    207  CA  SER A 185       1.150  -1.487   9.622  1.00 15.00      A    C  
ATOM    208  CB  SER A 185       1.452  -0.877  10.994  1.00 15.00      A    C  
ATOM    209  OG  SER A 185       0.273  -0.762  11.772  1.00 15.00      A    O  
ATOM    210  HG  SER A 185       0.009  -1.629  12.086  1.00 15.00      A    H  
ATOM    211  C   SER A 185       0.993  -3.002   9.736  1.00 15.00      A    C  
ATOM    212  O   SER A 185       1.858  -3.684  10.287  1.00 15.00      A    O  
ATOM    213  N   SER A 186      -0.106  -3.526   9.206  1.00 15.00      A    N  
ATOM    214  HN  SER A 186      -0.759  -2.936   8.774  1.00 15.00      A    H  
ATOM    215  CA  SER A 186      -0.363  -4.959   9.256  1.00 15.00      A    C  
ATOM    216  CB  SER A 186      -1.775  -5.224   9.780  1.00 15.00      A    C  
ATOM    217  OG  SER A 186      -1.855  -6.485  10.419  1.00 15.00      A    O  
ATOM    218  HG  SER A 186      -1.347  -6.464  11.233  1.00 15.00      A    H  
ATOM    219  C   SER A 186      -0.170  -5.598   7.881  1.00 15.00      A    C  
ATOM    220  O   SER A 186      -1.081  -5.594   7.052  1.00 15.00      A    O  
ATOM    221  N   TRP A 187       1.029  -6.130   7.640  1.00 15.00      A    N  
ATOM    222  HN  TRP A 187       1.720  -6.083   8.335  1.00 15.00      A    H  
ATOM    223  CA  TRP A 187       1.344  -6.774   6.365  1.00 15.00      A    C  
ATOM    224  CB  TRP A 187       2.195  -5.850   5.481  1.00 15.00      A    C  
ATOM    225  CG  TRP A 187       1.546  -4.542   5.136  1.00 15.00      A    C  
ATOM    226  CD1 TRP A 187       1.598  -3.387   5.860  1.00 15.00      A    C  
ATOM    227  CD2 TRP A 187       0.755  -4.253   3.977  1.00 15.00      A    C  
ATOM    228  NE1 TRP A 187       0.884  -2.401   5.228  1.00 15.00      A    N  
ATOM    229  HE1 TRP A 187       0.770  -1.483   5.553  1.00 15.00      A    H  
ATOM    230  CE2 TRP A 187       0.357  -2.906   4.070  1.00 15.00      A    C  
ATOM    231  CE3 TRP A 187       0.343  -4.999   2.872  1.00 15.00      A    C  
ATOM    232  CZ2 TRP A 187      -0.431  -2.293   3.099  1.00 15.00      A    C  
ATOM    233  CZ3 TRP A 187      -0.438  -4.390   1.909  1.00 15.00      A    C  
ATOM    234  CH2 TRP A 187      -0.818  -3.050   2.028  1.00 15.00      A    C  
ATOM    235  C   TRP A 187       2.086  -8.095   6.572  1.00 15.00      A    C  
ATOM    236  O   TRP A 187       2.744  -8.300   7.592  1.00 15.00      A    O  
ATOM    237  N   TYR A 188       1.970  -8.985   5.589  1.00 15.00      A    N  
ATOM    238  HN  TYR A 188       1.414  -8.761   4.813  1.00 15.00      A    H  
ATOM    239  CA  TYR A 188       2.640 -10.283   5.625  1.00 15.00      A    C  
ATOM    240  CB  TYR A 188       1.766 -11.350   4.961  1.00 15.00      A    C  
ATOM    241  CG  TYR A 188       0.582 -11.812   5.779  1.00 15.00      A    C  
ATOM    242  CD1 TYR A 188      -0.642 -12.063   5.174  1.00 15.00      A    C  
ATOM    243  CD2 TYR A 188       0.691 -12.016   7.148  1.00 15.00      A    C  
ATOM    244  CE1 TYR A 188      -1.726 -12.506   5.907  1.00 15.00      A    C  
ATOM    245  CE2 TYR A 188      -0.389 -12.456   7.891  1.00 15.00      A    C  
ATOM    246  CZ  TYR A 188      -1.593 -12.701   7.265  1.00 15.00      A    C  
ATOM    247  OH  TYR A 188      -2.669 -13.144   7.998  1.00 15.00      A    O  
ATOM    248  HH  TYR A 188      -2.824 -12.543   8.730  1.00 15.00      A    H  
ATOM    249  C   TYR A 188       3.957 -10.196   4.866  1.00 15.00      A    C  
ATOM    250  O   TYR A 188       4.068  -9.439   3.905  1.00 15.00      A    O  
ATOM    251  N   HIS A 189       4.954 -10.973   5.282  1.00 15.00      A    N  
ATOM    252  HN  HIS A 189       4.820 -11.567   6.050  1.00 15.00      A    H  
ATOM    253  CA  HIS A 189       6.248 -10.946   4.604  1.00 15.00      A    C  
ATOM    254  CB  HIS A 189       7.270 -10.074   5.355  1.00 15.00      A    C  
ATOM    255  CG  HIS A 189       7.819 -10.660   6.623  1.00 15.00      A    C  
ATOM    256  ND1 HIS A 189       7.150 -10.544   7.818  1.00 15.00      A    N  
ATOM    257  CD2 HIS A 189       8.985 -11.326   6.827  1.00 15.00      A    C  
ATOM    258  CE1 HIS A 189       7.914 -11.134   8.719  1.00 15.00      A    C  
ATOM    259  NE2 HIS A 189       9.034 -11.622   8.165  1.00 15.00      A    N  
ATOM    260  HE2 HIS A 189       9.755 -12.098   8.627  1.00 15.00      A    H  
ATOM    261  C   HIS A 189       6.805 -12.338   4.302  1.00 15.00      A    C  
ATOM    262  O   HIS A 189       7.790 -12.465   3.573  1.00 15.00      A    O  
ATOM    263  N   ASP A 190       6.176 -13.382   4.843  1.00 15.00      A    N  
ATOM    264  HN  ASP A 190       5.387 -13.235   5.403  1.00 15.00      A    H  
ATOM    265  CA  ASP A 190       6.656 -14.742   4.611  1.00 15.00      A    C  
ATOM    266  CB  ASP A 190       7.663 -15.146   5.693  1.00 15.00      A    C  
ATOM    267  CG  ASP A 190       8.744 -16.081   5.180  1.00 15.00      A    C  
ATOM    268  OD1 ASP A 190       9.732 -16.301   5.912  1.00 15.00      A    O  
ATOM    269  OD2 ASP A 190       8.607 -16.590   4.047  1.00 15.00      A    O  
ATOM    270  C   ASP A 190       5.525 -15.773   4.520  1.00 15.00      A    C  
ATOM    271  O   ASP A 190       5.405 -16.644   5.384  1.00 15.00      A    O  
ATOM    272  N   ARG A 191       4.700 -15.665   3.472  1.00 15.00      A    N  
ATOM    273  HN  ARG A 191       4.840 -14.936   2.832  1.00 15.00      A    H  
ATOM    274  CA  ARG A 191       3.596 -16.607   3.243  1.00 15.00      A    C  
ATOM    275  CB  ARG A 191       2.616 -16.671   4.427  1.00 15.00      A    C  
ATOM    276  CG  ARG A 191       1.564 -15.575   4.465  1.00 15.00      A    C  
ATOM    277  CD  ARG A 191       0.794 -15.611   5.773  1.00 15.00      A    C  
ATOM    278  NE  ARG A 191       1.633 -15.209   6.897  1.00 15.00      A    N  
ATOM    279  HE  ARG A 191       2.481 -14.765   6.688  1.00 15.00      A    H  
ATOM    280  CZ  ARG A 191       1.319 -15.416   8.173  1.00 15.00      A    C  
ATOM    281  NH1 ARG A 191       0.184 -16.025   8.495  1.00 15.00      A    N  
ATOM    282 HH11 ARG A 191      -0.057 -16.182   9.494  1.00 15.00      A    H  
ATOM    283 HH12 ARG A 191      -0.464 -16.346   7.747  1.00 15.00      A    H  
ATOM    284  NH2 ARG A 191       2.135 -14.994   9.131  1.00 15.00      A    N  
ATOM    285 HH21 ARG A 191       3.019 -14.505   8.883  1.00 15.00      A    H  
ATOM    286 HH22 ARG A 191       1.891 -15.152  10.129  1.00 15.00      A    H  
ATOM    287  C   ARG A 191       2.865 -16.314   1.933  1.00 15.00      A    C  
ATOM    288  O   ARG A 191       2.519 -15.166   1.644  1.00 15.00      A    O  
ATOM    289  N   GLY A 192       2.640 -17.362   1.140  1.00 15.00      A    N  
ATOM    290  HN  GLY A 192       2.944 -18.251   1.422  1.00 15.00      A    H  
ATOM    291  CA  GLY A 192       1.953 -17.205  -0.132  1.00 15.00      A    C  
ATOM    292  C   GLY A 192       2.771 -16.416  -1.134  1.00 15.00      A    C  
ATOM    293  O   GLY A 192       3.828 -16.866  -1.573  1.00 15.00      A    O  
ATOM    294  N   TRP A 193       2.280 -15.233  -1.493  1.00 15.00      A    N  
ATOM    295  HN  TRP A 193       1.429 -14.934  -1.110  1.00 15.00      A    H  
ATOM    296  CA  TRP A 193       2.975 -14.372  -2.443  1.00 15.00      A    C  
ATOM    297  CB  TRP A 193       1.981 -13.566  -3.285  1.00 15.00      A    C  
ATOM    298  CG  TRP A 193       1.049 -14.398  -4.117  1.00 15.00      A    C  
ATOM    299  CD1 TRP A 193      -0.219 -14.065  -4.493  1.00 15.00      A    C  
ATOM    300  CD2 TRP A 193       1.306 -15.695  -4.679  1.00 15.00      A    C  
ATOM    301  NE1 TRP A 193      -0.770 -15.070  -5.248  1.00 15.00      A    N  
ATOM    302  HE1 TRP A 193      -1.672 -15.064  -5.633  1.00 15.00      A    H  
ATOM    303  CE2 TRP A 193       0.145 -16.082  -5.377  1.00 15.00      A    C  
ATOM    304  CE3 TRP A 193       2.400 -16.568  -4.661  1.00 15.00      A    C  
ATOM    305  CZ2 TRP A 193       0.048 -17.299  -6.048  1.00 15.00      A    C  
ATOM    306  CZ3 TRP A 193       2.302 -17.773  -5.326  1.00 15.00      A    C  
ATOM    307  CH2 TRP A 193       1.136 -18.129  -6.011  1.00 15.00      A    C  
ATOM    308  C   TRP A 193       3.926 -13.427  -1.722  1.00 15.00      A    C  
ATOM    309  O   TRP A 193       4.781 -12.801  -2.345  1.00 15.00      A    O  
ATOM    310  N   ALA A 194       3.768 -13.333  -0.405  1.00 15.00      A    N  
ATOM    311  HN  ALA A 194       3.067 -13.861   0.030  1.00 15.00      A    H  
ATOM    312  CA  ALA A 194       4.604 -12.466   0.410  1.00 15.00      A    C  
ATOM    313  CB  ALA A 194       3.963 -12.222   1.766  1.00 15.00      A    C  
ATOM    314  C   ALA A 194       6.015 -13.021   0.572  1.00 15.00      A    C  
ATOM    315  O   ALA A 194       6.215 -14.074   1.176  1.00 15.00      A    O  
ATOM    316  N   LYS A 195       6.987 -12.303   0.020  1.00 15.00      A    N  
ATOM    317  HN  LYS A 195       6.755 -11.484  -0.465  1.00 15.00      A    H  
ATOM    318  CA  LYS A 195       8.387 -12.697   0.104  1.00 15.00      A    C  
ATOM    319  CB  LYS A 195       8.805 -13.485  -1.142  1.00 15.00      A    C  
ATOM    320  CG  LYS A 195       8.266 -12.924  -2.449  1.00 15.00      A    C  
ATOM    321  CD  LYS A 195       7.932 -14.037  -3.430  1.00 15.00      A    C  
ATOM    322  CE  LYS A 195       7.088 -13.525  -4.585  1.00 15.00      A    C  
ATOM    323  NZ  LYS A 195       6.365 -14.627  -5.275  1.00 15.00      A    N  
ATOM    324  HZ1 LYS A 195       6.163 -15.398  -4.605  1.00 15.00      A    H  
ATOM    325  HZ2 LYS A 195       6.938 -15.002  -6.058  1.00 15.00      A    H  
ATOM    326  HZ3 LYS A 195       5.464 -14.276  -5.660  1.00 15.00      A    H  
ATOM    327  C   LYS A 195       9.270 -11.470   0.288  1.00 15.00      A    C  
ATOM    328  O   LYS A 195       8.938 -10.385  -0.190  1.00 15.00      A    O  
ATOM    329  N   ILE A 196      10.391 -11.639   0.981  1.00 15.00      A    N  
ATOM    330  HN  ILE A 196      10.611 -12.530   1.328  1.00 15.00      A    H  
ATOM    331  CA  ILE A 196      11.300 -10.528   1.230  1.00 15.00      A    C  
ATOM    332  CB  ILE A 196      10.934  -9.787   2.540  1.00 15.00      A    C  
ATOM    333  CG1 ILE A 196      11.568  -8.395   2.582  1.00 15.00      A    C  
ATOM    334  CG2 ILE A 196      11.319 -10.596   3.772  1.00 15.00      A    C  
ATOM    335  CD1 ILE A 196      10.945  -7.475   3.610  1.00 15.00      A    C  
ATOM    336  C   ILE A 196      12.757 -10.986   1.254  1.00 15.00      A    C  
ATOM    337  O   ILE A 196      13.073 -12.075   1.736  1.00 15.00      A    O  
ATOM    338  N   SER A 197      13.639 -10.153   0.709  1.00 15.00      A    N  
ATOM    339  HN  SER A 197      13.322  -9.309   0.322  1.00 15.00      A    H  
ATOM    340  CA  SER A 197      15.061 -10.466   0.667  1.00 15.00      A    C  
ATOM    341  CB  SER A 197      15.413 -11.196  -0.628  1.00 15.00      A    C  
ATOM    342  OG  SER A 197      16.778 -11.577  -0.645  1.00 15.00      A    O  
ATOM    343  HG  SER A 197      17.149 -11.476   0.235  1.00 15.00      A    H  
ATOM    344  C   SER A 197      15.911  -9.210   0.812  1.00 15.00      A    C  
ATOM    345  O   SER A 197      15.711  -8.231   0.095  1.00 15.00      A    O  
ATOM    346  N   ASN A 198      16.850  -9.254   1.762  1.00 15.00      A    N  
ATOM    347  HN  ASN A 198      16.927 -10.065   2.303  1.00 15.00      A    H  
ATOM    348  CA  ASN A 198      17.764  -8.140   2.037  1.00 15.00      A    C  
ATOM    349  CB  ASN A 198      18.663  -7.834   0.835  1.00 15.00      A    C  
ATOM    350  CG  ASN A 198      20.046  -7.377   1.255  1.00 15.00      A    C  
ATOM    351  OD1 ASN A 198      20.590  -7.849   2.253  1.00 15.00      A    O  
ATOM    352  ND2 ASN A 198      20.619  -6.448   0.502  1.00 15.00      A    N  
ATOM    353 HD21 ASN A 198      20.125  -6.111  -0.274  1.00 15.00      A    H  
ATOM    354 HD22 ASN A 198      21.513  -6.136   0.754  1.00 15.00      A    H  
ATOM    355  C   ASN A 198      17.037  -6.881   2.516  1.00 15.00      A    C  
ATOM    356  O   ASN A 198      17.622  -5.801   2.584  1.00 15.00      A    O  
ATOM    357  N   MET A 199      15.759  -7.033   2.841  1.00 15.00      A    N  
ATOM    358  HN  MET A 199      15.353  -7.919   2.754  1.00 15.00      A    H  
ATOM    359  CA  MET A 199      14.942  -5.932   3.331  1.00 15.00      A    C  
ATOM    360  CB  MET A 199      13.887  -5.526   2.291  1.00 15.00      A    C  
ATOM    361  CG  MET A 199      14.459  -5.121   0.940  1.00 15.00      A    C  
ATOM    362  SD  MET A 199      13.237  -4.360  -0.147  1.00 15.00      A    S  
ATOM    363  CE  MET A 199      13.210  -2.686   0.491  1.00 15.00      A    C  
ATOM    364  C   MET A 199      14.273  -6.366   4.628  1.00 15.00      A    C  
ATOM    365  O   MET A 199      14.032  -7.557   4.831  1.00 15.00      A    O  
ATOM    366  N   THR A 200      13.988  -5.421   5.512  1.00 15.00      A    N  
ATOM    367  HN  THR A 200      14.198  -4.485   5.308  1.00 15.00      A    H  
ATOM    368  CA  THR A 200      13.365  -5.762   6.784  1.00 15.00      A    C  
ATOM    369  CB  THR A 200      14.293  -5.452   7.978  1.00 15.00      A    C  
ATOM    370  OG1 THR A 200      15.652  -5.740   7.624  1.00 15.00      A    O  
ATOM    371  HG1 THR A 200      15.851  -6.655   7.834  1.00 15.00      A    H  
ATOM    372  CG2 THR A 200      13.904  -6.292   9.187  1.00 15.00      A    C  
ATOM    373  C   THR A 200      12.039  -5.036   6.986  1.00 15.00      A    C  
ATOM    374  O   THR A 200      11.941  -3.831   6.776  1.00 15.00      A    O  
ATOM    375  N   PHE A 201      11.017  -5.786   7.381  1.00 15.00      A    N  
ATOM    376  HN  PHE A 201      11.150  -6.750   7.497  1.00 15.00      A    H  
ATOM    377  CA  PHE A 201       9.704  -5.213   7.649  1.00 15.00      A    C  
ATOM    378  CB  PHE A 201       8.592  -6.097   7.070  1.00 15.00      A    C  
ATOM    379  CG  PHE A 201       7.201  -5.564   7.287  1.00 15.00      A    C  
ATOM    380  CD1 PHE A 201       6.789  -4.389   6.679  1.00 15.00      A    C  
ATOM    381  CD2 PHE A 201       6.305  -6.244   8.095  1.00 15.00      A    C  
ATOM    382  CE1 PHE A 201       5.511  -3.903   6.874  1.00 15.00      A    C  
ATOM    383  CE2 PHE A 201       5.026  -5.763   8.296  1.00 15.00      A    C  
ATOM    384  CZ  PHE A 201       4.628  -4.590   7.684  1.00 15.00      A    C  
ATOM    385  C   PHE A 201       9.538  -5.048   9.155  1.00 15.00      A    C  
ATOM    386  O   PHE A 201       9.217  -6.004   9.864  1.00 15.00      A    O  
ATOM    387  N   SER A 202       9.775  -3.835   9.641  1.00 15.00      A    N  
ATOM    388  HN  SER A 202      10.011  -3.109   9.025  1.00 15.00      A    H  
ATOM    389  CA  SER A 202       9.687  -3.560  11.069  1.00 15.00      A    C  
ATOM    390  CB  SER A 202      11.085  -3.287  11.631  1.00 15.00      A    C  
ATOM    391  OG  SER A 202      11.045  -3.056  13.027  1.00 15.00      A    O  
ATOM    392  HG  SER A 202      11.915  -2.785  13.331  1.00 15.00      A    H  
ATOM    393  C   SER A 202       8.755  -2.393  11.380  1.00 15.00      A    C  
ATOM    394  O   SER A 202       8.849  -1.330  10.766  1.00 15.00      A    O  
ATOM    395  N   ASN A 203       7.853  -2.620  12.340  1.00 15.00      A    N  
ATOM    396  HN  ASN A 203       7.837  -3.502  12.763  1.00 15.00      A    H  
ATOM    397  CA  ASN A 203       6.886  -1.611  12.789  1.00 15.00      A    C  
ATOM    398  CB  ASN A 203       7.584  -0.393  13.403  1.00 15.00      A    C  
ATOM    399  CG  ASN A 203       7.674  -0.479  14.915  1.00 15.00      A    C  
ATOM    400  OD1 ASN A 203       6.783  -0.019  15.626  1.00 15.00      A    O  
ATOM    401  ND2 ASN A 203       8.752  -1.071  15.414  1.00 15.00      A    N  
ATOM    402 HD21 ASN A 203       9.423  -1.415  14.788  1.00 15.00      A    H  
ATOM    403 HD22 ASN A 203       8.834  -1.139  16.388  1.00 15.00      A    H  
ATOM    404  C   ASN A 203       5.889  -1.191  11.707  1.00 15.00      A    C  
ATOM    405  O   ASN A 203       5.335  -0.091  11.757  1.00 15.00      A    O  
ATOM    406  N   GLY A 204       5.654  -2.070  10.738  1.00 15.00      A    N  
ATOM    407  HN  GLY A 204       6.121  -2.931  10.744  1.00 15.00      A    H  
ATOM    408  CA  GLY A 204       4.712  -1.766   9.675  1.00 15.00      A    C  
ATOM    409  C   GLY A 204       5.324  -0.978   8.532  1.00 15.00      A    C  
ATOM    410  O   GLY A 204       4.611  -0.517   7.641  1.00 15.00      A    O  
ATOM    411  N   LYS A 205       6.643  -0.822   8.556  1.00 15.00      A    N  
ATOM    412  HN  LYS A 205       7.157  -1.208   9.296  1.00 15.00      A    H  
ATOM    413  CA  LYS A 205       7.342  -0.089   7.508  1.00 15.00      A    C  
ATOM    414  CB  LYS A 205       7.966   1.197   8.054  1.00 15.00      A    C  
ATOM    415  CG  LYS A 205       6.955   2.258   8.463  1.00 15.00      A    C  
ATOM    416  CD  LYS A 205       7.638   3.585   8.753  1.00 15.00      A    C  
ATOM    417  CE  LYS A 205       6.692   4.569   9.424  1.00 15.00      A    C  
ATOM    418  NZ  LYS A 205       5.538   4.921   8.552  1.00 15.00      A    N  
ATOM    419  HZ1 LYS A 205       4.905   4.102   8.447  1.00 15.00      A    H  
ATOM    420  HZ2 LYS A 205       5.875   5.206   7.610  1.00 15.00      A    H  
ATOM    421  HZ3 LYS A 205       5.003   5.710   8.969  1.00 15.00      A    H  
ATOM    422  C   LYS A 205       8.405  -0.956   6.842  1.00 15.00      A    C  
ATOM    423  O   LYS A 205       9.037  -1.792   7.489  1.00 15.00      A    O  
ATOM    424  N   LEU A 206       8.591  -0.748   5.544  1.00 15.00      A    N  
ATOM    425  HN  LEU A 206       8.055  -0.064   5.090  1.00 15.00      A    H  
ATOM    426  CA  LEU A 206       9.571  -1.503   4.774  1.00 15.00      A    C  
ATOM    427  CB  LEU A 206       9.069  -1.696   3.340  1.00 15.00      A    C  
ATOM    428  CG  LEU A 206       9.938  -2.551   2.418  1.00 15.00      A    C  
ATOM    429  CD1 LEU A 206      10.021  -3.980   2.931  1.00 15.00      A    C  
ATOM    430  CD2 LEU A 206       9.397  -2.517   0.997  1.00 15.00      A    C  
ATOM    431  C   LEU A 206      10.920  -0.789   4.774  1.00 15.00      A    C  
ATOM    432  O   LEU A 206      11.136   0.154   4.013  1.00 15.00      A    O  
ATOM    433  N   ILE A 207      11.821  -1.244   5.637  1.00 15.00      A    N  
ATOM    434  HN  ILE A 207      11.588  -2.002   6.213  1.00 15.00      A    H  
ATOM    435  CA  ILE A 207      13.148  -0.647   5.754  1.00 15.00      A    C  
ATOM    436  CB  ILE A 207      13.831  -1.017   7.094  1.00 15.00      A    C  
ATOM    437  CG1 ILE A 207      12.805  -1.226   8.221  1.00 15.00      A    C  
ATOM    438  CG2 ILE A 207      14.860   0.037   7.484  1.00 15.00      A    C  
ATOM    439  CD1 ILE A 207      12.038   0.017   8.620  1.00 15.00      A    C  
ATOM    440  C   ILE A 207      14.058  -1.082   4.606  1.00 15.00      A    C  
ATOM    441  O   ILE A 207      14.083  -2.254   4.227  1.00 15.00      A    O  
ATOM    442  N   VAL A 208      14.796  -0.122   4.055  1.00 15.00      A    N  
ATOM    443  HN  VAL A 208      14.707   0.796   4.390  1.00 15.00      A    H  
ATOM    444  CA  VAL A 208      15.731  -0.388   2.966  1.00 15.00      A    C  
ATOM    445  CB  VAL A 208      15.707   0.747   1.918  1.00 15.00      A    C  
ATOM    446  CG1 VAL A 208      16.571   0.396   0.718  1.00 15.00      A    C  
ATOM    447  CG2 VAL A 208      14.279   1.038   1.478  1.00 15.00      A    C  
ATOM    448  C   VAL A 208      17.142  -0.530   3.543  1.00 15.00      A    C  
ATOM    449  O   VAL A 208      17.658   0.396   4.168  1.00 15.00      A    O  
ATOM    450  N   ASN A 209      17.760  -1.692   3.333  1.00 15.00      A    N  
ATOM    451  HN  ASN A 209      17.314  -2.383   2.802  1.00 15.00      A    H  
ATOM    452  CA  ASN A 209      19.092  -1.960   3.878  1.00 15.00      A    C  
ATOM    453  CB  ASN A 209      19.163  -3.379   4.460  1.00 15.00      A    C  
ATOM    454  CG  ASN A 209      18.027  -3.706   5.415  1.00 15.00      A    C  
ATOM    455  OD1 ASN A 209      17.534  -2.843   6.143  1.00 15.00      A    O  
ATOM    456  ND2 ASN A 209      17.607  -4.965   5.414  1.00 15.00      A    N  
ATOM    457 HD21 ASN A 209      18.047  -5.600   4.809  1.00 15.00      A    H  
ATOM    458 HD22 ASN A 209      16.872  -5.209   6.015  1.00 15.00      A    H  
ATOM    459  C   ASN A 209      20.221  -1.765   2.863  1.00 15.00      A    C  
ATOM    460  O   ASN A 209      21.394  -1.863   3.224  1.00 15.00      A    O  
ATOM    461  N   GLN A 210      19.886  -1.494   1.602  1.00 15.00      A    N  
ATOM    462  HN  GLN A 210      18.940  -1.421   1.355  1.00 15.00      A    H  
ATOM    463  CA  GLN A 210      20.921  -1.307   0.582  1.00 15.00      A    C  
ATOM    464  CB  GLN A 210      21.097  -2.582  -0.247  1.00 15.00      A    C  
ATOM    465  CG  GLN A 210      22.466  -2.721  -0.895  1.00 15.00      A    C  
ATOM    466  CD  GLN A 210      22.576  -3.964  -1.757  1.00 15.00      A    C  
ATOM    467  OE1 GLN A 210      22.234  -3.945  -2.934  1.00 15.00      A    O  
ATOM    468  NE2 GLN A 210      23.058  -5.055  -1.177  1.00 15.00      A    N  
ATOM    469 HE21 GLN A 210      23.314  -5.005  -0.233  1.00 15.00      A    H  
ATOM    470 HE22 GLN A 210      23.138  -5.869  -1.719  1.00 15.00      A    H  
ATOM    471  C   GLN A 210      20.639  -0.107  -0.324  1.00 15.00      A    C  
ATOM    472  O   GLN A 210      19.490   0.180  -0.653  1.00 15.00      A    O  
ATOM    473  N   ASP A 211      21.706   0.584  -0.727  1.00 15.00      A    N  
ATOM    474  HN  ASP A 211      22.593   0.297  -0.432  1.00 15.00      A    H  
ATOM    475  CA  ASP A 211      21.596   1.757  -1.596  1.00 15.00      A    C  
ATOM    476  CB  ASP A 211      22.882   2.589  -1.549  1.00 15.00      A    C  
ATOM    477  CG  ASP A 211      23.113   3.261  -0.210  1.00 15.00      A    C  
ATOM    478  OD1 ASP A 211      22.161   3.334   0.592  1.00 15.00      A    O  
ATOM    479  OD2 ASP A 211      24.248   3.717   0.035  1.00 15.00      A    O  
ATOM    480  C   ASP A 211      21.308   1.354  -3.036  1.00 15.00      A    C  
ATOM    481  O   ASP A 211      21.790   0.324  -3.511  1.00 15.00      A    O  
ATOM    482  N   GLY A 212      20.523   2.172  -3.729  1.00 15.00      A    N  
ATOM    483  HN  GLY A 212      20.162   2.976  -3.296  1.00 15.00      A    H  
ATOM    484  CA  GLY A 212      20.191   1.883  -5.110  1.00 15.00      A    C  
ATOM    485  C   GLY A 212      18.807   2.359  -5.493  1.00 15.00      A    C  
ATOM    486  O   GLY A 212      18.078   2.910  -4.670  1.00 15.00      A    O  
ATOM    487  N   PHE A 213      18.447   2.148  -6.752  1.00 15.00      A    N  
ATOM    488  HN  PHE A 213      19.079   1.714  -7.361  1.00 15.00      A    H  
ATOM    489  CA  PHE A 213      17.142   2.549  -7.255  1.00 15.00      A    C  
ATOM    490  CB  PHE A 213      17.260   3.069  -8.686  1.00 15.00      A    C  
ATOM    491  CG  PHE A 213      18.235   4.197  -8.863  1.00 15.00      A    C  
ATOM    492  CD1 PHE A 213      19.568   3.942  -9.138  1.00 15.00      A    C  
ATOM    493  CD2 PHE A 213      17.816   5.513  -8.766  1.00 15.00      A    C  
ATOM    494  CE1 PHE A 213      20.466   4.976  -9.312  1.00 15.00      A    C  
ATOM    495  CE2 PHE A 213      18.709   6.553  -8.937  1.00 15.00      A    C  
ATOM    496  CZ  PHE A 213      20.036   6.285  -9.211  1.00 15.00      A    C  
ATOM    497  C   PHE A 213      16.178   1.373  -7.223  1.00 15.00      A    C  
ATOM    498  O   PHE A 213      16.470   0.306  -7.761  1.00 15.00      A    O  
ATOM    499  N   TYR A 214      15.032   1.573  -6.585  1.00 15.00      A    N  
ATOM    500  HN  TYR A 214      14.861   2.445  -6.174  1.00 15.00      A    H  
ATOM    501  CA  TYR A 214      14.019   0.530  -6.482  1.00 15.00      A    C  
ATOM    502  CB  TYR A 214      13.694   0.234  -5.011  1.00 15.00      A    C  
ATOM    503  CG  TYR A 214      14.812  -0.379  -4.194  1.00 15.00      A    C  
ATOM    504  CD1 TYR A 214      15.948   0.350  -3.866  1.00 15.00      A    C  
ATOM    505  CD2 TYR A 214      14.717  -1.684  -3.729  1.00 15.00      A    C  
ATOM    506  CE1 TYR A 214      16.957  -0.201  -3.101  1.00 15.00      A    C  
ATOM    507  CE2 TYR A 214      15.723  -2.245  -2.966  1.00 15.00      A    C  
ATOM    508  CZ  TYR A 214      16.840  -1.498  -2.654  1.00 15.00      A    C  
ATOM    509  OH  TYR A 214      17.841  -2.048  -1.889  1.00 15.00      A    O  
ATOM    510  HH  TYR A 214      18.105  -1.423  -1.209  1.00 15.00      A    H  
ATOM    511  C   TYR A 214      12.738   0.965  -7.180  1.00 15.00      A    C  
ATOM    512  O   TYR A 214      12.428   2.157  -7.242  1.00 15.00      A    O  
ATOM    513  N   TYR A 215      12.001  -0.002  -7.710  1.00 15.00      A    N  
ATOM    514  HN  TYR A 215      12.316  -0.931  -7.657  1.00 15.00      A    H  
ATOM    515  CA  TYR A 215      10.733   0.283  -8.367  1.00 15.00      A    C  
ATOM    516  CB  TYR A 215      10.580  -0.542  -9.652  1.00 15.00      A    C  
ATOM    517  CG  TYR A 215       9.277  -0.310 -10.392  1.00 15.00      A    C  
ATOM    518  CD1 TYR A 215       9.133   0.749 -11.281  1.00 15.00      A    C  
ATOM    519  CD2 TYR A 215       8.190  -1.154 -10.203  1.00 15.00      A    C  
ATOM    520  CE1 TYR A 215       7.945   0.958 -11.957  1.00 15.00      A    C  
ATOM    521  CE2 TYR A 215       6.999  -0.952 -10.874  1.00 15.00      A    C  
ATOM    522  CZ  TYR A 215       6.882   0.105 -11.750  1.00 15.00      A    C  
ATOM    523  OH  TYR A 215       5.698   0.311 -12.421  1.00 15.00      A    O  
ATOM    524  HH  TYR A 215       4.974   0.356 -11.791  1.00 15.00      A    H  
ATOM    525  C   TYR A 215       9.599  -0.016  -7.397  1.00 15.00      A    C  
ATOM    526  O   TYR A 215       9.286  -1.176  -7.136  1.00 15.00      A    O  
ATOM    527  N   LEU A 216       9.004   1.035  -6.848  1.00 15.00      A    N  
ATOM    528  HN  LEU A 216       9.297   1.933  -7.099  1.00 15.00      A    H  
ATOM    529  CA  LEU A 216       7.919   0.880  -5.888  1.00 15.00      A    C  
ATOM    530  CB  LEU A 216       7.872   2.068  -4.919  1.00 15.00      A    C  
ATOM    531  CG  LEU A 216       9.212   2.641  -4.446  1.00 15.00      A    C  
ATOM    532  CD1 LEU A 216       8.984   3.907  -3.641  1.00 15.00      A    C  
ATOM    533  CD2 LEU A 216       9.982   1.626  -3.617  1.00 15.00      A    C  
ATOM    534  C   LEU A 216       6.574   0.743  -6.590  1.00 15.00      A    C  
ATOM    535  O   LEU A 216       6.288   1.459  -7.549  1.00 15.00      A    O  
ATOM    536  N   TYR A 217       5.760  -0.191  -6.109  1.00 15.00      A    N  
ATOM    537  HN  TYR A 217       6.062  -0.743  -5.357  1.00 15.00      A    H  
ATOM    538  CA  TYR A 217       4.431  -0.423  -6.666  1.00 15.00      A    C  
ATOM    539  CB  TYR A 217       4.454  -1.531  -7.732  1.00 15.00      A    C  
ATOM    540  CG  TYR A 217       4.942  -2.877  -7.239  1.00 15.00      A    C  
ATOM    541  CD1 TYR A 217       4.050  -3.825  -6.751  1.00 15.00      A    C  
ATOM    542  CD2 TYR A 217       6.292  -3.200  -7.262  1.00 15.00      A    C  
ATOM    543  CE1 TYR A 217       4.489  -5.055  -6.300  1.00 15.00      A    C  
ATOM    544  CE2 TYR A 217       6.739  -4.427  -6.814  1.00 15.00      A    C  
ATOM    545  CZ  TYR A 217       5.835  -5.350  -6.334  1.00 15.00      A    C  
ATOM    546  OH  TYR A 217       6.280  -6.571  -5.887  1.00 15.00      A    O  
ATOM    547  HH  TYR A 217       6.999  -6.441  -5.264  1.00 15.00      A    H  
ATOM    548  C   TYR A 217       3.439  -0.751  -5.555  1.00 15.00      A    C  
ATOM    549  O   TYR A 217       3.833  -1.225  -4.488  1.00 15.00      A    O  
ATOM    550  N   ALA A 218       2.155  -0.494  -5.800  1.00 15.00      A    N  
ATOM    551  HN  ALA A 218       1.896  -0.120  -6.670  1.00 15.00      A    H  
ATOM    552  CA  ALA A 218       1.124  -0.760  -4.799  1.00 15.00      A    C  
ATOM    553  CB  ALA A 218       1.075   0.363  -3.772  1.00 15.00      A    C  
ATOM    554  C   ALA A 218      -0.249  -0.964  -5.432  1.00 15.00      A    C  
ATOM    555  O   ALA A 218      -0.710  -0.142  -6.225  1.00 15.00      A    O  
ATOM    556  N   ASN A 219      -0.898  -2.066  -5.066  1.00 15.00      A    N  
ATOM    557  HN  ASN A 219      -0.471  -2.679  -4.431  1.00 15.00      A    H  
ATOM    558  CA  ASN A 219      -2.226  -2.390  -5.578  1.00 15.00      A    C  
ATOM    559  CB  ASN A 219      -2.176  -3.671  -6.418  1.00 15.00      A    C  
ATOM    560  CG  ASN A 219      -3.422  -3.878  -7.259  1.00 15.00      A    C  
ATOM    561  OD1 ASN A 219      -4.391  -4.490  -6.816  1.00 15.00      A    O  
ATOM    562  ND2 ASN A 219      -3.402  -3.369  -8.485  1.00 15.00      A    N  
ATOM    563 HD21 ASN A 219      -2.596  -2.894  -8.775  1.00 15.00      A    H  
ATOM    564 HD22 ASN A 219      -4.192  -3.494  -9.050  1.00 15.00      A    H  
ATOM    565  C   ASN A 219      -3.212  -2.547  -4.423  1.00 15.00      A    C  
ATOM    566  O   ASN A 219      -3.175  -3.537  -3.698  1.00 15.00      A    O  
ATOM    567  N   ILE A 220      -4.082  -1.558  -4.249  1.00 15.00      A    N  
ATOM    568  HN  ILE A 220      -4.059  -0.792  -4.859  1.00 15.00      A    H  
ATOM    569  CA  ILE A 220      -5.071  -1.580  -3.170  1.00 15.00      A    C  
ATOM    570  CB  ILE A 220      -5.056  -0.252  -2.382  1.00 15.00      A    C  
ATOM    571  CG1 ILE A 220      -3.636   0.094  -1.913  1.00 15.00      A    C  
ATOM    572  CG2 ILE A 220      -6.019  -0.306  -1.206  1.00 15.00      A    C  
ATOM    573  CD1 ILE A 220      -3.025  -0.913  -0.959  1.00 15.00      A    C  
ATOM    574  C   ILE A 220      -6.477  -1.810  -3.721  1.00 15.00      A    C  
ATOM    575  O   ILE A 220      -6.896  -1.145  -4.663  1.00 15.00      A    O  
ATOM    576  N   CYS A 221      -7.210  -2.749  -3.130  1.00 15.00      A    N  
ATOM    577  HN  CYS A 221      -6.832  -3.260  -2.380  1.00 15.00      A    H  
ATOM    578  CA  CYS A 221      -8.565  -3.043  -3.584  1.00 15.00      A    C  
ATOM    579  CB  CYS A 221      -8.680  -4.502  -4.019  1.00 15.00      A    C  
ATOM    580  SG  CYS A 221      -7.820  -4.893  -5.559  1.00 15.00      A    S  
ATOM    581  HG  CYS A 221      -7.933  -6.196  -5.775  1.00 15.00      A    H  
ATOM    582  C   CYS A 221      -9.621  -2.710  -2.530  1.00 15.00      A    C  
ATOM    583  O   CYS A 221      -9.506  -3.113  -1.371  1.00 15.00      A    O  
ATOM    584  N   PHE A 222     -10.638  -1.953  -2.948  1.00 15.00      A    N  
ATOM    585  HN  PHE A 222     -10.654  -1.658  -3.876  1.00 15.00      A    H  
ATOM    586  CA  PHE A 222     -11.736  -1.558  -2.081  1.00 15.00      A    C  
ATOM    587  CB  PHE A 222     -11.925  -0.039  -2.112  1.00 15.00      A    C  
ATOM    588  CG  PHE A 222     -10.762   0.750  -1.568  1.00 15.00      A    C  
ATOM    589  CD1 PHE A 222      -9.829   1.327  -2.420  1.00 15.00      A    C  
ATOM    590  CD2 PHE A 222     -10.605   0.920  -0.202  1.00 15.00      A    C  
ATOM    591  CE1 PHE A 222      -8.764   2.056  -1.916  1.00 15.00      A    C  
ATOM    592  CE2 PHE A 222      -9.541   1.647   0.305  1.00 15.00      A    C  
ATOM    593  CZ  PHE A 222      -8.620   2.216  -0.551  1.00 15.00      A    C  
ATOM    594  C   PHE A 222     -13.019  -2.250  -2.538  1.00 15.00      A    C  
ATOM    595  O   PHE A 222     -13.266  -2.393  -3.735  1.00 15.00      A    O  
ATOM    596  N   ARG A 223     -13.827  -2.678  -1.578  1.00 15.00      A    N  
ATOM    597  HN  ARG A 223     -13.582  -2.510  -0.640  1.00 15.00      A    H  
ATOM    598  CA  ARG A 223     -15.074  -3.382  -1.881  1.00 15.00      A    C  
ATOM    599  CB  ARG A 223     -14.791  -4.847  -2.303  1.00 15.00      A    C  
ATOM    600  CG  ARG A 223     -13.839  -5.624  -1.389  1.00 15.00      A    C  
ATOM    601  CD  ARG A 223     -13.489  -6.977  -1.995  1.00 15.00      A    C  
ATOM    602  NE  ARG A 223     -14.388  -8.069  -1.578  1.00 15.00      A    N  
ATOM    603  HE  ARG A 223     -14.612  -8.158  -0.623  1.00 15.00      A    H  
ATOM    604  CZ  ARG A 223     -14.931  -8.938  -2.434  1.00 15.00      A    C  
ATOM    605  NH1 ARG A 223     -14.694  -8.832  -3.749  1.00 15.00      A    N  
ATOM    606 HH11 ARG A 223     -15.112  -9.513  -4.414  1.00 15.00      A    H  
ATOM    607 HH12 ARG A 223     -14.094  -8.068  -4.108  1.00 15.00      A    H  
ATOM    608  NH2 ARG A 223     -15.686  -9.930  -1.984  1.00 15.00      A    N  
ATOM    609 HH21 ARG A 223     -15.859 -10.025  -0.964  1.00 15.00      A    H  
ATOM    610 HH22 ARG A 223     -16.102 -10.615  -2.650  1.00 15.00      A    H  
ATOM    611  C   ARG A 223     -16.010  -3.411  -0.686  1.00 15.00      A    C  
ATOM    612  O   ARG A 223     -15.569  -3.336   0.461  1.00 15.00      A    O  
ATOM    613  N   HIS A 224     -17.303  -3.564  -0.969  1.00 15.00      A    N  
ATOM    614  HN  HIS A 224     -17.582  -3.604  -1.911  1.00 15.00      A    H  
ATOM    615  CA  HIS A 224     -18.323  -3.664   0.071  1.00 15.00      A    C  
ATOM    616  CB  HIS A 224     -18.671  -2.292   0.670  1.00 15.00      A    C  
ATOM    617  CG  HIS A 224     -19.431  -2.373   1.970  1.00 15.00      A    C  
ATOM    618  ND1 HIS A 224     -20.782  -2.626   1.994  1.00 15.00      A    N  
ATOM    619  CD2 HIS A 224     -18.982  -2.244   3.247  1.00 15.00      A    C  
ATOM    620  CE1 HIS A 224     -21.127  -2.650   3.267  1.00 15.00      A    C  
ATOM    621  NE2 HIS A 224     -20.073  -2.425   4.062  1.00 15.00      A    N  
ATOM    622  HE2 HIS A 224     -20.075  -2.400   5.044  1.00 15.00      A    H  
ATOM    623  C   HIS A 224     -19.572  -4.346  -0.487  1.00 15.00      A    C  
ATOM    624  O   HIS A 224     -19.993  -4.071  -1.610  1.00 15.00      A    O  
ATOM    625  N   HIS A 225     -20.156  -5.243   0.298  1.00 15.00      A    N  
ATOM    626  HN  HIS A 225     -19.780  -5.425   1.184  1.00 15.00      A    H  
ATOM    627  CA  HIS A 225     -21.351  -5.952  -0.129  1.00 15.00      A    C  
ATOM    628  CB  HIS A 225     -21.037  -7.430  -0.405  1.00 15.00      A    C  
ATOM    629  CG  HIS A 225     -22.100  -8.165  -1.171  1.00 15.00      A    C  
ATOM    630  ND1 HIS A 225     -22.033  -9.507  -1.473  1.00 15.00      A    N  
ATOM    631  HD1 HIS A 225     -21.300 -10.115  -1.239  1.00 15.00      A    H  
ATOM    632  CD2 HIS A 225     -23.278  -7.727  -1.689  1.00 15.00      A    C  
ATOM    633  CE1 HIS A 225     -23.140  -9.834  -2.154  1.00 15.00      A    C  
ATOM    634  NE2 HIS A 225     -23.931  -8.788  -2.310  1.00 15.00      A    N  
ATOM    635  C   HIS A 225     -22.461  -5.814   0.904  1.00 15.00      A    C  
ATOM    636  O   HIS A 225     -22.482  -6.525   1.911  1.00 15.00      A    O  
ATOM    637  N   GLU A 226     -23.371  -4.879   0.654  1.00 15.00      A    N  
ATOM    638  HN  GLU A 226     -23.281  -4.333  -0.156  1.00 15.00      A    H  
ATOM    639  CA  GLU A 226     -24.495  -4.642   1.552  1.00 15.00      A    C  
ATOM    640  CB  GLU A 226     -25.166  -3.296   1.240  1.00 15.00      A    C  
ATOM    641  CG  GLU A 226     -24.233  -2.093   1.259  1.00 15.00      A    C  
ATOM    642  CD  GLU A 226     -23.791  -1.669  -0.130  1.00 15.00      A    C  
ATOM    643  OE1 GLU A 226     -24.540  -0.919  -0.789  1.00 15.00      A    O  
ATOM    644  OE2 GLU A 226     -22.691  -2.081  -0.555  1.00 15.00      A    O  
ATOM    645  C   GLU A 226     -25.520  -5.767   1.431  1.00 15.00      A    C  
ATOM    646  O   GLU A 226     -25.903  -6.147   0.324  1.00 15.00      A    O  
ATOM    647  N   THR A 227     -25.953  -6.309   2.568  1.00 15.00      A    N  
ATOM    648  HN  THR A 227     -25.600  -5.980   3.421  1.00 15.00      A    H  
ATOM    649  CA  THR A 227     -26.943  -7.383   2.570  1.00 15.00      A    C  
ATOM    650  CB  THR A 227     -27.034  -8.068   3.950  1.00 15.00      A    C  
ATOM    651  OG1 THR A 227     -25.715  -8.353   4.432  1.00 15.00      A    O  
ATOM    652  HG1 THR A 227     -25.350  -9.098   3.948  1.00 15.00      A    H  
ATOM    653  CG2 THR A 227     -27.819  -9.370   3.855  1.00 15.00      A    C  
ATOM    654  C   THR A 227     -28.314  -6.831   2.186  1.00 15.00      A    C  
ATOM    655  O   THR A 227     -29.099  -7.492   1.505  1.00 15.00      A    O  
ATOM    656  N   SER A 228     -28.577  -5.604   2.625  1.00 15.00      A    N  
ATOM    657  HN  SER A 228     -27.899  -5.137   3.155  1.00 15.00      A    H  
ATOM    658  CA  SER A 228     -29.833  -4.924   2.342  1.00 15.00      A    C  
ATOM    659  CB  SER A 228     -30.977  -5.532   3.160  1.00 15.00      A    C  
ATOM    660  OG  SER A 228     -30.676  -5.526   4.545  1.00 15.00      A    O  
ATOM    661  HG  SER A 228     -31.490  -5.463   5.050  1.00 15.00      A    H  
ATOM    662  C   SER A 228     -29.706  -3.437   2.649  1.00 15.00      A    C  
ATOM    663  O   SER A 228     -29.120  -3.053   3.663  1.00 15.00      A    O  
ATOM    664  N   GLY A 229     -30.245  -2.605   1.767  1.00 15.00      A    N  
ATOM    665  HN  GLY A 229     -30.685  -2.965   0.969  1.00 15.00      A    H  
ATOM    666  CA  GLY A 229     -30.182  -1.172   1.974  1.00 15.00      A    C  
ATOM    667  C   GLY A 229     -28.988  -0.528   1.298  1.00 15.00      A    C  
ATOM    668  O   GLY A 229     -28.412  -1.086   0.365  1.00 15.00      A    O  
ATOM    669  N   ASP A 230     -28.614   0.652   1.781  1.00 15.00      A    N  
ATOM    670  HN  ASP A 230     -29.106   1.035   2.535  1.00 15.00      A    H  
ATOM    671  CA  ASP A 230     -27.494   1.395   1.216  1.00 15.00      A    C  
ATOM    672  CB  ASP A 230     -27.973   2.777   0.748  1.00 15.00      A    C  
ATOM    673  CG  ASP A 230     -29.434   2.780   0.322  1.00 15.00      A    C  
ATOM    674  OD1 ASP A 230     -29.774   2.084  -0.659  1.00 15.00      A    O  
ATOM    675  OD2 ASP A 230     -30.240   3.478   0.974  1.00 15.00      A    O  
ATOM    676  C   ASP A 230     -26.362   1.549   2.234  1.00 15.00      A    C  
ATOM    677  O   ASP A 230     -26.440   1.027   3.348  1.00 15.00      A    O  
ATOM    678  N   LEU A 231     -25.308   2.265   1.842  1.00 15.00      A    N  
ATOM    679  HN  LEU A 231     -25.303   2.646   0.939  1.00 15.00      A    H  
ATOM    680  CA  LEU A 231     -24.158   2.501   2.714  1.00 15.00      A    C  
ATOM    681  CB  LEU A 231     -22.919   2.811   1.866  1.00 15.00      A    C  
ATOM    682  CG  LEU A 231     -22.273   1.630   1.143  1.00 15.00      A    C  
ATOM    683  CD1 LEU A 231     -21.279   2.121   0.104  1.00 15.00      A    C  
ATOM    684  CD2 LEU A 231     -21.584   0.716   2.141  1.00 15.00      A    C  
ATOM    685  C   LEU A 231     -24.421   3.670   3.661  1.00 15.00      A    C  
ATOM    686  O   LEU A 231     -25.322   4.475   3.422  1.00 15.00      A    O  
ATOM    687  N   ALA A 232     -23.634   3.755   4.740  1.00 15.00      A    N  
ATOM    688  HN  ALA A 232     -22.952   3.069   4.889  1.00 15.00      A    H  
ATOM    689  CA  ALA A 232     -23.770   4.850   5.704  1.00 15.00      A    C  
ATOM    690  CB  ALA A 232     -22.840   4.636   6.890  1.00 15.00      A    C  
ATOM    691  C   ALA A 232     -23.466   6.174   5.011  1.00 15.00      A    C  
ATOM    692  O   ALA A 232     -24.107   7.194   5.265  1.00 15.00      A    O  
ATOM    693  N   THR A 233     -22.469   6.132   4.134  1.00 15.00      A    N  
ATOM    694  HN  THR A 233     -21.980   5.291   4.019  1.00 15.00      A    H  
ATOM    695  CA  THR A 233     -22.071   7.282   3.336  1.00 15.00      A    C  
ATOM    696  CB  THR A 233     -20.884   8.071   3.943  1.00 15.00      A    C  
ATOM    697  OG1 THR A 233     -20.454   9.086   3.027  1.00 15.00      A    O  
ATOM    698  HG1 THR A 233     -20.762   9.944   3.329  1.00 15.00      A    H  
ATOM    699  CG2 THR A 233     -19.716   7.160   4.291  1.00 15.00      A    C  
ATOM    700  C   THR A 233     -21.755   6.808   1.918  1.00 15.00      A    C  
ATOM    701  O   THR A 233     -20.829   6.026   1.700  1.00 15.00      A    O  
ATOM    702  N   GLU A 234     -22.556   7.259   0.963  1.00 15.00      A    N  
ATOM    703  HN  GLU A 234     -23.273   7.885   1.197  1.00 15.00      A    H  
ATOM    704  CA  GLU A 234     -22.396   6.850  -0.426  1.00 15.00      A    C  
ATOM    705  CB  GLU A 234     -23.690   7.070  -1.209  1.00 15.00      A    C  
ATOM    706  CG  GLU A 234     -24.783   6.072  -0.845  1.00 15.00      A    C  
ATOM    707  CD  GLU A 234     -26.162   6.482  -1.320  1.00 15.00      A    C  
ATOM    708  OE1 GLU A 234     -26.309   6.803  -2.517  1.00 15.00      A    O  
ATOM    709  OE2 GLU A 234     -27.100   6.472  -0.495  1.00 15.00      A    O  
ATOM    710  C   GLU A 234     -21.187   7.486  -1.111  1.00 15.00      A    C  
ATOM    711  O   GLU A 234     -20.433   6.800  -1.801  1.00 15.00      A    O  
ATOM    712  N   TYR A 235     -20.996   8.788  -0.919  1.00 15.00      A    N  
ATOM    713  HN  TYR A 235     -21.625   9.288  -0.359  1.00 15.00      A    H  
ATOM    714  CA  TYR A 235     -19.863   9.486  -1.523  1.00 15.00      A    C  
ATOM    715  CB  TYR A 235     -20.144  10.990  -1.618  1.00 15.00      A    C  
ATOM    716  CG  TYR A 235     -21.234  11.344  -2.609  1.00 15.00      A    C  
ATOM    717  CD1 TYR A 235     -20.939  11.543  -3.951  1.00 15.00      A    C  
ATOM    718  CD2 TYR A 235     -22.558  11.472  -2.205  1.00 15.00      A    C  
ATOM    719  CE1 TYR A 235     -21.928  11.859  -4.862  1.00 15.00      A    C  
ATOM    720  CE2 TYR A 235     -23.555  11.788  -3.110  1.00 15.00      A    C  
ATOM    721  CZ  TYR A 235     -23.234  11.981  -4.438  1.00 15.00      A    C  
ATOM    722  OH  TYR A 235     -24.221  12.290  -5.346  1.00 15.00      A    O  
ATOM    723  HH  TYR A 235     -24.879  12.851  -4.929  1.00 15.00      A    H  
ATOM    724  C   TYR A 235     -18.578   9.213  -0.739  1.00 15.00      A    C  
ATOM    725  O   TYR A 235     -18.388   9.736   0.360  1.00 15.00      A    O  
ATOM    726  N   LEU A 236     -17.698   8.390  -1.315  1.00 15.00      A    N  
ATOM    727  HN  LEU A 236     -17.897   8.023  -2.202  1.00 15.00      A    H  
ATOM    728  CA  LEU A 236     -16.443   8.019  -0.659  1.00 15.00      A    C  
ATOM    729  CB  LEU A 236     -16.361   6.496  -0.514  1.00 15.00      A    C  
ATOM    730  CG  LEU A 236     -17.480   5.822   0.281  1.00 15.00      A    C  
ATOM    731  CD1 LEU A 236     -17.581   4.353  -0.091  1.00 15.00      A    C  
ATOM    732  CD2 LEU A 236     -17.241   5.975   1.775  1.00 15.00      A    C  
ATOM    733  C   LEU A 236     -15.212   8.512  -1.415  1.00 15.00      A    C  
ATOM    734  O   LEU A 236     -15.271   8.805  -2.610  1.00 15.00      A    O  
ATOM    735  N   GLN A 237     -14.095   8.588  -0.694  1.00 15.00      A    N  
ATOM    736  HN  GLN A 237     -14.132   8.347   0.256  1.00 15.00      A    H  
ATOM    737  CA  GLN A 237     -12.818   9.016  -1.258  1.00 15.00      A    C  
ATOM    738  CB  GLN A 237     -12.317  10.272  -0.540  1.00 15.00      A    C  
ATOM    739  CG  GLN A 237     -12.432  11.551  -1.350  1.00 15.00      A    C  
ATOM    740  CD  GLN A 237     -11.740  12.719  -0.677  1.00 15.00      A    C  
ATOM    741  OE1 GLN A 237     -12.342  13.435   0.121  1.00 15.00      A    O  
ATOM    742  NE2 GLN A 237     -10.466  12.918  -0.996  1.00 15.00      A    N  
ATOM    743 HE21 GLN A 237     -10.050  12.309  -1.640  1.00 15.00      A    H  
ATOM    744 HE22 GLN A 237      -9.995  13.666  -0.573  1.00 15.00      A    H  
ATOM    745  C   GLN A 237     -11.791   7.900  -1.096  1.00 15.00      A    C  
ATOM    746  O   GLN A 237     -11.172   7.770  -0.043  1.00 15.00      A    O  
ATOM    747  N   LEU A 238     -11.624   7.091  -2.134  1.00 15.00      A    N  
ATOM    748  HN  LEU A 238     -12.140   7.249  -2.951  1.00 15.00      A    H  
ATOM    749  CA  LEU A 238     -10.684   5.974  -2.092  1.00 15.00      A    C  
ATOM    750  CB  LEU A 238     -11.265   4.776  -2.844  1.00 15.00      A    C  
ATOM    751  CG  LEU A 238     -12.708   4.404  -2.490  1.00 15.00      A    C  
ATOM    752  CD1 LEU A 238     -13.240   3.350  -3.445  1.00 15.00      A    C  
ATOM    753  CD2 LEU A 238     -12.808   3.926  -1.049  1.00 15.00      A    C  
ATOM    754  C   LEU A 238      -9.329   6.366  -2.674  1.00 15.00      A    C  
ATOM    755  O   LEU A 238      -9.195   6.547  -3.884  1.00 15.00      A    O  
ATOM    756  N   MET A 239      -8.325   6.494  -1.803  1.00 15.00      A    N  
ATOM    757  HN  MET A 239      -8.492   6.315  -0.853  1.00 15.00      A    H  
ATOM    758  CA  MET A 239      -6.980   6.887  -2.227  1.00 15.00      A    C  
ATOM    759  CB  MET A 239      -6.723   8.360  -1.878  1.00 15.00      A    C  
ATOM    760  CG  MET A 239      -7.783   9.337  -2.370  1.00 15.00      A    C  
ATOM    761  SD  MET A 239      -7.680   9.667  -4.139  1.00 15.00      A    S  
ATOM    762  CE  MET A 239      -6.129  10.557  -4.235  1.00 15.00      A    C  
ATOM    763  C   MET A 239      -5.899   6.029  -1.562  1.00 15.00      A    C  
ATOM    764  O   MET A 239      -6.149   5.357  -0.560  1.00 15.00      A    O  
ATOM    765  N   VAL A 240      -4.694   6.073  -2.132  1.00 15.00      A    N  
ATOM    766  HN  VAL A 240      -4.572   6.623  -2.933  1.00 15.00      A    H  
ATOM    767  CA  VAL A 240      -3.546   5.334  -1.606  1.00 15.00      A    C  
ATOM    768  CB  VAL A 240      -3.281   4.022  -2.383  1.00 15.00      A    C  
ATOM    769  CG1 VAL A 240      -3.107   4.282  -3.872  1.00 15.00      A    C  
ATOM    770  CG2 VAL A 240      -2.074   3.285  -1.818  1.00 15.00      A    C  
ATOM    771  C   VAL A 240      -2.303   6.226  -1.616  1.00 15.00      A    C  
ATOM    772  O   VAL A 240      -2.065   6.965  -2.574  1.00 15.00      A    O  
ATOM    773  N   TYR A 241      -1.519   6.166  -0.544  1.00 15.00      A    N  
ATOM    774  HN  TYR A 241      -1.749   5.554   0.187  1.00 15.00      A    H  
ATOM    775  CA  TYR A 241      -0.329   6.996  -0.431  1.00 15.00      A    C  
ATOM    776  CB  TYR A 241      -0.554   8.101   0.607  1.00 15.00      A    C  
ATOM    777  CG  TYR A 241      -1.763   8.956   0.317  1.00 15.00      A    C  
ATOM    778  CD1 TYR A 241      -3.012   8.632   0.835  1.00 15.00      A    C  
ATOM    779  CD2 TYR A 241      -1.662  10.075  -0.494  1.00 15.00      A    C  
ATOM    780  CE1 TYR A 241      -4.123   9.400   0.551  1.00 15.00      A    C  
ATOM    781  CE2 TYR A 241      -2.766  10.852  -0.778  1.00 15.00      A    C  
ATOM    782  CZ  TYR A 241      -3.994  10.509  -0.257  1.00 15.00      A    C  
ATOM    783  OH  TYR A 241      -5.097  11.278  -0.549  1.00 15.00      A    O  
ATOM    784  HH  TYR A 241      -5.627  11.395   0.242  1.00 15.00      A    H  
ATOM    785  C   TYR A 241       0.916   6.197  -0.075  1.00 15.00      A    C  
ATOM    786  O   TYR A 241       0.960   5.510   0.945  1.00 15.00      A    O  
ATOM    787  N   VAL A 242       1.923   6.293  -0.933  1.00 15.00      A    N  
ATOM    788  HN  VAL A 242       1.808   6.836  -1.742  1.00 15.00      A    H  
ATOM    789  CA  VAL A 242       3.195   5.621  -0.708  1.00 15.00      A    C  
ATOM    790  CB  VAL A 242       3.720   4.951  -1.996  1.00 15.00      A    C  
ATOM    791  CG1 VAL A 242       4.967   4.128  -1.704  1.00 15.00      A    C  
ATOM    792  CG2 VAL A 242       2.640   4.084  -2.629  1.00 15.00      A    C  
ATOM    793  C   VAL A 242       4.197   6.666  -0.234  1.00 15.00      A    C  
ATOM    794  O   VAL A 242       4.704   7.451  -1.030  1.00 15.00      A    O  
ATOM    795  N   THR A 243       4.466   6.682   1.066  1.00 15.00      A    N  
ATOM    796  HN  THR A 243       4.053   6.012   1.650  1.00 15.00      A    H  
ATOM    797  CA  THR A 243       5.370   7.670   1.641  1.00 15.00      A    C  
ATOM    798  CB  THR A 243       4.811   8.265   2.946  1.00 15.00      A    C  
ATOM    799  OG1 THR A 243       4.387   7.209   3.817  1.00 15.00      A    O  
ATOM    800  HG1 THR A 243       3.514   7.410   4.161  1.00 15.00      A    H  
ATOM    801  CG2 THR A 243       3.629   9.177   2.652  1.00 15.00      A    C  
ATOM    802  C   THR A 243       6.783   7.144   1.875  1.00 15.00      A    C  
ATOM    803  O   THR A 243       7.052   5.948   1.756  1.00 15.00      A    O  
ATOM    804  N   LYS A 244       7.674   8.072   2.211  1.00 15.00      A    N  
ATOM    805  HN  LYS A 244       7.376   9.003   2.287  1.00 15.00      A    H  
ATOM    806  CA  LYS A 244       9.075   7.767   2.469  1.00 15.00      A    C  
ATOM    807  CB  LYS A 244       9.923   8.257   1.290  1.00 15.00      A    C  
ATOM    808  CG  LYS A 244      11.426   8.148   1.484  1.00 15.00      A    C  
ATOM    809  CD  LYS A 244      12.111   9.458   1.124  1.00 15.00      A    C  
ATOM    810  CE  LYS A 244      13.329   9.233   0.243  1.00 15.00      A    C  
ATOM    811  NZ  LYS A 244      12.961   8.680  -1.091  1.00 15.00      A    N  
ATOM    812  HZ1 LYS A 244      12.429   7.794  -0.976  1.00 15.00      A    H  
ATOM    813  HZ2 LYS A 244      13.818   8.487  -1.646  1.00 15.00      A    H  
ATOM    814  HZ3 LYS A 244      12.371   9.362  -1.610  1.00 15.00      A    H  
ATOM    815  C   LYS A 244       9.531   8.448   3.757  1.00 15.00      A    C  
ATOM    816  O   LYS A 244       9.458   9.670   3.883  1.00 15.00      A    O  
ATOM    817  N   THR A 245       9.993   7.648   4.712  1.00 15.00      A    N  
ATOM    818  HN  THR A 245      10.021   6.681   4.553  1.00 15.00      A    H  
ATOM    819  CA  THR A 245      10.462   8.170   5.993  1.00 15.00      A    C  
ATOM    820  CB  THR A 245       9.543   7.711   7.147  1.00 15.00      A    C  
ATOM    821  OG1 THR A 245       8.200   7.572   6.663  1.00 15.00      A    O  
ATOM    822  HG1 THR A 245       8.085   8.116   5.881  1.00 15.00      A    H  
ATOM    823  CG2 THR A 245       9.553   8.727   8.281  1.00 15.00      A    C  
ATOM    824  C   THR A 245      11.891   7.698   6.262  1.00 15.00      A    C  
ATOM    825  O   THR A 245      12.412   6.855   5.538  1.00 15.00      A    O  
ATOM    826  N   SER A 246      12.527   8.253   7.289  1.00 15.00      A    N  
ATOM    827  HN  SER A 246      12.071   8.938   7.822  1.00 15.00      A    H  
ATOM    828  CA  SER A 246      13.892   7.868   7.642  1.00 15.00      A    C  
ATOM    829  CB  SER A 246      14.906   8.569   6.732  1.00 15.00      A    C  
ATOM    830  OG  SER A 246      14.730   9.974   6.756  1.00 15.00      A    O  
ATOM    831  HG  SER A 246      13.795  10.181   6.693  1.00 15.00      A    H  
ATOM    832  C   SER A 246      14.192   8.170   9.107  1.00 15.00      A    C  
ATOM    833  O   SER A 246      13.451   8.906   9.762  1.00 15.00      A    O  
ATOM    834  N   ILE A 247      15.287   7.602   9.616  1.00 15.00      A    N  
ATOM    835  HN  ILE A 247      15.835   7.026   9.043  1.00 15.00      A    H  
ATOM    836  CA  ILE A 247      15.690   7.811  11.009  1.00 15.00      A    C  
ATOM    837  CB  ILE A 247      16.432   6.582  11.586  1.00 15.00      A    C  
ATOM    838  CG1 ILE A 247      15.831   5.288  11.021  1.00 15.00      A    C  
ATOM    839  CG2 ILE A 247      16.344   6.576  13.109  1.00 15.00      A    C  
ATOM    840  CD1 ILE A 247      16.536   4.027  11.474  1.00 15.00      A    C  
ATOM    841  C   ILE A 247      16.552   9.074  11.147  1.00 15.00      A    C  
ATOM    842  O   ILE A 247      17.400   9.184  12.034  1.00 15.00      A    O  
ATOM    843  N   LYS A 248      16.316  10.022  10.248  1.00 15.00      A    N  
ATOM    844  HN  LYS A 248      15.635   9.859   9.563  1.00 15.00      A    H  
ATOM    845  CA  LYS A 248      17.022  11.297  10.240  1.00 15.00      A    C  
ATOM    846  CB  LYS A 248      18.194  11.278   9.251  1.00 15.00      A    C  
ATOM    847  CG  LYS A 248      17.885  10.610   7.920  1.00 15.00      A    C  
ATOM    848  CD  LYS A 248      18.356  11.457   6.747  1.00 15.00      A    C  
ATOM    849  CE  LYS A 248      19.867  11.615   6.737  1.00 15.00      A    C  
ATOM    850  NZ  LYS A 248      20.327  12.433   5.582  1.00 15.00      A    N  
ATOM    851  HZ1 LYS A 248      21.357  12.569   5.627  1.00 15.00      A    H  
ATOM    852  HZ2 LYS A 248      19.865  13.365   5.597  1.00 15.00      A    H  
ATOM    853  HZ3 LYS A 248      20.089  11.955   4.689  1.00 15.00      A    H  
ATOM    854  C   LYS A 248      16.039  12.411   9.895  1.00 15.00      A    C  
ATOM    855  O   LYS A 248      16.210  13.562  10.295  1.00 15.00      A    O  
ATOM    856  N   ILE A 249      15.008  12.039   9.138  1.00 15.00      A    N  
ATOM    857  HN  ILE A 249      14.957  11.109   8.836  1.00 15.00      A    H  
ATOM    858  CA  ILE A 249      13.952  12.961   8.738  1.00 15.00      A    C  
ATOM    859  CB  ILE A 249      13.962  13.223   7.213  1.00 15.00      A    C  
ATOM    860  CG1 ILE A 249      15.354  13.670   6.752  1.00 15.00      A    C  
ATOM    861  CG2 ILE A 249      12.922  14.273   6.843  1.00 15.00      A    C  
ATOM    862  CD1 ILE A 249      15.521  13.719   5.248  1.00 15.00      A    C  
ATOM    863  C   ILE A 249      12.603  12.369   9.150  1.00 15.00      A    C  
ATOM    864  O   ILE A 249      12.021  11.562   8.421  1.00 15.00      A    O  
ATOM    865  N   PRO A 250      12.108  12.749  10.346  1.00 15.00      A    N  
ATOM    866  CA  PRO A 250      10.834  12.248  10.895  1.00 15.00      A    C  
ATOM    867  CB  PRO A 250      10.703  12.982  12.234  1.00 15.00      A    C  
ATOM    868  CG  PRO A 250      12.091  13.398  12.575  1.00 15.00      A    C  
ATOM    869  CD  PRO A 250      12.759  13.697  11.265  1.00 15.00      A    C  
ATOM    870  C   PRO A 250       9.626  12.543  10.010  1.00 15.00      A    C  
ATOM    871  O   PRO A 250       8.671  11.766   9.980  1.00 15.00      A    O  
ATOM    872  N   SER A 251       9.664  13.668   9.301  1.00 15.00      A    N  
ATOM    873  HN  SER A 251      10.446  14.254   9.375  1.00 15.00      A    H  
ATOM    874  CA  SER A 251       8.567  14.049   8.416  1.00 15.00      A    C  
ATOM    875  CB  SER A 251       8.701  15.510   7.981  1.00 15.00      A    C  
ATOM    876  OG  SER A 251      10.018  15.804   7.552  1.00 15.00      A    O  
ATOM    877  HG  SER A 251       9.991  16.492   6.883  1.00 15.00      A    H  
ATOM    878  C   SER A 251       8.482  13.123   7.203  1.00 15.00      A    C  
ATOM    879  O   SER A 251       9.485  12.854   6.541  1.00 15.00      A    O  
ATOM    880  N   SER A 252       7.275  12.636   6.925  1.00 15.00      A    N  
ATOM    881  HN  SER A 252       6.517  12.893   7.490  1.00 15.00      A    H  
ATOM    882  CA  SER A 252       7.050  11.728   5.805  1.00 15.00      A    C  
ATOM    883  CB  SER A 252       5.885  10.783   6.115  1.00 15.00      A    C  
ATOM    884  OG  SER A 252       4.719  11.512   6.460  1.00 15.00      A    O  
ATOM    885  HG  SER A 252       3.971  11.191   5.950  1.00 15.00      A    H  
ATOM    886  C   SER A 252       6.783  12.482   4.506  1.00 15.00      A    C  
ATOM    887  O   SER A 252       6.059  13.480   4.490  1.00 15.00      A    O  
ATOM    888  N   HIS A 253       7.377  11.998   3.419  1.00 15.00      A    N  
ATOM    889  HN  HIS A 253       7.950  11.205   3.502  1.00 15.00      A    H  
ATOM    890  CA  HIS A 253       7.206  12.617   2.110  1.00 15.00      A    C  
ATOM    891  CB  HIS A 253       8.557  13.063   1.542  1.00 15.00      A    C  
ATOM    892  CG  HIS A 253       9.156  14.236   2.255  1.00 15.00      A    C  
ATOM    893  ND1 HIS A 253       9.845  14.080   3.435  1.00 15.00      A    N  
ATOM    894  CD2 HIS A 253       9.134  15.550   1.921  1.00 15.00      A    C  
ATOM    895  CE1 HIS A 253      10.225  15.291   3.794  1.00 15.00      A    C  
ATOM    896  NE2 HIS A 253       9.819  16.212   2.910  1.00 15.00      A    N  
ATOM    897  HE2 HIS A 253       9.979  17.177   2.958  1.00 15.00      A    H  
ATOM    898  C   HIS A 253       6.516  11.665   1.137  1.00 15.00      A    C  
ATOM    899  O   HIS A 253       6.986  10.552   0.906  1.00 15.00      A    O  
ATOM    900  N   THR A 254       5.399  12.113   0.572  1.00 15.00      A    N  
ATOM    901  HN  THR A 254       5.076  13.009   0.803  1.00 15.00      A    H  
ATOM    902  CA  THR A 254       4.637  11.309  -0.380  1.00 15.00      A    C  
ATOM    903  CB  THR A 254       3.263  11.947  -0.675  1.00 15.00      A    C  
ATOM    904  OG1 THR A 254       2.637  12.332   0.555  1.00 15.00      A    O  
ATOM    905  HG1 THR A 254       2.365  13.252   0.503  1.00 15.00      A    H  
ATOM    906  CG2 THR A 254       2.359  10.967  -1.408  1.00 15.00      A    C  
ATOM    907  C   THR A 254       5.403  11.134  -1.692  1.00 15.00      A    C  
ATOM    908  O   THR A 254       5.816  12.111  -2.317  1.00 15.00      A    O  
ATOM    909  N   LEU A 255       5.593   9.880  -2.095  1.00 15.00      A    N  
ATOM    910  HN  LEU A 255       5.242   9.146  -1.546  1.00 15.00      A    H  
ATOM    911  CA  LEU A 255       6.304   9.561  -3.329  1.00 15.00      A    C  
ATOM    912  CB  LEU A 255       7.142   8.292  -3.145  1.00 15.00      A    C  
ATOM    913  CG  LEU A 255       8.212   8.332  -2.052  1.00 15.00      A    C  
ATOM    914  CD1 LEU A 255       8.694   6.926  -1.731  1.00 15.00      A    C  
ATOM    915  CD2 LEU A 255       9.377   9.213  -2.477  1.00 15.00      A    C  
ATOM    916  C   LEU A 255       5.319   9.358  -4.474  1.00 15.00      A    C  
ATOM    917  O   LEU A 255       5.500   9.896  -5.567  1.00 15.00      A    O  
ATOM    918  N   MET A 256       4.277   8.572  -4.210  1.00 15.00      A    N  
ATOM    919  HN  MET A 256       4.197   8.173  -3.319  1.00 15.00      A    H  
ATOM    920  CA  MET A 256       3.249   8.288  -5.205  1.00 15.00      A    C  
ATOM    921  CB  MET A 256       3.393   6.860  -5.738  1.00 15.00      A    C  
ATOM    922  CG  MET A 256       4.573   6.661  -6.673  1.00 15.00      A    C  
ATOM    923  SD  MET A 256       4.808   4.937  -7.137  1.00 15.00      A    S  
ATOM    924  CE  MET A 256       5.098   4.191  -5.537  1.00 15.00      A    C  
ATOM    925  C   MET A 256       1.854   8.488  -4.621  1.00 15.00      A    C  
ATOM    926  O   MET A 256       1.625   8.241  -3.436  1.00 15.00      A    O  
ATOM    927  N   LYS A 257       0.924   8.933  -5.463  1.00 15.00      A    N  
ATOM    928  HN  LYS A 257       1.167   9.102  -6.396  1.00 15.00      A    H  
ATOM    929  CA  LYS A 257      -0.449   9.170  -5.037  1.00 15.00      A    C  
ATOM    930  CB  LYS A 257      -0.667  10.663  -4.752  1.00 15.00      A    C  
ATOM    931  CG  LYS A 257      -2.037  11.009  -4.185  1.00 15.00      A    C  
ATOM    932  CD  LYS A 257      -2.152  12.495  -3.874  1.00 15.00      A    C  
ATOM    933  CE  LYS A 257      -2.209  13.329  -5.145  1.00 15.00      A    C  
ATOM    934  NZ  LYS A 257      -2.202  14.791  -4.856  1.00 15.00      A    N  
ATOM    935  HZ1 LYS A 257      -3.042  15.050  -4.299  1.00 15.00      A    H  
ATOM    936  HZ2 LYS A 257      -2.210  15.330  -5.745  1.00 15.00      A    H  
ATOM    937  HZ3 LYS A 257      -1.349  15.045  -4.318  1.00 15.00      A    H  
ATOM    938  C   LYS A 257      -1.431   8.688  -6.101  1.00 15.00      A    C  
ATOM    939  O   LYS A 257      -1.309   9.032  -7.278  1.00 15.00      A    O  
ATOM    940  N   GLY A 258      -2.400   7.884  -5.677  1.00 15.00      A    N  
ATOM    941  HN  GLY A 258      -2.439   7.640  -4.728  1.00 15.00      A    H  
ATOM    942  CA  GLY A 258      -3.398   7.365  -6.592  1.00 15.00      A    C  
ATOM    943  C   GLY A 258      -4.756   7.258  -5.936  1.00 15.00      A    C  
ATOM    944  O   GLY A 258      -4.857   7.259  -4.712  1.00 15.00      A    O  
ATOM    945  N   GLY A 259      -5.804   7.167  -6.748  1.00 15.00      A    N  
ATOM    946  HN  GLY A 259      -5.666   7.176  -7.717  1.00 15.00      A    H  
ATOM    947  CA  GLY A 259      -7.147   7.056  -6.210  1.00 15.00      A    C  
ATOM    948  C   GLY A 259      -8.180   7.752  -7.068  1.00 15.00      A    C  
ATOM    949  O   GLY A 259      -7.848   8.326  -8.104  1.00 15.00      A    O  
ATOM    950  N   SER A 260      -9.437   7.709  -6.628  1.00 15.00      A    N  
ATOM    951  HN  SER A 260      -9.628   7.251  -5.781  1.00 15.00      A    H  
ATOM    952  CA  SER A 260     -10.537   8.332  -7.363  1.00 15.00      A    C  
ATOM    953  CB  SER A 260     -10.811   7.560  -8.656  1.00 15.00      A    C  
ATOM    954  OG  SER A 260     -11.904   8.109  -9.365  1.00 15.00      A    O  
ATOM    955  HG  SER A 260     -12.456   7.396  -9.688  1.00 15.00      A    H  
ATOM    956  C   SER A 260     -11.808   8.381  -6.526  1.00 15.00      A    C  
ATOM    957  O   SER A 260     -12.112   7.441  -5.789  1.00 15.00      A    O  
ATOM    958  N   THR A 261     -12.546   9.485  -6.643  1.00 15.00      A    N  
ATOM    959  HN  THR A 261     -12.236  10.205  -7.231  1.00 15.00      A    H  
ATOM    960  CA  THR A 261     -13.802   9.646  -5.916  1.00 15.00      A    C  
ATOM    961  CB  THR A 261     -14.283  11.114  -5.903  1.00 15.00      A    C  
ATOM    962  OG1 THR A 261     -14.308  11.635  -7.237  1.00 15.00      A    O  
ATOM    963  HG1 THR A 261     -13.535  11.329  -7.717  1.00 15.00      A    H  
ATOM    964  CG2 THR A 261     -13.371  11.973  -5.040  1.00 15.00      A    C  
ATOM    965  C   THR A 261     -14.881   8.770  -6.545  1.00 15.00      A    C  
ATOM    966  O   THR A 261     -15.006   8.710  -7.769  1.00 15.00      A    O  
ATOM    967  N   LYS A 262     -15.650   8.086  -5.712  1.00 15.00      A    N  
ATOM    968  HN  LYS A 262     -15.515   8.177  -4.747  1.00 15.00      A    H  
ATOM    969  CA  LYS A 262     -16.699   7.205  -6.205  1.00 15.00      A    C  
ATOM    970  CB  LYS A 262     -16.273   5.741  -6.069  1.00 15.00      A    C  
ATOM    971  CG  LYS A 262     -15.952   5.070  -7.392  1.00 15.00      A    C  
ATOM    972  CD  LYS A 262     -14.469   4.763  -7.518  1.00 15.00      A    C  
ATOM    973  CE  LYS A 262     -14.097   4.446  -8.957  1.00 15.00      A    C  
ATOM    974  NZ  LYS A 262     -15.043   3.477  -9.575  1.00 15.00      A    N  
ATOM    975  HZ1 LYS A 262     -15.033   2.581  -9.048  1.00 15.00      A    H  
ATOM    976  HZ2 LYS A 262     -14.770   3.290 -10.561  1.00 15.00      A    H  
ATOM    977  HZ3 LYS A 262     -16.008   3.865  -9.562  1.00 15.00      A    H  
ATOM    978  C   LYS A 262     -18.026   7.428  -5.492  1.00 15.00      A    C  
ATOM    979  O   LYS A 262     -18.065   7.855  -4.338  1.00 15.00      A    O  
ATOM    980  N   TYR A 263     -19.110   7.137  -6.203  1.00 15.00      A    N  
ATOM    981  HN  TYR A 263     -19.003   6.816  -7.123  1.00 15.00      A    H  
ATOM    982  CA  TYR A 263     -20.452   7.273  -5.658  1.00 15.00      A    C  
ATOM    983  CB  TYR A 263     -21.298   8.223  -6.521  1.00 15.00      A    C  
ATOM    984  CG  TYR A 263     -22.757   8.341  -6.115  1.00 15.00      A    C  
ATOM    985  CD1 TYR A 263     -23.138   8.381  -4.778  1.00 15.00      A    C  
ATOM    986  CD2 TYR A 263     -23.756   8.417  -7.079  1.00 15.00      A    C  
ATOM    987  CE1 TYR A 263     -24.469   8.490  -4.417  1.00 15.00      A    C  
ATOM    988  CE2 TYR A 263     -25.088   8.527  -6.727  1.00 15.00      A    C  
ATOM    989  CZ  TYR A 263     -25.440   8.563  -5.395  1.00 15.00      A    C  
ATOM    990  OH  TYR A 263     -26.767   8.671  -5.040  1.00 15.00      A    O  
ATOM    991  HH  TYR A 263     -26.834   9.004  -4.142  1.00 15.00      A    H  
ATOM    992  C   TYR A 263     -21.102   5.897  -5.562  1.00 15.00      A    C  
ATOM    993  O   TYR A 263     -21.779   5.448  -6.488  1.00 15.00      A    O  
ATOM    994  N   TRP A 264     -20.857   5.223  -4.444  1.00 15.00      A    N  
ATOM    995  HN  TRP A 264     -20.293   5.632  -3.755  1.00 15.00      A    H  
ATOM    996  CA  TRP A 264     -21.405   3.895  -4.211  1.00 15.00      A    C  
ATOM    997  CB  TRP A 264     -20.514   3.108  -3.240  1.00 15.00      A    C  
ATOM    998  CG  TRP A 264     -19.182   2.718  -3.820  1.00 15.00      A    C  
ATOM    999  CD1 TRP A 264     -18.706   3.035  -5.059  1.00 15.00      A    C  
ATOM   1000  CD2 TRP A 264     -18.160   1.930  -3.190  1.00 15.00      A    C  
ATOM   1001  NE1 TRP A 264     -17.456   2.501  -5.240  1.00 15.00      A    N  
ATOM   1002  HE1 TRP A 264     -16.910   2.593  -6.048  1.00 15.00      A    H  
ATOM   1003  CE2 TRP A 264     -17.097   1.817  -4.110  1.00 15.00      A    C  
ATOM   1004  CE3 TRP A 264     -18.037   1.311  -1.942  1.00 15.00      A    C  
ATOM   1005  CZ2 TRP A 264     -15.931   1.112  -3.821  1.00 15.00      A    C  
ATOM   1006  CZ3 TRP A 264     -16.878   0.612  -1.658  1.00 15.00      A    C  
ATOM   1007  CH2 TRP A 264     -15.841   0.518  -2.594  1.00 15.00      A    C  
ATOM   1008  C   TRP A 264     -22.831   3.997  -3.686  1.00 15.00      A    C  
ATOM   1009  O   TRP A 264     -23.079   3.870  -2.485  1.00 15.00      A    O  
ATOM   1010  N   SER A 265     -23.764   4.235  -4.606  1.00 15.00      A    N  
ATOM   1011  HN  SER A 265     -23.493   4.308  -5.547  1.00 15.00      A    H  
ATOM   1012  CA  SER A 265     -25.175   4.388  -4.268  1.00 15.00      A    C  
ATOM   1013  CB  SER A 265     -25.952   4.964  -5.460  1.00 15.00      A    C  
ATOM   1014  OG  SER A 265     -25.756   4.186  -6.630  1.00 15.00      A    O  
ATOM   1015  HG  SER A 265     -25.664   3.261  -6.392  1.00 15.00      A    H  
ATOM   1016  C   SER A 265     -25.816   3.086  -3.798  1.00 15.00      A    C  
ATOM   1017  O   SER A 265     -25.190   2.025  -3.809  1.00 15.00      A    O  
ATOM   1018  N   GLY A 266     -27.079   3.184  -3.392  1.00 15.00      A    N  
ATOM   1019  HN  GLY A 266     -27.526   4.056  -3.423  1.00 15.00      A    H  
ATOM   1020  CA  GLY A 266     -27.804   2.024  -2.914  1.00 15.00      A    C  
ATOM   1021  C   GLY A 266     -28.488   1.261  -4.029  1.00 15.00      A    C  
ATOM   1022  O   GLY A 266     -29.179   0.273  -3.778  1.00 15.00      A    O  
ATOM   1023  N   ASN A 267     -28.305   1.729  -5.265  1.00 15.00      A    N  
ATOM   1024  HN  ASN A 267     -27.766   2.537  -5.393  1.00 15.00      A    H  
ATOM   1025  CA  ASN A 267     -28.890   1.071  -6.428  1.00 15.00      A    C  
ATOM   1026  CB  ASN A 267     -28.782   1.962  -7.670  1.00 15.00      A    C  
ATOM   1027  CG  ASN A 267     -29.711   3.161  -7.616  1.00 15.00      A    C  
ATOM   1028  OD1 ASN A 267     -30.891   3.060  -7.952  1.00 15.00      A    O  
ATOM   1029  ND2 ASN A 267     -29.181   4.308  -7.206  1.00 15.00      A    N  
ATOM   1030 HD21 ASN A 267     -28.233   4.319  -6.962  1.00 15.00      A    H  
ATOM   1031 HD22 ASN A 267     -29.761   5.097  -7.166  1.00 15.00      A    H  
ATOM   1032  C   ASN A 267     -28.192  -0.263  -6.671  1.00 15.00      A    C  
ATOM   1033  O   ASN A 267     -28.730  -1.157  -7.323  1.00 15.00      A    O  
ATOM   1034  N   SER A 268     -26.979  -0.375  -6.136  1.00 15.00      A    N  
ATOM   1035  HN  SER A 268     -26.607   0.386  -5.644  1.00 15.00      A    H  
ATOM   1036  CA  SER A 268     -26.190  -1.589  -6.250  1.00 15.00      A    C  
ATOM   1037  CB  SER A 268     -24.951  -1.343  -7.112  1.00 15.00      A    C  
ATOM   1038  OG  SER A 268     -24.317  -2.562  -7.453  1.00 15.00      A    O  
ATOM   1039  HG  SER A 268     -24.965  -3.170  -7.815  1.00 15.00      A    H  
ATOM   1040  C   SER A 268     -25.786  -2.054  -4.855  1.00 15.00      A    C  
ATOM   1041  O   SER A 268     -25.430  -1.242  -4.003  1.00 15.00      A    O  
ATOM   1042  N   GLU A 269     -25.852  -3.359  -4.624  1.00 15.00      A    N  
ATOM   1043  HN  GLU A 269     -26.135  -3.959  -5.343  1.00 15.00      A    H  
ATOM   1044  CA  GLU A 269     -25.508  -3.920  -3.321  1.00 15.00      A    C  
ATOM   1045  CB  GLU A 269     -26.414  -5.109  -2.992  1.00 15.00      A    C  
ATOM   1046  CG  GLU A 269     -27.902  -4.791  -3.013  1.00 15.00      A    C  
ATOM   1047  CD  GLU A 269     -28.303  -3.758  -1.977  1.00 15.00      A    C  
ATOM   1048  OE1 GLU A 269     -28.257  -4.079  -0.769  1.00 15.00      A    O  
ATOM   1049  OE2 GLU A 269     -28.672  -2.633  -2.374  1.00 15.00      A    O  
ATOM   1050  C   GLU A 269     -24.041  -4.335  -3.255  1.00 15.00      A    C  
ATOM   1051  O   GLU A 269     -23.520  -4.622  -2.182  1.00 15.00      A    O  
ATOM   1052  N   PHE A 270     -23.379  -4.361  -4.406  1.00 15.00      A    N  
ATOM   1053  HN  PHE A 270     -23.843  -4.109  -5.231  1.00 15.00      A    H  
ATOM   1054  CA  PHE A 270     -21.974  -4.744  -4.467  1.00 15.00      A    C  
ATOM   1055  CB  PHE A 270     -21.804  -6.150  -5.061  1.00 15.00      A    C  
ATOM   1056  CG  PHE A 270     -22.348  -6.318  -6.455  1.00 15.00      A    C  
ATOM   1057  CD1 PHE A 270     -21.512  -6.214  -7.556  1.00 15.00      A    C  
ATOM   1058  CD2 PHE A 270     -23.692  -6.584  -6.664  1.00 15.00      A    C  
ATOM   1059  CE1 PHE A 270     -22.005  -6.370  -8.837  1.00 15.00      A    C  
ATOM   1060  CE2 PHE A 270     -24.192  -6.741  -7.941  1.00 15.00      A    C  
ATOM   1061  CZ  PHE A 270     -23.348  -6.634  -9.030  1.00 15.00      A    C  
ATOM   1062  C   PHE A 270     -21.155  -3.718  -5.240  1.00 15.00      A    C  
ATOM   1063  O   PHE A 270     -21.575  -3.239  -6.293  1.00 15.00      A    O  
ATOM   1064  N   HIS A 271     -19.989  -3.376  -4.703  1.00 15.00      A    N  
ATOM   1065  HN  HIS A 271     -19.715  -3.787  -3.857  1.00 15.00      A    H  
ATOM   1066  CA  HIS A 271     -19.107  -2.401  -5.338  1.00 15.00      A    C  
ATOM   1067  CB  HIS A 271     -19.233  -1.034  -4.654  1.00 15.00      A    C  
ATOM   1068  CG  HIS A 271     -20.641  -0.542  -4.481  1.00 15.00      A    C  
ATOM   1069  ND1 HIS A 271     -21.359  -0.031  -5.537  1.00 15.00      A    N  
ATOM   1070  CD2 HIS A 271     -21.407  -0.503  -3.360  1.00 15.00      A    C  
ATOM   1071  CE1 HIS A 271     -22.537   0.306  -5.043  1.00 15.00      A    C  
ATOM   1072  NE2 HIS A 271     -22.610   0.039  -3.732  1.00 15.00      A    N  
ATOM   1073  HE2 HIS A 271     -23.381   0.199  -3.145  1.00 15.00      A    H  
ATOM   1074  C   HIS A 271     -17.656  -2.874  -5.280  1.00 15.00      A    C  
ATOM   1075  O   HIS A 271     -17.287  -3.652  -4.399  1.00 15.00      A    O  
ATOM   1076  N   PHE A 272     -16.835  -2.400  -6.218  1.00 15.00      A    N  
ATOM   1077  HN  PHE A 272     -17.186  -1.780  -6.892  1.00 15.00      A    H  
ATOM   1078  CA  PHE A 272     -15.426  -2.783  -6.266  1.00 15.00      A    C  
ATOM   1079  CB  PHE A 272     -15.271  -4.174  -6.894  1.00 15.00      A    C  
ATOM   1080  CG  PHE A 272     -13.879  -4.738  -6.812  1.00 15.00      A    C  
ATOM   1081  CD1 PHE A 272     -13.430  -5.346  -5.650  1.00 15.00      A    C  
ATOM   1082  CD2 PHE A 272     -13.022  -4.662  -7.898  1.00 15.00      A    C  
ATOM   1083  CE1 PHE A 272     -12.152  -5.867  -5.572  1.00 15.00      A    C  
ATOM   1084  CE2 PHE A 272     -11.743  -5.181  -7.827  1.00 15.00      A    C  
ATOM   1085  CZ  PHE A 272     -11.307  -5.784  -6.663  1.00 15.00      A    C  
ATOM   1086  C   PHE A 272     -14.585  -1.758  -7.030  1.00 15.00      A    C  
ATOM   1087  O   PHE A 272     -15.021  -1.218  -8.049  1.00 15.00      A    O  
ATOM   1088  N   TYR A 273     -13.378  -1.498  -6.523  1.00 15.00      A    N  
ATOM   1089  HN  TYR A 273     -13.101  -1.961  -5.705  1.00 15.00      A    H  
ATOM   1090  CA  TYR A 273     -12.454  -0.547  -7.144  1.00 15.00      A    C  
ATOM   1091  CB  TYR A 273     -12.837   0.893  -6.778  1.00 15.00      A    C  
ATOM   1092  CG  TYR A 273     -11.828   1.931  -7.221  1.00 15.00      A    C  
ATOM   1093  CD1 TYR A 273     -11.486   2.070  -8.560  1.00 15.00      A    C  
ATOM   1094  CD2 TYR A 273     -11.215   2.770  -6.299  1.00 15.00      A    C  
ATOM   1095  CE1 TYR A 273     -10.561   3.012  -8.966  1.00 15.00      A    C  
ATOM   1096  CE2 TYR A 273     -10.292   3.717  -6.697  1.00 15.00      A    C  
ATOM   1097  CZ  TYR A 273      -9.967   3.833  -8.032  1.00 15.00      A    C  
ATOM   1098  OH  TYR A 273      -9.041   4.767  -8.434  1.00 15.00      A    O  
ATOM   1099  HH  TYR A 273      -8.261   4.705  -7.878  1.00 15.00      A    H  
ATOM   1100  C   TYR A 273     -11.013  -0.833  -6.718  1.00 15.00      A    C  
ATOM   1101  O   TYR A 273     -10.742  -1.052  -5.542  1.00 15.00      A    O  
ATOM   1102  N   SER A 274     -10.091  -0.822  -7.679  1.00 15.00      A    N  
ATOM   1103  HN  SER A 274     -10.363  -0.636  -8.602  1.00 15.00      A    H  
ATOM   1104  CA  SER A 274      -8.681  -1.082  -7.388  1.00 15.00      A    C  
ATOM   1105  CB  SER A 274      -8.237  -2.400  -8.028  1.00 15.00      A    C  
ATOM   1106  OG  SER A 274      -8.325  -2.338  -9.441  1.00 15.00      A    O  
ATOM   1107  HG  SER A 274      -7.492  -2.021  -9.800  1.00 15.00      A    H  
ATOM   1108  C   SER A 274      -7.784   0.062  -7.862  1.00 15.00      A    C  
ATOM   1109  O   SER A 274      -8.074   0.719  -8.863  1.00 15.00      A    O  
ATOM   1110  N   ILE A 275      -6.694   0.297  -7.129  1.00 15.00      A    N  
ATOM   1111  HN  ILE A 275      -6.524  -0.257  -6.338  1.00 15.00      A    H  
ATOM   1112  CA  ILE A 275      -5.743   1.355  -7.472  1.00 15.00      A    C  
ATOM   1113  CB  ILE A 275      -5.646   2.435  -6.372  1.00 15.00      A    C  
ATOM   1114  CG1 ILE A 275      -7.011   2.690  -5.725  1.00 15.00      A    C  
ATOM   1115  CG2 ILE A 275      -5.083   3.724  -6.956  1.00 15.00      A    C  
ATOM   1116  CD1 ILE A 275      -6.957   3.626  -4.536  1.00 15.00      A    C  
ATOM   1117  C   ILE A 275      -4.351   0.769  -7.692  1.00 15.00      A    C  
ATOM   1118  O   ILE A 275      -3.922  -0.116  -6.954  1.00 15.00      A    O  
ATOM   1119  N   ASN A 276      -3.648   1.272  -8.703  1.00 15.00      A    N  
ATOM   1120  HN  ASN A 276      -4.039   1.982  -9.253  1.00 15.00      A    H  
ATOM   1121  CA  ASN A 276      -2.307   0.787  -9.014  1.00 15.00      A    C  
ATOM   1122  CB  ASN A 276      -2.356  -0.143 -10.231  1.00 15.00      A    C  
ATOM   1123  CG  ASN A 276      -1.031  -0.823 -10.516  1.00 15.00      A    C  
ATOM   1124  OD1 ASN A 276      -0.730  -1.878  -9.959  1.00 15.00      A    O  
ATOM   1125  ND2 ASN A 276      -0.234  -0.226 -11.396  1.00 15.00      A    N  
ATOM   1126 HD21 ASN A 276      -0.541   0.610 -11.807  1.00 15.00      A    H  
ATOM   1127 HD22 ASN A 276       0.627  -0.647 -11.600  1.00 15.00      A    H  
ATOM   1128  C   ASN A 276      -1.338   1.941  -9.271  1.00 15.00      A    C  
ATOM   1129  O   ASN A 276      -1.572   2.775 -10.145  1.00 15.00      A    O  
ATOM   1130  N   VAL A 277      -0.253   1.985  -8.499  1.00 15.00      A    N  
ATOM   1131  HN  VAL A 277      -0.132   1.302  -7.806  1.00 15.00      A    H  
ATOM   1132  CA  VAL A 277       0.765   3.025  -8.656  1.00 15.00      A    C  
ATOM   1133  CB  VAL A 277       0.785   4.029  -7.479  1.00 15.00      A    C  
ATOM   1134  CG1 VAL A 277      -0.402   4.977  -7.558  1.00 15.00      A    C  
ATOM   1135  CG2 VAL A 277       0.810   3.308  -6.139  1.00 15.00      A    C  
ATOM   1136  C   VAL A 277       2.155   2.412  -8.835  1.00 15.00      A    C  
ATOM   1137  O   VAL A 277       2.440   1.338  -8.306  1.00 15.00      A    O  
ATOM   1138  N   GLY A 278       3.011   3.097  -9.591  1.00 15.00      A    N  
ATOM   1139  HN  GLY A 278       2.726   3.947  -9.988  1.00 15.00      A    H  
ATOM   1140  CA  GLY A 278       4.359   2.604  -9.831  1.00 15.00      A    C  
ATOM   1141  C   GLY A 278       5.306   3.706 -10.268  1.00 15.00      A    C  
ATOM   1142  O   GLY A 278       4.906   4.618 -10.993  1.00 15.00      A    O  
ATOM   1143  N   GLY A 279       6.562   3.628  -9.826  1.00 15.00      A    N  
ATOM   1144  HN  GLY A 279       6.827   2.879  -9.252  1.00 15.00      A    H  
ATOM   1145  CA  GLY A 279       7.536   4.646 -10.190  1.00 15.00      A    C  
ATOM   1146  C   GLY A 279       8.971   4.273  -9.856  1.00 15.00      A    C  
ATOM   1147  O   GLY A 279       9.225   3.310  -9.133  1.00 15.00      A    O  
ATOM   1148  N   PHE A 280       9.906   5.057 -10.391  1.00 15.00      A    N  
ATOM   1149  HN  PHE A 280       9.623   5.809 -10.953  1.00 15.00      A    H  
ATOM   1150  CA  PHE A 280      11.337   4.844 -10.178  1.00 15.00      A    C  
ATOM   1151  CB  PHE A 280      12.053   4.978 -11.527  1.00 15.00      A    C  
ATOM   1152  CG  PHE A 280      13.442   4.409 -11.581  1.00 15.00      A    C  
ATOM   1153  CD1 PHE A 280      13.646   3.039 -11.597  1.00 15.00      A    C  
ATOM   1154  CD2 PHE A 280      14.544   5.247 -11.641  1.00 15.00      A    C  
ATOM   1155  CE1 PHE A 280      14.922   2.515 -11.672  1.00 15.00      A    C  
ATOM   1156  CE2 PHE A 280      15.823   4.730 -11.712  1.00 15.00      A    C  
ATOM   1157  CZ  PHE A 280      16.012   3.361 -11.729  1.00 15.00      A    C  
ATOM   1158  C   PHE A 280      11.878   5.888  -9.198  1.00 15.00      A    C  
ATOM   1159  O   PHE A 280      11.851   7.085  -9.484  1.00 15.00      A    O  
ATOM   1160  N   PHE A 281      12.366   5.436  -8.041  1.00 15.00      A    N  
ATOM   1161  HN  PHE A 281      12.373   4.471  -7.866  1.00 15.00      A    H  
ATOM   1162  CA  PHE A 281      12.889   6.354  -7.025  1.00 15.00      A    C  
ATOM   1163  CB  PHE A 281      11.926   6.445  -5.836  1.00 15.00      A    C  
ATOM   1164  CG  PHE A 281      10.540   6.899  -6.193  1.00 15.00      A    C  
ATOM   1165  CD1 PHE A 281       9.510   5.983  -6.322  1.00 15.00      A    C  
ATOM   1166  CD2 PHE A 281      10.267   8.241  -6.397  1.00 15.00      A    C  
ATOM   1167  CE1 PHE A 281       8.234   6.394  -6.648  1.00 15.00      A    C  
ATOM   1168  CE2 PHE A 281       8.992   8.660  -6.725  1.00 15.00      A    C  
ATOM   1169  CZ  PHE A 281       7.974   7.735  -6.850  1.00 15.00      A    C  
ATOM   1170  C   PHE A 281      14.272   5.948  -6.521  1.00 15.00      A    C  
ATOM   1171  O   PHE A 281      14.651   4.778  -6.578  1.00 15.00      A    O  
ATOM   1172  N   LYS A 282      15.017   6.936  -6.021  1.00 15.00      A    N  
ATOM   1173  HN  LYS A 282      14.659   7.848  -6.022  1.00 15.00      A    H  
ATOM   1174  CA  LYS A 282      16.351   6.701  -5.474  1.00 15.00      A    C  
ATOM   1175  CB  LYS A 282      17.287   7.868  -5.811  1.00 15.00      A    C  
ATOM   1176  CG  LYS A 282      18.719   7.676  -5.331  1.00 15.00      A    C  
ATOM   1177  CD  LYS A 282      19.602   8.858  -5.706  1.00 15.00      A    C  
ATOM   1178  CE  LYS A 282      19.164  10.130  -4.996  1.00 15.00      A    C  
ATOM   1179  NZ  LYS A 282      20.066  11.276  -5.298  1.00 15.00      A    N  
ATOM   1180  HZ1 LYS A 282      20.986  11.141  -4.830  1.00 15.00      A    H  
ATOM   1181  HZ2 LYS A 282      19.644  12.164  -4.959  1.00 15.00      A    H  
ATOM   1182  HZ3 LYS A 282      20.220  11.350  -6.325  1.00 15.00      A    H  
ATOM   1183  C   LYS A 282      16.262   6.516  -3.963  1.00 15.00      A    C  
ATOM   1184  O   LYS A 282      15.966   7.461  -3.230  1.00 15.00      A    O  
ATOM   1185  N   LEU A 283      16.514   5.295  -3.502  1.00 15.00      A    N  
ATOM   1186  HN  LEU A 283      16.760   4.586  -4.132  1.00 15.00      A    H  
ATOM   1187  CA  LEU A 283      16.438   4.989  -2.078  1.00 15.00      A    C  
ATOM   1188  CB  LEU A 283      15.560   3.757  -1.837  1.00 15.00      A    C  
ATOM   1189  CG  LEU A 283      14.137   3.812  -2.402  1.00 15.00      A    C  
ATOM   1190  CD1 LEU A 283      13.376   2.544  -2.052  1.00 15.00      A    C  
ATOM   1191  CD2 LEU A 283      13.395   5.039  -1.895  1.00 15.00      A    C  
ATOM   1192  C   LEU A 283      17.815   4.782  -1.458  1.00 15.00      A    C  
ATOM   1193  O   LEU A 283      18.766   4.386  -2.134  1.00 15.00      A    O  
ATOM   1194  N   ARG A 284      17.908   5.060  -0.160  1.00 15.00      A    N  
ATOM   1195  HN  ARG A 284      17.111   5.380   0.313  1.00 15.00      A    H  
ATOM   1196  CA  ARG A 284      19.154   4.905   0.582  1.00 15.00      A    C  
ATOM   1197  CB  ARG A 284      19.648   6.265   1.086  1.00 15.00      A    C  
ATOM   1198  CG  ARG A 284      19.886   7.297  -0.004  1.00 15.00      A    C  
ATOM   1199  CD  ARG A 284      20.166   8.666   0.595  1.00 15.00      A    C  
ATOM   1200  NE  ARG A 284      20.344   9.691  -0.430  1.00 15.00      A    N  
ATOM   1201  HE  ARG A 284      20.907   9.467  -1.200  1.00 15.00      A    H  
ATOM   1202  CZ  ARG A 284      19.786  10.899  -0.374  1.00 15.00      A    C  
ATOM   1203  NH1 ARG A 284      19.018  11.235   0.655  1.00 15.00      A    N  
ATOM   1204 HH11 ARG A 284      18.847  10.551   1.421  1.00 15.00      A    H  
ATOM   1205 HH12 ARG A 284      18.584  12.179   0.696  1.00 15.00      A    H  
ATOM   1206  NH2 ARG A 284      20.003  11.776  -1.345  1.00 15.00      A    N  
ATOM   1207 HH21 ARG A 284      20.608  11.521  -2.151  1.00 15.00      A    H  
ATOM   1208 HH22 ARG A 284      19.568  12.720  -1.301  1.00 15.00      A    H  
ATOM   1209  C   ARG A 284      18.948   3.970   1.770  1.00 15.00      A    C  
ATOM   1210  O   ARG A 284      17.820   3.580   2.076  1.00 15.00      A    O  
ATOM   1211  N   SER A 285      20.042   3.616   2.438  1.00 15.00      A    N  
ATOM   1212  HN  SER A 285      20.914   3.951   2.139  1.00 15.00      A    H  
ATOM   1213  CA  SER A 285      19.980   2.735   3.598  1.00 15.00      A    C  
ATOM   1214  CB  SER A 285      21.350   2.110   3.880  1.00 15.00      A    C  
ATOM   1215  OG  SER A 285      22.377   3.086   3.844  1.00 15.00      A    O  
ATOM   1216  HG  SER A 285      22.617   3.264   2.931  1.00 15.00      A    H  
ATOM   1217  C   SER A 285      19.463   3.482   4.825  1.00 15.00      A    C  
ATOM   1218  O   SER A 285      20.101   4.416   5.315  1.00 15.00      A    O  
ATOM   1219  N   GLY A 286      18.298   3.067   5.309  1.00 15.00      A    N  
ATOM   1220  HN  GLY A 286      17.838   2.318   4.874  1.00 15.00      A    H  
ATOM   1221  CA  GLY A 286      17.698   3.704   6.466  1.00 15.00      A    C  
ATOM   1222  C   GLY A 286      16.323   4.263   6.160  1.00 15.00      A    C  
ATOM   1223  O   GLY A 286      15.578   4.629   7.070  1.00 15.00      A    O  
ATOM   1224  N   GLU A 287      15.989   4.329   4.872  1.00 15.00      A    N  
ATOM   1225  HN  GLU A 287      16.631   4.025   4.197  1.00 15.00      A    H  
ATOM   1226  CA  GLU A 287      14.696   4.840   4.439  1.00 15.00      A    C  
ATOM   1227  CB  GLU A 287      14.776   5.372   3.008  1.00 15.00      A    C  
ATOM   1228  CG  GLU A 287      15.725   6.550   2.851  1.00 15.00      A    C  
ATOM   1229  CD  GLU A 287      15.804   7.059   1.427  1.00 15.00      A    C  
ATOM   1230  OE1 GLU A 287      15.134   6.477   0.549  1.00 15.00      A    O  
ATOM   1231  OE2 GLU A 287      16.536   8.042   1.187  1.00 15.00      A    O  
ATOM   1232  C   GLU A 287      13.618   3.769   4.563  1.00 15.00      A    C  
ATOM   1233  O   GLU A 287      13.891   2.580   4.411  1.00 15.00      A    O  
ATOM   1234  N   GLU A 288      12.396   4.201   4.842  1.00 15.00      A    N  
ATOM   1235  HN  GLU A 288      12.240   5.164   4.932  1.00 15.00      A    H  
ATOM   1236  CA  GLU A 288      11.278   3.285   5.020  1.00 15.00      A    C  
ATOM   1237  CB  GLU A 288      10.779   3.371   6.464  1.00 15.00      A    C  
ATOM   1238  CG  GLU A 288      11.894   3.337   7.501  1.00 15.00      A    C  
ATOM   1239  CD  GLU A 288      11.483   3.923   8.835  1.00 15.00      A    C  
ATOM   1240  OE1 GLU A 288      10.872   3.194   9.643  1.00 15.00      A    O  
ATOM   1241  OE2 GLU A 288      11.777   5.114   9.075  1.00 15.00      A    O  
ATOM   1242  C   GLU A 288      10.139   3.594   4.053  1.00 15.00      A    C  
ATOM   1243  O   GLU A 288       9.912   4.748   3.690  1.00 15.00      A    O  
ATOM   1244  N   ILE A 289       9.429   2.549   3.640  1.00 15.00      A    N  
ATOM   1245  HN  ILE A 289       9.668   1.655   3.964  1.00 15.00      A    H  
ATOM   1246  CA  ILE A 289       8.306   2.689   2.718  1.00 15.00      A    C  
ATOM   1247  CB  ILE A 289       8.508   1.819   1.455  1.00 15.00      A    C  
ATOM   1248  CG1 ILE A 289       9.841   2.147   0.766  1.00 15.00      A    C  
ATOM   1249  CG2 ILE A 289       7.342   1.979   0.487  1.00 15.00      A    C  
ATOM   1250  CD1 ILE A 289       9.962   3.583   0.295  1.00 15.00      A    C  
ATOM   1251  C   ILE A 289       7.009   2.274   3.409  1.00 15.00      A    C  
ATOM   1252  O   ILE A 289       6.871   1.132   3.848  1.00 15.00      A    O  
ATOM   1253  N   SER A 290       6.059   3.201   3.509  1.00 15.00      A    N  
ATOM   1254  HN  SER A 290       6.215   4.093   3.132  1.00 15.00      A    H  
ATOM   1255  CA  SER A 290       4.785   2.913   4.164  1.00 15.00      A    C  
ATOM   1256  CB  SER A 290       4.664   3.666   5.491  1.00 15.00      A    C  
ATOM   1257  OG  SER A 290       5.243   4.957   5.406  1.00 15.00      A    O  
ATOM   1258  HG  SER A 290       4.717   5.507   4.820  1.00 15.00      A    H  
ATOM   1259  C   SER A 290       3.583   3.192   3.265  1.00 15.00      A    C  
ATOM   1260  O   SER A 290       3.677   3.943   2.294  1.00 15.00      A    O  
ATOM   1261  N   ILE A 291       2.452   2.576   3.607  1.00 15.00      A    N  
ATOM   1262  HN  ILE A 291       2.447   2.002   4.401  1.00 15.00      A    H  
ATOM   1263  CA  ILE A 291       1.219   2.730   2.841  1.00 15.00      A    C  
ATOM   1264  CB  ILE A 291       0.738   1.366   2.290  1.00 15.00      A    C  
ATOM   1265  CG1 ILE A 291       1.788   0.750   1.360  1.00 15.00      A    C  
ATOM   1266  CG2 ILE A 291      -0.604   1.494   1.579  1.00 15.00      A    C  
ATOM   1267  CD1 ILE A 291       2.037   1.545   0.095  1.00 15.00      A    C  
ATOM   1268  C   ILE A 291       0.110   3.335   3.698  1.00 15.00      A    C  
ATOM   1269  O   ILE A 291      -0.115   2.910   4.830  1.00 15.00      A    O  
ATOM   1270  N   GLU A 292      -0.570   4.337   3.148  1.00 15.00      A    N  
ATOM   1271  HN  GLU A 292      -0.322   4.640   2.250  1.00 15.00      A    H  
ATOM   1272  CA  GLU A 292      -1.673   4.999   3.836  1.00 15.00      A    C  
ATOM   1273  CB  GLU A 292      -1.311   6.447   4.180  1.00 15.00      A    C  
ATOM   1274  CG  GLU A 292      -0.197   6.593   5.201  1.00 15.00      A    C  
ATOM   1275  CD  GLU A 292      -0.042   8.019   5.693  1.00 15.00      A    C  
ATOM   1276  OE1 GLU A 292       0.719   8.784   5.065  1.00 15.00      A    O  
ATOM   1277  OE2 GLU A 292      -0.683   8.370   6.707  1.00 15.00      A    O  
ATOM   1278  C   GLU A 292      -2.910   4.986   2.950  1.00 15.00      A    C  
ATOM   1279  O   GLU A 292      -2.861   5.430   1.807  1.00 15.00      A    O  
ATOM   1280  N   VAL A 293      -4.018   4.474   3.468  1.00 15.00      A    N  
ATOM   1281  HN  VAL A 293      -4.010   4.130   4.385  1.00 15.00      A    H  
ATOM   1282  CA  VAL A 293      -5.250   4.421   2.691  1.00 15.00      A    C  
ATOM   1283  CB  VAL A 293      -5.625   2.985   2.260  1.00 15.00      A    C  
ATOM   1284  CG1 VAL A 293      -4.579   2.401   1.324  1.00 15.00      A    C  
ATOM   1285  CG2 VAL A 293      -5.840   2.087   3.469  1.00 15.00      A    C  
ATOM   1286  C   VAL A 293      -6.425   5.034   3.438  1.00 15.00      A    C  
ATOM   1287  O   VAL A 293      -6.404   5.173   4.663  1.00 15.00      A    O  
ATOM   1288  N   SER A 294      -7.442   5.407   2.676  1.00 15.00      A    N  
ATOM   1289  HN  SER A 294      -7.375   5.288   1.705  1.00 15.00      A    H  
ATOM   1290  CA  SER A 294      -8.658   5.979   3.230  1.00 15.00      A    C  
ATOM   1291  CB  SER A 294      -9.068   7.228   2.450  1.00 15.00      A    C  
ATOM   1292  OG  SER A 294      -8.683   7.124   1.091  1.00 15.00      A    O  
ATOM   1293  HG  SER A 294      -7.780   7.433   0.989  1.00 15.00      A    H  
ATOM   1294  C   SER A 294      -9.753   4.927   3.183  1.00 15.00      A    C  
ATOM   1295  O   SER A 294      -9.876   4.207   2.191  1.00 15.00      A    O  
ATOM   1296  N   ASN A 295     -10.541   4.840   4.254  1.00 15.00      A    N  
ATOM   1297  HN  ASN A 295     -10.407   5.469   4.993  1.00 15.00      A    H  
ATOM   1298  CA  ASN A 295     -11.601   3.835   4.359  1.00 15.00      A    C  
ATOM   1299  CB  ASN A 295     -12.658   4.011   3.256  1.00 15.00      A    C  
ATOM   1300  CG  ASN A 295     -13.396   5.336   3.344  1.00 15.00      A    C  
ATOM   1301  OD1 ASN A 295     -14.337   5.482   4.124  1.00 15.00      A    O  
ATOM   1302  ND2 ASN A 295     -12.986   6.306   2.532  1.00 15.00      A    N  
ATOM   1303 HD21 ASN A 295     -12.239   6.121   1.925  1.00 15.00      A    H  
ATOM   1304 HD22 ASN A 295     -13.447   7.171   2.575  1.00 15.00      A    H  
ATOM   1305  C   ASN A 295     -10.992   2.424   4.330  1.00 15.00      A    C  
ATOM   1306  O   ASN A 295     -11.239   1.646   3.405  1.00 15.00      A    O  
ATOM   1307  N   PRO A 296     -10.183   2.079   5.361  1.00 15.00      A    N  
ATOM   1308  CA  PRO A 296      -9.496   0.782   5.465  1.00 15.00      A    C  
ATOM   1309  CB  PRO A 296      -8.433   1.015   6.552  1.00 15.00      A    C  
ATOM   1310  CG  PRO A 296      -8.488   2.475   6.863  1.00 15.00      A    C  
ATOM   1311  CD  PRO A 296      -9.871   2.928   6.515  1.00 15.00      A    C  
ATOM   1312  C   PRO A 296     -10.416  -0.365   5.875  1.00 15.00      A    C  
ATOM   1313  O   PRO A 296      -9.997  -1.521   5.925  1.00 15.00      A    O  
ATOM   1314  N   SER A 297     -11.667  -0.041   6.174  1.00 15.00      A    N  
ATOM   1315  HN  SER A 297     -11.938   0.900   6.134  1.00 15.00      A    H  
ATOM   1316  CA  SER A 297     -12.646  -1.045   6.565  1.00 15.00      A    C  
ATOM   1317  CB  SER A 297     -13.700  -0.423   7.481  1.00 15.00      A    C  
ATOM   1318  OG  SER A 297     -13.850   0.961   7.207  1.00 15.00      A    O  
ATOM   1319  HG  SER A 297     -14.768   1.148   7.000  1.00 15.00      A    H  
ATOM   1320  C   SER A 297     -13.305  -1.661   5.333  1.00 15.00      A    C  
ATOM   1321  O   SER A 297     -14.150  -2.551   5.442  1.00 15.00      A    O  
ATOM   1322  N   LEU A 298     -12.899  -1.180   4.162  1.00 15.00      A    N  
ATOM   1323  HN  LEU A 298     -12.216  -0.477   4.150  1.00 15.00      A    H  
ATOM   1324  CA  LEU A 298     -13.427  -1.664   2.895  1.00 15.00      A    C  
ATOM   1325  CB  LEU A 298     -13.997  -0.496   2.083  1.00 15.00      A    C  
ATOM   1326  CG  LEU A 298     -14.891   0.492   2.839  1.00 15.00      A    C  
ATOM   1327  CD1 LEU A 298     -15.288   1.649   1.938  1.00 15.00      A    C  
ATOM   1328  CD2 LEU A 298     -16.126  -0.207   3.388  1.00 15.00      A    C  
ATOM   1329  C   LEU A 298     -12.319  -2.342   2.097  1.00 15.00      A    C  
ATOM   1330  O   LEU A 298     -12.462  -2.591   0.903  1.00 15.00      A    O  
ATOM   1331  N   LEU A 299     -11.214  -2.638   2.772  1.00 15.00      A    N  
ATOM   1332  HN  LEU A 299     -11.170  -2.425   3.727  1.00 15.00      A    H  
ATOM   1333  CA  LEU A 299     -10.070  -3.274   2.133  1.00 15.00      A    C  
ATOM   1334  CB  LEU A 299      -8.806  -3.085   2.972  1.00 15.00      A    C  
ATOM   1335  CG  LEU A 299      -8.220  -1.673   2.986  1.00 15.00      A    C  
ATOM   1336  CD1 LEU A 299      -6.950  -1.626   3.820  1.00 15.00      A    C  
ATOM   1337  CD2 LEU A 299      -7.949  -1.198   1.569  1.00 15.00      A    C  
ATOM   1338  C   LEU A 299     -10.316  -4.751   1.862  1.00 15.00      A    C  
ATOM   1339  O   LEU A 299     -11.103  -5.402   2.552  1.00 15.00      A    O  
ATOM   1340  N   ASP A 300      -9.634  -5.271   0.848  1.00 15.00      A    N  
ATOM   1341  HN  ASP A 300      -9.021  -4.697   0.342  1.00 15.00      A    H  
ATOM   1342  CA  ASP A 300      -9.769  -6.670   0.468  1.00 15.00      A    C  
ATOM   1343  CB  ASP A 300      -9.567  -6.826  -1.041  1.00 15.00      A    C  
ATOM   1344  CG  ASP A 300     -10.272  -8.042  -1.619  1.00 15.00      A    C  
ATOM   1345  OD1 ASP A 300     -10.424  -9.050  -0.898  1.00 15.00      A    O  
ATOM   1346  OD2 ASP A 300     -10.672  -7.984  -2.801  1.00 15.00      A    O  
ATOM   1347  C   ASP A 300      -8.758  -7.529   1.222  1.00 15.00      A    C  
ATOM   1348  O   ASP A 300      -7.553  -7.308   1.122  1.00 15.00      A    O  
ATOM   1349  N   PRO A 301      -9.250  -8.515   1.995  1.00 15.00      A    N  
ATOM   1350  CA  PRO A 301      -8.395  -9.425   2.777  1.00 15.00      A    C  
ATOM   1351  CB  PRO A 301      -9.400 -10.214   3.622  1.00 15.00      A    C  
ATOM   1352  CG  PRO A 301     -10.673 -10.150   2.852  1.00 15.00      A    C  
ATOM   1353  CD  PRO A 301     -10.682  -8.806   2.188  1.00 15.00      A    C  
ATOM   1354  C   PRO A 301      -7.567 -10.386   1.915  1.00 15.00      A    C  
ATOM   1355  O   PRO A 301      -6.710 -11.102   2.434  1.00 15.00      A    O  
ATOM   1356  N   ASP A 302      -7.824 -10.399   0.608  1.00 15.00      A    N  
ATOM   1357  HN  ASP A 302      -8.517  -9.805   0.250  1.00 15.00      A    H  
ATOM   1358  CA  ASP A 302      -7.097 -11.281  -0.308  1.00 15.00      A    C  
ATOM   1359  CB  ASP A 302      -7.847 -11.443  -1.632  1.00 15.00      A    C  
ATOM   1360  CG  ASP A 302      -8.993 -12.433  -1.538  1.00 15.00      A    C  
ATOM   1361  OD1 ASP A 302      -9.184 -13.024  -0.453  1.00 15.00      A    O  
ATOM   1362  OD2 ASP A 302      -9.699 -12.620  -2.551  1.00 15.00      A    O  
ATOM   1363  C   ASP A 302      -5.662 -10.811  -0.545  1.00 15.00      A    C  
ATOM   1364  O   ASP A 302      -5.372  -9.613  -0.510  1.00 15.00      A    O  
ATOM   1365  N   GLN A 303      -4.772 -11.771  -0.794  1.00 15.00      A    N  
ATOM   1366  HN  GLN A 303      -5.077 -12.701  -0.822  1.00 15.00      A    H  
ATOM   1367  CA  GLN A 303      -3.356 -11.486  -1.022  1.00 15.00      A    C  
ATOM   1368  CB  GLN A 303      -2.505 -12.715  -0.680  1.00 15.00      A    C  
ATOM   1369  CG  GLN A 303      -2.603 -13.849  -1.691  1.00 15.00      A    C  
ATOM   1370  CD  GLN A 303      -1.647 -14.988  -1.395  1.00 15.00      A    C  
ATOM   1371  OE1 GLN A 303      -0.613 -14.796  -0.756  1.00 15.00      A    O  
ATOM   1372  NE2 GLN A 303      -1.977 -16.180  -1.881  1.00 15.00      A    N  
ATOM   1373 HE21 GLN A 303      -2.807 -16.256  -2.395  1.00 15.00      A    H  
ATOM   1374 HE22 GLN A 303      -1.374 -16.932  -1.708  1.00 15.00      A    H  
ATOM   1375  C   GLN A 303      -3.074 -11.036  -2.458  1.00 15.00      A    C  
ATOM   1376  O   GLN A 303      -2.045 -10.418  -2.730  1.00 15.00      A    O  
ATOM   1377  N   ASP A 304      -3.987 -11.352  -3.370  1.00 15.00      A    N  
ATOM   1378  HN  ASP A 304      -4.792 -11.839  -3.095  1.00 15.00      A    H  
ATOM   1379  CA  ASP A 304      -3.826 -10.983  -4.774  1.00 15.00      A    C  
ATOM   1380  CB  ASP A 304      -4.213 -12.146  -5.699  1.00 15.00      A    C  
ATOM   1381  CG  ASP A 304      -5.671 -12.564  -5.585  1.00 15.00      A    C  
ATOM   1382  OD1 ASP A 304      -6.206 -12.574  -4.456  1.00 15.00      A    O  
ATOM   1383  OD2 ASP A 304      -6.274 -12.894  -6.629  1.00 15.00      A    O  
ATOM   1384  C   ASP A 304      -4.621  -9.725  -5.112  1.00 15.00      A    C  
ATOM   1385  O   ASP A 304      -4.710  -9.321  -6.272  1.00 15.00      A    O  
ATOM   1386  N   ALA A 305      -5.186  -9.106  -4.082  1.00 15.00      A    N  
ATOM   1387  HN  ALA A 305      -5.076  -9.480  -3.183  1.00 15.00      A    H  
ATOM   1388  CA  ALA A 305      -5.967  -7.892  -4.251  1.00 15.00      A    C  
ATOM   1389  CB  ALA A 305      -7.330  -8.050  -3.599  1.00 15.00      A    C  
ATOM   1390  C   ALA A 305      -5.229  -6.695  -3.663  1.00 15.00      A    C  
ATOM   1391  O   ALA A 305      -4.889  -5.754  -4.373  1.00 15.00      A    O  
ATOM   1392  N   THR A 306      -4.979  -6.742  -2.359  1.00 15.00      A    N  
ATOM   1393  HN  THR A 306      -5.272  -7.523  -1.844  1.00 15.00      A    H  
ATOM   1394  CA  THR A 306      -4.280  -5.662  -1.676  1.00 15.00      A    C  
ATOM   1395  CB  THR A 306      -5.048  -5.211  -0.419  1.00 15.00      A    C  
ATOM   1396  OG1 THR A 306      -6.391  -4.864  -0.783  1.00 15.00      A    O  
ATOM   1397  HG1 THR A 306      -6.698  -5.453  -1.479  1.00 15.00      A    H  
ATOM   1398  CG2 THR A 306      -4.380  -4.003   0.220  1.00 15.00      A    C  
ATOM   1399  C   THR A 306      -2.857  -6.076  -1.301  1.00 15.00      A    C  
ATOM   1400  O   THR A 306      -2.659  -7.006  -0.517  1.00 15.00      A    O  
ATOM   1401  N   TYR A 307      -1.876  -5.382  -1.880  1.00 15.00      A    N  
ATOM   1402  HN  TYR A 307      -2.109  -4.655  -2.495  1.00 15.00      A    H  
ATOM   1403  CA  TYR A 307      -0.463  -5.663  -1.625  1.00 15.00      A    C  
ATOM   1404  CB  TYR A 307      -0.025  -6.959  -2.329  1.00 15.00      A    C  
ATOM   1405  CG  TYR A 307      -0.228  -6.967  -3.831  1.00 15.00      A    C  
ATOM   1406  CD1 TYR A 307       0.715  -6.407  -4.685  1.00 15.00      A    C  
ATOM   1407  CD2 TYR A 307      -1.361  -7.541  -4.397  1.00 15.00      A    C  
ATOM   1408  CE1 TYR A 307       0.536  -6.417  -6.055  1.00 15.00      A    C  
ATOM   1409  CE2 TYR A 307      -1.548  -7.556  -5.766  1.00 15.00      A    C  
ATOM   1410  CZ  TYR A 307      -0.596  -6.992  -6.590  1.00 15.00      A    C  
ATOM   1411  OH  TYR A 307      -0.776  -7.005  -7.954  1.00 15.00      A    O  
ATOM   1412  HH  TYR A 307       0.069  -7.149  -8.387  1.00 15.00      A    H  
ATOM   1413  C   TYR A 307       0.420  -4.497  -2.070  1.00 15.00      A    C  
ATOM   1414  O   TYR A 307      -0.071  -3.514  -2.624  1.00 15.00      A    O  
ATOM   1415  N   PHE A 308       1.725  -4.618  -1.820  1.00 15.00      A    N  
ATOM   1416  HN  PHE A 308       2.049  -5.429  -1.371  1.00 15.00      A    H  
ATOM   1417  CA  PHE A 308       2.690  -3.588  -2.200  1.00 15.00      A    C  
ATOM   1418  CB  PHE A 308       2.476  -2.296  -1.393  1.00 15.00      A    C  
ATOM   1419  CG  PHE A 308       3.282  -2.197  -0.124  1.00 15.00      A    C  
ATOM   1420  CD1 PHE A 308       4.452  -1.452  -0.088  1.00 15.00      A    C  
ATOM   1421  CD2 PHE A 308       2.869  -2.838   1.032  1.00 15.00      A    C  
ATOM   1422  CE1 PHE A 308       5.193  -1.350   1.074  1.00 15.00      A    C  
ATOM   1423  CE2 PHE A 308       3.607  -2.741   2.197  1.00 15.00      A    C  
ATOM   1424  CZ  PHE A 308       4.770  -1.996   2.218  1.00 15.00      A    C  
ATOM   1425  C   PHE A 308       4.115  -4.102  -2.018  1.00 15.00      A    C  
ATOM   1426  O   PHE A 308       4.373  -4.940  -1.154  1.00 15.00      A    O  
ATOM   1427  N   GLY A 309       5.039  -3.605  -2.830  1.00 15.00      A    N  
ATOM   1428  HN  GLY A 309       4.783  -2.950  -3.512  1.00 15.00      A    H  
ATOM   1429  CA  GLY A 309       6.417  -4.036  -2.716  1.00 15.00      A    C  
ATOM   1430  C   GLY A 309       7.381  -3.176  -3.501  1.00 15.00      A    C  
ATOM   1431  O   GLY A 309       7.029  -2.087  -3.964  1.00 15.00      A    O  
ATOM   1432  N   ALA A 310       8.605  -3.675  -3.645  1.00 15.00      A    N  
ATOM   1433  HN  ALA A 310       8.808  -4.547  -3.246  1.00 15.00      A    H  
ATOM   1434  CA  ALA A 310       9.656  -2.978  -4.374  1.00 15.00      A    C  
ATOM   1435  CB  ALA A 310      10.190  -1.816  -3.550  1.00 15.00      A    C  
ATOM   1436  C   ALA A 310      10.786  -3.941  -4.699  1.00 15.00      A    C  
ATOM   1437  O   ALA A 310      10.952  -4.960  -4.033  1.00 15.00      A    O  
ATOM   1438  N   PHE A 311      11.561  -3.620  -5.724  1.00 15.00      A    N  
ATOM   1439  HN  PHE A 311      11.379  -2.796  -6.225  1.00 15.00      A    H  
ATOM   1440  CA  PHE A 311      12.684  -4.458  -6.122  1.00 15.00      A    C  
ATOM   1441  CB  PHE A 311      12.260  -5.562  -7.101  1.00 15.00      A    C  
ATOM   1442  CG  PHE A 311      11.515  -5.086  -8.319  1.00 15.00      A    C  
ATOM   1443  CD1 PHE A 311      12.181  -4.870  -9.514  1.00 15.00      A    C  
ATOM   1444  CD2 PHE A 311      10.147  -4.866  -8.272  1.00 15.00      A    C  
ATOM   1445  CE1 PHE A 311      11.500  -4.444 -10.639  1.00 15.00      A    C  
ATOM   1446  CE2 PHE A 311       9.460  -4.438  -9.392  1.00 15.00      A    C  
ATOM   1447  CZ  PHE A 311      10.138  -4.227 -10.578  1.00 15.00      A    C  
ATOM   1448  C   PHE A 311      13.821  -3.614  -6.679  1.00 15.00      A    C  
ATOM   1449  O   PHE A 311      13.594  -2.678  -7.445  1.00 15.00      A    O  
ATOM   1450  N   LYS A 312      15.044  -3.943  -6.275  1.00 15.00      A    N  
ATOM   1451  HN  LYS A 312      15.157  -4.702  -5.666  1.00 15.00      A    H  
ATOM   1452  CA  LYS A 312      16.222  -3.208  -6.718  1.00 15.00      A    C  
ATOM   1453  CB  LYS A 312      17.430  -3.549  -5.846  1.00 15.00      A    C  
ATOM   1454  CG  LYS A 312      18.542  -2.516  -5.907  1.00 15.00      A    C  
ATOM   1455  CD  LYS A 312      19.723  -3.022  -6.716  1.00 15.00      A    C  
ATOM   1456  CE  LYS A 312      20.869  -3.433  -5.810  1.00 15.00      A    C  
ATOM   1457  NZ  LYS A 312      21.414  -2.272  -5.053  1.00 15.00      A    N  
ATOM   1458  HZ1 LYS A 312      20.706  -1.920  -4.379  1.00 15.00      A    H  
ATOM   1459  HZ2 LYS A 312      21.664  -1.503  -5.708  1.00 15.00      A    H  
ATOM   1460  HZ3 LYS A 312      22.267  -2.556  -4.528  1.00 15.00      A    H  
ATOM   1461  C   LYS A 312      16.522  -3.477  -8.188  1.00 15.00      A    C  
ATOM   1462  O   LYS A 312      16.708  -4.623  -8.599  1.00 15.00      A    O  
ATOM   1463  N   VAL A 313      16.569  -2.406  -8.973  1.00 15.00      A    N  
ATOM   1464  HN  VAL A 313      16.424  -1.519  -8.580  1.00 15.00      A    H  
ATOM   1465  CA  VAL A 313      16.829  -2.517 -10.402  1.00 15.00      A    C  
ATOM   1466  CB  VAL A 313      15.786  -1.730 -11.227  1.00 15.00      A    C  
ATOM   1467  CG1 VAL A 313      15.909  -2.056 -12.708  1.00 15.00      A    C  
ATOM   1468  CG2 VAL A 313      14.375  -2.012 -10.731  1.00 15.00      A    C  
ATOM   1469  C   VAL A 313      18.225  -2.017 -10.766  1.00 15.00      A    C  
ATOM   1470  O   VAL A 313      18.884  -2.582 -11.641  1.00 15.00      A    O  
ATOM   1471  N   ARG A 314      18.685  -0.967 -10.090  1.00 15.00      A    N  
ATOM   1472  HN  ARG A 314      18.140  -0.574  -9.376  1.00 15.00      A    H  
ATOM   1473  CA  ARG A 314      19.995  -0.402 -10.390  1.00 15.00      A    C  
ATOM   1474  CB  ARG A 314      19.849   0.768 -11.364  1.00 15.00      A    C  
ATOM   1475  CG  ARG A 314      20.601   0.586 -12.670  1.00 15.00      A    C  
ATOM   1476  CD  ARG A 314      20.879   1.926 -13.326  1.00 15.00      A    C  
ATOM   1477  NE  ARG A 314      21.675   2.792 -12.459  1.00 15.00      A    N  
ATOM   1478  HE  ARG A 314      21.785   2.518 -11.523  1.00 15.00      A    H  
ATOM   1479  CZ  ARG A 314      22.251   3.919 -12.864  1.00 15.00      A    C  
ATOM   1480  NH1 ARG A 314      22.120   4.322 -14.120  1.00 15.00      A    N  
ATOM   1481 HH11 ARG A 314      22.572   5.205 -14.433  1.00 15.00      A    H  
ATOM   1482 HH12 ARG A 314      21.565   3.756 -14.793  1.00 15.00      A    H  
ATOM   1483  NH2 ARG A 314      22.964   4.641 -12.011  1.00 15.00      A    N  
ATOM   1484 HH21 ARG A 314      23.072   4.324 -11.025  1.00 15.00      A    H  
ATOM   1485 HH22 ARG A 314      23.415   5.523 -12.326  1.00 15.00      A    H  
ATOM   1486  C   ARG A 314      20.735   0.064  -9.142  1.00 15.00      A    C  
ATOM   1487  O   ARG A 314      20.155   0.194  -8.065  1.00 15.00      A    O  
ATOM   1488  N   ASP A 315      22.030   0.315  -9.310  1.00 15.00      A    N  
ATOM   1489  HN  ASP A 315      22.429   0.175 -10.194  1.00 15.00      A    H  
ATOM   1490  CA  ASP A 315      22.878   0.784  -8.222  1.00 15.00      A    C  
ATOM   1491  CB  ASP A 315      24.199   0.005  -8.199  1.00 15.00      A    C  
ATOM   1492  CG  ASP A 315      24.054  -1.411  -7.674  1.00 15.00      A    C  
ATOM   1493  OD1 ASP A 315      22.916  -1.922  -7.640  1.00 15.00      A    O  
ATOM   1494  OD2 ASP A 315      25.083  -2.012  -7.298  1.00 15.00      A    O  
ATOM   1495  C   ASP A 315      23.180   2.264  -8.399  1.00 15.00      A    C  
ATOM   1496  O   ASP A 315      23.206   2.767  -9.523  1.00 15.00      A    O  
ATOM   1497  N   ILE A 316      23.396   2.960  -7.290  1.00 15.00      A    N  
ATOM   1498  HN  ILE A 316      23.341   2.509  -6.423  1.00 15.00      A    H  
ATOM   1499  CA  ILE A 316      23.718   4.379  -7.339  1.00 15.00      A    C  
ATOM   1500  CB  ILE A 316      23.540   5.053  -5.963  1.00 15.00      A    C  
ATOM   1501  CG1 ILE A 316      22.099   4.868  -5.474  1.00 15.00      A    C  
ATOM   1502  CG2 ILE A 316      23.886   6.536  -6.047  1.00 15.00      A    C  
ATOM   1503  CD1 ILE A 316      21.834   5.427  -4.092  1.00 15.00      A    C  
ATOM   1504  C   ILE A 316      25.154   4.538  -7.824  1.00 15.00      A    C  
ATOM   1505  O   ILE A 316      26.099   4.247  -7.090  1.00 15.00      A    O  
ATOM   1506  N   ASP A 317      25.296   4.975  -9.078  1.00 15.00      A    N  
ATOM   1507  HN  ASP A 317      24.492   5.189  -9.597  1.00 15.00      A    H  
ATOM   1508  CA  ASP A 317      26.606   5.143  -9.706  1.00 15.00      A    C  
ATOM   1509  CB  ASP A 317      27.527   6.058  -8.885  1.00 15.00      A    C  
ATOM   1510  CG  ASP A 317      27.225   7.533  -9.073  1.00 15.00      A    C  
ATOM   1511  OD1 ASP A 317      28.182   8.335  -9.084  1.00 15.00      A    O  
ATOM   1512  OD2 ASP A 317      26.034   7.886  -9.211  1.00 15.00      A    O  
ATOM   1513  C   ASP A 317      27.262   3.784  -9.934  1.00 15.00      A    C  
ATOM   1514  O   ASP A 317      26.568   2.767 -10.040  1.00 15.00      A    O  
ATOM   1515  C1  UNK B   1      20.610   7.981   4.800  1.00 15.00      B    C  
ATOM   1516  C2  UNK B   1      19.089   8.110   4.697  1.00 15.00      B    C  
ATOM   1517  C3  UNK B   1      18.271   7.120   5.227  1.00 15.00      B    C  
ATOM   1518  C4  UNK B   1      18.468   9.331   4.013  1.00 15.00      B    C  
ATOM   1519  O1  UNK B   1      19.179  10.222   3.558  1.00 15.00      B    O  
ATOM   1520  O2  UNK B   1      17.116   9.427   3.913  1.00 15.00      B    O  
ATOM   1521  C5  UNK B   1      16.768  10.641   3.242  1.00 15.00      B    C  
END
