# Supplementary material for: In silico assessment of biocompatibility and toxicity: molecular docking and dynamics simulation of PMMA-based dental materials for interim prosthetic restorations
Source: J Mater Sci Mater Med. 2024 Jun 4;35(1):28. doi: 10.1007/s10856-024-06799-7 (PMC11150300; doi:10.1007/s10856-024-06799-7)
Supplement: Supplementary file 3 — Supplementary Data 3 [file 10856_2024_6799_MOESM3_ESM.zip › Complexes/RANKL_PMMA.pdb]

REMARK FILENAME="complex_28w.pdb0"
REMARK ===============================================================
REMARK HADDOCK run for complex
REMARK initial structure: complex_28.pdb
REMARK ===============================================================
REMARK            total,bonds,angles,improper,dihe,vdw,elec,air,cdih,coup,rdcs,vean,dani,xpcs,rg
REMARK energies: -31.0537, 0, 0, 0, 0, -30.6011, -2.13454, 1.68198, 0, 0, 0, 0, 0, 0, 0
REMARK ===============================================================
REMARK            bonds,angles,impropers,dihe,air,cdih,coup,rdcs,vean,dani,xpcs
REMARK rms-dev.: 0,0,0,0,0.105892,0,0, 0, 0, 0, 0
REMARK ===============================================================
REMARK               air,cdih,coup,rdcs,vean,dani,xpcs
REMARK               >0.3,>5,>1,>0,>5,>0.2,>0.2
REMARK violations.: 0, 0, 0, 0, 0, 0, 0
REMARK ===============================================================
REMARK                        CVpartition#,violations,rms
REMARK AIRs cross-validation: 2, 3, 2.06561
REMARK ===============================================================
REMARK NCS energy: 0
REMARK ===============================================================
REMARK Symmetry energy: 0
REMARK ===============================================================
REMARK Membrane restraining energy: 0
REMARK ===============================================================
REMARK Local cross-correlation:  0.0000
REMARK ===============================================================
REMARK Desolvation energy: 0.397957
REMARK Internal energy free molecules: -4793.94
REMARK Internal energy complex: -4709
REMARK Binding energy: 52.6075
REMARK ===============================================================
REMARK buried surface area: 764.325
REMARK ===============================================================
REMARK water - chain_1: 0 0 0
REMARK water - chain_2: 0 0 0
REMARK ===============================================================
REMARK water - water: 0 0 0
REMARK ===============================================================
REMARK DATE:14-Feb-2024  04:55:24       created by user: enmr
REMARK VERSION:1.3U
ATOM      1  N   ALA A 162      22.015  11.217   3.848  1.00 15.00      A    N  
ATOM      2  HN  ALA A 162      21.451  11.602   4.551  1.00 15.00      A    H  
ATOM      3  CA  ALA A 162      22.466   9.837   3.973  1.00 15.00      A    C  
ATOM      4  CB  ALA A 162      23.707   9.763   4.849  1.00 15.00      A    C  
ATOM      5  C   ALA A 162      21.361   8.947   4.535  1.00 15.00      A    C  
ATOM      6  O   ALA A 162      21.530   7.732   4.657  1.00 15.00      A    O  
ATOM      7  N   GLN A 163      20.231   9.562   4.880  1.00 15.00      A    N  
ATOM      8  HN  GLN A 163      20.159  10.533   4.761  1.00 15.00      A    H  
ATOM      9  CA  GLN A 163      19.094   8.828   5.424  1.00 15.00      A    C  
ATOM     10  CB  GLN A 163      18.668   9.401   6.784  1.00 15.00      A    C  
ATOM     11  CG  GLN A 163      19.796   9.528   7.800  1.00 15.00      A    C  
ATOM     12  CD  GLN A 163      20.387  10.926   7.851  1.00 15.00      A    C  
ATOM     13  OE1 GLN A 163      21.312  11.250   7.108  1.00 15.00      A    O  
ATOM     14  NE2 GLN A 163      19.860  11.759   8.741  1.00 15.00      A    N  
ATOM     15 HE21 GLN A 163      19.133  11.431   9.309  1.00 15.00      A    H  
ATOM     16 HE22 GLN A 163      20.219  12.670   8.789  1.00 15.00      A    H  
ATOM     17  C   GLN A 163      17.924   8.865   4.446  1.00 15.00      A    C  
ATOM     18  O   GLN A 163      17.174   9.841   4.401  1.00 15.00      A    O  
ATOM     19  N   PRO A 164      17.770   7.806   3.634  1.00 15.00      A    N  
ATOM     20  CA  PRO A 164      16.695   7.709   2.641  1.00 15.00      A    C  
ATOM     21  CB  PRO A 164      17.033   6.432   1.856  1.00 15.00      A    C  
ATOM     22  CG  PRO A 164      18.445   6.111   2.213  1.00 15.00      A    C  
ATOM     23  CD  PRO A 164      18.641   6.624   3.607  1.00 15.00      A    C  
ATOM     24  C   PRO A 164      15.315   7.578   3.283  1.00 15.00      A    C  
ATOM     25  O   PRO A 164      15.140   6.853   4.261  1.00 15.00      A    O  
ATOM     26  N   PHE A 165      14.342   8.293   2.725  1.00 15.00      A    N  
ATOM     27  HN  PHE A 165      14.549   8.857   1.950  1.00 15.00      A    H  
ATOM     28  CA  PHE A 165      12.972   8.252   3.225  1.00 15.00      A    C  
ATOM     29  CB  PHE A 165      12.728   9.309   4.314  1.00 15.00      A    C  
ATOM     30  CG  PHE A 165      12.740  10.739   3.841  1.00 15.00      A    C  
ATOM     31  CD1 PHE A 165      11.586  11.336   3.354  1.00 15.00      A    C  
ATOM     32  CD2 PHE A 165      13.902  11.492   3.898  1.00 15.00      A    C  
ATOM     33  CE1 PHE A 165      11.592  12.652   2.933  1.00 15.00      A    C  
ATOM     34  CE2 PHE A 165      13.914  12.808   3.477  1.00 15.00      A    C  
ATOM     35  CZ  PHE A 165      12.758  13.390   2.993  1.00 15.00      A    C  
ATOM     36  C   PHE A 165      11.980   8.407   2.079  1.00 15.00      A    C  
ATOM     37  O   PHE A 165      12.344   8.870   0.995  1.00 15.00      A    O  
ATOM     38  N   ALA A 166      10.727   8.023   2.317  1.00 15.00      A    N  
ATOM     39  HN  ALA A 166      10.490   7.678   3.203  1.00 15.00      A    H  
ATOM     40  CA  ALA A 166       9.703   8.116   1.289  1.00 15.00      A    C  
ATOM     41  CB  ALA A 166       9.836   6.973   0.292  1.00 15.00      A    C  
ATOM     42  C   ALA A 166       8.292   8.153   1.863  1.00 15.00      A    C  
ATOM     43  O   ALA A 166       7.971   7.451   2.822  1.00 15.00      A    O  
ATOM     44  N   HIS A 167       7.464   8.991   1.256  1.00 15.00      A    N  
ATOM     45  HN  HIS A 167       7.809   9.536   0.517  1.00 15.00      A    H  
ATOM     46  CA  HIS A 167       6.066   9.143   1.634  1.00 15.00      A    C  
ATOM     47  CB  HIS A 167       5.884  10.309   2.617  1.00 15.00      A    C  
ATOM     48  CG  HIS A 167       4.534  10.355   3.278  1.00 15.00      A    C  
ATOM     49  ND1 HIS A 167       4.313   9.757   4.496  1.00 15.00      A    N  
ATOM     50  CD2 HIS A 167       3.383  10.943   2.857  1.00 15.00      A    C  
ATOM     51  CE1 HIS A 167       3.047   9.991   4.793  1.00 15.00      A    C  
ATOM     52  NE2 HIS A 167       2.446  10.702   3.829  1.00 15.00      A    N  
ATOM     53  HE2 HIS A 167       1.511  11.000   3.824  1.00 15.00      A    H  
ATOM     54  C   HIS A 167       5.274   9.393   0.360  1.00 15.00      A    C  
ATOM     55  O   HIS A 167       5.150  10.529  -0.088  1.00 15.00      A    O  
ATOM     56  N   LEU A 168       4.765   8.322  -0.232  1.00 15.00      A    N  
ATOM     57  HN  LEU A 168       4.881   7.443   0.185  1.00 15.00      A    H  
ATOM     58  CA  LEU A 168       4.027   8.425  -1.482  1.00 15.00      A    C  
ATOM     59  CB  LEU A 168       4.431   7.286  -2.425  1.00 15.00      A    C  
ATOM     60  CG  LEU A 168       5.937   7.012  -2.541  1.00 15.00      A    C  
ATOM     61  CD1 LEU A 168       6.193   5.712  -3.283  1.00 15.00      A    C  
ATOM     62  CD2 LEU A 168       6.650   8.168  -3.226  1.00 15.00      A    C  
ATOM     63  C   LEU A 168       2.523   8.419  -1.252  1.00 15.00      A    C  
ATOM     64  O   LEU A 168       1.983   7.505  -0.631  1.00 15.00      A    O  
ATOM     65  N   THR A 169       1.854   9.452  -1.759  1.00 15.00      A    N  
ATOM     66  HN  THR A 169       2.346  10.149  -2.242  1.00 15.00      A    H  
ATOM     67  CA  THR A 169       0.407   9.572  -1.619  1.00 15.00      A    C  
ATOM     68  CB  THR A 169      -0.026  11.037  -1.413  1.00 15.00      A    C  
ATOM     69  OG1 THR A 169       0.396  11.830  -2.528  1.00 15.00      A    O  
ATOM     70  HG1 THR A 169       1.329  11.675  -2.697  1.00 15.00      A    H  
ATOM     71  CG2 THR A 169       0.596  11.598  -0.141  1.00 15.00      A    C  
ATOM     72  C   THR A 169      -0.295   8.984  -2.840  1.00 15.00      A    C  
ATOM     73  O   THR A 169       0.278   8.939  -3.924  1.00 15.00      A    O  
ATOM     74  N   ILE A 170      -1.530   8.532  -2.661  1.00 15.00      A    N  
ATOM     75  HN  ILE A 170      -1.943   8.608  -1.774  1.00 15.00      A    H  
ATOM     76  CA  ILE A 170      -2.288   7.918  -3.751  1.00 15.00      A    C  
ATOM     77  CB  ILE A 170      -3.546   7.180  -3.234  1.00 15.00      A    C  
ATOM     78  CG1 ILE A 170      -4.211   6.367  -4.350  1.00 15.00      A    C  
ATOM     79  CG2 ILE A 170      -4.536   8.151  -2.609  1.00 15.00      A    C  
ATOM     80  CD1 ILE A 170      -3.388   5.188  -4.827  1.00 15.00      A    C  
ATOM     81  C   ILE A 170      -2.668   8.905  -4.862  1.00 15.00      A    C  
ATOM     82  O   ILE A 170      -3.054  10.046  -4.604  1.00 15.00      A    O  
ATOM     83  N   ASN A 171      -2.530   8.442  -6.105  1.00 15.00      A    N  
ATOM     84  HN  ASN A 171      -2.177   7.536  -6.233  1.00 15.00      A    H  
ATOM     85  CA  ASN A 171      -2.878   9.230  -7.283  1.00 15.00      A    C  
ATOM     86  CB  ASN A 171      -1.801   9.049  -8.362  1.00 15.00      A    C  
ATOM     87  CG  ASN A 171      -1.795  10.130  -9.430  1.00 15.00      A    C  
ATOM     88  OD1 ASN A 171      -0.804  10.305 -10.140  1.00 15.00      A    O  
ATOM     89  ND2 ASN A 171      -2.889  10.870  -9.544  1.00 15.00      A    N  
ATOM     90 HD21 ASN A 171      -3.637  10.686  -8.940  1.00 15.00      A    H  
ATOM     91 HD22 ASN A 171      -2.902  11.572 -10.228  1.00 15.00      A    H  
ATOM     92  C   ASN A 171      -4.232   8.747  -7.805  1.00 15.00      A    C  
ATOM     93  O   ASN A 171      -4.336   7.661  -8.378  1.00 15.00      A    O  
ATOM     94  N   ALA A 172      -5.265   9.558  -7.594  1.00 15.00      A    N  
ATOM     95  HN  ALA A 172      -5.111  10.415  -7.144  1.00 15.00      A    H  
ATOM     96  CA  ALA A 172      -6.627   9.209  -8.006  1.00 15.00      A    C  
ATOM     97  CB  ALA A 172      -7.638  10.061  -7.253  1.00 15.00      A    C  
ATOM     98  C   ALA A 172      -6.862   9.311  -9.515  1.00 15.00      A    C  
ATOM     99  O   ALA A 172      -7.910   8.891 -10.007  1.00 15.00      A    O  
ATOM    100  N   THR A 173      -5.895   9.859 -10.247  1.00 15.00      A    N  
ATOM    101  HN  THR A 173      -5.075  10.167  -9.805  1.00 15.00      A    H  
ATOM    102  CA  THR A 173      -6.026  10.017 -11.695  1.00 15.00      A    C  
ATOM    103  CB  THR A 173      -4.926  10.935 -12.268  1.00 15.00      A    C  
ATOM    104  OG1 THR A 173      -4.878  12.151 -11.511  1.00 15.00      A    O  
ATOM    105  HG1 THR A 173      -5.713  12.617 -11.601  1.00 15.00      A    H  
ATOM    106  CG2 THR A 173      -5.206  11.270 -13.726  1.00 15.00      A    C  
ATOM    107  C   THR A 173      -6.016   8.672 -12.433  1.00 15.00      A    C  
ATOM    108  O   THR A 173      -6.731   8.495 -13.420  1.00 15.00      A    O  
ATOM    109  N   ASP A 174      -5.220   7.724 -11.944  1.00 15.00      A    N  
ATOM    110  HN  ASP A 174      -4.699   7.901 -11.135  1.00 15.00      A    H  
ATOM    111  CA  ASP A 174      -5.131   6.414 -12.577  1.00 15.00      A    C  
ATOM    112  CB  ASP A 174      -3.765   6.215 -13.244  1.00 15.00      A    C  
ATOM    113  CG  ASP A 174      -3.816   5.234 -14.401  1.00 15.00      A    C  
ATOM    114  OD1 ASP A 174      -4.027   4.025 -14.153  1.00 15.00      A    O  
ATOM    115  OD2 ASP A 174      -3.642   5.674 -15.558  1.00 15.00      A    O  
ATOM    116  C   ASP A 174      -5.414   5.297 -11.581  1.00 15.00      A    C  
ATOM    117  O   ASP A 174      -4.501   4.742 -10.968  1.00 15.00      A    O  
ATOM    118  N   ILE A 175      -6.693   4.982 -11.418  1.00 15.00      A    N  
ATOM    119  HN  ILE A 175      -7.371   5.471 -11.927  1.00 15.00      A    H  
ATOM    120  CA  ILE A 175      -7.120   3.930 -10.503  1.00 15.00      A    C  
ATOM    121  CB  ILE A 175      -8.093   4.461  -9.430  1.00 15.00      A    C  
ATOM    122  CG1 ILE A 175      -8.929   5.621  -9.982  1.00 15.00      A    C  
ATOM    123  CG2 ILE A 175      -7.331   4.893  -8.184  1.00 15.00      A    C  
ATOM    124  CD1 ILE A 175     -10.420   5.418  -9.844  1.00 15.00      A    C  
ATOM    125  C   ILE A 175      -7.769   2.781 -11.272  1.00 15.00      A    C  
ATOM    126  O   ILE A 175      -8.838   2.941 -11.863  1.00 15.00      A    O  
ATOM    127  N   PRO A 176      -7.118   1.606 -11.277  1.00 15.00      A    N  
ATOM    128  CA  PRO A 176      -7.618   0.428 -11.985  1.00 15.00      A    C  
ATOM    129  CB  PRO A 176      -6.362  -0.428 -12.147  1.00 15.00      A    C  
ATOM    130  CG  PRO A 176      -5.518  -0.089 -10.965  1.00 15.00      A    C  
ATOM    131  CD  PRO A 176      -5.834   1.339 -10.598  1.00 15.00      A    C  
ATOM    132  C   PRO A 176      -8.691  -0.334 -11.209  1.00 15.00      A    C  
ATOM    133  O   PRO A 176      -8.810  -0.211  -9.990  1.00 15.00      A    O  
ATOM    134  N   SER A 177      -9.470  -1.121 -11.943  1.00 15.00      A    N  
ATOM    135  HN  SER A 177      -9.318  -1.170 -12.907  1.00 15.00      A    H  
ATOM    136  CA  SER A 177     -10.539  -1.918 -11.358  1.00 15.00      A    C  
ATOM    137  CB  SER A 177     -11.843  -1.682 -12.126  1.00 15.00      A    C  
ATOM    138  OG  SER A 177     -12.107  -0.296 -12.271  1.00 15.00      A    O  
ATOM    139  HG  SER A 177     -12.518   0.037 -11.470  1.00 15.00      A    H  
ATOM    140  C   SER A 177     -10.177  -3.397 -11.397  1.00 15.00      A    C  
ATOM    141  O   SER A 177      -9.321  -3.814 -12.180  1.00 15.00      A    O  
ATOM    142  N   GLY A 178     -10.826  -4.190 -10.550  1.00 15.00      A    N  
ATOM    143  HN  GLY A 178     -11.496  -3.806  -9.946  1.00 15.00      A    H  
ATOM    144  CA  GLY A 178     -10.548  -5.613 -10.518  1.00 15.00      A    C  
ATOM    145  C   GLY A 178     -11.235  -6.329  -9.374  1.00 15.00      A    C  
ATOM    146  O   GLY A 178     -11.776  -5.697  -8.466  1.00 15.00      A    O  
ATOM    147  N   SER A 179     -11.206  -7.656  -9.425  1.00 15.00      A    N  
ATOM    148  HN  SER A 179     -10.759  -8.093 -10.179  1.00 15.00      A    H  
ATOM    149  CA  SER A 179     -11.819  -8.486  -8.395  1.00 15.00      A    C  
ATOM    150  CB  SER A 179     -12.867  -9.409  -9.022  1.00 15.00      A    C  
ATOM    151  OG  SER A 179     -12.331 -10.112 -10.131  1.00 15.00      A    O  
ATOM    152  HG  SER A 179     -11.915 -10.921  -9.827  1.00 15.00      A    H  
ATOM    153  C   SER A 179     -10.760  -9.311  -7.668  1.00 15.00      A    C  
ATOM    154  O   SER A 179     -11.081 -10.231  -6.913  1.00 15.00      A    O  
ATOM    155  N   HIS A 180      -9.496  -8.971  -7.904  1.00 15.00      A    N  
ATOM    156  HN  HIS A 180      -9.308  -8.223  -8.509  1.00 15.00      A    H  
ATOM    157  CA  HIS A 180      -8.379  -9.677  -7.285  1.00 15.00      A    C  
ATOM    158  CB  HIS A 180      -7.643 -10.530  -8.324  1.00 15.00      A    C  
ATOM    159  CG  HIS A 180      -8.319 -11.827  -8.641  1.00 15.00      A    C  
ATOM    160  ND1 HIS A 180      -8.215 -12.910  -7.801  1.00 15.00      A    N  
ATOM    161  CD2 HIS A 180      -9.081 -12.163  -9.712  1.00 15.00      A    C  
ATOM    162  CE1 HIS A 180      -8.910 -13.876  -8.370  1.00 15.00      A    C  
ATOM    163  NE2 HIS A 180      -9.451 -13.471  -9.528  1.00 15.00      A    N  
ATOM    164  HE2 HIS A 180     -10.005 -14.008 -10.132  1.00 15.00      A    H  
ATOM    165  C   HIS A 180      -7.405  -8.703  -6.631  1.00 15.00      A    C  
ATOM    166  O   HIS A 180      -7.735  -7.540  -6.394  1.00 15.00      A    O  
ATOM    167  N   LYS A 181      -6.203  -9.193  -6.341  1.00 15.00      A    N  
ATOM    168  HN  LYS A 181      -6.008 -10.130  -6.551  1.00 15.00      A    H  
ATOM    169  CA  LYS A 181      -5.167  -8.378  -5.719  1.00 15.00      A    C  
ATOM    170  CB  LYS A 181      -4.242  -9.256  -4.869  1.00 15.00      A    C  
ATOM    171  CG  LYS A 181      -4.966 -10.292  -4.024  1.00 15.00      A    C  
ATOM    172  CD  LYS A 181      -3.993 -11.294  -3.424  1.00 15.00      A    C  
ATOM    173  CE  LYS A 181      -4.726 -12.448  -2.756  1.00 15.00      A    C  
ATOM    174  NZ  LYS A 181      -5.548 -13.221  -3.729  1.00 15.00      A    N  
ATOM    175  HZ1 LYS A 181      -5.990 -14.036  -3.255  1.00 15.00      A    H  
ATOM    176  HZ2 LYS A 181      -4.951 -13.568  -4.506  1.00 15.00      A    H  
ATOM    177  HZ3 LYS A 181      -6.296 -12.616  -4.124  1.00 15.00      A    H  
ATOM    178  C   LYS A 181      -4.353  -7.649  -6.785  1.00 15.00      A    C  
ATOM    179  O   LYS A 181      -3.355  -8.172  -7.282  1.00 15.00      A    O  
ATOM    180  N   VAL A 182      -4.797  -6.450  -7.150  1.00 15.00      A    N  
ATOM    181  HN  VAL A 182      -5.609  -6.093  -6.733  1.00 15.00      A    H  
ATOM    182  CA  VAL A 182      -4.102  -5.655  -8.158  1.00 15.00      A    C  
ATOM    183  CB  VAL A 182      -5.070  -4.771  -8.976  1.00 15.00      A    C  
ATOM    184  CG1 VAL A 182      -6.166  -5.615  -9.610  1.00 15.00      A    C  
ATOM    185  CG2 VAL A 182      -5.666  -3.668  -8.115  1.00 15.00      A    C  
ATOM    186  C   VAL A 182      -3.024  -4.786  -7.518  1.00 15.00      A    C  
ATOM    187  O   VAL A 182      -3.119  -4.426  -6.345  1.00 15.00      A    O  
ATOM    188  N   SER A 183      -2.002  -4.451  -8.296  1.00 15.00      A    N  
ATOM    189  HN  SER A 183      -1.986  -4.759  -9.225  1.00 15.00      A    H  
ATOM    190  CA  SER A 183      -0.903  -3.634  -7.798  1.00 15.00      A    C  
ATOM    191  CB  SER A 183       0.422  -4.094  -8.410  1.00 15.00      A    C  
ATOM    192  OG  SER A 183       0.603  -5.490  -8.258  1.00 15.00      A    O  
ATOM    193  HG  SER A 183      -0.093  -5.845  -7.698  1.00 15.00      A    H  
ATOM    194  C   SER A 183      -1.120  -2.154  -8.095  1.00 15.00      A    C  
ATOM    195  O   SER A 183      -1.439  -1.777  -9.225  1.00 15.00      A    O  
ATOM    196  N   LEU A 184      -0.951  -1.322  -7.071  1.00 15.00      A    N  
ATOM    197  HN  LEU A 184      -0.721  -1.688  -6.192  1.00 15.00      A    H  
ATOM    198  CA  LEU A 184      -1.099   0.120  -7.222  1.00 15.00      A    C  
ATOM    199  CB  LEU A 184      -1.514   0.763  -5.894  1.00 15.00      A    C  
ATOM    200  CG  LEU A 184      -2.848   0.305  -5.297  1.00 15.00      A    C  
ATOM    201  CD1 LEU A 184      -3.034   0.887  -3.904  1.00 15.00      A    C  
ATOM    202  CD2 LEU A 184      -4.007   0.699  -6.200  1.00 15.00      A    C  
ATOM    203  C   LEU A 184       0.219   0.722  -7.702  1.00 15.00      A    C  
ATOM    204  O   LEU A 184       1.238   0.625  -7.018  1.00 15.00      A    O  
ATOM    205  N   SER A 185       0.196   1.331  -8.883  1.00 15.00      A    N  
ATOM    206  HN  SER A 185      -0.646   1.374  -9.383  1.00 15.00      A    H  
ATOM    207  CA  SER A 185       1.395   1.934  -9.455  1.00 15.00      A    C  
ATOM    208  CB  SER A 185       1.756   1.246 -10.773  1.00 15.00      A    C  
ATOM    209  OG  SER A 185       0.638   1.184 -11.640  1.00 15.00      A    O  
ATOM    210  HG  SER A 185       0.204   0.334 -11.538  1.00 15.00      A    H  
ATOM    211  C   SER A 185       1.237   3.437  -9.667  1.00 15.00      A    C  
ATOM    212  O   SER A 185       2.115   4.088 -10.236  1.00 15.00      A    O  
ATOM    213  N   SER A 186       0.120   3.986  -9.202  1.00 15.00      A    N  
ATOM    214  HN  SER A 186      -0.538   3.420  -8.749  1.00 15.00      A    H  
ATOM    215  CA  SER A 186      -0.144   5.409  -9.348  1.00 15.00      A    C  
ATOM    216  CB  SER A 186      -1.553   5.630  -9.904  1.00 15.00      A    C  
ATOM    217  OG  SER A 186      -1.642   6.855 -10.610  1.00 15.00      A    O  
ATOM    218  HG  SER A 186      -2.400   7.353 -10.294  1.00 15.00      A    H  
ATOM    219  C   SER A 186       0.021   6.128  -8.012  1.00 15.00      A    C  
ATOM    220  O   SER A 186      -0.906   6.172  -7.201  1.00 15.00      A    O  
ATOM    221  N   TRP A 187       1.215   6.675  -7.779  1.00 15.00      A    N  
ATOM    222  HN  TRP A 187       1.920   6.589  -8.454  1.00 15.00      A    H  
ATOM    223  CA  TRP A 187       1.503   7.389  -6.534  1.00 15.00      A    C  
ATOM    224  CB  TRP A 187       2.342   6.517  -5.588  1.00 15.00      A    C  
ATOM    225  CG  TRP A 187       1.702   5.214  -5.207  1.00 15.00      A    C  
ATOM    226  CD1 TRP A 187       1.791   4.030  -5.878  1.00 15.00      A    C  
ATOM    227  CD2 TRP A 187       0.877   4.962  -4.062  1.00 15.00      A    C  
ATOM    228  NE1 TRP A 187       1.072   3.060  -5.227  1.00 15.00      A    N  
ATOM    229  HE1 TRP A 187       0.981   2.128  -5.516  1.00 15.00      A    H  
ATOM    230  CE2 TRP A 187       0.502   3.607  -4.108  1.00 15.00      A    C  
ATOM    231  CE3 TRP A 187       0.421   5.750  -3.004  1.00 15.00      A    C  
ATOM    232  CZ2 TRP A 187      -0.308   3.024  -3.137  1.00 15.00      A    C  
ATOM    233  CZ3 TRP A 187      -0.383   5.171  -2.041  1.00 15.00      A    C  
ATOM    234  CH2 TRP A 187      -0.739   3.822  -2.113  1.00 15.00      A    C  
ATOM    235  C   TRP A 187       2.237   8.706  -6.793  1.00 15.00      A    C  
ATOM    236  O   TRP A 187       2.902   8.873  -7.816  1.00 15.00      A    O  
ATOM    237  N   TYR A 188       2.103   9.637  -5.850  1.00 15.00      A    N  
ATOM    238  HN  TYR A 188       1.542   9.440  -5.070  1.00 15.00      A    H  
ATOM    239  CA  TYR A 188       2.758  10.940  -5.933  1.00 15.00      A    C  
ATOM    240  CB  TYR A 188       1.862  12.023  -5.327  1.00 15.00      A    C  
ATOM    241  CG  TYR A 188       0.681  12.445  -6.172  1.00 15.00      A    C  
ATOM    242  CD1 TYR A 188      -0.549  12.716  -5.585  1.00 15.00      A    C  
ATOM    243  CD2 TYR A 188       0.797  12.594  -7.547  1.00 15.00      A    C  
ATOM    244  CE1 TYR A 188      -1.628  13.124  -6.341  1.00 15.00      A    C  
ATOM    245  CE2 TYR A 188      -0.279  12.998  -8.312  1.00 15.00      A    C  
ATOM    246  CZ  TYR A 188      -1.489  13.264  -7.704  1.00 15.00      A    C  
ATOM    247  OH  TYR A 188      -2.561  13.673  -8.462  1.00 15.00      A    O  
ATOM    248  HH  TYR A 188      -2.684  13.068  -9.196  1.00 15.00      A    H  
ATOM    249  C   TYR A 188       4.063  10.904  -5.146  1.00 15.00      A    C  
ATOM    250  O   TYR A 188       4.165  10.188  -4.153  1.00 15.00      A    O  
ATOM    251  N   HIS A 189       5.055  11.680  -5.575  1.00 15.00      A    N  
ATOM    252  HN  HIS A 189       4.927  12.238  -6.370  1.00 15.00      A    H  
ATOM    253  CA  HIS A 189       6.336  11.704  -4.875  1.00 15.00      A    C  
ATOM    254  CB  HIS A 189       7.381  10.805  -5.559  1.00 15.00      A    C  
ATOM    255  CG  HIS A 189       7.942  11.329  -6.848  1.00 15.00      A    C  
ATOM    256  ND1 HIS A 189       7.286  11.151  -8.042  1.00 15.00      A    N  
ATOM    257  CD2 HIS A 189       9.105  11.994  -7.072  1.00 15.00      A    C  
ATOM    258  CE1 HIS A 189       8.055  11.705  -8.963  1.00 15.00      A    C  
ATOM    259  NE2 HIS A 189       9.166  12.227  -8.420  1.00 15.00      A    N  
ATOM    260  HE2 HIS A 189       9.888  12.689  -8.899  1.00 15.00      A    H  
ATOM    261  C   HIS A 189       6.873  13.117  -4.633  1.00 15.00      A    C  
ATOM    262  O   HIS A 189       7.843  13.291  -3.894  1.00 15.00      A    O  
ATOM    263  N   ASP A 190       6.241  14.126  -5.237  1.00 15.00      A    N  
ATOM    264  HN  ASP A 190       5.464  13.942  -5.803  1.00 15.00      A    H  
ATOM    265  CA  ASP A 190       6.701  15.503  -5.064  1.00 15.00      A    C  
ATOM    266  CB  ASP A 190       7.715  15.875  -6.153  1.00 15.00      A    C  
ATOM    267  CG  ASP A 190       8.787  16.832  -5.662  1.00 15.00      A    C  
ATOM    268  OD1 ASP A 190       9.782  17.033  -6.393  1.00 15.00      A    O  
ATOM    269  OD2 ASP A 190       8.636  17.377  -4.548  1.00 15.00      A    O  
ATOM    270  C   ASP A 190       5.556  16.522  -5.026  1.00 15.00      A    C  
ATOM    271  O   ASP A 190       5.431  17.355  -5.927  1.00 15.00      A    O  
ATOM    272  N   ARG A 191       4.728  16.448  -3.978  1.00 15.00      A    N  
ATOM    273  HN  ARG A 191       4.873  15.746  -3.309  1.00 15.00      A    H  
ATOM    274  CA  ARG A 191       3.611  17.383  -3.793  1.00 15.00      A    C  
ATOM    275  CB  ARG A 191       2.645  17.401  -4.991  1.00 15.00      A    C  
ATOM    276  CG  ARG A 191       1.602  16.295  -5.006  1.00 15.00      A    C  
ATOM    277  CD  ARG A 191       0.854  16.276  -6.326  1.00 15.00      A    C  
ATOM    278  NE  ARG A 191       1.711  15.833  -7.420  1.00 15.00      A    N  
ATOM    279  HE  ARG A 191       2.561  15.408  -7.181  1.00 15.00      A    H  
ATOM    280  CZ  ARG A 191       1.410  15.975  -8.709  1.00 15.00      A    C  
ATOM    281  NH1 ARG A 191       0.271  16.551  -9.072  1.00 15.00      A    N  
ATOM    282 HH11 ARG A 191       0.041  16.659 -10.081  1.00 15.00      A    H  
ATOM    283 HH12 ARG A 191      -0.391  16.897  -8.349  1.00 15.00      A    H  
ATOM    284  NH2 ARG A 191       2.242  15.519  -9.636  1.00 15.00      A    N  
ATOM    285 HH21 ARG A 191       2.009  15.627 -10.644  1.00 15.00      A    H  
ATOM    286 HH22 ARG A 191       3.129  15.052  -9.355  1.00 15.00      A    H  
ATOM    287  C   ARG A 191       2.865  17.117  -2.485  1.00 15.00      A    C  
ATOM    288  O   ARG A 191       2.525  15.976  -2.171  1.00 15.00      A    O  
ATOM    289  N   GLY A 192       2.628  18.183  -1.722  1.00 15.00      A    N  
ATOM    290  HN  GLY A 192       2.940  19.062  -2.017  1.00 15.00      A    H  
ATOM    291  CA  GLY A 192       1.923  18.058  -0.457  1.00 15.00      A    C  
ATOM    292  C   GLY A 192       2.734  17.324   0.591  1.00 15.00      A    C  
ATOM    293  O   GLY A 192       3.781  17.807   1.027  1.00 15.00      A    O  
ATOM    294  N   TRP A 193       2.249  16.154   0.999  1.00 15.00      A    N  
ATOM    295  HN  TRP A 193       1.406  15.828   0.621  1.00 15.00      A    H  
ATOM    296  CA  TRP A 193       2.939  15.345   1.996  1.00 15.00      A    C  
ATOM    297  CB  TRP A 193       1.936  14.592   2.878  1.00 15.00      A    C  
ATOM    298  CG  TRP A 193       1.003  15.471   3.660  1.00 15.00      A    C  
ATOM    299  CD1 TRP A 193      -0.257  15.149   4.075  1.00 15.00      A    C  
ATOM    300  CD2 TRP A 193       1.244  16.810   4.126  1.00 15.00      A    C  
ATOM    301  NE1 TRP A 193      -0.815  16.196   4.764  1.00 15.00      A    N  
ATOM    302  HE1 TRP A 193      -1.712  16.204   5.159  1.00 15.00      A    H  
ATOM    303  CE2 TRP A 193       0.085  17.228   4.809  1.00 15.00      A    C  
ATOM    304  CE3 TRP A 193       2.325  17.696   4.033  1.00 15.00      A    C  
ATOM    305  CZ2 TRP A 193      -0.023  18.488   5.393  1.00 15.00      A    C  
ATOM    306  CZ3 TRP A 193       2.214  18.944   4.612  1.00 15.00      A    C  
ATOM    307  CH2 TRP A 193       1.050  19.330   5.284  1.00 15.00      A    C  
ATOM    308  C   TRP A 193       3.887  14.355   1.331  1.00 15.00      A    C  
ATOM    309  O   TRP A 193       4.708  13.726   1.996  1.00 15.00      A    O  
ATOM    310  N   ALA A 194       3.765  14.228   0.014  1.00 15.00      A    N  
ATOM    311  HN  ALA A 194       3.090  14.762  -0.457  1.00 15.00      A    H  
ATOM    312  CA  ALA A 194       4.603  13.314  -0.748  1.00 15.00      A    C  
ATOM    313  CB  ALA A 194       3.976  13.020  -2.101  1.00 15.00      A    C  
ATOM    314  C   ALA A 194       6.022  13.849  -0.919  1.00 15.00      A    C  
ATOM    315  O   ALA A 194       6.241  14.866  -1.576  1.00 15.00      A    O  
ATOM    316  N   LYS A 195       6.980  13.159  -0.307  1.00 15.00      A    N  
ATOM    317  HN  LYS A 195       6.734  12.371   0.225  1.00 15.00      A    H  
ATOM    318  CA  LYS A 195       8.384  13.541  -0.396  1.00 15.00      A    C  
ATOM    319  CB  LYS A 195       8.788  14.424   0.787  1.00 15.00      A    C  
ATOM    320  CG  LYS A 195       8.224  13.973   2.122  1.00 15.00      A    C  
ATOM    321  CD  LYS A 195       7.821  15.158   2.979  1.00 15.00      A    C  
ATOM    322  CE  LYS A 195       7.020  14.713   4.189  1.00 15.00      A    C  
ATOM    323  NZ  LYS A 195       6.278  15.844   4.809  1.00 15.00      A    N  
ATOM    324  HZ1 LYS A 195       6.835  16.256   5.585  1.00 15.00      A    H  
ATOM    325  HZ2 LYS A 195       5.370  15.506   5.190  1.00 15.00      A    H  
ATOM    326  HZ3 LYS A 195       6.090  16.579   4.100  1.00 15.00      A    H  
ATOM    327  C   LYS A 195       9.270  12.306  -0.482  1.00 15.00      A    C  
ATOM    328  O   LYS A 195       8.936  11.254   0.064  1.00 15.00      A    O  
ATOM    329  N   ILE A 196      10.397  12.438  -1.171  1.00 15.00      A    N  
ATOM    330  HN  ILE A 196      10.617  13.307  -1.566  1.00 15.00      A    H  
ATOM    331  CA  ILE A 196      11.319  11.324  -1.344  1.00 15.00      A    C  
ATOM    332  CB  ILE A 196      10.991  10.523  -2.629  1.00 15.00      A    C  
ATOM    333  CG1 ILE A 196      11.668   9.150  -2.622  1.00 15.00      A    C  
ATOM    334  CG2 ILE A 196      11.352  11.306  -3.887  1.00 15.00      A    C  
ATOM    335  CD1 ILE A 196      11.064   8.171  -3.607  1.00 15.00      A    C  
ATOM    336  C   ILE A 196      12.769  11.814  -1.366  1.00 15.00      A    C  
ATOM    337  O   ILE A 196      13.064  12.899  -1.874  1.00 15.00      A    O  
ATOM    338  N   SER A 197      13.667  11.023  -0.792  1.00 15.00      A    N  
ATOM    339  HN  SER A 197      13.373  10.182  -0.381  1.00 15.00      A    H  
ATOM    340  CA  SER A 197      15.077  11.378  -0.751  1.00 15.00      A    C  
ATOM    341  CB  SER A 197      15.394  12.166   0.520  1.00 15.00      A    C  
ATOM    342  OG  SER A 197      16.742  12.597   0.531  1.00 15.00      A    O  
ATOM    343  HG  SER A 197      16.880  13.232  -0.175  1.00 15.00      A    H  
ATOM    344  C   SER A 197      15.962  10.142  -0.833  1.00 15.00      A    C  
ATOM    345  O   SER A 197      15.793   9.197  -0.061  1.00 15.00      A    O  
ATOM    346  N   ASN A 198      16.891  10.161  -1.794  1.00 15.00      A    N  
ATOM    347  HN  ASN A 198      16.937  10.942  -2.384  1.00 15.00      A    H  
ATOM    348  CA  ASN A 198      17.839   9.062  -2.013  1.00 15.00      A    C  
ATOM    349  CB  ASN A 198      18.671   8.785  -0.756  1.00 15.00      A    C  
ATOM    350  CG  ASN A 198      20.090   8.370  -1.083  1.00 15.00      A    C  
ATOM    351  OD1 ASN A 198      20.654   8.794  -2.090  1.00 15.00      A    O  
ATOM    352  ND2 ASN A 198      20.676   7.535  -0.234  1.00 15.00      A    N  
ATOM    353 HD21 ASN A 198      20.167   7.237   0.549  1.00 15.00      A    H  
ATOM    354 HD22 ASN A 198      21.594   7.251  -0.426  1.00 15.00      A    H  
ATOM    355  C   ASN A 198      17.155   7.788  -2.512  1.00 15.00      A    C  
ATOM    356  O   ASN A 198      17.797   6.749  -2.671  1.00 15.00      A    O  
ATOM    357  N   MET A 199      15.852   7.882  -2.768  1.00 15.00      A    N  
ATOM    358  HN  MET A 199      15.406   8.745  -2.640  1.00 15.00      A    H  
ATOM    359  CA  MET A 199      15.069   6.751  -3.249  1.00 15.00      A    C  
ATOM    360  CB  MET A 199      14.004   6.354  -2.216  1.00 15.00      A    C  
ATOM    361  CG  MET A 199      14.563   6.033  -0.835  1.00 15.00      A    C  
ATOM    362  SD  MET A 199      13.340   5.324   0.284  1.00 15.00      A    S  
ATOM    363  CE  MET A 199      13.299   3.626  -0.282  1.00 15.00      A    C  
ATOM    364  C   MET A 199      14.421   7.106  -4.585  1.00 15.00      A    C  
ATOM    365  O   MET A 199      14.164   8.279  -4.862  1.00 15.00      A    O  
ATOM    366  N   THR A 200      14.160   6.101  -5.417  1.00 15.00      A    N  
ATOM    367  HN  THR A 200      14.373   5.183  -5.148  1.00 15.00      A    H  
ATOM    368  CA  THR A 200      13.559   6.345  -6.725  1.00 15.00      A    C  
ATOM    369  CB  THR A 200      14.529   5.979  -7.872  1.00 15.00      A    C  
ATOM    370  OG1 THR A 200      15.870   6.330  -7.505  1.00 15.00      A    O  
ATOM    371  HG1 THR A 200      16.381   5.530  -7.353  1.00 15.00      A    H  
ATOM    372  CG2 THR A 200      14.154   6.721  -9.147  1.00 15.00      A    C  
ATOM    373  C   THR A 200      12.255   5.571  -6.915  1.00 15.00      A    C  
ATOM    374  O   THR A 200      12.211   4.356  -6.737  1.00 15.00      A    O  
ATOM    375  N   PHE A 201      11.196   6.291  -7.274  1.00 15.00      A    N  
ATOM    376  HN  PHE A 201      11.291   7.262  -7.374  1.00 15.00      A    H  
ATOM    377  CA  PHE A 201       9.895   5.678  -7.526  1.00 15.00      A    C  
ATOM    378  CB  PHE A 201       8.774   6.571  -6.976  1.00 15.00      A    C  
ATOM    379  CG  PHE A 201       7.378   6.067  -7.233  1.00 15.00      A    C  
ATOM    380  CD1 PHE A 201       6.913   4.919  -6.614  1.00 15.00      A    C  
ATOM    381  CD2 PHE A 201       6.529   6.752  -8.089  1.00 15.00      A    C  
ATOM    382  CE1 PHE A 201       5.630   4.462  -6.843  1.00 15.00      A    C  
ATOM    383  CE2 PHE A 201       5.245   6.299  -8.325  1.00 15.00      A    C  
ATOM    384  CZ  PHE A 201       4.795   5.153  -7.701  1.00 15.00      A    C  
ATOM    385  C   PHE A 201       9.738   5.478  -9.030  1.00 15.00      A    C  
ATOM    386  O   PHE A 201       9.417   6.417  -9.760  1.00 15.00      A    O  
ATOM    387  N   SER A 202       9.986   4.256  -9.494  1.00 15.00      A    N  
ATOM    388  HN  SER A 202      10.223   3.540  -8.867  1.00 15.00      A    H  
ATOM    389  CA  SER A 202       9.907   3.963 -10.919  1.00 15.00      A    C  
ATOM    390  CB  SER A 202      11.309   3.721 -11.486  1.00 15.00      A    C  
ATOM    391  OG  SER A 202      11.297   3.724 -12.903  1.00 15.00      A    O  
ATOM    392  HG  SER A 202      11.792   4.482 -13.225  1.00 15.00      A    H  
ATOM    393  C   SER A 202       8.996   2.780 -11.231  1.00 15.00      A    C  
ATOM    394  O   SER A 202       9.098   1.721 -10.609  1.00 15.00      A    O  
ATOM    395  N   ASN A 203       8.107   2.989 -12.209  1.00 15.00      A    N  
ATOM    396  HN  ASN A 203       8.088   3.868 -12.642  1.00 15.00      A    H  
ATOM    397  CA  ASN A 203       7.155   1.968 -12.665  1.00 15.00      A    C  
ATOM    398  CB  ASN A 203       7.863   0.729 -13.229  1.00 15.00      A    C  
ATOM    399  CG  ASN A 203       7.989   0.774 -14.741  1.00 15.00      A    C  
ATOM    400  OD1 ASN A 203       7.116   0.291 -15.463  1.00 15.00      A    O  
ATOM    401  ND2 ASN A 203       9.076   1.361 -15.231  1.00 15.00      A    N  
ATOM    402 HD21 ASN A 203       9.728   1.728 -14.599  1.00 15.00      A    H  
ATOM    403 HD22 ASN A 203       9.180   1.403 -16.205  1.00 15.00      A    H  
ATOM    404  C   ASN A 203       6.105   1.594 -11.618  1.00 15.00      A    C  
ATOM    405  O   ASN A 203       5.503   0.521 -11.688  1.00 15.00      A    O  
ATOM    406  N   GLY A 204       5.880   2.485 -10.655  1.00 15.00      A    N  
ATOM    407  HN  GLY A 204       6.393   3.320 -10.643  1.00 15.00      A    H  
ATOM    408  CA  GLY A 204       4.886   2.230  -9.628  1.00 15.00      A    C  
ATOM    409  C   GLY A 204       5.431   1.509  -8.411  1.00 15.00      A    C  
ATOM    410  O   GLY A 204       4.713   1.315  -7.429  1.00 15.00      A    O  
ATOM    411  N   LYS A 205       6.694   1.106  -8.472  1.00 15.00      A    N  
ATOM    412  HN  LYS A 205       7.214   1.279  -9.285  1.00 15.00      A    H  
ATOM    413  CA  LYS A 205       7.322   0.407  -7.358  1.00 15.00      A    C  
ATOM    414  CB  LYS A 205       7.892  -0.939  -7.811  1.00 15.00      A    C  
ATOM    415  CG  LYS A 205       6.860  -1.904  -8.373  1.00 15.00      A    C  
ATOM    416  CD  LYS A 205       7.478  -3.265  -8.650  1.00 15.00      A    C  
ATOM    417  CE  LYS A 205       6.545  -4.147  -9.462  1.00 15.00      A    C  
ATOM    418  NZ  LYS A 205       5.284  -4.450  -8.730  1.00 15.00      A    N  
ATOM    419  HZ1 LYS A 205       5.501  -4.879  -7.808  1.00 15.00      A    H  
ATOM    420  HZ2 LYS A 205       4.702  -5.113  -9.280  1.00 15.00      A    H  
ATOM    421  HZ3 LYS A 205       4.742  -3.576  -8.576  1.00 15.00      A    H  
ATOM    422  C   LYS A 205       8.423   1.253  -6.733  1.00 15.00      A    C  
ATOM    423  O   LYS A 205       9.123   1.991  -7.427  1.00 15.00      A    O  
ATOM    424  N   LEU A 206       8.563   1.148  -5.415  1.00 15.00      A    N  
ATOM    425  HN  LEU A 206       7.961   0.557  -4.917  1.00 15.00      A    H  
ATOM    426  CA  LEU A 206       9.586   1.892  -4.693  1.00 15.00      A    C  
ATOM    427  CB  LEU A 206       9.160   2.109  -3.238  1.00 15.00      A    C  
ATOM    428  CG  LEU A 206      10.049   3.026  -2.393  1.00 15.00      A    C  
ATOM    429  CD1 LEU A 206      10.075   4.434  -2.969  1.00 15.00      A    C  
ATOM    430  CD2 LEU A 206       9.572   3.045  -0.949  1.00 15.00      A    C  
ATOM    431  C   LEU A 206      10.916   1.147  -4.755  1.00 15.00      A    C  
ATOM    432  O   LEU A 206      11.073   0.088  -4.148  1.00 15.00      A    O  
ATOM    433  N   ILE A 207      11.865   1.703  -5.501  1.00 15.00      A    N  
ATOM    434  HN  ILE A 207      11.677   2.547  -5.962  1.00 15.00      A    H  
ATOM    435  CA  ILE A 207      13.178   1.084  -5.658  1.00 15.00      A    C  
ATOM    436  CB  ILE A 207      13.825   1.443  -7.018  1.00 15.00      A    C  
ATOM    437  CG1 ILE A 207      12.777   1.524  -8.139  1.00 15.00      A    C  
ATOM    438  CG2 ILE A 207      14.922   0.447  -7.374  1.00 15.00      A    C  
ATOM    439  CD1 ILE A 207      12.077   0.217  -8.445  1.00 15.00      A    C  
ATOM    440  C   ILE A 207      14.129   1.499  -4.536  1.00 15.00      A    C  
ATOM    441  O   ILE A 207      14.219   2.677  -4.186  1.00 15.00      A    O  
ATOM    442  N   VAL A 208      14.828   0.516  -3.973  1.00 15.00      A    N  
ATOM    443  HN  VAL A 208      14.691  -0.404  -4.284  1.00 15.00      A    H  
ATOM    444  CA  VAL A 208      15.793   0.766  -2.905  1.00 15.00      A    C  
ATOM    445  CB  VAL A 208      15.801  -0.387  -1.876  1.00 15.00      A    C  
ATOM    446  CG1 VAL A 208      16.702  -0.057  -0.697  1.00 15.00      A    C  
ATOM    447  CG2 VAL A 208      14.388  -0.687  -1.395  1.00 15.00      A    C  
ATOM    448  C   VAL A 208      17.187   0.933  -3.511  1.00 15.00      A    C  
ATOM    449  O   VAL A 208      17.670   0.051  -4.221  1.00 15.00      A    O  
ATOM    450  N   ASN A 209      17.826   2.071  -3.237  1.00 15.00      A    N  
ATOM    451  HN  ASN A 209      17.398   2.730  -2.652  1.00 15.00      A    H  
ATOM    452  CA  ASN A 209      19.149   2.361  -3.789  1.00 15.00      A    C  
ATOM    453  CB  ASN A 209      19.194   3.789  -4.352  1.00 15.00      A    C  
ATOM    454  CG  ASN A 209      18.028   4.126  -5.268  1.00 15.00      A    C  
ATOM    455  OD1 ASN A 209      17.530   3.278  -6.009  1.00 15.00      A    O  
ATOM    456  ND2 ASN A 209      17.588   5.378  -5.218  1.00 15.00      A    N  
ATOM    457 HD21 ASN A 209      18.032   6.000  -4.604  1.00 15.00      A    H  
ATOM    458 HD22 ASN A 209      16.835   5.630  -5.794  1.00 15.00      A    H  
ATOM    459  C   ASN A 209      20.276   2.182  -2.768  1.00 15.00      A    C  
ATOM    460  O   ASN A 209      21.453   2.250  -3.126  1.00 15.00      A    O  
ATOM    461  N   GLN A 210      19.929   1.959  -1.502  1.00 15.00      A    N  
ATOM    462  HN  GLN A 210      18.980   1.907  -1.261  1.00 15.00      A    H  
ATOM    463  CA  GLN A 210      20.946   1.792  -0.466  1.00 15.00      A    C  
ATOM    464  CB  GLN A 210      21.078   3.074   0.359  1.00 15.00      A    C  
ATOM    465  CG  GLN A 210      22.462   3.303   0.943  1.00 15.00      A    C  
ATOM    466  CD  GLN A 210      22.553   4.604   1.714  1.00 15.00      A    C  
ATOM    467  OE1 GLN A 210      22.228   4.656   2.897  1.00 15.00      A    O  
ATOM    468  NE2 GLN A 210      23.005   5.663   1.050  1.00 15.00      A    N  
ATOM    469 HE21 GLN A 210      23.255   5.549   0.110  1.00 15.00      A    H  
ATOM    470 HE22 GLN A 210      23.070   6.515   1.530  1.00 15.00      A    H  
ATOM    471  C   GLN A 210      20.662   0.593   0.440  1.00 15.00      A    C  
ATOM    472  O   GLN A 210      19.510   0.303   0.763  1.00 15.00      A    O  
ATOM    473  N   ASP A 211      21.731  -0.092   0.853  1.00 15.00      A    N  
ATOM    474  HN  ASP A 211      22.623   0.198   0.567  1.00 15.00      A    H  
ATOM    475  CA  ASP A 211      21.612  -1.260   1.723  1.00 15.00      A    C  
ATOM    476  CB  ASP A 211      22.862  -2.141   1.622  1.00 15.00      A    C  
ATOM    477  CG  ASP A 211      23.000  -2.828   0.278  1.00 15.00      A    C  
ATOM    478  OD1 ASP A 211      22.027  -2.808  -0.501  1.00 15.00      A    O  
ATOM    479  OD2 ASP A 211      24.083  -3.388   0.006  1.00 15.00      A    O  
ATOM    480  C   ASP A 211      21.390  -0.845   3.172  1.00 15.00      A    C  
ATOM    481  O   ASP A 211      21.943   0.155   3.636  1.00 15.00      A    O  
ATOM    482  N   GLY A 212      20.578  -1.620   3.882  1.00 15.00      A    N  
ATOM    483  HN  GLY A 212      20.169  -2.403   3.458  1.00 15.00      A    H  
ATOM    484  CA  GLY A 212      20.296  -1.322   5.271  1.00 15.00      A    C  
ATOM    485  C   GLY A 212      18.910  -1.763   5.691  1.00 15.00      A    C  
ATOM    486  O   GLY A 212      18.170  -2.349   4.903  1.00 15.00      A    O  
ATOM    487  N   PHE A 213      18.562  -1.482   6.937  1.00 15.00      A    N  
ATOM    488  HN  PHE A 213      19.200  -1.016   7.519  1.00 15.00      A    H  
ATOM    489  CA  PHE A 213      17.258  -1.844   7.466  1.00 15.00      A    C  
ATOM    490  CB  PHE A 213      17.383  -2.296   8.919  1.00 15.00      A    C  
ATOM    491  CG  PHE A 213      18.327  -3.443   9.133  1.00 15.00      A    C  
ATOM    492  CD1 PHE A 213      19.657  -3.214   9.447  1.00 15.00      A    C  
ATOM    493  CD2 PHE A 213      17.884  -4.751   9.025  1.00 15.00      A    C  
ATOM    494  CE1 PHE A 213      20.529  -4.266   9.650  1.00 15.00      A    C  
ATOM    495  CE2 PHE A 213      18.751  -5.810   9.226  1.00 15.00      A    C  
ATOM    496  CZ  PHE A 213      20.075  -5.567   9.539  1.00 15.00      A    C  
ATOM    497  C   PHE A 213      16.294  -0.667   7.377  1.00 15.00      A    C  
ATOM    498  O   PHE A 213      16.585   0.426   7.866  1.00 15.00      A    O  
ATOM    499  N   TYR A 214      15.150  -0.899   6.746  1.00 15.00      A    N  
ATOM    500  HN  TYR A 214      14.983  -1.791   6.375  1.00 15.00      A    H  
ATOM    501  CA  TYR A 214      14.131   0.134   6.587  1.00 15.00      A    C  
ATOM    502  CB  TYR A 214      13.816   0.353   5.102  1.00 15.00      A    C  
ATOM    503  CG  TYR A 214      14.923   0.975   4.274  1.00 15.00      A    C  
ATOM    504  CD1 TYR A 214      16.053   0.247   3.920  1.00 15.00      A    C  
ATOM    505  CD2 TYR A 214      14.826   2.288   3.827  1.00 15.00      A    C  
ATOM    506  CE1 TYR A 214      17.052   0.807   3.148  1.00 15.00      A    C  
ATOM    507  CE2 TYR A 214      15.822   2.857   3.056  1.00 15.00      A    C  
ATOM    508  CZ  TYR A 214      16.933   2.112   2.719  1.00 15.00      A    C  
ATOM    509  OH  TYR A 214      17.925   2.671   1.948  1.00 15.00      A    O  
ATOM    510  HH  TYR A 214      18.211   2.035   1.285  1.00 15.00      A    H  
ATOM    511  C   TYR A 214      12.844  -0.273   7.300  1.00 15.00      A    C  
ATOM    512  O   TYR A 214      12.537  -1.460   7.411  1.00 15.00      A    O  
ATOM    513  N   TYR A 215      12.100   0.715   7.790  1.00 15.00      A    N  
ATOM    514  HN  TYR A 215      12.411   1.639   7.697  1.00 15.00      A    H  
ATOM    515  CA  TYR A 215      10.831   0.454   8.463  1.00 15.00      A    C  
ATOM    516  CB  TYR A 215      10.699   1.293   9.741  1.00 15.00      A    C  
ATOM    517  CG  TYR A 215       9.396   1.089  10.494  1.00 15.00      A    C  
ATOM    518  CD1 TYR A 215       9.236   0.029  11.379  1.00 15.00      A    C  
ATOM    519  CD2 TYR A 215       8.328   1.962  10.319  1.00 15.00      A    C  
ATOM    520  CE1 TYR A 215       8.048  -0.154  12.064  1.00 15.00      A    C  
ATOM    521  CE2 TYR A 215       7.139   1.787  11.001  1.00 15.00      A    C  
ATOM    522  CZ  TYR A 215       7.004   0.727  11.871  1.00 15.00      A    C  
ATOM    523  OH  TYR A 215       5.820   0.548  12.551  1.00 15.00      A    O  
ATOM    524  HH  TYR A 215       5.998   0.149  13.407  1.00 15.00      A    H  
ATOM    525  C   TYR A 215       9.683   0.738   7.502  1.00 15.00      A    C  
ATOM    526  O   TYR A 215       9.324   1.896   7.270  1.00 15.00      A    O  
ATOM    527  N   LEU A 216       9.119  -0.326   6.937  1.00 15.00      A    N  
ATOM    528  HN  LEU A 216       9.438  -1.223   7.177  1.00 15.00      A    H  
ATOM    529  CA  LEU A 216       8.029  -0.194   5.978  1.00 15.00      A    C  
ATOM    530  CB  LEU A 216       7.970  -1.412   5.045  1.00 15.00      A    C  
ATOM    531  CG  LEU A 216       9.300  -1.988   4.543  1.00 15.00      A    C  
ATOM    532  CD1 LEU A 216       9.058  -3.247   3.723  1.00 15.00      A    C  
ATOM    533  CD2 LEU A 216      10.064  -0.965   3.722  1.00 15.00      A    C  
ATOM    534  C   LEU A 216       6.684  -0.024   6.676  1.00 15.00      A    C  
ATOM    535  O   LEU A 216       6.396  -0.699   7.664  1.00 15.00      A    O  
ATOM    536  N   TYR A 217       5.867   0.886   6.154  1.00 15.00      A    N  
ATOM    537  HN  TYR A 217       6.170   1.405   5.379  1.00 15.00      A    H  
ATOM    538  CA  TYR A 217       4.536   1.142   6.698  1.00 15.00      A    C  
ATOM    539  CB  TYR A 217       4.559   2.284   7.727  1.00 15.00      A    C  
ATOM    540  CG  TYR A 217       4.984   3.632   7.178  1.00 15.00      A    C  
ATOM    541  CD1 TYR A 217       4.051   4.510   6.638  1.00 15.00      A    C  
ATOM    542  CD2 TYR A 217       6.316   4.026   7.201  1.00 15.00      A    C  
ATOM    543  CE1 TYR A 217       4.432   5.741   6.140  1.00 15.00      A    C  
ATOM    544  CE2 TYR A 217       6.706   5.256   6.705  1.00 15.00      A    C  
ATOM    545  CZ  TYR A 217       5.761   6.108   6.174  1.00 15.00      A    C  
ATOM    546  OH  TYR A 217       6.145   7.331   5.676  1.00 15.00      A    O  
ATOM    547  HH  TYR A 217       5.511   8.000   5.945  1.00 15.00      A    H  
ATOM    548  C   TYR A 217       3.549   1.438   5.570  1.00 15.00      A    C  
ATOM    549  O   TYR A 217       3.950   1.870   4.488  1.00 15.00      A    O  
ATOM    550  N   ALA A 218       2.261   1.199   5.819  1.00 15.00      A    N  
ATOM    551  HN  ALA A 218       1.998   0.855   6.699  1.00 15.00      A    H  
ATOM    552  CA  ALA A 218       1.231   1.438   4.808  1.00 15.00      A    C  
ATOM    553  CB  ALA A 218       1.184   0.287   3.814  1.00 15.00      A    C  
ATOM    554  C   ALA A 218      -0.145   1.657   5.432  1.00 15.00      A    C  
ATOM    555  O   ALA A 218      -0.596   0.865   6.261  1.00 15.00      A    O  
ATOM    556  N   ASN A 219      -0.805   2.738   5.020  1.00 15.00      A    N  
ATOM    557  HN  ASN A 219      -0.384   3.328   4.361  1.00 15.00      A    H  
ATOM    558  CA  ASN A 219      -2.134   3.074   5.521  1.00 15.00      A    C  
ATOM    559  CB  ASN A 219      -2.086   4.376   6.325  1.00 15.00      A    C  
ATOM    560  CG  ASN A 219      -3.337   4.612   7.149  1.00 15.00      A    C  
ATOM    561  OD1 ASN A 219      -4.301   5.212   6.678  1.00 15.00      A    O  
ATOM    562  ND2 ASN A 219      -3.325   4.144   8.390  1.00 15.00      A    N  
ATOM    563 HD21 ASN A 219      -2.521   3.678   8.702  1.00 15.00      A    H  
ATOM    564 HD22 ASN A 219      -4.119   4.287   8.946  1.00 15.00      A    H  
ATOM    565  C   ASN A 219      -3.123   3.198   4.364  1.00 15.00      A    C  
ATOM    566  O   ASN A 219      -3.096   4.172   3.613  1.00 15.00      A    O  
ATOM    567  N   ILE A 220      -3.985   2.197   4.224  1.00 15.00      A    N  
ATOM    568  HN  ILE A 220      -3.950   1.450   4.856  1.00 15.00      A    H  
ATOM    569  CA  ILE A 220      -4.983   2.176   3.158  1.00 15.00      A    C  
ATOM    570  CB  ILE A 220      -4.989   0.810   2.429  1.00 15.00      A    C  
ATOM    571  CG1 ILE A 220      -3.573   0.419   1.983  1.00 15.00      A    C  
ATOM    572  CG2 ILE A 220      -5.940   0.828   1.243  1.00 15.00      A    C  
ATOM    573  CD1 ILE A 220      -2.922   1.391   1.020  1.00 15.00      A    C  
ATOM    574  C   ILE A 220      -6.378   2.450   3.722  1.00 15.00      A    C  
ATOM    575  O   ILE A 220      -6.782   1.854   4.717  1.00 15.00      A    O  
ATOM    576  N   CYS A 221      -7.112   3.352   3.081  1.00 15.00      A    N  
ATOM    577  HN  CYS A 221      -6.746   3.796   2.288  1.00 15.00      A    H  
ATOM    578  CA  CYS A 221      -8.455   3.694   3.539  1.00 15.00      A    C  
ATOM    579  CB  CYS A 221      -8.551   5.175   3.918  1.00 15.00      A    C  
ATOM    580  SG  CYS A 221      -7.720   5.611   5.469  1.00 15.00      A    S  
ATOM    581  HG  CYS A 221      -8.637   5.666   6.421  1.00 15.00      A    H  
ATOM    582  C   CYS A 221      -9.534   3.333   2.520  1.00 15.00      A    C  
ATOM    583  O   CYS A 221      -9.493   3.770   1.370  1.00 15.00      A    O  
ATOM    584  N   PHE A 222     -10.499   2.528   2.963  1.00 15.00      A    N  
ATOM    585  HN  PHE A 222     -10.446   2.190   3.879  1.00 15.00      A    H  
ATOM    586  CA  PHE A 222     -11.615   2.104   2.127  1.00 15.00      A    C  
ATOM    587  CB  PHE A 222     -11.792   0.581   2.222  1.00 15.00      A    C  
ATOM    588  CG  PHE A 222     -10.631  -0.212   1.673  1.00 15.00      A    C  
ATOM    589  CD1 PHE A 222      -9.677  -0.767   2.518  1.00 15.00      A    C  
ATOM    590  CD2 PHE A 222     -10.497  -0.408   0.308  1.00 15.00      A    C  
ATOM    591  CE1 PHE A 222      -8.617  -1.498   2.008  1.00 15.00      A    C  
ATOM    592  CE2 PHE A 222      -9.441  -1.137  -0.205  1.00 15.00      A    C  
ATOM    593  CZ  PHE A 222      -8.501  -1.683   0.644  1.00 15.00      A    C  
ATOM    594  C   PHE A 222     -12.896   2.811   2.573  1.00 15.00      A    C  
ATOM    595  O   PHE A 222     -13.141   2.953   3.773  1.00 15.00      A    O  
ATOM    596  N   ARG A 223     -13.731   3.220   1.606  1.00 15.00      A    N  
ATOM    597  HN  ARG A 223     -13.513   3.022   0.680  1.00 15.00      A    H  
ATOM    598  CA  ARG A 223     -14.977   3.938   1.895  1.00 15.00      A    C  
ATOM    599  CB  ARG A 223     -14.680   5.390   2.288  1.00 15.00      A    C  
ATOM    600  CG  ARG A 223     -13.755   6.133   1.335  1.00 15.00      A    C  
ATOM    601  CD  ARG A 223     -13.364   7.496   1.906  1.00 15.00      A    C  
ATOM    602  NE  ARG A 223     -14.246   8.583   1.484  1.00 15.00      A    N  
ATOM    603  HE  ARG A 223     -14.460   8.641   0.533  1.00 15.00      A    H  
ATOM    604  CZ  ARG A 223     -14.803   9.473   2.307  1.00 15.00      A    C  
ATOM    605  NH1 ARG A 223     -14.584   9.397   3.606  1.00 15.00      A    N  
ATOM    606 HH11 ARG A 223     -15.024  10.093   4.244  1.00 15.00      A    H  
ATOM    607 HH12 ARG A 223     -13.977   8.655   3.991  1.00 15.00      A    H  
ATOM    608  NH2 ARG A 223     -15.563  10.455   1.832  1.00 15.00      A    N  
ATOM    609 HH21 ARG A 223     -15.999  11.145   2.488  1.00 15.00      A    H  
ATOM    610 HH22 ARG A 223     -15.736  10.536   0.805  1.00 15.00      A    H  
ATOM    611  C   ARG A 223     -15.912   3.947   0.703  1.00 15.00      A    C  
ATOM    612  O   ARG A 223     -15.470   3.813  -0.430  1.00 15.00      A    O  
ATOM    613  N   HIS A 224     -17.209   4.072   0.980  1.00 15.00      A    N  
ATOM    614  HN  HIS A 224     -17.497   4.082   1.924  1.00 15.00      A    H  
ATOM    615  CA  HIS A 224     -18.222   4.151  -0.063  1.00 15.00      A    C  
ATOM    616  CB  HIS A 224     -18.561   2.761  -0.616  1.00 15.00      A    C  
ATOM    617  CG  HIS A 224     -19.331   2.801  -1.906  1.00 15.00      A    C  
ATOM    618  ND1 HIS A 224     -20.682   3.046  -1.924  1.00 15.00      A    N  
ATOM    619  CD2 HIS A 224     -18.896   2.633  -3.182  1.00 15.00      A    C  
ATOM    620  CE1 HIS A 224     -21.042   3.026  -3.196  1.00 15.00      A    C  
ATOM    621  NE2 HIS A 224     -19.991   2.778  -3.992  1.00 15.00      A    N  
ATOM    622  HE2 HIS A 224     -20.001   2.716  -4.970  1.00 15.00      A    H  
ATOM    623  C   HIS A 224     -19.467   4.834   0.496  1.00 15.00      A    C  
ATOM    624  O   HIS A 224     -19.861   4.588   1.639  1.00 15.00      A    O  
ATOM    625  N   HIS A 225     -20.069   5.705  -0.300  1.00 15.00      A    N  
ATOM    626  HN  HIS A 225     -19.708   5.860  -1.197  1.00 15.00      A    H  
ATOM    627  CA  HIS A 225     -21.263   6.421   0.123  1.00 15.00      A    C  
ATOM    628  CB  HIS A 225     -20.949   7.908   0.344  1.00 15.00      A    C  
ATOM    629  CG  HIS A 225     -22.017   8.673   1.075  1.00 15.00      A    C  
ATOM    630  ND1 HIS A 225     -21.951  10.020   1.347  1.00 15.00      A    N  
ATOM    631  HD1 HIS A 225     -21.224  10.627   1.088  1.00 15.00      A    H  
ATOM    632  CD2 HIS A 225     -23.194   8.250   1.606  1.00 15.00      A    C  
ATOM    633  CE1 HIS A 225     -23.062  10.362   2.021  1.00 15.00      A    C  
ATOM    634  NE2 HIS A 225     -23.849   9.322   2.202  1.00 15.00      A    N  
ATOM    635  C   HIS A 225     -22.377   6.260  -0.903  1.00 15.00      A    C  
ATOM    636  O   HIS A 225     -22.397   6.954  -1.918  1.00 15.00      A    O  
ATOM    637  N   GLU A 226     -23.290   5.330  -0.637  1.00 15.00      A    N  
ATOM    638  HN  GLU A 226     -23.202   4.793   0.181  1.00 15.00      A    H  
ATOM    639  CA  GLU A 226     -24.418   5.080  -1.529  1.00 15.00      A    C  
ATOM    640  CB  GLU A 226     -25.110   3.762  -1.157  1.00 15.00      A    C  
ATOM    641  CG  GLU A 226     -24.198   2.543  -1.138  1.00 15.00      A    C  
ATOM    642  CD  GLU A 226     -23.717   2.178   0.257  1.00 15.00      A    C  
ATOM    643  OE1 GLU A 226     -24.431   1.426   0.956  1.00 15.00      A    O  
ATOM    644  OE2 GLU A 226     -22.620   2.635   0.646  1.00 15.00      A    O  
ATOM    645  C   GLU A 226     -25.432   6.218  -1.450  1.00 15.00      A    C  
ATOM    646  O   GLU A 226     -25.814   6.641  -0.358  1.00 15.00      A    O  
ATOM    647  N   THR A 227     -25.870   6.713  -2.608  1.00 15.00      A    N  
ATOM    648  HN  THR A 227     -25.531   6.342  -3.451  1.00 15.00      A    H  
ATOM    649  CA  THR A 227     -26.853   7.793  -2.650  1.00 15.00      A    C  
ATOM    650  CB  THR A 227     -26.945   8.410  -4.062  1.00 15.00      A    C  
ATOM    651  OG1 THR A 227     -25.625   8.608  -4.585  1.00 15.00      A    O  
ATOM    652  HG1 THR A 227     -24.983   8.508  -3.879  1.00 15.00      A    H  
ATOM    653  CG2 THR A 227     -27.670   9.748  -4.018  1.00 15.00      A    C  
ATOM    654  C   THR A 227     -28.224   7.257  -2.245  1.00 15.00      A    C  
ATOM    655  O   THR A 227     -29.007   7.941  -1.582  1.00 15.00      A    O  
ATOM    656  N   SER A 228     -28.489   6.017  -2.646  1.00 15.00      A    N  
ATOM    657  HN  SER A 228     -27.811   5.534  -3.164  1.00 15.00      A    H  
ATOM    658  CA  SER A 228     -29.744   5.344  -2.341  1.00 15.00      A    C  
ATOM    659  CB  SER A 228     -30.890   5.930  -3.172  1.00 15.00      A    C  
ATOM    660  OG  SER A 228     -30.541   6.002  -4.543  1.00 15.00      A    O  
ATOM    661  HG  SER A 228     -29.920   6.722  -4.676  1.00 15.00      A    H  
ATOM    662  C   SER A 228     -29.612   3.849  -2.608  1.00 15.00      A    C  
ATOM    663  O   SER A 228     -29.031   3.440  -3.615  1.00 15.00      A    O  
ATOM    664  N   GLY A 229     -30.143   3.037  -1.701  1.00 15.00      A    N  
ATOM    665  HN  GLY A 229     -30.583   3.417  -0.912  1.00 15.00      A    H  
ATOM    666  CA  GLY A 229     -30.070   1.599  -1.866  1.00 15.00      A    C  
ATOM    667  C   GLY A 229     -28.870   0.987  -1.172  1.00 15.00      A    C  
ATOM    668  O   GLY A 229     -28.287   1.590  -0.271  1.00 15.00      A    O  
ATOM    669  N   ASP A 230     -28.499  -0.214  -1.605  1.00 15.00      A    N  
ATOM    670  HN  ASP A 230     -28.999  -0.631  -2.336  1.00 15.00      A    H  
ATOM    671  CA  ASP A 230     -27.372  -0.932  -1.020  1.00 15.00      A    C  
ATOM    672  CB  ASP A 230     -27.846  -2.287  -0.479  1.00 15.00      A    C  
ATOM    673  CG  ASP A 230     -29.317  -2.281  -0.084  1.00 15.00      A    C  
ATOM    674  OD1 ASP A 230     -29.681  -1.546   0.859  1.00 15.00      A    O  
ATOM    675  OD2 ASP A 230     -30.109  -3.005  -0.725  1.00 15.00      A    O  
ATOM    676  C   ASP A 230     -26.250  -1.130  -2.043  1.00 15.00      A    C  
ATOM    677  O   ASP A 230     -26.337  -0.648  -3.174  1.00 15.00      A    O  
ATOM    678  N   LEU A 231     -25.200  -1.842  -1.635  1.00 15.00      A    N  
ATOM    679  HN  LEU A 231     -25.192  -2.195  -0.720  1.00 15.00      A    H  
ATOM    680  CA  LEU A 231     -24.057  -2.113  -2.508  1.00 15.00      A    C  
ATOM    681  CB  LEU A 231     -22.817  -2.393  -1.655  1.00 15.00      A    C  
ATOM    682  CG  LEU A 231     -22.206  -1.196  -0.932  1.00 15.00      A    C  
ATOM    683  CD1 LEU A 231     -21.272  -1.664   0.172  1.00 15.00      A    C  
ATOM    684  CD2 LEU A 231     -21.458  -0.314  -1.918  1.00 15.00      A    C  
ATOM    685  C   LEU A 231     -24.323  -3.316  -3.413  1.00 15.00      A    C  
ATOM    686  O   LEU A 231     -25.236  -4.102  -3.156  1.00 15.00      A    O  
ATOM    687  N   ALA A 232     -23.521  -3.452  -4.480  1.00 15.00      A    N  
ATOM    688  HN  ALA A 232     -22.833  -2.776  -4.650  1.00 15.00      A    H  
ATOM    689  CA  ALA A 232     -23.653  -4.582  -5.400  1.00 15.00      A    C  
ATOM    690  CB  ALA A 232     -22.710  -4.421  -6.586  1.00 15.00      A    C  
ATOM    691  C   ALA A 232     -23.355  -5.874  -4.649  1.00 15.00      A    C  
ATOM    692  O   ALA A 232     -24.010  -6.898  -4.845  1.00 15.00      A    O  
ATOM    693  N   THR A 233     -22.346  -5.800  -3.789  1.00 15.00      A    N  
ATOM    694  HN  THR A 233     -21.851  -4.957  -3.719  1.00 15.00      A    H  
ATOM    695  CA  THR A 233     -21.948  -6.913  -2.945  1.00 15.00      A    C  
ATOM    696  CB  THR A 233     -20.736  -7.701  -3.496  1.00 15.00      A    C  
ATOM    697  OG1 THR A 233     -20.235  -8.583  -2.482  1.00 15.00      A    O  
ATOM    698  HG1 THR A 233     -20.604  -8.333  -1.629  1.00 15.00      A    H  
ATOM    699  CG2 THR A 233     -19.624  -6.772  -3.965  1.00 15.00      A    C  
ATOM    700  C   THR A 233     -21.659  -6.384  -1.542  1.00 15.00      A    C  
ATOM    701  O   THR A 233     -20.731  -5.599  -1.340  1.00 15.00      A    O  
ATOM    702  N   GLU A 234     -22.472  -6.801  -0.581  1.00 15.00      A    N  
ATOM    703  HN  GLU A 234     -23.185  -7.437  -0.799  1.00 15.00      A    H  
ATOM    704  CA  GLU A 234     -22.328  -6.338   0.794  1.00 15.00      A    C  
ATOM    705  CB  GLU A 234     -23.623  -6.546   1.581  1.00 15.00      A    C  
ATOM    706  CG  GLU A 234     -24.715  -5.555   1.197  1.00 15.00      A    C  
ATOM    707  CD  GLU A 234     -26.094  -5.956   1.682  1.00 15.00      A    C  
ATOM    708  OE1 GLU A 234     -26.246  -6.232   2.890  1.00 15.00      A    O  
ATOM    709  OE2 GLU A 234     -27.027  -5.982   0.853  1.00 15.00      A    O  
ATOM    710  C   GLU A 234     -21.113  -6.927   1.507  1.00 15.00      A    C  
ATOM    711  O   GLU A 234     -20.378  -6.205   2.181  1.00 15.00      A    O  
ATOM    712  N   TYR A 235     -20.896  -8.230   1.355  1.00 15.00      A    N  
ATOM    713  HN  TYR A 235     -21.514  -8.760   0.808  1.00 15.00      A    H  
ATOM    714  CA  TYR A 235     -19.753  -8.887   1.988  1.00 15.00      A    C  
ATOM    715  CB  TYR A 235     -20.009 -10.388   2.150  1.00 15.00      A    C  
ATOM    716  CG  TYR A 235     -21.121 -10.709   3.125  1.00 15.00      A    C  
ATOM    717  CD1 TYR A 235     -20.867 -10.815   4.488  1.00 15.00      A    C  
ATOM    718  CD2 TYR A 235     -22.427 -10.900   2.687  1.00 15.00      A    C  
ATOM    719  CE1 TYR A 235     -21.879 -11.100   5.385  1.00 15.00      A    C  
ATOM    720  CE2 TYR A 235     -23.446 -11.188   3.576  1.00 15.00      A    C  
ATOM    721  CZ  TYR A 235     -23.166 -11.286   4.924  1.00 15.00      A    C  
ATOM    722  OH  TYR A 235     -24.179 -11.562   5.815  1.00 15.00      A    O  
ATOM    723  HH  TYR A 235     -24.799 -12.176   5.416  1.00 15.00      A    H  
ATOM    724  C   TYR A 235     -18.473  -8.629   1.193  1.00 15.00      A    C  
ATOM    725  O   TYR A 235     -18.290  -9.170   0.102  1.00 15.00      A    O  
ATOM    726  N   LEU A 236     -17.590  -7.797   1.749  1.00 15.00      A    N  
ATOM    727  HN  LEU A 236     -17.783  -7.416   2.631  1.00 15.00      A    H  
ATOM    728  CA  LEU A 236     -16.339  -7.439   1.079  1.00 15.00      A    C  
ATOM    729  CB  LEU A 236     -16.250  -5.921   0.910  1.00 15.00      A    C  
ATOM    730  CG  LEU A 236     -17.369  -5.258   0.105  1.00 15.00      A    C  
ATOM    731  CD1 LEU A 236     -17.433  -3.769   0.407  1.00 15.00      A    C  
ATOM    732  CD2 LEU A 236     -17.168  -5.492  -1.384  1.00 15.00      A    C  
ATOM    733  C   LEU A 236     -15.106  -7.943   1.826  1.00 15.00      A    C  
ATOM    734  O   LEU A 236     -15.150  -8.205   3.030  1.00 15.00      A    O  
ATOM    735  N   GLN A 237     -14.001  -8.062   1.089  1.00 15.00      A    N  
ATOM    736  HN  GLN A 237     -14.042  -7.831   0.138  1.00 15.00      A    H  
ATOM    737  CA  GLN A 237     -12.731  -8.519   1.647  1.00 15.00      A    C  
ATOM    738  CB  GLN A 237     -12.288  -9.810   0.955  1.00 15.00      A    C  
ATOM    739  CG  GLN A 237     -12.325 -11.050   1.834  1.00 15.00      A    C  
ATOM    740  CD  GLN A 237     -11.640 -12.230   1.175  1.00 15.00      A    C  
ATOM    741  OE1 GLN A 237     -12.254 -12.966   0.405  1.00 15.00      A    O  
ATOM    742  NE2 GLN A 237     -10.362 -12.423   1.479  1.00 15.00      A    N  
ATOM    743 HE21 GLN A 237      -9.938 -11.802   2.107  1.00 15.00      A    H  
ATOM    744 HE22 GLN A 237      -9.894 -13.177   1.061  1.00 15.00      A    H  
ATOM    745  C   GLN A 237     -11.657  -7.451   1.462  1.00 15.00      A    C  
ATOM    746  O   GLN A 237     -10.892  -7.489   0.498  1.00 15.00      A    O  
ATOM    747  N   LEU A 238     -11.605  -6.502   2.388  1.00 15.00      A    N  
ATOM    748  HN  LEU A 238     -12.233  -6.535   3.143  1.00 15.00      A    H  
ATOM    749  CA  LEU A 238     -10.634  -5.412   2.318  1.00 15.00      A    C  
ATOM    750  CB  LEU A 238     -11.191  -4.171   3.019  1.00 15.00      A    C  
ATOM    751  CG  LEU A 238     -12.642  -3.801   2.684  1.00 15.00      A    C  
ATOM    752  CD1 LEU A 238     -13.145  -2.703   3.607  1.00 15.00      A    C  
ATOM    753  CD2 LEU A 238     -12.772  -3.383   1.226  1.00 15.00      A    C  
ATOM    754  C   LEU A 238      -9.299  -5.821   2.934  1.00 15.00      A    C  
ATOM    755  O   LEU A 238      -9.197  -5.995   4.146  1.00 15.00      A    O  
ATOM    756  N   MET A 239      -8.276  -5.968   2.089  1.00 15.00      A    N  
ATOM    757  HN  MET A 239      -8.419  -5.796   1.134  1.00 15.00      A    H  
ATOM    758  CA  MET A 239      -6.946  -6.375   2.546  1.00 15.00      A    C  
ATOM    759  CB  MET A 239      -6.701  -7.859   2.231  1.00 15.00      A    C  
ATOM    760  CG  MET A 239      -7.741  -8.820   2.791  1.00 15.00      A    C  
ATOM    761  SD  MET A 239      -7.655  -8.989   4.584  1.00 15.00      A    S  
ATOM    762  CE  MET A 239      -6.127  -9.905   4.774  1.00 15.00      A    C  
ATOM    763  C   MET A 239      -5.846  -5.536   1.893  1.00 15.00      A    C  
ATOM    764  O   MET A 239      -6.071  -4.883   0.873  1.00 15.00      A    O  
ATOM    765  N   VAL A 240      -4.656  -5.564   2.493  1.00 15.00      A    N  
ATOM    766  HN  VAL A 240      -4.551  -6.098   3.310  1.00 15.00      A    H  
ATOM    767  CA  VAL A 240      -3.502  -4.829   1.978  1.00 15.00      A    C  
ATOM    768  CB  VAL A 240      -3.207  -3.545   2.792  1.00 15.00      A    C  
ATOM    769  CG1 VAL A 240      -3.045  -3.849   4.274  1.00 15.00      A    C  
ATOM    770  CG2 VAL A 240      -1.982  -2.821   2.249  1.00 15.00      A    C  
ATOM    771  C   VAL A 240      -2.271  -5.740   1.934  1.00 15.00      A    C  
ATOM    772  O   VAL A 240      -1.932  -6.396   2.921  1.00 15.00      A    O  
ATOM    773  N   TYR A 241      -1.610  -5.782   0.781  1.00 15.00      A    N  
ATOM    774  HN  TYR A 241      -1.916  -5.229   0.032  1.00 15.00      A    H  
ATOM    775  CA  TYR A 241      -0.443  -6.637   0.603  1.00 15.00      A    C  
ATOM    776  CB  TYR A 241      -0.704  -7.665  -0.503  1.00 15.00      A    C  
ATOM    777  CG  TYR A 241      -1.845  -8.609  -0.205  1.00 15.00      A    C  
ATOM    778  CD1 TYR A 241      -3.158  -8.259  -0.495  1.00 15.00      A    C  
ATOM    779  CD2 TYR A 241      -1.610  -9.847   0.374  1.00 15.00      A    C  
ATOM    780  CE1 TYR A 241      -4.203  -9.116  -0.214  1.00 15.00      A    C  
ATOM    781  CE2 TYR A 241      -2.648 -10.711   0.656  1.00 15.00      A    C  
ATOM    782  CZ  TYR A 241      -3.942 -10.341   0.362  1.00 15.00      A    C  
ATOM    783  OH  TYR A 241      -4.979 -11.198   0.647  1.00 15.00      A    O  
ATOM    784  HH  TYR A 241      -4.855 -11.567   1.525  1.00 15.00      A    H  
ATOM    785  C   TYR A 241       0.823  -5.857   0.282  1.00 15.00      A    C  
ATOM    786  O   TYR A 241       0.857  -5.052  -0.647  1.00 15.00      A    O  
ATOM    787  N   VAL A 242       1.862  -6.103   1.069  1.00 15.00      A    N  
ATOM    788  HN  VAL A 242       1.754  -6.727   1.816  1.00 15.00      A    H  
ATOM    789  CA  VAL A 242       3.157  -5.470   0.859  1.00 15.00      A    C  
ATOM    790  CB  VAL A 242       3.720  -4.864   2.162  1.00 15.00      A    C  
ATOM    791  CG1 VAL A 242       5.006  -4.097   1.886  1.00 15.00      A    C  
ATOM    792  CG2 VAL A 242       2.688  -3.960   2.819  1.00 15.00      A    C  
ATOM    793  C   VAL A 242       4.119  -6.523   0.318  1.00 15.00      A    C  
ATOM    794  O   VAL A 242       4.816  -7.196   1.076  1.00 15.00      A    O  
ATOM    795  N   THR A 243       4.126  -6.672  -1.001  1.00 15.00      A    N  
ATOM    796  HN  THR A 243       3.556  -6.093  -1.549  1.00 15.00      A    H  
ATOM    797  CA  THR A 243       4.962  -7.667  -1.661  1.00 15.00      A    C  
ATOM    798  CB  THR A 243       4.405  -8.046  -3.043  1.00 15.00      A    C  
ATOM    799  OG1 THR A 243       3.962  -6.867  -3.725  1.00 15.00      A    O  
ATOM    800  HG1 THR A 243       4.670  -6.533  -4.280  1.00 15.00      A    H  
ATOM    801  CG2 THR A 243       3.237  -9.007  -2.892  1.00 15.00      A    C  
ATOM    802  C   THR A 243       6.426  -7.248  -1.775  1.00 15.00      A    C  
ATOM    803  O   THR A 243       6.757  -6.063  -1.727  1.00 15.00      A    O  
ATOM    804  N   LYS A 244       7.293  -8.245  -1.936  1.00 15.00      A    N  
ATOM    805  HN  LYS A 244       6.953  -9.164  -1.989  1.00 15.00      A    H  
ATOM    806  CA  LYS A 244       8.728  -8.021  -2.043  1.00 15.00      A    C  
ATOM    807  CB  LYS A 244       9.423  -8.628  -0.817  1.00 15.00      A    C  
ATOM    808  CG  LYS A 244      10.939  -8.521  -0.807  1.00 15.00      A    C  
ATOM    809  CD  LYS A 244      11.533  -9.437   0.253  1.00 15.00      A    C  
ATOM    810  CE  LYS A 244      13.051  -9.384   0.259  1.00 15.00      A    C  
ATOM    811  NZ  LYS A 244      13.562  -8.118   0.854  1.00 15.00      A    N  
ATOM    812  HZ1 LYS A 244      14.600  -8.086   0.786  1.00 15.00      A    H  
ATOM    813  HZ2 LYS A 244      13.290  -8.058   1.855  1.00 15.00      A    H  
ATOM    814  HZ3 LYS A 244      13.167  -7.300   0.348  1.00 15.00      A    H  
ATOM    815  C   LYS A 244       9.287  -8.639  -3.326  1.00 15.00      A    C  
ATOM    816  O   LYS A 244       9.515  -9.848  -3.396  1.00 15.00      A    O  
ATOM    817  N   THR A 245       9.491  -7.802  -4.341  1.00 15.00      A    N  
ATOM    818  HN  THR A 245       9.276  -6.852  -4.228  1.00 15.00      A    H  
ATOM    819  CA  THR A 245      10.031  -8.263  -5.621  1.00 15.00      A    C  
ATOM    820  CB  THR A 245       9.124  -7.855  -6.805  1.00 15.00      A    C  
ATOM    821  OG1 THR A 245       7.752  -7.815  -6.390  1.00 15.00      A    O  
ATOM    822  HG1 THR A 245       7.188  -8.073  -7.126  1.00 15.00      A    H  
ATOM    823  CG2 THR A 245       9.263  -8.847  -7.951  1.00 15.00      A    C  
ATOM    824  C   THR A 245      11.419  -7.666  -5.847  1.00 15.00      A    C  
ATOM    825  O   THR A 245      11.764  -6.656  -5.243  1.00 15.00      A    O  
ATOM    826  N   SER A 246      12.217  -8.298  -6.702  1.00 15.00      A    N  
ATOM    827  HN  SER A 246      11.903  -9.120  -7.136  1.00 15.00      A    H  
ATOM    828  CA  SER A 246      13.559  -7.798  -7.004  1.00 15.00      A    C  
ATOM    829  CB  SER A 246      14.598  -8.351  -6.025  1.00 15.00      A    C  
ATOM    830  OG  SER A 246      14.456  -9.748  -5.850  1.00 15.00      A    O  
ATOM    831  HG  SER A 246      15.064 -10.046  -5.169  1.00 15.00      A    H  
ATOM    832  C   SER A 246      13.955  -8.075  -8.455  1.00 15.00      A    C  
ATOM    833  O   SER A 246      13.240  -8.763  -9.183  1.00 15.00      A    O  
ATOM    834  N   ILE A 247      15.103  -7.539  -8.872  1.00 15.00      A    N  
ATOM    835  HN  ILE A 247      15.638  -7.014  -8.241  1.00 15.00      A    H  
ATOM    836  CA  ILE A 247      15.584  -7.715 -10.246  1.00 15.00      A    C  
ATOM    837  CB  ILE A 247      16.338  -6.465 -10.756  1.00 15.00      A    C  
ATOM    838  CG1 ILE A 247      15.718  -5.191 -10.164  1.00 15.00      A    C  
ATOM    839  CG2 ILE A 247      16.297  -6.409 -12.280  1.00 15.00      A    C  
ATOM    840  CD1 ILE A 247      16.438  -3.912 -10.542  1.00 15.00      A    C  
ATOM    841  C   ILE A 247      16.465  -8.966 -10.384  1.00 15.00      A    C  
ATOM    842  O   ILE A 247      17.479  -8.971 -11.099  1.00 15.00      A    O  
ATOM    843  N   LYS A 248      16.052 -10.030  -9.695  1.00 15.00      A    N  
ATOM    844  HN  LYS A 248      15.230  -9.957  -9.157  1.00 15.00      A    H  
ATOM    845  CA  LYS A 248      16.762 -11.306  -9.715  1.00 15.00      A    C  
ATOM    846  CB  LYS A 248      17.949 -11.299  -8.741  1.00 15.00      A    C  
ATOM    847  CG  LYS A 248      17.663 -10.634  -7.400  1.00 15.00      A    C  
ATOM    848  CD  LYS A 248      18.179 -11.460  -6.227  1.00 15.00      A    C  
ATOM    849  CE  LYS A 248      19.694 -11.593  -6.244  1.00 15.00      A    C  
ATOM    850  NZ  LYS A 248      20.197 -12.345  -5.060  1.00 15.00      A    N  
ATOM    851  HZ1 LYS A 248      20.071 -11.778  -4.197  1.00 15.00      A    H  
ATOM    852  HZ2 LYS A 248      21.207 -12.560  -5.175  1.00 15.00      A    H  
ATOM    853  HZ3 LYS A 248      19.673 -13.238  -4.954  1.00 15.00      A    H  
ATOM    854  C   LYS A 248      15.799 -12.439  -9.379  1.00 15.00      A    C  
ATOM    855  O   LYS A 248      15.980 -13.581  -9.808  1.00 15.00      A    O  
ATOM    856  N   ILE A 249      14.774 -12.101  -8.604  1.00 15.00      A    N  
ATOM    857  HN  ILE A 249      14.705 -11.175  -8.289  1.00 15.00      A    H  
ATOM    858  CA  ILE A 249      13.752 -13.053  -8.206  1.00 15.00      A    C  
ATOM    859  CB  ILE A 249      13.664 -13.176  -6.669  1.00 15.00      A    C  
ATOM    860  CG1 ILE A 249      15.047 -13.473  -6.081  1.00 15.00      A    C  
ATOM    861  CG2 ILE A 249      12.668 -14.259  -6.272  1.00 15.00      A    C  
ATOM    862  CD1 ILE A 249      15.120 -13.316  -4.578  1.00 15.00      A    C  
ATOM    863  C   ILE A 249      12.402 -12.598  -8.760  1.00 15.00      A    C  
ATOM    864  O   ILE A 249      11.814 -11.637  -8.263  1.00 15.00      A    O  
ATOM    865  N   PRO A 250      11.913 -13.266  -9.823  1.00 15.00      A    N  
ATOM    866  CA  PRO A 250      10.630 -12.928 -10.464  1.00 15.00      A    C  
ATOM    867  CB  PRO A 250      10.528 -13.927 -11.624  1.00 15.00      A    C  
ATOM    868  CG  PRO A 250      11.924 -14.400 -11.844  1.00 15.00      A    C  
ATOM    869  CD  PRO A 250      12.574 -14.397 -10.492  1.00 15.00      A    C  
ATOM    870  C   PRO A 250       9.444 -13.097  -9.519  1.00 15.00      A    C  
ATOM    871  O   PRO A 250       8.463 -12.357  -9.602  1.00 15.00      A    O  
ATOM    872  N   SER A 251       9.540 -14.076  -8.622  1.00 15.00      A    N  
ATOM    873  HN  SER A 251      10.345 -14.633  -8.608  1.00 15.00      A    H  
ATOM    874  CA  SER A 251       8.481 -14.337  -7.656  1.00 15.00      A    C  
ATOM    875  CB  SER A 251       8.619 -15.748  -7.077  1.00 15.00      A    C  
ATOM    876  OG  SER A 251       9.898 -15.941  -6.498  1.00 15.00      A    O  
ATOM    877  HG  SER A 251      10.047 -16.878  -6.354  1.00 15.00      A    H  
ATOM    878  C   SER A 251       8.501 -13.301  -6.537  1.00 15.00      A    C  
ATOM    879  O   SER A 251       9.556 -12.773  -6.182  1.00 15.00      A    O  
ATOM    880  N   SER A 252       7.329 -13.009  -5.987  1.00 15.00      A    N  
ATOM    881  HN  SER A 252       6.522 -13.462  -6.309  1.00 15.00      A    H  
ATOM    882  CA  SER A 252       7.218 -12.031  -4.916  1.00 15.00      A    C  
ATOM    883  CB  SER A 252       6.484 -10.786  -5.410  1.00 15.00      A    C  
ATOM    884  OG  SER A 252       6.452  -9.785  -4.413  1.00 15.00      A    O  
ATOM    885  HG  SER A 252       6.013  -9.004  -4.757  1.00 15.00      A    H  
ATOM    886  C   SER A 252       6.511 -12.621  -3.701  1.00 15.00      A    C  
ATOM    887  O   SER A 252       5.555 -13.386  -3.834  1.00 15.00      A    O  
ATOM    888  N   HIS A 253       6.992 -12.261  -2.515  1.00 15.00      A    N  
ATOM    889  HN  HIS A 253       7.754 -11.646  -2.477  1.00 15.00      A    H  
ATOM    890  CA  HIS A 253       6.415 -12.756  -1.269  1.00 15.00      A    C  
ATOM    891  CB  HIS A 253       7.465 -13.540  -0.470  1.00 15.00      A    C  
ATOM    892  CG  HIS A 253       8.220 -14.554  -1.280  1.00 15.00      A    C  
ATOM    893  ND1 HIS A 253       9.492 -14.299  -1.736  1.00 15.00      A    N  
ATOM    894  CD2 HIS A 253       7.837 -15.789  -1.692  1.00 15.00      A    C  
ATOM    895  CE1 HIS A 253       9.856 -15.373  -2.412  1.00 15.00      A    C  
ATOM    896  NE2 HIS A 253       8.888 -16.300  -2.412  1.00 15.00      A    N  
ATOM    897  HE2 HIS A 253       8.921 -17.177  -2.846  1.00 15.00      A    H  
ATOM    898  C   HIS A 253       5.870 -11.603  -0.431  1.00 15.00      A    C  
ATOM    899  O   HIS A 253       6.537 -10.583  -0.258  1.00 15.00      A    O  
ATOM    900  N   THR A 254       4.656 -11.770   0.089  1.00 15.00      A    N  
ATOM    901  HN  THR A 254       4.174 -12.607  -0.080  1.00 15.00      A    H  
ATOM    902  CA  THR A 254       4.024 -10.737   0.908  1.00 15.00      A    C  
ATOM    903  CB  THR A 254       2.494 -10.921   0.989  1.00 15.00      A    C  
ATOM    904  OG1 THR A 254       1.930 -10.825  -0.325  1.00 15.00      A    O  
ATOM    905  HG1 THR A 254       2.253 -10.029  -0.755  1.00 15.00      A    H  
ATOM    906  CG2 THR A 254       1.864  -9.858   1.878  1.00 15.00      A    C  
ATOM    907  C   THR A 254       4.613 -10.703   2.316  1.00 15.00      A    C  
ATOM    908  O   THR A 254       4.532 -11.680   3.062  1.00 15.00      A    O  
ATOM    909  N   LEU A 255       5.206  -9.565   2.665  1.00 15.00      A    N  
ATOM    910  HN  LEU A 255       5.238  -8.830   2.017  1.00 15.00      A    H  
ATOM    911  CA  LEU A 255       5.813  -9.376   3.976  1.00 15.00      A    C  
ATOM    912  CB  LEU A 255       6.907  -8.306   3.899  1.00 15.00      A    C  
ATOM    913  CG  LEU A 255       8.018  -8.545   2.872  1.00 15.00      A    C  
ATOM    914  CD1 LEU A 255       8.923  -7.327   2.770  1.00 15.00      A    C  
ATOM    915  CD2 LEU A 255       8.825  -9.785   3.230  1.00 15.00      A    C  
ATOM    916  C   LEU A 255       4.763  -8.982   5.014  1.00 15.00      A    C  
ATOM    917  O   LEU A 255       4.606  -9.653   6.034  1.00 15.00      A    O  
ATOM    918  N   MET A 256       4.046  -7.892   4.744  1.00 15.00      A    N  
ATOM    919  HN  MET A 256       4.221  -7.400   3.915  1.00 15.00      A    H  
ATOM    920  CA  MET A 256       3.008  -7.408   5.653  1.00 15.00      A    C  
ATOM    921  CB  MET A 256       3.238  -5.936   6.003  1.00 15.00      A    C  
ATOM    922  CG  MET A 256       4.444  -5.683   6.890  1.00 15.00      A    C  
ATOM    923  SD  MET A 256       4.699  -3.931   7.226  1.00 15.00      A    S  
ATOM    924  CE  MET A 256       5.007  -3.306   5.578  1.00 15.00      A    C  
ATOM    925  C   MET A 256       1.619  -7.579   5.046  1.00 15.00      A    C  
ATOM    926  O   MET A 256       1.369  -7.154   3.919  1.00 15.00      A    O  
ATOM    927  N   LYS A 257       0.719  -8.198   5.805  1.00 15.00      A    N  
ATOM    928  HN  LYS A 257       0.981  -8.510   6.697  1.00 15.00      A    H  
ATOM    929  CA  LYS A 257      -0.646  -8.425   5.346  1.00 15.00      A    C  
ATOM    930  CB  LYS A 257      -0.839  -9.896   4.968  1.00 15.00      A    C  
ATOM    931  CG  LYS A 257      -2.154 -10.192   4.264  1.00 15.00      A    C  
ATOM    932  CD  LYS A 257      -2.397 -11.689   4.144  1.00 15.00      A    C  
ATOM    933  CE  LYS A 257      -2.725 -12.307   5.494  1.00 15.00      A    C  
ATOM    934  NZ  LYS A 257      -2.915 -13.781   5.399  1.00 15.00      A    N  
ATOM    935  HZ1 LYS A 257      -2.061 -14.226   5.007  1.00 15.00      A    H  
ATOM    936  HZ2 LYS A 257      -3.722 -13.999   4.782  1.00 15.00      A    H  
ATOM    937  HZ3 LYS A 257      -3.097 -14.178   6.343  1.00 15.00      A    H  
ATOM    938  C   LYS A 257      -1.655  -8.028   6.420  1.00 15.00      A    C  
ATOM    939  O   LYS A 257      -1.640  -8.568   7.527  1.00 15.00      A    O  
ATOM    940  N   GLY A 258      -2.527  -7.082   6.087  1.00 15.00      A    N  
ATOM    941  HN  GLY A 258      -2.487  -6.689   5.190  1.00 15.00      A    H  
ATOM    942  CA  GLY A 258      -3.537  -6.628   7.026  1.00 15.00      A    C  
ATOM    943  C   GLY A 258      -4.901  -6.528   6.378  1.00 15.00      A    C  
ATOM    944  O   GLY A 258      -5.013  -6.610   5.157  1.00 15.00      A    O  
ATOM    945  N   GLY A 259      -5.940  -6.349   7.189  1.00 15.00      A    N  
ATOM    946  HN  GLY A 259      -5.792  -6.292   8.157  1.00 15.00      A    H  
ATOM    947  CA  GLY A 259      -7.288  -6.241   6.655  1.00 15.00      A    C  
ATOM    948  C   GLY A 259      -8.325  -6.920   7.529  1.00 15.00      A    C  
ATOM    949  O   GLY A 259      -7.995  -7.447   8.593  1.00 15.00      A    O  
ATOM    950  N   SER A 260      -9.581  -6.911   7.076  1.00 15.00      A    N  
ATOM    951  HN  SER A 260      -9.776  -6.484   6.216  1.00 15.00      A    H  
ATOM    952  CA  SER A 260     -10.677  -7.520   7.828  1.00 15.00      A    C  
ATOM    953  CB  SER A 260     -10.949  -6.721   9.112  1.00 15.00      A    C  
ATOM    954  OG  SER A 260     -12.050  -7.254   9.832  1.00 15.00      A    O  
ATOM    955  HG  SER A 260     -12.383  -6.597  10.451  1.00 15.00      A    H  
ATOM    956  C   SER A 260     -11.952  -7.598   6.988  1.00 15.00      A    C  
ATOM    957  O   SER A 260     -12.261  -6.682   6.221  1.00 15.00      A    O  
ATOM    958  N   THR A 261     -12.688  -8.700   7.138  1.00 15.00      A    N  
ATOM    959  HN  THR A 261     -12.380  -9.397   7.753  1.00 15.00      A    H  
ATOM    960  CA  THR A 261     -13.942  -8.896   6.417  1.00 15.00      A    C  
ATOM    961  CB  THR A 261     -14.413 -10.365   6.481  1.00 15.00      A    C  
ATOM    962  OG1 THR A 261     -14.515 -10.780   7.849  1.00 15.00      A    O  
ATOM    963  HG1 THR A 261     -14.586 -10.005   8.413  1.00 15.00      A    H  
ATOM    964  CG2 THR A 261     -13.444 -11.280   5.747  1.00 15.00      A    C  
ATOM    965  C   THR A 261     -15.026  -8.001   7.010  1.00 15.00      A    C  
ATOM    966  O   THR A 261     -15.185  -7.935   8.232  1.00 15.00      A    O  
ATOM    967  N   LYS A 262     -15.769  -7.312   6.149  1.00 15.00      A    N  
ATOM    968  HN  LYS A 262     -15.609  -7.408   5.186  1.00 15.00      A    H  
ATOM    969  CA  LYS A 262     -16.819  -6.417   6.613  1.00 15.00      A    C  
ATOM    970  CB  LYS A 262     -16.402  -4.960   6.420  1.00 15.00      A    C  
ATOM    971  CG  LYS A 262     -16.086  -4.240   7.717  1.00 15.00      A    C  
ATOM    972  CD  LYS A 262     -14.612  -3.893   7.818  1.00 15.00      A    C  
ATOM    973  CE  LYS A 262     -14.233  -3.548   9.248  1.00 15.00      A    C  
ATOM    974  NZ  LYS A 262     -15.176  -2.567   9.853  1.00 15.00      A    N  
ATOM    975  HZ1 LYS A 262     -15.182  -1.685   9.301  1.00 15.00      A    H  
ATOM    976  HZ2 LYS A 262     -14.886  -2.350  10.827  1.00 15.00      A    H  
ATOM    977  HZ3 LYS A 262     -16.139  -2.961   9.871  1.00 15.00      A    H  
ATOM    978  C   LYS A 262     -18.151  -6.669   5.920  1.00 15.00      A    C  
ATOM    979  O   LYS A 262     -18.199  -7.109   4.772  1.00 15.00      A    O  
ATOM    980  N   TYR A 263     -19.234  -6.386   6.638  1.00 15.00      A    N  
ATOM    981  HN  TYR A 263     -19.124  -6.059   7.555  1.00 15.00      A    H  
ATOM    982  CA  TYR A 263     -20.579  -6.550   6.102  1.00 15.00      A    C  
ATOM    983  CB  TYR A 263     -21.404  -7.508   6.979  1.00 15.00      A    C  
ATOM    984  CG  TYR A 263     -22.873  -7.624   6.609  1.00 15.00      A    C  
ATOM    985  CD1 TYR A 263     -23.283  -7.737   5.285  1.00 15.00      A    C  
ATOM    986  CD2 TYR A 263     -23.853  -7.619   7.595  1.00 15.00      A    C  
ATOM    987  CE1 TYR A 263     -24.624  -7.841   4.957  1.00 15.00      A    C  
ATOM    988  CE2 TYR A 263     -25.194  -7.723   7.277  1.00 15.00      A    C  
ATOM    989  CZ  TYR A 263     -25.575  -7.832   5.957  1.00 15.00      A    C  
ATOM    990  OH  TYR A 263     -26.912  -7.933   5.637  1.00 15.00      A    O  
ATOM    991  HH  TYR A 263     -27.010  -8.374   4.789  1.00 15.00      A    H  
ATOM    992  C   TYR A 263     -21.252  -5.187   5.986  1.00 15.00      A    C  
ATOM    993  O   TYR A 263     -21.940  -4.737   6.905  1.00 15.00      A    O  
ATOM    994  N   TRP A 264     -21.019  -4.523   4.856  1.00 15.00      A    N  
ATOM    995  HN  TRP A 264     -20.449  -4.932   4.172  1.00 15.00      A    H  
ATOM    996  CA  TRP A 264     -21.591  -3.207   4.606  1.00 15.00      A    C  
ATOM    997  CB  TRP A 264     -20.718  -2.413   3.628  1.00 15.00      A    C  
ATOM    998  CG  TRP A 264     -19.367  -2.033   4.172  1.00 15.00      A    C  
ATOM    999  CD1 TRP A 264     -18.879  -2.289   5.422  1.00 15.00      A    C  
ATOM   1000  CD2 TRP A 264     -18.332  -1.319   3.481  1.00 15.00      A    C  
ATOM   1001  NE1 TRP A 264     -17.607  -1.785   5.550  1.00 15.00      A    N  
ATOM   1002  HE1 TRP A 264     -17.048  -1.846   6.352  1.00 15.00      A    H  
ATOM   1003  CE2 TRP A 264     -17.248  -1.185   4.372  1.00 15.00      A    C  
ATOM   1004  CE3 TRP A 264     -18.215  -0.781   2.195  1.00 15.00      A    C  
ATOM   1005  CZ2 TRP A 264     -16.067  -0.536   4.019  1.00 15.00      A    C  
ATOM   1006  CZ3 TRP A 264     -17.042  -0.139   1.846  1.00 15.00      A    C  
ATOM   1007  CH2 TRP A 264     -15.983  -0.021   2.755  1.00 15.00      A    C  
ATOM   1008  C   TRP A 264     -23.019  -3.337   4.085  1.00 15.00      A    C  
ATOM   1009  O   TRP A 264     -23.269  -3.252   2.882  1.00 15.00      A    O  
ATOM   1010  N   SER A 265     -23.945  -3.554   5.014  1.00 15.00      A    N  
ATOM   1011  HN  SER A 265     -23.664  -3.608   5.952  1.00 15.00      A    H  
ATOM   1012  CA  SER A 265     -25.358  -3.724   4.698  1.00 15.00      A    C  
ATOM   1013  CB  SER A 265     -26.102  -4.228   5.934  1.00 15.00      A    C  
ATOM   1014  OG  SER A 265     -25.791  -3.428   7.061  1.00 15.00      A    O  
ATOM   1015  HG  SER A 265     -25.297  -2.654   6.778  1.00 15.00      A    H  
ATOM   1016  C   SER A 265     -26.008  -2.438   4.195  1.00 15.00      A    C  
ATOM   1017  O   SER A 265     -25.391  -1.372   4.184  1.00 15.00      A    O  
ATOM   1018  N   GLY A 266     -27.271  -2.556   3.793  1.00 15.00      A    N  
ATOM   1019  HN  GLY A 266     -27.705  -3.433   3.833  1.00 15.00      A    H  
ATOM   1020  CA  GLY A 266     -28.009  -1.414   3.290  1.00 15.00      A    C  
ATOM   1021  C   GLY A 266     -28.678  -0.604   4.383  1.00 15.00      A    C  
ATOM   1022  O   GLY A 266     -29.370   0.373   4.097  1.00 15.00      A    O  
ATOM   1023  N   ASN A 267     -28.481  -1.012   5.638  1.00 15.00      A    N  
ATOM   1024  HN  ASN A 267     -27.938  -1.811   5.801  1.00 15.00      A    H  
ATOM   1025  CA  ASN A 267     -29.055  -0.294   6.773  1.00 15.00      A    C  
ATOM   1026  CB  ASN A 267     -28.957  -1.125   8.056  1.00 15.00      A    C  
ATOM   1027  CG  ASN A 267     -29.882  -2.328   8.050  1.00 15.00      A    C  
ATOM   1028  OD1 ASN A 267     -31.064  -2.217   8.374  1.00 15.00      A    O  
ATOM   1029  ND2 ASN A 267     -29.345  -3.489   7.690  1.00 15.00      A    N  
ATOM   1030 HD21 ASN A 267     -28.395  -3.505   7.453  1.00 15.00      A    H  
ATOM   1031 HD22 ASN A 267     -29.922  -4.281   7.678  1.00 15.00      A    H  
ATOM   1032  C   ASN A 267     -28.349   1.047   6.952  1.00 15.00      A    C  
ATOM   1033  O   ASN A 267     -28.876   1.968   7.575  1.00 15.00      A    O  
ATOM   1034  N   SER A 268     -27.147   1.131   6.391  1.00 15.00      A    N  
ATOM   1035  HN  SER A 268     -26.789   0.348   5.923  1.00 15.00      A    H  
ATOM   1036  CA  SER A 268     -26.346   2.343   6.438  1.00 15.00      A    C  
ATOM   1037  CB  SER A 268     -25.086   2.124   7.280  1.00 15.00      A    C  
ATOM   1038  OG  SER A 268     -24.384   3.340   7.475  1.00 15.00      A    O  
ATOM   1039  HG  SER A 268     -23.615   3.364   6.899  1.00 15.00      A    H  
ATOM   1040  C   SER A 268     -25.965   2.740   5.016  1.00 15.00      A    C  
ATOM   1041  O   SER A 268     -25.644   1.884   4.191  1.00 15.00      A    O  
ATOM   1042  N   GLU A 269     -26.012   4.035   4.731  1.00 15.00      A    N  
ATOM   1043  HN  GLU A 269     -26.274   4.670   5.428  1.00 15.00      A    H  
ATOM   1044  CA  GLU A 269     -25.683   4.534   3.399  1.00 15.00      A    C  
ATOM   1045  CB  GLU A 269     -26.591   5.707   3.025  1.00 15.00      A    C  
ATOM   1046  CG  GLU A 269     -28.080   5.390   3.071  1.00 15.00      A    C  
ATOM   1047  CD  GLU A 269     -28.492   4.332   2.064  1.00 15.00      A    C  
ATOM   1048  OE1 GLU A 269     -28.438   4.615   0.847  1.00 15.00      A    O  
ATOM   1049  OE2 GLU A 269     -28.878   3.223   2.493  1.00 15.00      A    O  
ATOM   1050  C   GLU A 269     -24.217   4.945   3.295  1.00 15.00      A    C  
ATOM   1051  O   GLU A 269     -23.702   5.157   2.200  1.00 15.00      A    O  
ATOM   1052  N   PHE A 270     -23.548   5.058   4.438  1.00 15.00      A    N  
ATOM   1053  HN  PHE A 270     -24.007   4.871   5.283  1.00 15.00      A    H  
ATOM   1054  CA  PHE A 270     -22.143   5.446   4.465  1.00 15.00      A    C  
ATOM   1055  CB  PHE A 270     -21.971   6.874   5.008  1.00 15.00      A    C  
ATOM   1056  CG  PHE A 270     -22.501   7.092   6.400  1.00 15.00      A    C  
ATOM   1057  CD1 PHE A 270     -21.656   7.014   7.497  1.00 15.00      A    C  
ATOM   1058  CD2 PHE A 270     -23.841   7.377   6.612  1.00 15.00      A    C  
ATOM   1059  CE1 PHE A 270     -22.136   7.216   8.777  1.00 15.00      A    C  
ATOM   1060  CE2 PHE A 270     -24.328   7.579   7.889  1.00 15.00      A    C  
ATOM   1061  CZ  PHE A 270     -23.475   7.498   8.973  1.00 15.00      A    C  
ATOM   1062  C   PHE A 270     -21.313   4.451   5.270  1.00 15.00      A    C  
ATOM   1063  O   PHE A 270     -21.723   4.013   6.347  1.00 15.00      A    O  
ATOM   1064  N   HIS A 271     -20.148   4.088   4.735  1.00 15.00      A    N  
ATOM   1065  HN  HIS A 271     -19.881   4.464   3.870  1.00 15.00      A    H  
ATOM   1066  CA  HIS A 271     -19.260   3.141   5.404  1.00 15.00      A    C  
ATOM   1067  CB  HIS A 271     -19.399   1.742   4.789  1.00 15.00      A    C  
ATOM   1068  CG  HIS A 271     -20.809   1.241   4.668  1.00 15.00      A    C  
ATOM   1069  ND1 HIS A 271     -21.509   0.790   5.762  1.00 15.00      A    N  
ATOM   1070  CD2 HIS A 271     -21.591   1.131   3.562  1.00 15.00      A    C  
ATOM   1071  CE1 HIS A 271     -22.692   0.419   5.305  1.00 15.00      A    C  
ATOM   1072  NE2 HIS A 271     -22.785   0.606   3.981  1.00 15.00      A    N  
ATOM   1073  HE2 HIS A 271     -23.563   0.404   3.416  1.00 15.00      A    H  
ATOM   1074  C   HIS A 271     -17.805   3.601   5.306  1.00 15.00      A    C  
ATOM   1075  O   HIS A 271     -17.431   4.297   4.361  1.00 15.00      A    O  
ATOM   1076  N   PHE A 272     -16.985   3.205   6.284  1.00 15.00      A    N  
ATOM   1077  HN  PHE A 272     -17.339   2.651   7.011  1.00 15.00      A    H  
ATOM   1078  CA  PHE A 272     -15.572   3.583   6.299  1.00 15.00      A    C  
ATOM   1079  CB  PHE A 272     -15.402   5.000   6.865  1.00 15.00      A    C  
ATOM   1080  CG  PHE A 272     -14.005   5.547   6.760  1.00 15.00      A    C  
ATOM   1081  CD1 PHE A 272     -13.549   6.099   5.574  1.00 15.00      A    C  
ATOM   1082  CD2 PHE A 272     -13.147   5.509   7.849  1.00 15.00      A    C  
ATOM   1083  CE1 PHE A 272     -12.265   6.601   5.475  1.00 15.00      A    C  
ATOM   1084  CE2 PHE A 272     -11.862   6.009   7.756  1.00 15.00      A    C  
ATOM   1085  CZ  PHE A 272     -11.421   6.555   6.567  1.00 15.00      A    C  
ATOM   1086  C   PHE A 272     -14.726   2.587   7.099  1.00 15.00      A    C  
ATOM   1087  O   PHE A 272     -15.151   2.096   8.146  1.00 15.00      A    O  
ATOM   1088  N   TYR A 273     -13.525   2.299   6.591  1.00 15.00      A    N  
ATOM   1089  HN  TYR A 273     -13.256   2.723   5.748  1.00 15.00      A    H  
ATOM   1090  CA  TYR A 273     -12.597   1.375   7.244  1.00 15.00      A    C  
ATOM   1091  CB  TYR A 273     -12.966  -0.079   6.920  1.00 15.00      A    C  
ATOM   1092  CG  TYR A 273     -11.958  -1.100   7.411  1.00 15.00      A    C  
ATOM   1093  CD1 TYR A 273     -11.611  -1.174   8.755  1.00 15.00      A    C  
ATOM   1094  CD2 TYR A 273     -11.351  -1.985   6.528  1.00 15.00      A    C  
ATOM   1095  CE1 TYR A 273     -10.688  -2.100   9.205  1.00 15.00      A    C  
ATOM   1096  CE2 TYR A 273     -10.429  -2.914   6.969  1.00 15.00      A    C  
ATOM   1097  CZ  TYR A 273     -10.100  -2.967   8.308  1.00 15.00      A    C  
ATOM   1098  OH  TYR A 273      -9.178  -3.886   8.750  1.00 15.00      A    O  
ATOM   1099  HH  TYR A 273      -8.381  -3.822   8.218  1.00 15.00      A    H  
ATOM   1100  C   TYR A 273     -11.156   1.661   6.814  1.00 15.00      A    C  
ATOM   1101  O   TYR A 273     -10.891   1.897   5.639  1.00 15.00      A    O  
ATOM   1102  N   SER A 274     -10.229   1.637   7.770  1.00 15.00      A    N  
ATOM   1103  HN  SER A 274     -10.498   1.442   8.692  1.00 15.00      A    H  
ATOM   1104  CA  SER A 274      -8.821   1.897   7.478  1.00 15.00      A    C  
ATOM   1105  CB  SER A 274      -8.384   3.228   8.095  1.00 15.00      A    C  
ATOM   1106  OG  SER A 274      -8.481   3.195   9.508  1.00 15.00      A    O  
ATOM   1107  HG  SER A 274      -9.235   3.717   9.790  1.00 15.00      A    H  
ATOM   1108  C   SER A 274      -7.920   0.766   7.977  1.00 15.00      A    C  
ATOM   1109  O   SER A 274      -8.212   0.126   8.987  1.00 15.00      A    O  
ATOM   1110  N   ILE A 275      -6.823   0.526   7.257  1.00 15.00      A    N  
ATOM   1111  HN  ILE A 275      -6.649   1.070   6.459  1.00 15.00      A    H  
ATOM   1112  CA  ILE A 275      -5.869  -0.522   7.622  1.00 15.00      A    C  
ATOM   1113  CB  ILE A 275      -5.789  -1.640   6.558  1.00 15.00      A    C  
ATOM   1114  CG1 ILE A 275      -7.172  -1.952   5.977  1.00 15.00      A    C  
ATOM   1115  CG2 ILE A 275      -5.173  -2.894   7.163  1.00 15.00      A    C  
ATOM   1116  CD1 ILE A 275      -7.148  -2.958   4.846  1.00 15.00      A    C  
ATOM   1117  C   ILE A 275      -4.472   0.069   7.807  1.00 15.00      A    C  
ATOM   1118  O   ILE A 275      -4.039   0.909   7.018  1.00 15.00      A    O  
ATOM   1119  N   ASN A 276      -3.770  -0.380   8.844  1.00 15.00      A    N  
ATOM   1120  HN  ASN A 276      -4.166  -1.057   9.432  1.00 15.00      A    H  
ATOM   1121  CA  ASN A 276      -2.426   0.115   9.130  1.00 15.00      A    C  
ATOM   1122  CB  ASN A 276      -2.469   1.094  10.310  1.00 15.00      A    C  
ATOM   1123  CG  ASN A 276      -1.146   1.795  10.552  1.00 15.00      A    C  
ATOM   1124  OD1 ASN A 276      -0.861   2.830   9.950  1.00 15.00      A    O  
ATOM   1125  ND2 ASN A 276      -0.333   1.237  11.442  1.00 15.00      A    N  
ATOM   1126 HD21 ASN A 276      -0.627   0.415  11.886  1.00 15.00      A    H  
ATOM   1127 HD22 ASN A 276       0.528   1.672  11.619  1.00 15.00      A    H  
ATOM   1128  C   ASN A 276      -1.452  -1.027   9.427  1.00 15.00      A    C  
ATOM   1129  O   ASN A 276      -1.662  -1.806  10.357  1.00 15.00      A    O  
ATOM   1130  N   VAL A 277      -0.390  -1.121   8.625  1.00 15.00      A    N  
ATOM   1131  HN  VAL A 277      -0.290  -0.480   7.889  1.00 15.00      A    H  
ATOM   1132  CA  VAL A 277       0.628  -2.158   8.809  1.00 15.00      A    C  
ATOM   1133  CB  VAL A 277       0.630  -3.205   7.669  1.00 15.00      A    C  
ATOM   1134  CG1 VAL A 277      -0.562  -4.143   7.792  1.00 15.00      A    C  
ATOM   1135  CG2 VAL A 277       0.648  -2.532   6.304  1.00 15.00      A    C  
ATOM   1136  C   VAL A 277       2.021  -1.546   8.953  1.00 15.00      A    C  
ATOM   1137  O   VAL A 277       2.304  -0.489   8.389  1.00 15.00      A    O  
ATOM   1138  N   GLY A 278       2.885  -2.215   9.716  1.00 15.00      A    N  
ATOM   1139  HN  GLY A 278       2.602  -3.053  10.137  1.00 15.00      A    H  
ATOM   1140  CA  GLY A 278       4.239  -1.722   9.926  1.00 15.00      A    C  
ATOM   1141  C   GLY A 278       5.187  -2.819  10.382  1.00 15.00      A    C  
ATOM   1142  O   GLY A 278       4.777  -3.740  11.090  1.00 15.00      A    O  
ATOM   1143  N   GLY A 279       6.456  -2.726   9.978  1.00 15.00      A    N  
ATOM   1144  HN  GLY A 279       6.731  -1.968   9.420  1.00 15.00      A    H  
ATOM   1145  CA  GLY A 279       7.429  -3.738  10.363  1.00 15.00      A    C  
ATOM   1146  C   GLY A 279       8.862  -3.386   9.996  1.00 15.00      A    C  
ATOM   1147  O   GLY A 279       9.108  -2.486   9.193  1.00 15.00      A    O  
ATOM   1148  N   PHE A 280       9.804  -4.117  10.590  1.00 15.00      A    N  
ATOM   1149  HN  PHE A 280       9.529  -4.821  11.215  1.00 15.00      A    H  
ATOM   1150  CA  PHE A 280      11.233  -3.911  10.353  1.00 15.00      A    C  
ATOM   1151  CB  PHE A 280      11.966  -3.986  11.698  1.00 15.00      A    C  
ATOM   1152  CG  PHE A 280      13.338  -3.374  11.723  1.00 15.00      A    C  
ATOM   1153  CD1 PHE A 280      13.501  -2.000  11.670  1.00 15.00      A    C  
ATOM   1154  CD2 PHE A 280      14.464  -4.175  11.827  1.00 15.00      A    C  
ATOM   1155  CE1 PHE A 280      14.760  -1.435  11.717  1.00 15.00      A    C  
ATOM   1156  CE2 PHE A 280      15.727  -3.618  11.872  1.00 15.00      A    C  
ATOM   1157  CZ  PHE A 280      15.875  -2.245  11.818  1.00 15.00      A    C  
ATOM   1158  C   PHE A 280      11.770  -4.993   9.410  1.00 15.00      A    C  
ATOM   1159  O   PHE A 280      11.754  -6.177   9.748  1.00 15.00      A    O  
ATOM   1160  N   PHE A 281      12.242  -4.586   8.229  1.00 15.00      A    N  
ATOM   1161  HN  PHE A 281      12.241  -3.629   8.014  1.00 15.00      A    H  
ATOM   1162  CA  PHE A 281      12.762  -5.541   7.246  1.00 15.00      A    C  
ATOM   1163  CB  PHE A 281      11.791  -5.688   6.069  1.00 15.00      A    C  
ATOM   1164  CG  PHE A 281      10.404  -6.118   6.458  1.00 15.00      A    C  
ATOM   1165  CD1 PHE A 281       9.379  -5.191   6.551  1.00 15.00      A    C  
ATOM   1166  CD2 PHE A 281      10.125  -7.448   6.729  1.00 15.00      A    C  
ATOM   1167  CE1 PHE A 281       8.103  -5.580   6.904  1.00 15.00      A    C  
ATOM   1168  CE2 PHE A 281       8.850  -7.845   7.085  1.00 15.00      A    C  
ATOM   1169  CZ  PHE A 281       7.837  -6.909   7.172  1.00 15.00      A    C  
ATOM   1170  C   PHE A 281      14.142  -5.147   6.718  1.00 15.00      A    C  
ATOM   1171  O   PHE A 281      14.496  -3.968   6.687  1.00 15.00      A    O  
ATOM   1172  N   LYS A 282      14.911  -6.152   6.297  1.00 15.00      A    N  
ATOM   1173  HN  LYS A 282      14.571  -7.069   6.358  1.00 15.00      A    H  
ATOM   1174  CA  LYS A 282      16.243  -5.928   5.742  1.00 15.00      A    C  
ATOM   1175  CB  LYS A 282      17.182  -7.081   6.117  1.00 15.00      A    C  
ATOM   1176  CG  LYS A 282      18.616  -6.902   5.636  1.00 15.00      A    C  
ATOM   1177  CD  LYS A 282      19.490  -8.088   6.020  1.00 15.00      A    C  
ATOM   1178  CE  LYS A 282      19.026  -9.367   5.340  1.00 15.00      A    C  
ATOM   1179  NZ  LYS A 282      19.927 -10.516   5.637  1.00 15.00      A    N  
ATOM   1180  HZ1 LYS A 282      20.118 -10.566   6.659  1.00 15.00      A    H  
ATOM   1181  HZ2 LYS A 282      20.829 -10.404   5.132  1.00 15.00      A    H  
ATOM   1182  HZ3 LYS A 282      19.482 -11.406   5.335  1.00 15.00      A    H  
ATOM   1183  C   LYS A 282      16.148  -5.805   4.223  1.00 15.00      A    C  
ATOM   1184  O   LYS A 282      15.798  -6.766   3.535  1.00 15.00      A    O  
ATOM   1185  N   LEU A 283      16.460  -4.623   3.704  1.00 15.00      A    N  
ATOM   1186  HN  LEU A 283      16.755  -3.899   4.296  1.00 15.00      A    H  
ATOM   1187  CA  LEU A 283      16.377  -4.382   2.269  1.00 15.00      A    C  
ATOM   1188  CB  LEU A 283      15.405  -3.240   1.974  1.00 15.00      A    C  
ATOM   1189  CG  LEU A 283      13.955  -3.463   2.411  1.00 15.00      A    C  
ATOM   1190  CD1 LEU A 283      13.135  -2.202   2.200  1.00 15.00      A    C  
ATOM   1191  CD2 LEU A 283      13.340  -4.635   1.660  1.00 15.00      A    C  
ATOM   1192  C   LEU A 283      17.736  -4.098   1.640  1.00 15.00      A    C  
ATOM   1193  O   LEU A 283      18.629  -3.533   2.274  1.00 15.00      A    O  
ATOM   1194  N   ARG A 284      17.875  -4.499   0.381  1.00 15.00      A    N  
ATOM   1195  HN  ARG A 284      17.120  -4.945  -0.059  1.00 15.00      A    H  
ATOM   1196  CA  ARG A 284      19.109  -4.301  -0.370  1.00 15.00      A    C  
ATOM   1197  CB  ARG A 284      19.723  -5.656  -0.741  1.00 15.00      A    C  
ATOM   1198  CG  ARG A 284      20.117  -6.519   0.452  1.00 15.00      A    C  
ATOM   1199  CD  ARG A 284      20.471  -7.936   0.018  1.00 15.00      A    C  
ATOM   1200  NE  ARG A 284      21.039  -8.726   1.112  1.00 15.00      A    N  
ATOM   1201  HE  ARG A 284      21.408  -8.238   1.877  1.00 15.00      A    H  
ATOM   1202  CZ  ARG A 284      21.077 -10.061   1.126  1.00 15.00      A    C  
ATOM   1203  NH1 ARG A 284      20.582 -10.758   0.110  1.00 15.00      A    N  
ATOM   1204 HH11 ARG A 284      20.158 -10.264  -0.701  1.00 15.00      A    H  
ATOM   1205 HH12 ARG A 284      20.615 -11.798   0.127  1.00 15.00      A    H  
ATOM   1206  NH2 ARG A 284      21.630 -10.700   2.151  1.00 15.00      A    N  
ATOM   1207 HH21 ARG A 284      21.660 -11.740   2.160  1.00 15.00      A    H  
ATOM   1208 HH22 ARG A 284      22.034 -10.162   2.944  1.00 15.00      A    H  
ATOM   1209  C   ARG A 284      18.834  -3.484  -1.634  1.00 15.00      A    C  
ATOM   1210  O   ARG A 284      17.678  -3.214  -1.964  1.00 15.00      A    O  
ATOM   1211  N   SER A 285      19.897  -3.094  -2.337  1.00 15.00      A    N  
ATOM   1212  HN  SER A 285      20.794  -3.338  -2.022  1.00 15.00      A    H  
ATOM   1213  CA  SER A 285      19.762  -2.307  -3.560  1.00 15.00      A    C  
ATOM   1214  CB  SER A 285      21.087  -1.635  -3.939  1.00 15.00      A    C  
ATOM   1215  OG  SER A 285      22.066  -2.589  -4.315  1.00 15.00      A    O  
ATOM   1216  HG  SER A 285      22.057  -2.697  -5.269  1.00 15.00      A    H  
ATOM   1217  C   SER A 285      19.227  -3.149  -4.719  1.00 15.00      A    C  
ATOM   1218  O   SER A 285      19.790  -4.190  -5.059  1.00 15.00      A    O  
ATOM   1219  N   GLY A 286      18.131  -2.688  -5.314  1.00 15.00      A    N  
ATOM   1220  HN  GLY A 286      17.730  -1.851  -4.999  1.00 15.00      A    H  
ATOM   1221  CA  GLY A 286      17.525  -3.403  -6.423  1.00 15.00      A    C  
ATOM   1222  C   GLY A 286      16.166  -3.975  -6.067  1.00 15.00      A    C  
ATOM   1223  O   GLY A 286      15.374  -4.304  -6.950  1.00 15.00      A    O  
ATOM   1224  N   GLU A 287      15.897  -4.094  -4.770  1.00 15.00      A    N  
ATOM   1225  HN  GLU A 287      16.569  -3.813  -4.114  1.00 15.00      A    H  
ATOM   1226  CA  GLU A 287      14.627  -4.631  -4.299  1.00 15.00      A    C  
ATOM   1227  CB  GLU A 287      14.758  -5.159  -2.871  1.00 15.00      A    C  
ATOM   1228  CG  GLU A 287      15.910  -6.133  -2.685  1.00 15.00      A    C  
ATOM   1229  CD  GLU A 287      15.685  -7.090  -1.536  1.00 15.00      A    C  
ATOM   1230  OE1 GLU A 287      16.004  -6.725  -0.385  1.00 15.00      A    O  
ATOM   1231  OE2 GLU A 287      15.188  -8.208  -1.788  1.00 15.00      A    O  
ATOM   1232  C   GLU A 287      13.524  -3.583  -4.391  1.00 15.00      A    C  
ATOM   1233  O   GLU A 287      13.758  -2.399  -4.154  1.00 15.00      A    O  
ATOM   1234  N   GLU A 288      12.324  -4.030  -4.740  1.00 15.00      A    N  
ATOM   1235  HN  GLU A 288      12.201  -4.988  -4.905  1.00 15.00      A    H  
ATOM   1236  CA  GLU A 288      11.185  -3.137  -4.887  1.00 15.00      A    C  
ATOM   1237  CB  GLU A 288      10.634  -3.228  -6.313  1.00 15.00      A    C  
ATOM   1238  CG  GLU A 288      11.682  -3.055  -7.401  1.00 15.00      A    C  
ATOM   1239  CD  GLU A 288      11.256  -3.662  -8.722  1.00 15.00      A    C  
ATOM   1240  OE1 GLU A 288      10.675  -2.931  -9.555  1.00 15.00      A    O  
ATOM   1241  OE2 GLU A 288      11.501  -4.871  -8.924  1.00 15.00      A    O  
ATOM   1242  C   GLU A 288      10.080  -3.472  -3.891  1.00 15.00      A    C  
ATOM   1243  O   GLU A 288       9.904  -4.627  -3.500  1.00 15.00      A    O  
ATOM   1244  N   ILE A 289       9.344  -2.444  -3.485  1.00 15.00      A    N  
ATOM   1245  HN  ILE A 289       9.554  -1.549  -3.825  1.00 15.00      A    H  
ATOM   1246  CA  ILE A 289       8.234  -2.601  -2.551  1.00 15.00      A    C  
ATOM   1247  CB  ILE A 289       8.476  -1.803  -1.247  1.00 15.00      A    C  
ATOM   1248  CG1 ILE A 289       9.718  -2.321  -0.510  1.00 15.00      A    C  
ATOM   1249  CG2 ILE A 289       7.253  -1.846  -0.340  1.00 15.00      A    C  
ATOM   1250  CD1 ILE A 289       9.625  -3.769  -0.072  1.00 15.00      A    C  
ATOM   1251  C   ILE A 289       6.940  -2.127  -3.214  1.00 15.00      A    C  
ATOM   1252  O   ILE A 289       6.805  -0.952  -3.557  1.00 15.00      A    O  
ATOM   1253  N   SER A 290       5.995  -3.046  -3.398  1.00 15.00      A    N  
ATOM   1254  HN  SER A 290       6.151  -3.964  -3.088  1.00 15.00      A    H  
ATOM   1255  CA  SER A 290       4.726  -2.715  -4.041  1.00 15.00      A    C  
ATOM   1256  CB  SER A 290       4.584  -3.451  -5.376  1.00 15.00      A    C  
ATOM   1257  OG  SER A 290       5.175  -4.738  -5.318  1.00 15.00      A    O  
ATOM   1258  HG  SER A 290       5.875  -4.739  -4.661  1.00 15.00      A    H  
ATOM   1259  C   SER A 290       3.526  -2.995  -3.140  1.00 15.00      A    C  
ATOM   1260  O   SER A 290       3.543  -3.924  -2.332  1.00 15.00      A    O  
ATOM   1261  N   ILE A 291       2.484  -2.179  -3.292  1.00 15.00      A    N  
ATOM   1262  HN  ILE A 291       2.534  -1.463  -3.959  1.00 15.00      A    H  
ATOM   1263  CA  ILE A 291       1.269  -2.320  -2.497  1.00 15.00      A    C  
ATOM   1264  CB  ILE A 291       0.857  -0.973  -1.857  1.00 15.00      A    C  
ATOM   1265  CG1 ILE A 291       1.996  -0.401  -1.006  1.00 15.00      A    C  
ATOM   1266  CG2 ILE A 291      -0.414  -1.123  -1.030  1.00 15.00      A    C  
ATOM   1267  CD1 ILE A 291       2.392  -1.270   0.170  1.00 15.00      A    C  
ATOM   1268  C   ILE A 291       0.109  -2.844  -3.341  1.00 15.00      A    C  
ATOM   1269  O   ILE A 291      -0.320  -2.196  -4.296  1.00 15.00      A    O  
ATOM   1270  N   GLU A 292      -0.388  -4.023  -2.982  1.00 15.00      A    N  
ATOM   1271  HN  GLU A 292       0.009  -4.494  -2.220  1.00 15.00      A    H  
ATOM   1272  CA  GLU A 292      -1.507  -4.636  -3.687  1.00 15.00      A    C  
ATOM   1273  CB  GLU A 292      -1.175  -6.079  -4.067  1.00 15.00      A    C  
ATOM   1274  CG  GLU A 292       0.062  -6.234  -4.933  1.00 15.00      A    C  
ATOM   1275  CD  GLU A 292       0.160  -7.616  -5.545  1.00 15.00      A    C  
ATOM   1276  OE1 GLU A 292       0.803  -8.494  -4.933  1.00 15.00      A    O  
ATOM   1277  OE2 GLU A 292      -0.412  -7.821  -6.636  1.00 15.00      A    O  
ATOM   1278  C   GLU A 292      -2.749  -4.618  -2.807  1.00 15.00      A    C  
ATOM   1279  O   GLU A 292      -2.710  -5.066  -1.665  1.00 15.00      A    O  
ATOM   1280  N   VAL A 293      -3.852  -4.098  -3.332  1.00 15.00      A    N  
ATOM   1281  HN  VAL A 293      -3.836  -3.758  -4.252  1.00 15.00      A    H  
ATOM   1282  CA  VAL A 293      -5.088  -4.028  -2.560  1.00 15.00      A    C  
ATOM   1283  CB  VAL A 293      -5.432  -2.584  -2.130  1.00 15.00      A    C  
ATOM   1284  CG1 VAL A 293      -4.414  -2.054  -1.131  1.00 15.00      A    C  
ATOM   1285  CG2 VAL A 293      -5.537  -1.667  -3.339  1.00 15.00      A    C  
ATOM   1286  C   VAL A 293      -6.277  -4.617  -3.307  1.00 15.00      A    C  
ATOM   1287  O   VAL A 293      -6.266  -4.745  -4.533  1.00 15.00      A    O  
ATOM   1288  N   SER A 294      -7.297  -4.981  -2.541  1.00 15.00      A    N  
ATOM   1289  HN  SER A 294      -7.220  -4.875  -1.570  1.00 15.00      A    H  
ATOM   1290  CA  SER A 294      -8.526  -5.531  -3.090  1.00 15.00      A    C  
ATOM   1291  CB  SER A 294      -8.971  -6.742  -2.274  1.00 15.00      A    C  
ATOM   1292  OG  SER A 294      -8.679  -6.561  -0.901  1.00 15.00      A    O  
ATOM   1293  HG  SER A 294      -9.492  -6.394  -0.419  1.00 15.00      A    H  
ATOM   1294  C   SER A 294      -9.602  -4.453  -3.081  1.00 15.00      A    C  
ATOM   1295  O   SER A 294      -9.714  -3.698  -2.113  1.00 15.00      A    O  
ATOM   1296  N   ASN A 295     -10.390  -4.390  -4.155  1.00 15.00      A    N  
ATOM   1297  HN  ASN A 295     -10.262  -5.043  -4.875  1.00 15.00      A    H  
ATOM   1298  CA  ASN A 295     -11.439  -3.376  -4.295  1.00 15.00      A    C  
ATOM   1299  CB  ASN A 295     -12.494  -3.489  -3.180  1.00 15.00      A    C  
ATOM   1300  CG  ASN A 295     -13.268  -4.796  -3.220  1.00 15.00      A    C  
ATOM   1301  OD1 ASN A 295     -14.226  -4.937  -3.977  1.00 15.00      A    O  
ATOM   1302  ND2 ASN A 295     -12.871  -5.757  -2.388  1.00 15.00      A    N  
ATOM   1303 HD21 ASN A 295     -12.109  -5.575  -1.798  1.00 15.00      A    H  
ATOM   1304 HD22 ASN A 295     -13.356  -6.609  -2.400  1.00 15.00      A    H  
ATOM   1305  C   ASN A 295     -10.814  -1.972  -4.340  1.00 15.00      A    C  
ATOM   1306  O   ASN A 295     -10.974  -1.175  -3.412  1.00 15.00      A    O  
ATOM   1307  N   PRO A 296     -10.087  -1.661  -5.437  1.00 15.00      A    N  
ATOM   1308  CA  PRO A 296      -9.391  -0.378  -5.618  1.00 15.00      A    C  
ATOM   1309  CB  PRO A 296      -8.389  -0.662  -6.752  1.00 15.00      A    C  
ATOM   1310  CG  PRO A 296      -8.528  -2.118  -7.067  1.00 15.00      A    C  
ATOM   1311  CD  PRO A 296      -9.889  -2.532  -6.598  1.00 15.00      A    C  
ATOM   1312  C   PRO A 296     -10.315   0.774  -6.012  1.00 15.00      A    C  
ATOM   1313  O   PRO A 296      -9.887   1.927  -6.067  1.00 15.00      A    O  
ATOM   1314  N   SER A 297     -11.576   0.461  -6.287  1.00 15.00      A    N  
ATOM   1315  HN  SER A 297     -11.859  -0.476  -6.233  1.00 15.00      A    H  
ATOM   1316  CA  SER A 297     -12.548   1.478  -6.663  1.00 15.00      A    C  
ATOM   1317  CB  SER A 297     -13.613   0.886  -7.590  1.00 15.00      A    C  
ATOM   1318  OG  SER A 297     -13.740  -0.511  -7.391  1.00 15.00      A    O  
ATOM   1319  HG  SER A 297     -13.105  -0.972  -7.945  1.00 15.00      A    H  
ATOM   1320  C   SER A 297     -13.194   2.098  -5.426  1.00 15.00      A    C  
ATOM   1321  O   SER A 297     -14.036   2.992  -5.529  1.00 15.00      A    O  
ATOM   1322  N   LEU A 298     -12.782   1.617  -4.256  1.00 15.00      A    N  
ATOM   1323  HN  LEU A 298     -12.100   0.914  -4.246  1.00 15.00      A    H  
ATOM   1324  CA  LEU A 298     -13.305   2.107  -2.989  1.00 15.00      A    C  
ATOM   1325  CB  LEU A 298     -13.887   0.948  -2.175  1.00 15.00      A    C  
ATOM   1326  CG  LEU A 298     -14.784  -0.039  -2.929  1.00 15.00      A    C  
ATOM   1327  CD1 LEU A 298     -15.248  -1.151  -2.002  1.00 15.00      A    C  
ATOM   1328  CD2 LEU A 298     -15.975   0.673  -3.550  1.00 15.00      A    C  
ATOM   1329  C   LEU A 298     -12.199   2.789  -2.191  1.00 15.00      A    C  
ATOM   1330  O   LEU A 298     -12.337   3.021  -0.989  1.00 15.00      A    O  
ATOM   1331  N   LEU A 299     -11.102   3.106  -2.872  1.00 15.00      A    N  
ATOM   1332  HN  LEU A 299     -11.061   2.902  -3.830  1.00 15.00      A    H  
ATOM   1333  CA  LEU A 299      -9.962   3.752  -2.236  1.00 15.00      A    C  
ATOM   1334  CB  LEU A 299      -8.682   3.497  -3.034  1.00 15.00      A    C  
ATOM   1335  CG  LEU A 299      -8.125   2.075  -2.959  1.00 15.00      A    C  
ATOM   1336  CD1 LEU A 299      -6.881   1.937  -3.819  1.00 15.00      A    C  
ATOM   1337  CD2 LEU A 299      -7.824   1.701  -1.519  1.00 15.00      A    C  
ATOM   1338  C   LEU A 299     -10.191   5.246  -2.052  1.00 15.00      A    C  
ATOM   1339  O   LEU A 299     -10.942   5.870  -2.804  1.00 15.00      A    O  
ATOM   1340  N   ASP A 300      -9.532   5.811  -1.045  1.00 15.00      A    N  
ATOM   1341  HN  ASP A 300      -8.940   5.256  -0.494  1.00 15.00      A    H  
ATOM   1342  CA  ASP A 300      -9.660   7.231  -0.741  1.00 15.00      A    C  
ATOM   1343  CB  ASP A 300      -9.493   7.464   0.765  1.00 15.00      A    C  
ATOM   1344  CG  ASP A 300     -10.170   8.729   1.261  1.00 15.00      A    C  
ATOM   1345  OD1 ASP A 300     -10.396   9.648   0.446  1.00 15.00      A    O  
ATOM   1346  OD2 ASP A 300     -10.478   8.798   2.471  1.00 15.00      A    O  
ATOM   1347  C   ASP A 300      -8.627   8.046  -1.515  1.00 15.00      A    C  
ATOM   1348  O   ASP A 300      -7.423   7.843  -1.357  1.00 15.00      A    O  
ATOM   1349  N   PRO A 301      -9.097   8.977  -2.367  1.00 15.00      A    N  
ATOM   1350  CA  PRO A 301      -8.223   9.843  -3.176  1.00 15.00      A    C  
ATOM   1351  CB  PRO A 301      -9.203  10.571  -4.101  1.00 15.00      A    C  
ATOM   1352  CG  PRO A 301     -10.504  10.539  -3.376  1.00 15.00      A    C  
ATOM   1353  CD  PRO A 301     -10.524   9.238  -2.630  1.00 15.00      A    C  
ATOM   1354  C   PRO A 301      -7.432  10.860  -2.344  1.00 15.00      A    C  
ATOM   1355  O   PRO A 301      -6.596  11.588  -2.883  1.00 15.00      A    O  
ATOM   1356  N   ASP A 302      -7.694  10.909  -1.039  1.00 15.00      A    N  
ATOM   1357  HN  ASP A 302      -8.372  10.310  -0.663  1.00 15.00      A    H  
ATOM   1358  CA  ASP A 302      -6.998  11.840  -0.152  1.00 15.00      A    C  
ATOM   1359  CB  ASP A 302      -7.765  12.039   1.157  1.00 15.00      A    C  
ATOM   1360  CG  ASP A 302      -8.879  13.068   1.036  1.00 15.00      A    C  
ATOM   1361  OD1 ASP A 302      -9.058  13.629  -0.069  1.00 15.00      A    O  
ATOM   1362  OD2 ASP A 302      -9.570  13.319   2.049  1.00 15.00      A    O  
ATOM   1363  C   ASP A 302      -5.558  11.401   0.116  1.00 15.00      A    C  
ATOM   1364  O   ASP A 302      -5.250  10.208   0.125  1.00 15.00      A    O  
ATOM   1365  N   GLN A 303      -4.684  12.384   0.338  1.00 15.00      A    N  
ATOM   1366  HN  GLN A 303      -5.002  13.311   0.331  1.00 15.00      A    H  
ATOM   1367  CA  GLN A 303      -3.267  12.127   0.586  1.00 15.00      A    C  
ATOM   1368  CB  GLN A 303      -2.431  13.354   0.194  1.00 15.00      A    C  
ATOM   1369  CG  GLN A 303      -2.494  14.506   1.188  1.00 15.00      A    C  
ATOM   1370  CD  GLN A 303      -1.571  15.653   0.820  1.00 15.00      A    C  
ATOM   1371  OE1 GLN A 303      -0.564  15.460   0.140  1.00 15.00      A    O  
ATOM   1372  NE2 GLN A 303      -1.903  16.852   1.281  1.00 15.00      A    N  
ATOM   1373 HE21 GLN A 303      -2.714  16.931   1.827  1.00 15.00      A    H  
ATOM   1374 HE22 GLN A 303      -1.324  17.611   1.058  1.00 15.00      A    H  
ATOM   1375  C   GLN A 303      -2.980  11.732   2.038  1.00 15.00      A    C  
ATOM   1376  O   GLN A 303      -1.917  11.186   2.338  1.00 15.00      A    O  
ATOM   1377  N   ASP A 304      -3.923  12.015   2.933  1.00 15.00      A    N  
ATOM   1378  HN  ASP A 304      -4.751  12.446   2.635  1.00 15.00      A    H  
ATOM   1379  CA  ASP A 304      -3.758  11.692   4.349  1.00 15.00      A    C  
ATOM   1380  CB  ASP A 304      -4.131  12.885   5.242  1.00 15.00      A    C  
ATOM   1381  CG  ASP A 304      -5.579  13.332   5.104  1.00 15.00      A    C  
ATOM   1382  OD1 ASP A 304      -6.117  13.295   3.974  1.00 15.00      A    O  
ATOM   1383  OD2 ASP A 304      -6.174  13.733   6.127  1.00 15.00      A    O  
ATOM   1384  C   ASP A 304      -4.543  10.441   4.736  1.00 15.00      A    C  
ATOM   1385  O   ASP A 304      -4.635  10.089   5.913  1.00 15.00      A    O  
ATOM   1386  N   ALA A 305      -5.098   9.772   3.732  1.00 15.00      A    N  
ATOM   1387  HN  ALA A 305      -4.989  10.110   2.818  1.00 15.00      A    H  
ATOM   1388  CA  ALA A 305      -5.863   8.554   3.950  1.00 15.00      A    C  
ATOM   1389  CB  ALA A 305      -7.235   8.677   3.312  1.00 15.00      A    C  
ATOM   1390  C   ALA A 305      -5.120   7.348   3.391  1.00 15.00      A    C  
ATOM   1391  O   ALA A 305      -4.766   6.430   4.127  1.00 15.00      A    O  
ATOM   1392  N   THR A 306      -4.880   7.362   2.084  1.00 15.00      A    N  
ATOM   1393  HN  THR A 306      -5.188   8.123   1.548  1.00 15.00      A    H  
ATOM   1394  CA  THR A 306      -4.171   6.274   1.426  1.00 15.00      A    C  
ATOM   1395  CB  THR A 306      -4.911   5.812   0.156  1.00 15.00      A    C  
ATOM   1396  OG1 THR A 306      -6.252   5.435   0.498  1.00 15.00      A    O  
ATOM   1397  HG1 THR A 306      -6.627   6.092   1.089  1.00 15.00      A    H  
ATOM   1398  CG2 THR A 306      -4.207   4.622  -0.480  1.00 15.00      A    C  
ATOM   1399  C   THR A 306      -2.741   6.691   1.075  1.00 15.00      A    C  
ATOM   1400  O   THR A 306      -2.526   7.593   0.263  1.00 15.00      A    O  
ATOM   1401  N   TYR A 307      -1.769   6.026   1.703  1.00 15.00      A    N  
ATOM   1402  HN  TYR A 307      -2.013   5.318   2.336  1.00 15.00      A    H  
ATOM   1403  CA  TYR A 307      -0.354   6.313   1.475  1.00 15.00      A    C  
ATOM   1404  CB  TYR A 307       0.057   7.629   2.155  1.00 15.00      A    C  
ATOM   1405  CG  TYR A 307      -0.165   7.673   3.656  1.00 15.00      A    C  
ATOM   1406  CD1 TYR A 307       0.819   7.242   4.539  1.00 15.00      A    C  
ATOM   1407  CD2 TYR A 307      -1.354   8.156   4.190  1.00 15.00      A    C  
ATOM   1408  CE1 TYR A 307       0.626   7.290   5.906  1.00 15.00      A    C  
ATOM   1409  CE2 TYR A 307      -1.556   8.206   5.557  1.00 15.00      A    C  
ATOM   1410  CZ  TYR A 307      -0.563   7.772   6.409  1.00 15.00      A    C  
ATOM   1411  OH  TYR A 307      -0.758   7.824   7.769  1.00 15.00      A    O  
ATOM   1412  HH  TYR A 307      -1.598   7.416   7.987  1.00 15.00      A    H  
ATOM   1413  C   TYR A 307       0.530   5.164   1.958  1.00 15.00      A    C  
ATOM   1414  O   TYR A 307       0.045   4.219   2.581  1.00 15.00      A    O  
ATOM   1415  N   PHE A 308       1.829   5.256   1.666  1.00 15.00      A    N  
ATOM   1416  HN  PHE A 308       2.146   6.037   1.165  1.00 15.00      A    H  
ATOM   1417  CA  PHE A 308       2.793   4.235   2.072  1.00 15.00      A    C  
ATOM   1418  CB  PHE A 308       2.570   2.922   1.298  1.00 15.00      A    C  
ATOM   1419  CG  PHE A 308       3.379   2.776   0.036  1.00 15.00      A    C  
ATOM   1420  CD1 PHE A 308       4.567   2.056   0.039  1.00 15.00      A    C  
ATOM   1421  CD2 PHE A 308       2.954   3.351  -1.151  1.00 15.00      A    C  
ATOM   1422  CE1 PHE A 308       5.313   1.914  -1.115  1.00 15.00      A    C  
ATOM   1423  CE2 PHE A 308       3.696   3.213  -2.309  1.00 15.00      A    C  
ATOM   1424  CZ  PHE A 308       4.878   2.494  -2.291  1.00 15.00      A    C  
ATOM   1425  C   PHE A 308       4.221   4.735   1.883  1.00 15.00      A    C  
ATOM   1426  O   PHE A 308       4.490   5.540   0.987  1.00 15.00      A    O  
ATOM   1427  N   GLY A 309       5.134   4.268   2.729  1.00 15.00      A    N  
ATOM   1428  HN  GLY A 309       4.867   3.640   3.434  1.00 15.00      A    H  
ATOM   1429  CA  GLY A 309       6.515   4.690   2.615  1.00 15.00      A    C  
ATOM   1430  C   GLY A 309       7.475   3.857   3.436  1.00 15.00      A    C  
ATOM   1431  O   GLY A 309       7.114   2.797   3.948  1.00 15.00      A    O  
ATOM   1432  N   ALA A 310       8.706   4.350   3.555  1.00 15.00      A    N  
ATOM   1433  HN  ALA A 310       8.918   5.201   3.119  1.00 15.00      A    H  
ATOM   1434  CA  ALA A 310       9.751   3.672   4.312  1.00 15.00      A    C  
ATOM   1435  CB  ALA A 310      10.257   2.459   3.548  1.00 15.00      A    C  
ATOM   1436  C   ALA A 310      10.908   4.622   4.589  1.00 15.00      A    C  
ATOM   1437  O   ALA A 310      11.161   5.545   3.816  1.00 15.00      A    O  
ATOM   1438  N   PHE A 311      11.606   4.393   5.692  1.00 15.00      A    N  
ATOM   1439  HN  PHE A 311      11.354   3.642   6.269  1.00 15.00      A    H  
ATOM   1440  CA  PHE A 311      12.743   5.225   6.068  1.00 15.00      A    C  
ATOM   1441  CB  PHE A 311      12.326   6.352   7.026  1.00 15.00      A    C  
ATOM   1442  CG  PHE A 311      11.571   5.903   8.249  1.00 15.00      A    C  
ATOM   1443  CD1 PHE A 311      12.230   5.707   9.452  1.00 15.00      A    C  
ATOM   1444  CD2 PHE A 311      10.201   5.684   8.196  1.00 15.00      A    C  
ATOM   1445  CE1 PHE A 311      11.542   5.301  10.579  1.00 15.00      A    C  
ATOM   1446  CE2 PHE A 311       9.506   5.277   9.318  1.00 15.00      A    C  
ATOM   1447  CZ  PHE A 311      10.178   5.085  10.511  1.00 15.00      A    C  
ATOM   1448  C   PHE A 311      13.859   4.372   6.659  1.00 15.00      A    C  
ATOM   1449  O   PHE A 311      13.601   3.456   7.442  1.00 15.00      A    O  
ATOM   1450  N   LYS A 312      15.096   4.669   6.270  1.00 15.00      A    N  
ATOM   1451  HN  LYS A 312      15.235   5.416   5.651  1.00 15.00      A    H  
ATOM   1452  CA  LYS A 312      16.250   3.917   6.750  1.00 15.00      A    C  
ATOM   1453  CB  LYS A 312      17.476   4.182   5.875  1.00 15.00      A    C  
ATOM   1454  CG  LYS A 312      18.572   3.140   6.019  1.00 15.00      A    C  
ATOM   1455  CD  LYS A 312      19.761   3.688   6.788  1.00 15.00      A    C  
ATOM   1456  CE  LYS A 312      20.892   4.078   5.853  1.00 15.00      A    C  
ATOM   1457  NZ  LYS A 312      21.466   2.891   5.161  1.00 15.00      A    N  
ATOM   1458  HZ1 LYS A 312      21.704   2.154   5.855  1.00 15.00      A    H  
ATOM   1459  HZ2 LYS A 312      22.330   3.160   4.649  1.00 15.00      A    H  
ATOM   1460  HZ3 LYS A 312      20.779   2.505   4.482  1.00 15.00      A    H  
ATOM   1461  C   LYS A 312      16.548   4.227   8.211  1.00 15.00      A    C  
ATOM   1462  O   LYS A 312      16.750   5.383   8.583  1.00 15.00      A    O  
ATOM   1463  N   VAL A 313      16.576   3.182   9.031  1.00 15.00      A    N  
ATOM   1464  HN  VAL A 313      16.422   2.286   8.667  1.00 15.00      A    H  
ATOM   1465  CA  VAL A 313      16.830   3.336  10.457  1.00 15.00      A    C  
ATOM   1466  CB  VAL A 313      15.769   2.595  11.303  1.00 15.00      A    C  
ATOM   1467  CG1 VAL A 313      15.883   2.980  12.771  1.00 15.00      A    C  
ATOM   1468  CG2 VAL A 313      14.367   2.875  10.781  1.00 15.00      A    C  
ATOM   1469  C   VAL A 313      18.220   2.839  10.852  1.00 15.00      A    C  
ATOM   1470  O   VAL A 313      18.872   3.431  11.713  1.00 15.00      A    O  
ATOM   1471  N   ARG A 314      18.682   1.761  10.221  1.00 15.00      A    N  
ATOM   1472  HN  ARG A 314      18.140   1.341   9.519  1.00 15.00      A    H  
ATOM   1473  CA  ARG A 314      19.988   1.200  10.555  1.00 15.00      A    C  
ATOM   1474  CB  ARG A 314      19.832   0.070  11.573  1.00 15.00      A    C  
ATOM   1475  CG  ARG A 314      20.554   0.313  12.888  1.00 15.00      A    C  
ATOM   1476  CD  ARG A 314      20.843  -0.997  13.602  1.00 15.00      A    C  
ATOM   1477  NE  ARG A 314      21.644  -1.895  12.775  1.00 15.00      A    N  
ATOM   1478  HE  ARG A 314      21.765  -1.652  11.833  1.00 15.00      A    H  
ATOM   1479  CZ  ARG A 314      22.219  -3.006  13.225  1.00 15.00      A    C  
ATOM   1480  NH1 ARG A 314      22.076  -3.369  14.493  1.00 15.00      A    N  
ATOM   1481 HH11 ARG A 314      22.526  -4.240  14.838  1.00 15.00      A    H  
ATOM   1482 HH12 ARG A 314      21.518  -2.779  15.143  1.00 15.00      A    H  
ATOM   1483  NH2 ARG A 314      22.932  -3.760  12.401  1.00 15.00      A    N  
ATOM   1484 HH21 ARG A 314      23.047  -3.477  11.407  1.00 15.00      A    H  
ATOM   1485 HH22 ARG A 314      23.381  -4.631  12.750  1.00 15.00      A    H  
ATOM   1486  C   ARG A 314      20.747   0.692   9.335  1.00 15.00      A    C  
ATOM   1487  O   ARG A 314      20.178   0.510   8.260  1.00 15.00      A    O  
ATOM   1488  N   ASP A 315      22.046   0.470   9.523  1.00 15.00      A    N  
ATOM   1489  HN  ASP A 315      22.436   0.652  10.404  1.00 15.00      A    H  
ATOM   1490  CA  ASP A 315      22.911  -0.030   8.461  1.00 15.00      A    C  
ATOM   1491  CB  ASP A 315      24.225   0.761   8.424  1.00 15.00      A    C  
ATOM   1492  CG  ASP A 315      24.079   2.153   7.841  1.00 15.00      A    C  
ATOM   1493  OD1 ASP A 315      22.936   2.644   7.750  1.00 15.00      A    O  
ATOM   1494  OD2 ASP A 315      25.112   2.755   7.477  1.00 15.00      A    O  
ATOM   1495  C   ASP A 315      23.221  -1.502   8.691  1.00 15.00      A    C  
ATOM   1496  O   ASP A 315      23.259  -1.961   9.835  1.00 15.00      A    O  
ATOM   1497  N   ILE A 316      23.434  -2.243   7.604  1.00 15.00      A    N  
ATOM   1498  HN  ILE A 316      23.381  -1.823   6.720  1.00 15.00      A    H  
ATOM   1499  CA  ILE A 316      23.757  -3.660   7.706  1.00 15.00      A    C  
ATOM   1500  CB  ILE A 316      23.593  -4.388   6.352  1.00 15.00      A    C  
ATOM   1501  CG1 ILE A 316      22.156  -4.226   5.840  1.00 15.00      A    C  
ATOM   1502  CG2 ILE A 316      23.947  -5.865   6.488  1.00 15.00      A    C  
ATOM   1503  CD1 ILE A 316      21.910  -4.831   4.474  1.00 15.00      A    C  
ATOM   1504  C   ILE A 316      25.183  -3.813   8.220  1.00 15.00      A    C  
ATOM   1505  O   ILE A 316      26.146  -3.571   7.483  1.00 15.00      A    O  
ATOM   1506  N   ASP A 317      25.303  -4.189   9.498  1.00 15.00      A    N  
ATOM   1507  HN  ASP A 317      24.491  -4.352  10.022  1.00 15.00      A    H  
ATOM   1508  CA  ASP A 317      26.598  -4.346  10.152  1.00 15.00      A    C  
ATOM   1509  CB  ASP A 317      27.530  -5.294   9.379  1.00 15.00      A    C  
ATOM   1510  CG  ASP A 317      27.220  -6.762   9.608  1.00 15.00      A    C  
ATOM   1511  OD1 ASP A 317      28.174  -7.569   9.641  1.00 15.00      A    O  
ATOM   1512  OD2 ASP A 317      26.026  -7.107   9.754  1.00 15.00      A    O  
ATOM   1513  C   ASP A 317      27.254  -2.984  10.357  1.00 15.00      A    C  
ATOM   1514  O   ASP A 317      26.563  -1.963  10.435  1.00 15.00      A    O  
ATOM   1515  C38 GRP B   0      -1.269 -14.463   7.991  1.00 15.00      B    C  
ATOM   1516  O8  GRP B   0       0.074 -14.882   7.724  1.00 15.00      B    O  
ATOM   1517  C32 GRP B   0       0.463 -14.447   6.414  1.00 15.00      B    C  
ATOM   1518  O1  GRP B   0       0.364 -13.020   6.342  1.00 15.00      B    O  
ATOM   1519  HAA GRP B   0       0.605 -12.716   5.419  1.00 15.00      B    H  
ATOM   1520  C40 GRP B   0       1.909 -14.869   6.143  1.00 15.00      B    C  
ATOM   1521  C22 GRP B   0       2.008 -16.393   6.185  1.00 15.00      B    C  
ATOM   1522  C6  GRP B   0       1.628 -16.938   7.563  1.00 15.00      B    C  
ATOM   1523  C35 GRP B   0       2.800 -14.255   7.225  1.00 15.00      B    C  
ATOM   1524  C37 GRP B   0       2.347 -14.360   4.765  1.00 15.00      B    C  
ATOM   1525  C39 GRP B   0       1.531 -14.965   3.617  1.00 15.00      B    C  
ATOM   1526  C17 GRP B   0       1.787 -16.474   3.578  1.00 15.00      B    C  
ATOM   1527  O10 GRP B   0       3.134 -16.720   3.151  1.00 15.00      B    O  
ATOM   1528  C42 GRP B   0       3.384 -18.128   3.140  1.00 15.00      B    C  
ATOM   1529  O7  GRP B   0       0.881 -17.114   2.675  1.00 15.00      B    O  
ATOM   1530  HAF GRP B   0       1.037 -18.101   2.689  1.00 15.00      B    H  
ATOM   1531  C12 GRP B   0       0.039 -14.694   3.818  1.00 15.00      B    C  
ATOM   1532  C9  GRP B   0       2.051 -14.291   2.343  1.00 15.00      B    C  
ATOM   1533  C28 GRP B   0       1.471 -14.792   1.019  1.00 15.00      B    C  
ATOM   1534  C23 GRP B   0      -0.056 -14.720   1.003  1.00 15.00      B    C  
ATOM   1535  O15 GRP B   0      -0.630 -15.747   1.822  1.00 15.00      B    O  
ATOM   1536  C19 GRP B   0      -2.058 -15.668   1.759  1.00 15.00      B    C  
ATOM   1537  O4  GRP B   0      -0.498 -13.429   1.433  1.00 15.00      B    O  
ATOM   1538  HAD GRP B   0      -0.203 -12.738   0.774  1.00 15.00      B    H  
ATOM   1539  C11 GRP B   0       1.921 -16.233   0.765  1.00 15.00      B    C  
ATOM   1540  C24 GRP B   0       2.046 -13.864  -0.058  1.00 15.00      B    C  
ATOM   1541  C30 GRP B   0       1.477 -14.042  -1.467  1.00 15.00      B    C  
ATOM   1542  C26 GRP B   0       1.734 -15.457  -1.997  1.00 15.00      B    C  
ATOM   1543  O12 GRP B   0       3.113 -15.796  -1.795  1.00 15.00      B    O  
ATOM   1544  C21 GRP B   0       3.362 -17.109  -2.305  1.00 15.00      B    C  
ATOM   1545  O3  GRP B   0       0.907 -16.405  -1.319  1.00 15.00      B    O  
ATOM   1546  HAC GRP B   0      -0.055 -16.211  -1.515  1.00 15.00      B    H  
ATOM   1547  C13 GRP B   0      -0.031 -13.778  -1.465  1.00 15.00      B    C  
ATOM   1548  C14 GRP B   0       2.204 -13.013  -2.335  1.00 15.00      B    C  
ATOM   1549  C29 GRP B   0       1.985 -13.144  -3.845  1.00 15.00      B    C  
ATOM   1550  C27 GRP B   0       0.503 -13.049  -4.212  1.00 15.00      B    C  
ATOM   1551  O13 GRP B   0      -0.195 -14.231  -3.793  1.00 15.00      B    O  
ATOM   1552  C10 GRP B   0      -1.562 -14.149  -4.203  1.00 15.00      B    C  
ATOM   1553  O2  GRP B   0      -0.085 -11.883  -3.632  1.00 15.00      B    O  
ATOM   1554  HAB GRP B   0       0.005 -11.922  -2.636  1.00 15.00      B    H  
ATOM   1555  C41 GRP B   0       2.542 -14.482  -4.334  1.00 15.00      B    C  
ATOM   1556  C34 GRP B   0       2.759 -11.979  -4.469  1.00 15.00      B    C  
ATOM   1557  C31 GRP B   0       2.543 -11.770  -5.970  1.00 15.00      B    C  
ATOM   1558  C2  GRP B   0       2.870 -13.039  -6.761  1.00 15.00      B    C  
ATOM   1559  O6  GRP B   0       4.151 -13.542  -6.347  1.00 15.00      B    O  
ATOM   1560  C25 GRP B   0       4.466 -14.720  -7.094  1.00 15.00      B    C  
ATOM   1561  O11 GRP B   0       1.871 -14.036  -6.533  1.00 15.00      B    O  
ATOM   1562  HAG GRP B   0       2.101 -14.864  -7.047  1.00 15.00      B    H  
ATOM   1563  C4  GRP B   0       1.089 -11.381  -6.235  1.00 15.00      B    C  
ATOM   1564  C36 GRP B   0       3.485 -10.631  -6.371  1.00 15.00      B    C  
ATOM   1565  C16 GRP B   0       3.651 -10.424  -7.879  1.00 15.00      B    C  
ATOM   1566  C15 GRP B   0       2.292 -10.127  -8.521  1.00 15.00      B    C  
ATOM   1567  O14 GRP B   0       1.489 -11.314  -8.567  1.00 15.00      B    O  
ATOM   1568  C7  GRP B   0       0.241 -11.023  -9.201  1.00 15.00      B    C  
ATOM   1569  O5  GRP B   0       1.621  -9.089  -7.803  1.00 15.00      B    O  
ATOM   1570  HAE GRP B   0       2.151  -8.243  -7.863  1.00 15.00      B    H  
ATOM   1571  C5  GRP B   0       4.251 -11.669  -8.536  1.00 15.00      B    C  
ATOM   1572  C3  GRP B   0       4.573  -9.212  -8.051  1.00 15.00      B    C  
ATOM   1573  C18 GRP B   0       5.067  -8.997  -9.485  1.00 15.00      B    C  
ATOM   1574  C8  GRP B   0       5.922 -10.192  -9.915  1.00 15.00      B    C  
ATOM   1575  C33 GRP B   0       6.444 -10.010 -11.340  1.00 15.00      B    C  
ATOM   1576  C20 GRP B   0       5.904  -7.719  -9.546  1.00 15.00      B    C  
ATOM   1577  C1  GRP B   0       3.897  -8.847 -10.459  1.00 15.00      B    C  
ATOM   1578  O9  GRP B   0       3.259 -10.114 -10.680  1.00 15.00      B    O  
ATOM   1579  C43 GRP B   0       2.197  -9.954 -11.625  1.00 15.00      B    C  
ATOM   1580  O16 GRP B   0       2.959  -7.888  -9.964  1.00 15.00      B    O  
ATOM   1581  HAH GRP B   0       3.427  -7.020  -9.794  1.00 15.00      B    H  
END
