# Supplementary material for: In silico assessment of biocompatibility and toxicity: molecular docking and dynamics simulation of PMMA-based dental materials for interim prosthetic restorations
Source: J Mater Sci Mater Med. 2024 Jun 4;35(1):28. doi: 10.1007/s10856-024-06799-7 (PMC11150300; doi:10.1007/s10856-024-06799-7)
Supplement: Supplementary file 3 — Supplementary Data 3 [file 10856_2024_6799_MOESM3_ESM.zip › Complexes/RUNX2_MMA.pdb]

REMARK FILENAME="complex_37w.pdb0"
REMARK ===============================================================
REMARK HADDOCK run for complex
REMARK initial structure: complex_37.pdb
REMARK ===============================================================
REMARK            total,bonds,angles,improper,dihe,vdw,elec,air,cdih,coup,rdcs,vean,dani,xpcs,rg
REMARK energies: -10.1318, 0, 0, 0, 0, -10.2779, -0.210186, 0.356362, 0, 0, 0, 0, 0, 0, 0
REMARK ===============================================================
REMARK            bonds,angles,impropers,dihe,air,cdih,coup,rdcs,vean,dani,xpcs
REMARK rms-dev.: 0,0,0,0,4.874162E-02,0,0, 0, 0, 0, 0
REMARK ===============================================================
REMARK               air,cdih,coup,rdcs,vean,dani,xpcs
REMARK               >0.3,>5,>1,>0,>5,>0.2,>0.2
REMARK violations.: 0, 0, 0, 0, 0, 0, 0
REMARK ===============================================================
REMARK                        CVpartition#,violations,rms
REMARK AIRs cross-validation: 2, 4, 3.71135
REMARK ===============================================================
REMARK NCS energy: 0
REMARK ===============================================================
REMARK Symmetry energy: 0
REMARK ===============================================================
REMARK Membrane restraining energy: 0
REMARK ===============================================================
REMARK Local cross-correlation:  0.0000
REMARK ===============================================================
REMARK Desolvation energy: -3.48102
REMARK Internal energy free molecules: -3435.94
REMARK Internal energy complex: -3407.23
REMARK Binding energy: 14.7424
REMARK ===============================================================
REMARK buried surface area: 281.064
REMARK ===============================================================
REMARK water - chain_1: 0 0 0
REMARK water - chain_2: 0 0 0
REMARK ===============================================================
REMARK water - water: 0 0 0
REMARK ===============================================================
REMARK DATE:14-Feb-2024  04:49:52       created by user: enmr
REMARK VERSION:1.3U
ATOM      1  N   ALA A 111       4.682 -14.067  -6.027  1.00 15.00      A    N  
ATOM      2  HN  ALA A 111       4.570 -15.006  -6.281  1.00 15.00      A    H  
ATOM      3  CA  ALA A 111       3.566 -13.145  -6.196  1.00 15.00      A    C  
ATOM      4  CB  ALA A 111       3.413 -12.267  -4.963  1.00 15.00      A    C  
ATOM      5  C   ALA A 111       3.744 -12.289  -7.448  1.00 15.00      A    C  
ATOM      6  O   ALA A 111       4.763 -12.384  -8.134  1.00 15.00      A    O  
ATOM      7  N   GLU A 112       2.748 -11.454  -7.737  1.00 15.00      A    N  
ATOM      8  HN  GLU A 112       1.965 -11.425  -7.149  1.00 15.00      A    H  
ATOM      9  CA  GLU A 112       2.786 -10.583  -8.908  1.00 15.00      A    C  
ATOM     10  CB  GLU A 112       1.419 -10.575  -9.596  1.00 15.00      A    C  
ATOM     11  CG  GLU A 112       1.448 -10.081 -11.033  1.00 15.00      A    C  
ATOM     12  CD  GLU A 112       0.061  -9.901 -11.619  1.00 15.00      A    C  
ATOM     13  OE1 GLU A 112      -0.170  -8.872 -12.288  1.00 15.00      A    O  
ATOM     14  OE2 GLU A 112      -0.795 -10.787 -11.408  1.00 15.00      A    O  
ATOM     15  C   GLU A 112       3.187  -9.157  -8.528  1.00 15.00      A    C  
ATOM     16  O   GLU A 112       2.909  -8.699  -7.419  1.00 15.00      A    O  
ATOM     17  N   LEU A 113       3.842  -8.460  -9.457  1.00 15.00      A    N  
ATOM     18  HN  LEU A 113       4.036  -8.881 -10.321  1.00 15.00      A    H  
ATOM     19  CA  LEU A 113       4.280  -7.085  -9.224  1.00 15.00      A    C  
ATOM     20  CB  LEU A 113       5.797  -6.973  -9.385  1.00 15.00      A    C  
ATOM     21  CG  LEU A 113       6.642  -7.775  -8.393  1.00 15.00      A    C  
ATOM     22  CD1 LEU A 113       8.119  -7.657  -8.737  1.00 15.00      A    C  
ATOM     23  CD2 LEU A 113       6.381  -7.307  -6.969  1.00 15.00      A    C  
ATOM     24  C   LEU A 113       3.575  -6.106 -10.163  1.00 15.00      A    C  
ATOM     25  O   LEU A 113       2.986  -6.511 -11.166  1.00 15.00      A    O  
ATOM     26  N   VAL A 114       3.643  -4.816  -9.833  1.00 15.00      A    N  
ATOM     27  HN  VAL A 114       4.131  -4.554  -9.023  1.00 15.00      A    H  
ATOM     28  CA  VAL A 114       3.006  -3.781 -10.644  1.00 15.00      A    C  
ATOM     29  CB  VAL A 114       1.611  -3.405 -10.083  1.00 15.00      A    C  
ATOM     30  CG1 VAL A 114       1.717  -2.449  -8.905  1.00 15.00      A    C  
ATOM     31  CG2 VAL A 114       0.703  -2.848 -11.172  1.00 15.00      A    C  
ATOM     32  C   VAL A 114       3.892  -2.533 -10.762  1.00 15.00      A    C  
ATOM     33  O   VAL A 114       4.842  -2.360  -9.996  1.00 15.00      A    O  
ATOM     34  N   ARG A 115       3.567  -1.671 -11.730  1.00 15.00      A    N  
ATOM     35  HN  ARG A 115       2.795  -1.869 -12.298  1.00 15.00      A    H  
ATOM     36  CA  ARG A 115       4.318  -0.440 -11.968  1.00 15.00      A    C  
ATOM     37  CB  ARG A 115       3.983   0.138 -13.343  1.00 15.00      A    C  
ATOM     38  CG  ARG A 115       4.474  -0.681 -14.522  1.00 15.00      A    C  
ATOM     39  CD  ARG A 115       4.599   0.195 -15.759  1.00 15.00      A    C  
ATOM     40  NE  ARG A 115       4.138  -0.479 -16.971  1.00 15.00      A    N  
ATOM     41  HE  ARG A 115       4.590  -1.311 -17.227  1.00 15.00      A    H  
ATOM     42  CZ  ARG A 115       3.150  -0.023 -17.741  1.00 15.00      A    C  
ATOM     43  NH1 ARG A 115       2.517   1.101 -17.424  1.00 15.00      A    N  
ATOM     44 HH11 ARG A 115       2.792   1.630 -16.571  1.00 15.00      A    H  
ATOM     45 HH12 ARG A 115       1.748   1.453 -18.029  1.00 15.00      A    H  
ATOM     46  NH2 ARG A 115       2.796  -0.690 -18.830  1.00 15.00      A    N  
ATOM     47 HH21 ARG A 115       3.290  -1.569 -19.085  1.00 15.00      A    H  
ATOM     48 HH22 ARG A 115       2.026  -0.334 -19.431  1.00 15.00      A    H  
ATOM     49  C   ARG A 115       4.033   0.622 -10.911  1.00 15.00      A    C  
ATOM     50  O   ARG A 115       3.002   0.592 -10.237  1.00 15.00      A    O  
ATOM     51  N   THR A 116       4.960   1.571 -10.794  1.00 15.00      A    N  
ATOM     52  HN  THR A 116       5.748   1.532 -11.374  1.00 15.00      A    H  
ATOM     53  CA  THR A 116       4.844   2.669  -9.839  1.00 15.00      A    C  
ATOM     54  CB  THR A 116       5.748   2.436  -8.610  1.00 15.00      A    C  
ATOM     55  OG1 THR A 116       7.084   2.166  -9.047  1.00 15.00      A    O  
ATOM     56  HG1 THR A 116       7.240   2.595  -9.891  1.00 15.00      A    H  
ATOM     57  CG2 THR A 116       5.246   1.270  -7.771  1.00 15.00      A    C  
ATOM     58  C   THR A 116       5.270   3.977 -10.500  1.00 15.00      A    C  
ATOM     59  O   THR A 116       5.483   4.025 -11.712  1.00 15.00      A    O  
ATOM     60  N   ASP A 117       5.398   5.035  -9.703  1.00 15.00      A    N  
ATOM     61  HN  ASP A 117       5.207   4.942  -8.747  1.00 15.00      A    H  
ATOM     62  CA  ASP A 117       5.816   6.335 -10.223  1.00 15.00      A    C  
ATOM     63  CB  ASP A 117       5.171   7.478  -9.433  1.00 15.00      A    C  
ATOM     64  CG  ASP A 117       3.736   7.739  -9.855  1.00 15.00      A    C  
ATOM     65  OD1 ASP A 117       2.989   6.760 -10.066  1.00 15.00      A    O  
ATOM     66  OD2 ASP A 117       3.357   8.922  -9.972  1.00 15.00      A    O  
ATOM     67  C   ASP A 117       7.338   6.454 -10.219  1.00 15.00      A    C  
ATOM     68  O   ASP A 117       7.912   7.334 -10.863  1.00 15.00      A    O  
ATOM     69  N   SER A 118       7.983   5.550  -9.487  1.00 15.00      A    N  
ATOM     70  HN  SER A 118       7.464   4.877  -8.997  1.00 15.00      A    H  
ATOM     71  CA  SER A 118       9.437   5.522  -9.398  1.00 15.00      A    C  
ATOM     72  CB  SER A 118       9.889   5.811  -7.963  1.00 15.00      A    C  
ATOM     73  OG  SER A 118      11.299   5.915  -7.880  1.00 15.00      A    O  
ATOM     74  HG  SER A 118      11.552   6.840  -7.899  1.00 15.00      A    H  
ATOM     75  C   SER A 118       9.944   4.157  -9.856  1.00 15.00      A    C  
ATOM     76  O   SER A 118       9.669   3.145  -9.213  1.00 15.00      A    O  
ATOM     77  N   PRO A 119      10.695   4.112 -10.973  1.00 15.00      A    N  
ATOM     78  CA  PRO A 119      11.212   2.856 -11.541  1.00 15.00      A    C  
ATOM     79  CB  PRO A 119      11.694   3.268 -12.932  1.00 15.00      A    C  
ATOM     80  CG  PRO A 119      12.042   4.710 -12.798  1.00 15.00      A    C  
ATOM     81  CD  PRO A 119      11.094   5.283 -11.778  1.00 15.00      A    C  
ATOM     82  C   PRO A 119      12.347   2.204 -10.742  1.00 15.00      A    C  
ATOM     83  O   PRO A 119      13.040   1.325 -11.255  1.00 15.00      A    O  
ATOM     84  N   ASN A 120      12.544   2.627  -9.497  1.00 15.00      A    N  
ATOM     85  HN  ASN A 120      11.985   3.348  -9.136  1.00 15.00      A    H  
ATOM     86  CA  ASN A 120      13.583   2.035  -8.662  1.00 15.00      A    C  
ATOM     87  CB  ASN A 120      14.428   3.108  -7.973  1.00 15.00      A    C  
ATOM     88  CG  ASN A 120      15.759   2.563  -7.487  1.00 15.00      A    C  
ATOM     89  OD1 ASN A 120      16.352   1.685  -8.116  1.00 15.00      A    O  
ATOM     90  ND2 ASN A 120      16.231   3.072  -6.357  1.00 15.00      A    N  
ATOM     91 HD21 ASN A 120      15.701   3.761  -5.904  1.00 15.00      A    H  
ATOM     92 HD22 ASN A 120      17.088   2.738  -6.022  1.00 15.00      A    H  
ATOM     93  C   ASN A 120      12.967   1.093  -7.631  1.00 15.00      A    C  
ATOM     94  O   ASN A 120      13.669   0.312  -6.986  1.00 15.00      A    O  
ATOM     95  N   PHE A 121      11.647   1.171  -7.486  1.00 15.00      A    N  
ATOM     96  HN  PHE A 121      11.143   1.813  -8.032  1.00 15.00      A    H  
ATOM     97  CA  PHE A 121      10.926   0.326  -6.541  1.00 15.00      A    C  
ATOM     98  CB  PHE A 121      10.582   1.104  -5.268  1.00 15.00      A    C  
ATOM     99  CG  PHE A 121      11.780   1.548  -4.480  1.00 15.00      A    C  
ATOM    100  CD1 PHE A 121      12.481   0.649  -3.694  1.00 15.00      A    C  
ATOM    101  CD2 PHE A 121      12.204   2.864  -4.527  1.00 15.00      A    C  
ATOM    102  CE1 PHE A 121      13.585   1.054  -2.969  1.00 15.00      A    C  
ATOM    103  CE2 PHE A 121      13.307   3.277  -3.805  1.00 15.00      A    C  
ATOM    104  CZ  PHE A 121      14.000   2.371  -3.024  1.00 15.00      A    C  
ATOM    105  C   PHE A 121       9.651  -0.221  -7.167  1.00 15.00      A    C  
ATOM    106  O   PHE A 121       9.122   0.353  -8.114  1.00 15.00      A    O  
ATOM    107  N   LEU A 122       9.169  -1.336  -6.634  1.00 15.00      A    N  
ATOM    108  HN  LEU A 122       9.647  -1.749  -5.884  1.00 15.00      A    H  
ATOM    109  CA  LEU A 122       7.948  -1.964  -7.130  1.00 15.00      A    C  
ATOM    110  CB  LEU A 122       8.276  -3.133  -8.068  1.00 15.00      A    C  
ATOM    111  CG  LEU A 122       8.943  -2.777  -9.402  1.00 15.00      A    C  
ATOM    112  CD1 LEU A 122       9.306  -4.039 -10.169  1.00 15.00      A    C  
ATOM    113  CD2 LEU A 122       8.039  -1.885 -10.241  1.00 15.00      A    C  
ATOM    114  C   LEU A 122       7.076  -2.447  -5.976  1.00 15.00      A    C  
ATOM    115  O   LEU A 122       7.560  -2.649  -4.863  1.00 15.00      A    O  
ATOM    116  N   CYS A 123       5.786  -2.620  -6.247  1.00 15.00      A    N  
ATOM    117  HN  CYS A 123       5.455  -2.421  -7.148  1.00 15.00      A    H  
ATOM    118  CA  CYS A 123       4.846  -3.087  -5.231  1.00 15.00      A    C  
ATOM    119  CB  CYS A 123       3.991  -1.925  -4.723  1.00 15.00      A    C  
ATOM    120  SG  CYS A 123       3.011  -1.098  -5.997  1.00 15.00      A    S  
ATOM    121  HG  CYS A 123       2.171  -1.988  -6.505  1.00 15.00      A    H  
ATOM    122  C   CYS A 123       3.952  -4.197  -5.778  1.00 15.00      A    C  
ATOM    123  O   CYS A 123       4.007  -4.518  -6.964  1.00 15.00      A    O  
ATOM    124  N   SER A 124       3.133  -4.787  -4.908  1.00 15.00      A    N  
ATOM    125  HN  SER A 124       3.146  -4.505  -3.968  1.00 15.00      A    H  
ATOM    126  CA  SER A 124       2.218  -5.850  -5.320  1.00 15.00      A    C  
ATOM    127  CB  SER A 124       1.788  -6.695  -4.121  1.00 15.00      A    C  
ATOM    128  OG  SER A 124       2.814  -7.585  -3.727  1.00 15.00      A    O  
ATOM    129  HG  SER A 124       2.478  -8.177  -3.049  1.00 15.00      A    H  
ATOM    130  C   SER A 124       0.989  -5.271  -6.004  1.00 15.00      A    C  
ATOM    131  O   SER A 124       0.776  -4.058  -5.995  1.00 15.00      A    O  
ATOM    132  N   VAL A 125       0.179  -6.141  -6.595  1.00 15.00      A    N  
ATOM    133  HN  VAL A 125       0.396  -7.098  -6.569  1.00 15.00      A    H  
ATOM    134  CA  VAL A 125      -1.027  -5.700  -7.278  1.00 15.00      A    C  
ATOM    135  CB  VAL A 125      -1.339  -6.561  -8.519  1.00 15.00      A    C  
ATOM    136  CG1 VAL A 125      -2.376  -5.874  -9.398  1.00 15.00      A    C  
ATOM    137  CG2 VAL A 125      -0.073  -6.850  -9.309  1.00 15.00      A    C  
ATOM    138  C   VAL A 125      -2.218  -5.735  -6.331  1.00 15.00      A    C  
ATOM    139  O   VAL A 125      -2.803  -6.793  -6.097  1.00 15.00      A    O  
ATOM    140  N   LEU A 126      -2.562  -4.577  -5.776  1.00 15.00      A    N  
ATOM    141  HN  LEU A 126      -2.049  -3.771  -5.992  1.00 15.00      A    H  
ATOM    142  CA  LEU A 126      -3.690  -4.481  -4.860  1.00 15.00      A    C  
ATOM    143  CB  LEU A 126      -3.628  -3.174  -4.062  1.00 15.00      A    C  
ATOM    144  CG  LEU A 126      -2.479  -3.055  -3.054  1.00 15.00      A    C  
ATOM    145  CD1 LEU A 126      -2.501  -1.695  -2.376  1.00 15.00      A    C  
ATOM    146  CD2 LEU A 126      -2.552  -4.166  -2.018  1.00 15.00      A    C  
ATOM    147  C   LEU A 126      -5.005  -4.581  -5.626  1.00 15.00      A    C  
ATOM    148  O   LEU A 126      -5.116  -4.065  -6.740  1.00 15.00      A    O  
ATOM    149  N   PRO A 127      -6.008  -5.276  -5.052  1.00 15.00      A    N  
ATOM    150  CA  PRO A 127      -7.325  -5.439  -5.686  1.00 15.00      A    C  
ATOM    151  CB  PRO A 127      -8.121  -6.265  -4.669  1.00 15.00      A    C  
ATOM    152  CG  PRO A 127      -7.090  -6.925  -3.821  1.00 15.00      A    C  
ATOM    153  CD  PRO A 127      -5.936  -5.968  -3.753  1.00 15.00      A    C  
ATOM    154  C   PRO A 127      -8.011  -4.100  -5.930  1.00 15.00      A    C  
ATOM    155  O   PRO A 127      -7.759  -3.126  -5.221  1.00 15.00      A    O  
ATOM    156  N   SER A 128      -8.878  -4.062  -6.936  1.00 15.00      A    N  
ATOM    157  HN  SER A 128      -9.037  -4.874  -7.460  1.00 15.00      A    H  
ATOM    158  CA  SER A 128      -9.599  -2.841  -7.286  1.00 15.00      A    C  
ATOM    159  CB  SER A 128     -10.312  -3.000  -8.630  1.00 15.00      A    C  
ATOM    160  OG  SER A 128     -11.003  -4.234  -8.697  1.00 15.00      A    O  
ATOM    161  HG  SER A 128     -11.896  -4.084  -9.013  1.00 15.00      A    H  
ATOM    162  C   SER A 128     -10.591  -2.421  -6.202  1.00 15.00      A    C  
ATOM    163  O   SER A 128     -10.677  -1.244  -5.860  1.00 15.00      A    O  
ATOM    164  N   HIS A 129     -11.333  -3.383  -5.664  1.00 15.00      A    N  
ATOM    165  HN  HIS A 129     -11.218  -4.308  -5.970  1.00 15.00      A    H  
ATOM    166  CA  HIS A 129     -12.312  -3.093  -4.625  1.00 15.00      A    C  
ATOM    167  CB  HIS A 129     -13.729  -3.113  -5.217  1.00 15.00      A    C  
ATOM    168  CG  HIS A 129     -14.829  -2.790  -4.250  1.00 15.00      A    C  
ATOM    169  ND1 HIS A 129     -16.118  -3.200  -4.485  1.00 15.00      A    N  
ATOM    170  CD2 HIS A 129     -14.783  -2.113  -3.073  1.00 15.00      A    C  
ATOM    171  CE1 HIS A 129     -16.826  -2.775  -3.457  1.00 15.00      A    C  
ATOM    172  NE2 HIS A 129     -16.061  -2.114  -2.578  1.00 15.00      A    N  
ATOM    173  HE2 HIS A 129     -16.355  -1.718  -1.729  1.00 15.00      A    H  
ATOM    174  C   HIS A 129     -12.194  -4.079  -3.466  1.00 15.00      A    C  
ATOM    175  O   HIS A 129     -12.243  -5.294  -3.662  1.00 15.00      A    O  
ATOM    176  N   TRP A 130     -12.031  -3.545  -2.258  1.00 15.00      A    N  
ATOM    177  HN  TRP A 130     -11.980  -2.569  -2.169  1.00 15.00      A    H  
ATOM    178  CA  TRP A 130     -11.924  -4.375  -1.065  1.00 15.00      A    C  
ATOM    179  CB  TRP A 130     -10.462  -4.573  -0.660  1.00 15.00      A    C  
ATOM    180  CG  TRP A 130     -10.221  -5.857   0.074  1.00 15.00      A    C  
ATOM    181  CD1 TRP A 130      -9.682  -6.001   1.319  1.00 15.00      A    C  
ATOM    182  CD2 TRP A 130     -10.521  -7.179  -0.389  1.00 15.00      A    C  
ATOM    183  NE1 TRP A 130      -9.627  -7.330   1.660  1.00 15.00      A    N  
ATOM    184  HE1 TRP A 130      -9.279  -7.687   2.504  1.00 15.00      A    H  
ATOM    185  CE2 TRP A 130     -10.137  -8.075   0.627  1.00 15.00      A    C  
ATOM    186  CE3 TRP A 130     -11.078  -7.693  -1.566  1.00 15.00      A    C  
ATOM    187  CZ2 TRP A 130     -10.293  -9.455   0.503  1.00 15.00      A    C  
ATOM    188  CZ3 TRP A 130     -11.231  -9.061  -1.687  1.00 15.00      A    C  
ATOM    189  CH2 TRP A 130     -10.841  -9.927  -0.658  1.00 15.00      A    C  
ATOM    190  C   TRP A 130     -12.747  -3.805   0.093  1.00 15.00      A    C  
ATOM    191  O   TRP A 130     -13.253  -2.685   0.016  1.00 15.00      A    O  
ATOM    192  N   ARG A 131     -12.875  -4.586   1.163  1.00 15.00      A    N  
ATOM    193  HN  ARG A 131     -12.433  -5.459   1.170  1.00 15.00      A    H  
ATOM    194  CA  ARG A 131     -13.646  -4.180   2.329  1.00 15.00      A    C  
ATOM    195  CB  ARG A 131     -14.318  -5.400   2.966  1.00 15.00      A    C  
ATOM    196  CG  ARG A 131     -15.314  -5.057   4.058  1.00 15.00      A    C  
ATOM    197  CD  ARG A 131     -16.003  -6.295   4.597  1.00 15.00      A    C  
ATOM    198  NE  ARG A 131     -16.883  -5.969   5.714  1.00 15.00      A    N  
ATOM    199  HE  ARG A 131     -16.555  -5.317   6.370  1.00 15.00      A    H  
ATOM    200  CZ  ARG A 131     -18.091  -6.499   5.887  1.00 15.00      A    C  
ATOM    201  NH1 ARG A 131     -18.569  -7.382   5.015  1.00 15.00      A    N  
ATOM    202 HH11 ARG A 131     -19.515  -7.793   5.156  1.00 15.00      A    H  
ATOM    203 HH12 ARG A 131     -17.999  -7.662   4.191  1.00 15.00      A    H  
ATOM    204  NH2 ARG A 131     -18.826  -6.143   6.931  1.00 15.00      A    N  
ATOM    205 HH21 ARG A 131     -18.459  -5.449   7.615  1.00 15.00      A    H  
ATOM    206 HH22 ARG A 131     -19.770  -6.556   7.068  1.00 15.00      A    H  
ATOM    207  C   ARG A 131     -12.779  -3.456   3.360  1.00 15.00      A    C  
ATOM    208  O   ARG A 131     -11.567  -3.665   3.428  1.00 15.00      A    O  
ATOM    209  N   CYS A 132     -13.427  -2.610   4.161  1.00 15.00      A    N  
ATOM    210  HN  CYS A 132     -14.394  -2.502   4.046  1.00 15.00      A    H  
ATOM    211  CA  CYS A 132     -12.755  -1.837   5.203  1.00 15.00      A    C  
ATOM    212  CB  CYS A 132     -13.719  -0.797   5.788  1.00 15.00      A    C  
ATOM    213  SG  CYS A 132     -13.086   0.097   7.225  1.00 15.00      A    S  
ATOM    214  HG  CYS A 132     -12.295   1.065   6.784  1.00 15.00      A    H  
ATOM    215  C   CYS A 132     -12.235  -2.731   6.322  1.00 15.00      A    C  
ATOM    216  O   CYS A 132     -12.994  -3.497   6.920  1.00 15.00      A    O  
ATOM    217  N   ASN A 133     -10.930  -2.618   6.590  1.00 15.00      A    N  
ATOM    218  HN  ASN A 133     -10.395  -1.992   6.056  1.00 15.00      A    H  
ATOM    219  CA  ASN A 133     -10.267  -3.388   7.645  1.00 15.00      A    C  
ATOM    220  CB  ASN A 133     -10.706  -2.910   9.033  1.00 15.00      A    C  
ATOM    221  CG  ASN A 133      -9.805  -3.427  10.135  1.00 15.00      A    C  
ATOM    222  OD1 ASN A 133      -8.581  -3.404  10.015  1.00 15.00      A    O  
ATOM    223  ND2 ASN A 133     -10.408  -3.910  11.213  1.00 15.00      A    N  
ATOM    224 HD21 ASN A 133     -11.388  -3.905  11.237  1.00 15.00      A    H  
ATOM    225 HD22 ASN A 133      -9.848  -4.254  11.939  1.00 15.00      A    H  
ATOM    226  C   ASN A 133     -10.491  -4.896   7.504  1.00 15.00      A    C  
ATOM    227  O   ASN A 133     -11.266  -5.494   8.252  1.00 15.00      A    O  
ATOM    228  N   LYS A 134      -9.803  -5.501   6.546  1.00 15.00      A    N  
ATOM    229  HN  LYS A 134      -9.196  -4.973   5.986  1.00 15.00      A    H  
ATOM    230  CA  LYS A 134      -9.924  -6.929   6.298  1.00 15.00      A    C  
ATOM    231  CB  LYS A 134     -10.980  -7.173   5.211  1.00 15.00      A    C  
ATOM    232  CG  LYS A 134     -11.331  -8.632   4.960  1.00 15.00      A    C  
ATOM    233  CD  LYS A 134     -12.121  -8.775   3.673  1.00 15.00      A    C  
ATOM    234  CE  LYS A 134     -13.218  -9.814   3.803  1.00 15.00      A    C  
ATOM    235  NZ  LYS A 134     -14.295  -9.590   2.802  1.00 15.00      A    N  
ATOM    236  HZ1 LYS A 134     -14.734  -8.657   2.952  1.00 15.00      A    H  
ATOM    237  HZ2 LYS A 134     -15.025 -10.325   2.889  1.00 15.00      A    H  
ATOM    238  HZ3 LYS A 134     -13.899  -9.622   1.843  1.00 15.00      A    H  
ATOM    239  C   LYS A 134      -8.581  -7.490   5.856  1.00 15.00      A    C  
ATOM    240  O   LYS A 134      -7.736  -6.751   5.343  1.00 15.00      A    O  
ATOM    241  N   THR A 135      -8.381  -8.782   6.072  1.00 15.00      A    N  
ATOM    242  HN  THR A 135      -9.086  -9.310   6.502  1.00 15.00      A    H  
ATOM    243  CA  THR A 135      -7.144  -9.440   5.678  1.00 15.00      A    C  
ATOM    244  CB  THR A 135      -7.129 -10.908   6.148  1.00 15.00      A    C  
ATOM    245  OG1 THR A 135      -8.376 -11.530   5.810  1.00 15.00      A    O  
ATOM    246  HG1 THR A 135      -8.744 -11.111   5.028  1.00 15.00      A    H  
ATOM    247  CG2 THR A 135      -6.923 -10.992   7.653  1.00 15.00      A    C  
ATOM    248  C   THR A 135      -7.005  -9.410   4.160  1.00 15.00      A    C  
ATOM    249  O   THR A 135      -7.920  -9.815   3.442  1.00 15.00      A    O  
ATOM    250  N   LEU A 136      -5.872  -8.904   3.677  1.00 15.00      A    N  
ATOM    251  HN  LEU A 136      -5.186  -8.578   4.300  1.00 15.00      A    H  
ATOM    252  CA  LEU A 136      -5.625  -8.824   2.240  1.00 15.00      A    C  
ATOM    253  CB  LEU A 136      -4.355  -8.011   1.949  1.00 15.00      A    C  
ATOM    254  CG  LEU A 136      -4.405  -6.507   2.238  1.00 15.00      A    C  
ATOM    255  CD1 LEU A 136      -3.079  -5.851   1.877  1.00 15.00      A    C  
ATOM    256  CD2 LEU A 136      -5.549  -5.845   1.485  1.00 15.00      A    C  
ATOM    257  C   LEU A 136      -5.476 -10.219   1.639  1.00 15.00      A    C  
ATOM    258  O   LEU A 136      -4.899 -11.108   2.267  1.00 15.00      A    O  
ATOM    259  N   PRO A 137      -6.014 -10.433   0.422  1.00 15.00      A    N  
ATOM    260  CA  PRO A 137      -5.906 -11.725  -0.267  1.00 15.00      A    C  
ATOM    261  CB  PRO A 137      -6.736 -11.538  -1.545  1.00 15.00      A    C  
ATOM    262  CG  PRO A 137      -6.850 -10.063  -1.732  1.00 15.00      A    C  
ATOM    263  CD  PRO A 137      -6.783  -9.447  -0.361  1.00 15.00      A    C  
ATOM    264  C   PRO A 137      -4.449 -12.041  -0.605  1.00 15.00      A    C  
ATOM    265  O   PRO A 137      -4.036 -13.201  -0.620  1.00 15.00      A    O  
ATOM    266  N   VAL A 138      -3.681 -10.987  -0.872  1.00 15.00      A    N  
ATOM    267  HN  VAL A 138      -4.085 -10.095  -0.857  1.00 15.00      A    H  
ATOM    268  CA  VAL A 138      -2.265 -11.109  -1.182  1.00 15.00      A    C  
ATOM    269  CB  VAL A 138      -1.957 -10.762  -2.659  1.00 15.00      A    C  
ATOM    270  CG1 VAL A 138      -0.497 -11.045  -2.987  1.00 15.00      A    C  
ATOM    271  CG2 VAL A 138      -2.871 -11.527  -3.605  1.00 15.00      A    C  
ATOM    272  C   VAL A 138      -1.483 -10.161  -0.282  1.00 15.00      A    C  
ATOM    273  O   VAL A 138      -1.838  -8.989  -0.153  1.00 15.00      A    O  
ATOM    274  N   ALA A 139      -0.437 -10.678   0.356  1.00 15.00      A    N  
ATOM    275  HN  ALA A 139      -0.225 -11.626   0.233  1.00 15.00      A    H  
ATOM    276  CA  ALA A 139       0.396  -9.870   1.239  1.00 15.00      A    C  
ATOM    277  CB  ALA A 139       1.372 -10.746   2.010  1.00 15.00      A    C  
ATOM    278  C   ALA A 139       1.139  -8.796   0.450  1.00 15.00      A    C  
ATOM    279  O   ALA A 139       1.551  -9.023  -0.690  1.00 15.00      A    O  
ATOM    280  N   PHE A 140       1.299  -7.627   1.062  1.00 15.00      A    N  
ATOM    281  HN  PHE A 140       0.945  -7.512   1.969  1.00 15.00      A    H  
ATOM    282  CA  PHE A 140       1.981  -6.508   0.420  1.00 15.00      A    C  
ATOM    283  CB  PHE A 140       1.671  -5.202   1.162  1.00 15.00      A    C  
ATOM    284  CG  PHE A 140       1.817  -3.964   0.320  1.00 15.00      A    C  
ATOM    285  CD1 PHE A 140       1.395  -3.954  -1.001  1.00 15.00      A    C  
ATOM    286  CD2 PHE A 140       2.370  -2.810   0.848  1.00 15.00      A    C  
ATOM    287  CE1 PHE A 140       1.524  -2.818  -1.777  1.00 15.00      A    C  
ATOM    288  CE2 PHE A 140       2.504  -1.670   0.079  1.00 15.00      A    C  
ATOM    289  CZ  PHE A 140       2.079  -1.674  -1.235  1.00 15.00      A    C  
ATOM    290  C   PHE A 140       3.490  -6.741   0.351  1.00 15.00      A    C  
ATOM    291  O   PHE A 140       4.135  -7.027   1.361  1.00 15.00      A    O  
ATOM    292  N   LYS A 141       4.046  -6.623  -0.853  1.00 15.00      A    N  
ATOM    293  HN  LYS A 141       3.481  -6.392  -1.621  1.00 15.00      A    H  
ATOM    294  CA  LYS A 141       5.477  -6.821  -1.055  1.00 15.00      A    C  
ATOM    295  CB  LYS A 141       5.756  -8.096  -1.859  1.00 15.00      A    C  
ATOM    296  CG  LYS A 141       5.567  -9.378  -1.066  1.00 15.00      A    C  
ATOM    297  CD  LYS A 141       6.579 -10.442  -1.463  1.00 15.00      A    C  
ATOM    298  CE  LYS A 141       6.299 -10.999  -2.846  1.00 15.00      A    C  
ATOM    299  NZ  LYS A 141       6.546 -12.466  -2.908  1.00 15.00      A    N  
ATOM    300  HZ1 LYS A 141       6.257 -12.839  -3.835  1.00 15.00      A    H  
ATOM    301  HZ2 LYS A 141       6.001 -12.950  -2.167  1.00 15.00      A    H  
ATOM    302  HZ3 LYS A 141       7.557 -12.665  -2.766  1.00 15.00      A    H  
ATOM    303  C   LYS A 141       6.118  -5.621  -1.735  1.00 15.00      A    C  
ATOM    304  O   LYS A 141       5.660  -5.169  -2.784  1.00 15.00      A    O  
ATOM    305  N   VAL A 142       7.173  -5.100  -1.120  1.00 15.00      A    N  
ATOM    306  HN  VAL A 142       7.475  -5.492  -0.270  1.00 15.00      A    H  
ATOM    307  CA  VAL A 142       7.895  -3.958  -1.666  1.00 15.00      A    C  
ATOM    308  CB  VAL A 142       8.020  -2.813  -0.640  1.00 15.00      A    C  
ATOM    309  CG1 VAL A 142       8.746  -1.619  -1.242  1.00 15.00      A    C  
ATOM    310  CG2 VAL A 142       6.644  -2.399  -0.140  1.00 15.00      A    C  
ATOM    311  C   VAL A 142       9.280  -4.393  -2.128  1.00 15.00      A    C  
ATOM    312  O   VAL A 142      10.178  -4.621  -1.315  1.00 15.00      A    O  
ATOM    313  N   VAL A 143       9.438  -4.523  -3.438  1.00 15.00      A    N  
ATOM    314  HN  VAL A 143       8.680  -4.335  -4.033  1.00 15.00      A    H  
ATOM    315  CA  VAL A 143      10.709  -4.937  -4.017  1.00 15.00      A    C  
ATOM    316  CB  VAL A 143      10.496  -5.707  -5.336  1.00 15.00      A    C  
ATOM    317  CG1 VAL A 143      11.818  -6.227  -5.882  1.00 15.00      A    C  
ATOM    318  CG2 VAL A 143       9.520  -6.854  -5.123  1.00 15.00      A    C  
ATOM    319  C   VAL A 143      11.619  -3.738  -4.258  1.00 15.00      A    C  
ATOM    320  O   VAL A 143      11.204  -2.741  -4.842  1.00 15.00      A    O  
ATOM    321  N   ALA A 144      12.866  -3.846  -3.805  1.00 15.00      A    N  
ATOM    322  HN  ALA A 144      13.144  -4.676  -3.360  1.00 15.00      A    H  
ATOM    323  CA  ALA A 144      13.830  -2.764  -3.961  1.00 15.00      A    C  
ATOM    324  CB  ALA A 144      14.499  -2.453  -2.627  1.00 15.00      A    C  
ATOM    325  C   ALA A 144      14.880  -3.090  -5.018  1.00 15.00      A    C  
ATOM    326  O   ALA A 144      15.834  -3.821  -4.748  1.00 15.00      A    O  
ATOM    327  N   LEU A 145      14.692  -2.547  -6.225  1.00 15.00      A    N  
ATOM    328  HN  LEU A 145      13.897  -1.994  -6.382  1.00 15.00      A    H  
ATOM    329  CA  LEU A 145      15.633  -2.767  -7.324  1.00 15.00      A    C  
ATOM    330  CB  LEU A 145      15.152  -2.081  -8.605  1.00 15.00      A    C  
ATOM    331  CG  LEU A 145      13.809  -2.559  -9.165  1.00 15.00      A    C  
ATOM    332  CD1 LEU A 145      13.470  -1.809 -10.442  1.00 15.00      A    C  
ATOM    333  CD2 LEU A 145      13.831  -4.060  -9.416  1.00 15.00      A    C  
ATOM    334  C   LEU A 145      17.028  -2.272  -6.955  1.00 15.00      A    C  
ATOM    335  O   LEU A 145      18.022  -2.963  -7.190  1.00 15.00      A    O  
ATOM    336  N   GLY A 146      17.092  -1.072  -6.379  1.00 15.00      A    N  
ATOM    337  HN  GLY A 146      16.267  -0.565  -6.230  1.00 15.00      A    H  
ATOM    338  CA  GLY A 146      18.365  -0.515  -5.964  1.00 15.00      A    C  
ATOM    339  C   GLY A 146      18.840  -1.161  -4.681  1.00 15.00      A    C  
ATOM    340  O   GLY A 146      18.027  -1.463  -3.807  1.00 15.00      A    O  
ATOM    341  N   GLU A 147      20.148  -1.391  -4.573  1.00 15.00      A    N  
ATOM    342  HN  GLU A 147      20.740  -1.140  -5.312  1.00 15.00      A    H  
ATOM    343  CA  GLU A 147      20.721  -2.019  -3.385  1.00 15.00      A    C  
ATOM    344  CB  GLU A 147      22.215  -2.289  -3.568  1.00 15.00      A    C  
ATOM    345  CG  GLU A 147      22.539  -3.281  -4.673  1.00 15.00      A    C  
ATOM    346  CD  GLU A 147      23.857  -3.991  -4.438  1.00 15.00      A    C  
ATOM    347  OE1 GLU A 147      24.911  -3.323  -4.490  1.00 15.00      A    O  
ATOM    348  OE2 GLU A 147      23.835  -5.217  -4.197  1.00 15.00      A    O  
ATOM    349  C   GLU A 147      20.481  -1.196  -2.123  1.00 15.00      A    C  
ATOM    350  O   GLU A 147      21.176  -0.213  -1.858  1.00 15.00      A    O  
ATOM    351  N   VAL A 148      19.479  -1.606  -1.354  1.00 15.00      A    N  
ATOM    352  HN  VAL A 148      18.954  -2.388  -1.631  1.00 15.00      A    H  
ATOM    353  CA  VAL A 148      19.133  -0.928  -0.114  1.00 15.00      A    C  
ATOM    354  CB  VAL A 148      17.627  -0.567  -0.072  1.00 15.00      A    C  
ATOM    355  CG1 VAL A 148      17.216  -0.062   1.305  1.00 15.00      A    C  
ATOM    356  CG2 VAL A 148      17.302   0.473  -1.134  1.00 15.00      A    C  
ATOM    357  C   VAL A 148      19.481  -1.810   1.080  1.00 15.00      A    C  
ATOM    358  O   VAL A 148      19.105  -2.984   1.114  1.00 15.00      A    O  
ATOM    359  N   PRO A 149      20.226  -1.258   2.061  1.00 15.00      A    N  
ATOM    360  CA  PRO A 149      20.628  -1.984   3.272  1.00 15.00      A    C  
ATOM    361  CB  PRO A 149      21.170  -0.883   4.200  1.00 15.00      A    C  
ATOM    362  CG  PRO A 149      20.832   0.412   3.532  1.00 15.00      A    C  
ATOM    363  CD  PRO A 149      20.744   0.116   2.065  1.00 15.00      A    C  
ATOM    364  C   PRO A 149      19.449  -2.696   3.928  1.00 15.00      A    C  
ATOM    365  O   PRO A 149      18.441  -2.069   4.265  1.00 15.00      A    O  
ATOM    366  N   ASP A 150      19.579  -4.010   4.092  1.00 15.00      A    N  
ATOM    367  HN  ASP A 150      20.404  -4.450   3.796  1.00 15.00      A    H  
ATOM    368  CA  ASP A 150      18.525  -4.814   4.700  1.00 15.00      A    C  
ATOM    369  CB  ASP A 150      18.808  -6.308   4.539  1.00 15.00      A    C  
ATOM    370  CG  ASP A 150      18.701  -6.759   3.096  1.00 15.00      A    C  
ATOM    371  OD1 ASP A 150      17.759  -6.317   2.406  1.00 15.00      A    O  
ATOM    372  OD2 ASP A 150      19.557  -7.555   2.656  1.00 15.00      A    O  
ATOM    373  C   ASP A 150      18.319  -4.454   6.164  1.00 15.00      A    C  
ATOM    374  O   ASP A 150      19.128  -4.797   7.026  1.00 15.00      A    O  
ATOM    375  N   GLY A 151      17.228  -3.743   6.425  1.00 15.00      A    N  
ATOM    376  HN  GLY A 151      16.635  -3.491   5.686  1.00 15.00      A    H  
ATOM    377  CA  GLY A 151      16.906  -3.329   7.774  1.00 15.00      A    C  
ATOM    378  C   GLY A 151      16.214  -1.979   7.799  1.00 15.00      A    C  
ATOM    379  O   GLY A 151      15.821  -1.492   8.859  1.00 15.00      A    O  
ATOM    380  N   THR A 152      16.068  -1.376   6.621  1.00 15.00      A    N  
ATOM    381  HN  THR A 152      16.403  -1.819   5.814  1.00 15.00      A    H  
ATOM    382  CA  THR A 152      15.427  -0.073   6.493  1.00 15.00      A    C  
ATOM    383  CB  THR A 152      15.757   0.567   5.129  1.00 15.00      A    C  
ATOM    384  OG1 THR A 152      17.174   0.753   5.019  1.00 15.00      A    O  
ATOM    385  HG1 THR A 152      17.411   1.615   5.368  1.00 15.00      A    H  
ATOM    386  CG2 THR A 152      15.061   1.908   4.970  1.00 15.00      A    C  
ATOM    387  C   THR A 152      13.910  -0.178   6.663  1.00 15.00      A    C  
ATOM    388  O   THR A 152      13.273  -1.083   6.121  1.00 15.00      A    O  
ATOM    389  N   VAL A 153      13.342   0.756   7.422  1.00 15.00      A    N  
ATOM    390  HN  VAL A 153      13.906   1.448   7.827  1.00 15.00      A    H  
ATOM    391  CA  VAL A 153      11.904   0.776   7.676  1.00 15.00      A    C  
ATOM    392  CB  VAL A 153      11.571   1.542   8.972  1.00 15.00      A    C  
ATOM    393  CG1 VAL A 153      10.119   1.319   9.373  1.00 15.00      A    C  
ATOM    394  CG2 VAL A 153      12.510   1.134  10.098  1.00 15.00      A    C  
ATOM    395  C   VAL A 153      11.131   1.406   6.517  1.00 15.00      A    C  
ATOM    396  O   VAL A 153      11.448   2.509   6.072  1.00 15.00      A    O  
ATOM    397  N   VAL A 154      10.114   0.692   6.035  1.00 15.00      A    N  
ATOM    398  HN  VAL A 154       9.920  -0.185   6.430  1.00 15.00      A    H  
ATOM    399  CA  VAL A 154       9.277   1.178   4.939  1.00 15.00      A    C  
ATOM    400  CB  VAL A 154       9.284   0.210   3.735  1.00 15.00      A    C  
ATOM    401  CG1 VAL A 154       8.447   0.766   2.591  1.00 15.00      A    C  
ATOM    402  CG2 VAL A 154      10.708  -0.059   3.271  1.00 15.00      A    C  
ATOM    403  C   VAL A 154       7.841   1.385   5.418  1.00 15.00      A    C  
ATOM    404  O   VAL A 154       7.184   0.445   5.865  1.00 15.00      A    O  
ATOM    405  N   THR A 155       7.361   2.621   5.323  1.00 15.00      A    N  
ATOM    406  HN  THR A 155       7.927   3.327   4.946  1.00 15.00      A    H  
ATOM    407  CA  THR A 155       6.008   2.949   5.761  1.00 15.00      A    C  
ATOM    408  CB  THR A 155       6.016   4.012   6.876  1.00 15.00      A    C  
ATOM    409  OG1 THR A 155       6.742   5.166   6.437  1.00 15.00      A    O  
ATOM    410  HG1 THR A 155       7.161   4.979   5.593  1.00 15.00      A    H  
ATOM    411  CG2 THR A 155       6.658   3.461   8.140  1.00 15.00      A    C  
ATOM    412  C   THR A 155       5.138   3.444   4.611  1.00 15.00      A    C  
ATOM    413  O   THR A 155       5.642   3.951   3.609  1.00 15.00      A    O  
ATOM    414  N   VAL A 156       3.825   3.291   4.767  1.00 15.00      A    N  
ATOM    415  HN  VAL A 156       3.488   2.868   5.585  1.00 15.00      A    H  
ATOM    416  CA  VAL A 156       2.872   3.730   3.750  1.00 15.00      A    C  
ATOM    417  CB  VAL A 156       2.150   2.545   3.069  1.00 15.00      A    C  
ATOM    418  CG1 VAL A 156       3.069   1.862   2.068  1.00 15.00      A    C  
ATOM    419  CG2 VAL A 156       1.643   1.545   4.099  1.00 15.00      A    C  
ATOM    420  C   VAL A 156       1.838   4.695   4.333  1.00 15.00      A    C  
ATOM    421  O   VAL A 156       1.378   4.520   5.461  1.00 15.00      A    O  
ATOM    422  N   MET A 157       1.486   5.718   3.558  1.00 15.00      A    N  
ATOM    423  HN  MET A 157       1.895   5.807   2.670  1.00 15.00      A    H  
ATOM    424  CA  MET A 157       0.506   6.711   3.991  1.00 15.00      A    C  
ATOM    425  CB  MET A 157       1.191   8.038   4.332  1.00 15.00      A    C  
ATOM    426  CG  MET A 157       2.127   7.976   5.529  1.00 15.00      A    C  
ATOM    427  SD  MET A 157       2.899   9.566   5.890  1.00 15.00      A    S  
ATOM    428  CE  MET A 157       3.817   9.850   4.378  1.00 15.00      A    C  
ATOM    429  C   MET A 157      -0.548   6.934   2.911  1.00 15.00      A    C  
ATOM    430  O   MET A 157      -0.296   7.622   1.924  1.00 15.00      A    O  
ATOM    431  N   ALA A 158      -1.726   6.348   3.107  1.00 15.00      A    N  
ATOM    432  HN  ALA A 158      -1.866   5.818   3.920  1.00 15.00      A    H  
ATOM    433  CA  ALA A 158      -2.820   6.474   2.143  1.00 15.00      A    C  
ATOM    434  CB  ALA A 158      -3.931   5.491   2.477  1.00 15.00      A    C  
ATOM    435  C   ALA A 158      -3.364   7.900   2.079  1.00 15.00      A    C  
ATOM    436  O   ALA A 158      -3.908   8.411   3.057  1.00 15.00      A    O  
ATOM    437  N   GLY A 159      -3.212   8.534   0.915  1.00 15.00      A    N  
ATOM    438  HN  GLY A 159      -2.769   8.073   0.172  1.00 15.00      A    H  
ATOM    439  CA  GLY A 159      -3.689   9.895   0.738  1.00 15.00      A    C  
ATOM    440  C   GLY A 159      -4.747  10.016  -0.345  1.00 15.00      A    C  
ATOM    441  O   GLY A 159      -4.741   9.261  -1.315  1.00 15.00      A    O  
ATOM    442  N   ASN A 160      -5.653  10.977  -0.171  1.00 15.00      A    N  
ATOM    443  HN  ASN A 160      -5.596  11.541   0.628  1.00 15.00      A    H  
ATOM    444  CA  ASN A 160      -6.736  11.220  -1.124  1.00 15.00      A    C  
ATOM    445  CB  ASN A 160      -7.817  10.138  -0.952  1.00 15.00      A    C  
ATOM    446  CG  ASN A 160      -8.829  10.090  -2.085  1.00 15.00      A    C  
ATOM    447  OD1 ASN A 160     -10.012   9.829  -1.862  1.00 15.00      A    O  
ATOM    448  ND2 ASN A 160      -8.371  10.331  -3.309  1.00 15.00      A    N  
ATOM    449 HD21 ASN A 160      -7.416  10.524  -3.417  1.00 15.00      A    H  
ATOM    450 HD22 ASN A 160      -9.008  10.306  -4.053  1.00 15.00      A    H  
ATOM    451  C   ASN A 160      -7.339  12.602  -0.862  1.00 15.00      A    C  
ATOM    452  O   ASN A 160      -6.931  13.284   0.081  1.00 15.00      A    O  
ATOM    453  N   ASP A 161      -8.289  13.025  -1.701  1.00 15.00      A    N  
ATOM    454  HN  ASP A 161      -8.551  12.458  -2.456  1.00 15.00      A    H  
ATOM    455  CA  ASP A 161      -8.949  14.319  -1.512  1.00 15.00      A    C  
ATOM    456  CB  ASP A 161      -9.745  14.757  -2.752  1.00 15.00      A    C  
ATOM    457  CG  ASP A 161     -10.418  13.617  -3.498  1.00 15.00      A    C  
ATOM    458  OD1 ASP A 161     -11.003  12.734  -2.840  1.00 15.00      A    O  
ATOM    459  OD2 ASP A 161     -10.367  13.613  -4.746  1.00 15.00      A    O  
ATOM    460  C   ASP A 161      -9.836  14.273  -0.270  1.00 15.00      A    C  
ATOM    461  O   ASP A 161      -9.908  15.236   0.495  1.00 15.00      A    O  
ATOM    462  N   GLU A 162     -10.505  13.138  -0.084  1.00 15.00      A    N  
ATOM    463  HN  GLU A 162     -10.426  12.423  -0.751  1.00 15.00      A    H  
ATOM    464  CA  GLU A 162     -11.348  12.922   1.080  1.00 15.00      A    C  
ATOM    465  CB  GLU A 162     -12.530  12.011   0.733  1.00 15.00      A    C  
ATOM    466  CG  GLU A 162     -13.404  12.514  -0.406  1.00 15.00      A    C  
ATOM    467  CD  GLU A 162     -13.944  13.910  -0.163  1.00 15.00      A    C  
ATOM    468  OE1 GLU A 162     -14.745  14.082   0.779  1.00 15.00      A    O  
ATOM    469  OE2 GLU A 162     -13.568  14.830  -0.920  1.00 15.00      A    O  
ATOM    470  C   GLU A 162     -10.486  12.268   2.147  1.00 15.00      A    C  
ATOM    471  O   GLU A 162      -9.913  11.205   1.903  1.00 15.00      A    O  
ATOM    472  N   ASN A 163     -10.394  12.909   3.314  1.00 15.00      A    N  
ATOM    473  HN  ASN A 163     -10.903  13.737   3.436  1.00 15.00      A    H  
ATOM    474  CA  ASN A 163      -9.561  12.422   4.423  1.00 15.00      A    C  
ATOM    475  CB  ASN A 163     -10.225  11.331   5.291  1.00 15.00      A    C  
ATOM    476  CG  ASN A 163     -10.795  10.150   4.522  1.00 15.00      A    C  
ATOM    477  OD1 ASN A 163     -11.952  10.169   4.101  1.00 15.00      A    O  
ATOM    478  ND2 ASN A 163      -9.990   9.108   4.347  1.00 15.00      A    N  
ATOM    479 HD21 ASN A 163      -9.085   9.156   4.719  1.00 15.00      A    H  
ATOM    480 HD22 ASN A 163     -10.334   8.334   3.853  1.00 15.00      A    H  
ATOM    481  C   ASN A 163      -8.141  12.062   3.969  1.00 15.00      A    C  
ATOM    482  O   ASN A 163      -7.828  10.900   3.705  1.00 15.00      A    O  
ATOM    483  N   TYR A 164      -7.291  13.088   3.877  1.00 15.00      A    N  
ATOM    484  HN  TYR A 164      -7.609  13.984   4.115  1.00 15.00      A    H  
ATOM    485  CA  TYR A 164      -5.904  12.931   3.434  1.00 15.00      A    C  
ATOM    486  CB  TYR A 164      -5.185  14.287   3.407  1.00 15.00      A    C  
ATOM    487  CG  TYR A 164      -4.940  14.896   4.774  1.00 15.00      A    C  
ATOM    488  CD1 TYR A 164      -3.683  14.843   5.364  1.00 15.00      A    C  
ATOM    489  CD2 TYR A 164      -5.964  15.522   5.474  1.00 15.00      A    C  
ATOM    490  CE1 TYR A 164      -3.454  15.393   6.611  1.00 15.00      A    C  
ATOM    491  CE2 TYR A 164      -5.744  16.076   6.721  1.00 15.00      A    C  
ATOM    492  CZ  TYR A 164      -4.487  16.009   7.285  1.00 15.00      A    C  
ATOM    493  OH  TYR A 164      -4.263  16.558   8.526  1.00 15.00      A    O  
ATOM    494  HH  TYR A 164      -3.437  17.047   8.516  1.00 15.00      A    H  
ATOM    495  C   TYR A 164      -5.115  11.925   4.272  1.00 15.00      A    C  
ATOM    496  O   TYR A 164      -4.207  11.268   3.765  1.00 15.00      A    O  
ATOM    497  N   SER A 165      -5.457  11.809   5.552  1.00 15.00      A    N  
ATOM    498  HN  SER A 165      -6.189  12.357   5.904  1.00 15.00      A    H  
ATOM    499  CA  SER A 165      -4.768  10.882   6.438  1.00 15.00      A    C  
ATOM    500  CB  SER A 165      -4.237  11.608   7.675  1.00 15.00      A    C  
ATOM    501  OG  SER A 165      -3.251  10.833   8.334  1.00 15.00      A    O  
ATOM    502  HG  SER A 165      -2.540  10.631   7.719  1.00 15.00      A    H  
ATOM    503  C   SER A 165      -5.677   9.727   6.845  1.00 15.00      A    C  
ATOM    504  O   SER A 165      -6.489   9.854   7.762  1.00 15.00      A    O  
ATOM    505  N   ALA A 166      -5.540   8.604   6.148  1.00 15.00      A    N  
ATOM    506  HN  ALA A 166      -4.886   8.572   5.417  1.00 15.00      A    H  
ATOM    507  CA  ALA A 166      -6.338   7.420   6.437  1.00 15.00      A    C  
ATOM    508  CB  ALA A 166      -6.581   6.623   5.166  1.00 15.00      A    C  
ATOM    509  C   ALA A 166      -5.657   6.549   7.487  1.00 15.00      A    C  
ATOM    510  O   ALA A 166      -4.431   6.431   7.506  1.00 15.00      A    O  
ATOM    511  N   GLU A 167      -6.459   5.946   8.359  1.00 15.00      A    N  
ATOM    512  HN  GLU A 167      -7.427   6.085   8.292  1.00 15.00      A    H  
ATOM    513  CA  GLU A 167      -5.939   5.081   9.413  1.00 15.00      A    C  
ATOM    514  CB  GLU A 167      -7.006   4.864  10.486  1.00 15.00      A    C  
ATOM    515  CG  GLU A 167      -6.468   4.337  11.803  1.00 15.00      A    C  
ATOM    516  CD  GLU A 167      -7.563   4.128  12.829  1.00 15.00      A    C  
ATOM    517  OE1 GLU A 167      -8.073   5.134  13.366  1.00 15.00      A    O  
ATOM    518  OE2 GLU A 167      -7.911   2.959  13.096  1.00 15.00      A    O  
ATOM    519  C   GLU A 167      -5.495   3.740   8.836  1.00 15.00      A    C  
ATOM    520  O   GLU A 167      -6.252   3.088   8.118  1.00 15.00      A    O  
ATOM    521  N   LEU A 168      -4.265   3.333   9.150  1.00 15.00      A    N  
ATOM    522  HN  LEU A 168      -3.711   3.891   9.737  1.00 15.00      A    H  
ATOM    523  CA  LEU A 168      -3.724   2.072   8.644  1.00 15.00      A    C  
ATOM    524  CB  LEU A 168      -2.660   2.334   7.573  1.00 15.00      A    C  
ATOM    525  CG  LEU A 168      -3.126   3.082   6.322  1.00 15.00      A    C  
ATOM    526  CD1 LEU A 168      -1.942   3.417   5.428  1.00 15.00      A    C  
ATOM    527  CD2 LEU A 168      -4.154   2.261   5.561  1.00 15.00      A    C  
ATOM    528  C   LEU A 168      -3.133   1.215   9.760  1.00 15.00      A    C  
ATOM    529  O   LEU A 168      -2.630   1.732  10.758  1.00 15.00      A    O  
ATOM    530  N   ARG A 169      -3.203  -0.102   9.580  1.00 15.00      A    N  
ATOM    531  HN  ARG A 169      -3.627  -0.448   8.767  1.00 15.00      A    H  
ATOM    532  CA  ARG A 169      -2.669  -1.047  10.555  1.00 15.00      A    C  
ATOM    533  CB  ARG A 169      -3.775  -1.977  11.062  1.00 15.00      A    C  
ATOM    534  CG  ARG A 169      -4.791  -1.292  11.966  1.00 15.00      A    C  
ATOM    535  CD  ARG A 169      -6.054  -2.124  12.130  1.00 15.00      A    C  
ATOM    536  NE  ARG A 169      -5.797  -3.398  12.798  1.00 15.00      A    N  
ATOM    537  HE  ARG A 169      -4.867  -3.706  12.842  1.00 15.00      A    H  
ATOM    538  CZ  ARG A 169      -6.746  -4.148  13.352  1.00 15.00      A    C  
ATOM    539  NH1 ARG A 169      -8.013  -3.755  13.323  1.00 15.00      A    N  
ATOM    540 HH11 ARG A 169      -8.269  -2.855  12.869  1.00 15.00      A    H  
ATOM    541 HH12 ARG A 169      -8.752  -4.346  13.757  1.00 15.00      A    H  
ATOM    542  NH2 ARG A 169      -6.427  -5.297  13.931  1.00 15.00      A    N  
ATOM    543 HH21 ARG A 169      -7.168  -5.885  14.363  1.00 15.00      A    H  
ATOM    544 HH22 ARG A 169      -5.435  -5.611  13.955  1.00 15.00      A    H  
ATOM    545  C   ARG A 169      -1.527  -1.854   9.943  1.00 15.00      A    C  
ATOM    546  O   ARG A 169      -1.666  -2.394   8.843  1.00 15.00      A    O  
ATOM    547  N   ASN A 170      -0.403  -1.928  10.669  1.00 15.00      A    N  
ATOM    548  HN  ASN A 170      -0.375  -1.483  11.542  1.00 15.00      A    H  
ATOM    549  CA  ASN A 170       0.787  -2.651  10.213  1.00 15.00      A    C  
ATOM    550  CB  ASN A 170       0.498  -4.139   9.961  1.00 15.00      A    C  
ATOM    551  CG  ASN A 170       0.153  -4.909  11.220  1.00 15.00      A    C  
ATOM    552  OD1 ASN A 170       0.510  -4.511  12.328  1.00 15.00      A    O  
ATOM    553  ND2 ASN A 170      -0.538  -6.032  11.052  1.00 15.00      A    N  
ATOM    554 HD21 ASN A 170      -0.780  -6.292  10.139  1.00 15.00      A    H  
ATOM    555 HD22 ASN A 170      -0.773  -6.554  11.846  1.00 15.00      A    H  
ATOM    556  C   ASN A 170       1.388  -2.005   8.967  1.00 15.00      A    C  
ATOM    557  O   ASN A 170       1.811  -2.698   8.041  1.00 15.00      A    O  
ATOM    558  N   ALA A 171       1.429  -0.670   8.957  1.00 15.00      A    N  
ATOM    559  HN  ALA A 171       1.086  -0.176   9.732  1.00 15.00      A    H  
ATOM    560  CA  ALA A 171       1.970   0.078   7.825  1.00 15.00      A    C  
ATOM    561  CB  ALA A 171       1.365   1.474   7.773  1.00 15.00      A    C  
ATOM    562  C   ALA A 171       3.494   0.161   7.868  1.00 15.00      A    C  
ATOM    563  O   ALA A 171       4.117   0.692   6.950  1.00 15.00      A    O  
ATOM    564  N   SER A 172       4.087  -0.360   8.938  1.00 15.00      A    N  
ATOM    565  HN  SER A 172       3.534  -0.765   9.640  1.00 15.00      A    H  
ATOM    566  CA  SER A 172       5.538  -0.344   9.094  1.00 15.00      A    C  
ATOM    567  CB  SER A 172       5.915   0.170  10.485  1.00 15.00      A    C  
ATOM    568  OG  SER A 172       5.246  -0.566  11.494  1.00 15.00      A    O  
ATOM    569  HG  SER A 172       5.396  -1.505  11.357  1.00 15.00      A    H  
ATOM    570  C   SER A 172       6.131  -1.733   8.858  1.00 15.00      A    C  
ATOM    571  O   SER A 172       5.703  -2.712   9.470  1.00 15.00      A    O  
ATOM    572  N   ALA A 173       7.113  -1.814   7.962  1.00 15.00      A    N  
ATOM    573  HN  ALA A 173       7.411  -1.001   7.502  1.00 15.00      A    H  
ATOM    574  CA  ALA A 173       7.760  -3.085   7.650  1.00 15.00      A    C  
ATOM    575  CB  ALA A 173       7.254  -3.634   6.325  1.00 15.00      A    C  
ATOM    576  C   ALA A 173       9.279  -2.947   7.629  1.00 15.00      A    C  
ATOM    577  O   ALA A 173       9.811  -1.839   7.592  1.00 15.00      A    O  
ATOM    578  N   VAL A 174       9.969  -4.085   7.650  1.00 15.00      A    N  
ATOM    579  HN  VAL A 174       9.483  -4.935   7.674  1.00 15.00      A    H  
ATOM    580  CA  VAL A 174      11.428  -4.101   7.638  1.00 15.00      A    C  
ATOM    581  CB  VAL A 174      11.997  -4.861   8.859  1.00 15.00      A    C  
ATOM    582  CG1 VAL A 174      13.513  -4.734   8.920  1.00 15.00      A    C  
ATOM    583  CG2 VAL A 174      11.364  -4.361  10.151  1.00 15.00      A    C  
ATOM    584  C   VAL A 174      11.966  -4.744   6.359  1.00 15.00      A    C  
ATOM    585  O   VAL A 174      11.501  -5.805   5.945  1.00 15.00      A    O  
ATOM    586  N   MET A 175      12.948  -4.090   5.741  1.00 15.00      A    N  
ATOM    587  HN  MET A 175      13.265  -3.241   6.116  1.00 15.00      A    H  
ATOM    588  CA  MET A 175      13.562  -4.597   4.518  1.00 15.00      A    C  
ATOM    589  CB  MET A 175      14.416  -3.503   3.864  1.00 15.00      A    C  
ATOM    590  CG  MET A 175      14.976  -3.870   2.496  1.00 15.00      A    C  
ATOM    591  SD  MET A 175      13.707  -3.963   1.218  1.00 15.00      A    S  
ATOM    592  CE  MET A 175      13.197  -2.250   1.114  1.00 15.00      A    C  
ATOM    593  C   MET A 175      14.418  -5.829   4.809  1.00 15.00      A    C  
ATOM    594  O   MET A 175      15.303  -5.795   5.663  1.00 15.00      A    O  
ATOM    595  N   LYS A 176      14.141  -6.916   4.099  1.00 15.00      A    N  
ATOM    596  HN  LYS A 176      13.420  -6.883   3.437  1.00 15.00      A    H  
ATOM    597  CA  LYS A 176      14.886  -8.157   4.275  1.00 15.00      A    C  
ATOM    598  CB  LYS A 176      14.186  -9.067   5.290  1.00 15.00      A    C  
ATOM    599  CG  LYS A 176      15.126 -10.000   6.041  1.00 15.00      A    C  
ATOM    600  CD  LYS A 176      14.585 -11.421   6.092  1.00 15.00      A    C  
ATOM    601  CE  LYS A 176      14.789 -12.138   4.766  1.00 15.00      A    C  
ATOM    602  NZ  LYS A 176      14.377 -13.567   4.833  1.00 15.00      A    N  
ATOM    603  HZ1 LYS A 176      14.933 -14.065   5.557  1.00 15.00      A    H  
ATOM    604  HZ2 LYS A 176      14.534 -14.028   3.914  1.00 15.00      A    H  
ATOM    605  HZ3 LYS A 176      13.369 -13.637   5.076  1.00 15.00      A    H  
ATOM    606  C   LYS A 176      15.030  -8.880   2.942  1.00 15.00      A    C  
ATOM    607  O   LYS A 176      14.031  -9.243   2.319  1.00 15.00      A    O  
ATOM    608  N   ASN A 177      16.281  -9.084   2.517  1.00 15.00      A    N  
ATOM    609  HN  ASN A 177      17.026  -8.771   3.073  1.00 15.00      A    H  
ATOM    610  CA  ASN A 177      16.584  -9.756   1.251  1.00 15.00      A    C  
ATOM    611  CB  ASN A 177      15.972 -11.164   1.205  1.00 15.00      A    C  
ATOM    612  CG  ASN A 177      16.682 -12.085   0.229  1.00 15.00      A    C  
ATOM    613  OD1 ASN A 177      17.888 -11.972   0.017  1.00 15.00      A    O  
ATOM    614  ND2 ASN A 177      15.935 -13.005  -0.373  1.00 15.00      A    N  
ATOM    615 HD21 ASN A 177      14.980 -13.040  -0.158  1.00 15.00      A    H  
ATOM    616 HD22 ASN A 177      16.371 -13.609  -1.010  1.00 15.00      A    H  
ATOM    617  C   ASN A 177      16.122  -8.917   0.059  1.00 15.00      A    C  
ATOM    618  O   ASN A 177      15.682  -9.455  -0.961  1.00 15.00      A    O  
ATOM    619  N   GLN A 178      16.225  -7.590   0.212  1.00 15.00      A    N  
ATOM    620  HN  GLN A 178      16.579  -7.243   1.058  1.00 15.00      A    H  
ATOM    621  CA  GLN A 178      15.826  -6.629  -0.824  1.00 15.00      A    C  
ATOM    622  CB  GLN A 178      16.559  -6.874  -2.151  1.00 15.00      A    C  
ATOM    623  CG  GLN A 178      18.072  -6.751  -2.060  1.00 15.00      A    C  
ATOM    624  CD  GLN A 178      18.523  -5.384  -1.586  1.00 15.00      A    C  
ATOM    625  OE1 GLN A 178      17.885  -4.369  -1.872  1.00 15.00      A    O  
ATOM    626  NE2 GLN A 178      19.627  -5.350  -0.854  1.00 15.00      A    N  
ATOM    627 HE21 GLN A 178      20.083  -6.197  -0.665  1.00 15.00      A    H  
ATOM    628 HE22 GLN A 178      19.939  -4.481  -0.527  1.00 15.00      A    H  
ATOM    629  C   GLN A 178      14.315  -6.599  -1.036  1.00 15.00      A    C  
ATOM    630  O   GLN A 178      13.821  -5.935  -1.946  1.00 15.00      A    O  
ATOM    631  N   VAL A 179      13.583  -7.315  -0.184  1.00 15.00      A    N  
ATOM    632  HN  VAL A 179      14.033  -7.811   0.531  1.00 15.00      A    H  
ATOM    633  CA  VAL A 179      12.131  -7.375  -0.284  1.00 15.00      A    C  
ATOM    634  CB  VAL A 179      11.649  -8.747  -0.811  1.00 15.00      A    C  
ATOM    635  CG1 VAL A 179      10.146  -8.734  -1.052  1.00 15.00      A    C  
ATOM    636  CG2 VAL A 179      12.390  -9.138  -2.081  1.00 15.00      A    C  
ATOM    637  C   VAL A 179      11.479  -7.113   1.069  1.00 15.00      A    C  
ATOM    638  O   VAL A 179      11.496  -7.969   1.954  1.00 15.00      A    O  
ATOM    639  N   ALA A 180      10.910  -5.923   1.226  1.00 15.00      A    N  
ATOM    640  HN  ALA A 180      10.939  -5.277   0.488  1.00 15.00      A    H  
ATOM    641  CA  ALA A 180      10.240  -5.559   2.469  1.00 15.00      A    C  
ATOM    642  CB  ALA A 180      10.248  -4.052   2.665  1.00 15.00      A    C  
ATOM    643  C   ALA A 180       8.812  -6.086   2.461  1.00 15.00      A    C  
ATOM    644  O   ALA A 180       7.979  -5.633   1.677  1.00 15.00      A    O  
ATOM    645  N   ARG A 181       8.530  -7.046   3.333  1.00 15.00      A    N  
ATOM    646  HN  ARG A 181       9.226  -7.361   3.948  1.00 15.00      A    H  
ATOM    647  CA  ARG A 181       7.199  -7.634   3.393  1.00 15.00      A    C  
ATOM    648  CB  ARG A 181       7.260  -9.161   3.330  1.00 15.00      A    C  
ATOM    649  CG  ARG A 181       7.587  -9.707   1.953  1.00 15.00      A    C  
ATOM    650  CD  ARG A 181       7.185 -11.167   1.826  1.00 15.00      A    C  
ATOM    651  NE  ARG A 181       8.018 -12.041   2.643  1.00 15.00      A    N  
ATOM    652  HE  ARG A 181       7.704 -12.247   3.549  1.00 15.00      A    H  
ATOM    653  CZ  ARG A 181       9.167 -12.565   2.229  1.00 15.00      A    C  
ATOM    654  NH1 ARG A 181       9.627 -12.299   1.012  1.00 15.00      A    N  
ATOM    655 HH11 ARG A 181       9.088 -11.677   0.377  1.00 15.00      A    H  
ATOM    656 HH12 ARG A 181      10.527 -12.713   0.694  1.00 15.00      A    H  
ATOM    657  NH2 ARG A 181       9.856 -13.358   3.032  1.00 15.00      A    N  
ATOM    658 HH21 ARG A 181      10.754 -13.769   2.710  1.00 15.00      A    H  
ATOM    659 HH22 ARG A 181       9.498 -13.571   3.986  1.00 15.00      A    H  
ATOM    660  C   ARG A 181       6.422  -7.200   4.621  1.00 15.00      A    C  
ATOM    661  O   ARG A 181       6.953  -7.156   5.731  1.00 15.00      A    O  
ATOM    662  N   PHE A 182       5.156  -6.875   4.404  1.00 15.00      A    N  
ATOM    663  HN  PHE A 182       4.807  -6.903   3.488  1.00 15.00      A    H  
ATOM    664  CA  PHE A 182       4.273  -6.474   5.485  1.00 15.00      A    C  
ATOM    665  CB  PHE A 182       3.243  -5.451   4.986  1.00 15.00      A    C  
ATOM    666  CG  PHE A 182       3.842  -4.139   4.552  1.00 15.00      A    C  
ATOM    667  CD1 PHE A 182       3.670  -2.998   5.317  1.00 15.00      A    C  
ATOM    668  CD2 PHE A 182       4.573  -4.047   3.377  1.00 15.00      A    C  
ATOM    669  CE1 PHE A 182       4.216  -1.791   4.921  1.00 15.00      A    C  
ATOM    670  CE2 PHE A 182       5.121  -2.844   2.977  1.00 15.00      A    C  
ATOM    671  CZ  PHE A 182       4.942  -1.714   3.749  1.00 15.00      A    C  
ATOM    672  C   PHE A 182       3.568  -7.713   6.022  1.00 15.00      A    C  
ATOM    673  O   PHE A 182       3.237  -8.619   5.254  1.00 15.00      A    O  
ATOM    674  N   ASN A 183       3.359  -7.766   7.335  1.00 15.00      A    N  
ATOM    675  HN  ASN A 183       3.654  -7.022   7.902  1.00 15.00      A    H  
ATOM    676  CA  ASN A 183       2.697  -8.916   7.945  1.00 15.00      A    C  
ATOM    677  CB  ASN A 183       2.803  -8.886   9.472  1.00 15.00      A    C  
ATOM    678  CG  ASN A 183       2.471 -10.230  10.097  1.00 15.00      A    C  
ATOM    679  OD1 ASN A 183       2.688 -11.280   9.489  1.00 15.00      A    O  
ATOM    680  ND2 ASN A 183       1.943 -10.207  11.314  1.00 15.00      A    N  
ATOM    681 HD21 ASN A 183       1.796  -9.337  11.739  1.00 15.00      A    H  
ATOM    682 HD22 ASN A 183       1.722 -11.063  11.737  1.00 15.00      A    H  
ATOM    683  C   ASN A 183       1.237  -9.001   7.517  1.00 15.00      A    C  
ATOM    684  O   ASN A 183       0.770 -10.056   7.090  1.00 15.00      A    O  
ATOM    685  N   ASP A 184       0.529  -7.881   7.618  1.00 15.00      A    N  
ATOM    686  HN  ASP A 184       0.967  -7.069   7.942  1.00 15.00      A    H  
ATOM    687  CA  ASP A 184      -0.880  -7.830   7.247  1.00 15.00      A    C  
ATOM    688  CB  ASP A 184      -1.720  -8.666   8.221  1.00 15.00      A    C  
ATOM    689  CG  ASP A 184      -3.036  -9.113   7.618  1.00 15.00      A    C  
ATOM    690  OD1 ASP A 184      -3.125  -9.188   6.377  1.00 15.00      A    O  
ATOM    691  OD2 ASP A 184      -3.976  -9.395   8.387  1.00 15.00      A    O  
ATOM    692  C   ASP A 184      -1.378  -6.390   7.224  1.00 15.00      A    C  
ATOM    693  O   ASP A 184      -1.910  -5.893   8.217  1.00 15.00      A    O  
ATOM    694  N   LEU A 185      -1.182  -5.717   6.091  1.00 15.00      A    N  
ATOM    695  HN  LEU A 185      -0.737  -6.164   5.340  1.00 15.00      A    H  
ATOM    696  CA  LEU A 185      -1.612  -4.330   5.940  1.00 15.00      A    C  
ATOM    697  CB  LEU A 185      -0.907  -3.672   4.749  1.00 15.00      A    C  
ATOM    698  CG  LEU A 185      -1.255  -2.206   4.471  1.00 15.00      A    C  
ATOM    699  CD1 LEU A 185      -0.844  -1.320   5.639  1.00 15.00      A    C  
ATOM    700  CD2 LEU A 185      -0.596  -1.736   3.183  1.00 15.00      A    C  
ATOM    701  C   LEU A 185      -3.124  -4.249   5.773  1.00 15.00      A    C  
ATOM    702  O   LEU A 185      -3.701  -4.927   4.926  1.00 15.00      A    O  
ATOM    703  N   ARG A 186      -3.759  -3.411   6.582  1.00 15.00      A    N  
ATOM    704  HN  ARG A 186      -3.240  -2.884   7.223  1.00 15.00      A    H  
ATOM    705  CA  ARG A 186      -5.208  -3.251   6.536  1.00 15.00      A    C  
ATOM    706  CB  ARG A 186      -5.843  -3.810   7.815  1.00 15.00      A    C  
ATOM    707  CG  ARG A 186      -5.585  -5.294   8.035  1.00 15.00      A    C  
ATOM    708  CD  ARG A 186      -6.023  -5.747   9.418  1.00 15.00      A    C  
ATOM    709  NE  ARG A 186      -5.677  -7.147   9.652  1.00 15.00      A    N  
ATOM    710  HE  ARG A 186      -5.046  -7.564   9.028  1.00 15.00      A    H  
ATOM    711  CZ  ARG A 186      -6.162  -7.883  10.649  1.00 15.00      A    C  
ATOM    712  NH1 ARG A 186      -7.015  -7.359  11.519  1.00 15.00      A    N  
ATOM    713 HH11 ARG A 186      -7.310  -6.367  11.425  1.00 15.00      A    H  
ATOM    714 HH12 ARG A 186      -7.390  -7.942  12.296  1.00 15.00      A    H  
ATOM    715  NH2 ARG A 186      -5.794  -9.151  10.770  1.00 15.00      A    N  
ATOM    716 HH21 ARG A 186      -6.169  -9.729  11.546  1.00 15.00      A    H  
ATOM    717 HH22 ARG A 186      -5.128  -9.567  10.084  1.00 15.00      A    H  
ATOM    718  C   ARG A 186      -5.593  -1.785   6.358  1.00 15.00      A    C  
ATOM    719  O   ARG A 186      -5.083  -0.913   7.060  1.00 15.00      A    O  
ATOM    720  N   PHE A 187      -6.492  -1.520   5.413  1.00 15.00      A    N  
ATOM    721  HN  PHE A 187      -6.859  -2.256   4.881  1.00 15.00      A    H  
ATOM    722  CA  PHE A 187      -6.946  -0.158   5.150  1.00 15.00      A    C  
ATOM    723  CB  PHE A 187      -7.198   0.053   3.650  1.00 15.00      A    C  
ATOM    724  CG  PHE A 187      -5.959   0.028   2.793  1.00 15.00      A    C  
ATOM    725  CD1 PHE A 187      -5.401   1.207   2.325  1.00 15.00      A    C  
ATOM    726  CD2 PHE A 187      -5.354  -1.173   2.452  1.00 15.00      A    C  
ATOM    727  CE1 PHE A 187      -4.266   1.190   1.534  1.00 15.00      A    C  
ATOM    728  CE2 PHE A 187      -4.220  -1.197   1.662  1.00 15.00      A    C  
ATOM    729  CZ  PHE A 187      -3.674  -0.014   1.204  1.00 15.00      A    C  
ATOM    730  C   PHE A 187      -8.219   0.147   5.937  1.00 15.00      A    C  
ATOM    731  O   PHE A 187      -9.310  -0.279   5.559  1.00 15.00      A    O  
ATOM    732  N   VAL A 188      -8.072   0.878   7.039  1.00 15.00      A    N  
ATOM    733  HN  VAL A 188      -7.176   1.179   7.299  1.00 15.00      A    H  
ATOM    734  CA  VAL A 188      -9.215   1.239   7.873  1.00 15.00      A    C  
ATOM    735  CB  VAL A 188      -8.797   1.529   9.331  1.00 15.00      A    C  
ATOM    736  CG1 VAL A 188     -10.022   1.776  10.202  1.00 15.00      A    C  
ATOM    737  CG2 VAL A 188      -7.972   0.378   9.886  1.00 15.00      A    C  
ATOM    738  C   VAL A 188      -9.959   2.446   7.301  1.00 15.00      A    C  
ATOM    739  O   VAL A 188     -11.181   2.420   7.164  1.00 15.00      A    O  
ATOM    740  N   GLY A 189      -9.218   3.503   6.970  1.00 15.00      A    N  
ATOM    741  HN  GLY A 189      -8.248   3.474   7.107  1.00 15.00      A    H  
ATOM    742  CA  GLY A 189      -9.835   4.696   6.415  1.00 15.00      A    C  
ATOM    743  C   GLY A 189     -10.413   4.462   5.031  1.00 15.00      A    C  
ATOM    744  O   GLY A 189      -9.742   3.915   4.157  1.00 15.00      A    O  
ATOM    745  N   ARG A 190     -11.666   4.867   4.839  1.00 15.00      A    N  
ATOM    746  HN  ARG A 190     -12.153   5.282   5.580  1.00 15.00      A    H  
ATOM    747  CA  ARG A 190     -12.335   4.704   3.553  1.00 15.00      A    C  
ATOM    748  CB  ARG A 190     -13.854   4.647   3.731  1.00 15.00      A    C  
ATOM    749  CG  ARG A 190     -14.368   3.323   4.278  1.00 15.00      A    C  
ATOM    750  CD  ARG A 190     -14.952   3.480   5.673  1.00 15.00      A    C  
ATOM    751  NE  ARG A 190     -13.918   3.676   6.688  1.00 15.00      A    N  
ATOM    752  HE  ARG A 190     -13.049   3.245   6.537  1.00 15.00      A    H  
ATOM    753  CZ  ARG A 190     -14.092   4.394   7.794  1.00 15.00      A    C  
ATOM    754  NH1 ARG A 190     -15.256   4.985   8.033  1.00 15.00      A    N  
ATOM    755 HH11 ARG A 190     -15.387   5.544   8.901  1.00 15.00      A    H  
ATOM    756 HH12 ARG A 190     -16.037   4.892   7.352  1.00 15.00      A    H  
ATOM    757  NH2 ARG A 190     -13.099   4.525   8.662  1.00 15.00      A    N  
ATOM    758 HH21 ARG A 190     -12.182   4.069   8.477  1.00 15.00      A    H  
ATOM    759 HH22 ARG A 190     -13.235   5.085   9.528  1.00 15.00      A    H  
ATOM    760  C   ARG A 190     -11.954   5.820   2.584  1.00 15.00      A    C  
ATOM    761  O   ARG A 190     -11.783   6.972   2.987  1.00 15.00      A    O  
ATOM    762  N   SER A 191     -11.819   5.466   1.309  1.00 15.00      A    N  
ATOM    763  HN  SER A 191     -11.965   4.530   1.057  1.00 15.00      A    H  
ATOM    764  CA  SER A 191     -11.452   6.427   0.272  1.00 15.00      A    C  
ATOM    765  CB  SER A 191     -10.916   5.693  -0.958  1.00 15.00      A    C  
ATOM    766  OG  SER A 191     -10.100   4.596  -0.590  1.00 15.00      A    O  
ATOM    767  HG  SER A 191      -9.197   4.759  -0.872  1.00 15.00      A    H  
ATOM    768  C   SER A 191     -12.639   7.301  -0.125  1.00 15.00      A    C  
ATOM    769  O   SER A 191     -12.562   8.529  -0.071  1.00 15.00      A    O  
ATOM    770  N   GLY A 192     -13.735   6.655  -0.525  1.00 15.00      A    N  
ATOM    771  HN  GLY A 192     -13.731   5.676  -0.546  1.00 15.00      A    H  
ATOM    772  CA  GLY A 192     -14.927   7.376  -0.932  1.00 15.00      A    C  
ATOM    773  C   GLY A 192     -15.715   6.626  -1.990  1.00 15.00      A    C  
ATOM    774  O   GLY A 192     -15.424   5.464  -2.277  1.00 15.00      A    O  
ATOM    775  N   ARG A 193     -16.715   7.287  -2.570  1.00 15.00      A    N  
ATOM    776  HN  ARG A 193     -16.899   8.208  -2.297  1.00 15.00      A    H  
ATOM    777  CA  ARG A 193     -17.543   6.672  -3.601  1.00 15.00      A    C  
ATOM    778  CB  ARG A 193     -18.950   7.279  -3.612  1.00 15.00      A    C  
ATOM    779  CG  ARG A 193     -19.878   6.652  -4.642  1.00 15.00      A    C  
ATOM    780  CD  ARG A 193     -21.189   7.411  -4.755  1.00 15.00      A    C  
ATOM    781  NE  ARG A 193     -21.997   6.938  -5.879  1.00 15.00      A    N  
ATOM    782  HE  ARG A 193     -21.872   7.381  -6.744  1.00 15.00      A    H  
ATOM    783  CZ  ARG A 193     -22.887   5.950  -5.791  1.00 15.00      A    C  
ATOM    784  NH1 ARG A 193     -23.082   5.328  -4.636  1.00 15.00      A    N  
ATOM    785 HH11 ARG A 193     -22.540   5.611  -3.795  1.00 15.00      A    H  
ATOM    786 HH12 ARG A 193     -23.777   4.556  -4.570  1.00 15.00      A    H  
ATOM    787  NH2 ARG A 193     -23.582   5.585  -6.860  1.00 15.00      A    N  
ATOM    788 HH21 ARG A 193     -23.435   6.070  -7.769  1.00 15.00      A    H  
ATOM    789 HH22 ARG A 193     -24.276   4.814  -6.789  1.00 15.00      A    H  
ATOM    790  C   ARG A 193     -16.901   6.806  -4.979  1.00 15.00      A    C  
ATOM    791  O   ARG A 193     -16.962   7.864  -5.605  1.00 15.00      A    O  
ATOM    792  N   GLY A 194     -16.282   5.725  -5.441  1.00 15.00      A    N  
ATOM    793  HN  GLY A 194     -16.265   4.911  -4.894  1.00 15.00      A    H  
ATOM    794  CA  GLY A 194     -15.636   5.738  -6.742  1.00 15.00      A    C  
ATOM    795  C   GLY A 194     -14.219   6.281  -6.692  1.00 15.00      A    C  
ATOM    796  O   GLY A 194     -13.551   6.376  -7.723  1.00 15.00      A    O  
ATOM    797  N   LYS A 195     -13.763   6.641  -5.497  1.00 15.00      A    N  
ATOM    798  HN  LYS A 195     -14.347   6.549  -4.714  1.00 15.00      A    H  
ATOM    799  CA  LYS A 195     -12.419   7.177  -5.322  1.00 15.00      A    C  
ATOM    800  CB  LYS A 195     -12.448   8.414  -4.421  1.00 15.00      A    C  
ATOM    801  CG  LYS A 195     -13.177   9.601  -5.030  1.00 15.00      A    C  
ATOM    802  CD  LYS A 195     -13.303  10.745  -4.037  1.00 15.00      A    C  
ATOM    803  CE  LYS A 195     -13.861  11.993  -4.703  1.00 15.00      A    C  
ATOM    804  NZ  LYS A 195     -13.916  13.149  -3.765  1.00 15.00      A    N  
ATOM    805  HZ1 LYS A 195     -12.975  13.319  -3.352  1.00 15.00      A    H  
ATOM    806  HZ2 LYS A 195     -14.588  12.954  -2.996  1.00 15.00      A    H  
ATOM    807  HZ3 LYS A 195     -14.221  14.005  -4.269  1.00 15.00      A    H  
ATOM    808  C   LYS A 195     -11.475   6.128  -4.749  1.00 15.00      A    C  
ATOM    809  O   LYS A 195     -11.877   5.286  -3.948  1.00 15.00      A    O  
ATOM    810  N   SER A 196     -10.220   6.178  -5.177  1.00 15.00      A    N  
ATOM    811  HN  SER A 196      -9.966   6.862  -5.832  1.00 15.00      A    H  
ATOM    812  CA  SER A 196      -9.212   5.242  -4.701  1.00 15.00      A    C  
ATOM    813  CB  SER A 196      -8.532   4.532  -5.875  1.00 15.00      A    C  
ATOM    814  OG  SER A 196      -9.417   3.618  -6.500  1.00 15.00      A    O  
ATOM    815  HG  SER A 196     -10.190   3.491  -5.943  1.00 15.00      A    H  
ATOM    816  C   SER A 196      -8.180   5.952  -3.832  1.00 15.00      A    C  
ATOM    817  O   SER A 196      -8.375   7.099  -3.431  1.00 15.00      A    O  
ATOM    818  N   PHE A 197      -7.081   5.266  -3.542  1.00 15.00      A    N  
ATOM    819  HN  PHE A 197      -6.974   4.360  -3.895  1.00 15.00      A    H  
ATOM    820  CA  PHE A 197      -6.033   5.836  -2.709  1.00 15.00      A    C  
ATOM    821  CB  PHE A 197      -5.782   4.962  -1.477  1.00 15.00      A    C  
ATOM    822  CG  PHE A 197      -6.578   5.361  -0.268  1.00 15.00      A    C  
ATOM    823  CD1 PHE A 197      -6.858   6.694  -0.012  1.00 15.00      A    C  
ATOM    824  CD2 PHE A 197      -7.039   4.403   0.618  1.00 15.00      A    C  
ATOM    825  CE1 PHE A 197      -7.585   7.063   1.103  1.00 15.00      A    C  
ATOM    826  CE2 PHE A 197      -7.767   4.765   1.735  1.00 15.00      A    C  
ATOM    827  CZ  PHE A 197      -8.040   6.097   1.978  1.00 15.00      A    C  
ATOM    828  C   PHE A 197      -4.727   6.035  -3.466  1.00 15.00      A    C  
ATOM    829  O   PHE A 197      -4.331   5.209  -4.286  1.00 15.00      A    O  
ATOM    830  N   THR A 198      -4.076   7.155  -3.185  1.00 15.00      A    N  
ATOM    831  HN  THR A 198      -4.476   7.790  -2.554  1.00 15.00      A    H  
ATOM    832  CA  THR A 198      -2.790   7.475  -3.782  1.00 15.00      A    C  
ATOM    833  CB  THR A 198      -2.806   8.867  -4.448  1.00 15.00      A    C  
ATOM    834  OG1 THR A 198      -4.060   9.067  -5.115  1.00 15.00      A    O  
ATOM    835  HG1 THR A 198      -4.728   8.507  -4.715  1.00 15.00      A    H  
ATOM    836  CG2 THR A 198      -1.681   8.983  -5.468  1.00 15.00      A    C  
ATOM    837  C   THR A 198      -1.746   7.448  -2.669  1.00 15.00      A    C  
ATOM    838  O   THR A 198      -1.134   8.466  -2.338  1.00 15.00      A    O  
ATOM    839  N   LEU A 199      -1.580   6.261  -2.080  1.00 15.00      A    N  
ATOM    840  HN  LEU A 199      -2.100   5.498  -2.406  1.00 15.00      A    H  
ATOM    841  CA  LEU A 199      -0.654   6.053  -0.969  1.00 15.00      A    C  
ATOM    842  CB  LEU A 199      -0.741   4.625  -0.416  1.00 15.00      A    C  
ATOM    843  CG  LEU A 199      -0.754   3.485  -1.437  1.00 15.00      A    C  
ATOM    844  CD1 LEU A 199       0.657   2.989  -1.711  1.00 15.00      A    C  
ATOM    845  CD2 LEU A 199      -1.638   2.347  -0.951  1.00 15.00      A    C  
ATOM    846  C   LEU A 199       0.785   6.463  -1.266  1.00 15.00      A    C  
ATOM    847  O   LEU A 199       1.261   6.379  -2.400  1.00 15.00      A    O  
ATOM    848  N   THR A 200       1.463   6.907  -0.214  1.00 15.00      A    N  
ATOM    849  HN  THR A 200       1.014   6.935   0.656  1.00 15.00      A    H  
ATOM    850  CA  THR A 200       2.842   7.359  -0.301  1.00 15.00      A    C  
ATOM    851  CB  THR A 200       2.995   8.712   0.429  1.00 15.00      A    C  
ATOM    852  OG1 THR A 200       2.142   9.688  -0.183  1.00 15.00      A    O  
ATOM    853  HG1 THR A 200       1.361   9.820   0.363  1.00 15.00      A    H  
ATOM    854  CG2 THR A 200       4.432   9.204   0.391  1.00 15.00      A    C  
ATOM    855  C   THR A 200       3.796   6.343   0.329  1.00 15.00      A    C  
ATOM    856  O   THR A 200       3.685   6.028   1.514  1.00 15.00      A    O  
ATOM    857  N   ILE A 201       4.727   5.829  -0.470  1.00 15.00      A    N  
ATOM    858  HN  ILE A 201       4.759   6.107  -1.410  1.00 15.00      A    H  
ATOM    859  CA  ILE A 201       5.704   4.863   0.022  1.00 15.00      A    C  
ATOM    860  CB  ILE A 201       6.023   3.779  -1.030  1.00 15.00      A    C  
ATOM    861  CG1 ILE A 201       4.734   3.091  -1.490  1.00 15.00      A    C  
ATOM    862  CG2 ILE A 201       7.000   2.756  -0.463  1.00 15.00      A    C  
ATOM    863  CD1 ILE A 201       4.915   2.169  -2.677  1.00 15.00      A    C  
ATOM    864  C   ILE A 201       6.988   5.578   0.431  1.00 15.00      A    C  
ATOM    865  O   ILE A 201       7.755   6.030  -0.419  1.00 15.00      A    O  
ATOM    866  N   THR A 202       7.211   5.683   1.737  1.00 15.00      A    N  
ATOM    867  HN  THR A 202       6.565   5.296   2.365  1.00 15.00      A    H  
ATOM    868  CA  THR A 202       8.389   6.360   2.263  1.00 15.00      A    C  
ATOM    869  CB  THR A 202       8.013   7.273   3.449  1.00 15.00      A    C  
ATOM    870  OG1 THR A 202       6.849   8.041   3.122  1.00 15.00      A    O  
ATOM    871  HG1 THR A 202       6.976   8.471   2.274  1.00 15.00      A    H  
ATOM    872  CG2 THR A 202       9.156   8.220   3.787  1.00 15.00      A    C  
ATOM    873  C   THR A 202       9.457   5.372   2.729  1.00 15.00      A    C  
ATOM    874  O   THR A 202       9.169   4.424   3.459  1.00 15.00      A    O  
ATOM    875  N   VAL A 203      10.693   5.606   2.297  1.00 15.00      A    N  
ATOM    876  HN  VAL A 203      10.850   6.369   1.702  1.00 15.00      A    H  
ATOM    877  CA  VAL A 203      11.821   4.766   2.683  1.00 15.00      A    C  
ATOM    878  CB  VAL A 203      12.625   4.289   1.451  1.00 15.00      A    C  
ATOM    879  CG1 VAL A 203      13.721   3.319   1.866  1.00 15.00      A    C  
ATOM    880  CG2 VAL A 203      11.706   3.645   0.422  1.00 15.00      A    C  
ATOM    881  C   VAL A 203      12.735   5.556   3.620  1.00 15.00      A    C  
ATOM    882  O   VAL A 203      13.378   6.512   3.198  1.00 15.00      A    O  
ATOM    883  N   PHE A 204      12.777   5.154   4.889  1.00 15.00      A    N  
ATOM    884  HN  PHE A 204      12.249   4.374   5.159  1.00 15.00      A    H  
ATOM    885  CA  PHE A 204      13.589   5.839   5.897  1.00 15.00      A    C  
ATOM    886  CB  PHE A 204      13.185   5.404   7.307  1.00 15.00      A    C  
ATOM    887  CG  PHE A 204      11.973   6.120   7.835  1.00 15.00      A    C  
ATOM    888  CD1 PHE A 204      10.710   5.839   7.339  1.00 15.00      A    C  
ATOM    889  CD2 PHE A 204      12.099   7.081   8.825  1.00 15.00      A    C  
ATOM    890  CE1 PHE A 204       9.596   6.501   7.821  1.00 15.00      A    C  
ATOM    891  CE2 PHE A 204      10.989   7.747   9.313  1.00 15.00      A    C  
ATOM    892  CZ  PHE A 204       9.735   7.457   8.809  1.00 15.00      A    C  
ATOM    893  C   PHE A 204      15.092   5.655   5.684  1.00 15.00      A    C  
ATOM    894  O   PHE A 204      15.682   4.679   6.138  1.00 15.00      A    O  
ATOM    895  N   THR A 205      15.701   6.622   5.007  1.00 15.00      A    N  
ATOM    896  HN  THR A 205      15.173   7.386   4.694  1.00 15.00      A    H  
ATOM    897  CA  THR A 205      17.133   6.595   4.722  1.00 15.00      A    C  
ATOM    898  CB  THR A 205      17.424   5.991   3.330  1.00 15.00      A    C  
ATOM    899  OG1 THR A 205      16.314   6.236   2.454  1.00 15.00      A    O  
ATOM    900  HG1 THR A 205      16.612   6.219   1.541  1.00 15.00      A    H  
ATOM    901  CG2 THR A 205      17.681   4.493   3.428  1.00 15.00      A    C  
ATOM    902  C   THR A 205      17.701   8.010   4.783  1.00 15.00      A    C  
ATOM    903  O   THR A 205      17.054   8.919   5.301  1.00 15.00      A    O  
ATOM    904  N   ASN A 206      18.910   8.193   4.262  1.00 15.00      A    N  
ATOM    905  HN  ASN A 206      19.384   7.429   3.873  1.00 15.00      A    H  
ATOM    906  CA  ASN A 206      19.549   9.506   4.254  1.00 15.00      A    C  
ATOM    907  CB  ASN A 206      20.699   9.564   5.267  1.00 15.00      A    C  
ATOM    908  CG  ASN A 206      20.226   9.682   6.703  1.00 15.00      A    C  
ATOM    909  OD1 ASN A 206      19.189  10.282   6.985  1.00 15.00      A    O  
ATOM    910  ND2 ASN A 206      20.994   9.109   7.622  1.00 15.00      A    N  
ATOM    911 HD21 ASN A 206      21.807   8.650   7.323  1.00 15.00      A    H  
ATOM    912 HD22 ASN A 206      20.713   9.163   8.558  1.00 15.00      A    H  
ATOM    913  C   ASN A 206      20.060   9.862   2.860  1.00 15.00      A    C  
ATOM    914  O   ASN A 206      21.170   9.482   2.484  1.00 15.00      A    O  
ATOM    915  N   PRO A 207      19.252  10.588   2.062  1.00 15.00      A    N  
ATOM    916  CA  PRO A 207      17.917  11.044   2.457  1.00 15.00      A    C  
ATOM    917  CB  PRO A 207      17.777  12.329   1.640  1.00 15.00      A    C  
ATOM    918  CG  PRO A 207      18.521  12.051   0.374  1.00 15.00      A    C  
ATOM    919  CD  PRO A 207      19.597  11.044   0.705  1.00 15.00      A    C  
ATOM    920  C   PRO A 207      16.821  10.039   2.073  1.00 15.00      A    C  
ATOM    921  O   PRO A 207      17.060   9.117   1.292  1.00 15.00      A    O  
ATOM    922  N   PRO A 208      15.605  10.202   2.635  1.00 15.00      A    N  
ATOM    923  CA  PRO A 208      14.466   9.313   2.356  1.00 15.00      A    C  
ATOM    924  CB  PRO A 208      13.390   9.772   3.355  1.00 15.00      A    C  
ATOM    925  CG  PRO A 208      14.105  10.630   4.343  1.00 15.00      A    C  
ATOM    926  CD  PRO A 208      15.249  11.250   3.601  1.00 15.00      A    C  
ATOM    927  C   PRO A 208      13.946   9.453   0.923  1.00 15.00      A    C  
ATOM    928  O   PRO A 208      13.968  10.542   0.348  1.00 15.00      A    O  
ATOM    929  N   GLN A 209      13.479   8.341   0.354  1.00 15.00      A    N  
ATOM    930  HN  GLN A 209      13.481   7.506   0.870  1.00 15.00      A    H  
ATOM    931  CA  GLN A 209      12.950   8.329  -1.012  1.00 15.00      A    C  
ATOM    932  CB  GLN A 209      13.734   7.346  -1.883  1.00 15.00      A    C  
ATOM    933  CG  GLN A 209      15.210   7.691  -2.024  1.00 15.00      A    C  
ATOM    934  CD  GLN A 209      15.946   6.781  -2.990  1.00 15.00      A    C  
ATOM    935  OE1 GLN A 209      16.885   7.204  -3.663  1.00 15.00      A    O  
ATOM    936  NE2 GLN A 209      15.531   5.523  -3.061  1.00 15.00      A    N  
ATOM    937 HE21 GLN A 209      14.781   5.250  -2.494  1.00 15.00      A    H  
ATOM    938 HE22 GLN A 209      15.989   4.919  -3.683  1.00 15.00      A    H  
ATOM    939  C   GLN A 209      11.465   7.976  -1.007  1.00 15.00      A    C  
ATOM    940  O   GLN A 209      11.022   7.168  -0.194  1.00 15.00      A    O  
ATOM    941  N   VAL A 210      10.698   8.577  -1.918  1.00 15.00      A    N  
ATOM    942  HN  VAL A 210      11.108   9.193  -2.563  1.00 15.00      A    H  
ATOM    943  CA  VAL A 210       9.257   8.332  -1.977  1.00 15.00      A    C  
ATOM    944  CB  VAL A 210       8.466   9.575  -1.499  1.00 15.00      A    C  
ATOM    945  CG1 VAL A 210       6.994   9.481  -1.875  1.00 15.00      A    C  
ATOM    946  CG2 VAL A 210       8.619   9.753   0.004  1.00 15.00      A    C  
ATOM    947  C   VAL A 210       8.774   7.913  -3.367  1.00 15.00      A    C  
ATOM    948  O   VAL A 210       9.190   8.474  -4.380  1.00 15.00      A    O  
ATOM    949  N   ALA A 211       7.886   6.917  -3.391  1.00 15.00      A    N  
ATOM    950  HN  ALA A 211       7.620   6.502  -2.543  1.00 15.00      A    H  
ATOM    951  CA  ALA A 211       7.300   6.419  -4.630  1.00 15.00      A    C  
ATOM    952  CB  ALA A 211       7.803   5.012  -4.928  1.00 15.00      A    C  
ATOM    953  C   ALA A 211       5.775   6.427  -4.520  1.00 15.00      A    C  
ATOM    954  O   ALA A 211       5.196   5.650  -3.760  1.00 15.00      A    O  
ATOM    955  N   THR A 212       5.131   7.313  -5.278  1.00 15.00      A    N  
ATOM    956  HN  THR A 212       5.648   7.900  -5.868  1.00 15.00      A    H  
ATOM    957  CA  THR A 212       3.674   7.432  -5.258  1.00 15.00      A    C  
ATOM    958  CB  THR A 212       3.206   8.783  -5.833  1.00 15.00      A    C  
ATOM    959  OG1 THR A 212       4.095   9.201  -6.875  1.00 15.00      A    O  
ATOM    960  HG1 THR A 212       3.684   9.046  -7.728  1.00 15.00      A    H  
ATOM    961  CG2 THR A 212       3.179   9.843  -4.744  1.00 15.00      A    C  
ATOM    962  C   THR A 212       2.992   6.294  -6.016  1.00 15.00      A    C  
ATOM    963  O   THR A 212       3.571   5.705  -6.927  1.00 15.00      A    O  
ATOM    964  N   TYR A 213       1.753   5.996  -5.630  1.00 15.00      A    N  
ATOM    965  HN  TYR A 213       1.344   6.508  -4.900  1.00 15.00      A    H  
ATOM    966  CA  TYR A 213       0.989   4.927  -6.265  1.00 15.00      A    C  
ATOM    967  CB  TYR A 213       1.058   3.654  -5.410  1.00 15.00      A    C  
ATOM    968  CG  TYR A 213       0.437   2.417  -6.034  1.00 15.00      A    C  
ATOM    969  CD1 TYR A 213       0.455   2.211  -7.409  1.00 15.00      A    C  
ATOM    970  CD2 TYR A 213      -0.162   1.450  -5.237  1.00 15.00      A    C  
ATOM    971  CE1 TYR A 213      -0.109   1.078  -7.970  1.00 15.00      A    C  
ATOM    972  CE2 TYR A 213      -0.728   0.316  -5.788  1.00 15.00      A    C  
ATOM    973  CZ  TYR A 213      -0.700   0.133  -7.154  1.00 15.00      A    C  
ATOM    974  OH  TYR A 213      -1.264  -0.998  -7.706  1.00 15.00      A    O  
ATOM    975  HH  TYR A 213      -0.656  -1.385  -8.339  1.00 15.00      A    H  
ATOM    976  C   TYR A 213      -0.463   5.344  -6.490  1.00 15.00      A    C  
ATOM    977  O   TYR A 213      -1.267   5.364  -5.558  1.00 15.00      A    O  
ATOM    978  N   HIS A 214      -0.789   5.681  -7.735  1.00 15.00      A    N  
ATOM    979  HN  HIS A 214      -0.101   5.651  -8.432  1.00 15.00      A    H  
ATOM    980  CA  HIS A 214      -2.141   6.089  -8.096  1.00 15.00      A    C  
ATOM    981  CB  HIS A 214      -2.110   6.943  -9.374  1.00 15.00      A    C  
ATOM    982  CG  HIS A 214      -3.458   7.396  -9.857  1.00 15.00      A    C  
ATOM    983  ND1 HIS A 214      -4.003   6.898 -11.016  1.00 15.00      A    N  
ATOM    984  CD2 HIS A 214      -4.321   8.285  -9.304  1.00 15.00      A    C  
ATOM    985  CE1 HIS A 214      -5.178   7.486 -11.146  1.00 15.00      A    C  
ATOM    986  NE2 HIS A 214      -5.413   8.333 -10.134  1.00 15.00      A    N  
ATOM    987  HE2 HIS A 214      -6.212   8.888 -10.009  1.00 15.00      A    H  
ATOM    988  C   HIS A 214      -3.031   4.861  -8.293  1.00 15.00      A    C  
ATOM    989  O   HIS A 214      -2.533   3.781  -8.617  1.00 15.00      A    O  
ATOM    990  N   ARG A 215      -4.342   5.044  -8.075  1.00 15.00      A    N  
ATOM    991  HN  ARG A 215      -4.646   5.932  -7.796  1.00 15.00      A    H  
ATOM    992  CA  ARG A 215      -5.343   3.977  -8.229  1.00 15.00      A    C  
ATOM    993  CB  ARG A 215      -5.722   3.744  -9.705  1.00 15.00      A    C  
ATOM    994  CG  ARG A 215      -4.632   3.121 -10.569  1.00 15.00      A    C  
ATOM    995  CD  ARG A 215      -4.885   3.340 -12.049  1.00 15.00      A    C  
ATOM    996  NE  ARG A 215      -3.849   2.717 -12.872  1.00 15.00      A    N  
ATOM    997  HE  ARG A 215      -4.016   1.807 -13.195  1.00 15.00      A    H  
ATOM    998  CZ  ARG A 215      -2.703   3.312 -13.204  1.00 15.00      A    C  
ATOM    999  NH1 ARG A 215      -2.438   4.543 -12.780  1.00 15.00      A    N  
ATOM   1000 HH11 ARG A 215      -1.543   5.003 -13.043  1.00 15.00      A    H  
ATOM   1001 HH12 ARG A 215      -3.126   5.048 -12.183  1.00 15.00      A    H  
ATOM   1002  NH2 ARG A 215      -1.818   2.674 -13.960  1.00 15.00      A    N  
ATOM   1003 HH21 ARG A 215      -2.020   1.710 -14.295  1.00 15.00      A    H  
ATOM   1004 HH22 ARG A 215      -0.924   3.138 -14.219  1.00 15.00      A    H  
ATOM   1005  C   ARG A 215      -4.943   2.680  -7.515  1.00 15.00      A    C  
ATOM   1006  O   ARG A 215      -5.033   1.588  -8.080  1.00 15.00      A    O  
ATOM   1007  N   ALA A 216      -4.515   2.817  -6.264  1.00 15.00      A    N  
ATOM   1008  HN  ALA A 216      -4.480   3.712  -5.866  1.00 15.00      A    H  
ATOM   1009  CA  ALA A 216      -4.092   1.675  -5.464  1.00 15.00      A    C  
ATOM   1010  CB  ALA A 216      -3.419   2.143  -4.183  1.00 15.00      A    C  
ATOM   1011  C   ALA A 216      -5.252   0.738  -5.141  1.00 15.00      A    C  
ATOM   1012  O   ALA A 216      -5.291  -0.399  -5.611  1.00 15.00      A    O  
ATOM   1013  N   ILE A 217      -6.198   1.219  -4.339  1.00 15.00      A    N  
ATOM   1014  HN  ILE A 217      -6.125   2.138  -4.006  1.00 15.00      A    H  
ATOM   1015  CA  ILE A 217      -7.337   0.404  -3.946  1.00 15.00      A    C  
ATOM   1016  CB  ILE A 217      -6.923  -0.620  -2.859  1.00 15.00      A    C  
ATOM   1017  CG1 ILE A 217      -8.082  -1.550  -2.492  1.00 15.00      A    C  
ATOM   1018  CG2 ILE A 217      -6.371   0.079  -1.621  1.00 15.00      A    C  
ATOM   1019  CD1 ILE A 217      -7.650  -2.778  -1.720  1.00 15.00      A    C  
ATOM   1020  C   ILE A 217      -8.502   1.260  -3.445  1.00 15.00      A    C  
ATOM   1021  O   ILE A 217      -8.300   2.270  -2.765  1.00 15.00      A    O  
ATOM   1022  N   LYS A 218      -9.718   0.863  -3.809  1.00 15.00      A    N  
ATOM   1023  HN  LYS A 218      -9.810   0.071  -4.380  1.00 15.00      A    H  
ATOM   1024  CA  LYS A 218     -10.916   1.571  -3.380  1.00 15.00      A    C  
ATOM   1025  CB  LYS A 218     -11.990   1.528  -4.472  1.00 15.00      A    C  
ATOM   1026  CG  LYS A 218     -13.292   2.219  -4.095  1.00 15.00      A    C  
ATOM   1027  CD  LYS A 218     -14.103   2.595  -5.327  1.00 15.00      A    C  
ATOM   1028  CE  LYS A 218     -14.464   1.373  -6.156  1.00 15.00      A    C  
ATOM   1029  NZ  LYS A 218     -15.079   1.751  -7.459  1.00 15.00      A    N  
ATOM   1030  HZ1 LYS A 218     -15.361   0.897  -7.983  1.00 15.00      A    H  
ATOM   1031  HZ2 LYS A 218     -14.397   2.287  -8.033  1.00 15.00      A    H  
ATOM   1032  HZ3 LYS A 218     -15.919   2.341  -7.299  1.00 15.00      A    H  
ATOM   1033  C   LYS A 218     -11.438   0.963  -2.085  1.00 15.00      A    C  
ATOM   1034  O   LYS A 218     -11.894  -0.180  -2.064  1.00 15.00      A    O  
ATOM   1035  N   VAL A 219     -11.359   1.733  -1.006  1.00 15.00      A    N  
ATOM   1036  HN  VAL A 219     -10.995   2.640  -1.093  1.00 15.00      A    H  
ATOM   1037  CA  VAL A 219     -11.796   1.267   0.306  1.00 15.00      A    C  
ATOM   1038  CB  VAL A 219     -10.808   1.696   1.413  1.00 15.00      A    C  
ATOM   1039  CG1 VAL A 219     -11.161   1.038   2.739  1.00 15.00      A    C  
ATOM   1040  CG2 VAL A 219      -9.377   1.369   1.015  1.00 15.00      A    C  
ATOM   1041  C   VAL A 219     -13.194   1.766   0.666  1.00 15.00      A    C  
ATOM   1042  O   VAL A 219     -13.437   2.969   0.741  1.00 15.00      A    O  
ATOM   1043  N   THR A 220     -14.110   0.826   0.877  1.00 15.00      A    N  
ATOM   1044  HN  THR A 220     -13.857  -0.116   0.773  1.00 15.00      A    H  
ATOM   1045  CA  THR A 220     -15.483   1.153   1.257  1.00 15.00      A    C  
ATOM   1046  CB  THR A 220     -16.486   0.829   0.132  1.00 15.00      A    C  
ATOM   1047  OG1 THR A 220     -16.385  -0.551  -0.216  1.00 15.00      A    O  
ATOM   1048  HG1 THR A 220     -15.724  -0.661  -0.903  1.00 15.00      A    H  
ATOM   1049  CG2 THR A 220     -16.214   1.679  -1.100  1.00 15.00      A    C  
ATOM   1050  C   THR A 220     -15.870   0.375   2.513  1.00 15.00      A    C  
ATOM   1051  O   THR A 220     -15.038  -0.318   3.090  1.00 15.00      A    O  
ATOM   1052  N   VAL A 221     -17.130   0.486   2.932  1.00 15.00      A    N  
ATOM   1053  HN  VAL A 221     -17.759   1.047   2.431  1.00 15.00      A    H  
ATOM   1054  CA  VAL A 221     -17.593  -0.219   4.125  1.00 15.00      A    C  
ATOM   1055  CB  VAL A 221     -18.835   0.457   4.765  1.00 15.00      A    C  
ATOM   1056  CG1 VAL A 221     -19.927   0.723   3.736  1.00 15.00      A    C  
ATOM   1057  CG2 VAL A 221     -19.367  -0.350   5.942  1.00 15.00      A    C  
ATOM   1058  C   VAL A 221     -17.839  -1.709   3.849  1.00 15.00      A    C  
ATOM   1059  O   VAL A 221     -17.562  -2.560   4.695  1.00 15.00      A    O  
ATOM   1060  N   ASP A 222     -18.336  -2.018   2.655  1.00 15.00      A    N  
ATOM   1061  HN  ASP A 222     -18.523  -1.301   2.013  1.00 15.00      A    H  
ATOM   1062  CA  ASP A 222     -18.614  -3.403   2.279  1.00 15.00      A    C  
ATOM   1063  CB  ASP A 222     -20.076  -3.573   1.844  1.00 15.00      A    C  
ATOM   1064  CG  ASP A 222     -21.054  -2.690   2.597  1.00 15.00      A    C  
ATOM   1065  OD1 ASP A 222     -21.220  -2.888   3.819  1.00 15.00      A    O  
ATOM   1066  OD2 ASP A 222     -21.669  -1.810   1.957  1.00 15.00      A    O  
ATOM   1067  C   ASP A 222     -17.713  -3.854   1.136  1.00 15.00      A    C  
ATOM   1068  O   ASP A 222     -17.335  -3.055   0.283  1.00 15.00      A    O  
ATOM   1069  N   GLY A 223     -17.384  -5.144   1.115  1.00 15.00      A    N  
ATOM   1070  HN  GLY A 223     -17.713  -5.739   1.824  1.00 15.00      A    H  
ATOM   1071  CA  GLY A 223     -16.545  -5.676   0.053  1.00 15.00      A    C  
ATOM   1072  C   GLY A 223     -17.330  -5.876  -1.231  1.00 15.00      A    C  
ATOM   1073  O   GLY A 223     -18.520  -5.570  -1.273  1.00 15.00      A    O  
ATOM   1074  N   PRO A 224     -16.691  -6.378  -2.302  1.00 15.00      A    N  
ATOM   1075  CA  PRO A 224     -17.366  -6.611  -3.588  1.00 15.00      A    C  
ATOM   1076  CB  PRO A 224     -16.202  -6.854  -4.554  1.00 15.00      A    C  
ATOM   1077  CG  PRO A 224     -15.115  -7.408  -3.694  1.00 15.00      A    C  
ATOM   1078  CD  PRO A 224     -15.264  -6.741  -2.351  1.00 15.00      A    C  
ATOM   1079  C   PRO A 224     -18.292  -7.830  -3.558  1.00 15.00      A    C  
ATOM   1080  O   PRO A 224     -17.872  -8.948  -3.861  1.00 15.00      A    O  
ATOM   1081  N   ARG A 225     -19.555  -7.606  -3.197  1.00 15.00      A    N  
ATOM   1082  HN  ARG A 225     -19.835  -6.692  -2.974  1.00 15.00      A    H  
ATOM   1083  CA  ARG A 225     -20.532  -8.691  -3.129  1.00 15.00      A    C  
ATOM   1084  CB  ARG A 225     -21.370  -8.599  -1.848  1.00 15.00      A    C  
ATOM   1085  CG  ARG A 225     -20.552  -8.607  -0.563  1.00 15.00      A    C  
ATOM   1086  CD  ARG A 225     -21.446  -8.627   0.670  1.00 15.00      A    C  
ATOM   1087  NE  ARG A 225     -22.547  -7.672   0.563  1.00 15.00      A    N  
ATOM   1088  HE  ARG A 225     -23.197  -7.814  -0.155  1.00 15.00      A    H  
ATOM   1089  CZ  ARG A 225     -22.713  -6.630   1.377  1.00 15.00      A    C  
ATOM   1090  NH1 ARG A 225     -21.851  -6.401   2.362  1.00 15.00      A    N  
ATOM   1091 HH11 ARG A 225     -21.985  -5.583   2.992  1.00 15.00      A    H  
ATOM   1092 HH12 ARG A 225     -21.041  -7.037   2.504  1.00 15.00      A    H  
ATOM   1093  NH2 ARG A 225     -23.737  -5.807   1.197  1.00 15.00      A    N  
ATOM   1094 HH21 ARG A 225     -23.868  -4.991   1.830  1.00 15.00      A    H  
ATOM   1095 HH22 ARG A 225     -24.411  -5.977   0.423  1.00 15.00      A    H  
ATOM   1096  C   ARG A 225     -21.441  -8.702  -4.357  1.00 15.00      A    C  
ATOM   1097  O   ARG A 225     -21.460  -7.749  -5.135  1.00 15.00      A    O  
ATOM   1098  N   GLU A 226     -22.194  -9.789  -4.521  1.00 15.00      A    N  
ATOM   1099  HN  GLU A 226     -22.122 -10.519  -3.869  1.00 15.00      A    H  
ATOM   1100  CA  GLU A 226     -23.112  -9.938  -5.646  1.00 15.00      A    C  
ATOM   1101  CB  GLU A 226     -23.418 -11.424  -5.872  1.00 15.00      A    C  
ATOM   1102  CG  GLU A 226     -22.536 -12.118  -6.899  1.00 15.00      A    C  
ATOM   1103  CD  GLU A 226     -21.086 -12.235  -6.466  1.00 15.00      A    C  
ATOM   1104  OE1 GLU A 226     -20.199 -12.088  -7.332  1.00 15.00      A    O  
ATOM   1105  OE2 GLU A 226     -20.834 -12.480  -5.265  1.00 15.00      A    O  
ATOM   1106  C   GLU A 226     -24.415  -9.182  -5.398  1.00 15.00      A    C  
ATOM   1107  O   GLU A 226     -25.095  -9.424  -4.402  1.00 15.00      A    O  
ATOM   1108  N   PRO A 227     -24.772  -8.239  -6.294  1.00 15.00      A    N  
ATOM   1109  CA  PRO A 227     -26.004  -7.459  -6.178  1.00 15.00      A    C  
ATOM   1110  CB  PRO A 227     -25.601  -6.138  -6.826  1.00 15.00      A    C  
ATOM   1111  CG  PRO A 227     -24.632  -6.527  -7.897  1.00 15.00      A    C  
ATOM   1112  CD  PRO A 227     -23.984  -7.826  -7.470  1.00 15.00      A    C  
ATOM   1113  C   PRO A 227     -27.165  -8.082  -6.956  1.00 15.00      A    C  
ATOM   1114  O   PRO A 227     -27.205  -9.292  -7.177  1.00 15.00      A    O  
ATOM   1115  C1  UNK B   1      -1.012  11.799   6.153  1.00 15.00      B    C  
ATOM   1116  C2  UNK B   1      -1.226  10.825   4.992  1.00 15.00      B    C  
ATOM   1117  C3  UNK B   1      -1.896   9.627   5.203  1.00 15.00      B    C  
ATOM   1118  C4  UNK B   1      -0.698  11.173   3.597  1.00 15.00      B    C  
ATOM   1119  O1  UNK B   1      -0.097  12.228   3.399  1.00 15.00      B    O  
ATOM   1120  O2  UNK B   1      -0.895  10.305   2.568  1.00 15.00      B    O  
ATOM   1121  C5  UNK B   1      -0.319  10.837   1.373  1.00 15.00      B    C  
END
