# Supplementary material for: In silico assessment of biocompatibility and toxicity: molecular docking and dynamics simulation of PMMA-based dental materials for interim prosthetic restorations
Source: J Mater Sci Mater Med. 2024 Jun 4;35(1):28. doi: 10.1007/s10856-024-06799-7 (PMC11150300; doi:10.1007/s10856-024-06799-7)
Supplement: Supplementary file 3 — Supplementary Data 3 [file 10856_2024_6799_MOESM3_ESM.zip › Complexes/RUNX2_PMMA.pdb]

REMARK FILENAME="complex_95w.pdb0"
REMARK ===============================================================
REMARK HADDOCK run for complex
REMARK initial structure: complex_95.pdb
REMARK ===============================================================
REMARK            total,bonds,angles,improper,dihe,vdw,elec,air,cdih,coup,rdcs,vean,dani,xpcs,rg
REMARK energies: -32.4946, 0, 0, 0, 0, -21.5925, -11.4569, 0.554811, 0, 0, 0, 0, 0, 0, 0
REMARK ===============================================================
REMARK            bonds,angles,impropers,dihe,air,cdih,coup,rdcs,vean,dani,xpcs
REMARK rms-dev.: 0,0,0,0,5.26693E-02,0,0, 0, 0, 0, 0
REMARK ===============================================================
REMARK               air,cdih,coup,rdcs,vean,dani,xpcs
REMARK               >0.3,>5,>1,>0,>5,>0.2,>0.2
REMARK violations.: 0, 0, 0, 0, 0, 0, 0
REMARK ===============================================================
REMARK                        CVpartition#,violations,rms
REMARK AIRs cross-validation: 1, 2, 0.858345
REMARK ===============================================================
REMARK NCS energy: 0
REMARK ===============================================================
REMARK Symmetry energy: 0
REMARK ===============================================================
REMARK Membrane restraining energy: 0
REMARK ===============================================================
REMARK Local cross-correlation:  0.0000
REMARK ===============================================================
REMARK Desolvation energy: -8.25342
REMARK Internal energy free molecules: -3251.88
REMARK Internal energy complex: -3217.09
REMARK Binding energy: -6.51574
REMARK ===============================================================
REMARK buried surface area: 648.634
REMARK ===============================================================
REMARK water - chain_1: 0 0 0
REMARK water - chain_2: 0 0 0
REMARK ===============================================================
REMARK water - water: 0 0 0
REMARK ===============================================================
REMARK DATE:14-Feb-2024  04:42:19       created by user: enmr
REMARK VERSION:1.3U
ATOM      1  N   ALA A 111      -4.494  14.158  -8.289  1.00 15.00      A    N  
ATOM      2  HN  ALA A 111      -4.887  14.356  -9.166  1.00 15.00      A    H  
ATOM      3  CA  ALA A 111      -3.437  13.155  -8.189  1.00 15.00      A    C  
ATOM      4  CB  ALA A 111      -3.461  12.495  -6.819  1.00 15.00      A    C  
ATOM      5  C   ALA A 111      -3.559  12.104  -9.289  1.00 15.00      A    C  
ATOM      6  O   ALA A 111      -4.540  12.080 -10.034  1.00 15.00      A    O  
ATOM      7  N   GLU A 112      -2.554  11.236  -9.384  1.00 15.00      A    N  
ATOM      8  HN  GLU A 112      -1.800  11.308  -8.761  1.00 15.00      A    H  
ATOM      9  CA  GLU A 112      -2.541  10.182 -10.393  1.00 15.00      A    C  
ATOM     10  CB  GLU A 112      -1.146  10.072 -11.014  1.00 15.00      A    C  
ATOM     11  CG  GLU A 112      -1.118   9.395 -12.374  1.00 15.00      A    C  
ATOM     12  CD  GLU A 112       0.290   9.079 -12.837  1.00 15.00      A    C  
ATOM     13  OE1 GLU A 112       0.510   7.960 -13.345  1.00 15.00      A    O  
ATOM     14  OE2 GLU A 112       1.176   9.949 -12.686  1.00 15.00      A    O  
ATOM     15  C   GLU A 112      -2.962   8.835  -9.798  1.00 15.00      A    C  
ATOM     16  O   GLU A 112      -2.730   8.564  -8.618  1.00 15.00      A    O  
ATOM     17  N   LEU A 113      -3.585   7.996 -10.626  1.00 15.00      A    N  
ATOM     18  HN  LEU A 113      -3.744   8.271 -11.553  1.00 15.00      A    H  
ATOM     19  CA  LEU A 113      -4.036   6.676 -10.191  1.00 15.00      A    C  
ATOM     20  CB  LEU A 113      -5.554   6.542 -10.349  1.00 15.00      A    C  
ATOM     21  CG  LEU A 113      -6.405   7.404  -9.413  1.00 15.00      A    C  
ATOM     22  CD1 LEU A 113      -7.877   7.305  -9.782  1.00 15.00      A    C  
ATOM     23  CD2 LEU A 113      -6.187   6.997  -7.962  1.00 15.00      A    C  
ATOM     24  C   LEU A 113      -3.320   5.566 -10.953  1.00 15.00      A    C  
ATOM     25  O   LEU A 113      -2.661   5.818 -11.962  1.00 15.00      A    O  
ATOM     26  N   VAL A 114      -3.455   4.335 -10.461  1.00 15.00      A    N  
ATOM     27  HN  VAL A 114      -3.996   4.201  -9.654  1.00 15.00      A    H  
ATOM     28  CA  VAL A 114      -2.817   3.181 -11.088  1.00 15.00      A    C  
ATOM     29  CB  VAL A 114      -1.460   2.859 -10.412  1.00 15.00      A    C  
ATOM     30  CG1 VAL A 114      -1.648   2.126  -9.091  1.00 15.00      A    C  
ATOM     31  CG2 VAL A 114      -0.533   2.095 -11.348  1.00 15.00      A    C  
ATOM     32  C   VAL A 114      -3.734   1.951 -11.057  1.00 15.00      A    C  
ATOM     33  O   VAL A 114      -4.755   1.945 -10.366  1.00 15.00      A    O  
ATOM     34  N   ARG A 115      -3.365   0.917 -11.819  1.00 15.00      A    N  
ATOM     35  HN  ARG A 115      -2.546   0.991 -12.352  1.00 15.00      A    H  
ATOM     36  CA  ARG A 115      -4.145  -0.318 -11.885  1.00 15.00      A    C  
ATOM     37  CB  ARG A 115      -3.750  -1.156 -13.104  1.00 15.00      A    C  
ATOM     38  CG  ARG A 115      -4.081  -0.534 -14.449  1.00 15.00      A    C  
ATOM     39  CD  ARG A 115      -4.125  -1.602 -15.531  1.00 15.00      A    C  
ATOM     40  NE  ARG A 115      -3.661  -1.107 -16.823  1.00 15.00      A    N  
ATOM     41  HE  ARG A 115      -4.124  -0.331 -17.203  1.00 15.00      A    H  
ATOM     42  CZ  ARG A 115      -2.654  -1.651 -17.503  1.00 15.00      A    C  
ATOM     43  NH1 ARG A 115      -2.007  -2.703 -17.014  1.00 15.00      A    N  
ATOM     44 HH11 ARG A 115      -2.285  -3.104 -16.095  1.00 15.00      A    H  
ATOM     45 HH12 ARG A 115      -1.221  -3.125 -17.548  1.00 15.00      A    H  
ATOM     46  NH2 ARG A 115      -2.291  -1.140 -18.671  1.00 15.00      A    N  
ATOM     47 HH21 ARG A 115      -1.505  -1.567 -19.203  1.00 15.00      A    H  
ATOM     48 HH22 ARG A 115      -2.791  -0.313 -19.055  1.00 15.00      A    H  
ATOM     49  C   ARG A 115      -3.981  -1.170 -10.631  1.00 15.00      A    C  
ATOM     50  O   ARG A 115      -3.017  -1.021  -9.878  1.00 15.00      A    O  
ATOM     51  N   THR A 116      -4.931  -2.078 -10.435  1.00 15.00      A    N  
ATOM     52  HN  THR A 116      -5.663  -2.141 -11.084  1.00 15.00      A    H  
ATOM     53  CA  THR A 116      -4.931  -2.987  -9.293  1.00 15.00      A    C  
ATOM     54  CB  THR A 116      -5.874  -2.476  -8.187  1.00 15.00      A    C  
ATOM     55  OG1 THR A 116      -7.117  -2.079  -8.777  1.00 15.00      A    O  
ATOM     56  HG1 THR A 116      -7.507  -1.369  -8.261  1.00 15.00      A    H  
ATOM     57  CG2 THR A 116      -5.265  -1.296  -7.440  1.00 15.00      A    C  
ATOM     58  C   THR A 116      -5.422  -4.360  -9.741  1.00 15.00      A    C  
ATOM     59  O   THR A 116      -5.640  -4.585 -10.932  1.00 15.00      A    O  
ATOM     60  N   ASP A 117      -5.594  -5.277  -8.791  1.00 15.00      A    N  
ATOM     61  HN  ASP A 117      -5.387  -5.051  -7.860  1.00 15.00      A    H  
ATOM     62  CA  ASP A 117      -6.085  -6.614  -9.113  1.00 15.00      A    C  
ATOM     63  CB  ASP A 117      -5.599  -7.650  -8.101  1.00 15.00      A    C  
ATOM     64  CG  ASP A 117      -4.205  -8.155  -8.424  1.00 15.00      A    C  
ATOM     65  OD1 ASP A 117      -3.236  -7.653  -7.818  1.00 15.00      A    O  
ATOM     66  OD2 ASP A 117      -4.083  -9.050  -9.287  1.00 15.00      A    O  
ATOM     67  C   ASP A 117      -7.607  -6.614  -9.218  1.00 15.00      A    C  
ATOM     68  O   ASP A 117      -8.182  -7.309 -10.055  1.00 15.00      A    O  
ATOM     69  N   SER A 118      -8.250  -5.828  -8.359  1.00 15.00      A    N  
ATOM     70  HN  SER A 118      -7.733  -5.321  -7.698  1.00 15.00      A    H  
ATOM     71  CA  SER A 118      -9.701  -5.699  -8.367  1.00 15.00      A    C  
ATOM     72  CB  SER A 118     -10.252  -5.801  -6.944  1.00 15.00      A    C  
ATOM     73  OG  SER A 118     -11.667  -5.740  -6.940  1.00 15.00      A    O  
ATOM     74  HG  SER A 118     -12.023  -6.576  -6.628  1.00 15.00      A    H  
ATOM     75  C   SER A 118     -10.079  -4.355  -8.986  1.00 15.00      A    C  
ATOM     76  O   SER A 118      -9.705  -3.302  -8.466  1.00 15.00      A    O  
ATOM     77  N   PRO A 119     -10.823  -4.376 -10.109  1.00 15.00      A    N  
ATOM     78  CA  PRO A 119     -11.234  -3.153 -10.821  1.00 15.00      A    C  
ATOM     79  CB  PRO A 119     -11.749  -3.679 -12.161  1.00 15.00      A    C  
ATOM     80  CG  PRO A 119     -12.214  -5.063 -11.861  1.00 15.00      A    C  
ATOM     81  CD  PRO A 119     -11.307  -5.595 -10.784  1.00 15.00      A    C  
ATOM     82  C   PRO A 119     -12.320  -2.336 -10.112  1.00 15.00      A    C  
ATOM     83  O   PRO A 119     -12.929  -1.456 -10.721  1.00 15.00      A    O  
ATOM     84  N   ASN A 120     -12.567  -2.626  -8.837  1.00 15.00      A    N  
ATOM     85  HN  ASN A 120     -12.073  -3.353  -8.405  1.00 15.00      A    H  
ATOM     86  CA  ASN A 120     -13.564  -1.884  -8.071  1.00 15.00      A    C  
ATOM     87  CB  ASN A 120     -14.443  -2.826  -7.241  1.00 15.00      A    C  
ATOM     88  CG  ASN A 120     -15.743  -2.173  -6.804  1.00 15.00      A    C  
ATOM     89  OD1 ASN A 120     -16.309  -1.348  -7.522  1.00 15.00      A    O  
ATOM     90  ND2 ASN A 120     -16.223  -2.540  -5.624  1.00 15.00      A    N  
ATOM     91 HD21 ASN A 120     -15.721  -3.202  -5.108  1.00 15.00      A    H  
ATOM     92 HD22 ASN A 120     -17.061  -2.134  -5.318  1.00 15.00      A    H  
ATOM     93  C   ASN A 120     -12.890  -0.847  -7.171  1.00 15.00      A    C  
ATOM     94  O   ASN A 120     -13.542   0.057  -6.649  1.00 15.00      A    O  
ATOM     95  N   PHE A 121     -11.577  -0.983  -6.997  1.00 15.00      A    N  
ATOM     96  HN  PHE A 121     -11.110  -1.721  -7.442  1.00 15.00      A    H  
ATOM     97  CA  PHE A 121     -10.814  -0.059  -6.162  1.00 15.00      A    C  
ATOM     98  CB  PHE A 121     -10.512  -0.687  -4.797  1.00 15.00      A    C  
ATOM     99  CG  PHE A 121     -11.732  -0.965  -3.969  1.00 15.00      A    C  
ATOM    100  CD1 PHE A 121     -12.366   0.055  -3.282  1.00 15.00      A    C  
ATOM    101  CD2 PHE A 121     -12.246  -2.246  -3.880  1.00 15.00      A    C  
ATOM    102  CE1 PHE A 121     -13.491  -0.197  -2.523  1.00 15.00      A    C  
ATOM    103  CE2 PHE A 121     -13.369  -2.506  -3.123  1.00 15.00      A    C  
ATOM    104  CZ  PHE A 121     -13.993  -1.480  -2.442  1.00 15.00      A    C  
ATOM    105  C   PHE A 121      -9.511   0.342  -6.840  1.00 15.00      A    C  
ATOM    106  O   PHE A 121      -8.957  -0.423  -7.623  1.00 15.00      A    O  
ATOM    107  N   LEU A 122      -9.030   1.546  -6.538  1.00 15.00      A    N  
ATOM    108  HN  LEU A 122      -9.526   2.114  -5.908  1.00 15.00      A    H  
ATOM    109  CA  LEU A 122      -7.781   2.043  -7.117  1.00 15.00      A    C  
ATOM    110  CB  LEU A 122      -8.066   3.028  -8.258  1.00 15.00      A    C  
ATOM    111  CG  LEU A 122      -8.781   2.461  -9.491  1.00 15.00      A    C  
ATOM    112  CD1 LEU A 122      -9.093   3.570 -10.484  1.00 15.00      A    C  
ATOM    113  CD2 LEU A 122      -7.949   1.372 -10.152  1.00 15.00      A    C  
ATOM    114  C   LEU A 122      -6.910   2.710  -6.052  1.00 15.00      A    C  
ATOM    115  O   LEU A 122      -7.403   3.104  -4.995  1.00 15.00      A    O  
ATOM    116  N   CYS A 123      -5.614   2.827  -6.332  1.00 15.00      A    N  
ATOM    117  HN  CYS A 123      -5.276   2.486  -7.190  1.00 15.00      A    H  
ATOM    118  CA  CYS A 123      -4.679   3.449  -5.395  1.00 15.00      A    C  
ATOM    119  CB  CYS A 123      -3.897   2.383  -4.618  1.00 15.00      A    C  
ATOM    120  SG  CYS A 123      -2.802   1.362  -5.630  1.00 15.00      A    S  
ATOM    121  HG  CYS A 123      -1.781   0.984  -4.874  1.00 15.00      A    H  
ATOM    122  C   CYS A 123      -3.725   4.395  -6.119  1.00 15.00      A    C  
ATOM    123  O   CYS A 123      -3.759   4.501  -7.346  1.00 15.00      A    O  
ATOM    124  N   SER A 124      -2.878   5.083  -5.353  1.00 15.00      A    N  
ATOM    125  HN  SER A 124      -2.906   4.959  -4.380  1.00 15.00      A    H  
ATOM    126  CA  SER A 124      -1.915   6.019  -5.921  1.00 15.00      A    C  
ATOM    127  CB  SER A 124      -1.376   6.964  -4.845  1.00 15.00      A    C  
ATOM    128  OG  SER A 124      -2.403   7.370  -3.969  1.00 15.00      A    O  
ATOM    129  HG  SER A 124      -2.484   6.727  -3.264  1.00 15.00      A    H  
ATOM    130  C   SER A 124      -0.749   5.286  -6.566  1.00 15.00      A    C  
ATOM    131  O   SER A 124      -0.617   4.066  -6.445  1.00 15.00      A    O  
ATOM    132  N   VAL A 125       0.101   6.042  -7.246  1.00 15.00      A    N  
ATOM    133  HN  VAL A 125      -0.059   7.007  -7.306  1.00 15.00      A    H  
ATOM    134  CA  VAL A 125       1.267   5.473  -7.900  1.00 15.00      A    C  
ATOM    135  CB  VAL A 125       1.589   6.200  -9.222  1.00 15.00      A    C  
ATOM    136  CG1 VAL A 125       2.583   5.397 -10.051  1.00 15.00      A    C  
ATOM    137  CG2 VAL A 125       0.321   6.473 -10.016  1.00 15.00      A    C  
ATOM    138  C   VAL A 125       2.474   5.570  -6.976  1.00 15.00      A    C  
ATOM    139  O   VAL A 125       3.129   6.612  -6.903  1.00 15.00      A    O  
ATOM    140  N   LEU A 126       2.754   4.494  -6.247  1.00 15.00      A    N  
ATOM    141  HN  LEU A 126       2.192   3.693  -6.330  1.00 15.00      A    H  
ATOM    142  CA  LEU A 126       3.888   4.483  -5.337  1.00 15.00      A    C  
ATOM    143  CB  LEU A 126       3.788   3.310  -4.359  1.00 15.00      A    C  
ATOM    144  CG  LEU A 126       2.645   3.385  -3.342  1.00 15.00      A    C  
ATOM    145  CD1 LEU A 126       2.603   2.128  -2.488  1.00 15.00      A    C  
ATOM    146  CD2 LEU A 126       2.785   4.623  -2.470  1.00 15.00      A    C  
ATOM    147  C   LEU A 126       5.193   4.435  -6.122  1.00 15.00      A    C  
ATOM    148  O   LEU A 126       5.280   3.740  -7.138  1.00 15.00      A    O  
ATOM    149  N   PRO A 127       6.212   5.212  -5.694  1.00 15.00      A    N  
ATOM    150  CA  PRO A 127       7.523   5.251  -6.363  1.00 15.00      A    C  
ATOM    151  CB  PRO A 127       8.350   6.179  -5.471  1.00 15.00      A    C  
ATOM    152  CG  PRO A 127       7.336   7.039  -4.805  1.00 15.00      A    C  
ATOM    153  CD  PRO A 127       6.159   6.140  -4.546  1.00 15.00      A    C  
ATOM    154  C   PRO A 127       8.172   3.871  -6.454  1.00 15.00      A    C  
ATOM    155  O   PRO A 127       7.902   2.990  -5.639  1.00 15.00      A    O  
ATOM    156  N   SER A 128       9.015   3.694  -7.464  1.00 15.00      A    N  
ATOM    157  HN  SER A 128       9.174   4.435  -8.087  1.00 15.00      A    H  
ATOM    158  CA  SER A 128       9.704   2.427  -7.681  1.00 15.00      A    C  
ATOM    159  CB  SER A 128      10.417   2.438  -9.038  1.00 15.00      A    C  
ATOM    160  OG  SER A 128      11.132   3.648  -9.227  1.00 15.00      A    O  
ATOM    161  HG  SER A 128      12.007   3.455  -9.570  1.00 15.00      A    H  
ATOM    162  C   SER A 128      10.693   2.105  -6.557  1.00 15.00      A    C  
ATOM    163  O   SER A 128      10.705   0.991  -6.029  1.00 15.00      A    O  
ATOM    164  N   HIS A 129      11.509   3.083  -6.182  1.00 15.00      A    N  
ATOM    165  HN  HIS A 129      11.440   3.958  -6.620  1.00 15.00      A    H  
ATOM    166  CA  HIS A 129      12.499   2.885  -5.129  1.00 15.00      A    C  
ATOM    167  CB  HIS A 129      13.904   2.755  -5.735  1.00 15.00      A    C  
ATOM    168  CG  HIS A 129      15.000   2.521  -4.732  1.00 15.00      A    C  
ATOM    169  ND1 HIS A 129      16.272   3.005  -4.931  1.00 15.00      A    N  
ATOM    170  CD2 HIS A 129      14.960   1.860  -3.546  1.00 15.00      A    C  
ATOM    171  CE1 HIS A 129      16.972   2.636  -3.875  1.00 15.00      A    C  
ATOM    172  NE2 HIS A 129      16.222   1.945  -3.013  1.00 15.00      A    N  
ATOM    173  HE2 HIS A 129      16.516   1.574  -2.154  1.00 15.00      A    H  
ATOM    174  C   HIS A 129      12.457   4.010  -4.092  1.00 15.00      A    C  
ATOM    175  O   HIS A 129      12.534   5.187  -4.437  1.00 15.00      A    O  
ATOM    176  N   TRP A 130      12.333   3.633  -2.817  1.00 15.00      A    N  
ATOM    177  HN  TRP A 130      12.268   2.676  -2.604  1.00 15.00      A    H  
ATOM    178  CA  TRP A 130      12.288   4.606  -1.730  1.00 15.00      A    C  
ATOM    179  CB  TRP A 130      10.840   4.891  -1.313  1.00 15.00      A    C  
ATOM    180  CG  TRP A 130      10.636   6.262  -0.738  1.00 15.00      A    C  
ATOM    181  CD1 TRP A 130      10.140   6.571   0.495  1.00 15.00      A    C  
ATOM    182  CD2 TRP A 130      10.938   7.510  -1.372  1.00 15.00      A    C  
ATOM    183  NE1 TRP A 130      10.103   7.934   0.663  1.00 15.00      A    N  
ATOM    184  HE1 TRP A 130       9.784   8.401   1.464  1.00 15.00      A    H  
ATOM    185  CE2 TRP A 130      10.589   8.532  -0.469  1.00 15.00      A    C  
ATOM    186  CE3 TRP A 130      11.464   7.862  -2.618  1.00 15.00      A    C  
ATOM    187  CZ2 TRP A 130      10.752   9.881  -0.770  1.00 15.00      A    C  
ATOM    188  CZ3 TRP A 130      11.627   9.200  -2.914  1.00 15.00      A    C  
ATOM    189  CH2 TRP A 130      11.270  10.193  -1.995  1.00 15.00      A    C  
ATOM    190  C   TRP A 130      13.114   4.134  -0.534  1.00 15.00      A    C  
ATOM    191  O   TRP A 130      13.613   3.008  -0.517  1.00 15.00      A    O  
ATOM    192  N   ARG A 131      13.250   5.005   0.463  1.00 15.00      A    N  
ATOM    193  HN  ARG A 131      12.811   5.880   0.391  1.00 15.00      A    H  
ATOM    194  CA  ARG A 131      14.024   4.700   1.664  1.00 15.00      A    C  
ATOM    195  CB  ARG A 131      14.736   5.964   2.159  1.00 15.00      A    C  
ATOM    196  CG  ARG A 131      15.712   5.730   3.299  1.00 15.00      A    C  
ATOM    197  CD  ARG A 131      16.478   6.992   3.647  1.00 15.00      A    C  
ATOM    198  NE  ARG A 131      17.402   6.771   4.756  1.00 15.00      A    N  
ATOM    199  HE  ARG A 131      17.091   6.207   5.496  1.00 15.00      A    H  
ATOM    200  CZ  ARG A 131      18.625   7.288   4.822  1.00 15.00      A    C  
ATOM    201  NH1 ARG A 131      19.083   8.062   3.845  1.00 15.00      A    N  
ATOM    202 HH11 ARG A 131      20.041   8.463   3.905  1.00 15.00      A    H  
ATOM    203 HH12 ARG A 131      18.484   8.269   3.021  1.00 15.00      A    H  
ATOM    204  NH2 ARG A 131      19.395   7.024   5.866  1.00 15.00      A    N  
ATOM    205 HH21 ARG A 131      19.042   6.414   6.631  1.00 15.00      A    H  
ATOM    206 HH22 ARG A 131      20.353   7.425   5.921  1.00 15.00      A    H  
ATOM    207  C   ARG A 131      13.149   4.115   2.774  1.00 15.00      A    C  
ATOM    208  O   ARG A 131      11.942   4.354   2.819  1.00 15.00      A    O  
ATOM    209  N   CYS A 132      13.777   3.351   3.668  1.00 15.00      A    N  
ATOM    210  HN  CYS A 132      14.740   3.201   3.567  1.00 15.00      A    H  
ATOM    211  CA  CYS A 132      13.086   2.724   4.787  1.00 15.00      A    C  
ATOM    212  CB  CYS A 132      14.010   1.717   5.472  1.00 15.00      A    C  
ATOM    213  SG  CYS A 132      13.372   1.045   7.021  1.00 15.00      A    S  
ATOM    214  HG  CYS A 132      12.560   0.041   6.724  1.00 15.00      A    H  
ATOM    215  C   CYS A 132      12.617   3.758   5.803  1.00 15.00      A    C  
ATOM    216  O   CYS A 132      13.419   4.537   6.326  1.00 15.00      A    O  
ATOM    217  N   ASN A 133      11.313   3.747   6.069  1.00 15.00      A    N  
ATOM    218  HN  ASN A 133      10.744   3.102   5.603  1.00 15.00      A    H  
ATOM    219  CA  ASN A 133      10.698   4.662   7.026  1.00 15.00      A    C  
ATOM    220  CB  ASN A 133      11.121   4.341   8.462  1.00 15.00      A    C  
ATOM    221  CG  ASN A 133      10.255   5.041   9.492  1.00 15.00      A    C  
ATOM    222  OD1 ASN A 133       9.031   5.080   9.370  1.00 15.00      A    O  
ATOM    223  ND2 ASN A 133      10.890   5.610  10.507  1.00 15.00      A    N  
ATOM    224 HD21 ASN A 133      11.868   5.548  10.535  1.00 15.00      A    H  
ATOM    225 HD22 ASN A 133      10.356   6.073  11.184  1.00 15.00      A    H  
ATOM    226  C   ASN A 133      10.979   6.124   6.690  1.00 15.00      A    C  
ATOM    227  O   ASN A 133      11.806   6.781   7.328  1.00 15.00      A    O  
ATOM    228  N   LYS A 134      10.290   6.627   5.680  1.00 15.00      A    N  
ATOM    229  HN  LYS A 134       9.663   6.046   5.200  1.00 15.00      A    H  
ATOM    230  CA  LYS A 134      10.446   8.014   5.253  1.00 15.00      A    C  
ATOM    231  CB  LYS A 134      11.457   8.105   4.105  1.00 15.00      A    C  
ATOM    232  CG  LYS A 134      11.956   9.515   3.804  1.00 15.00      A    C  
ATOM    233  CD  LYS A 134      12.579   9.573   2.418  1.00 15.00      A    C  
ATOM    234  CE  LYS A 134      13.724  10.569   2.342  1.00 15.00      A    C  
ATOM    235  NZ  LYS A 134      14.791  10.103   1.412  1.00 15.00      A    N  
ATOM    236  HZ1 LYS A 134      14.412  10.008   0.446  1.00 15.00      A    H  
ATOM    237  HZ2 LYS A 134      15.151   9.180   1.723  1.00 15.00      A    H  
ATOM    238  HZ3 LYS A 134      15.577  10.783   1.399  1.00 15.00      A    H  
ATOM    239  C   LYS A 134       9.105   8.571   4.804  1.00 15.00      A    C  
ATOM    240  O   LYS A 134       8.210   7.820   4.416  1.00 15.00      A    O  
ATOM    241  N   THR A 135       8.959   9.888   4.884  1.00 15.00      A    N  
ATOM    242  HN  THR A 135       9.698  10.431   5.239  1.00 15.00      A    H  
ATOM    243  CA  THR A 135       7.728  10.546   4.461  1.00 15.00      A    C  
ATOM    244  CB  THR A 135       7.761  12.056   4.780  1.00 15.00      A    C  
ATOM    245  OG1 THR A 135       9.064  12.587   4.498  1.00 15.00      A    O  
ATOM    246  HG1 THR A 135       9.306  13.219   5.182  1.00 15.00      A    H  
ATOM    247  CG2 THR A 135       7.414  12.316   6.238  1.00 15.00      A    C  
ATOM    248  C   THR A 135       7.538  10.367   2.957  1.00 15.00      A    C  
ATOM    249  O   THR A 135       8.409  10.744   2.175  1.00 15.00      A    O  
ATOM    250  N   LEU A 136       6.419   9.765   2.559  1.00 15.00      A    N  
ATOM    251  HN  LEU A 136       5.770   9.469   3.234  1.00 15.00      A    H  
ATOM    252  CA  LEU A 136       6.134   9.535   1.142  1.00 15.00      A    C  
ATOM    253  CB  LEU A 136       4.826   8.752   0.976  1.00 15.00      A    C  
ATOM    254  CG  LEU A 136       4.801   7.311   1.489  1.00 15.00      A    C  
ATOM    255  CD1 LEU A 136       3.416   6.711   1.299  1.00 15.00      A    C  
ATOM    256  CD2 LEU A 136       5.851   6.469   0.781  1.00 15.00      A    C  
ATOM    257  C   LEU A 136       6.022  10.851   0.373  1.00 15.00      A    C  
ATOM    258  O   LEU A 136       5.477  11.828   0.887  1.00 15.00      A    O  
ATOM    259  N   PRO A 137       6.548  10.897  -0.871  1.00 15.00      A    N  
ATOM    260  CA  PRO A 137       6.469  12.101  -1.714  1.00 15.00      A    C  
ATOM    261  CB  PRO A 137       7.263  11.728  -2.972  1.00 15.00      A    C  
ATOM    262  CG  PRO A 137       7.309  10.236  -2.981  1.00 15.00      A    C  
ATOM    263  CD  PRO A 137       7.265   9.798  -1.542  1.00 15.00      A    C  
ATOM    264  C   PRO A 137       5.017  12.427  -2.059  1.00 15.00      A    C  
ATOM    265  O   PRO A 137       4.644  13.590  -2.209  1.00 15.00      A    O  
ATOM    266  N   VAL A 138       4.205  11.379  -2.186  1.00 15.00      A    N  
ATOM    267  HN  VAL A 138       4.579  10.478  -2.089  1.00 15.00      A    H  
ATOM    268  CA  VAL A 138       2.782  11.527  -2.469  1.00 15.00      A    C  
ATOM    269  CB  VAL A 138       2.407  11.053  -3.894  1.00 15.00      A    C  
ATOM    270  CG1 VAL A 138       0.938  11.338  -4.182  1.00 15.00      A    C  
ATOM    271  CG2 VAL A 138       3.292  11.710  -4.943  1.00 15.00      A    C  
ATOM    272  C   VAL A 138       1.984  10.715  -1.453  1.00 15.00      A    C  
ATOM    273  O   VAL A 138       2.280   9.541  -1.225  1.00 15.00      A    O  
ATOM    274  N   ALA A 139       0.984  11.339  -0.835  1.00 15.00      A    N  
ATOM    275  HN  ALA A 139       0.799  12.281  -1.048  1.00 15.00      A    H  
ATOM    276  CA  ALA A 139       0.156  10.654   0.157  1.00 15.00      A    C  
ATOM    277  CB  ALA A 139      -0.778  11.634   0.845  1.00 15.00      A    C  
ATOM    278  C   ALA A 139      -0.630   9.502  -0.471  1.00 15.00      A    C  
ATOM    279  O   ALA A 139      -1.005   9.556  -1.643  1.00 15.00      A    O  
ATOM    280  N   PHE A 140      -0.877   8.461   0.316  1.00 15.00      A    N  
ATOM    281  HN  PHE A 140      -0.564   8.474   1.244  1.00 15.00      A    H  
ATOM    282  CA  PHE A 140      -1.605   7.295  -0.172  1.00 15.00      A    C  
ATOM    283  CB  PHE A 140      -1.278   6.065   0.676  1.00 15.00      A    C  
ATOM    284  CG  PHE A 140      -1.498   4.762  -0.034  1.00 15.00      A    C  
ATOM    285  CD1 PHE A 140      -1.101   4.600  -1.351  1.00 15.00      A    C  
ATOM    286  CD2 PHE A 140      -2.096   3.698   0.615  1.00 15.00      A    C  
ATOM    287  CE1 PHE A 140      -1.297   3.399  -2.007  1.00 15.00      A    C  
ATOM    288  CE2 PHE A 140      -2.297   2.495  -0.032  1.00 15.00      A    C  
ATOM    289  CZ  PHE A 140      -1.897   2.344  -1.346  1.00 15.00      A    C  
ATOM    290  C   PHE A 140      -3.111   7.547  -0.208  1.00 15.00      A    C  
ATOM    291  O   PHE A 140      -3.722   7.876   0.809  1.00 15.00      A    O  
ATOM    292  N   LYS A 141      -3.697   7.401  -1.393  1.00 15.00      A    N  
ATOM    293  HN  LYS A 141      -3.151   7.152  -2.166  1.00 15.00      A    H  
ATOM    294  CA  LYS A 141      -5.124   7.602  -1.580  1.00 15.00      A    C  
ATOM    295  CB  LYS A 141      -5.386   8.767  -2.541  1.00 15.00      A    C  
ATOM    296  CG  LYS A 141      -5.210  10.138  -1.919  1.00 15.00      A    C  
ATOM    297  CD  LYS A 141      -6.200  11.139  -2.497  1.00 15.00      A    C  
ATOM    298  CE  LYS A 141      -5.840  11.540  -3.917  1.00 15.00      A    C  
ATOM    299  NZ  LYS A 141      -6.064  12.993  -4.149  1.00 15.00      A    N  
ATOM    300  HZ1 LYS A 141      -7.069  13.225  -4.024  1.00 15.00      A    H  
ATOM    301  HZ2 LYS A 141      -5.776  13.250  -5.115  1.00 15.00      A    H  
ATOM    302  HZ3 LYS A 141      -5.504  13.551  -3.473  1.00 15.00      A    H  
ATOM    303  C   LYS A 141      -5.790   6.339  -2.117  1.00 15.00      A    C  
ATOM    304  O   LYS A 141      -5.331   5.750  -3.101  1.00 15.00      A    O  
ATOM    305  N   VAL A 142      -6.865   5.920  -1.461  1.00 15.00      A    N  
ATOM    306  HN  VAL A 142      -7.167   6.421  -0.673  1.00 15.00      A    H  
ATOM    307  CA  VAL A 142      -7.606   4.738  -1.879  1.00 15.00      A    C  
ATOM    308  CB  VAL A 142      -7.728   3.695  -0.746  1.00 15.00      A    C  
ATOM    309  CG1 VAL A 142      -8.491   2.468  -1.225  1.00 15.00      A    C  
ATOM    310  CG2 VAL A 142      -6.348   3.303  -0.237  1.00 15.00      A    C  
ATOM    311  C   VAL A 142      -8.990   5.138  -2.382  1.00 15.00      A    C  
ATOM    312  O   VAL A 142      -9.861   5.525  -1.605  1.00 15.00      A    O  
ATOM    313  N   VAL A 143      -9.176   5.057  -3.694  1.00 15.00      A    N  
ATOM    314  HN  VAL A 143      -8.441   4.739  -4.263  1.00 15.00      A    H  
ATOM    315  CA  VAL A 143     -10.442   5.421  -4.315  1.00 15.00      A    C  
ATOM    316  CB  VAL A 143     -10.227   5.965  -5.740  1.00 15.00      A    C  
ATOM    317  CG1 VAL A 143     -11.522   6.528  -6.306  1.00 15.00      A    C  
ATOM    318  CG2 VAL A 143      -9.141   7.031  -5.734  1.00 15.00      A    C  
ATOM    319  C   VAL A 143     -11.402   4.235  -4.348  1.00 15.00      A    C  
ATOM    320  O   VAL A 143     -11.025   3.125  -4.731  1.00 15.00      A    O  
ATOM    321  N   ALA A 144     -12.643   4.476  -3.934  1.00 15.00      A    N  
ATOM    322  HN  ALA A 144     -12.883   5.382  -3.637  1.00 15.00      A    H  
ATOM    323  CA  ALA A 144     -13.655   3.429  -3.906  1.00 15.00      A    C  
ATOM    324  CB  ALA A 144     -14.291   3.352  -2.524  1.00 15.00      A    C  
ATOM    325  C   ALA A 144     -14.721   3.650  -4.977  1.00 15.00      A    C  
ATOM    326  O   ALA A 144     -15.649   4.439  -4.784  1.00 15.00      A    O  
ATOM    327  N   LEU A 145     -14.577   2.952  -6.110  1.00 15.00      A    N  
ATOM    328  HN  LEU A 145     -13.808   2.352  -6.206  1.00 15.00      A    H  
ATOM    329  CA  LEU A 145     -15.533   3.064  -7.212  1.00 15.00      A    C  
ATOM    330  CB  LEU A 145     -15.089   2.236  -8.422  1.00 15.00      A    C  
ATOM    331  CG  LEU A 145     -13.741   2.609  -9.048  1.00 15.00      A    C  
ATOM    332  CD1 LEU A 145     -13.456   1.740 -10.264  1.00 15.00      A    C  
ATOM    333  CD2 LEU A 145     -13.706   4.083  -9.420  1.00 15.00      A    C  
ATOM    334  C   LEU A 145     -16.931   2.652  -6.764  1.00 15.00      A    C  
ATOM    335  O   LEU A 145     -17.910   3.350  -7.034  1.00 15.00      A    O  
ATOM    336  N   GLY A 146     -17.018   1.512  -6.076  1.00 15.00      A    N  
ATOM    337  HN  GLY A 146     -16.208   0.984  -5.915  1.00 15.00      A    H  
ATOM    338  CA  GLY A 146     -18.296   1.049  -5.573  1.00 15.00      A    C  
ATOM    339  C   GLY A 146     -18.713   1.852  -4.357  1.00 15.00      A    C  
ATOM    340  O   GLY A 146     -17.871   2.181  -3.522  1.00 15.00      A    O  
ATOM    341  N   GLU A 147     -20.003   2.177  -4.263  1.00 15.00      A    N  
ATOM    342  HN  GLU A 147     -20.621   1.882  -4.963  1.00 15.00      A    H  
ATOM    343  CA  GLU A 147     -20.522   2.965  -3.145  1.00 15.00      A    C  
ATOM    344  CB  GLU A 147     -22.010   3.266  -3.325  1.00 15.00      A    C  
ATOM    345  CG  GLU A 147     -22.319   4.127  -4.536  1.00 15.00      A    C  
ATOM    346  CD  GLU A 147     -23.599   4.921  -4.376  1.00 15.00      A    C  
ATOM    347  OE1 GLU A 147     -24.678   4.298  -4.279  1.00 15.00      A    O  
ATOM    348  OE2 GLU A 147     -23.522   6.167  -4.350  1.00 15.00      A    O  
ATOM    349  C   GLU A 147     -20.273   2.297  -1.801  1.00 15.00      A    C  
ATOM    350  O   GLU A 147     -20.980   1.369  -1.412  1.00 15.00      A    O  
ATOM    351  N   VAL A 148     -19.255   2.781  -1.101  1.00 15.00      A    N  
ATOM    352  HN  VAL A 148     -18.731   3.522  -1.472  1.00 15.00      A    H  
ATOM    353  CA  VAL A 148     -18.894   2.249   0.205  1.00 15.00      A    C  
ATOM    354  CB  VAL A 148     -17.391   1.881   0.267  1.00 15.00      A    C  
ATOM    355  CG1 VAL A 148     -16.960   1.554   1.691  1.00 15.00      A    C  
ATOM    356  CG2 VAL A 148     -17.088   0.710  -0.658  1.00 15.00      A    C  
ATOM    357  C   VAL A 148     -19.218   3.272   1.288  1.00 15.00      A    C  
ATOM    358  O   VAL A 148     -18.857   4.444   1.164  1.00 15.00      A    O  
ATOM    359  N   PRO A 149     -19.928   2.843   2.351  1.00 15.00      A    N  
ATOM    360  CA  PRO A 149     -20.300   3.712   3.475  1.00 15.00      A    C  
ATOM    361  CB  PRO A 149     -20.841   2.733   4.534  1.00 15.00      A    C  
ATOM    362  CG  PRO A 149     -20.487   1.368   4.037  1.00 15.00      A    C  
ATOM    363  CD  PRO A 149     -20.428   1.476   2.543  1.00 15.00      A    C  
ATOM    364  C   PRO A 149     -19.093   4.469   4.024  1.00 15.00      A    C  
ATOM    365  O   PRO A 149     -18.111   3.858   4.453  1.00 15.00      A    O  
ATOM    366  N   ASP A 150     -19.167   5.800   3.994  1.00 15.00      A    N  
ATOM    367  HN  ASP A 150     -19.974   6.226   3.635  1.00 15.00      A    H  
ATOM    368  CA  ASP A 150     -18.076   6.640   4.479  1.00 15.00      A    C  
ATOM    369  CB  ASP A 150     -18.310   8.109   4.125  1.00 15.00      A    C  
ATOM    370  CG  ASP A 150     -18.225   8.363   2.634  1.00 15.00      A    C  
ATOM    371  OD1 ASP A 150     -17.326   7.787   1.984  1.00 15.00      A    O  
ATOM    372  OD2 ASP A 150     -19.058   9.135   2.116  1.00 15.00      A    O  
ATOM    373  C   ASP A 150     -17.850   6.462   5.975  1.00 15.00      A    C  
ATOM    374  O   ASP A 150     -18.614   6.964   6.798  1.00 15.00      A    O  
ATOM    375  N   GLY A 151     -16.791   5.732   6.306  1.00 15.00      A    N  
ATOM    376  HN  GLY A 151     -16.226   5.367   5.591  1.00 15.00      A    H  
ATOM    377  CA  GLY A 151     -16.455   5.465   7.692  1.00 15.00      A    C  
ATOM    378  C   GLY A 151     -15.804   4.107   7.857  1.00 15.00      A    C  
ATOM    379  O   GLY A 151     -15.381   3.744   8.952  1.00 15.00      A    O  
ATOM    380  N   THR A 152     -15.732   3.359   6.756  1.00 15.00      A    N  
ATOM    381  HN  THR A 152     -16.104   3.712   5.921  1.00 15.00      A    H  
ATOM    382  CA  THR A 152     -15.128   2.030   6.753  1.00 15.00      A    C  
ATOM    383  CB  THR A 152     -15.514   1.251   5.476  1.00 15.00      A    C  
ATOM    384  OG1 THR A 152     -16.911   0.933   5.517  1.00 15.00      A    O  
ATOM    385  HG1 THR A 152     -17.045   0.155   6.064  1.00 15.00      A    H  
ATOM    386  CG2 THR A 152     -14.716  -0.035   5.347  1.00 15.00      A    C  
ATOM    387  C   THR A 152     -13.604   2.110   6.873  1.00 15.00      A    C  
ATOM    388  O   THR A 152     -12.962   2.941   6.230  1.00 15.00      A    O  
ATOM    389  N   VAL A 153     -13.041   1.241   7.710  1.00 15.00      A    N  
ATOM    390  HN  VAL A 153     -13.615   0.610   8.194  1.00 15.00      A    H  
ATOM    391  CA  VAL A 153     -11.599   1.200   7.933  1.00 15.00      A    C  
ATOM    392  CB  VAL A 153     -11.258   0.570   9.300  1.00 15.00      A    C  
ATOM    393  CG1 VAL A 153      -9.789   0.780   9.643  1.00 15.00      A    C  
ATOM    394  CG2 VAL A 153     -12.151   1.140  10.392  1.00 15.00      A    C  
ATOM    395  C   VAL A 153     -10.880   0.416   6.835  1.00 15.00      A    C  
ATOM    396  O   VAL A 153     -11.282  -0.694   6.481  1.00 15.00      A    O  
ATOM    397  N   VAL A 154      -9.816   1.007   6.298  1.00 15.00      A    N  
ATOM    398  HN  VAL A 154      -9.554   1.899   6.613  1.00 15.00      A    H  
ATOM    399  CA  VAL A 154      -9.025   0.365   5.253  1.00 15.00      A    C  
ATOM    400  CB  VAL A 154      -9.028   1.186   3.945  1.00 15.00      A    C  
ATOM    401  CG1 VAL A 154      -8.194   0.494   2.876  1.00 15.00      A    C  
ATOM    402  CG2 VAL A 154     -10.452   1.401   3.451  1.00 15.00      A    C  
ATOM    403  C   VAL A 154      -7.588   0.167   5.728  1.00 15.00      A    C  
ATOM    404  O   VAL A 154      -6.903   1.131   6.065  1.00 15.00      A    O  
ATOM    405  N   THR A 155      -7.140  -1.086   5.757  1.00 15.00      A    N  
ATOM    406  HN  THR A 155      -7.729  -1.814   5.465  1.00 15.00      A    H  
ATOM    407  CA  THR A 155      -5.788  -1.401   6.211  1.00 15.00      A    C  
ATOM    408  CB  THR A 155      -5.806  -2.313   7.453  1.00 15.00      A    C  
ATOM    409  OG1 THR A 155      -6.648  -3.446   7.206  1.00 15.00      A    O  
ATOM    410  HG1 THR A 155      -6.728  -3.965   8.010  1.00 15.00      A    H  
ATOM    411  CG2 THR A 155      -6.322  -1.554   8.666  1.00 15.00      A    C  
ATOM    412  C   THR A 155      -4.951  -2.057   5.117  1.00 15.00      A    C  
ATOM    413  O   THR A 155      -5.483  -2.706   4.216  1.00 15.00      A    O  
ATOM    414  N   VAL A 156      -3.634  -1.879   5.205  1.00 15.00      A    N  
ATOM    415  HN  VAL A 156      -3.274  -1.342   5.943  1.00 15.00      A    H  
ATOM    416  CA  VAL A 156      -2.712  -2.456   4.233  1.00 15.00      A    C  
ATOM    417  CB  VAL A 156      -1.961  -1.374   3.424  1.00 15.00      A    C  
ATOM    418  CG1 VAL A 156      -2.879  -0.748   2.386  1.00 15.00      A    C  
ATOM    419  CG2 VAL A 156      -1.386  -0.306   4.344  1.00 15.00      A    C  
ATOM    420  C   VAL A 156      -1.704  -3.388   4.904  1.00 15.00      A    C  
ATOM    421  O   VAL A 156      -1.216  -3.109   5.999  1.00 15.00      A    O  
ATOM    422  N   MET A 157      -1.407  -4.505   4.243  1.00 15.00      A    N  
ATOM    423  HN  MET A 157      -1.839  -4.675   3.379  1.00 15.00      A    H  
ATOM    424  CA  MET A 157      -0.456  -5.482   4.766  1.00 15.00      A    C  
ATOM    425  CB  MET A 157      -1.181  -6.745   5.246  1.00 15.00      A    C  
ATOM    426  CG  MET A 157      -2.074  -6.540   6.459  1.00 15.00      A    C  
ATOM    427  SD  MET A 157      -2.885  -8.060   6.992  1.00 15.00      A    S  
ATOM    428  CE  MET A 157      -3.855  -8.457   5.539  1.00 15.00      A    C  
ATOM    429  C   MET A 157       0.580  -5.846   3.706  1.00 15.00      A    C  
ATOM    430  O   MET A 157       0.309  -6.648   2.813  1.00 15.00      A    O  
ATOM    431  N   ALA A 158       1.766  -5.248   3.814  1.00 15.00      A    N  
ATOM    432  HN  ALA A 158       1.919  -4.625   4.555  1.00 15.00      A    H  
ATOM    433  CA  ALA A 158       2.849  -5.493   2.862  1.00 15.00      A    C  
ATOM    434  CB  ALA A 158       3.994  -4.524   3.108  1.00 15.00      A    C  
ATOM    435  C   ALA A 158       3.341  -6.937   2.922  1.00 15.00      A    C  
ATOM    436  O   ALA A 158       3.870  -7.381   3.942  1.00 15.00      A    O  
ATOM    437  N   GLY A 159       3.164  -7.662   1.818  1.00 15.00      A    N  
ATOM    438  HN  GLY A 159       2.742  -7.250   1.036  1.00 15.00      A    H  
ATOM    439  CA  GLY A 159       3.587  -9.051   1.760  1.00 15.00      A    C  
ATOM    440  C   GLY A 159       4.648  -9.308   0.707  1.00 15.00      A    C  
ATOM    441  O   GLY A 159       4.710  -8.611  -0.307  1.00 15.00      A    O  
ATOM    442  N   ASN A 160       5.480 -10.318   0.953  1.00 15.00      A    N  
ATOM    443  HN  ASN A 160       5.364 -10.833   1.779  1.00 15.00      A    H  
ATOM    444  CA  ASN A 160       6.559 -10.691   0.039  1.00 15.00      A    C  
ATOM    445  CB  ASN A 160       7.664  -9.623   0.083  1.00 15.00      A    C  
ATOM    446  CG  ASN A 160       8.642  -9.705  -1.076  1.00 15.00      A    C  
ATOM    447  OD1 ASN A 160       9.830  -9.420  -0.920  1.00 15.00      A    O  
ATOM    448  ND2 ASN A 160       8.149 -10.087  -2.249  1.00 15.00      A    N  
ATOM    449 HD21 ASN A 160       7.193 -10.293  -2.304  1.00 15.00      A    H  
ATOM    450 HD22 ASN A 160       8.762 -10.146  -3.011  1.00 15.00      A    H  
ATOM    451  C   ASN A 160       7.135 -12.042   0.460  1.00 15.00      A    C  
ATOM    452  O   ASN A 160       6.784 -12.560   1.522  1.00 15.00      A    O  
ATOM    453  N   ASP A 161       8.002 -12.621  -0.377  1.00 15.00      A    N  
ATOM    454  HN  ASP A 161       8.219 -12.179  -1.224  1.00 15.00      A    H  
ATOM    455  CA  ASP A 161       8.636 -13.901  -0.054  1.00 15.00      A    C  
ATOM    456  CB  ASP A 161       9.477 -14.431  -1.224  1.00 15.00      A    C  
ATOM    457  CG  ASP A 161      10.100 -13.336  -2.071  1.00 15.00      A    C  
ATOM    458  OD1 ASP A 161      10.807 -12.475  -1.509  1.00 15.00      A    O  
ATOM    459  OD2 ASP A 161       9.886 -13.344  -3.303  1.00 15.00      A    O  
ATOM    460  C   ASP A 161       9.482 -13.757   1.208  1.00 15.00      A    C  
ATOM    461  O   ASP A 161       9.506 -14.645   2.061  1.00 15.00      A    O  
ATOM    462  N   GLU A 162      10.171 -12.625   1.313  1.00 15.00      A    N  
ATOM    463  HN  GLU A 162      10.131 -11.976   0.579  1.00 15.00      A    H  
ATOM    464  CA  GLU A 162      10.981 -12.318   2.481  1.00 15.00      A    C  
ATOM    465  CB  GLU A 162      12.199 -11.479   2.085  1.00 15.00      A    C  
ATOM    466  CG  GLU A 162      13.074 -12.103   1.008  1.00 15.00      A    C  
ATOM    467  CD  GLU A 162      13.606 -13.470   1.395  1.00 15.00      A    C  
ATOM    468  OE1 GLU A 162      14.320 -13.563   2.416  1.00 15.00      A    O  
ATOM    469  OE2 GLU A 162      13.313 -14.448   0.672  1.00 15.00      A    O  
ATOM    470  C   GLU A 162      10.111 -11.534   3.451  1.00 15.00      A    C  
ATOM    471  O   GLU A 162       9.516 -10.529   3.061  1.00 15.00      A    O  
ATOM    472  N   ASN A 163      10.042 -11.996   4.706  1.00 15.00      A    N  
ATOM    473  HN  ASN A 163      10.566 -12.790   4.943  1.00 15.00      A    H  
ATOM    474  CA  ASN A 163       9.210 -11.362   5.742  1.00 15.00      A    C  
ATOM    475  CB  ASN A 163       9.872 -10.153   6.437  1.00 15.00      A    C  
ATOM    476  CG  ASN A 163      10.460  -9.113   5.496  1.00 15.00      A    C  
ATOM    477  OD1 ASN A 163      11.621  -9.207   5.099  1.00 15.00      A    O  
ATOM    478  ND2 ASN A 163       9.665  -8.109   5.148  1.00 15.00      A    N  
ATOM    479 HD21 ASN A 163       8.755  -8.092   5.511  1.00 15.00      A    H  
ATOM    480 HD22 ASN A 163      10.019  -7.428   4.539  1.00 15.00      A    H  
ATOM    481  C   ASN A 163       7.788 -11.072   5.248  1.00 15.00      A    C  
ATOM    482  O   ASN A 163       7.472  -9.956   4.831  1.00 15.00      A    O  
ATOM    483  N   TYR A 164       6.943 -12.104   5.301  1.00 15.00      A    N  
ATOM    484  HN  TYR A 164       7.265 -12.957   5.661  1.00 15.00      A    H  
ATOM    485  CA  TYR A 164       5.553 -12.016   4.845  1.00 15.00      A    C  
ATOM    486  CB  TYR A 164       4.794 -13.323   5.116  1.00 15.00      A    C  
ATOM    487  CG  TYR A 164       4.676 -13.699   6.579  1.00 15.00      A    C  
ATOM    488  CD1 TYR A 164       3.500 -13.469   7.283  1.00 15.00      A    C  
ATOM    489  CD2 TYR A 164       5.739 -14.284   7.257  1.00 15.00      A    C  
ATOM    490  CE1 TYR A 164       3.386 -13.810   8.616  1.00 15.00      A    C  
ATOM    491  CE2 TYR A 164       5.634 -14.629   8.591  1.00 15.00      A    C  
ATOM    492  CZ  TYR A 164       4.455 -14.390   9.266  1.00 15.00      A    C  
ATOM    493  OH  TYR A 164       4.346 -14.732  10.594  1.00 15.00      A    O  
ATOM    494  HH  TYR A 164       5.134 -14.449  11.064  1.00 15.00      A    H  
ATOM    495  C   TYR A 164       4.799 -10.816   5.416  1.00 15.00      A    C  
ATOM    496  O   TYR A 164       4.014 -10.185   4.713  1.00 15.00      A    O  
ATOM    497  N   SER A 165       5.037 -10.502   6.685  1.00 15.00      A    N  
ATOM    498  HN  SER A 165       5.674 -11.039   7.202  1.00 15.00      A    H  
ATOM    499  CA  SER A 165       4.370  -9.376   7.322  1.00 15.00      A    C  
ATOM    500  CB  SER A 165       3.560  -9.845   8.532  1.00 15.00      A    C  
ATOM    501  OG  SER A 165       2.670  -8.834   8.971  1.00 15.00      A    O  
ATOM    502  HG  SER A 165       1.951  -8.745   8.340  1.00 15.00      A    H  
ATOM    503  C   SER A 165       5.370  -8.301   7.734  1.00 15.00      A    C  
ATOM    504  O   SER A 165       6.074  -8.442   8.735  1.00 15.00      A    O  
ATOM    505  N   ALA A 166       5.433  -7.232   6.947  1.00 15.00      A    N  
ATOM    506  HN  ALA A 166       4.857  -7.188   6.154  1.00 15.00      A    H  
ATOM    507  CA  ALA A 166       6.340  -6.126   7.228  1.00 15.00      A    C  
ATOM    508  CB  ALA A 166       6.747  -5.436   5.935  1.00 15.00      A    C  
ATOM    509  C   ALA A 166       5.699  -5.127   8.187  1.00 15.00      A    C  
ATOM    510  O   ALA A 166       4.478  -4.975   8.215  1.00 15.00      A    O  
ATOM    511  N   GLU A 167       6.534  -4.452   8.973  1.00 15.00      A    N  
ATOM    512  HN  GLU A 167       7.496  -4.619   8.904  1.00 15.00      A    H  
ATOM    513  CA  GLU A 167       6.055  -3.466   9.937  1.00 15.00      A    C  
ATOM    514  CB  GLU A 167       7.136  -3.191  10.984  1.00 15.00      A    C  
ATOM    515  CG  GLU A 167       6.635  -2.466  12.222  1.00 15.00      A    C  
ATOM    516  CD  GLU A 167       7.733  -2.238  13.242  1.00 15.00      A    C  
ATOM    517  OE1 GLU A 167       8.232  -3.234  13.812  1.00 15.00      A    O  
ATOM    518  OE2 GLU A 167       8.098  -1.065  13.469  1.00 15.00      A    O  
ATOM    519  C   GLU A 167       5.661  -2.169   9.234  1.00 15.00      A    C  
ATOM    520  O   GLU A 167       6.435  -1.622   8.450  1.00 15.00      A    O  
ATOM    521  N   LEU A 168       4.454  -1.683   9.519  1.00 15.00      A    N  
ATOM    522  HN  LEU A 168       3.886  -2.158  10.163  1.00 15.00      A    H  
ATOM    523  CA  LEU A 168       3.959  -0.456   8.900  1.00 15.00      A    C  
ATOM    524  CB  LEU A 168       2.878  -0.781   7.864  1.00 15.00      A    C  
ATOM    525  CG  LEU A 168       3.295  -1.692   6.705  1.00 15.00      A    C  
ATOM    526  CD1 LEU A 168       2.088  -2.069   5.862  1.00 15.00      A    C  
ATOM    527  CD2 LEU A 168       4.356  -1.020   5.847  1.00 15.00      A    C  
ATOM    528  C   LEU A 168       3.404   0.521   9.934  1.00 15.00      A    C  
ATOM    529  O   LEU A 168       2.918   0.117  10.992  1.00 15.00      A    O  
ATOM    530  N   ARG A 169       3.482   1.809   9.612  1.00 15.00      A    N  
ATOM    531  HN  ARG A 169       3.880   2.058   8.752  1.00 15.00      A    H  
ATOM    532  CA  ARG A 169       2.987   2.861  10.494  1.00 15.00      A    C  
ATOM    533  CB  ARG A 169       4.127   3.793  10.915  1.00 15.00      A    C  
ATOM    534  CG  ARG A 169       5.115   3.152  11.881  1.00 15.00      A    C  
ATOM    535  CD  ARG A 169       6.418   3.935  11.964  1.00 15.00      A    C  
ATOM    536  NE  ARG A 169       6.220   5.288  12.475  1.00 15.00      A    N  
ATOM    537  HE  ARG A 169       5.301   5.628  12.509  1.00 15.00      A    H  
ATOM    538  CZ  ARG A 169       7.209   6.078  12.888  1.00 15.00      A    C  
ATOM    539  NH1 ARG A 169       8.468   5.652  12.858  1.00 15.00      A    N  
ATOM    540 HH11 ARG A 169       9.236   6.274  13.184  1.00 15.00      A    H  
ATOM    541 HH12 ARG A 169       8.686   4.697  12.507  1.00 15.00      A    H  
ATOM    542  NH2 ARG A 169       6.939   7.300  13.327  1.00 15.00      A    N  
ATOM    543 HH21 ARG A 169       7.710   7.918  13.651  1.00 15.00      A    H  
ATOM    544 HH22 ARG A 169       5.956   7.641  13.344  1.00 15.00      A    H  
ATOM    545  C   ARG A 169       1.862   3.641   9.818  1.00 15.00      A    C  
ATOM    546  O   ARG A 169       1.987   4.035   8.656  1.00 15.00      A    O  
ATOM    547  N   ASN A 170       0.766   3.851  10.558  1.00 15.00      A    N  
ATOM    548  HN  ASN A 170       0.749   3.518  11.481  1.00 15.00      A    H  
ATOM    549  CA  ASN A 170      -0.413   4.558  10.039  1.00 15.00      A    C  
ATOM    550  CB  ASN A 170      -0.077   5.996   9.614  1.00 15.00      A    C  
ATOM    551  CG  ASN A 170       0.329   6.888  10.772  1.00 15.00      A    C  
ATOM    552  OD1 ASN A 170       0.031   6.597  11.930  1.00 15.00      A    O  
ATOM    553  ND2 ASN A 170       1.001   7.993  10.463  1.00 15.00      A    N  
ATOM    554 HD21 ASN A 170       1.196   8.167   9.518  1.00 15.00      A    H  
ATOM    555 HD22 ASN A 170       1.273   8.589  11.192  1.00 15.00      A    H  
ATOM    556  C   ASN A 170      -1.040   3.792   8.875  1.00 15.00      A    C  
ATOM    557  O   ASN A 170      -1.461   4.385   7.880  1.00 15.00      A    O  
ATOM    558  N   ALA A 171      -1.107   2.469   9.013  1.00 15.00      A    N  
ATOM    559  HN  ALA A 171      -0.771   2.058   9.839  1.00 15.00      A    H  
ATOM    560  CA  ALA A 171      -1.664   1.611   7.969  1.00 15.00      A    C  
ATOM    561  CB  ALA A 171      -1.109   0.202   8.092  1.00 15.00      A    C  
ATOM    562  C   ALA A 171      -3.192   1.587   7.984  1.00 15.00      A    C  
ATOM    563  O   ALA A 171      -3.816   1.028   7.083  1.00 15.00      A    O  
ATOM    564  N   SER A 172      -3.788   2.188   9.007  1.00 15.00      A    N  
ATOM    565  HN  SER A 172      -3.239   2.611   9.701  1.00 15.00      A    H  
ATOM    566  CA  SER A 172      -5.242   2.233   9.126  1.00 15.00      A    C  
ATOM    567  CB  SER A 172      -5.675   1.835  10.540  1.00 15.00      A    C  
ATOM    568  OG  SER A 172      -5.050   2.652  11.515  1.00 15.00      A    O  
ATOM    569  HG  SER A 172      -5.547   2.608  12.335  1.00 15.00      A    H  
ATOM    570  C   SER A 172      -5.785   3.617   8.773  1.00 15.00      A    C  
ATOM    571  O   SER A 172      -5.312   4.630   9.290  1.00 15.00      A    O  
ATOM    572  N   ALA A 173      -6.784   3.654   7.892  1.00 15.00      A    N  
ATOM    573  HN  ALA A 173      -7.120   2.813   7.516  1.00 15.00      A    H  
ATOM    574  CA  ALA A 173      -7.392   4.917   7.473  1.00 15.00      A    C  
ATOM    575  CB  ALA A 173      -6.883   5.330   6.101  1.00 15.00      A    C  
ATOM    576  C   ALA A 173      -8.913   4.832   7.473  1.00 15.00      A    C  
ATOM    577  O   ALA A 173      -9.484   3.746   7.541  1.00 15.00      A    O  
ATOM    578  N   VAL A 174      -9.566   5.989   7.392  1.00 15.00      A    N  
ATOM    579  HN  VAL A 174      -9.054   6.825   7.336  1.00 15.00      A    H  
ATOM    580  CA  VAL A 174     -11.025   6.050   7.390  1.00 15.00      A    C  
ATOM    581  CB  VAL A 174     -11.544   6.956   8.527  1.00 15.00      A    C  
ATOM    582  CG1 VAL A 174     -13.064   6.923   8.595  1.00 15.00      A    C  
ATOM    583  CG2 VAL A 174     -10.940   6.546   9.863  1.00 15.00      A    C  
ATOM    584  C   VAL A 174     -11.555   6.568   6.056  1.00 15.00      A    C  
ATOM    585  O   VAL A 174     -11.063   7.566   5.530  1.00 15.00      A    O  
ATOM    586  N   MET A 175     -12.552   5.874   5.508  1.00 15.00      A    N  
ATOM    587  HN  MET A 175     -12.879   5.068   5.964  1.00 15.00      A    H  
ATOM    588  CA  MET A 175     -13.165   6.267   4.243  1.00 15.00      A    C  
ATOM    589  CB  MET A 175     -14.060   5.138   3.722  1.00 15.00      A    C  
ATOM    590  CG  MET A 175     -14.633   5.377   2.333  1.00 15.00      A    C  
ATOM    591  SD  MET A 175     -13.382   5.309   1.038  1.00 15.00      A    S  
ATOM    592  CE  MET A 175     -12.913   3.582   1.102  1.00 15.00      A    C  
ATOM    593  C   MET A 175     -13.982   7.548   4.412  1.00 15.00      A    C  
ATOM    594  O   MET A 175     -14.855   7.629   5.276  1.00 15.00      A    O  
ATOM    595  N   LYS A 176     -13.685   8.545   3.587  1.00 15.00      A    N  
ATOM    596  HN  LYS A 176     -12.983   8.415   2.916  1.00 15.00      A    H  
ATOM    597  CA  LYS A 176     -14.387   9.824   3.643  1.00 15.00      A    C  
ATOM    598  CB  LYS A 176     -13.643  10.809   4.549  1.00 15.00      A    C  
ATOM    599  CG  LYS A 176     -14.542  11.835   5.225  1.00 15.00      A    C  
ATOM    600  CD  LYS A 176     -13.970  13.238   5.113  1.00 15.00      A    C  
ATOM    601  CE  LYS A 176     -14.193  13.808   3.723  1.00 15.00      A    C  
ATOM    602  NZ  LYS A 176     -13.740  15.219   3.622  1.00 15.00      A    N  
ATOM    603  HZ1 LYS A 176     -12.724  15.283   3.837  1.00 15.00      A    H  
ATOM    604  HZ2 LYS A 176     -14.264  15.812   4.295  1.00 15.00      A    H  
ATOM    605  HZ3 LYS A 176     -13.904  15.576   2.660  1.00 15.00      A    H  
ATOM    606  C   LYS A 176     -14.539  10.406   2.242  1.00 15.00      A    C  
ATOM    607  O   LYS A 176     -13.544  10.654   1.559  1.00 15.00      A    O  
ATOM    608  N   ASN A 177     -15.791  10.609   1.821  1.00 15.00      A    N  
ATOM    609  HN  ASN A 177     -16.535  10.385   2.420  1.00 15.00      A    H  
ATOM    610  CA  ASN A 177     -16.097  11.150   0.495  1.00 15.00      A    C  
ATOM    611  CB  ASN A 177     -15.433  12.519   0.288  1.00 15.00      A    C  
ATOM    612  CG  ASN A 177     -16.111  13.347  -0.787  1.00 15.00      A    C  
ATOM    613  OD1 ASN A 177     -17.317  13.236  -1.002  1.00 15.00      A    O  
ATOM    614  ND2 ASN A 177     -15.338  14.181  -1.474  1.00 15.00      A    N  
ATOM    615 HD21 ASN A 177     -14.384  14.217  -1.253  1.00 15.00      A    H  
ATOM    616 HD22 ASN A 177     -15.755  14.729  -2.171  1.00 15.00      A    H  
ATOM    617  C   ASN A 177     -15.688  10.168  -0.608  1.00 15.00      A    C  
ATOM    618  O   ASN A 177     -15.267  10.576  -1.693  1.00 15.00      A    O  
ATOM    619  N   GLN A 178     -15.817   8.867  -0.308  1.00 15.00      A    N  
ATOM    620  HN  GLN A 178     -16.158   8.622   0.579  1.00 15.00      A    H  
ATOM    621  CA  GLN A 178     -15.469   7.790  -1.248  1.00 15.00      A    C  
ATOM    622  CB  GLN A 178     -16.234   7.922  -2.572  1.00 15.00      A    C  
ATOM    623  CG  GLN A 178     -17.748   7.841  -2.431  1.00 15.00      A    C  
ATOM    624  CD  GLN A 178     -18.217   6.533  -1.819  1.00 15.00      A    C  
ATOM    625  OE1 GLN A 178     -17.612   5.480  -2.030  1.00 15.00      A    O  
ATOM    626  NE2 GLN A 178     -19.300   6.594  -1.052  1.00 15.00      A    N  
ATOM    627 HE21 GLN A 178     -19.730   7.465  -0.927  1.00 15.00      A    H  
ATOM    628 HE22 GLN A 178     -19.620   5.766  -0.636  1.00 15.00      A    H  
ATOM    629  C   GLN A 178     -13.962   7.705  -1.494  1.00 15.00      A    C  
ATOM    630  O   GLN A 178     -13.502   6.949  -2.352  1.00 15.00      A    O  
ATOM    631  N   VAL A 179     -13.200   8.479  -0.726  1.00 15.00      A    N  
ATOM    632  HN  VAL A 179     -13.627   9.048  -0.052  1.00 15.00      A    H  
ATOM    633  CA  VAL A 179     -11.749   8.502  -0.860  1.00 15.00      A    C  
ATOM    634  CB  VAL A 179     -11.256   9.811  -1.520  1.00 15.00      A    C  
ATOM    635  CG1 VAL A 179      -9.752   9.765  -1.750  1.00 15.00      A    C  
ATOM    636  CG2 VAL A 179     -11.988  10.082  -2.828  1.00 15.00      A    C  
ATOM    637  C   VAL A 179     -11.073   8.351   0.501  1.00 15.00      A    C  
ATOM    638  O   VAL A 179     -11.064   9.282   1.306  1.00 15.00      A    O  
ATOM    639  N   ALA A 180     -10.512   7.175   0.757  1.00 15.00      A    N  
ATOM    640  HN  ALA A 180     -10.559   6.463   0.083  1.00 15.00      A    H  
ATOM    641  CA  ALA A 180      -9.828   6.918   2.019  1.00 15.00      A    C  
ATOM    642  CB  ALA A 180      -9.887   5.440   2.361  1.00 15.00      A    C  
ATOM    643  C   ALA A 180      -8.381   7.388   1.939  1.00 15.00      A    C  
ATOM    644  O   ALA A 180      -7.587   6.841   1.175  1.00 15.00      A    O  
ATOM    645  N   ARG A 181      -8.040   8.401   2.729  1.00 15.00      A    N  
ATOM    646  HN  ARG A 181      -8.706   8.785   3.336  1.00 15.00      A    H  
ATOM    647  CA  ARG A 181      -6.690   8.945   2.718  1.00 15.00      A    C  
ATOM    648  CB  ARG A 181      -6.714  10.451   2.478  1.00 15.00      A    C  
ATOM    649  CG  ARG A 181      -7.065  10.837   1.054  1.00 15.00      A    C  
ATOM    650  CD  ARG A 181      -6.628  12.258   0.745  1.00 15.00      A    C  
ATOM    651  NE  ARG A 181      -7.397  13.246   1.493  1.00 15.00      A    N  
ATOM    652  HE  ARG A 181      -7.041  13.532   2.360  1.00 15.00      A    H  
ATOM    653  CZ  ARG A 181      -8.543  13.771   1.064  1.00 15.00      A    C  
ATOM    654  NH1 ARG A 181      -9.056  13.399  -0.105  1.00 15.00      A    N  
ATOM    655 HH11 ARG A 181      -8.563  12.694  -0.690  1.00 15.00      A    H  
ATOM    656 HH12 ARG A 181      -9.952  13.812  -0.435  1.00 15.00      A    H  
ATOM    657  NH2 ARG A 181      -9.176  14.669   1.804  1.00 15.00      A    N  
ATOM    658 HH21 ARG A 181     -10.071  15.079   1.469  1.00 15.00      A    H  
ATOM    659 HH22 ARG A 181      -8.779  14.964   2.718  1.00 15.00      A    H  
ATOM    660  C   ARG A 181      -5.926   8.633   3.993  1.00 15.00      A    C  
ATOM    661  O   ARG A 181      -6.457   8.740   5.100  1.00 15.00      A    O  
ATOM    662  N   PHE A 182      -4.673   8.243   3.821  1.00 15.00      A    N  
ATOM    663  HN  PHE A 182      -4.318   8.167   2.909  1.00 15.00      A    H  
ATOM    664  CA  PHE A 182      -3.808   7.932   4.941  1.00 15.00      A    C  
ATOM    665  CB  PHE A 182      -2.826   6.821   4.552  1.00 15.00      A    C  
ATOM    666  CG  PHE A 182      -3.483   5.503   4.238  1.00 15.00      A    C  
ATOM    667  CD1 PHE A 182      -3.400   4.447   5.126  1.00 15.00      A    C  
ATOM    668  CD2 PHE A 182      -4.183   5.321   3.056  1.00 15.00      A    C  
ATOM    669  CE1 PHE A 182      -4.002   3.235   4.844  1.00 15.00      A    C  
ATOM    670  CE2 PHE A 182      -4.787   4.113   2.768  1.00 15.00      A    C  
ATOM    671  CZ  PHE A 182      -4.697   3.068   3.663  1.00 15.00      A    C  
ATOM    672  C   PHE A 182      -3.047   9.190   5.328  1.00 15.00      A    C  
ATOM    673  O   PHE A 182      -2.632   9.956   4.454  1.00 15.00      A    O  
ATOM    674  N   ASN A 183      -2.890   9.419   6.630  1.00 15.00      A    N  
ATOM    675  HN  ASN A 183      -3.272   8.788   7.280  1.00 15.00      A    H  
ATOM    676  CA  ASN A 183      -2.177  10.602   7.110  1.00 15.00      A    C  
ATOM    677  CB  ASN A 183      -2.272  10.726   8.634  1.00 15.00      A    C  
ATOM    678  CG  ASN A 183      -1.886  12.111   9.120  1.00 15.00      A    C  
ATOM    679  OD1 ASN A 183      -2.058  13.098   8.408  1.00 15.00      A    O  
ATOM    680  ND2 ASN A 183      -1.372  12.195  10.341  1.00 15.00      A    N  
ATOM    681 HD21 ASN A 183      -1.272  11.371  10.860  1.00 15.00      A    H  
ATOM    682 HD22 ASN A 183      -1.111  13.081  10.673  1.00 15.00      A    H  
ATOM    683  C   ASN A 183      -0.718  10.606   6.656  1.00 15.00      A    C  
ATOM    684  O   ASN A 183      -0.232  11.599   6.106  1.00 15.00      A    O  
ATOM    685  N   ASP A 184      -0.038   9.480   6.869  1.00 15.00      A    N  
ATOM    686  HN  ASP A 184      -0.496   8.717   7.286  1.00 15.00      A    H  
ATOM    687  CA  ASP A 184       1.365   9.337   6.490  1.00 15.00      A    C  
ATOM    688  CB  ASP A 184       2.260  10.242   7.353  1.00 15.00      A    C  
ATOM    689  CG  ASP A 184       3.590  10.559   6.691  1.00 15.00      A    C  
ATOM    690  OD1 ASP A 184       3.669  10.470   5.444  1.00 15.00      A    O  
ATOM    691  OD2 ASP A 184       4.553  10.902   7.418  1.00 15.00      A    O  
ATOM    692  C   ASP A 184       1.805   7.880   6.619  1.00 15.00      A    C  
ATOM    693  O   ASP A 184       2.329   7.468   7.655  1.00 15.00      A    O  
ATOM    694  N   LEU A 185       1.563   7.096   5.571  1.00 15.00      A    N  
ATOM    695  HN  LEU A 185       1.114   7.475   4.788  1.00 15.00      A    H  
ATOM    696  CA  LEU A 185       1.945   5.684   5.565  1.00 15.00      A    C  
ATOM    697  CB  LEU A 185       1.204   4.923   4.457  1.00 15.00      A    C  
ATOM    698  CG  LEU A 185       1.508   3.425   4.341  1.00 15.00      A    C  
ATOM    699  CD1 LEU A 185       1.051   2.676   5.585  1.00 15.00      A    C  
ATOM    700  CD2 LEU A 185       0.862   2.841   3.095  1.00 15.00      A    C  
ATOM    701  C   LEU A 185       3.457   5.534   5.401  1.00 15.00      A    C  
ATOM    702  O   LEU A 185       4.054   6.112   4.490  1.00 15.00      A    O  
ATOM    703  N   ARG A 186       4.074   4.761   6.295  1.00 15.00      A    N  
ATOM    704  HN  ARG A 186       3.545   4.326   6.998  1.00 15.00      A    H  
ATOM    705  CA  ARG A 186       5.518   4.547   6.255  1.00 15.00      A    C  
ATOM    706  CB  ARG A 186       6.191   5.229   7.454  1.00 15.00      A    C  
ATOM    707  CG  ARG A 186       5.965   6.733   7.514  1.00 15.00      A    C  
ATOM    708  CD  ARG A 186       6.462   7.335   8.821  1.00 15.00      A    C  
ATOM    709  NE  ARG A 186       6.164   8.765   8.904  1.00 15.00      A    N  
ATOM    710  HE  ARG A 186       5.542   9.135   8.241  1.00 15.00      A    H  
ATOM    711  CZ  ARG A 186       6.674   9.584   9.823  1.00 15.00      A    C  
ATOM    712  NH1 ARG A 186       7.509   9.124  10.744  1.00 15.00      A    N  
ATOM    713 HH11 ARG A 186       7.769   8.117  10.755  1.00 15.00      A    H  
ATOM    714 HH12 ARG A 186       7.903   9.770  11.458  1.00 15.00      A    H  
ATOM    715  NH2 ARG A 186       6.359  10.871   9.807  1.00 15.00      A    N  
ATOM    716 HH21 ARG A 186       5.714  11.240   9.078  1.00 15.00      A    H  
ATOM    717 HH22 ARG A 186       6.756  11.514  10.522  1.00 15.00      A    H  
ATOM    718  C   ARG A 186       5.868   3.061   6.224  1.00 15.00      A    C  
ATOM    719  O   ARG A 186       5.341   2.273   7.010  1.00 15.00      A    O  
ATOM    720  N   PHE A 187       6.758   2.683   5.308  1.00 15.00      A    N  
ATOM    721  HN  PHE A 187       7.135   3.354   4.704  1.00 15.00      A    H  
ATOM    722  CA  PHE A 187       7.183   1.292   5.178  1.00 15.00      A    C  
ATOM    723  CB  PHE A 187       7.420   0.932   3.705  1.00 15.00      A    C  
ATOM    724  CG  PHE A 187       6.173   0.882   2.861  1.00 15.00      A    C  
ATOM    725  CD1 PHE A 187       5.586  -0.332   2.543  1.00 15.00      A    C  
ATOM    726  CD2 PHE A 187       5.595   2.045   2.378  1.00 15.00      A    C  
ATOM    727  CE1 PHE A 187       4.448  -0.386   1.760  1.00 15.00      A    C  
ATOM    728  CE2 PHE A 187       4.456   1.999   1.596  1.00 15.00      A    C  
ATOM    729  CZ  PHE A 187       3.882   0.781   1.287  1.00 15.00      A    C  
ATOM    730  C   PHE A 187       8.452   1.034   5.988  1.00 15.00      A    C  
ATOM    731  O   PHE A 187       9.549   1.410   5.575  1.00 15.00      A    O  
ATOM    732  N   VAL A 188       8.300   0.389   7.142  1.00 15.00      A    N  
ATOM    733  HN  VAL A 188       7.402   0.111   7.423  1.00 15.00      A    H  
ATOM    734  CA  VAL A 188       9.441   0.089   8.001  1.00 15.00      A    C  
ATOM    735  CB  VAL A 188       9.038  -0.029   9.484  1.00 15.00      A    C  
ATOM    736  CG1 VAL A 188      10.269  -0.211  10.362  1.00 15.00      A    C  
ATOM    737  CG2 VAL A 188       8.247   1.195   9.919  1.00 15.00      A    C  
ATOM    738  C   VAL A 188      10.152  -1.187   7.558  1.00 15.00      A    C  
ATOM    739  O   VAL A 188      11.367  -1.189   7.370  1.00 15.00      A    O  
ATOM    740  N   GLY A 189       9.388  -2.265   7.393  1.00 15.00      A    N  
ATOM    741  HN  GLY A 189       8.425  -2.201   7.566  1.00 15.00      A    H  
ATOM    742  CA  GLY A 189       9.965  -3.531   6.966  1.00 15.00      A    C  
ATOM    743  C   GLY A 189      10.519  -3.474   5.554  1.00 15.00      A    C  
ATOM    744  O   GLY A 189       9.836  -3.026   4.634  1.00 15.00      A    O  
ATOM    745  N   ARG A 190      11.764  -3.922   5.386  1.00 15.00      A    N  
ATOM    746  HN  ARG A 190      12.259  -4.261   6.162  1.00 15.00      A    H  
ATOM    747  CA  ARG A 190      12.414  -3.922   4.078  1.00 15.00      A    C  
ATOM    748  CB  ARG A 190      13.939  -3.902   4.226  1.00 15.00      A    C  
ATOM    749  CG  ARG A 190      14.512  -2.541   4.600  1.00 15.00      A    C  
ATOM    750  CD  ARG A 190      15.103  -2.546   6.002  1.00 15.00      A    C  
ATOM    751  NE  ARG A 190      14.069  -2.600   7.034  1.00 15.00      A    N  
ATOM    752  HE  ARG A 190      13.214  -2.160   6.840  1.00 15.00      A    H  
ATOM    753  CZ  ARG A 190      14.219  -3.209   8.210  1.00 15.00      A    C  
ATOM    754  NH1 ARG A 190      15.368  -3.803   8.513  1.00 15.00      A    N  
ATOM    755 HH11 ARG A 190      15.483  -4.277   9.432  1.00 15.00      A    H  
ATOM    756 HH12 ARG A 190      16.152  -3.798   7.829  1.00 15.00      A    H  
ATOM    757  NH2 ARG A 190      13.224  -3.214   9.090  1.00 15.00      A    N  
ATOM    758 HH21 ARG A 190      13.342  -3.688  10.009  1.00 15.00      A    H  
ATOM    759 HH22 ARG A 190      12.323  -2.745   8.860  1.00 15.00      A    H  
ATOM    760  C   ARG A 190      11.973  -5.117   3.236  1.00 15.00      A    C  
ATOM    761  O   ARG A 190      11.737  -6.205   3.761  1.00 15.00      A    O  
ATOM    762  N   SER A 191      11.862  -4.899   1.928  1.00 15.00      A    N  
ATOM    763  HN  SER A 191      12.064  -4.008   1.576  1.00 15.00      A    H  
ATOM    764  CA  SER A 191      11.444  -5.952   1.004  1.00 15.00      A    C  
ATOM    765  CB  SER A 191      10.897  -5.339  -0.287  1.00 15.00      A    C  
ATOM    766  OG  SER A 191      10.095  -4.205  -0.015  1.00 15.00      A    O  
ATOM    767  HG  SER A 191      10.128  -3.603  -0.761  1.00 15.00      A    H  
ATOM    768  C   SER A 191      12.601  -6.886   0.670  1.00 15.00      A    C  
ATOM    769  O   SER A 191      12.490  -8.103   0.805  1.00 15.00      A    O  
ATOM    770  N   GLY A 192      13.708  -6.302   0.231  1.00 15.00      A    N  
ATOM    771  HN  GLY A 192      13.731  -5.325   0.150  1.00 15.00      A    H  
ATOM    772  CA  GLY A 192      14.876  -7.087  -0.128  1.00 15.00      A    C  
ATOM    773  C   GLY A 192      15.635  -6.482  -1.291  1.00 15.00      A    C  
ATOM    774  O   GLY A 192      15.334  -5.368  -1.724  1.00 15.00      A    O  
ATOM    775  N   ARG A 193      16.626  -7.216  -1.795  1.00 15.00      A    N  
ATOM    776  HN  ARG A 193      16.815  -8.096  -1.405  1.00 15.00      A    H  
ATOM    777  CA  ARG A 193      17.438  -6.742  -2.914  1.00 15.00      A    C  
ATOM    778  CB  ARG A 193      18.834  -7.370  -2.881  1.00 15.00      A    C  
ATOM    779  CG  ARG A 193      19.754  -6.912  -4.006  1.00 15.00      A    C  
ATOM    780  CD  ARG A 193      21.039  -7.725  -4.029  1.00 15.00      A    C  
ATOM    781  NE  ARG A 193      21.875  -7.410  -5.188  1.00 15.00      A    N  
ATOM    782  HE  ARG A 193      21.749  -7.949  -5.999  1.00 15.00      A    H  
ATOM    783  CZ  ARG A 193      22.793  -6.446  -5.198  1.00 15.00      A    C  
ATOM    784  NH1 ARG A 193      22.994  -5.703  -4.115  1.00 15.00      A    N  
ATOM    785 HH11 ARG A 193      23.713  -4.951  -4.124  1.00 15.00      A    H  
ATOM    786 HH12 ARG A 193      22.431  -5.872  -3.256  1.00 15.00      A    H  
ATOM    787  NH2 ARG A 193      23.504  -6.218  -6.294  1.00 15.00      A    N  
ATOM    788 HH21 ARG A 193      23.344  -6.792  -7.148  1.00 15.00      A    H  
ATOM    789 HH22 ARG A 193      24.221  -5.465  -6.302  1.00 15.00      A    H  
ATOM    790  C   ARG A 193      16.762  -7.014  -4.253  1.00 15.00      A    C  
ATOM    791  O   ARG A 193      16.754  -8.149  -4.738  1.00 15.00      A    O  
ATOM    792  N   GLY A 194      16.187  -5.963  -4.839  1.00 15.00      A    N  
ATOM    793  HN  GLY A 194      16.219  -5.086  -4.395  1.00 15.00      A    H  
ATOM    794  CA  GLY A 194      15.511  -6.101  -6.118  1.00 15.00      A    C  
ATOM    795  C   GLY A 194      14.075  -6.575  -5.977  1.00 15.00      A    C  
ATOM    796  O   GLY A 194      13.367  -6.733  -6.972  1.00 15.00      A    O  
ATOM    797  N   LYS A 195      13.642  -6.804  -4.741  1.00 15.00      A    N  
ATOM    798  HN  LYS A 195      14.252  -6.665  -3.986  1.00 15.00      A    H  
ATOM    799  CA  LYS A 195      12.284  -7.262  -4.479  1.00 15.00      A    C  
ATOM    800  CB  LYS A 195      12.293  -8.396  -3.451  1.00 15.00      A    C  
ATOM    801  CG  LYS A 195      12.987  -9.658  -3.941  1.00 15.00      A    C  
ATOM    802  CD  LYS A 195      13.121 -10.686  -2.832  1.00 15.00      A    C  
ATOM    803  CE  LYS A 195      13.640 -12.012  -3.369  1.00 15.00      A    C  
ATOM    804  NZ  LYS A 195      13.687 -13.061  -2.311  1.00 15.00      A    N  
ATOM    805  HZ1 LYS A 195      14.395 -12.812  -1.591  1.00 15.00      A    H  
ATOM    806  HZ2 LYS A 195      13.940 -13.979  -2.727  1.00 15.00      A    H  
ATOM    807  HZ3 LYS A 195      12.757 -13.146  -1.851  1.00 15.00      A    H  
ATOM    808  C   LYS A 195      11.390  -6.116  -4.008  1.00 15.00      A    C  
ATOM    809  O   LYS A 195      11.849  -5.187  -3.340  1.00 15.00      A    O  
ATOM    810  N   SER A 196      10.114  -6.184  -4.376  1.00 15.00      A    N  
ATOM    811  HN  SER A 196       9.816  -6.939  -4.926  1.00 15.00      A    H  
ATOM    812  CA  SER A 196       9.146  -5.164  -3.987  1.00 15.00      A    C  
ATOM    813  CB  SER A 196       8.496  -4.535  -5.225  1.00 15.00      A    C  
ATOM    814  OG  SER A 196       9.455  -3.852  -6.016  1.00 15.00      A    O  
ATOM    815  HG  SER A 196      10.338  -4.134  -5.764  1.00 15.00      A    H  
ATOM    816  C   SER A 196       8.083  -5.752  -3.060  1.00 15.00      A    C  
ATOM    817  O   SER A 196       8.234  -6.867  -2.561  1.00 15.00      A    O  
ATOM    818  N   PHE A 197       7.011  -4.998  -2.833  1.00 15.00      A    N  
ATOM    819  HN  PHE A 197       6.942  -4.120  -3.260  1.00 15.00      A    H  
ATOM    820  CA  PHE A 197       5.937  -5.452  -1.960  1.00 15.00      A    C  
ATOM    821  CB  PHE A 197       5.746  -4.484  -0.788  1.00 15.00      A    C  
ATOM    822  CG  PHE A 197       6.574  -4.808   0.423  1.00 15.00      A    C  
ATOM    823  CD1 PHE A 197       6.822  -6.123   0.781  1.00 15.00      A    C  
ATOM    824  CD2 PHE A 197       7.097  -3.795   1.210  1.00 15.00      A    C  
ATOM    825  CE1 PHE A 197       7.576  -6.423   1.900  1.00 15.00      A    C  
ATOM    826  CE2 PHE A 197       7.854  -4.087   2.329  1.00 15.00      A    C  
ATOM    827  CZ  PHE A 197       8.093  -5.403   2.674  1.00 15.00      A    C  
ATOM    828  C   PHE A 197       4.615  -5.627  -2.697  1.00 15.00      A    C  
ATOM    829  O   PHE A 197       4.333  -4.944  -3.681  1.00 15.00      A    O  
ATOM    830  N   THR A 198       3.819  -6.568  -2.206  1.00 15.00      A    N  
ATOM    831  HN  THR A 198       4.132  -7.099  -1.445  1.00 15.00      A    H  
ATOM    832  CA  THR A 198       2.501  -6.846  -2.756  1.00 15.00      A    C  
ATOM    833  CB  THR A 198       2.413  -8.273  -3.337  1.00 15.00      A    C  
ATOM    834  OG1 THR A 198       3.629  -8.587  -4.033  1.00 15.00      A    O  
ATOM    835  HG1 THR A 198       4.382  -8.401  -3.467  1.00 15.00      A    H  
ATOM    836  CG2 THR A 198       1.248  -8.377  -4.311  1.00 15.00      A    C  
ATOM    837  C   THR A 198       1.478  -6.686  -1.634  1.00 15.00      A    C  
ATOM    838  O   THR A 198       0.841  -7.651  -1.206  1.00 15.00      A    O  
ATOM    839  N   LEU A 199       1.354  -5.450  -1.151  1.00 15.00      A    N  
ATOM    840  HN  LEU A 199       1.890  -4.734  -1.550  1.00 15.00      A    H  
ATOM    841  CA  LEU A 199       0.451  -5.120  -0.050  1.00 15.00      A    C  
ATOM    842  CB  LEU A 199       0.567  -3.645   0.351  1.00 15.00      A    C  
ATOM    843  CG  LEU A 199       0.561  -2.620  -0.785  1.00 15.00      A    C  
ATOM    844  CD1 LEU A 199      -0.845  -2.095  -1.034  1.00 15.00      A    C  
ATOM    845  CD2 LEU A 199       1.514  -1.478  -0.476  1.00 15.00      A    C  
ATOM    846  C   LEU A 199      -1.002  -5.524  -0.292  1.00 15.00      A    C  
ATOM    847  O   LEU A 199      -1.504  -5.485  -1.416  1.00 15.00      A    O  
ATOM    848  N   THR A 200      -1.658  -5.913   0.796  1.00 15.00      A    N  
ATOM    849  HN  THR A 200      -1.183  -5.916   1.653  1.00 15.00      A    H  
ATOM    850  CA  THR A 200      -3.049  -6.342   0.771  1.00 15.00      A    C  
ATOM    851  CB  THR A 200      -3.233  -7.559   1.704  1.00 15.00      A    C  
ATOM    852  OG1 THR A 200      -2.244  -8.552   1.404  1.00 15.00      A    O  
ATOM    853  HG1 THR A 200      -1.575  -8.174   0.827  1.00 15.00      A    H  
ATOM    854  CG2 THR A 200      -4.616  -8.169   1.549  1.00 15.00      A    C  
ATOM    855  C   THR A 200      -3.971  -5.215   1.241  1.00 15.00      A    C  
ATOM    856  O   THR A 200      -3.782  -4.664   2.325  1.00 15.00      A    O  
ATOM    857  N   ILE A 201      -4.962  -4.873   0.420  1.00 15.00      A    N  
ATOM    858  HN  ILE A 201      -5.063  -5.344  -0.434  1.00 15.00      A    H  
ATOM    859  CA  ILE A 201      -5.912  -3.816   0.764  1.00 15.00      A    C  
ATOM    860  CB  ILE A 201      -6.107  -2.824  -0.403  1.00 15.00      A    C  
ATOM    861  CG1 ILE A 201      -4.754  -2.248  -0.838  1.00 15.00      A    C  
ATOM    862  CG2 ILE A 201      -7.061  -1.706  -0.001  1.00 15.00      A    C  
ATOM    863  CD1 ILE A 201      -4.803  -1.467  -2.135  1.00 15.00      A    C  
ATOM    864  C   ILE A 201      -7.254  -4.426   1.159  1.00 15.00      A    C  
ATOM    865  O   ILE A 201      -7.961  -4.988   0.323  1.00 15.00      A    O  
ATOM    866  N   THR A 202      -7.596  -4.311   2.439  1.00 15.00      A    N  
ATOM    867  HN  THR A 202      -6.997  -3.833   3.052  1.00 15.00      A    H  
ATOM    868  CA  THR A 202      -8.839  -4.872   2.956  1.00 15.00      A    C  
ATOM    869  CB  THR A 202      -8.583  -5.679   4.249  1.00 15.00      A    C  
ATOM    870  OG1 THR A 202      -7.454  -6.546   4.068  1.00 15.00      A    O  
ATOM    871  HG1 THR A 202      -7.539  -7.310   4.644  1.00 15.00      A    H  
ATOM    872  CG2 THR A 202      -9.799  -6.519   4.606  1.00 15.00      A    C  
ATOM    873  C   THR A 202      -9.884  -3.792   3.250  1.00 15.00      A    C  
ATOM    874  O   THR A 202      -9.583  -2.762   3.858  1.00 15.00      A    O  
ATOM    875  N   VAL A 203     -11.112  -4.039   2.804  1.00 15.00      A    N  
ATOM    876  HN  VAL A 203     -11.276  -4.863   2.299  1.00 15.00      A    H  
ATOM    877  CA  VAL A 203     -12.223  -3.123   3.040  1.00 15.00      A    C  
ATOM    878  CB  VAL A 203     -12.929  -2.726   1.727  1.00 15.00      A    C  
ATOM    879  CG1 VAL A 203     -13.991  -1.669   1.986  1.00 15.00      A    C  
ATOM    880  CG2 VAL A 203     -11.920  -2.231   0.704  1.00 15.00      A    C  
ATOM    881  C   VAL A 203     -13.226  -3.792   3.973  1.00 15.00      A    C  
ATOM    882  O   VAL A 203     -13.880  -4.762   3.596  1.00 15.00      A    O  
ATOM    883  N   PHE A 204     -13.323  -3.284   5.197  1.00 15.00      A    N  
ATOM    884  HN  PHE A 204     -12.770  -2.509   5.437  1.00 15.00      A    H  
ATOM    885  CA  PHE A 204     -14.226  -3.849   6.197  1.00 15.00      A    C  
ATOM    886  CB  PHE A 204     -13.903  -3.303   7.589  1.00 15.00      A    C  
ATOM    887  CG  PHE A 204     -12.719  -3.961   8.241  1.00 15.00      A    C  
ATOM    888  CD1 PHE A 204     -11.437  -3.780   7.742  1.00 15.00      A    C  
ATOM    889  CD2 PHE A 204     -12.889  -4.760   9.358  1.00 15.00      A    C  
ATOM    890  CE1 PHE A 204     -10.352  -4.383   8.345  1.00 15.00      A    C  
ATOM    891  CE2 PHE A 204     -11.809  -5.367   9.966  1.00 15.00      A    C  
ATOM    892  CZ  PHE A 204     -10.538  -5.179   9.459  1.00 15.00      A    C  
ATOM    893  C   PHE A 204     -15.704  -3.650   5.856  1.00 15.00      A    C  
ATOM    894  O   PHE A 204     -16.289  -2.600   6.129  1.00 15.00      A    O  
ATOM    895  N   THR A 205     -16.299  -4.683   5.267  1.00 15.00      A    N  
ATOM    896  HN  THR A 205     -15.773  -5.489   5.086  1.00 15.00      A    H  
ATOM    897  CA  THR A 205     -17.705  -4.662   4.882  1.00 15.00      A    C  
ATOM    898  CB  THR A 205     -17.884  -4.241   3.407  1.00 15.00      A    C  
ATOM    899  OG1 THR A 205     -16.814  -4.769   2.616  1.00 15.00      A    O  
ATOM    900  HG1 THR A 205     -16.529  -4.106   1.985  1.00 15.00      A    H  
ATOM    901  CG2 THR A 205     -17.922  -2.725   3.270  1.00 15.00      A    C  
ATOM    902  C   THR A 205     -18.320  -6.043   5.081  1.00 15.00      A    C  
ATOM    903  O   THR A 205     -17.734  -6.899   5.744  1.00 15.00      A    O  
ATOM    904  N   ASN A 206     -19.500  -6.259   4.508  1.00 15.00      A    N  
ATOM    905  HN  ASN A 206     -19.920  -5.540   3.993  1.00 15.00      A    H  
ATOM    906  CA  ASN A 206     -20.179  -7.547   4.622  1.00 15.00      A    C  
ATOM    907  CB  ASN A 206     -21.390  -7.455   5.559  1.00 15.00      A    C  
ATOM    908  CG  ASN A 206     -21.016  -7.367   7.027  1.00 15.00      A    C  
ATOM    909  OD1 ASN A 206     -20.005  -7.919   7.459  1.00 15.00      A    O  
ATOM    910  ND2 ASN A 206     -21.842  -6.677   7.805  1.00 15.00      A    N  
ATOM    911 HD21 ASN A 206     -22.634  -6.272   7.394  1.00 15.00      A    H  
ATOM    912 HD22 ASN A 206     -21.625  -6.599   8.758  1.00 15.00      A    H  
ATOM    913  C   ASN A 206     -20.620  -8.061   3.255  1.00 15.00      A    C  
ATOM    914  O   ASN A 206     -21.696  -7.705   2.771  1.00 15.00      A    O  
ATOM    915  N   PRO A 207     -19.794  -8.903   2.602  1.00 15.00      A    N  
ATOM    916  CA  PRO A 207     -18.498  -9.335   3.126  1.00 15.00      A    C  
ATOM    917  CB  PRO A 207     -18.356 -10.722   2.497  1.00 15.00      A    C  
ATOM    918  CG  PRO A 207     -19.017 -10.595   1.164  1.00 15.00      A    C  
ATOM    919  CD  PRO A 207     -20.079  -9.527   1.297  1.00 15.00      A    C  
ATOM    920  C   PRO A 207     -17.354  -8.425   2.662  1.00 15.00      A    C  
ATOM    921  O   PRO A 207     -17.515  -7.645   1.722  1.00 15.00      A    O  
ATOM    922  N   PRO A 208     -16.181  -8.517   3.323  1.00 15.00      A    N  
ATOM    923  CA  PRO A 208     -15.004  -7.700   2.989  1.00 15.00      A    C  
ATOM    924  CB  PRO A 208     -13.997  -8.030   4.101  1.00 15.00      A    C  
ATOM    925  CG  PRO A 208     -14.792  -8.712   5.163  1.00 15.00      A    C  
ATOM    926  CD  PRO A 208     -15.911  -9.414   4.454  1.00 15.00      A    C  
ATOM    927  C   PRO A 208     -14.405  -8.047   1.627  1.00 15.00      A    C  
ATOM    928  O   PRO A 208     -14.446  -9.199   1.192  1.00 15.00      A    O  
ATOM    929  N   GLN A 209     -13.844  -7.038   0.963  1.00 15.00      A    N  
ATOM    930  HN  GLN A 209     -13.838  -6.145   1.371  1.00 15.00      A    H  
ATOM    931  CA  GLN A 209     -13.230  -7.220  -0.351  1.00 15.00      A    C  
ATOM    932  CB  GLN A 209     -13.965  -6.379  -1.401  1.00 15.00      A    C  
ATOM    933  CG  GLN A 209     -15.449  -6.700  -1.520  1.00 15.00      A    C  
ATOM    934  CD  GLN A 209     -16.140  -5.927  -2.628  1.00 15.00      A    C  
ATOM    935  OE1 GLN A 209     -17.087  -6.417  -3.243  1.00 15.00      A    O  
ATOM    936  NE2 GLN A 209     -15.681  -4.709  -2.883  1.00 15.00      A    N  
ATOM    937 HE21 GLN A 209     -14.930  -4.377  -2.348  1.00 15.00      A    H  
ATOM    938 HE22 GLN A 209     -16.111  -4.193  -3.595  1.00 15.00      A    H  
ATOM    939  C   GLN A 209     -11.745  -6.856  -0.305  1.00 15.00      A    C  
ATOM    940  O   GLN A 209     -11.346  -5.953   0.433  1.00 15.00      A    O  
ATOM    941  N   VAL A 210     -10.929  -7.555  -1.096  1.00 15.00      A    N  
ATOM    942  HN  VAL A 210     -11.304  -8.249  -1.679  1.00 15.00      A    H  
ATOM    943  CA  VAL A 210      -9.486  -7.306  -1.111  1.00 15.00      A    C  
ATOM    944  CB  VAL A 210      -8.710  -8.460  -0.432  1.00 15.00      A    C  
ATOM    945  CG1 VAL A 210      -7.211  -8.323  -0.649  1.00 15.00      A    C  
ATOM    946  CG2 VAL A 210      -9.024  -8.515   1.056  1.00 15.00      A    C  
ATOM    947  C   VAL A 210      -8.936  -7.068  -2.523  1.00 15.00      A    C  
ATOM    948  O   VAL A 210      -9.306  -7.756  -3.476  1.00 15.00      A    O  
ATOM    949  N   ALA A 211      -8.050  -6.078  -2.638  1.00 15.00      A    N  
ATOM    950  HN  ALA A 211      -7.817  -5.555  -1.841  1.00 15.00      A    H  
ATOM    951  CA  ALA A 211      -7.417  -5.745  -3.910  1.00 15.00      A    C  
ATOM    952  CB  ALA A 211      -7.958  -4.425  -4.441  1.00 15.00      A    C  
ATOM    953  C   ALA A 211      -5.899  -5.671  -3.738  1.00 15.00      A    C  
ATOM    954  O   ALA A 211      -5.380  -4.716  -3.161  1.00 15.00      A    O  
ATOM    955  N   THR A 212      -5.192  -6.686  -4.234  1.00 15.00      A    N  
ATOM    956  HN  THR A 212      -5.658  -7.419  -4.688  1.00 15.00      A    H  
ATOM    957  CA  THR A 212      -3.733  -6.734  -4.120  1.00 15.00      A    C  
ATOM    958  CB  THR A 212      -3.176  -8.150  -4.370  1.00 15.00      A    C  
ATOM    959  OG1 THR A 212      -4.064  -8.878  -5.227  1.00 15.00      A    O  
ATOM    960  HG1 THR A 212      -3.698  -8.909  -6.115  1.00 15.00      A    H  
ATOM    961  CG2 THR A 212      -3.018  -8.898  -3.055  1.00 15.00      A    C  
ATOM    962  C   THR A 212      -3.042  -5.731  -5.045  1.00 15.00      A    C  
ATOM    963  O   THR A 212      -3.604  -5.314  -6.059  1.00 15.00      A    O  
ATOM    964  N   TYR A 213      -1.819  -5.348  -4.681  1.00 15.00      A    N  
ATOM    965  HN  TYR A 213      -1.423  -5.725  -3.868  1.00 15.00      A    H  
ATOM    966  CA  TYR A 213      -1.051  -4.386  -5.463  1.00 15.00      A    C  
ATOM    967  CB  TYR A 213      -1.050  -3.024  -4.755  1.00 15.00      A    C  
ATOM    968  CG  TYR A 213      -0.395  -1.894  -5.527  1.00 15.00      A    C  
ATOM    969  CD1 TYR A 213      -0.511  -1.797  -6.909  1.00 15.00      A    C  
ATOM    970  CD2 TYR A 213       0.333  -0.915  -4.863  1.00 15.00      A    C  
ATOM    971  CE1 TYR A 213       0.083  -0.758  -7.604  1.00 15.00      A    C  
ATOM    972  CE2 TYR A 213       0.929   0.126  -5.549  1.00 15.00      A    C  
ATOM    973  CZ  TYR A 213       0.801   0.200  -6.918  1.00 15.00      A    C  
ATOM    974  OH  TYR A 213       1.391   1.237  -7.605  1.00 15.00      A    O  
ATOM    975  HH  TYR A 213       2.276   1.386  -7.263  1.00 15.00      A    H  
ATOM    976  C   TYR A 213       0.379  -4.873  -5.691  1.00 15.00      A    C  
ATOM    977  O   TYR A 213       1.224  -4.797  -4.798  1.00 15.00      A    O  
ATOM    978  N   HIS A 214       0.637  -5.382  -6.894  1.00 15.00      A    N  
ATOM    979  HN  HIS A 214      -0.084  -5.429  -7.555  1.00 15.00      A    H  
ATOM    980  CA  HIS A 214       1.963  -5.875  -7.257  1.00 15.00      A    C  
ATOM    981  CB  HIS A 214       1.857  -6.796  -8.485  1.00 15.00      A    C  
ATOM    982  CG  HIS A 214       3.168  -7.331  -8.990  1.00 15.00      A    C  
ATOM    983  ND1 HIS A 214       3.684  -6.933 -10.202  1.00 15.00      A    N  
ATOM    984  CD2 HIS A 214       4.022  -8.214  -8.413  1.00 15.00      A    C  
ATOM    985  CE1 HIS A 214       4.831  -7.571 -10.337  1.00 15.00      A    C  
ATOM    986  NE2 HIS A 214       5.077  -8.356  -9.281  1.00 15.00      A    N  
ATOM    987  HE2 HIS A 214       5.865  -8.922  -9.147  1.00 15.00      A    H  
ATOM    988  C   HIS A 214       2.903  -4.704  -7.548  1.00 15.00      A    C  
ATOM    989  O   HIS A 214       2.445  -3.618  -7.902  1.00 15.00      A    O  
ATOM    990  N   ARG A 215       4.215  -4.940  -7.380  1.00 15.00      A    N  
ATOM    991  HN  ARG A 215       4.494  -5.830  -7.076  1.00 15.00      A    H  
ATOM    992  CA  ARG A 215       5.255  -3.929  -7.628  1.00 15.00      A    C  
ATOM    993  CB  ARG A 215       5.581  -3.797  -9.131  1.00 15.00      A    C  
ATOM    994  CG  ARG A 215       4.488  -3.167  -9.987  1.00 15.00      A    C  
ATOM    995  CD  ARG A 215       4.674  -3.478 -11.464  1.00 15.00      A    C  
ATOM    996  NE  ARG A 215       3.630  -2.858 -12.282  1.00 15.00      A    N  
ATOM    997  HE  ARG A 215       3.818  -1.971 -12.656  1.00 15.00      A    H  
ATOM    998  CZ  ARG A 215       2.449  -3.424 -12.539  1.00 15.00      A    C  
ATOM    999  NH1 ARG A 215       2.158  -4.623 -12.045  1.00 15.00      A    N  
ATOM   1000 HH11 ARG A 215       2.851  -5.126 -11.455  1.00 15.00      A    H  
ATOM   1001 HH12 ARG A 215       1.235  -5.059 -12.247  1.00 15.00      A    H  
ATOM   1002  NH2 ARG A 215       1.556  -2.789 -13.289  1.00 15.00      A    N  
ATOM   1003 HH21 ARG A 215       1.775  -1.849 -13.677  1.00 15.00      A    H  
ATOM   1004 HH22 ARG A 215       0.635  -3.231 -13.487  1.00 15.00      A    H  
ATOM   1005  C   ARG A 215       4.943  -2.576  -6.977  1.00 15.00      A    C  
ATOM   1006  O   ARG A 215       5.116  -1.519  -7.586  1.00 15.00      A    O  
ATOM   1007  N   ALA A 216       4.503  -2.622  -5.722  1.00 15.00      A    N  
ATOM   1008  HN  ALA A 216       4.408  -3.495  -5.281  1.00 15.00      A    H  
ATOM   1009  CA  ALA A 216       4.154  -1.416  -4.983  1.00 15.00      A    C  
ATOM   1010  CB  ALA A 216       3.521  -1.778  -3.650  1.00 15.00      A    C  
ATOM   1011  C   ALA A 216       5.350  -0.493  -4.775  1.00 15.00      A    C  
ATOM   1012  O   ALA A 216       5.389   0.613  -5.319  1.00 15.00      A    O  
ATOM   1013  N   ILE A 217       6.330  -0.948  -4.001  1.00 15.00      A    N  
ATOM   1014  HN  ILE A 217       6.261  -1.845  -3.611  1.00 15.00      A    H  
ATOM   1015  CA  ILE A 217       7.504  -0.132  -3.722  1.00 15.00      A    C  
ATOM   1016  CB  ILE A 217       7.146   0.988  -2.713  1.00 15.00      A    C  
ATOM   1017  CG1 ILE A 217       8.275   2.010  -2.574  1.00 15.00      A    C  
ATOM   1018  CG2 ILE A 217       6.756   0.412  -1.357  1.00 15.00      A    C  
ATOM   1019  CD1 ILE A 217       7.824   3.319  -1.962  1.00 15.00      A    C  
ATOM   1020  C   ILE A 217       8.667  -0.972  -3.189  1.00 15.00      A    C  
ATOM   1021  O   ILE A 217       8.464  -1.940  -2.454  1.00 15.00      A    O  
ATOM   1022  N   LYS A 218       9.884  -0.612  -3.592  1.00 15.00      A    N  
ATOM   1023  HN  LYS A 218       9.977   0.143  -4.212  1.00 15.00      A    H  
ATOM   1024  CA  LYS A 218      11.081  -1.308  -3.139  1.00 15.00      A    C  
ATOM   1025  CB  LYS A 218      12.137  -1.347  -4.247  1.00 15.00      A    C  
ATOM   1026  CG  LYS A 218      13.403  -2.107  -3.879  1.00 15.00      A    C  
ATOM   1027  CD  LYS A 218      14.115  -2.637  -5.115  1.00 15.00      A    C  
ATOM   1028  CE  LYS A 218      14.540  -1.513  -6.048  1.00 15.00      A    C  
ATOM   1029  NZ  LYS A 218      15.082  -2.035  -7.333  1.00 15.00      A    N  
ATOM   1030  HZ1 LYS A 218      15.886  -2.669  -7.151  1.00 15.00      A    H  
ATOM   1031  HZ2 LYS A 218      15.404  -1.248  -7.932  1.00 15.00      A    H  
ATOM   1032  HZ3 LYS A 218      14.346  -2.565  -7.842  1.00 15.00      A    H  
ATOM   1033  C   LYS A 218      11.632  -0.621  -1.893  1.00 15.00      A    C  
ATOM   1034  O   LYS A 218      12.072   0.529  -1.948  1.00 15.00      A    O  
ATOM   1035  N   VAL A 219      11.597  -1.333  -0.772  1.00 15.00      A    N  
ATOM   1036  HN  VAL A 219      11.248  -2.249  -0.798  1.00 15.00      A    H  
ATOM   1037  CA  VAL A 219      12.065  -0.790   0.496  1.00 15.00      A    C  
ATOM   1038  CB  VAL A 219      11.103  -1.153   1.649  1.00 15.00      A    C  
ATOM   1039  CG1 VAL A 219      11.479  -0.415   2.927  1.00 15.00      A    C  
ATOM   1040  CG2 VAL A 219       9.662  -0.859   1.261  1.00 15.00      A    C  
ATOM   1041  C   VAL A 219      13.469  -1.278   0.849  1.00 15.00      A    C  
ATOM   1042  O   VAL A 219      13.686  -2.469   1.075  1.00 15.00      A    O  
ATOM   1043  N   THR A 220      14.420  -0.346   0.880  1.00 15.00      A    N  
ATOM   1044  HN  THR A 220      14.185   0.579   0.654  1.00 15.00      A    H  
ATOM   1045  CA  THR A 220      15.804  -0.658   1.233  1.00 15.00      A    C  
ATOM   1046  CB  THR A 220      16.762  -0.456   0.044  1.00 15.00      A    C  
ATOM   1047  OG1 THR A 220      16.664   0.891  -0.419  1.00 15.00      A    O  
ATOM   1048  HG1 THR A 220      17.096   1.479   0.207  1.00 15.00      A    H  
ATOM   1049  CG2 THR A 220      16.429  -1.410  -1.095  1.00 15.00      A    C  
ATOM   1050  C   THR A 220      16.249   0.236   2.386  1.00 15.00      A    C  
ATOM   1051  O   THR A 220      15.486   1.087   2.835  1.00 15.00      A    O  
ATOM   1052  N   VAL A 221      17.481   0.053   2.859  1.00 15.00      A    N  
ATOM   1053  HN  VAL A 221      18.057  -0.629   2.451  1.00 15.00      A    H  
ATOM   1054  CA  VAL A 221      17.997   0.857   3.968  1.00 15.00      A    C  
ATOM   1055  CB  VAL A 221      19.231   0.206   4.647  1.00 15.00      A    C  
ATOM   1056  CG1 VAL A 221      20.252  -0.274   3.623  1.00 15.00      A    C  
ATOM   1057  CG2 VAL A 221      19.868   1.145   5.663  1.00 15.00      A    C  
ATOM   1058  C   VAL A 221      18.294   2.298   3.540  1.00 15.00      A    C  
ATOM   1059  O   VAL A 221      17.996   3.246   4.269  1.00 15.00      A    O  
ATOM   1060  N   ASP A 222      18.858   2.459   2.347  1.00 15.00      A    N  
ATOM   1061  HN  ASP A 222      19.062   1.670   1.801  1.00 15.00      A    H  
ATOM   1062  CA  ASP A 222      19.179   3.788   1.832  1.00 15.00      A    C  
ATOM   1063  CB  ASP A 222      20.636   3.864   1.351  1.00 15.00      A    C  
ATOM   1064  CG  ASP A 222      21.582   2.916   2.060  1.00 15.00      A    C  
ATOM   1065  OD1 ASP A 222      21.906   3.172   3.238  1.00 15.00      A    O  
ATOM   1066  OD2 ASP A 222      22.013   1.926   1.427  1.00 15.00      A    O  
ATOM   1067  C   ASP A 222      18.253   4.164   0.674  1.00 15.00      A    C  
ATOM   1068  O   ASP A 222      17.863   3.313  -0.124  1.00 15.00      A    O  
ATOM   1069  N   GLY A 223      17.897   5.444   0.586  1.00 15.00      A    N  
ATOM   1070  HN  GLY A 223      18.207   6.080   1.264  1.00 15.00      A    H  
ATOM   1071  CA  GLY A 223      17.051   5.897  -0.507  1.00 15.00      A    C  
ATOM   1072  C   GLY A 223      17.844   5.991  -1.797  1.00 15.00      A    C  
ATOM   1073  O   GLY A 223      19.062   5.803  -1.779  1.00 15.00      A    O  
ATOM   1074  N   PRO A 224      17.191   6.273  -2.941  1.00 15.00      A    N  
ATOM   1075  CA  PRO A 224      17.881   6.381  -4.241  1.00 15.00      A    C  
ATOM   1076  CB  PRO A 224      16.727   6.543  -5.243  1.00 15.00      A    C  
ATOM   1077  CG  PRO A 224      15.608   7.114  -4.436  1.00 15.00      A    C  
ATOM   1078  CD  PRO A 224      15.736   6.504  -3.065  1.00 15.00      A    C  
ATOM   1079  C   PRO A 224      18.837   7.584  -4.312  1.00 15.00      A    C  
ATOM   1080  O   PRO A 224      18.437   8.688  -4.691  1.00 15.00      A    O  
ATOM   1081  N   ARG A 225      20.099   7.368  -3.924  1.00 15.00      A    N  
ATOM   1082  HN  ARG A 225      20.355   6.475  -3.595  1.00 15.00      A    H  
ATOM   1083  CA  ARG A 225      21.109   8.431  -3.961  1.00 15.00      A    C  
ATOM   1084  CB  ARG A 225      22.008   8.370  -2.716  1.00 15.00      A    C  
ATOM   1085  CG  ARG A 225      21.287   8.625  -1.400  1.00 15.00      A    C  
ATOM   1086  CD  ARG A 225      22.269   8.713  -0.239  1.00 15.00      A    C  
ATOM   1087  NE  ARG A 225      23.291   7.665  -0.304  1.00 15.00      A    N  
ATOM   1088  HE  ARG A 225      23.946   7.718  -1.035  1.00 15.00      A    H  
ATOM   1089  CZ  ARG A 225      23.385   6.656   0.563  1.00 15.00      A    C  
ATOM   1090  NH1 ARG A 225      22.524   6.551   1.570  1.00 15.00      A    N  
ATOM   1091 HH11 ARG A 225      21.771   7.258   1.688  1.00 15.00      A    H  
ATOM   1092 HH12 ARG A 225      22.602   5.758   2.241  1.00 15.00      A    H  
ATOM   1093  NH2 ARG A 225      24.345   5.749   0.419  1.00 15.00      A    N  
ATOM   1094 HH21 ARG A 225      24.421   4.959   1.092  1.00 15.00      A    H  
ATOM   1095 HH22 ARG A 225      25.024   5.828  -0.366  1.00 15.00      A    H  
ATOM   1096  C   ARG A 225      21.974   8.331  -5.221  1.00 15.00      A    C  
ATOM   1097  O   ARG A 225      21.961   7.308  -5.911  1.00 15.00      A    O  
ATOM   1098  N   GLU A 226      22.717   9.407  -5.519  1.00 15.00      A    N  
ATOM   1099  HN  GLU A 226      22.649  10.210  -4.950  1.00 15.00      A    H  
ATOM   1100  CA  GLU A 226      23.616   9.431  -6.680  1.00 15.00      A    C  
ATOM   1101  CB  GLU A 226      24.002  10.873  -7.042  1.00 15.00      A    C  
ATOM   1102  CG  GLU A 226      23.135  11.518  -8.112  1.00 15.00      A    C  
ATOM   1103  CD  GLU A 226      21.708  11.748  -7.656  1.00 15.00      A    C  
ATOM   1104  OE1 GLU A 226      20.794  11.663  -8.503  1.00 15.00      A    O  
ATOM   1105  OE2 GLU A 226      21.503  12.013  -6.451  1.00 15.00      A    O  
ATOM   1106  C   GLU A 226      24.887   8.626  -6.393  1.00 15.00      A    C  
ATOM   1107  O   GLU A 226      25.627   8.935  -5.456  1.00 15.00      A    O  
ATOM   1108  N   PRO A 227      25.151   7.567  -7.182  1.00 15.00      A    N  
ATOM   1109  CA  PRO A 227      26.341   6.730  -7.012  1.00 15.00      A    C  
ATOM   1110  CB  PRO A 227      25.882   5.398  -7.600  1.00 15.00      A    C  
ATOM   1111  CG  PRO A 227      24.965   5.790  -8.710  1.00 15.00      A    C  
ATOM   1112  CD  PRO A 227      24.301   7.082  -8.289  1.00 15.00      A    C  
ATOM   1113  C   PRO A 227      27.544   7.260  -7.799  1.00 15.00      A    C  
ATOM   1114  O   PRO A 227      27.630   8.448  -8.114  1.00 15.00      A    O  
ATOM   1115  C38 GRP B   0      -0.605 -14.775  10.352  1.00 15.00      B    C  
ATOM   1116  O8  GRP B   0      -0.706 -13.390  10.012  1.00 15.00      B    O  
ATOM   1117  C32 GRP B   0      -1.142 -13.262   8.650  1.00 15.00      B    C  
ATOM   1118  O1  GRP B   0      -2.414 -13.898   8.499  1.00 15.00      B    O  
ATOM   1119  HAA GRP B   0      -2.736 -13.783   7.559  1.00 15.00      B    H  
ATOM   1120  C40 GRP B   0      -1.272 -11.780   8.287  1.00 15.00      B    C  
ATOM   1121  C22 GRP B   0       0.098 -11.108   8.404  1.00 15.00      B    C  
ATOM   1122  C6  GRP B   0       0.629 -11.178   9.838  1.00 15.00      B    C  
ATOM   1123  C35 GRP B   0      -2.260 -11.130   9.258  1.00 15.00      B    C  
ATOM   1124  C37 GRP B   0      -1.791 -11.646   6.852  1.00 15.00      B    C  
ATOM   1125  C39 GRP B   0      -0.827 -12.223   5.812  1.00 15.00      B    C  
ATOM   1126  C17 GRP B   0       0.452 -11.381   5.820  1.00 15.00      B    C  
ATOM   1127  O10 GRP B   0       0.165 -10.081   5.283  1.00 15.00      B    O  
ATOM   1128  C42 GRP B   0       1.337  -9.263   5.352  1.00 15.00      B    C  
ATOM   1129  O7  GRP B   0       1.468 -12.007   5.031  1.00 15.00      B    O  
ATOM   1130  HAF GRP B   0       2.332 -11.518   5.152  1.00 15.00      B    H  
ATOM   1131  C12 GRP B   0      -0.496 -13.681   6.134  1.00 15.00      B    C  
ATOM   1132  C9  GRP B   0      -1.549 -12.099   4.467  1.00 15.00      B    C  
ATOM   1133  C28 GRP B   0      -0.766 -12.538   3.225  1.00 15.00      B    C  
ATOM   1134  C23 GRP B   0      -0.236 -13.967   3.361  1.00 15.00      B    C  
ATOM   1135  O15 GRP B   0       0.882 -14.019   4.258  1.00 15.00      B    O  
ATOM   1136  C19 GRP B   0       1.368 -15.361   4.341  1.00 15.00      B    C  
ATOM   1137  O4  GRP B   0      -1.275 -14.846   3.798  1.00 15.00      B    O  
ATOM   1138  HAD GRP B   0      -2.017 -14.846   3.128  1.00 15.00      B    H  
ATOM   1139  C11 GRP B   0       0.404 -11.581   2.983  1.00 15.00      B    C  
ATOM   1140  C24 GRP B   0      -1.757 -12.455   2.061  1.00 15.00      B    C  
ATOM   1141  C30 GRP B   0      -1.277 -13.068   0.743  1.00 15.00      B    C  
ATOM   1142  C26 GRP B   0       0.029 -12.424   0.272  1.00 15.00      B    C  
ATOM   1143  O12 GRP B   0      -0.104 -10.996   0.301  1.00 15.00      B    O  
ATOM   1144  C21 GRP B   0       1.111 -10.396  -0.156  1.00 15.00      B    C  
ATOM   1145  O3  GRP B   0       1.113 -12.818   1.118  1.00 15.00      B    O  
ATOM   1146  HAC GRP B   0       1.252 -13.806   1.045  1.00 15.00      B    H  
ATOM   1147  C13 GRP B   0      -1.055 -14.572   0.918  1.00 15.00      B    C  
ATOM   1148  C14 GRP B   0      -2.393 -12.802  -0.270  1.00 15.00      B    C  
ATOM   1149  C29 GRP B   0      -2.063 -13.157  -1.724  1.00 15.00      B    C  
ATOM   1150  C27 GRP B   0      -1.671 -14.629  -1.871  1.00 15.00      B    C  
ATOM   1151  O13 GRP B   0      -0.367 -14.861  -1.319  1.00 15.00      B    O  
ATOM   1152  C10 GRP B   0      -0.003 -16.231  -1.513  1.00 15.00      B    C  
ATOM   1153  O2  GRP B   0      -2.642 -15.476  -1.251  1.00 15.00      B    O  
ATOM   1154  HAB GRP B   0      -2.708 -15.254  -0.278  1.00 15.00      B    H  
ATOM   1155  C41 GRP B   0      -0.914 -12.280  -2.224  1.00 15.00      B    C  
ATOM   1156  C34 GRP B   0      -3.340 -12.867  -2.520  1.00 15.00      B    C  
ATOM   1157  C31 GRP B   0      -3.350 -13.403  -3.954  1.00 15.00      B    C  
ATOM   1158  C2  GRP B   0      -2.165 -12.862  -4.758  1.00 15.00      B    C  
ATOM   1159  O6  GRP B   0      -2.106 -11.435  -4.622  1.00 15.00      B    O  
ATOM   1160  C25 GRP B   0      -1.021 -10.925  -5.401  1.00 15.00      B    C  
ATOM   1161  O11 GRP B   0      -0.943 -13.436  -4.288  1.00 15.00      B    O  
ATOM   1162  HAG GRP B   0      -0.181 -13.102  -4.844  1.00 15.00      B    H  
ATOM   1163  C4  GRP B   0      -3.283 -14.931  -3.934  1.00 15.00      B    C  
ATOM   1164  C36 GRP B   0      -4.670 -12.935  -4.574  1.00 15.00      B    C  
ATOM   1165  C16 GRP B   0      -4.799 -13.185  -6.079  1.00 15.00      B    C  
ATOM   1166  C15 GRP B   0      -4.616 -14.672  -6.385  1.00 15.00      B    C  
ATOM   1167  O14 GRP B   0      -3.231 -15.040  -6.283  1.00 15.00      B    O  
ATOM   1168  C7  GRP B   0      -3.080 -16.426  -6.607  1.00 15.00      B    C  
ATOM   1169  O5  GRP B   0      -5.418 -15.468  -5.506  1.00 15.00      B    O  
ATOM   1170  HAE GRP B   0      -6.380 -15.216  -5.614  1.00 15.00      B    H  
ATOM   1171  C5  GRP B   0      -3.748 -12.384  -6.850  1.00 15.00      B    C  
ATOM   1172  C3  GRP B   0      -6.215 -12.755  -6.474  1.00 15.00      B    C  
ATOM   1173  C18 GRP B   0      -6.462 -12.715  -7.986  1.00 15.00      B    C  
ATOM   1174  C8  GRP B   0      -5.555 -11.661  -8.625  1.00 15.00      B    C  
ATOM   1175  C33 GRP B   0      -5.788 -11.579 -10.135  1.00 15.00      B    C  
ATOM   1176  C20 GRP B   0      -7.928 -12.362  -8.254  1.00 15.00      B    C  
ATOM   1177  C1  GRP B   0      -6.180 -14.073  -8.634  1.00 15.00      B    C  
ATOM   1178  O9  GRP B   0      -4.767 -14.311  -8.714  1.00 15.00      B    O  
ATOM   1179  C43 GRP B   0      -4.532 -15.546  -9.394  1.00 15.00      B    C  
ATOM   1180  O16 GRP B   0      -6.831 -15.115  -7.904  1.00 15.00      B    O  
ATOM   1181  HAH GRP B   0      -7.802 -14.898  -7.806  1.00 15.00      B    H  
END
