# Supplementary material for: In silico assessment of biocompatibility and toxicity: molecular docking and dynamics simulation of PMMA-based dental materials for interim prosthetic restorations
Source: J Mater Sci Mater Med. 2024 Jun 4;35(1):28. doi: 10.1007/s10856-024-06799-7 (PMC11150300; doi:10.1007/s10856-024-06799-7)
Supplement: Supplementary file 3 — Supplementary Data 3 [file 10856_2024_6799_MOESM3_ESM.zip › Complexes/TGF-B1_MMA.pdb]

REMARK FILENAME="complex_3w.pdb0"
REMARK ===============================================================
REMARK HADDOCK run for complex
REMARK initial structure: complex_3.pdb
REMARK ===============================================================
REMARK            total,bonds,angles,improper,dihe,vdw,elec,air,cdih,coup,rdcs,vean,dani,xpcs,rg
REMARK energies: 87.6562, 0, 0, 0, 0, -6.14454, 0.947316, 92.8534, 0, 0, 0, 0, 0, 0, 0
REMARK ===============================================================
REMARK            bonds,angles,impropers,dihe,air,cdih,coup,rdcs,vean,dani,xpcs
REMARK rms-dev.: 0,0,0,0,0.844536,0,0, 0, 0, 0, 0
REMARK ===============================================================
REMARK               air,cdih,coup,rdcs,vean,dani,xpcs
REMARK               >0.3,>5,>1,>0,>5,>0.2,>0.2
REMARK violations.: 2, 0, 0, 0, 0, 0, 0
REMARK ===============================================================
REMARK                        CVpartition#,violations,rms
REMARK AIRs cross-validation: 1, 16, 5.90567
REMARK ===============================================================
REMARK NCS energy: 0
REMARK ===============================================================
REMARK Symmetry energy: 0
REMARK ===============================================================
REMARK Membrane restraining energy: 0
REMARK ===============================================================
REMARK Local cross-correlation:  0.0000
REMARK ===============================================================
REMARK Desolvation energy: -0.892804
REMARK Internal energy free molecules: -9959.03
REMARK Internal energy complex: -9840.04
REMARK Binding energy: 112.904
REMARK ===============================================================
REMARK buried surface area: 296.23
REMARK ===============================================================
REMARK water - chain_1: 0 0 0
REMARK water - chain_2: 0 0 0
REMARK ===============================================================
REMARK water - water: 0 0 0
REMARK ===============================================================
REMARK DATE:14-Feb-2024  04:55:46       created by user: enmr
REMARK VERSION:1.3U
ATOM      1  N   THR A   3     -26.399  23.103 -28.657  1.00 15.00      A    N  
ATOM      2  HN  THR A   3     -25.440  23.082 -28.453  1.00 15.00      A    H  
ATOM      3  CA  THR A   3     -27.177  24.282 -28.292  1.00 15.00      A    C  
ATOM      4  CB  THR A   3     -28.522  24.330 -29.047  1.00 15.00      A    C  
ATOM      5  OG1 THR A   3     -29.070  23.008 -29.149  1.00 15.00      A    O  
ATOM      6  HG1 THR A   3     -29.942  22.990 -28.748  1.00 15.00      A    H  
ATOM      7  CG2 THR A   3     -28.337  24.910 -30.441  1.00 15.00      A    C  
ATOM      8  C   THR A   3     -27.439  24.337 -26.788  1.00 15.00      A    C  
ATOM      9  O   THR A   3     -26.792  25.094 -26.063  1.00 15.00      A    O  
ATOM     10  N   SER A   4     -28.388  23.527 -26.325  1.00 15.00      A    N  
ATOM     11  HN  SER A   4     -28.863  22.942 -26.951  1.00 15.00      A    H  
ATOM     12  CA  SER A   4     -28.739  23.488 -24.911  1.00 15.00      A    C  
ATOM     13  CB  SER A   4     -30.236  23.216 -24.738  1.00 15.00      A    C  
ATOM     14  OG  SER A   4     -30.614  23.282 -23.374  1.00 15.00      A    O  
ATOM     15  HG  SER A   4     -30.822  22.401 -23.055  1.00 15.00      A    H  
ATOM     16  C   SER A   4     -27.922  22.438 -24.168  1.00 15.00      A    C  
ATOM     17  O   SER A   4     -27.261  22.747 -23.180  1.00 15.00      A    O  
ATOM     18  N   LYS A   5     -27.965  21.201 -24.665  1.00 15.00      A    N  
ATOM     19  HN  LYS A   5     -28.502  21.034 -25.467  1.00 15.00      A    H  
ATOM     20  CA  LYS A   5     -27.243  20.083 -24.055  1.00 15.00      A    C  
ATOM     21  CB  LYS A   5     -27.542  18.788 -24.824  1.00 15.00      A    C  
ATOM     22  CG  LYS A   5     -27.045  17.510 -24.157  1.00 15.00      A    C  
ATOM     23  CD  LYS A   5     -25.684  17.083 -24.691  1.00 15.00      A    C  
ATOM     24  CE  LYS A   5     -25.731  16.794 -26.183  1.00 15.00      A    C  
ATOM     25  NZ  LYS A   5     -24.381  16.489 -26.733  1.00 15.00      A    N  
ATOM     26  HZ1 LYS A   5     -23.740  17.294 -26.573  1.00 15.00      A    H  
ATOM     27  HZ2 LYS A   5     -24.442  16.308 -27.754  1.00 15.00      A    H  
ATOM     28  HZ3 LYS A   5     -23.986  15.648 -26.266  1.00 15.00      A    H  
ATOM     29  C   LYS A   5     -25.734  20.334 -23.992  1.00 15.00      A    C  
ATOM     30  O   LYS A   5     -25.070  19.918 -23.043  1.00 15.00      A    O  
ATOM     31  N   THR A   6     -25.202  21.020 -25.003  1.00 15.00      A    N  
ATOM     32  HN  THR A   6     -25.785  21.333 -25.724  1.00 15.00      A    H  
ATOM     33  CA  THR A   6     -23.773  21.321 -25.063  1.00 15.00      A    C  
ATOM     34  CB  THR A   6     -23.390  21.985 -26.397  1.00 15.00      A    C  
ATOM     35  OG1 THR A   6     -24.278  23.078 -26.659  1.00 15.00      A    O  
ATOM     36  HG1 THR A   6     -24.755  23.303 -25.856  1.00 15.00      A    H  
ATOM     37  CG2 THR A   6     -23.472  20.981 -27.539  1.00 15.00      A    C  
ATOM     38  C   THR A   6     -23.325  22.215 -23.907  1.00 15.00      A    C  
ATOM     39  O   THR A   6     -22.266  21.994 -23.318  1.00 15.00      A    O  
ATOM     40  N   ILE A   7     -24.137  23.220 -23.583  1.00 15.00      A    N  
ATOM     41  HN  ILE A   7     -24.970  23.342 -24.085  1.00 15.00      A    H  
ATOM     42  CA  ILE A   7     -23.821  24.143 -22.497  1.00 15.00      A    C  
ATOM     43  CB  ILE A   7     -24.545  25.500 -22.671  1.00 15.00      A    C  
ATOM     44  CG1 ILE A   7     -24.141  26.159 -23.996  1.00 15.00      A    C  
ATOM     45  CG2 ILE A   7     -24.258  26.435 -21.503  1.00 15.00      A    C  
ATOM     46  CD1 ILE A   7     -22.660  26.458 -24.115  1.00 15.00      A    C  
ATOM     47  C   ILE A   7     -24.169  23.530 -21.140  1.00 15.00      A    C  
ATOM     48  O   ILE A   7     -23.514  23.812 -20.137  1.00 15.00      A    O  
ATOM     49  N   ASP A   8     -25.192  22.675 -21.121  1.00 15.00      A    N  
ATOM     50  HN  ASP A   8     -25.671  22.486 -21.956  1.00 15.00      A    H  
ATOM     51  CA  ASP A   8     -25.625  22.015 -19.891  1.00 15.00      A    C  
ATOM     52  CB  ASP A   8     -26.901  21.200 -20.122  1.00 15.00      A    C  
ATOM     53  CG  ASP A   8     -28.123  22.067 -20.357  1.00 15.00      A    C  
ATOM     54  OD1 ASP A   8     -28.113  23.241 -19.929  1.00 15.00      A    O  
ATOM     55  OD2 ASP A   8     -29.093  21.572 -20.970  1.00 15.00      A    O  
ATOM     56  C   ASP A   8     -24.527  21.123 -19.318  1.00 15.00      A    C  
ATOM     57  O   ASP A   8     -24.376  21.020 -18.102  1.00 15.00      A    O  
ATOM     58  N   MET A   9     -23.759  20.485 -20.201  1.00 15.00      A    N  
ATOM     59  HN  MET A   9     -23.929  20.607 -21.159  1.00 15.00      A    H  
ATOM     60  CA  MET A   9     -22.670  19.609 -19.777  1.00 15.00      A    C  
ATOM     61  CB  MET A   9     -22.313  18.609 -20.880  1.00 15.00      A    C  
ATOM     62  CG  MET A   9     -23.453  17.676 -21.260  1.00 15.00      A    C  
ATOM     63  SD  MET A   9     -24.117  16.774 -19.846  1.00 15.00      A    S  
ATOM     64  CE  MET A   9     -25.569  16.023 -20.577  1.00 15.00      A    C  
ATOM     65  C   MET A   9     -21.440  20.417 -19.371  1.00 15.00      A    C  
ATOM     66  O   MET A   9     -20.642  19.974 -18.545  1.00 15.00      A    O  
ATOM     67  N   GLU A  10     -21.299  21.607 -19.957  1.00 15.00      A    N  
ATOM     68  HN  GLU A  10     -21.970  21.898 -20.609  1.00 15.00      A    H  
ATOM     69  CA  GLU A  10     -20.176  22.489 -19.654  1.00 15.00      A    C  
ATOM     70  CB  GLU A  10     -20.065  23.589 -20.718  1.00 15.00      A    C  
ATOM     71  CG  GLU A  10     -18.735  24.334 -20.733  1.00 15.00      A    C  
ATOM     72  CD  GLU A  10     -18.736  25.575 -19.859  1.00 15.00      A    C  
ATOM     73  OE1 GLU A  10     -19.779  26.260 -19.799  1.00 15.00      A    O  
ATOM     74  OE2 GLU A  10     -17.691  25.866 -19.239  1.00 15.00      A    O  
ATOM     75  C   GLU A  10     -20.340  23.102 -18.265  1.00 15.00      A    C  
ATOM     76  O   GLU A  10     -19.359  23.341 -17.561  1.00 15.00      A    O  
ATOM     77  N   LEU A  11     -21.593  23.340 -17.874  1.00 15.00      A    N  
ATOM     78  HN  LEU A  11     -22.330  23.124 -18.484  1.00 15.00      A    H  
ATOM     79  CA  LEU A  11     -21.901  23.913 -16.568  1.00 15.00      A    C  
ATOM     80  CB  LEU A  11     -23.354  24.394 -16.518  1.00 15.00      A    C  
ATOM     81  CG  LEU A  11     -23.734  25.503 -17.503  1.00 15.00      A    C  
ATOM     82  CD1 LEU A  11     -25.237  25.736 -17.491  1.00 15.00      A    C  
ATOM     83  CD2 LEU A  11     -22.988  26.790 -17.182  1.00 15.00      A    C  
ATOM     84  C   LEU A  11     -21.640  22.903 -15.453  1.00 15.00      A    C  
ATOM     85  O   LEU A  11     -21.276  23.278 -14.338  1.00 15.00      A    O  
ATOM     86  N   VAL A  12     -21.835  21.620 -15.763  1.00 15.00      A    N  
ATOM     87  HN  VAL A  12     -22.146  21.389 -16.663  1.00 15.00      A    H  
ATOM     88  CA  VAL A  12     -21.600  20.551 -14.796  1.00 15.00      A    C  
ATOM     89  CB  VAL A  12     -22.228  19.215 -15.255  1.00 15.00      A    C  
ATOM     90  CG1 VAL A  12     -21.950  18.107 -14.248  1.00 15.00      A    C  
ATOM     91  CG2 VAL A  12     -23.725  19.374 -15.464  1.00 15.00      A    C  
ATOM     92  C   VAL A  12     -20.099  20.369 -14.576  1.00 15.00      A    C  
ATOM     93  O   VAL A  12     -19.652  20.085 -13.463  1.00 15.00      A    O  
ATOM     94  N   LYS A  13     -19.327  20.546 -15.648  1.00 15.00      A    N  
ATOM     95  HN  LYS A  13     -19.746  20.762 -16.508  1.00 15.00      A    H  
ATOM     96  CA  LYS A  13     -17.876  20.425 -15.575  1.00 15.00      A    C  
ATOM     97  CB  LYS A  13     -17.265  20.360 -16.977  1.00 15.00      A    C  
ATOM     98  CG  LYS A  13     -17.492  19.040 -17.695  1.00 15.00      A    C  
ATOM     99  CD  LYS A  13     -16.749  19.003 -19.020  1.00 15.00      A    C  
ATOM    100  CE  LYS A  13     -16.850  17.634 -19.673  1.00 15.00      A    C  
ATOM    101  NZ  LYS A  13     -15.995  17.535 -20.887  1.00 15.00      A    N  
ATOM    102  HZ1 LYS A  13     -16.082  16.589 -21.311  1.00 15.00      A    H  
ATOM    103  HZ2 LYS A  13     -14.999  17.699 -20.637  1.00 15.00      A    H  
ATOM    104  HZ3 LYS A  13     -16.286  18.246 -21.588  1.00 15.00      A    H  
ATOM    105  C   LYS A  13     -17.285  21.597 -14.803  1.00 15.00      A    C  
ATOM    106  O   LYS A  13     -16.339  21.431 -14.036  1.00 15.00      A    O  
ATOM    107  N   ARG A  14     -17.864  22.782 -15.008  1.00 15.00      A    N  
ATOM    108  HN  ARG A  14     -18.615  22.842 -15.635  1.00 15.00      A    H  
ATOM    109  CA  ARG A  14     -17.414  23.990 -14.328  1.00 15.00      A    C  
ATOM    110  CB  ARG A  14     -18.033  25.231 -14.982  1.00 15.00      A    C  
ATOM    111  CG  ARG A  14     -17.347  26.542 -14.622  1.00 15.00      A    C  
ATOM    112  CD  ARG A  14     -15.880  26.528 -15.023  1.00 15.00      A    C  
ATOM    113  NE  ARG A  14     -15.185  27.756 -14.636  1.00 15.00      A    N  
ATOM    114  HE  ARG A  14     -15.090  28.455 -15.317  1.00 15.00      A    H  
ATOM    115  CZ  ARG A  14     -14.677  27.972 -13.422  1.00 15.00      A    C  
ATOM    116  NH1 ARG A  14     -14.785  27.047 -12.477  1.00 15.00      A    N  
ATOM    117 HH11 ARG A  14     -15.267  26.148 -12.681  1.00 15.00      A    H  
ATOM    118 HH12 ARG A  14     -14.387  27.220 -11.531  1.00 15.00      A    H  
ATOM    119  NH2 ARG A  14     -14.058  29.115 -13.155  1.00 15.00      A    N  
ATOM    120 HH21 ARG A  14     -13.662  29.282 -12.207  1.00 15.00      A    H  
ATOM    121 HH22 ARG A  14     -13.967  29.843 -13.891  1.00 15.00      A    H  
ATOM    122  C   ARG A  14     -17.775  23.933 -12.845  1.00 15.00      A    C  
ATOM    123  O   ARG A  14     -17.117  24.556 -12.011  1.00 15.00      A    O  
ATOM    124  N   LYS A  15     -18.824  23.171 -12.528  1.00 15.00      A    N  
ATOM    125  HN  LYS A  15     -19.311  22.710 -13.244  1.00 15.00      A    H  
ATOM    126  CA  LYS A  15     -19.271  23.007 -11.150  1.00 15.00      A    C  
ATOM    127  CB  LYS A  15     -20.636  22.310 -11.102  1.00 15.00      A    C  
ATOM    128  CG  LYS A  15     -21.119  21.992  -9.694  1.00 15.00      A    C  
ATOM    129  CD  LYS A  15     -22.304  21.039  -9.704  1.00 15.00      A    C  
ATOM    130  CE  LYS A  15     -23.588  21.746 -10.106  1.00 15.00      A    C  
ATOM    131  NZ  LYS A  15     -24.778  20.867  -9.942  1.00 15.00      A    N  
ATOM    132  HZ1 LYS A  15     -24.733  20.075 -10.616  1.00 15.00      A    H  
ATOM    133  HZ2 LYS A  15     -25.649  21.407 -10.116  1.00 15.00      A    H  
ATOM    134  HZ3 LYS A  15     -24.808  20.484  -8.975  1.00 15.00      A    H  
ATOM    135  C   LYS A  15     -18.251  22.204 -10.350  1.00 15.00      A    C  
ATOM    136  O   LYS A  15     -17.968  22.520  -9.194  1.00 15.00      A    O  
ATOM    137  N   ARG A  16     -17.692  21.167 -10.975  1.00 15.00      A    N  
ATOM    138  HN  ARG A  16     -17.948  20.966 -11.900  1.00 15.00      A    H  
ATOM    139  CA  ARG A  16     -16.705  20.331 -10.309  1.00 15.00      A    C  
ATOM    140  CB  ARG A  16     -16.608  18.935 -10.929  1.00 15.00      A    C  
ATOM    141  CG  ARG A  16     -16.131  17.877  -9.943  1.00 15.00      A    C  
ATOM    142  CD  ARG A  16     -15.755  16.578 -10.634  1.00 15.00      A    C  
ATOM    143  NE  ARG A  16     -14.983  15.699  -9.754  1.00 15.00      A    N  
ATOM    144  HE  ARG A  16     -15.363  15.492  -8.874  1.00 15.00      A    H  
ATOM    145  CZ  ARG A  16     -13.804  15.173 -10.082  1.00 15.00      A    C  
ATOM    146  NH1 ARG A  16     -13.263  15.435 -11.265  1.00 15.00      A    N  
ATOM    147 HH11 ARG A  16     -13.760  16.052 -11.939  1.00 15.00      A    H  
ATOM    148 HH12 ARG A  16     -12.341  15.024 -11.519  1.00 15.00      A    H  
ATOM    149  NH2 ARG A  16     -13.161  14.389  -9.224  1.00 15.00      A    N  
ATOM    150 HH21 ARG A  16     -13.577  14.183  -8.293  1.00 15.00      A    H  
ATOM    151 HH22 ARG A  16     -12.239  13.980  -9.483  1.00 15.00      A    H  
ATOM    152  C   ARG A  16     -15.339  21.009 -10.250  1.00 15.00      A    C  
ATOM    153  O   ARG A  16     -14.484  20.608  -9.469  1.00 15.00      A    O  
ATOM    154  N   ILE A  17     -15.131  22.034 -11.079  1.00 15.00      A    N  
ATOM    155  HN  ILE A  17     -15.837  22.298 -11.705  1.00 15.00      A    H  
ATOM    156  CA  ILE A  17     -13.869  22.768 -11.065  1.00 15.00      A    C  
ATOM    157  CB  ILE A  17     -13.710  23.690 -12.298  1.00 15.00      A    C  
ATOM    158  CG1 ILE A  17     -13.621  22.844 -13.573  1.00 15.00      A    C  
ATOM    159  CG2 ILE A  17     -12.473  24.572 -12.163  1.00 15.00      A    C  
ATOM    160  CD1 ILE A  17     -13.581  23.653 -14.853  1.00 15.00      A    C  
ATOM    161  C   ILE A  17     -13.777  23.576  -9.771  1.00 15.00      A    C  
ATOM    162  O   ILE A  17     -12.698  23.751  -9.203  1.00 15.00      A    O  
ATOM    163  N   GLU A  18     -14.935  24.043  -9.300  1.00 15.00      A    N  
ATOM    164  HN  GLU A  18     -15.757  23.877  -9.807  1.00 15.00      A    H  
ATOM    165  CA  GLU A  18     -15.012  24.795  -8.055  1.00 15.00      A    C  
ATOM    166  CB  GLU A  18     -16.258  25.686  -8.037  1.00 15.00      A    C  
ATOM    167  CG  GLU A  18     -16.218  26.838  -9.031  1.00 15.00      A    C  
ATOM    168  CD  GLU A  18     -15.057  27.783  -8.787  1.00 15.00      A    C  
ATOM    169  OE1 GLU A  18     -15.008  28.398  -7.702  1.00 15.00      A    O  
ATOM    170  OE2 GLU A  18     -14.195  27.909  -9.684  1.00 15.00      A    O  
ATOM    171  C   GLU A  18     -15.035  23.830  -6.870  1.00 15.00      A    C  
ATOM    172  O   GLU A  18     -14.649  24.185  -5.756  1.00 15.00      A    O  
ATOM    173  N   ALA A  19     -15.492  22.602  -7.131  1.00 15.00      A    N  
ATOM    174  HN  ALA A  19     -15.800  22.394  -8.037  1.00 15.00      A    H  
ATOM    175  CA  ALA A  19     -15.549  21.563  -6.107  1.00 15.00      A    C  
ATOM    176  CB  ALA A  19     -16.516  20.462  -6.518  1.00 15.00      A    C  
ATOM    177  C   ALA A  19     -14.157  20.991  -5.868  1.00 15.00      A    C  
ATOM    178  O   ALA A  19     -13.818  20.601  -4.753  1.00 15.00      A    O  
ATOM    179  N   ILE A  20     -13.358  20.945  -6.936  1.00 15.00      A    N  
ATOM    180  HN  ILE A  20     -13.704  21.250  -7.801  1.00 15.00      A    H  
ATOM    181  CA  ILE A  20     -11.986  20.456  -6.859  1.00 15.00      A    C  
ATOM    182  CB  ILE A  20     -11.447  20.052  -8.255  1.00 15.00      A    C  
ATOM    183  CG1 ILE A  20     -12.161  18.793  -8.757  1.00 15.00      A    C  
ATOM    184  CG2 ILE A  20      -9.941  19.827  -8.226  1.00 15.00      A    C  
ATOM    185  CD1 ILE A  20     -11.875  18.462 -10.206  1.00 15.00      A    C  
ATOM    186  C   ILE A  20     -11.105  21.538  -6.240  1.00 15.00      A    C  
ATOM    187  O   ILE A  20     -10.117  21.244  -5.568  1.00 15.00      A    O  
ATOM    188  N   ARG A  21     -11.492  22.797  -6.461  1.00 15.00      A    N  
ATOM    189  HN  ARG A  21     -12.283  22.961  -7.017  1.00 15.00      A    H  
ATOM    190  CA  ARG A  21     -10.770  23.935  -5.904  1.00 15.00      A    C  
ATOM    191  CB  ARG A  21     -11.392  25.245  -6.402  1.00 15.00      A    C  
ATOM    192  CG  ARG A  21     -10.687  26.500  -5.910  1.00 15.00      A    C  
ATOM    193  CD  ARG A  21     -11.511  27.749  -6.185  1.00 15.00      A    C  
ATOM    194  NE  ARG A  21     -11.718  27.978  -7.615  1.00 15.00      A    N  
ATOM    195  HE  ARG A  21     -12.534  27.612  -8.018  1.00 15.00      A    H  
ATOM    196  CZ  ARG A  21     -10.871  28.654  -8.389  1.00 15.00      A    C  
ATOM    197  NH1 ARG A  21      -9.759  29.167  -7.877  1.00 15.00      A    N  
ATOM    198 HH11 ARG A  21      -9.100  29.694  -8.485  1.00 15.00      A    H  
ATOM    199 HH12 ARG A  21      -9.546  29.042  -6.866  1.00 15.00      A    H  
ATOM    200  NH2 ARG A  21     -11.140  28.823  -9.677  1.00 15.00      A    N  
ATOM    201 HH21 ARG A  21     -10.479  29.350 -10.282  1.00 15.00      A    H  
ATOM    202 HH22 ARG A  21     -12.013  28.428 -10.082  1.00 15.00      A    H  
ATOM    203  C   ARG A  21     -10.831  23.877  -4.381  1.00 15.00      A    C  
ATOM    204  O   ARG A  21      -9.851  24.166  -3.694  1.00 15.00      A    O  
ATOM    205  N   GLY A  22     -11.996  23.484  -3.867  1.00 15.00      A    N  
ATOM    206  HN  GLY A  22     -12.736  23.269  -4.472  1.00 15.00      A    H  
ATOM    207  CA  GLY A  22     -12.183  23.367  -2.436  1.00 15.00      A    C  
ATOM    208  C   GLY A  22     -11.691  22.033  -1.913  1.00 15.00      A    C  
ATOM    209  O   GLY A  22     -11.409  21.895  -0.727  1.00 15.00      A    O  
ATOM    210  N   GLN A  23     -11.593  21.048  -2.809  1.00 15.00      A    N  
ATOM    211  HN  GLN A  23     -11.848  21.228  -3.738  1.00 15.00      A    H  
ATOM    212  CA  GLN A  23     -11.121  19.712  -2.452  1.00 15.00      A    C  
ATOM    213  CB  GLN A  23     -11.434  18.722  -3.581  1.00 15.00      A    C  
ATOM    214  CG  GLN A  23     -10.821  17.340  -3.406  1.00 15.00      A    C  
ATOM    215  CD  GLN A  23     -10.964  16.474  -4.644  1.00 15.00      A    C  
ATOM    216  OE1 GLN A  23     -11.038  16.978  -5.765  1.00 15.00      A    O  
ATOM    217  NE2 GLN A  23     -10.995  15.159  -4.450  1.00 15.00      A    N  
ATOM    218 HE21 GLN A  23     -10.925  14.824  -3.533  1.00 15.00      A    H  
ATOM    219 HE22 GLN A  23     -11.086  14.578  -5.235  1.00 15.00      A    H  
ATOM    220  C   GLN A  23      -9.622  19.733  -2.170  1.00 15.00      A    C  
ATOM    221  O   GLN A  23      -9.163  19.181  -1.173  1.00 15.00      A    O  
ATOM    222  N   ILE A  24      -8.869  20.378  -3.059  1.00 15.00      A    N  
ATOM    223  HN  ILE A  24      -9.300  20.790  -3.838  1.00 15.00      A    H  
ATOM    224  CA  ILE A  24      -7.423  20.487  -2.910  1.00 15.00      A    C  
ATOM    225  CB  ILE A  24      -6.773  21.088  -4.178  1.00 15.00      A    C  
ATOM    226  CG1 ILE A  24      -7.049  20.195  -5.392  1.00 15.00      A    C  
ATOM    227  CG2 ILE A  24      -5.273  21.276  -3.985  1.00 15.00      A    C  
ATOM    228  CD1 ILE A  24      -6.634  20.807  -6.713  1.00 15.00      A    C  
ATOM    229  C   ILE A  24      -7.073  21.345  -1.695  1.00 15.00      A    C  
ATOM    230  O   ILE A  24      -6.153  21.025  -0.943  1.00 15.00      A    O  
ATOM    231  N   LEU A  25      -7.829  22.425  -1.501  1.00 15.00      A    N  
ATOM    232  HN  LEU A  25      -8.554  22.620  -2.131  1.00 15.00      A    H  
ATOM    233  CA  LEU A  25      -7.602  23.328  -0.377  1.00 15.00      A    C  
ATOM    234  CB  LEU A  25      -8.356  24.648  -0.567  1.00 15.00      A    C  
ATOM    235  CG  LEU A  25      -7.828  25.577  -1.665  1.00 15.00      A    C  
ATOM    236  CD1 LEU A  25      -8.658  26.850  -1.736  1.00 15.00      A    C  
ATOM    237  CD2 LEU A  25      -6.359  25.905  -1.437  1.00 15.00      A    C  
ATOM    238  C   LEU A  25      -7.965  22.687   0.963  1.00 15.00      A    C  
ATOM    239  O   LEU A  25      -7.296  22.925   1.963  1.00 15.00      A    O  
ATOM    240  N   SER A  26      -9.020  21.871   0.982  1.00 15.00      A    N  
ATOM    241  HN  SER A  26      -9.522  21.715   0.154  1.00 15.00      A    H  
ATOM    242  CA  SER A  26      -9.445  21.208   2.216  1.00 15.00      A    C  
ATOM    243  CB  SER A  26     -10.889  20.707   2.117  1.00 15.00      A    C  
ATOM    244  OG  SER A  26     -11.026  19.730   1.102  1.00 15.00      A    O  
ATOM    245  HG  SER A  26     -11.199  20.163   0.263  1.00 15.00      A    H  
ATOM    246  C   SER A  26      -8.504  20.066   2.595  1.00 15.00      A    C  
ATOM    247  O   SER A  26      -8.310  19.781   3.776  1.00 15.00      A    O  
ATOM    248  N   LYS A  27      -7.922  19.417   1.586  1.00 15.00      A    N  
ATOM    249  HN  LYS A  27      -8.127  19.683   0.665  1.00 15.00      A    H  
ATOM    250  CA  LYS A  27      -6.990  18.317   1.818  1.00 15.00      A    C  
ATOM    251  CB  LYS A  27      -6.763  17.515   0.532  1.00 15.00      A    C  
ATOM    252  CG  LYS A  27      -7.895  16.559   0.185  1.00 15.00      A    C  
ATOM    253  CD  LYS A  27      -7.610  15.810  -1.109  1.00 15.00      A    C  
ATOM    254  CE  LYS A  27      -8.452  14.547  -1.224  1.00 15.00      A    C  
ATOM    255  NZ  LYS A  27      -9.910  14.842  -1.269  1.00 15.00      A    N  
ATOM    256  HZ1 LYS A  27     -10.453  13.957  -1.331  1.00 15.00      A    H  
ATOM    257  HZ2 LYS A  27     -10.130  15.428  -2.099  1.00 15.00      A    H  
ATOM    258  HZ3 LYS A  27     -10.199  15.354  -0.411  1.00 15.00      A    H  
ATOM    259  C   LYS A  27      -5.662  18.841   2.363  1.00 15.00      A    C  
ATOM    260  O   LYS A  27      -4.999  18.177   3.161  1.00 15.00      A    O  
ATOM    261  N   LEU A  28      -5.286  20.042   1.929  1.00 15.00      A    N  
ATOM    262  HN  LEU A  28      -5.856  20.516   1.287  1.00 15.00      A    H  
ATOM    263  CA  LEU A  28      -4.046  20.671   2.375  1.00 15.00      A    C  
ATOM    264  CB  LEU A  28      -3.477  21.573   1.276  1.00 15.00      A    C  
ATOM    265  CG  LEU A  28      -3.080  20.894  -0.037  1.00 15.00      A    C  
ATOM    266  CD1 LEU A  28      -2.756  21.937  -1.095  1.00 15.00      A    C  
ATOM    267  CD2 LEU A  28      -1.896  19.964   0.174  1.00 15.00      A    C  
ATOM    268  C   LEU A  28      -4.279  21.499   3.637  1.00 15.00      A    C  
ATOM    269  O   LEU A  28      -3.326  21.986   4.249  1.00 15.00      A    O  
ATOM    270  N   ARG A  29      -5.553  21.652   4.014  1.00 15.00      A    N  
ATOM    271  HN  ARG A  29      -6.255  21.227   3.476  1.00 15.00      A    H  
ATOM    272  CA  ARG A  29      -5.946  22.429   5.194  1.00 15.00      A    C  
ATOM    273  CB  ARG A  29      -5.302  21.883   6.474  1.00 15.00      A    C  
ATOM    274  CG  ARG A  29      -5.702  20.457   6.811  1.00 15.00      A    C  
ATOM    275  CD  ARG A  29      -5.205  20.063   8.190  1.00 15.00      A    C  
ATOM    276  NE  ARG A  29      -5.560  18.689   8.532  1.00 15.00      A    N  
ATOM    277  HE  ARG A  29      -5.061  17.969   8.092  1.00 15.00      A    H  
ATOM    278  CZ  ARG A  29      -6.514  18.366   9.401  1.00 15.00      A    C  
ATOM    279  NH1 ARG A  29      -7.210  19.315  10.013  1.00 15.00      A    N  
ATOM    280 HH11 ARG A  29      -7.956  19.059  10.691  1.00 15.00      A    H  
ATOM    281 HH12 ARG A  29      -7.011  20.317   9.814  1.00 15.00      A    H  
ATOM    282  NH2 ARG A  29      -6.770  17.093   9.660  1.00 15.00      A    N  
ATOM    283 HH21 ARG A  29      -6.224  16.345   9.185  1.00 15.00      A    H  
ATOM    284 HH22 ARG A  29      -7.516  16.840  10.339  1.00 15.00      A    H  
ATOM    285  C   ARG A  29      -5.634  23.914   5.013  1.00 15.00      A    C  
ATOM    286  O   ARG A  29      -5.307  24.617   5.970  1.00 15.00      A    O  
ATOM    287  N   LEU A  30      -5.752  24.380   3.773  1.00 15.00      A    N  
ATOM    288  HN  LEU A  30      -6.032  23.766   3.061  1.00 15.00      A    H  
ATOM    289  CA  LEU A  30      -5.485  25.772   3.436  1.00 15.00      A    C  
ATOM    290  CB  LEU A  30      -4.573  25.845   2.206  1.00 15.00      A    C  
ATOM    291  CG  LEU A  30      -3.086  26.116   2.463  1.00 15.00      A    C  
ATOM    292  CD1 LEU A  30      -2.509  25.118   3.455  1.00 15.00      A    C  
ATOM    293  CD2 LEU A  30      -2.310  26.075   1.157  1.00 15.00      A    C  
ATOM    294  C   LEU A  30      -6.784  26.521   3.155  1.00 15.00      A    C  
ATOM    295  O   LEU A  30      -7.672  26.007   2.475  1.00 15.00      A    O  
ATOM    296  N   ALA A  31      -6.888  27.736   3.683  1.00 15.00      A    N  
ATOM    297  HN  ALA A  31      -6.147  28.089   4.219  1.00 15.00      A    H  
ATOM    298  CA  ALA A  31      -8.076  28.560   3.482  1.00 15.00      A    C  
ATOM    299  CB  ALA A  31      -8.348  29.405   4.717  1.00 15.00      A    C  
ATOM    300  C   ALA A  31      -7.916  29.448   2.252  1.00 15.00      A    C  
ATOM    301  O   ALA A  31      -8.900  29.895   1.661  1.00 15.00      A    O  
ATOM    302  N   SER A  32      -6.665  29.692   1.874  1.00 15.00      A    N  
ATOM    303  HN  SER A  32      -5.929  29.301   2.389  1.00 15.00      A    H  
ATOM    304  CA  SER A  32      -6.353  30.521   0.717  1.00 15.00      A    C  
ATOM    305  CB  SER A  32      -6.181  31.983   1.147  1.00 15.00      A    C  
ATOM    306  OG  SER A  32      -5.684  32.779   0.084  1.00 15.00      A    O  
ATOM    307  HG  SER A  32      -6.415  33.215  -0.359  1.00 15.00      A    H  
ATOM    308  C   SER A  32      -5.082  30.023   0.030  1.00 15.00      A    C  
ATOM    309  O   SER A  32      -4.121  29.645   0.702  1.00 15.00      A    O  
ATOM    310  N   PRO A  33      -5.073  30.000  -1.319  1.00 15.00      A    N  
ATOM    311  CA  PRO A  33      -3.912  29.556  -2.103  1.00 15.00      A    C  
ATOM    312  CB  PRO A  33      -4.321  29.826  -3.560  1.00 15.00      A    C  
ATOM    313  CG  PRO A  33      -5.511  30.724  -3.477  1.00 15.00      A    C  
ATOM    314  CD  PRO A  33      -6.195  30.391  -2.185  1.00 15.00      A    C  
ATOM    315  C   PRO A  33      -2.645  30.337  -1.749  1.00 15.00      A    C  
ATOM    316  O   PRO A  33      -2.669  31.565  -1.644  1.00 15.00      A    O  
ATOM    317  N   PRO A  34      -1.519  29.626  -1.559  1.00 15.00      A    N  
ATOM    318  CA  PRO A  34      -0.239  30.245  -1.201  1.00 15.00      A    C  
ATOM    319  CB  PRO A  34       0.568  29.063  -0.662  1.00 15.00      A    C  
ATOM    320  CG  PRO A  34       0.051  27.889  -1.420  1.00 15.00      A    C  
ATOM    321  CD  PRO A  34      -1.408  28.159  -1.679  1.00 15.00      A    C  
ATOM    322  C   PRO A  34       0.472  30.870  -2.400  1.00 15.00      A    C  
ATOM    323  O   PRO A  34      -0.055  30.887  -3.514  1.00 15.00      A    O  
ATOM    324  N   SER A  35       1.677  31.379  -2.159  1.00 15.00      A    N  
ATOM    325  HN  SER A  35       2.044  31.326  -1.252  1.00 15.00      A    H  
ATOM    326  CA  SER A  35       2.468  32.012  -3.206  1.00 15.00      A    C  
ATOM    327  CB  SER A  35       3.300  33.156  -2.620  1.00 15.00      A    C  
ATOM    328  OG  SER A  35       4.131  32.695  -1.567  1.00 15.00      A    O  
ATOM    329  HG  SER A  35       5.047  32.702  -1.854  1.00 15.00      A    H  
ATOM    330  C   SER A  35       3.377  31.006  -3.905  1.00 15.00      A    C  
ATOM    331  O   SER A  35       3.392  29.822  -3.561  1.00 15.00      A    O  
ATOM    332  N   GLN A  36       4.133  31.489  -4.888  1.00 15.00      A    N  
ATOM    333  HN  GLN A  36       4.068  32.440  -5.114  1.00 15.00      A    H  
ATOM    334  CA  GLN A  36       5.055  30.645  -5.640  1.00 15.00      A    C  
ATOM    335  CB  GLN A  36       5.524  31.366  -6.907  1.00 15.00      A    C  
ATOM    336  CG  GLN A  36       4.455  31.496  -7.983  1.00 15.00      A    C  
ATOM    337  CD  GLN A  36       4.913  32.313  -9.180  1.00 15.00      A    C  
ATOM    338  OE1 GLN A  36       4.101  32.931  -9.868  1.00 15.00      A    O  
ATOM    339  NE2 GLN A  36       6.218  32.325  -9.431  1.00 15.00      A    N  
ATOM    340 HE21 GLN A  36       6.808  31.814  -8.839  1.00 15.00      A    H  
ATOM    341 HE22 GLN A  36       6.536  32.844 -10.199  1.00 15.00      A    H  
ATOM    342  C   GLN A  36       6.258  30.252  -4.786  1.00 15.00      A    C  
ATOM    343  O   GLN A  36       6.760  29.132  -4.883  1.00 15.00      A    O  
ATOM    344  N   GLY A  37       6.707  31.182  -3.948  1.00 15.00      A    N  
ATOM    345  HN  GLY A  37       6.263  32.054  -3.916  1.00 15.00      A    H  
ATOM    346  CA  GLY A  37       7.845  30.923  -3.086  1.00 15.00      A    C  
ATOM    347  C   GLY A  37       9.025  31.810  -3.423  1.00 15.00      A    C  
ATOM    348  O   GLY A  37       8.926  32.679  -4.290  1.00 15.00      A    O  
ATOM    349  N   GLU A  38      10.143  31.594  -2.738  1.00 15.00      A    N  
ATOM    350  HN  GLU A  38      10.158  30.891  -2.055  1.00 15.00      A    H  
ATOM    351  CA  GLU A  38      11.348  32.382  -2.975  1.00 15.00      A    C  
ATOM    352  CB  GLU A  38      12.274  32.328  -1.758  1.00 15.00      A    C  
ATOM    353  CG  GLU A  38      11.614  32.748  -0.454  1.00 15.00      A    C  
ATOM    354  CD  GLU A  38      12.574  32.729   0.720  1.00 15.00      A    C  
ATOM    355  OE1 GLU A  38      13.477  31.867   0.736  1.00 15.00      A    O  
ATOM    356  OE2 GLU A  38      12.419  33.575   1.626  1.00 15.00      A    O  
ATOM    357  C   GLU A  38      12.086  31.897  -4.220  1.00 15.00      A    C  
ATOM    358  O   GLU A  38      12.708  32.686  -4.932  1.00 15.00      A    O  
ATOM    359  N   VAL A  39      12.008  30.593  -4.478  1.00 15.00      A    N  
ATOM    360  HN  VAL A  39      11.492  30.019  -3.875  1.00 15.00      A    H  
ATOM    361  CA  VAL A  39      12.666  29.998  -5.637  1.00 15.00      A    C  
ATOM    362  CB  VAL A  39      13.229  28.597  -5.313  1.00 15.00      A    C  
ATOM    363  CG1 VAL A  39      14.038  28.059  -6.486  1.00 15.00      A    C  
ATOM    364  CG2 VAL A  39      14.075  28.633  -4.048  1.00 15.00      A    C  
ATOM    365  C   VAL A  39      11.702  29.891  -6.816  1.00 15.00      A    C  
ATOM    366  O   VAL A  39      10.617  29.322  -6.694  1.00 15.00      A    O  
ATOM    367  N   GLY A  42      13.705  31.062 -11.252  1.00 15.00      A    N  
ATOM    368  HN  GLY A  42      13.125  30.785 -10.512  1.00 15.00      A    H  
ATOM    369  CA  GLY A  42      14.001  30.126 -12.320  1.00 15.00      A    C  
ATOM    370  C   GLY A  42      13.503  28.727 -12.018  1.00 15.00      A    C  
ATOM    371  O   GLY A  42      12.541  28.561 -11.266  1.00 15.00      A    O  
ATOM    372  N   PRO A  43      14.142  27.694 -12.601  1.00 15.00      A    N  
ATOM    373  CA  PRO A  43      13.756  26.295 -12.380  1.00 15.00      A    C  
ATOM    374  CB  PRO A  43      14.695  25.503 -13.302  1.00 15.00      A    C  
ATOM    375  CG  PRO A  43      15.229  26.506 -14.268  1.00 15.00      A    C  
ATOM    376  CD  PRO A  43      15.280  27.808 -13.525  1.00 15.00      A    C  
ATOM    377  C   PRO A  43      13.965  25.869 -10.927  1.00 15.00      A    C  
ATOM    378  O   PRO A  43      14.818  26.415 -10.224  1.00 15.00      A    O  
ATOM    379  N   LEU A  44      13.178  24.894 -10.486  1.00 15.00      A    N  
ATOM    380  HN  LEU A  44      12.519  24.501 -11.094  1.00 15.00      A    H  
ATOM    381  CA  LEU A  44      13.270  24.392  -9.119  1.00 15.00      A    C  
ATOM    382  CB  LEU A  44      12.028  23.564  -8.777  1.00 15.00      A    C  
ATOM    383  CG  LEU A  44      10.684  24.290  -8.881  1.00 15.00      A    C  
ATOM    384  CD1 LEU A  44       9.536  23.328  -8.619  1.00 15.00      A    C  
ATOM    385  CD2 LEU A  44      10.629  25.467  -7.916  1.00 15.00      A    C  
ATOM    386  C   LEU A  44      14.538  23.560  -8.922  1.00 15.00      A    C  
ATOM    387  O   LEU A  44      15.058  22.982  -9.877  1.00 15.00      A    O  
ATOM    388  N   PRO A  45      15.058  23.504  -7.677  1.00 15.00      A    N  
ATOM    389  CA  PRO A  45      16.273  22.739  -7.352  1.00 15.00      A    C  
ATOM    390  CB  PRO A  45      16.438  22.944  -5.841  1.00 15.00      A    C  
ATOM    391  CG  PRO A  45      15.669  24.183  -5.538  1.00 15.00      A    C  
ATOM    392  CD  PRO A  45      14.514  24.193  -6.495  1.00 15.00      A    C  
ATOM    393  C   PRO A  45      16.128  21.251  -7.660  1.00 15.00      A    C  
ATOM    394  O   PRO A  45      15.029  20.701  -7.613  1.00 15.00      A    O  
ATOM    395  N   GLU A  46      17.254  20.607  -7.963  1.00 15.00      A    N  
ATOM    396  HN  GLU A  46      18.097  21.105  -7.975  1.00 15.00      A    H  
ATOM    397  CA  GLU A  46      17.270  19.182  -8.284  1.00 15.00      A    C  
ATOM    398  CB  GLU A  46      18.620  18.794  -8.894  1.00 15.00      A    C  
ATOM    399  CG  GLU A  46      18.535  17.725  -9.973  1.00 15.00      A    C  
ATOM    400  CD  GLU A  46      17.667  18.142 -11.147  1.00 15.00      A    C  
ATOM    401  OE1 GLU A  46      16.985  17.266 -11.720  1.00 15.00      A    O  
ATOM    402  OE2 GLU A  46      17.668  19.343 -11.492  1.00 15.00      A    O  
ATOM    403  C   GLU A  46      16.984  18.328  -7.049  1.00 15.00      A    C  
ATOM    404  O   GLU A  46      16.681  17.140  -7.162  1.00 15.00      A    O  
ATOM    405  N   ALA A  47      17.083  18.943  -5.872  1.00 15.00      A    N  
ATOM    406  HN  ALA A  47      17.336  19.889  -5.851  1.00 15.00      A    H  
ATOM    407  CA  ALA A  47      16.825  18.250  -4.616  1.00 15.00      A    C  
ATOM    408  CB  ALA A  47      17.325  19.080  -3.443  1.00 15.00      A    C  
ATOM    409  C   ALA A  47      15.338  17.950  -4.464  1.00 15.00      A    C  
ATOM    410  O   ALA A  47      14.953  16.834  -4.115  1.00 15.00      A    O  
ATOM    411  N   VAL A  48      14.505  18.955  -4.737  1.00 15.00      A    N  
ATOM    412  HN  VAL A  48      14.873  19.821  -5.009  1.00 15.00      A    H  
ATOM    413  CA  VAL A  48      13.058  18.794  -4.640  1.00 15.00      A    C  
ATOM    414  CB  VAL A  48      12.336  20.117  -4.298  1.00 15.00      A    C  
ATOM    415  CG1 VAL A  48      12.707  20.582  -2.898  1.00 15.00      A    C  
ATOM    416  CG2 VAL A  48      12.648  21.196  -5.325  1.00 15.00      A    C  
ATOM    417  C   VAL A  48      12.478  18.196  -5.919  1.00 15.00      A    C  
ATOM    418  O   VAL A  48      11.353  17.697  -5.923  1.00 15.00      A    O  
ATOM    419  N   LEU A  49      13.254  18.247  -7.004  1.00 15.00      A    N  
ATOM    420  HN  LEU A  49      14.137  18.669  -6.940  1.00 15.00      A    H  
ATOM    421  CA  LEU A  49      12.819  17.693  -8.282  1.00 15.00      A    C  
ATOM    422  CB  LEU A  49      13.593  18.309  -9.451  1.00 15.00      A    C  
ATOM    423  CG  LEU A  49      13.129  19.690  -9.920  1.00 15.00      A    C  
ATOM    424  CD1 LEU A  49      13.952  20.154 -11.112  1.00 15.00      A    C  
ATOM    425  CD2 LEU A  49      11.647  19.675 -10.265  1.00 15.00      A    C  
ATOM    426  C   LEU A  49      12.962  16.176  -8.292  1.00 15.00      A    C  
ATOM    427  O   LEU A  49      12.122  15.472  -8.849  1.00 15.00      A    O  
ATOM    428  N   ALA A  50      14.032  15.681  -7.669  1.00 15.00      A    N  
ATOM    429  HN  ALA A  50      14.672  16.297  -7.255  1.00 15.00      A    H  
ATOM    430  CA  ALA A  50      14.278  14.244  -7.590  1.00 15.00      A    C  
ATOM    431  CB  ALA A  50      15.721  13.970  -7.193  1.00 15.00      A    C  
ATOM    432  C   ALA A  50      13.319  13.595  -6.599  1.00 15.00      A    C  
ATOM    433  O   ALA A  50      12.998  12.413  -6.712  1.00 15.00      A    O  
ATOM    434  N   LEU A  51      12.868  14.384  -5.625  1.00 15.00      A    N  
ATOM    435  HN  LEU A  51      13.175  15.314  -5.584  1.00 15.00      A    H  
ATOM    436  CA  LEU A  51      11.929  13.905  -4.619  1.00 15.00      A    C  
ATOM    437  CB  LEU A  51      11.921  14.854  -3.414  1.00 15.00      A    C  
ATOM    438  CG  LEU A  51      11.557  14.242  -2.056  1.00 15.00      A    C  
ATOM    439  CD1 LEU A  51      12.077  15.118  -0.926  1.00 15.00      A    C  
ATOM    440  CD2 LEU A  51      10.053  14.055  -1.929  1.00 15.00      A    C  
ATOM    441  C   LEU A  51      10.534  13.806  -5.227  1.00 15.00      A    C  
ATOM    442  O   LEU A  51       9.808  12.840  -4.991  1.00 15.00      A    O  
ATOM    443  N   TYR A  52      10.177  14.815  -6.025  1.00 15.00      A    N  
ATOM    444  HN  TYR A  52      10.806  15.552  -6.166  1.00 15.00      A    H  
ATOM    445  CA  TYR A  52       8.879  14.858  -6.692  1.00 15.00      A    C  
ATOM    446  CB  TYR A  52       8.673  16.229  -7.353  1.00 15.00      A    C  
ATOM    447  CG  TYR A  52       7.508  16.295  -8.319  1.00 15.00      A    C  
ATOM    448  CD1 TYR A  52       6.196  16.288  -7.862  1.00 15.00      A    C  
ATOM    449  CD2 TYR A  52       7.724  16.365  -9.690  1.00 15.00      A    C  
ATOM    450  CE1 TYR A  52       5.134  16.347  -8.744  1.00 15.00      A    C  
ATOM    451  CE2 TYR A  52       6.669  16.425 -10.578  1.00 15.00      A    C  
ATOM    452  CZ  TYR A  52       5.376  16.416 -10.100  1.00 15.00      A    C  
ATOM    453  OH  TYR A  52       4.321  16.474 -10.983  1.00 15.00      A    O  
ATOM    454  HH  TYR A  52       3.676  17.112 -10.669  1.00 15.00      A    H  
ATOM    455  C   TYR A  52       8.763  13.744  -7.730  1.00 15.00      A    C  
ATOM    456  O   TYR A  52       7.691  13.171  -7.920  1.00 15.00      A    O  
ATOM    457  N   ASN A  53       9.878  13.443  -8.393  1.00 15.00      A    N  
ATOM    458  HN  ASN A  53      10.698  13.942  -8.194  1.00 15.00      A    H  
ATOM    459  CA  ASN A  53       9.913  12.396  -9.408  1.00 15.00      A    C  
ATOM    460  CB  ASN A  53      11.227  12.455 -10.195  1.00 15.00      A    C  
ATOM    461  CG  ASN A  53      11.226  13.531 -11.267  1.00 15.00      A    C  
ATOM    462  OD1 ASN A  53      10.421  14.462 -11.233  1.00 15.00      A    O  
ATOM    463  ND2 ASN A  53      12.141  13.413 -12.223  1.00 15.00      A    N  
ATOM    464 HD21 ASN A  53      12.756  12.651 -12.184  1.00 15.00      A    H  
ATOM    465 HD22 ASN A  53      12.165  14.095 -12.926  1.00 15.00      A    H  
ATOM    466  C   ASN A  53       9.727  11.014  -8.787  1.00 15.00      A    C  
ATOM    467  O   ASN A  53       9.128  10.132  -9.396  1.00 15.00      A    O  
ATOM    468  N   SER A  54      10.232  10.840  -7.565  1.00 15.00      A    N  
ATOM    469  HN  SER A  54      10.695  11.587  -7.131  1.00 15.00      A    H  
ATOM    470  CA  SER A  54      10.118   9.567  -6.856  1.00 15.00      A    C  
ATOM    471  CB  SER A  54      11.133   9.495  -5.712  1.00 15.00      A    C  
ATOM    472  OG  SER A  54      12.462   9.566  -6.201  1.00 15.00      A    O  
ATOM    473  HG  SER A  54      12.624  10.442  -6.561  1.00 15.00      A    H  
ATOM    474  C   SER A  54       8.703   9.348  -6.319  1.00 15.00      A    C  
ATOM    475  O   SER A  54       8.337   8.234  -5.945  1.00 15.00      A    O  
ATOM    476  N   THR A  55       7.914  10.417  -6.279  1.00 15.00      A    N  
ATOM    477  HN  THR A  55       8.266  11.280  -6.583  1.00 15.00      A    H  
ATOM    478  CA  THR A  55       6.540  10.342  -5.795  1.00 15.00      A    C  
ATOM    479  CB  THR A  55       6.186  11.575  -4.939  1.00 15.00      A    C  
ATOM    480  OG1 THR A  55       7.257  11.845  -4.028  1.00 15.00      A    O  
ATOM    481  HG1 THR A  55       8.096  11.669  -4.459  1.00 15.00      A    H  
ATOM    482  CG2 THR A  55       4.908  11.334  -4.149  1.00 15.00      A    C  
ATOM    483  C   THR A  55       5.566  10.260  -6.968  1.00 15.00      A    C  
ATOM    484  O   THR A  55       4.457   9.737  -6.836  1.00 15.00      A    O  
ATOM    485  N   ARG A  56       5.998  10.774  -8.117  1.00 15.00      A    N  
ATOM    486  HN  ARG A  56       6.896  11.163  -8.154  1.00 15.00      A    H  
ATOM    487  CA  ARG A  56       5.177  10.775  -9.319  1.00 15.00      A    C  
ATOM    488  CB  ARG A  56       5.791  11.674 -10.396  1.00 15.00      A    C  
ATOM    489  CG  ARG A  56       5.003  11.703 -11.696  1.00 15.00      A    C  
ATOM    490  CD  ARG A  56       4.947  13.102 -12.289  1.00 15.00      A    C  
ATOM    491  NE  ARG A  56       6.253  13.566 -12.753  1.00 15.00      A    N  
ATOM    492  HE  ARG A  56       6.821  14.036 -12.107  1.00 15.00      A    H  
ATOM    493  CZ  ARG A  56       6.707  13.386 -13.992  1.00 15.00      A    C  
ATOM    494  NH1 ARG A  56       5.965  12.747 -14.890  1.00 15.00      A    N  
ATOM    495 HH11 ARG A  56       6.323  12.608 -15.856  1.00 15.00      A    H  
ATOM    496 HH12 ARG A  56       5.027  12.384 -14.625  1.00 15.00      A    H  
ATOM    497  NH2 ARG A  56       7.897  13.858 -14.339  1.00 15.00      A    N  
ATOM    498 HH21 ARG A  56       8.251  13.718 -15.307  1.00 15.00      A    H  
ATOM    499 HH22 ARG A  56       8.476  14.370 -13.643  1.00 15.00      A    H  
ATOM    500  C   ARG A  56       4.950   9.364  -9.857  1.00 15.00      A    C  
ATOM    501  O   ARG A  56       3.819   8.990 -10.168  1.00 15.00      A    O  
ATOM    502  N   ASP A  57       6.021   8.580  -9.963  1.00 15.00      A    N  
ATOM    503  HN  ASP A  57       6.900   8.922  -9.694  1.00 15.00      A    H  
ATOM    504  CA  ASP A  57       5.901   7.217 -10.467  1.00 15.00      A    C  
ATOM    505  CB  ASP A  57       7.093   6.802 -11.348  1.00 15.00      A    C  
ATOM    506  CG  ASP A  57       8.450   6.935 -10.677  1.00 15.00      A    C  
ATOM    507  OD1 ASP A  57       9.173   7.901 -10.994  1.00 15.00      A    O  
ATOM    508  OD2 ASP A  57       8.797   6.064  -9.852  1.00 15.00      A    O  
ATOM    509  C   ASP A  57       5.637   6.211  -9.350  1.00 15.00      A    C  
ATOM    510  O   ASP A  57       6.429   6.069  -8.419  1.00 15.00      A    O  
ATOM    511  N   ARG A  58       4.501   5.529  -9.440  1.00 15.00      A    N  
ATOM    512  HN  ARG A  58       3.897   5.703 -10.194  1.00 15.00      A    H  
ATOM    513  CA  ARG A  58       4.126   4.530  -8.445  1.00 15.00      A    C  
ATOM    514  CB  ARG A  58       2.711   4.791  -7.925  1.00 15.00      A    C  
ATOM    515  CG  ARG A  58       2.629   5.863  -6.849  1.00 15.00      A    C  
ATOM    516  CD  ARG A  58       3.311   5.412  -5.567  1.00 15.00      A    C  
ATOM    517  NE  ARG A  58       2.664   5.971  -4.382  1.00 15.00      A    N  
ATOM    518  HE  ARG A  58       2.365   6.903  -4.428  1.00 15.00      A    H  
ATOM    519  CZ  ARG A  58       2.465   5.290  -3.255  1.00 15.00      A    C  
ATOM    520  NH1 ARG A  58       2.867   4.029  -3.153  1.00 15.00      A    N  
ATOM    521 HH11 ARG A  58       3.341   3.567  -3.955  1.00 15.00      A    H  
ATOM    522 HH12 ARG A  58       2.711   3.503  -2.270  1.00 15.00      A    H  
ATOM    523  NH2 ARG A  58       1.850   5.867  -2.233  1.00 15.00      A    N  
ATOM    524 HH21 ARG A  58       1.523   6.852  -2.311  1.00 15.00      A    H  
ATOM    525 HH22 ARG A  58       1.693   5.337  -1.351  1.00 15.00      A    H  
ATOM    526  C   ARG A  58       4.231   3.126  -9.028  1.00 15.00      A    C  
ATOM    527  O   ARG A  58       3.358   2.686  -9.776  1.00 15.00      A    O  
ATOM    528  N   VAL A  59       5.305   2.425  -8.679  1.00 15.00      A    N  
ATOM    529  HN  VAL A  59       5.956   2.820  -8.061  1.00 15.00      A    H  
ATOM    530  CA  VAL A  59       5.535   1.075  -9.186  1.00 15.00      A    C  
ATOM    531  CB  VAL A  59       7.005   0.874  -9.630  1.00 15.00      A    C  
ATOM    532  CG1 VAL A  59       7.067   0.071 -10.920  1.00 15.00      A    C  
ATOM    533  CG2 VAL A  59       7.723   2.207  -9.794  1.00 15.00      A    C  
ATOM    534  C   VAL A  59       5.178   0.020  -8.140  1.00 15.00      A    C  
ATOM    535  O   VAL A  59       5.171   0.308  -6.941  1.00 15.00      A    O  
ATOM    536  N   ALA A  60       4.868  -1.197  -8.617  1.00 15.00      A    N  
ATOM    537  HN  ALA A  60       4.876  -1.336  -9.587  1.00 15.00      A    H  
ATOM    538  CA  ALA A  60       4.518  -2.330  -7.749  1.00 15.00      A    C  
ATOM    539  CB  ALA A  60       5.702  -2.721  -6.881  1.00 15.00      A    C  
ATOM    540  C   ALA A  60       3.276  -2.057  -6.892  1.00 15.00      A    C  
ATOM    541  O   ALA A  60       2.307  -1.463  -7.367  1.00 15.00      A    O  
ATOM    542  N   GLY A  61       3.311  -2.519  -5.632  1.00 15.00      A    N  
ATOM    543  HN  GLY A  61       4.102  -3.008  -5.324  1.00 15.00      A    H  
ATOM    544  CA  GLY A  61       2.196  -2.315  -4.719  1.00 15.00      A    C  
ATOM    545  C   GLY A  61       2.367  -3.056  -3.400  1.00 15.00      A    C  
ATOM    546  O   GLY A  61       3.428  -3.618  -3.121  1.00 15.00      A    O  
ATOM    547  N   ALA A  72      -5.326   4.999   2.074  1.00 15.00      A    N  
ATOM    548  HN  ALA A  72      -4.470   4.993   2.552  1.00 15.00      A    H  
ATOM    549  CA  ALA A  72      -5.731   6.203   1.359  1.00 15.00      A    C  
ATOM    550  CB  ALA A  72      -6.611   5.849   0.170  1.00 15.00      A    C  
ATOM    551  C   ALA A  72      -6.438   7.186   2.286  1.00 15.00      A    C  
ATOM    552  O   ALA A  72      -7.662   7.156   2.427  1.00 15.00      A    O  
ATOM    553  N   ASP A  73      -5.654   8.047   2.927  1.00 15.00      A    N  
ATOM    554  HN  ASP A  73      -4.686   8.007   2.784  1.00 15.00      A    H  
ATOM    555  CA  ASP A  73      -6.195   9.049   3.838  1.00 15.00      A    C  
ATOM    556  CB  ASP A  73      -5.101   9.544   4.790  1.00 15.00      A    C  
ATOM    557  CG  ASP A  73      -5.645  10.323   5.972  1.00 15.00      A    C  
ATOM    558  OD1 ASP A  73      -5.552  11.569   5.958  1.00 15.00      A    O  
ATOM    559  OD2 ASP A  73      -6.162   9.687   6.914  1.00 15.00      A    O  
ATOM    560  C   ASP A  73      -6.784  10.218   3.052  1.00 15.00      A    C  
ATOM    561  O   ASP A  73      -6.379  10.480   1.918  1.00 15.00      A    O  
ATOM    562  N   TYR A  74      -7.740  10.912   3.659  1.00 15.00      A    N  
ATOM    563  HN  TYR A  74      -8.013  10.655   4.564  1.00 15.00      A    H  
ATOM    564  CA  TYR A  74      -8.395  12.048   3.017  1.00 15.00      A    C  
ATOM    565  CB  TYR A  74      -9.634  12.472   3.814  1.00 15.00      A    C  
ATOM    566  CG  TYR A  74     -10.315  13.716   3.283  1.00 15.00      A    C  
ATOM    567  CD1 TYR A  74     -11.045  13.682   2.103  1.00 15.00      A    C  
ATOM    568  CD2 TYR A  74     -10.226  14.925   3.963  1.00 15.00      A    C  
ATOM    569  CE1 TYR A  74     -11.665  14.815   1.615  1.00 15.00      A    C  
ATOM    570  CE2 TYR A  74     -10.844  16.063   3.481  1.00 15.00      A    C  
ATOM    571  CZ  TYR A  74     -11.562  16.002   2.307  1.00 15.00      A    C  
ATOM    572  OH  TYR A  74     -12.180  17.131   1.822  1.00 15.00      A    O  
ATOM    573  HH  TYR A  74     -13.093  16.930   1.606  1.00 15.00      A    H  
ATOM    574  C   TYR A  74      -7.446  13.232   2.846  1.00 15.00      A    C  
ATOM    575  O   TYR A  74      -7.356  13.811   1.765  1.00 15.00      A    O  
ATOM    576  N   TYR A  75      -6.737  13.581   3.914  1.00 15.00      A    N  
ATOM    577  HN  TYR A  75      -6.834  13.066   4.742  1.00 15.00      A    H  
ATOM    578  CA  TYR A  75      -5.812  14.709   3.882  1.00 15.00      A    C  
ATOM    579  CB  TYR A  75      -5.570  15.251   5.292  1.00 15.00      A    C  
ATOM    580  CG  TYR A  75      -6.831  15.763   5.952  1.00 15.00      A    C  
ATOM    581  CD1 TYR A  75      -7.294  17.049   5.705  1.00 15.00      A    C  
ATOM    582  CD2 TYR A  75      -7.566  14.957   6.812  1.00 15.00      A    C  
ATOM    583  CE1 TYR A  75      -8.451  17.518   6.297  1.00 15.00      A    C  
ATOM    584  CE2 TYR A  75      -8.724  15.418   7.409  1.00 15.00      A    C  
ATOM    585  CZ  TYR A  75      -9.162  16.698   7.148  1.00 15.00      A    C  
ATOM    586  OH  TYR A  75     -10.316  17.160   7.738  1.00 15.00      A    O  
ATOM    587  HH  TYR A  75     -10.886  17.548   7.070  1.00 15.00      A    H  
ATOM    588  C   TYR A  75      -4.500  14.368   3.179  1.00 15.00      A    C  
ATOM    589  O   TYR A  75      -4.146  13.197   3.029  1.00 15.00      A    O  
ATOM    590  N   ALA A  76      -3.787  15.409   2.752  1.00 15.00      A    N  
ATOM    591  HN  ALA A  76      -4.124  16.314   2.919  1.00 15.00      A    H  
ATOM    592  CA  ALA A  76      -2.519  15.248   2.044  1.00 15.00      A    C  
ATOM    593  CB  ALA A  76      -2.107  16.560   1.397  1.00 15.00      A    C  
ATOM    594  C   ALA A  76      -1.408  14.729   2.950  1.00 15.00      A    C  
ATOM    595  O   ALA A  76      -1.407  14.968   4.159  1.00 15.00      A    O  
ATOM    596  N   LYS A  77      -0.457  14.020   2.346  1.00 15.00      A    N  
ATOM    597  HN  LYS A  77      -0.514  13.875   1.379  1.00 15.00      A    H  
ATOM    598  CA  LYS A  77       0.668  13.455   3.080  1.00 15.00      A    C  
ATOM    599  CB  LYS A  77       0.706  11.933   2.906  1.00 15.00      A    C  
ATOM    600  CG  LYS A  77      -0.533  11.209   3.407  1.00 15.00      A    C  
ATOM    601  CD  LYS A  77      -0.558  11.126   4.923  1.00 15.00      A    C  
ATOM    602  CE  LYS A  77      -1.770  10.348   5.404  1.00 15.00      A    C  
ATOM    603  NZ  LYS A  77      -1.716  10.070   6.864  1.00 15.00      A    N  
ATOM    604  HZ1 LYS A  77      -2.577   9.570   7.165  1.00 15.00      A    H  
ATOM    605  HZ2 LYS A  77      -1.642  10.961   7.395  1.00 15.00      A    H  
ATOM    606  HZ3 LYS A  77      -0.889   9.479   7.085  1.00 15.00      A    H  
ATOM    607  C   LYS A  77       1.990  14.051   2.609  1.00 15.00      A    C  
ATOM    608  O   LYS A  77       2.212  14.230   1.411  1.00 15.00      A    O  
ATOM    609  N   GLU A  78       2.861  14.356   3.565  1.00 15.00      A    N  
ATOM    610  HN  GLU A  78       2.613  14.200   4.500  1.00 15.00      A    H  
ATOM    611  CA  GLU A  78       4.175  14.912   3.268  1.00 15.00      A    C  
ATOM    612  CB  GLU A  78       4.737  15.612   4.509  1.00 15.00      A    C  
ATOM    613  CG  GLU A  78       6.156  16.134   4.357  1.00 15.00      A    C  
ATOM    614  CD  GLU A  78       6.669  16.803   5.619  1.00 15.00      A    C  
ATOM    615  OE1 GLU A  78       6.222  16.417   6.721  1.00 15.00      A    O  
ATOM    616  OE2 GLU A  78       7.518  17.711   5.505  1.00 15.00      A    O  
ATOM    617  C   GLU A  78       5.120  13.802   2.817  1.00 15.00      A    C  
ATOM    618  O   GLU A  78       5.246  12.774   3.485  1.00 15.00      A    O  
ATOM    619  N   VAL A  79       5.777  14.011   1.682  1.00 15.00      A    N  
ATOM    620  HN  VAL A  79       5.644  14.852   1.197  1.00 15.00      A    H  
ATOM    621  CA  VAL A  79       6.694  13.014   1.144  1.00 15.00      A    C  
ATOM    622  CB  VAL A  79       6.444  12.752  -0.355  1.00 15.00      A    C  
ATOM    623  CG1 VAL A  79       7.156  11.484  -0.798  1.00 15.00      A    C  
ATOM    624  CG2 VAL A  79       4.953  12.659  -0.646  1.00 15.00      A    C  
ATOM    625  C   VAL A  79       8.152  13.415   1.353  1.00 15.00      A    C  
ATOM    626  O   VAL A  79       8.569  14.507   0.969  1.00 15.00      A    O  
ATOM    627  N   THR A  80       8.915  12.518   1.971  1.00 15.00      A    N  
ATOM    628  HN  THR A  80       8.511  11.672   2.260  1.00 15.00      A    H  
ATOM    629  CA  THR A  80      10.332  12.745   2.236  1.00 15.00      A    C  
ATOM    630  CB  THR A  80      10.572  13.199   3.692  1.00 15.00      A    C  
ATOM    631  OG1 THR A  80       9.785  12.399   4.585  1.00 15.00      A    O  
ATOM    632  HG1 THR A  80       9.441  12.951   5.291  1.00 15.00      A    H  
ATOM    633  CG2 THR A  80      10.217  14.667   3.876  1.00 15.00      A    C  
ATOM    634  C   THR A  80      11.120  11.462   1.992  1.00 15.00      A    C  
ATOM    635  O   THR A  80      10.655  10.375   2.324  1.00 15.00      A    O  
ATOM    636  N   ARG A  81      12.307  11.586   1.410  1.00 15.00      A    N  
ATOM    637  HN  ARG A  81      12.633  12.475   1.162  1.00 15.00      A    H  
ATOM    638  CA  ARG A  81      13.135  10.416   1.138  1.00 15.00      A    C  
ATOM    639  CB  ARG A  81      13.398  10.245  -0.364  1.00 15.00      A    C  
ATOM    640  CG  ARG A  81      14.339  11.275  -0.968  1.00 15.00      A    C  
ATOM    641  CD  ARG A  81      14.770  10.871  -2.368  1.00 15.00      A    C  
ATOM    642  NE  ARG A  81      15.925  11.640  -2.823  1.00 15.00      A    N  
ATOM    643  HE  ARG A  81      16.247  12.359  -2.241  1.00 15.00      A    H  
ATOM    644  CZ  ARG A  81      16.558  11.420  -3.973  1.00 15.00      A    C  
ATOM    645  NH1 ARG A  81      16.151  10.455  -4.788  1.00 15.00      A    N  
ATOM    646 HH11 ARG A  81      15.334   9.865  -4.530  1.00 15.00      A    H  
ATOM    647 HH12 ARG A  81      16.649  10.288  -5.686  1.00 15.00      A    H  
ATOM    648  NH2 ARG A  81      17.603  12.164  -4.306  1.00 15.00      A    N  
ATOM    649 HH21 ARG A  81      18.099  11.994  -5.204  1.00 15.00      A    H  
ATOM    650 HH22 ARG A  81      17.928  12.919  -3.668  1.00 15.00      A    H  
ATOM    651  C   ARG A  81      14.442  10.459   1.923  1.00 15.00      A    C  
ATOM    652  O   ARG A  81      15.084  11.506   2.029  1.00 15.00      A    O  
ATOM    653  N   VAL A  82      14.822   9.317   2.485  1.00 15.00      A    N  
ATOM    654  HN  VAL A  82      14.260   8.521   2.377  1.00 15.00      A    H  
ATOM    655  CA  VAL A  82      16.053   9.216   3.262  1.00 15.00      A    C  
ATOM    656  CB  VAL A  82      15.771   8.850   4.737  1.00 15.00      A    C  
ATOM    657  CG1 VAL A  82      17.067   8.767   5.529  1.00 15.00      A    C  
ATOM    658  CG2 VAL A  82      14.824   9.859   5.371  1.00 15.00      A    C  
ATOM    659  C   VAL A  82      16.990   8.178   2.653  1.00 15.00      A    C  
ATOM    660  O   VAL A  82      16.675   6.989   2.621  1.00 15.00      A    O  
ATOM    661  N   LEU A  83      18.137   8.639   2.164  1.00 15.00      A    N  
ATOM    662  HN  LEU A  83      18.325   9.600   2.211  1.00 15.00      A    H  
ATOM    663  CA  LEU A  83      19.123   7.751   1.562  1.00 15.00      A    C  
ATOM    664  CB  LEU A  83      20.141   8.555   0.748  1.00 15.00      A    C  
ATOM    665  CG  LEU A  83      19.596   9.318  -0.462  1.00 15.00      A    C  
ATOM    666  CD1 LEU A  83      20.585  10.383  -0.910  1.00 15.00      A    C  
ATOM    667  CD2 LEU A  83      19.289   8.364  -1.606  1.00 15.00      A    C  
ATOM    668  C   LEU A  83      19.839   6.938   2.634  1.00 15.00      A    C  
ATOM    669  O   LEU A  83      20.133   7.445   3.717  1.00 15.00      A    O  
ATOM    670  N   MET A  84      20.112   5.674   2.325  1.00 15.00      A    N  
ATOM    671  HN  MET A  84      19.843   5.331   1.447  1.00 15.00      A    H  
ATOM    672  CA  MET A  84      20.793   4.781   3.257  1.00 15.00      A    C  
ATOM    673  CB  MET A  84      20.750   3.344   2.729  1.00 15.00      A    C  
ATOM    674  CG  MET A  84      21.605   3.122   1.493  1.00 15.00      A    C  
ATOM    675  SD  MET A  84      22.020   1.392   1.225  1.00 15.00      A    S  
ATOM    676  CE  MET A  84      23.416   1.560   0.117  1.00 15.00      A    C  
ATOM    677  C   MET A  84      22.247   5.191   3.462  1.00 15.00      A    C  
ATOM    678  O   MET A  84      22.770   6.048   2.750  1.00 15.00      A    O  
ATOM    679  N   VAL A  85      22.892   4.572   4.445  1.00 15.00      A    N  
ATOM    680  HN  VAL A  85      22.409   3.919   4.995  1.00 15.00      A    H  
ATOM    681  CA  VAL A  85      24.292   4.839   4.732  1.00 15.00      A    C  
ATOM    682  CB  VAL A  85      24.730   4.168   6.054  1.00 15.00      A    C  
ATOM    683  CG1 VAL A  85      26.158   4.555   6.408  1.00 15.00      A    C  
ATOM    684  CG2 VAL A  85      23.780   4.531   7.186  1.00 15.00      A    C  
ATOM    685  C   VAL A  85      25.148   4.302   3.587  1.00 15.00      A    C  
ATOM    686  O   VAL A  85      24.996   3.146   3.187  1.00 15.00      A    O  
ATOM    687  N   GLU A  86      26.029   5.152   3.055  1.00 15.00      A    N  
ATOM    688  HN  GLU A  86      26.091   6.059   3.420  1.00 15.00      A    H  
ATOM    689  CA  GLU A  86      26.904   4.776   1.942  1.00 15.00      A    C  
ATOM    690  CB  GLU A  86      27.898   5.897   1.622  1.00 15.00      A    C  
ATOM    691  CG  GLU A  86      27.447   6.846   0.521  1.00 15.00      A    C  
ATOM    692  CD  GLU A  86      27.515   6.234  -0.869  1.00 15.00      A    C  
ATOM    693  OE1 GLU A  86      27.906   6.953  -1.812  1.00 15.00      A    O  
ATOM    694  OE2 GLU A  86      27.175   5.042  -1.018  1.00 15.00      A    O  
ATOM    695  C   GLU A  86      27.656   3.473   2.191  1.00 15.00      A    C  
ATOM    696  O   GLU A  86      28.042   3.168   3.321  1.00 15.00      A    O  
ATOM    697  N   THR A  87      27.852   2.708   1.122  1.00 15.00      A    N  
ATOM    698  HN  THR A  87      27.512   3.008   0.253  1.00 15.00      A    H  
ATOM    699  CA  THR A  87      28.570   1.442   1.203  1.00 15.00      A    C  
ATOM    700  CB  THR A  87      28.276   0.542  -0.015  1.00 15.00      A    C  
ATOM    701  OG1 THR A  87      29.138  -0.603  -0.013  1.00 15.00      A    O  
ATOM    702  HG1 THR A  87      28.635  -1.381  -0.263  1.00 15.00      A    H  
ATOM    703  CG2 THR A  87      28.441   1.312  -1.314  1.00 15.00      A    C  
ATOM    704  C   THR A  87      30.068   1.707   1.338  1.00 15.00      A    C  
ATOM    705  O   THR A  87      30.575   2.701   0.808  1.00 15.00      A    O  
ATOM    706  N   HIS A  88      30.760   0.823   2.066  1.00 15.00      A    N  
ATOM    707  HN  HIS A  88      30.288   0.051   2.442  1.00 15.00      A    H  
ATOM    708  CA  HIS A  88      32.200   0.963   2.330  1.00 15.00      A    C  
ATOM    709  CB  HIS A  88      33.019   1.202   1.053  1.00 15.00      A    C  
ATOM    710  CG  HIS A  88      32.943   0.079   0.063  1.00 15.00      A    C  
ATOM    711  ND1 HIS A  88      33.488  -1.153   0.334  1.00 15.00      A    N  
ATOM    712  CD2 HIS A  88      32.371   0.054  -1.168  1.00 15.00      A    C  
ATOM    713  CE1 HIS A  88      33.238  -1.898  -0.725  1.00 15.00      A    C  
ATOM    714  NE2 HIS A  88      32.566  -1.211  -1.659  1.00 15.00      A    N  
ATOM    715  HE2 HIS A  88      32.266  -1.549  -2.528  1.00 15.00      A    H  
ATOM    716  C   HIS A  88      32.433   2.068   3.361  1.00 15.00      A    C  
ATOM    717  O   HIS A  88      33.569   2.430   3.671  1.00 15.00      A    O  
ATOM    718  N   ASN A  89      31.324   2.585   3.883  1.00 15.00      A    N  
ATOM    719  HN  ASN A  89      30.460   2.242   3.574  1.00 15.00      A    H  
ATOM    720  CA  ASN A  89      31.332   3.636   4.887  1.00 15.00      A    C  
ATOM    721  CB  ASN A  89      30.531   4.837   4.365  1.00 15.00      A    C  
ATOM    722  CG  ASN A  89      30.915   6.156   5.008  1.00 15.00      A    C  
ATOM    723  OD1 ASN A  89      31.703   6.200   5.951  1.00 15.00      A    O  
ATOM    724  ND2 ASN A  89      30.348   7.243   4.499  1.00 15.00      A    N  
ATOM    725 HD21 ASN A  89      29.724   7.134   3.751  1.00 15.00      A    H  
ATOM    726 HD22 ASN A  89      30.577   8.111   4.892  1.00 15.00      A    H  
ATOM    727  C   ASN A  89      30.689   3.097   6.164  1.00 15.00      A    C  
ATOM    728  O   ASN A  89      29.819   2.226   6.098  1.00 15.00      A    O  
ATOM    729  N   GLU A  90      31.125   3.614   7.314  1.00 15.00      A    N  
ATOM    730  HN  GLU A  90      31.814   4.310   7.286  1.00 15.00      A    H  
ATOM    731  CA  GLU A  90      30.608   3.185   8.617  1.00 15.00      A    C  
ATOM    732  CB  GLU A  90      29.089   3.372   8.738  1.00 15.00      A    C  
ATOM    733  CG  GLU A  90      28.657   4.787   9.091  1.00 15.00      A    C  
ATOM    734  CD  GLU A  90      28.711   5.067  10.582  1.00 15.00      A    C  
ATOM    735  OE1 GLU A  90      27.905   5.894  11.057  1.00 15.00      A    O  
ATOM    736  OE2 GLU A  90      29.555   4.460  11.275  1.00 15.00      A    O  
ATOM    737  C   GLU A  90      31.033   1.758   8.974  1.00 15.00      A    C  
ATOM    738  O   GLU A  90      32.186   1.526   9.343  1.00 15.00      A    O  
ATOM    739  N   ILE A  91      30.107   0.802   8.853  1.00 15.00      A    N  
ATOM    740  HN  ILE A  91      29.211   1.040   8.536  1.00 15.00      A    H  
ATOM    741  CA  ILE A  91      30.402  -0.595   9.183  1.00 15.00      A    C  
ATOM    742  CB  ILE A  91      29.891  -0.980  10.591  1.00 15.00      A    C  
ATOM    743  CG1 ILE A  91      28.463  -0.466  10.812  1.00 15.00      A    C  
ATOM    744  CG2 ILE A  91      30.833  -0.458  11.669  1.00 15.00      A    C  
ATOM    745  CD1 ILE A  91      27.789  -1.028  12.045  1.00 15.00      A    C  
ATOM    746  C   ILE A  91      29.843  -1.583   8.154  1.00 15.00      A    C  
ATOM    747  O   ILE A  91      28.655  -1.560   7.826  1.00 15.00      A    O  
ATOM    748  N   TYR A  92      30.720  -2.453   7.659  1.00 15.00      A    N  
ATOM    749  HN  TYR A  92      31.653  -2.404   7.957  1.00 15.00      A    H  
ATOM    750  CA  TYR A  92      30.348  -3.479   6.682  1.00 15.00      A    C  
ATOM    751  CB  TYR A  92      30.516  -2.935   5.251  1.00 15.00      A    C  
ATOM    752  CG  TYR A  92      30.241  -3.938   4.148  1.00 15.00      A    C  
ATOM    753  CD1 TYR A  92      28.958  -4.420   3.914  1.00 15.00      A    C  
ATOM    754  CD2 TYR A  92      31.275  -4.417   3.351  1.00 15.00      A    C  
ATOM    755  CE1 TYR A  92      28.715  -5.351   2.921  1.00 15.00      A    C  
ATOM    756  CE2 TYR A  92      31.040  -5.344   2.355  1.00 15.00      A    C  
ATOM    757  CZ  TYR A  92      29.761  -5.809   2.145  1.00 15.00      A    C  
ATOM    758  OH  TYR A  92      29.530  -6.741   1.162  1.00 15.00      A    O  
ATOM    759  HH  TYR A  92      30.100  -7.501   1.302  1.00 15.00      A    H  
ATOM    760  C   TYR A  92      31.203  -4.735   6.902  1.00 15.00      A    C  
ATOM    761  O   TYR A  92      31.090  -5.729   6.182  1.00 15.00      A    O  
ATOM    762  N   ASP A  93      32.033  -4.687   7.943  1.00 15.00      A    N  
ATOM    763  HN  ASP A  93      32.042  -3.882   8.501  1.00 15.00      A    H  
ATOM    764  CA  ASP A  93      32.934  -5.788   8.284  1.00 15.00      A    C  
ATOM    765  CB  ASP A  93      33.927  -5.343   9.366  1.00 15.00      A    C  
ATOM    766  CG  ASP A  93      34.555  -3.991   9.076  1.00 15.00      A    C  
ATOM    767  OD1 ASP A  93      34.789  -3.228  10.037  1.00 15.00      A    O  
ATOM    768  OD2 ASP A  93      34.809  -3.693   7.889  1.00 15.00      A    O  
ATOM    769  C   ASP A  93      32.188  -7.043   8.746  1.00 15.00      A    C  
ATOM    770  O   ASP A  93      32.748  -8.139   8.743  1.00 15.00      A    O  
ATOM    771  N   LYS A  94      30.930  -6.882   9.143  1.00 15.00      A    N  
ATOM    772  HN  LYS A  94      30.534  -5.985   9.125  1.00 15.00      A    H  
ATOM    773  CA  LYS A  94      30.123  -8.006   9.611  1.00 15.00      A    C  
ATOM    774  CB  LYS A  94      29.065  -7.521  10.606  1.00 15.00      A    C  
ATOM    775  CG  LYS A  94      29.623  -6.942  11.896  1.00 15.00      A    C  
ATOM    776  CD  LYS A  94      30.206  -8.027  12.787  1.00 15.00      A    C  
ATOM    777  CE  LYS A  94      30.404  -7.526  14.209  1.00 15.00      A    C  
ATOM    778  NZ  LYS A  94      29.113  -7.132  14.841  1.00 15.00      A    N  
ATOM    779  HZ1 LYS A  94      28.641  -6.405  14.266  1.00 15.00      A    H  
ATOM    780  HZ2 LYS A  94      29.283  -6.748  15.792  1.00 15.00      A    H  
ATOM    781  HZ3 LYS A  94      28.486  -7.958  14.920  1.00 15.00      A    H  
ATOM    782  C   LYS A  94      29.435  -8.741   8.460  1.00 15.00      A    C  
ATOM    783  O   LYS A  94      29.138  -9.931   8.566  1.00 15.00      A    O  
ATOM    784  N   PHE A  95      29.191  -8.032   7.361  1.00 15.00      A    N  
ATOM    785  HN  PHE A  95      29.476  -7.095   7.323  1.00 15.00      A    H  
ATOM    786  CA  PHE A  95      28.507  -8.616   6.209  1.00 15.00      A    C  
ATOM    787  CB  PHE A  95      27.237  -7.815   5.902  1.00 15.00      A    C  
ATOM    788  CG  PHE A  95      26.527  -7.292   7.120  1.00 15.00      A    C  
ATOM    789  CD1 PHE A  95      25.721  -8.123   7.882  1.00 15.00      A    C  
ATOM    790  CD2 PHE A  95      26.671  -5.969   7.506  1.00 15.00      A    C  
ATOM    791  CE1 PHE A  95      25.073  -7.644   9.005  1.00 15.00      A    C  
ATOM    792  CE2 PHE A  95      26.026  -5.484   8.626  1.00 15.00      A    C  
ATOM    793  CZ  PHE A  95      25.226  -6.324   9.377  1.00 15.00      A    C  
ATOM    794  C   PHE A  95      29.398  -8.654   4.967  1.00 15.00      A    C  
ATOM    795  O   PHE A  95      28.908  -8.554   3.841  1.00 15.00      A    O  
ATOM    796  N   LYS A  96      30.701  -8.822   5.170  1.00 15.00      A    N  
ATOM    797  HN  LYS A  96      31.034  -8.927   6.086  1.00 15.00      A    H  
ATOM    798  CA  LYS A  96      31.644  -8.858   4.056  1.00 15.00      A    C  
ATOM    799  CB  LYS A  96      33.047  -8.440   4.515  1.00 15.00      A    C  
ATOM    800  CG  LYS A  96      33.641  -9.316   5.609  1.00 15.00      A    C  
ATOM    801  CD  LYS A  96      34.854  -8.659   6.251  1.00 15.00      A    C  
ATOM    802  CE  LYS A  96      35.414  -9.516   7.375  1.00 15.00      A    C  
ATOM    803  NZ  LYS A  96      36.091  -8.697   8.417  1.00 15.00      A    N  
ATOM    804  HZ1 LYS A  96      37.015  -8.367   8.072  1.00 15.00      A    H  
ATOM    805  HZ2 LYS A  96      36.237  -9.262   9.278  1.00 15.00      A    H  
ATOM    806  HZ3 LYS A  96      35.507  -7.869   8.655  1.00 15.00      A    H  
ATOM    807  C   LYS A  96      31.684 -10.222   3.364  1.00 15.00      A    C  
ATOM    808  O   LYS A  96      31.466 -11.259   3.994  1.00 15.00      A    O  
ATOM    809  N   GLN A  97      31.945 -10.191   2.052  1.00 15.00      A    N  
ATOM    810  HN  GLN A  97      32.068  -9.319   1.622  1.00 15.00      A    H  
ATOM    811  CA  GLN A  97      32.048 -11.398   1.221  1.00 15.00      A    C  
ATOM    812  CB  GLN A  97      33.092 -12.382   1.753  1.00 15.00      A    C  
ATOM    813  CG  GLN A  97      34.528 -11.956   1.500  1.00 15.00      A    C  
ATOM    814  CD  GLN A  97      35.528 -12.928   2.090  1.00 15.00      A    C  
ATOM    815  OE1 GLN A  97      35.955 -13.877   1.432  1.00 15.00      A    O  
ATOM    816  NE2 GLN A  97      35.906 -12.697   3.341  1.00 15.00      A    N  
ATOM    817 HE21 GLN A  97      35.524 -11.923   3.803  1.00 15.00      A    H  
ATOM    818 HE22 GLN A  97      36.549 -13.312   3.751  1.00 15.00      A    H  
ATOM    819  C   GLN A  97      30.713 -12.090   0.944  1.00 15.00      A    C  
ATOM    820  O   GLN A  97      30.679 -13.282   0.633  1.00 15.00      A    O  
ATOM    821  N   SER A  98      29.616 -11.347   1.050  1.00 15.00      A    N  
ATOM    822  HN  SER A  98      29.696 -10.409   1.320  1.00 15.00      A    H  
ATOM    823  CA  SER A  98      28.295 -11.901   0.771  1.00 15.00      A    C  
ATOM    824  CB  SER A  98      27.266 -11.405   1.790  1.00 15.00      A    C  
ATOM    825  OG  SER A  98      26.105 -12.218   1.777  1.00 15.00      A    O  
ATOM    826  HG  SER A  98      26.005 -12.620   0.911  1.00 15.00      A    H  
ATOM    827  C   SER A  98      27.889 -11.515  -0.649  1.00 15.00      A    C  
ATOM    828  O   SER A  98      27.139 -10.561  -0.860  1.00 15.00      A    O  
ATOM    829  N   THR A  99      28.405 -12.274  -1.615  1.00 15.00      A    N  
ATOM    830  HN  THR A  99      28.962 -13.040  -1.360  1.00 15.00      A    H  
ATOM    831  CA  THR A  99      28.174 -12.022  -3.039  1.00 15.00      A    C  
ATOM    832  CB  THR A  99      28.964 -13.013  -3.917  1.00 15.00      A    C  
ATOM    833  OG1 THR A  99      28.673 -14.357  -3.509  1.00 15.00      A    O  
ATOM    834  HG1 THR A  99      28.357 -14.860  -4.265  1.00 15.00      A    H  
ATOM    835  CG2 THR A  99      30.460 -12.761  -3.793  1.00 15.00      A    C  
ATOM    836  C   THR A  99      26.705 -12.041  -3.461  1.00 15.00      A    C  
ATOM    837  O   THR A  99      26.307 -11.281  -4.342  1.00 15.00      A    O  
ATOM    838  N   HIS A 100      25.901 -12.895  -2.837  1.00 15.00      A    N  
ATOM    839  HN  HIS A 100      26.260 -13.459  -2.121  1.00 15.00      A    H  
ATOM    840  CA  HIS A 100      24.490 -13.006  -3.201  1.00 15.00      A    C  
ATOM    841  CB  HIS A 100      24.077 -14.478  -3.285  1.00 15.00      A    C  
ATOM    842  CG  HIS A 100      24.675 -15.215  -4.444  1.00 15.00      A    C  
ATOM    843  ND1 HIS A 100      25.919 -15.806  -4.424  1.00 15.00      A    N  
ATOM    844  HD1 HIS A 100      26.537 -15.824  -3.663  1.00 15.00      A    H  
ATOM    845  CD2 HIS A 100      24.178 -15.440  -5.686  1.00 15.00      A    C  
ATOM    846  CE1 HIS A 100      26.129 -16.367  -5.625  1.00 15.00      A    C  
ATOM    847  NE2 HIS A 100      25.100 -16.171  -6.427  1.00 15.00      A    N  
ATOM    848  C   HIS A 100      23.562 -12.251  -2.253  1.00 15.00      A    C  
ATOM    849  O   HIS A 100      22.402 -12.630  -2.092  1.00 15.00      A    O  
ATOM    850  N   SER A 101      24.053 -11.176  -1.639  1.00 15.00      A    N  
ATOM    851  HN  SER A 101      24.980 -10.903  -1.806  1.00 15.00      A    H  
ATOM    852  CA  SER A 101      23.229 -10.403  -0.716  1.00 15.00      A    C  
ATOM    853  CB  SER A 101      23.262 -11.022   0.683  1.00 15.00      A    C  
ATOM    854  OG  SER A 101      22.365 -10.360   1.555  1.00 15.00      A    O  
ATOM    855  HG  SER A 101      22.313 -10.839   2.384  1.00 15.00      A    H  
ATOM    856  C   SER A 101      23.632  -8.931  -0.651  1.00 15.00      A    C  
ATOM    857  O   SER A 101      24.809  -8.601  -0.497  1.00 15.00      A    O  
ATOM    858  N   ILE A 102      22.637  -8.056  -0.775  1.00 15.00      A    N  
ATOM    859  HN  ILE A 102      21.726  -8.391  -0.918  1.00 15.00      A    H  
ATOM    860  CA  ILE A 102      22.854  -6.615  -0.705  1.00 15.00      A    C  
ATOM    861  CB  ILE A 102      22.186  -5.875  -1.887  1.00 15.00      A    C  
ATOM    862  CG1 ILE A 102      22.888  -6.237  -3.201  1.00 15.00      A    C  
ATOM    863  CG2 ILE A 102      22.204  -4.367  -1.668  1.00 15.00      A    C  
ATOM    864  CD1 ILE A 102      22.270  -5.603  -4.429  1.00 15.00      A    C  
ATOM    865  C   ILE A 102      22.307  -6.082   0.618  1.00 15.00      A    C  
ATOM    866  O   ILE A 102      21.145  -6.308   0.955  1.00 15.00      A    O  
ATOM    867  N   TYR A 103      23.152  -5.381   1.367  1.00 15.00      A    N  
ATOM    868  HN  TYR A 103      24.061  -5.219   1.040  1.00 15.00      A    H  
ATOM    869  CA  TYR A 103      22.755  -4.843   2.662  1.00 15.00      A    C  
ATOM    870  CB  TYR A 103      23.799  -5.188   3.726  1.00 15.00      A    C  
ATOM    871  CG  TYR A 103      24.001  -6.677   3.903  1.00 15.00      A    C  
ATOM    872  CD1 TYR A 103      24.931  -7.369   3.136  1.00 15.00      A    C  
ATOM    873  CD2 TYR A 103      23.255  -7.393   4.830  1.00 15.00      A    C  
ATOM    874  CE1 TYR A 103      25.110  -8.731   3.287  1.00 15.00      A    C  
ATOM    875  CE2 TYR A 103      23.430  -8.754   4.989  1.00 15.00      A    C  
ATOM    876  CZ  TYR A 103      24.357  -9.418   4.216  1.00 15.00      A    C  
ATOM    877  OH  TYR A 103      24.533 -10.773   4.371  1.00 15.00      A    O  
ATOM    878  HH  TYR A 103      25.471 -10.971   4.424  1.00 15.00      A    H  
ATOM    879  C   TYR A 103      22.500  -3.340   2.612  1.00 15.00      A    C  
ATOM    880  O   TYR A 103      23.267  -2.583   2.015  1.00 15.00      A    O  
ATOM    881  N   MET A 104      21.407  -2.923   3.246  1.00 15.00      A    N  
ATOM    882  HN  MET A 104      20.845  -3.583   3.703  1.00 15.00      A    H  
ATOM    883  CA  MET A 104      21.019  -1.517   3.291  1.00 15.00      A    C  
ATOM    884  CB  MET A 104      19.766  -1.297   2.438  1.00 15.00      A    C  
ATOM    885  CG  MET A 104      19.943  -1.639   0.968  1.00 15.00      A    C  
ATOM    886  SD  MET A 104      18.415  -2.199   0.194  1.00 15.00      A    S  
ATOM    887  CE  MET A 104      18.237  -3.825   0.922  1.00 15.00      A    C  
ATOM    888  C   MET A 104      20.731  -1.105   4.728  1.00 15.00      A    C  
ATOM    889  O   MET A 104      19.943  -1.751   5.410  1.00 15.00      A    O  
ATOM    890  N   PHE A 105      21.370  -0.034   5.189  1.00 15.00      A    N  
ATOM    891  HN  PHE A 105      21.988   0.449   4.601  1.00 15.00      A    H  
ATOM    892  CA  PHE A 105      21.168   0.435   6.557  1.00 15.00      A    C  
ATOM    893  CB  PHE A 105      22.398   0.153   7.420  1.00 15.00      A    C  
ATOM    894  CG  PHE A 105      22.585  -1.306   7.709  1.00 15.00      A    C  
ATOM    895  CD1 PHE A 105      21.915  -1.905   8.762  1.00 15.00      A    C  
ATOM    896  CD2 PHE A 105      23.416  -2.082   6.919  1.00 15.00      A    C  
ATOM    897  CE1 PHE A 105      22.069  -3.251   9.022  1.00 15.00      A    C  
ATOM    898  CE2 PHE A 105      23.577  -3.429   7.175  1.00 15.00      A    C  
ATOM    899  CZ  PHE A 105      22.901  -4.014   8.228  1.00 15.00      A    C  
ATOM    900  C   PHE A 105      20.795   1.908   6.610  1.00 15.00      A    C  
ATOM    901  O   PHE A 105      21.332   2.721   5.865  1.00 15.00      A    O  
ATOM    902  N   PHE A 106      19.867   2.239   7.499  1.00 15.00      A    N  
ATOM    903  HN  PHE A 106      19.481   1.540   8.067  1.00 15.00      A    H  
ATOM    904  CA  PHE A 106      19.406   3.612   7.659  1.00 15.00      A    C  
ATOM    905  CB  PHE A 106      17.931   3.728   7.255  1.00 15.00      A    C  
ATOM    906  CG  PHE A 106      17.627   3.285   5.853  1.00 15.00      A    C  
ATOM    907  CD1 PHE A 106      17.643   4.193   4.809  1.00 15.00      A    C  
ATOM    908  CD2 PHE A 106      17.321   1.961   5.580  1.00 15.00      A    C  
ATOM    909  CE1 PHE A 106      17.360   3.790   3.518  1.00 15.00      A    C  
ATOM    910  CE2 PHE A 106      17.037   1.551   4.292  1.00 15.00      A    C  
ATOM    911  CZ  PHE A 106      17.058   2.468   3.259  1.00 15.00      A    C  
ATOM    912  C   PHE A 106      19.556   4.064   9.104  1.00 15.00      A    C  
ATOM    913  O   PHE A 106      19.357   3.278  10.033  1.00 15.00      A    O  
ATOM    914  N   GLN A 107      19.912   5.329   9.292  1.00 15.00      A    N  
ATOM    915  HN  GLN A 107      20.078   5.903   8.514  1.00 15.00      A    H  
ATOM    916  CA  GLN A 107      20.056   5.883  10.630  1.00 15.00      A    C  
ATOM    917  CB  GLN A 107      21.024   7.069  10.631  1.00 15.00      A    C  
ATOM    918  CG  GLN A 107      22.454   6.712  10.253  1.00 15.00      A    C  
ATOM    919  CD  GLN A 107      23.381   7.913  10.275  1.00 15.00      A    C  
ATOM    920  OE1 GLN A 107      22.959   9.043  10.031  1.00 15.00      A    O  
ATOM    921  NE2 GLN A 107      24.655   7.675  10.566  1.00 15.00      A    N  
ATOM    922 HE21 GLN A 107      24.924   6.750  10.749  1.00 15.00      A    H  
ATOM    923 HE22 GLN A 107      25.275   8.434  10.584  1.00 15.00      A    H  
ATOM    924  C   GLN A 107      18.689   6.316  11.146  1.00 15.00      A    C  
ATOM    925  O   GLN A 107      17.984   7.078  10.487  1.00 15.00      A    O  
ATOM    926  N   THR A 108      18.312   5.819  12.318  1.00 15.00      A    N  
ATOM    927  HN  THR A 108      18.916   5.214  12.799  1.00 15.00      A    H  
ATOM    928  CA  THR A 108      17.019   6.149  12.907  1.00 15.00      A    C  
ATOM    929  CB  THR A 108      16.691   5.238  14.105  1.00 15.00      A    C  
ATOM    930  OG1 THR A 108      17.185   3.919  13.844  1.00 15.00      A    O  
ATOM    931  HG1 THR A 108      17.033   3.695  12.923  1.00 15.00      A    H  
ATOM    932  CG2 THR A 108      15.187   5.162  14.314  1.00 15.00      A    C  
ATOM    933  C   THR A 108      16.944   7.618  13.327  1.00 15.00      A    C  
ATOM    934  O   THR A 108      15.855   8.164  13.498  1.00 15.00      A    O  
ATOM    935  N   SER A 109      18.103   8.256  13.480  1.00 15.00      A    N  
ATOM    936  HN  SER A 109      18.941   7.768  13.333  1.00 15.00      A    H  
ATOM    937  CA  SER A 109      18.159   9.663  13.865  1.00 15.00      A    C  
ATOM    938  CB  SER A 109      19.587  10.066  14.242  1.00 15.00      A    C  
ATOM    939  OG  SER A 109      20.487   9.825  13.174  1.00 15.00      A    O  
ATOM    940  HG  SER A 109      20.315  10.448  12.464  1.00 15.00      A    H  
ATOM    941  C   SER A 109      17.629  10.557  12.745  1.00 15.00      A    C  
ATOM    942  O   SER A 109      16.908  11.523  12.999  1.00 15.00      A    O  
ATOM    943  N   GLU A 110      17.987  10.222  11.504  1.00 15.00      A    N  
ATOM    944  HN  GLU A 110      18.565   9.443  11.369  1.00 15.00      A    H  
ATOM    945  CA  GLU A 110      17.537  10.984  10.344  1.00 15.00      A    C  
ATOM    946  CB  GLU A 110      18.553  10.906   9.199  1.00 15.00      A    C  
ATOM    947  CG  GLU A 110      18.996   9.496   8.843  1.00 15.00      A    C  
ATOM    948  CD  GLU A 110      20.100   9.465   7.803  1.00 15.00      A    C  
ATOM    949  OE1 GLU A 110      20.761  10.507   7.603  1.00 15.00      A    O  
ATOM    950  OE2 GLU A 110      20.309   8.395   7.194  1.00 15.00      A    O  
ATOM    951  C   GLU A 110      16.156  10.521   9.887  1.00 15.00      A    C  
ATOM    952  O   GLU A 110      15.472  11.218   9.136  1.00 15.00      A    O  
ATOM    953  N   LEU A 111      15.750   9.337  10.349  1.00 15.00      A    N  
ATOM    954  HN  LEU A 111      16.348   8.821  10.930  1.00 15.00      A    H  
ATOM    955  CA  LEU A 111      14.440   8.792  10.013  1.00 15.00      A    C  
ATOM    956  CB  LEU A 111      14.415   7.271  10.192  1.00 15.00      A    C  
ATOM    957  CG  LEU A 111      15.133   6.452   9.117  1.00 15.00      A    C  
ATOM    958  CD1 LEU A 111      15.115   4.974   9.469  1.00 15.00      A    C  
ATOM    959  CD2 LEU A 111      14.505   6.687   7.753  1.00 15.00      A    C  
ATOM    960  C   LEU A 111      13.373   9.454  10.876  1.00 15.00      A    C  
ATOM    961  O   LEU A 111      12.235   9.641  10.445  1.00 15.00      A    O  
ATOM    962  N   ARG A 112      13.760   9.809  12.102  1.00 15.00      A    N  
ATOM    963  HN  ARG A 112      14.676   9.610  12.388  1.00 15.00      A    H  
ATOM    964  CA  ARG A 112      12.860  10.484  13.031  1.00 15.00      A    C  
ATOM    965  CB  ARG A 112      13.297  10.248  14.479  1.00 15.00      A    C  
ATOM    966  CG  ARG A 112      13.119   8.816  14.960  1.00 15.00      A    C  
ATOM    967  CD  ARG A 112      13.722   8.620  16.341  1.00 15.00      A    C  
ATOM    968  NE  ARG A 112      13.754   7.213  16.737  1.00 15.00      A    N  
ATOM    969  HE  ARG A 112      13.128   6.603  16.293  1.00 15.00      A    H  
ATOM    970  CZ  ARG A 112      14.582   6.722  17.657  1.00 15.00      A    C  
ATOM    971  NH1 ARG A 112      15.444   7.521  18.274  1.00 15.00      A    N  
ATOM    972 HH11 ARG A 112      15.474   8.533  18.039  1.00 15.00      A    H  
ATOM    973 HH12 ARG A 112      16.091   7.134  18.991  1.00 15.00      A    H  
ATOM    974  NH2 ARG A 112      14.549   5.431  17.962  1.00 15.00      A    N  
ATOM    975 HH21 ARG A 112      13.876   4.800  17.482  1.00 15.00      A    H  
ATOM    976 HH22 ARG A 112      15.197   5.049  18.681  1.00 15.00      A    H  
ATOM    977  C   ARG A 112      12.831  11.978  12.724  1.00 15.00      A    C  
ATOM    978  O   ARG A 112      11.962  12.708  13.202  1.00 15.00      A    O  
ATOM    979  N   GLU A 113      13.802  12.422  11.925  1.00 15.00      A    N  
ATOM    980  HN  GLU A 113      14.478  11.788  11.604  1.00 15.00      A    H  
ATOM    981  CA  GLU A 113      13.897  13.817  11.515  1.00 15.00      A    C  
ATOM    982  CB  GLU A 113      15.288  14.095  10.931  1.00 15.00      A    C  
ATOM    983  CG  GLU A 113      15.565  15.557  10.605  1.00 15.00      A    C  
ATOM    984  CD  GLU A 113      15.902  16.390  11.829  1.00 15.00      A    C  
ATOM    985  OE1 GLU A 113      15.935  15.829  12.945  1.00 15.00      A    O  
ATOM    986  OE2 GLU A 113      16.138  17.606  11.669  1.00 15.00      A    O  
ATOM    987  C   GLU A 113      12.823  14.116  10.472  1.00 15.00      A    C  
ATOM    988  O   GLU A 113      12.294  15.226  10.403  1.00 15.00      A    O  
ATOM    989  N   ALA A 114      12.502  13.103   9.668  1.00 15.00      A    N  
ATOM    990  HN  ALA A 114      12.967  12.246   9.775  1.00 15.00      A    H  
ATOM    991  CA  ALA A 114      11.484  13.228   8.632  1.00 15.00      A    C  
ATOM    992  CB  ALA A 114      11.780  12.270   7.487  1.00 15.00      A    C  
ATOM    993  C   ALA A 114      10.098  12.957   9.211  1.00 15.00      A    C  
ATOM    994  O   ALA A 114       9.134  13.654   8.893  1.00 15.00      A    O  
ATOM    995  N   VAL A 115      10.010  11.934  10.061  1.00 15.00      A    N  
ATOM    996  HN  VAL A 115      10.815  11.414  10.263  1.00 15.00      A    H  
ATOM    997  CA  VAL A 115       8.751  11.563  10.703  1.00 15.00      A    C  
ATOM    998  CB  VAL A 115       8.350  10.108  10.369  1.00 15.00      A    C  
ATOM    999  CG1 VAL A 115       6.937   9.818  10.851  1.00 15.00      A    C  
ATOM   1000  CG2 VAL A 115       8.472   9.837   8.876  1.00 15.00      A    C  
ATOM   1001  C   VAL A 115       8.873  11.712  12.220  1.00 15.00      A    C  
ATOM   1002  O   VAL A 115       9.511  10.889  12.878  1.00 15.00      A    O  
ATOM   1003  N   PRO A 116       8.265  12.775  12.788  1.00 15.00      A    N  
ATOM   1004  CA  PRO A 116       8.311  13.055  14.235  1.00 15.00      A    C  
ATOM   1005  CB  PRO A 116       7.441  14.309  14.390  1.00 15.00      A    C  
ATOM   1006  CG  PRO A 116       7.438  14.936  13.038  1.00 15.00      A    C  
ATOM   1007  CD  PRO A 116       7.492  13.798  12.060  1.00 15.00      A    C  
ATOM   1008  C   PRO A 116       7.756  11.917  15.094  1.00 15.00      A    C  
ATOM   1009  O   PRO A 116       8.382  11.508  16.071  1.00 15.00      A    O  
ATOM   1010  N   GLU A 117       6.583  11.411  14.726  1.00 15.00      A    N  
ATOM   1011  HN  GLU A 117       6.131  11.773  13.936  1.00 15.00      A    H  
ATOM   1012  CA  GLU A 117       5.951  10.330  15.475  1.00 15.00      A    C  
ATOM   1013  CB  GLU A 117       4.727  10.866  16.229  1.00 15.00      A    C  
ATOM   1014  CG  GLU A 117       4.280  10.004  17.401  1.00 15.00      A    C  
ATOM   1015  CD  GLU A 117       3.370  10.743  18.366  1.00 15.00      A    C  
ATOM   1016  OE1 GLU A 117       3.084  11.935  18.124  1.00 15.00      A    O  
ATOM   1017  OE2 GLU A 117       2.946  10.128  19.367  1.00 15.00      A    O  
ATOM   1018  C   GLU A 117       5.547   9.186  14.544  1.00 15.00      A    C  
ATOM   1019  O   GLU A 117       5.070   9.427  13.437  1.00 15.00      A    O  
ATOM   1020  N   PRO A 118       5.747   7.921  14.982  1.00 15.00      A    N  
ATOM   1021  CA  PRO A 118       5.399   6.727  14.188  1.00 15.00      A    C  
ATOM   1022  CB  PRO A 118       5.744   5.560  15.121  1.00 15.00      A    C  
ATOM   1023  CG  PRO A 118       6.734   6.120  16.081  1.00 15.00      A    C  
ATOM   1024  CD  PRO A 118       6.351   7.557  16.277  1.00 15.00      A    C  
ATOM   1025  C   PRO A 118       3.918   6.669  13.804  1.00 15.00      A    C  
ATOM   1026  O   PRO A 118       3.547   5.993  12.844  1.00 15.00      A    O  
ATOM   1027  N   VAL A 119       3.078   7.375  14.562  1.00 15.00      A    N  
ATOM   1028  HN  VAL A 119       3.434   7.882  15.321  1.00 15.00      A    H  
ATOM   1029  CA  VAL A 119       1.640   7.414  14.294  1.00 15.00      A    C  
ATOM   1030  CB  VAL A 119       0.865   8.045  15.473  1.00 15.00      A    C  
ATOM   1031  CG1 VAL A 119      -0.638   7.930  15.263  1.00 15.00      A    C  
ATOM   1032  CG2 VAL A 119       1.273   7.403  16.791  1.00 15.00      A    C  
ATOM   1033  C   VAL A 119       1.351   8.210  13.020  1.00 15.00      A    C  
ATOM   1034  O   VAL A 119       0.416   7.902  12.278  1.00 15.00      A    O  
ATOM   1035  N   LEU A 120       2.174   9.229  12.771  1.00 15.00      A    N  
ATOM   1036  HN  LEU A 120       2.902   9.414  13.400  1.00 15.00      A    H  
ATOM   1037  CA  LEU A 120       2.024  10.079  11.593  1.00 15.00      A    C  
ATOM   1038  CB  LEU A 120       2.920  11.315  11.709  1.00 15.00      A    C  
ATOM   1039  CG  LEU A 120       2.643  12.234  12.901  1.00 15.00      A    C  
ATOM   1040  CD1 LEU A 120       3.698  13.324  12.996  1.00 15.00      A    C  
ATOM   1041  CD2 LEU A 120       1.251  12.839  12.797  1.00 15.00      A    C  
ATOM   1042  C   LEU A 120       2.337   9.321  10.305  1.00 15.00      A    C  
ATOM   1043  O   LEU A 120       1.756   9.605   9.257  1.00 15.00      A    O  
ATOM   1044  N   LEU A 121       3.260   8.360  10.393  1.00 15.00      A    N  
ATOM   1045  HN  LEU A 121       3.687   8.189  11.258  1.00 15.00      A    H  
ATOM   1046  CA  LEU A 121       3.649   7.555   9.238  1.00 15.00      A    C  
ATOM   1047  CB  LEU A 121       4.789   6.600   9.609  1.00 15.00      A    C  
ATOM   1048  CG  LEU A 121       5.312   5.700   8.485  1.00 15.00      A    C  
ATOM   1049  CD1 LEU A 121       6.095   6.510   7.462  1.00 15.00      A    C  
ATOM   1050  CD2 LEU A 121       6.160   4.570   9.048  1.00 15.00      A    C  
ATOM   1051  C   LEU A 121       2.461   6.765   8.697  1.00 15.00      A    C  
ATOM   1052  O   LEU A 121       1.755   6.094   9.450  1.00 15.00      A    O  
ATOM   1053  N   SER A 122       2.241   6.857   7.389  1.00 15.00      A    N  
ATOM   1054  HN  SER A 122       2.837   7.410   6.842  1.00 15.00      A    H  
ATOM   1055  CA  SER A 122       1.137   6.154   6.750  1.00 15.00      A    C  
ATOM   1056  CB  SER A 122       0.211   7.134   6.024  1.00 15.00      A    C  
ATOM   1057  OG  SER A 122       0.914   7.884   5.049  1.00 15.00      A    O  
ATOM   1058  HG  SER A 122       1.777   8.127   5.391  1.00 15.00      A    H  
ATOM   1059  C   SER A 122       1.633   5.076   5.792  1.00 15.00      A    C  
ATOM   1060  O   SER A 122       1.026   4.010   5.686  1.00 15.00      A    O  
ATOM   1061  N   ARG A 123       2.736   5.353   5.098  1.00 15.00      A    N  
ATOM   1062  HN  ARG A 123       3.181   6.217   5.224  1.00 15.00      A    H  
ATOM   1063  CA  ARG A 123       3.295   4.392   4.154  1.00 15.00      A    C  
ATOM   1064  CB  ARG A 123       2.547   4.433   2.819  1.00 15.00      A    C  
ATOM   1065  CG  ARG A 123       2.935   3.314   1.866  1.00 15.00      A    C  
ATOM   1066  CD  ARG A 123       2.158   3.398   0.565  1.00 15.00      A    C  
ATOM   1067  NE  ARG A 123       2.421   2.251  -0.300  1.00 15.00      A    N  
ATOM   1068  HE  ARG A 123       3.324   1.869  -0.286  1.00 15.00      A    H  
ATOM   1069  CZ  ARG A 123       1.507   1.701  -1.095  1.00 15.00      A    C  
ATOM   1070  NH1 ARG A 123       0.274   2.191  -1.134  1.00 15.00      A    N  
ATOM   1071 HH11 ARG A 123      -0.438   1.759  -1.757  1.00 15.00      A    H  
ATOM   1072 HH12 ARG A 123       0.018   3.008  -0.540  1.00 15.00      A    H  
ATOM   1073  NH2 ARG A 123       1.828   0.659  -1.850  1.00 15.00      A    N  
ATOM   1074 HH21 ARG A 123       2.793   0.272  -1.820  1.00 15.00      A    H  
ATOM   1075 HH22 ARG A 123       1.115   0.228  -2.472  1.00 15.00      A    H  
ATOM   1076  C   ARG A 123       4.788   4.604   3.925  1.00 15.00      A    C  
ATOM   1077  O   ARG A 123       5.241   5.721   3.675  1.00 15.00      A    O  
ATOM   1078  N   ALA A 124       5.541   3.514   4.012  1.00 15.00      A    N  
ATOM   1079  HN  ALA A 124       5.113   2.659   4.228  1.00 15.00      A    H  
ATOM   1080  CA  ALA A 124       6.981   3.541   3.797  1.00 15.00      A    C  
ATOM   1081  CB  ALA A 124       7.712   3.340   5.114  1.00 15.00      A    C  
ATOM   1082  C   ALA A 124       7.365   2.451   2.804  1.00 15.00      A    C  
ATOM   1083  O   ALA A 124       6.930   1.308   2.935  1.00 15.00      A    O  
ATOM   1084  N   GLU A 125       8.169   2.804   1.805  1.00 15.00      A    N  
ATOM   1085  HN  GLU A 125       8.489   3.729   1.746  1.00 15.00      A    H  
ATOM   1086  CA  GLU A 125       8.581   1.838   0.794  1.00 15.00      A    C  
ATOM   1087  CB  GLU A 125       7.658   1.897  -0.432  1.00 15.00      A    C  
ATOM   1088  CG  GLU A 125       7.380   3.303  -0.949  1.00 15.00      A    C  
ATOM   1089  CD  GLU A 125       6.382   3.324  -2.094  1.00 15.00      A    C  
ATOM   1090  OE1 GLU A 125       5.810   2.259  -2.410  1.00 15.00      A    O  
ATOM   1091  OE2 GLU A 125       6.169   4.409  -2.676  1.00 15.00      A    O  
ATOM   1092  C   GLU A 125      10.044   1.990   0.382  1.00 15.00      A    C  
ATOM   1093  O   GLU A 125      10.497   3.080   0.030  1.00 15.00      A    O  
ATOM   1094  N   LEU A 126      10.774   0.877   0.440  1.00 15.00      A    N  
ATOM   1095  HN  LEU A 126      10.352   0.052   0.756  1.00 15.00      A    H  
ATOM   1096  CA  LEU A 126      12.179   0.843   0.053  1.00 15.00      A    C  
ATOM   1097  CB  LEU A 126      12.865  -0.352   0.722  1.00 15.00      A    C  
ATOM   1098  CG  LEU A 126      14.304  -0.651   0.293  1.00 15.00      A    C  
ATOM   1099  CD1 LEU A 126      15.270   0.357   0.895  1.00 15.00      A    C  
ATOM   1100  CD2 LEU A 126      14.693  -2.071   0.679  1.00 15.00      A    C  
ATOM   1101  C   LEU A 126      12.279   0.718  -1.464  1.00 15.00      A    C  
ATOM   1102  O   LEU A 126      11.680  -0.180  -2.055  1.00 15.00      A    O  
ATOM   1103  N   ARG A 127      13.028   1.619  -2.094  1.00 15.00      A    N  
ATOM   1104  HN  ARG A 127      13.494   2.305  -1.574  1.00 15.00      A    H  
ATOM   1105  CA  ARG A 127      13.166   1.601  -3.548  1.00 15.00      A    C  
ATOM   1106  CB  ARG A 127      12.669   2.906  -4.172  1.00 15.00      A    C  
ATOM   1107  CG  ARG A 127      11.180   3.147  -3.980  1.00 15.00      A    C  
ATOM   1108  CD  ARG A 127      10.674   4.273  -4.865  1.00 15.00      A    C  
ATOM   1109  NE  ARG A 127       9.220   4.409  -4.794  1.00 15.00      A    N  
ATOM   1110  HE  ARG A 127       8.770   4.053  -3.999  1.00 15.00      A    H  
ATOM   1111  CZ  ARG A 127       8.481   4.980  -5.741  1.00 15.00      A    C  
ATOM   1112  NH1 ARG A 127       9.056   5.472  -6.833  1.00 15.00      A    N  
ATOM   1113 HH11 ARG A 127      10.088   5.411  -6.950  1.00 15.00      A    H  
ATOM   1114 HH12 ARG A 127       8.475   5.920  -7.573  1.00 15.00      A    H  
ATOM   1115  NH2 ARG A 127       7.165   5.062  -5.592  1.00 15.00      A    N  
ATOM   1116 HH21 ARG A 127       6.714   4.678  -4.736  1.00 15.00      A    H  
ATOM   1117 HH22 ARG A 127       6.584   5.509  -6.330  1.00 15.00      A    H  
ATOM   1118  C   ARG A 127      14.578   1.266  -4.020  1.00 15.00      A    C  
ATOM   1119  O   ARG A 127      15.566   1.830  -3.543  1.00 15.00      A    O  
ATOM   1120  N   LEU A 128      14.642   0.340  -4.974  1.00 15.00      A    N  
ATOM   1121  HN  LEU A 128      13.806  -0.050  -5.302  1.00 15.00      A    H  
ATOM   1122  CA  LEU A 128      15.899  -0.114  -5.556  1.00 15.00      A    C  
ATOM   1123  CB  LEU A 128      16.117  -1.599  -5.235  1.00 15.00      A    C  
ATOM   1124  CG  LEU A 128      16.007  -1.996  -3.757  1.00 15.00      A    C  
ATOM   1125  CD1 LEU A 128      15.924  -3.506  -3.602  1.00 15.00      A    C  
ATOM   1126  CD2 LEU A 128      17.177  -1.442  -2.963  1.00 15.00      A    C  
ATOM   1127  C   LEU A 128      15.884   0.095  -7.071  1.00 15.00      A    C  
ATOM   1128  O   LEU A 128      14.820   0.286  -7.668  1.00 15.00      A    O  
ATOM   1129  N   LEU A 129      17.062   0.057  -7.691  1.00 15.00      A    N  
ATOM   1130  HN  LEU A 129      17.873  -0.096  -7.166  1.00 15.00      A    H  
ATOM   1131  CA  LEU A 129      17.165   0.254  -9.137  1.00 15.00      A    C  
ATOM   1132  CB  LEU A 129      17.731   1.637  -9.470  1.00 15.00      A    C  
ATOM   1133  CG  LEU A 129      17.859   1.944 -10.964  1.00 15.00      A    C  
ATOM   1134  CD1 LEU A 129      16.486   2.092 -11.605  1.00 15.00      A    C  
ATOM   1135  CD2 LEU A 129      18.714   3.179 -11.209  1.00 15.00      A    C  
ATOM   1136  C   LEU A 129      18.001  -0.821  -9.825  1.00 15.00      A    C  
ATOM   1137  O   LEU A 129      19.234  -0.801  -9.763  1.00 15.00      A    O  
ATOM   1138  N   ARG A 130      17.322  -1.752 -10.496  1.00 15.00      A    N  
ATOM   1139  HN  ARG A 130      16.342  -1.728 -10.498  1.00 15.00      A    H  
ATOM   1140  CA  ARG A 130      17.996  -2.816 -11.221  1.00 15.00      A    C  
ATOM   1141  CB  ARG A 130      17.290  -4.150 -10.978  1.00 15.00      A    C  
ATOM   1142  CG  ARG A 130      15.787  -4.073 -11.121  1.00 15.00      A    C  
ATOM   1143  CD  ARG A 130      15.298  -4.754 -12.384  1.00 15.00      A    C  
ATOM   1144  NE  ARG A 130      14.691  -3.823 -13.332  1.00 15.00      A    N  
ATOM   1145  HE  ARG A 130      14.425  -2.936 -13.002  1.00 15.00      A    H  
ATOM   1146  CZ  ARG A 130      14.443  -4.147 -14.599  1.00 15.00      A    C  
ATOM   1147  NH1 ARG A 130      14.721  -5.369 -15.016  1.00 15.00      A    N  
ATOM   1148 HH11 ARG A 130      14.527  -5.643 -15.994  1.00 15.00      A    H  
ATOM   1149 HH12 ARG A 130      15.138  -6.050 -14.351  1.00 15.00      A    H  
ATOM   1150  NH2 ARG A 130      14.033  -3.240 -15.481  1.00 15.00      A    N  
ATOM   1151 HH21 ARG A 130      13.841  -3.516 -16.467  1.00 15.00      A    H  
ATOM   1152 HH22 ARG A 130      13.906  -2.250 -15.188  1.00 15.00      A    H  
ATOM   1153  C   ARG A 130      18.069  -2.490 -12.718  1.00 15.00      A    C  
ATOM   1154  O   ARG A 130      17.264  -1.710 -13.238  1.00 15.00      A    O  
ATOM   1155  N   LEU A 131      19.044  -3.085 -13.399  1.00 15.00      A    N  
ATOM   1156  HN  LEU A 131      19.642  -3.701 -12.925  1.00 15.00      A    H  
ATOM   1157  CA  LEU A 131      19.246  -2.835 -14.830  1.00 15.00      A    C  
ATOM   1158  CB  LEU A 131      20.438  -1.890 -15.043  1.00 15.00      A    C  
ATOM   1159  CG  LEU A 131      20.219  -0.419 -14.649  1.00 15.00      A    C  
ATOM   1160  CD1 LEU A 131      20.719  -0.155 -13.234  1.00 15.00      A    C  
ATOM   1161  CD2 LEU A 131      20.898   0.521 -15.639  1.00 15.00      A    C  
ATOM   1162  C   LEU A 131      19.432  -4.108 -15.663  1.00 15.00      A    C  
ATOM   1163  O   LEU A 131      19.738  -4.020 -16.854  1.00 15.00      A    O  
ATOM   1164  N   LYS A 132      19.241  -5.278 -15.047  1.00 15.00      A    N  
ATOM   1165  HN  LYS A 132      18.993  -5.280 -14.101  1.00 15.00      A    H  
ATOM   1166  CA  LYS A 132      19.392  -6.557 -15.753  1.00 15.00      A    C  
ATOM   1167  CB  LYS A 132      19.443  -7.731 -14.773  1.00 15.00      A    C  
ATOM   1168  CG  LYS A 132      20.752  -7.831 -14.006  1.00 15.00      A    C  
ATOM   1169  CD  LYS A 132      20.932  -9.204 -13.382  1.00 15.00      A    C  
ATOM   1170  CE  LYS A 132      21.331 -10.237 -14.422  1.00 15.00      A    C  
ATOM   1171  NZ  LYS A 132      22.703  -9.992 -14.936  1.00 15.00      A    N  
ATOM   1172  HZ1 LYS A 132      23.004 -10.781 -15.544  1.00 15.00      A    H  
ATOM   1173  HZ2 LYS A 132      23.369  -9.904 -14.143  1.00 15.00      A    H  
ATOM   1174  HZ3 LYS A 132      22.723  -9.113 -15.490  1.00 15.00      A    H  
ATOM   1175  C   LYS A 132      18.292  -6.767 -16.796  1.00 15.00      A    C  
ATOM   1176  O   LYS A 132      17.112  -6.509 -16.539  1.00 15.00      A    O  
ATOM   1177  N   LEU A 133      18.692  -7.242 -17.977  1.00 15.00      A    N  
ATOM   1178  HN  LEU A 133      19.643  -7.428 -18.117  1.00 15.00      A    H  
ATOM   1179  CA  LEU A 133      17.755  -7.466 -19.075  1.00 15.00      A    C  
ATOM   1180  CB  LEU A 133      17.996  -6.427 -20.173  1.00 15.00      A    C  
ATOM   1181  CG  LEU A 133      19.419  -6.355 -20.744  1.00 15.00      A    C  
ATOM   1182  CD1 LEU A 133      19.500  -7.050 -22.096  1.00 15.00      A    C  
ATOM   1183  CD2 LEU A 133      19.883  -4.912 -20.851  1.00 15.00      A    C  
ATOM   1184  C   LEU A 133      17.847  -8.870 -19.679  1.00 15.00      A    C  
ATOM   1185  O   LEU A 133      17.016  -9.239 -20.508  1.00 15.00      A    O  
ATOM   1186  N   LYS A 134      18.849  -9.647 -19.280  1.00 15.00      A    N  
ATOM   1187  HN  LYS A 134      19.480  -9.315 -18.608  1.00 15.00      A    H  
ATOM   1188  CA  LYS A 134      19.025 -10.992 -19.830  1.00 15.00      A    C  
ATOM   1189  CB  LYS A 134      20.497 -11.416 -19.809  1.00 15.00      A    C  
ATOM   1190  CG  LYS A 134      21.373 -10.653 -20.794  1.00 15.00      A    C  
ATOM   1191  CD  LYS A 134      22.793 -11.201 -20.829  1.00 15.00      A    C  
ATOM   1192  CE  LYS A 134      22.861 -12.545 -21.540  1.00 15.00      A    C  
ATOM   1193  NZ  LYS A 134      24.262 -13.034 -21.669  1.00 15.00      A    N  
ATOM   1194  HZ1 LYS A 134      24.722 -13.051 -20.736  1.00 15.00      A    H  
ATOM   1195  HZ2 LYS A 134      24.804 -12.408 -22.298  1.00 15.00      A    H  
ATOM   1196  HZ3 LYS A 134      24.270 -13.996 -22.065  1.00 15.00      A    H  
ATOM   1197  C   LYS A 134      18.135 -12.043 -19.165  1.00 15.00      A    C  
ATOM   1198  O   LYS A 134      17.137 -12.474 -19.742  1.00 15.00      A    O  
ATOM   1199  N   VAL A 135      18.504 -12.455 -17.955  1.00 15.00      A    N  
ATOM   1200  HN  VAL A 135      19.301 -12.067 -17.541  1.00 15.00      A    H  
ATOM   1201  CA  VAL A 135      17.747 -13.473 -17.228  1.00 15.00      A    C  
ATOM   1202  CB  VAL A 135      18.697 -14.530 -16.610  1.00 15.00      A    C  
ATOM   1203  CG1 VAL A 135      17.941 -15.798 -16.235  1.00 15.00      A    C  
ATOM   1204  CG2 VAL A 135      19.846 -14.851 -17.555  1.00 15.00      A    C  
ATOM   1205  C   VAL A 135      16.916 -12.845 -16.110  1.00 15.00      A    C  
ATOM   1206  O   VAL A 135      17.219 -11.745 -15.644  1.00 15.00      A    O  
ATOM   1207  N   GLU A 136      15.856 -13.543 -15.694  1.00 15.00      A    N  
ATOM   1208  HN  GLU A 136      15.646 -14.396 -16.128  1.00 15.00      A    H  
ATOM   1209  CA  GLU A 136      15.003 -13.067 -14.610  1.00 15.00      A    C  
ATOM   1210  CB  GLU A 136      13.633 -13.753 -14.645  1.00 15.00      A    C  
ATOM   1211  CG  GLU A 136      13.677 -15.269 -14.538  1.00 15.00      A    C  
ATOM   1212  CD  GLU A 136      12.332 -15.867 -14.171  1.00 15.00      A    C  
ATOM   1213  OE1 GLU A 136      11.323 -15.131 -14.201  1.00 15.00      A    O  
ATOM   1214  OE2 GLU A 136      12.289 -17.074 -13.852  1.00 15.00      A    O  
ATOM   1215  C   GLU A 136      15.694 -13.306 -13.270  1.00 15.00      A    C  
ATOM   1216  O   GLU A 136      16.461 -14.260 -13.124  1.00 15.00      A    O  
ATOM   1217  N   GLN A 137      15.431 -12.444 -12.293  1.00 15.00      A    N  
ATOM   1218  HN  GLN A 137      14.794 -11.715 -12.449  1.00 15.00      A    H  
ATOM   1219  CA  GLN A 137      16.076 -12.571 -10.989  1.00 15.00      A    C  
ATOM   1220  CB  GLN A 137      17.032 -11.397 -10.756  1.00 15.00      A    C  
ATOM   1221  CG  GLN A 137      17.904 -11.067 -11.961  1.00 15.00      A    C  
ATOM   1222  CD  GLN A 137      18.946 -12.132 -12.247  1.00 15.00      A    C  
ATOM   1223  OE1 GLN A 137      19.590 -12.646 -11.338  1.00 15.00      A    O  
ATOM   1224  NE2 GLN A 137      19.100 -12.487 -13.516  1.00 15.00      A    N  
ATOM   1225 HE21 GLN A 137      18.539 -12.050 -14.191  1.00 15.00      A    H  
ATOM   1226 HE22 GLN A 137      19.767 -13.174 -13.727  1.00 15.00      A    H  
ATOM   1227  C   GLN A 137      15.077 -12.691  -9.839  1.00 15.00      A    C  
ATOM   1228  O   GLN A 137      14.347 -11.752  -9.529  1.00 15.00      A    O  
ATOM   1229  N   HIS A 138      15.063 -13.859  -9.205  1.00 15.00      A    N  
ATOM   1230  HN  HIS A 138      15.667 -14.569  -9.507  1.00 15.00      A    H  
ATOM   1231  CA  HIS A 138      14.179 -14.118  -8.073  1.00 15.00      A    C  
ATOM   1232  CB  HIS A 138      13.850 -15.615  -8.020  1.00 15.00      A    C  
ATOM   1233  CG  HIS A 138      12.570 -15.968  -7.321  1.00 15.00      A    C  
ATOM   1234  ND1 HIS A 138      11.807 -17.033  -7.735  1.00 15.00      A    N  
ATOM   1235  CD2 HIS A 138      11.982 -15.394  -6.241  1.00 15.00      A    C  
ATOM   1236  CE1 HIS A 138      10.781 -17.090  -6.907  1.00 15.00      A    C  
ATOM   1237  NE2 HIS A 138      10.845 -16.119  -5.987  1.00 15.00      A    N  
ATOM   1238  HE2 HIS A 138      10.205 -15.957  -5.262  1.00 15.00      A    H  
ATOM   1239  C   HIS A 138      14.880 -13.687  -6.784  1.00 15.00      A    C  
ATOM   1240  O   HIS A 138      15.869 -14.297  -6.379  1.00 15.00      A    O  
ATOM   1241  N   VAL A 139      14.375 -12.632  -6.147  1.00 15.00      A    N  
ATOM   1242  HN  VAL A 139      13.577 -12.190  -6.506  1.00 15.00      A    H  
ATOM   1243  CA  VAL A 139      14.986 -12.124  -4.918  1.00 15.00      A    C  
ATOM   1244  CB  VAL A 139      15.516 -10.683  -5.091  1.00 15.00      A    C  
ATOM   1245  CG1 VAL A 139      16.661 -10.645  -6.091  1.00 15.00      A    C  
ATOM   1246  CG2 VAL A 139      14.399  -9.741  -5.514  1.00 15.00      A    C  
ATOM   1247  C   VAL A 139      14.040 -12.177  -3.719  1.00 15.00      A    C  
ATOM   1248  O   VAL A 139      12.842 -12.419  -3.863  1.00 15.00      A    O  
ATOM   1249  N   GLU A 140      14.604 -11.946  -2.533  1.00 15.00      A    N  
ATOM   1250  HN  GLU A 140      15.567 -11.766  -2.495  1.00 15.00      A    H  
ATOM   1251  CA  GLU A 140      13.842 -11.953  -1.288  1.00 15.00      A    C  
ATOM   1252  CB  GLU A 140      14.062 -13.269  -0.536  1.00 15.00      A    C  
ATOM   1253  CG  GLU A 140      13.194 -14.423  -1.007  1.00 15.00      A    C  
ATOM   1254  CD  GLU A 140      13.403 -15.675  -0.177  1.00 15.00      A    C  
ATOM   1255  OE1 GLU A 140      13.273 -15.594   1.063  1.00 15.00      A    O  
ATOM   1256  OE2 GLU A 140      13.695 -16.736  -0.765  1.00 15.00      A    O  
ATOM   1257  C   GLU A 140      14.266 -10.793  -0.393  1.00 15.00      A    C  
ATOM   1258  O   GLU A 140      15.400 -10.319  -0.474  1.00 15.00      A    O  
ATOM   1259  N   LEU A 141      13.353 -10.339   0.460  1.00 15.00      A    N  
ATOM   1260  HN  LEU A 141      12.463 -10.751   0.476  1.00 15.00      A    H  
ATOM   1261  CA  LEU A 141      13.647  -9.244   1.376  1.00 15.00      A    C  
ATOM   1262  CB  LEU A 141      12.620  -8.117   1.245  1.00 15.00      A    C  
ATOM   1263  CG  LEU A 141      12.998  -6.791   1.911  1.00 15.00      A    C  
ATOM   1264  CD1 LEU A 141      14.258  -6.212   1.281  1.00 15.00      A    C  
ATOM   1265  CD2 LEU A 141      11.850  -5.798   1.828  1.00 15.00      A    C  
ATOM   1266  C   LEU A 141      13.709  -9.748   2.814  1.00 15.00      A    C  
ATOM   1267  O   LEU A 141      12.938 -10.623   3.208  1.00 15.00      A    O  
ATOM   1268  N   TYR A 142      14.636  -9.194   3.591  1.00 15.00      A    N  
ATOM   1269  HN  TYR A 142      15.217  -8.498   3.218  1.00 15.00      A    H  
ATOM   1270  CA  TYR A 142      14.810  -9.594   4.983  1.00 15.00      A    C  
ATOM   1271  CB  TYR A 142      16.067 -10.455   5.137  1.00 15.00      A    C  
ATOM   1272  CG  TYR A 142      15.896 -11.881   4.667  1.00 15.00      A    C  
ATOM   1273  CD1 TYR A 142      16.092 -12.226   3.335  1.00 15.00      A    C  
ATOM   1274  CD2 TYR A 142      15.535 -12.884   5.556  1.00 15.00      A    C  
ATOM   1275  CE1 TYR A 142      15.930 -13.529   2.905  1.00 15.00      A    C  
ATOM   1276  CE2 TYR A 142      15.373 -14.188   5.135  1.00 15.00      A    C  
ATOM   1277  CZ  TYR A 142      15.571 -14.506   3.809  1.00 15.00      A    C  
ATOM   1278  OH  TYR A 142      15.409 -15.804   3.386  1.00 15.00      A    O  
ATOM   1279  HH  TYR A 142      15.897 -15.938   2.570  1.00 15.00      A    H  
ATOM   1280  C   TYR A 142      14.892  -8.388   5.912  1.00 15.00      A    C  
ATOM   1281  O   TYR A 142      15.295  -7.300   5.505  1.00 15.00      A    O  
ATOM   1282  N   GLN A 143      14.499  -8.593   7.164  1.00 15.00      A    N  
ATOM   1283  HN  GLN A 143      14.171  -9.482   7.419  1.00 15.00      A    H  
ATOM   1284  CA  GLN A 143      14.535  -7.538   8.170  1.00 15.00      A    C  
ATOM   1285  CB  GLN A 143      13.152  -7.359   8.800  1.00 15.00      A    C  
ATOM   1286  CG  GLN A 143      13.048  -6.183   9.759  1.00 15.00      A    C  
ATOM   1287  CD  GLN A 143      11.839  -6.275  10.669  1.00 15.00      A    C  
ATOM   1288  OE1 GLN A 143      10.811  -6.843  10.302  1.00 15.00      A    O  
ATOM   1289  NE2 GLN A 143      11.954  -5.710  11.866  1.00 15.00      A    N  
ATOM   1290 HE21 GLN A 143      12.801  -5.269  12.090  1.00 15.00      A    H  
ATOM   1291 HE22 GLN A 143      11.190  -5.761  12.477  1.00 15.00      A    H  
ATOM   1292  C   GLN A 143      15.555  -7.885   9.248  1.00 15.00      A    C  
ATOM   1293  O   GLN A 143      15.629  -9.031   9.693  1.00 15.00      A    O  
ATOM   1294  N   LYS A 144      16.343  -6.898   9.667  1.00 15.00      A    N  
ATOM   1295  HN  LYS A 144      16.242  -6.003   9.280  1.00 15.00      A    H  
ATOM   1296  CA  LYS A 144      17.355  -7.129  10.688  1.00 15.00      A    C  
ATOM   1297  CB  LYS A 144      18.510  -6.133  10.594  1.00 15.00      A    C  
ATOM   1298  CG  LYS A 144      19.709  -6.548  11.430  1.00 15.00      A    C  
ATOM   1299  CD  LYS A 144      20.792  -5.489  11.448  1.00 15.00      A    C  
ATOM   1300  CE  LYS A 144      21.928  -5.909  12.365  1.00 15.00      A    C  
ATOM   1301  NZ  LYS A 144      22.997  -4.880  12.437  1.00 15.00      A    N  
ATOM   1302  HZ1 LYS A 144      23.713  -5.159  13.137  1.00 15.00      A    H  
ATOM   1303  HZ2 LYS A 144      22.592  -3.964  12.716  1.00 15.00      A    H  
ATOM   1304  HZ3 LYS A 144      23.455  -4.776  11.509  1.00 15.00      A    H  
ATOM   1305  C   LYS A 144      16.777  -7.144  12.100  1.00 15.00      A    C  
ATOM   1306  O   LYS A 144      16.065  -6.226  12.511  1.00 15.00      A    O  
ATOM   1307  N   TYR A 145      17.099  -8.208  12.827  1.00 15.00      A    N  
ATOM   1308  HN  TYR A 145      17.656  -8.903  12.417  1.00 15.00      A    H  
ATOM   1309  CA  TYR A 145      16.652  -8.393  14.201  1.00 15.00      A    C  
ATOM   1310  CB  TYR A 145      15.639  -9.548  14.247  1.00 15.00      A    C  
ATOM   1311  CG  TYR A 145      14.749  -9.606  15.479  1.00 15.00      A    C  
ATOM   1312  CD1 TYR A 145      15.173  -9.124  16.712  1.00 15.00      A    C  
ATOM   1313  CD2 TYR A 145      13.479 -10.162  15.402  1.00 15.00      A    C  
ATOM   1314  CE1 TYR A 145      14.361  -9.194  17.828  1.00 15.00      A    C  
ATOM   1315  CE2 TYR A 145      12.659 -10.234  16.511  1.00 15.00      A    C  
ATOM   1316  CZ  TYR A 145      13.105  -9.750  17.721  1.00 15.00      A    C  
ATOM   1317  OH  TYR A 145      12.293  -9.825  18.830  1.00 15.00      A    O  
ATOM   1318  HH  TYR A 145      12.354  -9.006  19.326  1.00 15.00      A    H  
ATOM   1319  C   TYR A 145      17.858  -8.727  15.082  1.00 15.00      A    C  
ATOM   1320  O   TYR A 145      18.630  -9.629  14.763  1.00 15.00      A    O  
ATOM   1321  N   SER A 146      18.017  -7.982  16.176  1.00 15.00      A    N  
ATOM   1322  HN  SER A 146      17.377  -7.262  16.352  1.00 15.00      A    H  
ATOM   1323  CA  SER A 146      19.117  -8.195  17.121  1.00 15.00      A    C  
ATOM   1324  CB  SER A 146      18.957  -9.521  17.877  1.00 15.00      A    C  
ATOM   1325  OG  SER A 146      19.822  -9.578  18.999  1.00 15.00      A    O  
ATOM   1326  HG  SER A 146      20.183 -10.465  19.081  1.00 15.00      A    H  
ATOM   1327  C   SER A 146      20.493  -8.090  16.454  1.00 15.00      A    C  
ATOM   1328  O   SER A 146      20.876  -7.020  15.981  1.00 15.00      A    O  
ATOM   1329  N   GLN A 147      21.229  -9.204  16.408  1.00 15.00      A    N  
ATOM   1330  HN  GLN A 147      20.867 -10.035  16.783  1.00 15.00      A    H  
ATOM   1331  CA  GLN A 147      22.559  -9.211  15.809  1.00 15.00      A    C  
ATOM   1332  CB  GLN A 147      23.644  -9.255  16.888  1.00 15.00      A    C  
ATOM   1333  CG  GLN A 147      23.781  -7.954  17.662  1.00 15.00      A    C  
ATOM   1334  CD  GLN A 147      24.331  -8.157  19.057  1.00 15.00      A    C  
ATOM   1335  OE1 GLN A 147      25.536  -8.048  19.286  1.00 15.00      A    O  
ATOM   1336  NE2 GLN A 147      23.446  -8.463  19.998  1.00 15.00      A    N  
ATOM   1337 HE21 GLN A 147      22.504  -8.540  19.739  1.00 15.00      A    H  
ATOM   1338 HE22 GLN A 147      23.771  -8.597  20.912  1.00 15.00      A    H  
ATOM   1339  C   GLN A 147      22.742 -10.347  14.811  1.00 15.00      A    C  
ATOM   1340  O   GLN A 147      22.874 -11.512  15.193  1.00 15.00      A    O  
ATOM   1341  N   ASN A 148      22.736  -9.980  13.528  1.00 15.00      A    N  
ATOM   1342  HN  ASN A 148      22.598  -9.034  13.315  1.00 15.00      A    H  
ATOM   1343  CA  ASN A 148      22.920 -10.922  12.422  1.00 15.00      A    C  
ATOM   1344  CB  ASN A 148      24.251 -11.675  12.532  1.00 15.00      A    C  
ATOM   1345  CG  ASN A 148      24.821 -12.061  11.180  1.00 15.00      A    C  
ATOM   1346  OD1 ASN A 148      25.360 -11.222  10.457  1.00 15.00      A    O  
ATOM   1347  ND2 ASN A 148      24.717 -13.339  10.838  1.00 15.00      A    N  
ATOM   1348 HD21 ASN A 148      24.284 -13.951  11.469  1.00 15.00      A    H  
ATOM   1349 HD22 ASN A 148      25.074 -13.617   9.970  1.00 15.00      A    H  
ATOM   1350  C   ASN A 148      21.733 -11.873  12.220  1.00 15.00      A    C  
ATOM   1351  O   ASN A 148      21.832 -12.850  11.477  1.00 15.00      A    O  
ATOM   1352  N   SER A 149      20.610 -11.582  12.875  1.00 15.00      A    N  
ATOM   1353  HN  SER A 149      20.587 -10.801  13.466  1.00 15.00      A    H  
ATOM   1354  CA  SER A 149      19.410 -12.400  12.727  1.00 15.00      A    C  
ATOM   1355  CB  SER A 149      18.675 -12.553  14.061  1.00 15.00      A    C  
ATOM   1356  OG  SER A 149      17.574 -13.436  13.940  1.00 15.00      A    O  
ATOM   1357  HG  SER A 149      17.177 -13.572  14.802  1.00 15.00      A    H  
ATOM   1358  C   SER A 149      18.505 -11.771  11.675  1.00 15.00      A    C  
ATOM   1359  O   SER A 149      18.249 -10.568  11.708  1.00 15.00      A    O  
ATOM   1360  N   TRP A 150      18.031 -12.580  10.735  1.00 15.00      A    N  
ATOM   1361  HN  TRP A 150      18.248 -13.534  10.766  1.00 15.00      A    H  
ATOM   1362  CA  TRP A 150      17.194 -12.068   9.656  1.00 15.00      A    C  
ATOM   1363  CB  TRP A 150      17.899 -12.263   8.313  1.00 15.00      A    C  
ATOM   1364  CG  TRP A 150      19.295 -11.717   8.312  1.00 15.00      A    C  
ATOM   1365  CD1 TRP A 150      20.452 -12.417   8.502  1.00 15.00      A    C  
ATOM   1366  CD2 TRP A 150      19.678 -10.351   8.132  1.00 15.00      A    C  
ATOM   1367  NE1 TRP A 150      21.532 -11.571   8.447  1.00 15.00      A    N  
ATOM   1368  HE1 TRP A 150      22.470 -11.836   8.552  1.00 15.00      A    H  
ATOM   1369  CE2 TRP A 150      21.083 -10.296   8.220  1.00 15.00      A    C  
ATOM   1370  CE3 TRP A 150      18.971  -9.168   7.901  1.00 15.00      A    C  
ATOM   1371  CZ2 TRP A 150      21.793  -9.106   8.087  1.00 15.00      A    C  
ATOM   1372  CZ3 TRP A 150      19.677  -7.989   7.769  1.00 15.00      A    C  
ATOM   1373  CH2 TRP A 150      21.073  -7.965   7.862  1.00 15.00      A    C  
ATOM   1374  C   TRP A 150      15.797 -12.680   9.636  1.00 15.00      A    C  
ATOM   1375  O   TRP A 150      15.624 -13.884   9.826  1.00 15.00      A    O  
ATOM   1376  N   ARG A 151      14.803 -11.825   9.396  1.00 15.00      A    N  
ATOM   1377  HN  ARG A 151      15.017 -10.879   9.257  1.00 15.00      A    H  
ATOM   1378  CA  ARG A 151      13.407 -12.247   9.340  1.00 15.00      A    C  
ATOM   1379  CB  ARG A 151      12.597 -11.536  10.431  1.00 15.00      A    C  
ATOM   1380  CG  ARG A 151      11.114 -11.876  10.441  1.00 15.00      A    C  
ATOM   1381  CD  ARG A 151      10.471 -11.500  11.766  1.00 15.00      A    C  
ATOM   1382  NE  ARG A 151      10.955 -12.340  12.860  1.00 15.00      A    N  
ATOM   1383  HE  ARG A 151      11.544 -13.088  12.626  1.00 15.00      A    H  
ATOM   1384  CZ  ARG A 151      10.646 -12.150  14.140  1.00 15.00      A    C  
ATOM   1385  NH1 ARG A 151       9.854 -11.146  14.499  1.00 15.00      A    N  
ATOM   1386 HH11 ARG A 151       9.616 -11.003  15.502  1.00 15.00      A    H  
ATOM   1387 HH12 ARG A 151       9.470 -10.502  13.778  1.00 15.00      A    H  
ATOM   1388  NH2 ARG A 151      11.133 -12.965  15.066  1.00 15.00      A    N  
ATOM   1389 HH21 ARG A 151      11.755 -13.751  14.791  1.00 15.00      A    H  
ATOM   1390 HH22 ARG A 151      10.893 -12.818  16.068  1.00 15.00      A    H  
ATOM   1391  C   ARG A 151      12.809 -11.968   7.960  1.00 15.00      A    C  
ATOM   1392  O   ARG A 151      12.816 -10.832   7.490  1.00 15.00      A    O  
ATOM   1393  N   TYR A 152      12.298 -13.021   7.323  1.00 15.00      A    N  
ATOM   1394  HN  TYR A 152      12.331 -13.897   7.761  1.00 15.00      A    H  
ATOM   1395  CA  TYR A 152      11.694 -12.924   5.991  1.00 15.00      A    C  
ATOM   1396  CB  TYR A 152      11.189 -14.304   5.551  1.00 15.00      A    C  
ATOM   1397  CG  TYR A 152      10.450 -14.320   4.231  1.00 15.00      A    C  
ATOM   1398  CD1 TYR A 152      11.122 -14.138   3.030  1.00 15.00      A    C  
ATOM   1399  CD2 TYR A 152       9.077 -14.530   4.188  1.00 15.00      A    C  
ATOM   1400  CE1 TYR A 152      10.448 -14.164   1.824  1.00 15.00      A    C  
ATOM   1401  CE2 TYR A 152       8.395 -14.555   2.988  1.00 15.00      A    C  
ATOM   1402  CZ  TYR A 152       9.085 -14.373   1.810  1.00 15.00      A    C  
ATOM   1403  OH  TYR A 152       8.411 -14.404   0.614  1.00 15.00      A    O  
ATOM   1404  HH  TYR A 152       8.954 -14.838  -0.049  1.00 15.00      A    H  
ATOM   1405  C   TYR A 152      10.558 -11.900   5.943  1.00 15.00      A    C  
ATOM   1406  O   TYR A 152       9.732 -11.829   6.854  1.00 15.00      A    O  
ATOM   1407  N   LEU A 153      10.527 -11.112   4.868  1.00 15.00      A    N  
ATOM   1408  HN  LEU A 153      11.211 -11.224   4.176  1.00 15.00      A    H  
ATOM   1409  CA  LEU A 153       9.502 -10.090   4.694  1.00 15.00      A    C  
ATOM   1410  CB  LEU A 153      10.133  -8.702   4.545  1.00 15.00      A    C  
ATOM   1411  CG  LEU A 153      10.776  -8.108   5.801  1.00 15.00      A    C  
ATOM   1412  CD1 LEU A 153      11.379  -6.747   5.491  1.00 15.00      A    C  
ATOM   1413  CD2 LEU A 153       9.760  -7.998   6.928  1.00 15.00      A    C  
ATOM   1414  C   LEU A 153       8.593 -10.384   3.501  1.00 15.00      A    C  
ATOM   1415  O   LEU A 153       7.442 -10.775   3.679  1.00 15.00      A    O  
ATOM   1416  N   SER A 154       9.116 -10.210   2.284  1.00 15.00      A    N  
ATOM   1417  HN  SER A 154      10.053  -9.925   2.194  1.00 15.00      A    H  
ATOM   1418  CA  SER A 154       8.314 -10.438   1.084  1.00 15.00      A    C  
ATOM   1419  CB  SER A 154       7.702  -9.124   0.588  1.00 15.00      A    C  
ATOM   1420  OG  SER A 154       8.711  -8.207   0.197  1.00 15.00      A    O  
ATOM   1421  HG  SER A 154       8.933  -7.639   0.937  1.00 15.00      A    H  
ATOM   1422  C   SER A 154       9.091 -11.105  -0.047  1.00 15.00      A    C  
ATOM   1423  O   SER A 154      10.321 -11.056  -0.103  1.00 15.00      A    O  
ATOM   1424  N   ASN A 155       8.335 -11.715  -0.957  1.00 15.00      A    N  
ATOM   1425  HN  ASN A 155       7.361 -11.705  -0.840  1.00 15.00      A    H  
ATOM   1426  CA  ASN A 155       8.893 -12.403  -2.118  1.00 15.00      A    C  
ATOM   1427  CB  ASN A 155       7.991 -13.598  -2.470  1.00 15.00      A    C  
ATOM   1428  CG  ASN A 155       8.684 -14.646  -3.313  1.00 15.00      A    C  
ATOM   1429  OD1 ASN A 155       9.869 -14.910  -3.138  1.00 15.00      A    O  
ATOM   1430  ND2 ASN A 155       7.947 -15.235  -4.242  1.00 15.00      A    N  
ATOM   1431 HD21 ASN A 155       7.010 -14.954  -4.337  1.00 15.00      A    H  
ATOM   1432 HD22 ASN A 155       8.356 -15.946  -4.774  1.00 15.00      A    H  
ATOM   1433  C   ASN A 155       8.938 -11.448  -3.302  1.00 15.00      A    C  
ATOM   1434  O   ASN A 155       8.188 -10.465  -3.329  1.00 15.00      A    O  
ATOM   1435  N   ARG A 156       9.781 -11.738  -4.299  1.00 15.00      A    N  
ATOM   1436  HN  ARG A 156      10.346 -12.533  -4.245  1.00 15.00      A    H  
ATOM   1437  CA  ARG A 156       9.877 -10.869  -5.454  1.00 15.00      A    C  
ATOM   1438  CB  ARG A 156      10.718  -9.634  -5.130  1.00 15.00      A    C  
ATOM   1439  CG  ARG A 156      10.292  -8.413  -5.913  1.00 15.00      A    C  
ATOM   1440  CD  ARG A 156       8.782  -8.340  -5.994  1.00 15.00      A    C  
ATOM   1441  NE  ARG A 156       8.351  -7.038  -6.456  1.00 15.00      A    N  
ATOM   1442  HE  ARG A 156       8.217  -6.912  -7.418  1.00 15.00      A    H  
ATOM   1443  CZ  ARG A 156       8.179  -6.012  -5.635  1.00 15.00      A    C  
ATOM   1444  NH1 ARG A 156       8.396  -6.154  -4.336  1.00 15.00      A    N  
ATOM   1445 HH11 ARG A 156       8.262  -5.341  -3.695  1.00 15.00      A    H  
ATOM   1446 HH12 ARG A 156       8.710  -7.069  -3.951  1.00 15.00      A    H  
ATOM   1447  NH2 ARG A 156       7.813  -4.839  -6.107  1.00 15.00      A    N  
ATOM   1448 HH21 ARG A 156       7.646  -4.721  -7.122  1.00 15.00      A    H  
ATOM   1449 HH22 ARG A 156       7.689  -4.042  -5.457  1.00 15.00      A    H  
ATOM   1450  C   ARG A 156      10.382 -11.564  -6.719  1.00 15.00      A    C  
ATOM   1451  O   ARG A 156      11.282 -12.403  -6.678  1.00 15.00      A    O  
ATOM   1452  N   LEU A 157       9.778 -11.195  -7.846  1.00 15.00      A    N  
ATOM   1453  HN  LEU A 157       9.064 -10.523  -7.803  1.00 15.00      A    H  
ATOM   1454  CA  LEU A 157      10.148 -11.735  -9.146  1.00 15.00      A    C  
ATOM   1455  CB  LEU A 157       8.981 -12.506  -9.774  1.00 15.00      A    C  
ATOM   1456  CG  LEU A 157       9.048 -14.037  -9.680  1.00 15.00      A    C  
ATOM   1457  CD1 LEU A 157      10.415 -14.554 -10.104  1.00 15.00      A    C  
ATOM   1458  CD2 LEU A 157       8.690 -14.524  -8.283  1.00 15.00      A    C  
ATOM   1459  C   LEU A 157      10.563 -10.584 -10.054  1.00 15.00      A    C  
ATOM   1460  O   LEU A 157       9.842  -9.593 -10.181  1.00 15.00      A    O  
ATOM   1461  N   LEU A 158      11.727 -10.704 -10.674  1.00 15.00      A    N  
ATOM   1462  HN  LEU A 158      12.259 -11.516 -10.541  1.00 15.00      A    H  
ATOM   1463  CA  LEU A 158      12.231  -9.644 -11.548  1.00 15.00      A    C  
ATOM   1464  CB  LEU A 158      13.672  -9.258 -11.189  1.00 15.00      A    C  
ATOM   1465  CG  LEU A 158      13.853  -8.177 -10.114  1.00 15.00      A    C  
ATOM   1466  CD1 LEU A 158      13.195  -8.584  -8.805  1.00 15.00      A    C  
ATOM   1467  CD2 LEU A 158      15.331  -7.892  -9.895  1.00 15.00      A    C  
ATOM   1468  C   LEU A 158      12.128 -10.003 -13.022  1.00 15.00      A    C  
ATOM   1469  O   LEU A 158      12.692 -10.999 -13.473  1.00 15.00      A    O  
ATOM   1470  N   ALA A 159      11.403  -9.175 -13.765  1.00 15.00      A    N  
ATOM   1471  HN  ALA A 159      10.970  -8.406 -13.339  1.00 15.00      A    H  
ATOM   1472  CA  ALA A 159      11.231  -9.384 -15.197  1.00 15.00      A    C  
ATOM   1473  CB  ALA A 159       9.925  -8.764 -15.671  1.00 15.00      A    C  
ATOM   1474  C   ALA A 159      12.409  -8.789 -15.965  1.00 15.00      A    C  
ATOM   1475  O   ALA A 159      12.899  -7.711 -15.622  1.00 15.00      A    O  
ATOM   1476  N   PRO A 160      12.886  -9.494 -17.003  1.00 15.00      A    N  
ATOM   1477  CA  PRO A 160      14.011  -9.031 -17.819  1.00 15.00      A    C  
ATOM   1478  CB  PRO A 160      14.396 -10.270 -18.633  1.00 15.00      A    C  
ATOM   1479  CG  PRO A 160      13.149 -11.084 -18.709  1.00 15.00      A    C  
ATOM   1480  CD  PRO A 160      12.372 -10.802 -17.451  1.00 15.00      A    C  
ATOM   1481  C   PRO A 160      13.628  -7.869 -18.737  1.00 15.00      A    C  
ATOM   1482  O   PRO A 160      13.014  -8.062 -19.787  1.00 15.00      A    O  
ATOM   1483  N   SER A 161      13.988  -6.658 -18.319  1.00 15.00      A    N  
ATOM   1484  HN  SER A 161      14.465  -6.572 -17.469  1.00 15.00      A    H  
ATOM   1485  CA  SER A 161      13.693  -5.456 -19.090  1.00 15.00      A    C  
ATOM   1486  CB  SER A 161      12.773  -4.524 -18.299  1.00 15.00      A    C  
ATOM   1487  OG  SER A 161      11.653  -5.225 -17.786  1.00 15.00      A    O  
ATOM   1488  HG  SER A 161      11.023  -4.599 -17.422  1.00 15.00      A    H  
ATOM   1489  C   SER A 161      14.981  -4.729 -19.457  1.00 15.00      A    C  
ATOM   1490  O   SER A 161      15.851  -4.529 -18.608  1.00 15.00      A    O  
ATOM   1491  N   ASP A 162      15.093  -4.336 -20.725  1.00 15.00      A    N  
ATOM   1492  HN  ASP A 162      14.357  -4.520 -21.346  1.00 15.00      A    H  
ATOM   1493  CA  ASP A 162      16.279  -3.637 -21.219  1.00 15.00      A    C  
ATOM   1494  CB  ASP A 162      16.284  -3.532 -22.754  1.00 15.00      A    C  
ATOM   1495  CG  ASP A 162      15.049  -2.869 -23.351  1.00 15.00      A    C  
ATOM   1496  OD1 ASP A 162      14.045  -2.688 -22.629  1.00 15.00      A    O  
ATOM   1497  OD2 ASP A 162      15.086  -2.535 -24.554  1.00 15.00      A    O  
ATOM   1498  C   ASP A 162      16.482  -2.273 -20.561  1.00 15.00      A    C  
ATOM   1499  O   ASP A 162      17.613  -1.875 -20.283  1.00 15.00      A    O  
ATOM   1500  N   SER A 163      15.387  -1.564 -20.309  1.00 15.00      A    N  
ATOM   1501  HN  SER A 163      14.512  -1.929 -20.557  1.00 15.00      A    H  
ATOM   1502  CA  SER A 163      15.460  -0.256 -19.676  1.00 15.00      A    C  
ATOM   1503  CB  SER A 163      14.376   0.671 -20.228  1.00 15.00      A    C  
ATOM   1504  OG  SER A 163      14.601   2.012 -19.826  1.00 15.00      A    O  
ATOM   1505  HG  SER A 163      15.253   2.029 -19.121  1.00 15.00      A    H  
ATOM   1506  C   SER A 163      15.329  -0.385 -18.160  1.00 15.00      A    C  
ATOM   1507  O   SER A 163      14.486  -1.136 -17.667  1.00 15.00      A    O  
ATOM   1508  N   PRO A 164      16.179   0.338 -17.405  1.00 15.00      A    N  
ATOM   1509  CA  PRO A 164      16.163   0.312 -15.935  1.00 15.00      A    C  
ATOM   1510  CB  PRO A 164      17.254   1.316 -15.538  1.00 15.00      A    C  
ATOM   1511  CG  PRO A 164      17.494   2.136 -16.761  1.00 15.00      A    C  
ATOM   1512  CD  PRO A 164      17.229   1.228 -17.924  1.00 15.00      A    C  
ATOM   1513  C   PRO A 164      14.816   0.743 -15.358  1.00 15.00      A    C  
ATOM   1514  O   PRO A 164      14.301   1.814 -15.682  1.00 15.00      A    O  
ATOM   1515  N   GLU A 165      14.251  -0.105 -14.505  1.00 15.00      A    N  
ATOM   1516  HN  GLU A 165      14.711  -0.942 -14.289  1.00 15.00      A    H  
ATOM   1517  CA  GLU A 165      12.966   0.181 -13.876  1.00 15.00      A    C  
ATOM   1518  CB  GLU A 165      11.902  -0.822 -14.330  1.00 15.00      A    C  
ATOM   1519  CG  GLU A 165      11.373  -0.576 -15.736  1.00 15.00      A    C  
ATOM   1520  CD  GLU A 165      10.395  -1.643 -16.190  1.00 15.00      A    C  
ATOM   1521  OE1 GLU A 165       9.591  -2.107 -15.355  1.00 15.00      A    O  
ATOM   1522  OE2 GLU A 165      10.431  -2.012 -17.383  1.00 15.00      A    O  
ATOM   1523  C   GLU A 165      13.088   0.178 -12.356  1.00 15.00      A    C  
ATOM   1524  O   GLU A 165      13.840  -0.615 -11.785  1.00 15.00      A    O  
ATOM   1525  N   TRP A 166      12.344   1.071 -11.711  1.00 15.00      A    N  
ATOM   1526  HN  TRP A 166      11.765   1.669 -12.228  1.00 15.00      A    H  
ATOM   1527  CA  TRP A 166      12.365   1.189 -10.255  1.00 15.00      A    C  
ATOM   1528  CB  TRP A 166      11.899   2.584  -9.824  1.00 15.00      A    C  
ATOM   1529  CG  TRP A 166      12.934   3.656  -9.989  1.00 15.00      A    C  
ATOM   1530  CD1 TRP A 166      13.068   4.514 -11.042  1.00 15.00      A    C  
ATOM   1531  CD2 TRP A 166      13.977   3.991  -9.065  1.00 15.00      A    C  
ATOM   1532  NE1 TRP A 166      14.129   5.361 -10.833  1.00 15.00      A    N  
ATOM   1533  HE1 TRP A 166      14.426   6.065 -11.446  1.00 15.00      A    H  
ATOM   1534  CE2 TRP A 166      14.705   5.059  -9.626  1.00 15.00      A    C  
ATOM   1535  CE3 TRP A 166      14.366   3.492  -7.819  1.00 15.00      A    C  
ATOM   1536  CZ2 TRP A 166      15.798   5.636  -8.983  1.00 15.00      A    C  
ATOM   1537  CZ3 TRP A 166      15.451   4.064  -7.183  1.00 15.00      A    C  
ATOM   1538  CH2 TRP A 166      16.155   5.125  -7.765  1.00 15.00      A    C  
ATOM   1539  C   TRP A 166      11.496   0.128  -9.584  1.00 15.00      A    C  
ATOM   1540  O   TRP A 166      10.444  -0.248 -10.100  1.00 15.00      A    O  
ATOM   1541  N   LEU A 167      11.952  -0.348  -8.429  1.00 15.00      A    N  
ATOM   1542  HN  LEU A 167      12.806  -0.014  -8.082  1.00 15.00      A    H  
ATOM   1543  CA  LEU A 167      11.223  -1.354  -7.660  1.00 15.00      A    C  
ATOM   1544  CB  LEU A 167      12.023  -2.657  -7.582  1.00 15.00      A    C  
ATOM   1545  CG  LEU A 167      12.232  -3.414  -8.895  1.00 15.00      A    C  
ATOM   1546  CD1 LEU A 167      13.158  -4.600  -8.677  1.00 15.00      A    C  
ATOM   1547  CD2 LEU A 167      10.900  -3.875  -9.468  1.00 15.00      A    C  
ATOM   1548  C   LEU A 167      10.956  -0.837  -6.251  1.00 15.00      A    C  
ATOM   1549  O   LEU A 167      11.790  -0.142  -5.675  1.00 15.00      A    O  
ATOM   1550  N   SER A 168       9.796  -1.174  -5.698  1.00 15.00      A    N  
ATOM   1551  HN  SER A 168       9.165  -1.729  -6.201  1.00 15.00      A    H  
ATOM   1552  CA  SER A 168       9.442  -0.728  -4.354  1.00 15.00      A    C  
ATOM   1553  CB  SER A 168       8.366   0.357  -4.415  1.00 15.00      A    C  
ATOM   1554  OG  SER A 168       7.188  -0.135  -5.023  1.00 15.00      A    O  
ATOM   1555  HG  SER A 168       6.463   0.471  -4.855  1.00 15.00      A    H  
ATOM   1556  C   SER A 168       8.975  -1.882  -3.473  1.00 15.00      A    C  
ATOM   1557  O   SER A 168       8.379  -2.847  -3.953  1.00 15.00      A    O  
ATOM   1558  N   PHE A 169       9.259  -1.771  -2.179  1.00 15.00      A    N  
ATOM   1559  HN  PHE A 169       9.748  -0.980  -1.868  1.00 15.00      A    H  
ATOM   1560  CA  PHE A 169       8.870  -2.787  -1.206  1.00 15.00      A    C  
ATOM   1561  CB  PHE A 169      10.105  -3.524  -0.674  1.00 15.00      A    C  
ATOM   1562  CG  PHE A 169      10.769  -4.433  -1.671  1.00 15.00      A    C  
ATOM   1563  CD1 PHE A 169      11.727  -3.945  -2.545  1.00 15.00      A    C  
ATOM   1564  CD2 PHE A 169      10.440  -5.777  -1.730  1.00 15.00      A    C  
ATOM   1565  CE1 PHE A 169      12.342  -4.778  -3.459  1.00 15.00      A    C  
ATOM   1566  CE2 PHE A 169      11.051  -6.617  -2.641  1.00 15.00      A    C  
ATOM   1567  CZ  PHE A 169      12.004  -6.116  -3.507  1.00 15.00      A    C  
ATOM   1568  C   PHE A 169       8.118  -2.146  -0.045  1.00 15.00      A    C  
ATOM   1569  O   PHE A 169       8.641  -1.251   0.618  1.00 15.00      A    O  
ATOM   1570  N   ASP A 170       6.894  -2.607   0.197  1.00 15.00      A    N  
ATOM   1571  HN  ASP A 170       6.534  -3.324  -0.364  1.00 15.00      A    H  
ATOM   1572  CA  ASP A 170       6.071  -2.072   1.279  1.00 15.00      A    C  
ATOM   1573  CB  ASP A 170       4.613  -2.515   1.111  1.00 15.00      A    C  
ATOM   1574  CG  ASP A 170       3.624  -1.577   1.780  1.00 15.00      A    C  
ATOM   1575  OD1 ASP A 170       3.915  -1.099   2.897  1.00 15.00      A    O  
ATOM   1576  OD2 ASP A 170       2.554  -1.324   1.187  1.00 15.00      A    O  
ATOM   1577  C   ASP A 170       6.608  -2.511   2.641  1.00 15.00      A    C  
ATOM   1578  O   ASP A 170       6.458  -3.668   3.038  1.00 15.00      A    O  
ATOM   1579  N   VAL A 171       7.238  -1.577   3.349  1.00 15.00      A    N  
ATOM   1580  HN  VAL A 171       7.321  -0.674   2.977  1.00 15.00      A    H  
ATOM   1581  CA  VAL A 171       7.810  -1.855   4.663  1.00 15.00      A    C  
ATOM   1582  CB  VAL A 171       9.355  -1.811   4.626  1.00 15.00      A    C  
ATOM   1583  CG1 VAL A 171       9.905  -3.028   3.896  1.00 15.00      A    C  
ATOM   1584  CG2 VAL A 171       9.845  -0.528   3.968  1.00 15.00      A    C  
ATOM   1585  C   VAL A 171       7.298  -0.863   5.708  1.00 15.00      A    C  
ATOM   1586  O   VAL A 171       8.027  -0.480   6.623  1.00 15.00      A    O  
ATOM   1587  N   THR A 172       6.034  -0.467   5.570  1.00 15.00      A    N  
ATOM   1588  HN  THR A 172       5.505  -0.824   4.826  1.00 15.00      A    H  
ATOM   1589  CA  THR A 172       5.411   0.489   6.487  1.00 15.00      A    C  
ATOM   1590  CB  THR A 172       3.964   0.808   6.066  1.00 15.00      A    C  
ATOM   1591  OG1 THR A 172       3.933   1.134   4.672  1.00 15.00      A    O  
ATOM   1592  HG1 THR A 172       3.942   0.325   4.153  1.00 15.00      A    H  
ATOM   1593  CG2 THR A 172       3.419   1.982   6.865  1.00 15.00      A    C  
ATOM   1594  C   THR A 172       5.413  -0.004   7.937  1.00 15.00      A    C  
ATOM   1595  O   THR A 172       5.776   0.740   8.850  1.00 15.00      A    O  
ATOM   1596  N   GLY A 173       5.009  -1.257   8.138  1.00 15.00      A    N  
ATOM   1597  HN  GLY A 173       4.735  -1.801   7.371  1.00 15.00      A    H  
ATOM   1598  CA  GLY A 173       4.967  -1.826   9.478  1.00 15.00      A    C  
ATOM   1599  C   GLY A 173       6.344  -2.008  10.093  1.00 15.00      A    C  
ATOM   1600  O   GLY A 173       6.492  -1.977  11.314  1.00 15.00      A    O  
ATOM   1601  N   VAL A 174       7.351  -2.194   9.243  1.00 15.00      A    N  
ATOM   1602  HN  VAL A 174       7.164  -2.205   8.281  1.00 15.00      A    H  
ATOM   1603  CA  VAL A 174       8.724  -2.384   9.699  1.00 15.00      A    C  
ATOM   1604  CB  VAL A 174       9.602  -2.988   8.582  1.00 15.00      A    C  
ATOM   1605  CG1 VAL A 174      11.036  -3.163   9.054  1.00 15.00      A    C  
ATOM   1606  CG2 VAL A 174       9.029  -4.316   8.112  1.00 15.00      A    C  
ATOM   1607  C   VAL A 174       9.342  -1.066  10.170  1.00 15.00      A    C  
ATOM   1608  O   VAL A 174       9.963  -1.006  11.232  1.00 15.00      A    O  
ATOM   1609  N   VAL A 175       9.156  -0.013   9.374  1.00 15.00      A    N  
ATOM   1610  HN  VAL A 175       8.644  -0.130   8.546  1.00 15.00      A    H  
ATOM   1611  CA  VAL A 175       9.695   1.308   9.693  1.00 15.00      A    C  
ATOM   1612  CB  VAL A 175       9.558   2.279   8.497  1.00 15.00      A    C  
ATOM   1613  CG1 VAL A 175      10.094   3.661   8.844  1.00 15.00      A    C  
ATOM   1614  CG2 VAL A 175      10.285   1.722   7.282  1.00 15.00      A    C  
ATOM   1615  C   VAL A 175       9.034   1.909  10.937  1.00 15.00      A    C  
ATOM   1616  O   VAL A 175       9.680   2.619  11.706  1.00 15.00      A    O  
ATOM   1617  N   ARG A 176       7.750   1.608  11.137  1.00 15.00      A    N  
ATOM   1618  HN  ARG A 176       7.289   1.029  10.494  1.00 15.00      A    H  
ATOM   1619  CA  ARG A 176       7.013   2.121  12.290  1.00 15.00      A    C  
ATOM   1620  CB  ARG A 176       5.524   1.785  12.175  1.00 15.00      A    C  
ATOM   1621  CG  ARG A 176       4.658   2.406  13.261  1.00 15.00      A    C  
ATOM   1622  CD  ARG A 176       3.184   2.117  13.032  1.00 15.00      A    C  
ATOM   1623  NE  ARG A 176       2.627   2.913  11.940  1.00 15.00      A    N  
ATOM   1624  HE  ARG A 176       2.503   3.873  12.097  1.00 15.00      A    H  
ATOM   1625  CZ  ARG A 176       2.282   2.410  10.756  1.00 15.00      A    C  
ATOM   1626  NH1 ARG A 176       2.441   1.116  10.507  1.00 15.00      A    N  
ATOM   1627 HH11 ARG A 176       2.171   0.727   9.581  1.00 15.00      A    H  
ATOM   1628 HH12 ARG A 176       2.836   0.491  11.238  1.00 15.00      A    H  
ATOM   1629  NH2 ARG A 176       1.774   3.201   9.821  1.00 15.00      A    N  
ATOM   1630 HH21 ARG A 176       1.505   2.809   8.896  1.00 15.00      A    H  
ATOM   1631 HH22 ARG A 176       1.643   4.216  10.012  1.00 15.00      A    H  
ATOM   1632  C   ARG A 176       7.583   1.582  13.603  1.00 15.00      A    C  
ATOM   1633  O   ARG A 176       7.622   2.290  14.610  1.00 15.00      A    O  
ATOM   1634  N   GLN A 177       8.034   0.328  13.580  1.00 15.00      A    N  
ATOM   1635  HN  GLN A 177       7.978  -0.183  12.745  1.00 15.00      A    H  
ATOM   1636  CA  GLN A 177       8.609  -0.305  14.763  1.00 15.00      A    C  
ATOM   1637  CB  GLN A 177       8.637  -1.827  14.599  1.00 15.00      A    C  
ATOM   1638  CG  GLN A 177       7.262  -2.475  14.572  1.00 15.00      A    C  
ATOM   1639  CD  GLN A 177       7.327  -3.981  14.407  1.00 15.00      A    C  
ATOM   1640  OE1 GLN A 177       8.282  -4.626  14.840  1.00 15.00      A    O  
ATOM   1641  NE2 GLN A 177       6.306  -4.551  13.778  1.00 15.00      A    N  
ATOM   1642 HE21 GLN A 177       5.578  -3.976  13.460  1.00 15.00      A    H  
ATOM   1643 HE22 GLN A 177       6.320  -5.523  13.658  1.00 15.00      A    H  
ATOM   1644  C   GLN A 177      10.016   0.219  15.039  1.00 15.00      A    C  
ATOM   1645  O   GLN A 177      10.491   0.183  16.174  1.00 15.00      A    O  
ATOM   1646  N   TRP A 178      10.675   0.708  13.989  1.00 15.00      A    N  
ATOM   1647  HN  TRP A 178      10.239   0.704  13.111  1.00 15.00      A    H  
ATOM   1648  CA  TRP A 178      12.026   1.248  14.105  1.00 15.00      A    C  
ATOM   1649  CB  TRP A 178      12.710   1.270  12.736  1.00 15.00      A    C  
ATOM   1650  CG  TRP A 178      13.113  -0.080  12.224  1.00 15.00      A    C  
ATOM   1651  CD1 TRP A 178      13.041  -1.271  12.888  1.00 15.00      A    C  
ATOM   1652  CD2 TRP A 178      13.663  -0.372  10.935  1.00 15.00      A    C  
ATOM   1653  NE1 TRP A 178      13.511  -2.286  12.091  1.00 15.00      A    N  
ATOM   1654  HE1 TRP A 178      13.561  -3.231  12.344  1.00 15.00      A    H  
ATOM   1655  CE2 TRP A 178      13.899  -1.760  10.887  1.00 15.00      A    C  
ATOM   1656  CE3 TRP A 178      13.976   0.405   9.816  1.00 15.00      A    C  
ATOM   1657  CZ2 TRP A 178      14.437  -2.386   9.765  1.00 15.00      A    C  
ATOM   1658  CZ3 TRP A 178      14.509  -0.217   8.705  1.00 15.00      A    C  
ATOM   1659  CH2 TRP A 178      14.733  -1.599   8.687  1.00 15.00      A    C  
ATOM   1660  C   TRP A 178      12.006   2.660  14.682  1.00 15.00      A    C  
ATOM   1661  O   TRP A 178      12.905   3.051  15.426  1.00 15.00      A    O  
ATOM   1662  N   LEU A 179      10.971   3.419  14.332  1.00 15.00      A    N  
ATOM   1663  HN  LEU A 179      10.286   3.045  13.739  1.00 15.00      A    H  
ATOM   1664  CA  LEU A 179      10.827   4.793  14.803  1.00 15.00      A    C  
ATOM   1665  CB  LEU A 179       9.836   5.557  13.920  1.00 15.00      A    C  
ATOM   1666  CG  LEU A 179      10.209   5.691  12.442  1.00 15.00      A    C  
ATOM   1667  CD1 LEU A 179       9.078   6.342  11.661  1.00 15.00      A    C  
ATOM   1668  CD2 LEU A 179      11.497   6.484  12.283  1.00 15.00      A    C  
ATOM   1669  C   LEU A 179      10.379   4.849  16.261  1.00 15.00      A    C  
ATOM   1670  O   LEU A 179      10.631   5.834  16.956  1.00 15.00      A    O  
ATOM   1671  N   SER A 180       9.719   3.789  16.720  1.00 15.00      A    N  
ATOM   1672  HN  SER A 180       9.553   3.032  16.120  1.00 15.00      A    H  
ATOM   1673  CA  SER A 180       9.235   3.728  18.093  1.00 15.00      A    C  
ATOM   1674  CB  SER A 180       7.981   2.854  18.189  1.00 15.00      A    C  
ATOM   1675  OG  SER A 180       8.219   1.553  17.678  1.00 15.00      A    O  
ATOM   1676  HG  SER A 180       8.944   1.583  17.049  1.00 15.00      A    H  
ATOM   1677  C   SER A 180      10.310   3.232  19.059  1.00 15.00      A    C  
ATOM   1678  O   SER A 180      10.461   3.771  20.156  1.00 15.00      A    O  
ATOM   1679  N   ARG A 181      11.058   2.209  18.647  1.00 15.00      A    N  
ATOM   1680  HN  ARG A 181      10.902   1.830  17.756  1.00 15.00      A    H  
ATOM   1681  CA  ARG A 181      12.108   1.641  19.489  1.00 15.00      A    C  
ATOM   1682  CB  ARG A 181      11.503   0.658  20.495  1.00 15.00      A    C  
ATOM   1683  CG  ARG A 181      10.732  -0.482  19.852  1.00 15.00      A    C  
ATOM   1684  CD  ARG A 181       9.780  -1.136  20.837  1.00 15.00      A    C  
ATOM   1685  NE  ARG A 181       8.867  -2.060  20.169  1.00 15.00      A    N  
ATOM   1686  HE  ARG A 181       9.184  -2.975  20.011  1.00 15.00      A    H  
ATOM   1687  CZ  ARG A 181       7.640  -1.731  19.768  1.00 15.00      A    C  
ATOM   1688  NH1 ARG A 181       7.177  -0.503  19.971  1.00 15.00      A    N  
ATOM   1689 HH11 ARG A 181       7.772   0.207  20.443  1.00 15.00      A    H  
ATOM   1690 HH12 ARG A 181       6.218  -0.250  19.656  1.00 15.00      A    H  
ATOM   1691  NH2 ARG A 181       6.880  -2.627  19.154  1.00 15.00      A    N  
ATOM   1692 HH21 ARG A 181       7.242  -3.587  18.984  1.00 15.00      A    H  
ATOM   1693 HH22 ARG A 181       5.922  -2.370  18.841  1.00 15.00      A    H  
ATOM   1694  C   ARG A 181      13.179   0.943  18.655  1.00 15.00      A    C  
ATOM   1695  O   ARG A 181      13.091   0.892  17.428  1.00 15.00      A    O  
ATOM   1696  N   GLY A 182      14.188   0.404  19.334  1.00 15.00      A    N  
ATOM   1697  HN  GLY A 182      14.201   0.479  20.311  1.00 15.00      A    H  
ATOM   1698  CA  GLY A 182      15.265  -0.286  18.651  1.00 15.00      A    C  
ATOM   1699  C   GLY A 182      16.547   0.520  18.636  1.00 15.00      A    C  
ATOM   1700  O   GLY A 182      16.622   1.588  19.247  1.00 15.00      A    O  
ATOM   1701  N   GLY A 183      17.558   0.009  17.941  1.00 15.00      A    N  
ATOM   1702  HN  GLY A 183      17.440  -0.849  17.480  1.00 15.00      A    H  
ATOM   1703  CA  GLY A 183      18.829   0.704  17.857  1.00 15.00      A    C  
ATOM   1704  C   GLY A 183      18.810   1.810  16.821  1.00 15.00      A    C  
ATOM   1705  O   GLY A 183      17.839   1.957  16.078  1.00 15.00      A    O  
ATOM   1706  N   GLU A 184      19.885   2.591  16.768  1.00 15.00      A    N  
ATOM   1707  HN  GLU A 184      20.627   2.426  17.386  1.00 15.00      A    H  
ATOM   1708  CA  GLU A 184      19.984   3.690  15.814  1.00 15.00      A    C  
ATOM   1709  CB  GLU A 184      20.972   4.751  16.304  1.00 15.00      A    C  
ATOM   1710  CG  GLU A 184      20.474   5.577  17.481  1.00 15.00      A    C  
ATOM   1711  CD  GLU A 184      19.267   6.431  17.138  1.00 15.00      A    C  
ATOM   1712  OE1 GLU A 184      19.202   6.938  15.998  1.00 15.00      A    O  
ATOM   1713  OE2 GLU A 184      18.391   6.599  18.012  1.00 15.00      A    O  
ATOM   1714  C   GLU A 184      20.379   3.202  14.421  1.00 15.00      A    C  
ATOM   1715  O   GLU A 184      20.250   3.935  13.442  1.00 15.00      A    O  
ATOM   1716  N   ILE A 185      20.863   1.963  14.334  1.00 15.00      A    N  
ATOM   1717  HN  ILE A 185      20.944   1.422  15.146  1.00 15.00      A    H  
ATOM   1718  CA  ILE A 185      21.272   1.394  13.052  1.00 15.00      A    C  
ATOM   1719  CB  ILE A 185      22.779   1.043  13.023  1.00 15.00      A    C  
ATOM   1720  CG1 ILE A 185      23.634   2.275  13.349  1.00 15.00      A    C  
ATOM   1721  CG2 ILE A 185      23.175   0.463  11.670  1.00 15.00      A    C  
ATOM   1722  CD1 ILE A 185      23.499   3.409  12.352  1.00 15.00      A    C  
ATOM   1723  C   ILE A 185      20.444   0.158  12.697  1.00 15.00      A    C  
ATOM   1724  O   ILE A 185      20.720  -0.949  13.164  1.00 15.00      A    O  
ATOM   1725  N   GLU A 186      19.420   0.365  11.875  1.00 15.00      A    N  
ATOM   1726  HN  GLU A 186      19.244   1.275  11.557  1.00 15.00      A    H  
ATOM   1727  CA  GLU A 186      18.546  -0.718  11.431  1.00 15.00      A    C  
ATOM   1728  CB  GLU A 186      17.122  -0.498  11.949  1.00 15.00      A    C  
ATOM   1729  CG  GLU A 186      16.990  -0.478  13.466  1.00 15.00      A    C  
ATOM   1730  CD  GLU A 186      17.334  -1.809  14.109  1.00 15.00      A    C  
ATOM   1731  OE1 GLU A 186      16.873  -2.854  13.600  1.00 15.00      A    O  
ATOM   1732  OE2 GLU A 186      18.058  -1.807  15.127  1.00 15.00      A    O  
ATOM   1733  C   GLU A 186      18.539  -0.774   9.906  1.00 15.00      A    C  
ATOM   1734  O   GLU A 186      18.778   0.239   9.252  1.00 15.00      A    O  
ATOM   1735  N   GLY A 187      18.268  -1.946   9.334  1.00 15.00      A    N  
ATOM   1736  HN  GLY A 187      18.073  -2.729   9.890  1.00 15.00      A    H  
ATOM   1737  CA  GLY A 187      18.259  -2.053   7.885  1.00 15.00      A    C  
ATOM   1738  C   GLY A 187      17.624  -3.322   7.349  1.00 15.00      A    C  
ATOM   1739  O   GLY A 187      17.118  -4.149   8.108  1.00 15.00      A    O  
ATOM   1740  N   PHE A 188      17.657  -3.464   6.023  1.00 15.00      A    N  
ATOM   1741  HN  PHE A 188      18.083  -2.764   5.484  1.00 15.00      A    H  
ATOM   1742  CA  PHE A 188      17.085  -4.623   5.344  1.00 15.00      A    C  
ATOM   1743  CB  PHE A 188      16.082  -4.171   4.276  1.00 15.00      A    C  
ATOM   1744  CG  PHE A 188      14.962  -3.317   4.799  1.00 15.00      A    C  
ATOM   1745  CD1 PHE A 188      14.943  -1.953   4.557  1.00 15.00      A    C  
ATOM   1746  CD2 PHE A 188      13.927  -3.879   5.526  1.00 15.00      A    C  
ATOM   1747  CE1 PHE A 188      13.915  -1.164   5.034  1.00 15.00      A    C  
ATOM   1748  CE2 PHE A 188      12.896  -3.096   6.006  1.00 15.00      A    C  
ATOM   1749  CZ  PHE A 188      12.888  -1.737   5.758  1.00 15.00      A    C  
ATOM   1750  C   PHE A 188      18.174  -5.473   4.690  1.00 15.00      A    C  
ATOM   1751  O   PHE A 188      19.366  -5.210   4.856  1.00 15.00      A    O  
ATOM   1752  N   ARG A 189      17.750  -6.490   3.940  1.00 15.00      A    N  
ATOM   1753  HN  ARG A 189      16.786  -6.643   3.846  1.00 15.00      A    H  
ATOM   1754  CA  ARG A 189      18.678  -7.385   3.255  1.00 15.00      A    C  
ATOM   1755  CB  ARG A 189      19.161  -8.483   4.210  1.00 15.00      A    C  
ATOM   1756  CG  ARG A 189      19.987  -9.571   3.542  1.00 15.00      A    C  
ATOM   1757  CD  ARG A 189      20.091 -10.807   4.419  1.00 15.00      A    C  
ATOM   1758  NE  ARG A 189      19.971 -12.036   3.637  1.00 15.00      A    N  
ATOM   1759  HE  ARG A 189      20.010 -11.955   2.661  1.00 15.00      A    H  
ATOM   1760  CZ  ARG A 189      19.814 -13.246   4.172  1.00 15.00      A    C  
ATOM   1761  NH1 ARG A 189      19.764 -13.394   5.488  1.00 15.00      A    N  
ATOM   1762 HH11 ARG A 189      19.641 -14.340   5.901  1.00 15.00      A    H  
ATOM   1763 HH12 ARG A 189      19.847 -12.563   6.109  1.00 15.00      A    H  
ATOM   1764  NH2 ARG A 189      19.698 -14.309   3.388  1.00 15.00      A    N  
ATOM   1765 HH21 ARG A 189      19.728 -14.200   2.353  1.00 15.00      A    H  
ATOM   1766 HH22 ARG A 189      19.575 -15.253   3.807  1.00 15.00      A    H  
ATOM   1767  C   ARG A 189      18.031  -8.019   2.023  1.00 15.00      A    C  
ATOM   1768  O   ARG A 189      17.098  -8.813   2.141  1.00 15.00      A    O  
ATOM   1769  N   LEU A 190      18.532  -7.666   0.843  1.00 15.00      A    N  
ATOM   1770  HN  LEU A 190      19.269  -7.021   0.809  1.00 15.00      A    H  
ATOM   1771  CA  LEU A 190      18.008  -8.217  -0.401  1.00 15.00      A    C  
ATOM   1772  CB  LEU A 190      17.853  -7.126  -1.464  1.00 15.00      A    C  
ATOM   1773  CG  LEU A 190      17.127  -7.544  -2.747  1.00 15.00      A    C  
ATOM   1774  CD1 LEU A 190      15.620  -7.423  -2.579  1.00 15.00      A    C  
ATOM   1775  CD2 LEU A 190      17.613  -6.730  -3.936  1.00 15.00      A    C  
ATOM   1776  C   LEU A 190      18.917  -9.328  -0.919  1.00 15.00      A    C  
ATOM   1777  O   LEU A 190      19.920  -9.064  -1.584  1.00 15.00      A    O  
ATOM   1778  N   SER A 191      18.565 -10.568  -0.602  1.00 15.00      A    N  
ATOM   1779  HN  SER A 191      17.756 -10.714  -0.069  1.00 15.00      A    H  
ATOM   1780  CA  SER A 191      19.349 -11.719  -1.032  1.00 15.00      A    C  
ATOM   1781  CB  SER A 191      19.635 -12.644   0.152  1.00 15.00      A    C  
ATOM   1782  OG  SER A 191      18.435 -13.038   0.793  1.00 15.00      A    O  
ATOM   1783  HG  SER A 191      18.478 -12.808   1.724  1.00 15.00      A    H  
ATOM   1784  C   SER A 191      18.646 -12.486  -2.146  1.00 15.00      A    C  
ATOM   1785  O   SER A 191      17.506 -12.183  -2.497  1.00 15.00      A    O  
ATOM   1786  N   ALA A 192      19.336 -13.479  -2.699  1.00 15.00      A    N  
ATOM   1787  HN  ALA A 192      20.243 -13.665  -2.379  1.00 15.00      A    H  
ATOM   1788  CA  ALA A 192      18.783 -14.294  -3.773  1.00 15.00      A    C  
ATOM   1789  CB  ALA A 192      19.899 -14.818  -4.663  1.00 15.00      A    C  
ATOM   1790  C   ALA A 192      17.949 -15.452  -3.228  1.00 15.00      A    C  
ATOM   1791  O   ALA A 192      18.274 -16.033  -2.192  1.00 15.00      A    O  
ATOM   1792  N   HIS A 193      16.872 -15.775  -3.938  1.00 15.00      A    N  
ATOM   1793  HN  HIS A 193      16.671 -15.265  -4.752  1.00 15.00      A    H  
ATOM   1794  CA  HIS A 193      15.980 -16.865  -3.551  1.00 15.00      A    C  
ATOM   1795  CB  HIS A 193      14.581 -16.620  -4.141  1.00 15.00      A    C  
ATOM   1796  CG  HIS A 193      13.674 -17.818  -4.171  1.00 15.00      A    C  
ATOM   1797  ND1 HIS A 193      12.833 -18.174  -3.144  1.00 15.00      A    N  
ATOM   1798  HD1 HIS A 193      12.732 -17.700  -2.291  1.00 15.00      A    H  
ATOM   1799  CD2 HIS A 193      13.490 -18.750  -5.141  1.00 15.00      A    C  
ATOM   1800  CE1 HIS A 193      12.174 -19.283  -3.515  1.00 15.00      A    C  
ATOM   1801  NE2 HIS A 193      12.539 -19.673  -4.721  1.00 15.00      A    N  
ATOM   1802  C   HIS A 193      16.534 -18.206  -4.030  1.00 15.00      A    C  
ATOM   1803  O   HIS A 193      16.972 -18.329  -5.170  1.00 15.00      A    O  
ATOM   1804  N   CYS A 194      16.508 -19.209  -3.161  1.00 15.00      A    N  
ATOM   1805  HN  CYS A 194      16.146 -19.060  -2.262  1.00 15.00      A    H  
ATOM   1806  CA  CYS A 194      17.009 -20.528  -3.523  1.00 15.00      A    C  
ATOM   1807  CB  CYS A 194      18.342 -20.822  -2.828  1.00 15.00      A    C  
ATOM   1808  SG  CYS A 194      18.291 -20.740  -1.022  1.00 15.00      A    S  
ATOM   1809  HG  CYS A 194      19.212 -21.568  -0.551  1.00 15.00      A    H  
ATOM   1810  C   CYS A 194      15.994 -21.628  -3.229  1.00 15.00      A    C  
ATOM   1811  O   CYS A 194      15.449 -21.712  -2.127  1.00 15.00      A    O  
ATOM   1812  N   SER A 195      15.738 -22.461  -4.233  1.00 15.00      A    N  
ATOM   1813  HN  SER A 195      16.195 -22.327  -5.090  1.00 15.00      A    H  
ATOM   1814  CA  SER A 195      14.805 -23.572  -4.094  1.00 15.00      A    C  
ATOM   1815  CB  SER A 195      13.875 -23.654  -5.308  1.00 15.00      A    C  
ATOM   1816  OG  SER A 195      14.606 -23.577  -6.519  1.00 15.00      A    O  
ATOM   1817  HG  SER A 195      14.900 -22.674  -6.660  1.00 15.00      A    H  
ATOM   1818  C   SER A 195      15.576 -24.875  -3.917  1.00 15.00      A    C  
ATOM   1819  O   SER A 195      16.532 -25.141  -4.644  1.00 15.00      A    O  
ATOM   1820  N   CYS A 196      15.164 -25.687  -2.950  1.00 15.00      A    N  
ATOM   1821  HN  CYS A 196      14.384 -25.440  -2.411  1.00 15.00      A    H  
ATOM   1822  CA  CYS A 196      15.855 -26.941  -2.683  1.00 15.00      A    C  
ATOM   1823  CB  CYS A 196      16.693 -26.830  -1.407  1.00 15.00      A    C  
ATOM   1824  SG  CYS A 196      15.850 -26.025  -0.024  1.00 15.00      A    S  
ATOM   1825  HG  CYS A 196      16.424 -24.848   0.173  1.00 15.00      A    H  
ATOM   1826  C   CYS A 196      14.917 -28.141  -2.605  1.00 15.00      A    C  
ATOM   1827  O   CYS A 196      13.953 -28.148  -1.839  1.00 15.00      A    O  
ATOM   1828  N   ASP A 197      15.220 -29.153  -3.412  1.00 15.00      A    N  
ATOM   1829  HN  ASP A 197      15.992 -29.068  -4.010  1.00 15.00      A    H  
ATOM   1830  CA  ASP A 197      14.442 -30.386  -3.442  1.00 15.00      A    C  
ATOM   1831  CB  ASP A 197      13.630 -30.504  -4.742  1.00 15.00      A    C  
ATOM   1832  CG  ASP A 197      14.487 -30.557  -5.995  1.00 15.00      A    C  
ATOM   1833  OD1 ASP A 197      15.137 -29.540  -6.317  1.00 15.00      A    O  
ATOM   1834  OD2 ASP A 197      14.508 -31.619  -6.654  1.00 15.00      A    O  
ATOM   1835  C   ASP A 197      15.369 -31.587  -3.254  1.00 15.00      A    C  
ATOM   1836  O   ASP A 197      16.290 -31.805  -4.042  1.00 15.00      A    O  
ATOM   1837  N   SER A 198      15.134 -32.351  -2.193  1.00 15.00      A    N  
ATOM   1838  HN  SER A 198      14.385 -32.133  -1.601  1.00 15.00      A    H  
ATOM   1839  CA  SER A 198      15.965 -33.511  -1.893  1.00 15.00      A    C  
ATOM   1840  CB  SER A 198      16.264 -33.579  -0.394  1.00 15.00      A    C  
ATOM   1841  OG  SER A 198      15.072 -33.501   0.367  1.00 15.00      A    O  
ATOM   1842  HG  SER A 198      14.412 -33.005  -0.124  1.00 15.00      A    H  
ATOM   1843  C   SER A 198      15.337 -34.820  -2.362  1.00 15.00      A    C  
ATOM   1844  O   SER A 198      14.114 -34.966  -2.384  1.00 15.00      A    O  
ATOM   1845  N   ARG A 199      16.198 -35.768  -2.731  1.00 15.00      A    N  
ATOM   1846  HN  ARG A 199      17.158 -35.574  -2.693  1.00 15.00      A    H  
ATOM   1847  CA  ARG A 199      15.765 -37.084  -3.192  1.00 15.00      A    C  
ATOM   1848  CB  ARG A 199      15.249 -37.027  -4.638  1.00 15.00      A    C  
ATOM   1849  CG  ARG A 199      16.310 -36.690  -5.675  1.00 15.00      A    C  
ATOM   1850  CD  ARG A 199      15.983 -37.299  -7.030  1.00 15.00      A    C  
ATOM   1851  NE  ARG A 199      17.192 -37.644  -7.778  1.00 15.00      A    N  
ATOM   1852  HE  ARG A 199      17.456 -38.588  -7.798  1.00 15.00      A    H  
ATOM   1853  CZ  ARG A 199      17.943 -36.757  -8.428  1.00 15.00      A    C  
ATOM   1854  NH1 ARG A 199      17.614 -35.472  -8.427  1.00 15.00      A    N  
ATOM   1855 HH11 ARG A 199      18.203 -34.783  -8.936  1.00 15.00      A    H  
ATOM   1856 HH12 ARG A 199      16.767 -35.153  -7.914  1.00 15.00      A    H  
ATOM   1857  NH2 ARG A 199      19.030 -37.156  -9.075  1.00 15.00      A    N  
ATOM   1858 HH21 ARG A 199      19.297 -38.161  -9.074  1.00 15.00      A    H  
ATOM   1859 HH22 ARG A 199      19.616 -36.463  -9.583  1.00 15.00      A    H  
ATOM   1860  C   ARG A 199      16.897 -38.106  -3.073  1.00 15.00      A    C  
ATOM   1861  O   ARG A 199      17.999 -37.888  -3.580  1.00 15.00      A    O  
ATOM   1862  N   ASP A 200      16.616 -39.209  -2.378  1.00 15.00      A    N  
ATOM   1863  HN  ASP A 200      15.725 -39.299  -1.979  1.00 15.00      A    H  
ATOM   1864  CA  ASP A 200      17.585 -40.295  -2.186  1.00 15.00      A    C  
ATOM   1865  CB  ASP A 200      17.795 -41.082  -3.485  1.00 15.00      A    C  
ATOM   1866  CG  ASP A 200      16.513 -41.703  -4.009  1.00 15.00      A    C  
ATOM   1867  OD1 ASP A 200      15.668 -42.109  -3.182  1.00 15.00      A    O  
ATOM   1868  OD2 ASP A 200      16.355 -41.784  -5.245  1.00 15.00      A    O  
ATOM   1869  C   ASP A 200      18.926 -39.816  -1.620  1.00 15.00      A    C  
ATOM   1870  O   ASP A 200      19.978 -40.060  -2.216  1.00 15.00      A    O  
ATOM   1871  N   ASN A 201      18.874 -39.130  -0.474  1.00 15.00      A    N  
ATOM   1872  HN  ASN A 201      17.998 -38.962  -0.067  1.00 15.00      A    H  
ATOM   1873  CA  ASN A 201      20.075 -38.620   0.205  1.00 15.00      A    C  
ATOM   1874  CB  ASN A 201      21.014 -39.763   0.614  1.00 15.00      A    C  
ATOM   1875  CG  ASN A 201      20.524 -40.521   1.834  1.00 15.00      A    C  
ATOM   1876  OD1 ASN A 201      19.923 -39.942   2.739  1.00 15.00      A    O  
ATOM   1877  ND2 ASN A 201      20.776 -41.824   1.862  1.00 15.00      A    N  
ATOM   1878 HD21 ASN A 201      21.257 -42.220   1.106  1.00 15.00      A    H  
ATOM   1879 HD22 ASN A 201      20.473 -42.337   2.641  1.00 15.00      A    H  
ATOM   1880  C   ASN A 201      20.834 -37.554  -0.598  1.00 15.00      A    C  
ATOM   1881  O   ASN A 201      21.965 -37.206  -0.255  1.00 15.00      A    O  
ATOM   1882  N   THR A 202      20.213 -37.032  -1.651  1.00 15.00      A    N  
ATOM   1883  HN  THR A 202      19.312 -37.344  -1.878  1.00 15.00      A    H  
ATOM   1884  CA  THR A 202      20.842 -36.007  -2.482  1.00 15.00      A    C  
ATOM   1885  CB  THR A 202      21.085 -36.510  -3.921  1.00 15.00      A    C  
ATOM   1886  OG1 THR A 202      21.837 -37.730  -3.883  1.00 15.00      A    O  
ATOM   1887  HG1 THR A 202      22.655 -37.618  -4.373  1.00 15.00      A    H  
ATOM   1888  CG2 THR A 202      21.854 -35.476  -4.730  1.00 15.00      A    C  
ATOM   1889  C   THR A 202      19.985 -34.744  -2.523  1.00 15.00      A    C  
ATOM   1890  O   THR A 202      18.860 -34.766  -3.019  1.00 15.00      A    O  
ATOM   1891  N   LEU A 203      20.524 -33.646  -2.005  1.00 15.00      A    N  
ATOM   1892  HN  LEU A 203      21.433 -33.686  -1.638  1.00 15.00      A    H  
ATOM   1893  CA  LEU A 203      19.798 -32.380  -1.974  1.00 15.00      A    C  
ATOM   1894  CB  LEU A 203      19.909 -31.743  -0.584  1.00 15.00      A    C  
ATOM   1895  CG  LEU A 203      18.816 -30.740  -0.203  1.00 15.00      A    C  
ATOM   1896  CD1 LEU A 203      18.485 -30.852   1.277  1.00 15.00      A    C  
ATOM   1897  CD2 LEU A 203      19.244 -29.322  -0.543  1.00 15.00      A    C  
ATOM   1898  C   LEU A 203      20.306 -31.419  -3.046  1.00 15.00      A    C  
ATOM   1899  O   LEU A 203      21.494 -31.097  -3.093  1.00 15.00      A    O  
ATOM   1900  N   GLN A 204      19.397 -30.962  -3.904  1.00 15.00      A    N  
ATOM   1901  HN  GLN A 204      18.465 -31.254  -3.814  1.00 15.00      A    H  
ATOM   1902  CA  GLN A 204      19.751 -30.033  -4.974  1.00 15.00      A    C  
ATOM   1903  CB  GLN A 204      19.052 -30.420  -6.281  1.00 15.00      A    C  
ATOM   1904  CG  GLN A 204      19.359 -31.830  -6.764  1.00 15.00      A    C  
ATOM   1905  CD  GLN A 204      18.737 -32.142  -8.114  1.00 15.00      A    C  
ATOM   1906  OE1 GLN A 204      19.262 -32.952  -8.878  1.00 15.00      A    O  
ATOM   1907  NE2 GLN A 204      17.614 -31.499  -8.417  1.00 15.00      A    N  
ATOM   1908 HE21 GLN A 204      17.252 -30.866  -7.762  1.00 15.00      A    H  
ATOM   1909 HE22 GLN A 204      17.194 -31.682  -9.283  1.00 15.00      A    H  
ATOM   1910  C   GLN A 204      19.384 -28.603  -4.591  1.00 15.00      A    C  
ATOM   1911  O   GLN A 204      18.275 -28.343  -4.126  1.00 15.00      A    O  
ATOM   1912  N   VAL A 205      20.325 -27.680  -4.782  1.00 15.00      A    N  
ATOM   1913  HN  VAL A 205      21.191 -27.949  -5.153  1.00 15.00      A    H  
ATOM   1914  CA  VAL A 205      20.096 -26.275  -4.456  1.00 15.00      A    C  
ATOM   1915  CB  VAL A 205      21.110 -25.743  -3.417  1.00 15.00      A    C  
ATOM   1916  CG1 VAL A 205      20.727 -24.342  -2.961  1.00 15.00      A    C  
ATOM   1917  CG2 VAL A 205      21.213 -26.683  -2.225  1.00 15.00      A    C  
ATOM   1918  C   VAL A 205      20.160 -25.405  -5.708  1.00 15.00      A    C  
ATOM   1919  O   VAL A 205      21.241 -25.134  -6.235  1.00 15.00      A    O  
ATOM   1920  N   ASP A 206      18.994 -24.978  -6.180  1.00 15.00      A    N  
ATOM   1921  HN  ASP A 206      18.169 -25.239  -5.720  1.00 15.00      A    H  
ATOM   1922  CA  ASP A 206      18.905 -24.130  -7.362  1.00 15.00      A    C  
ATOM   1923  CB  ASP A 206      17.663 -24.496  -8.181  1.00 15.00      A    C  
ATOM   1924  CG  ASP A 206      17.806 -24.174  -9.657  1.00 15.00      A    C  
ATOM   1925  OD1 ASP A 206      18.395 -23.122  -9.986  1.00 15.00      A    O  
ATOM   1926  OD2 ASP A 206      17.325 -24.975 -10.486  1.00 15.00      A    O  
ATOM   1927  C   ASP A 206      18.847 -22.664  -6.942  1.00 15.00      A    C  
ATOM   1928  O   ASP A 206      17.811 -22.181  -6.485  1.00 15.00      A    O  
ATOM   1929  N   ILE A 207      19.967 -21.965  -7.092  1.00 15.00      A    N  
ATOM   1930  HN  ILE A 207      20.758 -22.404  -7.469  1.00 15.00      A    H  
ATOM   1931  CA  ILE A 207      20.048 -20.559  -6.710  1.00 15.00      A    C  
ATOM   1932  CB  ILE A 207      21.489 -20.153  -6.331  1.00 15.00      A    C  
ATOM   1933  CG1 ILE A 207      22.016 -21.055  -5.209  1.00 15.00      A    C  
ATOM   1934  CG2 ILE A 207      21.543 -18.688  -5.910  1.00 15.00      A    C  
ATOM   1935  CD1 ILE A 207      23.470 -20.819  -4.860  1.00 15.00      A    C  
ATOM   1936  C   ILE A 207      19.522 -19.634  -7.807  1.00 15.00      A    C  
ATOM   1937  O   ILE A 207      20.137 -19.490  -8.864  1.00 15.00      A    O  
ATOM   1938  N   ASN A 208      18.374 -19.017  -7.542  1.00 15.00      A    N  
ATOM   1939  HN  ASN A 208      17.924 -19.193  -6.689  1.00 15.00      A    H  
ATOM   1940  CA  ASN A 208      17.762 -18.086  -8.483  1.00 15.00      A    C  
ATOM   1941  CB  ASN A 208      16.253 -18.332  -8.591  1.00 15.00      A    C  
ATOM   1942  CG  ASN A 208      15.899 -19.804  -8.713  1.00 15.00      A    C  
ATOM   1943  OD1 ASN A 208      15.464 -20.431  -7.746  1.00 15.00      A    O  
ATOM   1944  ND2 ASN A 208      16.096 -20.365  -9.900  1.00 15.00      A    N  
ATOM   1945 HD21 ASN A 208      16.453 -19.808 -10.622  1.00 15.00      A    H  
ATOM   1946 HD22 ASN A 208      15.875 -21.315 -10.006  1.00 15.00      A    H  
ATOM   1947  C   ASN A 208      18.030 -16.653  -8.034  1.00 15.00      A    C  
ATOM   1948  O   ASN A 208      17.994 -16.354  -6.842  1.00 15.00      A    O  
ATOM   1949  N   GLY A 209      18.302 -15.770  -8.987  1.00 15.00      A    N  
ATOM   1950  HN  GLY A 209      18.305 -16.057  -9.924  1.00 15.00      A    H  
ATOM   1951  CA  GLY A 209      18.594 -14.387  -8.649  1.00 15.00      A    C  
ATOM   1952  C   GLY A 209      20.079 -14.174  -8.434  1.00 15.00      A    C  
ATOM   1953  O   GLY A 209      20.783 -15.100  -8.027  1.00 15.00      A    O  
ATOM   1954  N   PHE A 210      20.555 -12.954  -8.703  1.00 15.00      A    N  
ATOM   1955  HN  PHE A 210      19.934 -12.261  -9.008  1.00 15.00      A    H  
ATOM   1956  CA  PHE A 210      21.975 -12.620  -8.558  1.00 15.00      A    C  
ATOM   1957  CB  PHE A 210      22.403 -12.637  -7.085  1.00 15.00      A    C  
ATOM   1958  CG  PHE A 210      21.945 -11.447  -6.288  1.00 15.00      A    C  
ATOM   1959  CD1 PHE A 210      22.731 -10.309  -6.206  1.00 15.00      A    C  
ATOM   1960  CD2 PHE A 210      20.736 -11.471  -5.612  1.00 15.00      A    C  
ATOM   1961  CE1 PHE A 210      22.318  -9.217  -5.468  1.00 15.00      A    C  
ATOM   1962  CE2 PHE A 210      20.316 -10.381  -4.873  1.00 15.00      A    C  
ATOM   1963  CZ  PHE A 210      21.109  -9.253  -4.800  1.00 15.00      A    C  
ATOM   1964  C   PHE A 210      22.845 -13.575  -9.377  1.00 15.00      A    C  
ATOM   1965  O   PHE A 210      23.866 -14.069  -8.895  1.00 15.00      A    O  
ATOM   1966  N   THR A 211      22.427 -13.823 -10.623  1.00 15.00      A    N  
ATOM   1967  HN  THR A 211      21.608 -13.388 -10.941  1.00 15.00      A    H  
ATOM   1968  CA  THR A 211      23.144 -14.725 -11.525  1.00 15.00      A    C  
ATOM   1969  CB  THR A 211      22.437 -14.851 -12.890  1.00 15.00      A    C  
ATOM   1970  OG1 THR A 211      22.177 -13.547 -13.426  1.00 15.00      A    O  
ATOM   1971  HG1 THR A 211      22.202 -13.584 -14.384  1.00 15.00      A    H  
ATOM   1972  CG2 THR A 211      21.125 -15.608 -12.745  1.00 15.00      A    C  
ATOM   1973  C   THR A 211      24.595 -14.300 -11.735  1.00 15.00      A    C  
ATOM   1974  O   THR A 211      25.481 -15.143 -11.881  1.00 15.00      A    O  
ATOM   1975  N   THR A 212      24.832 -12.992 -11.753  1.00 15.00      A    N  
ATOM   1976  HN  THR A 212      24.083 -12.370 -11.646  1.00 15.00      A    H  
ATOM   1977  CA  THR A 212      26.177 -12.464 -11.927  1.00 15.00      A    C  
ATOM   1978  CB  THR A 212      26.165 -11.120 -12.682  1.00 15.00      A    C  
ATOM   1979  OG1 THR A 212      25.294 -11.216 -13.816  1.00 15.00      A    O  
ATOM   1980  HG1 THR A 212      25.787 -11.014 -14.615  1.00 15.00      A    H  
ATOM   1981  CG2 THR A 212      27.565 -10.767 -13.165  1.00 15.00      A    C  
ATOM   1982  C   THR A 212      26.844 -12.279 -10.565  1.00 15.00      A    C  
ATOM   1983  O   THR A 212      26.257 -11.694  -9.653  1.00 15.00      A    O  
ATOM   1984  N   GLY A 213      28.073 -12.781 -10.438  1.00 15.00      A    N  
ATOM   1985  HN  GLY A 213      28.486 -13.231 -11.204  1.00 15.00      A    H  
ATOM   1986  CA  GLY A 213      28.804 -12.679  -9.184  1.00 15.00      A    C  
ATOM   1987  C   GLY A 213      29.319 -11.281  -8.882  1.00 15.00      A    C  
ATOM   1988  O   GLY A 213      29.932 -11.058  -7.837  1.00 15.00      A    O  
ATOM   1989  N   ARG A 214      29.075 -10.338  -9.792  1.00 15.00      A    N  
ATOM   1990  HN  ARG A 214      28.586 -10.578 -10.607  1.00 15.00      A    H  
ATOM   1991  CA  ARG A 214      29.517  -8.958  -9.606  1.00 15.00      A    C  
ATOM   1992  CB  ARG A 214      29.427  -8.177 -10.918  1.00 15.00      A    C  
ATOM   1993  CG  ARG A 214      30.529  -8.490 -11.917  1.00 15.00      A    C  
ATOM   1994  CD  ARG A 214      30.490  -7.514 -13.081  1.00 15.00      A    C  
ATOM   1995  NE  ARG A 214      31.545  -7.761 -14.059  1.00 15.00      A    N  
ATOM   1996  HE  ARG A 214      32.058  -8.591 -13.974  1.00 15.00      A    H  
ATOM   1997  CZ  ARG A 214      31.838  -6.923 -15.052  1.00 15.00      A    C  
ATOM   1998  NH1 ARG A 214      31.159  -5.791 -15.192  1.00 15.00      A    N  
ATOM   1999 HH11 ARG A 214      31.390  -5.137 -15.968  1.00 15.00      A    H  
ATOM   2000 HH12 ARG A 214      30.395  -5.556 -14.526  1.00 15.00      A    H  
ATOM   2001  NH2 ARG A 214      32.809  -7.218 -15.906  1.00 15.00      A    N  
ATOM   2002 HH21 ARG A 214      33.342  -8.105 -15.801  1.00 15.00      A    H  
ATOM   2003 HH22 ARG A 214      33.037  -6.562 -16.680  1.00 15.00      A    H  
ATOM   2004  C   ARG A 214      28.699  -8.250  -8.529  1.00 15.00      A    C  
ATOM   2005  O   ARG A 214      29.221  -7.386  -7.823  1.00 15.00      A    O  
ATOM   2006  N   ARG A 215      27.413  -8.623  -8.430  1.00 15.00      A    N  
ATOM   2007  HN  ARG A 215      27.080  -9.311  -9.042  1.00 15.00      A    H  
ATOM   2008  CA  ARG A 215      26.478  -8.050  -7.450  1.00 15.00      A    C  
ATOM   2009  CB  ARG A 215      27.068  -8.008  -6.036  1.00 15.00      A    C  
ATOM   2010  CG  ARG A 215      26.052  -7.711  -4.946  1.00 15.00      A    C  
ATOM   2011  CD  ARG A 215      26.720  -7.137  -3.709  1.00 15.00      A    C  
ATOM   2012  NE  ARG A 215      27.739  -8.030  -3.161  1.00 15.00      A    N  
ATOM   2013  HE  ARG A 215      27.981  -8.821  -3.687  1.00 15.00      A    H  
ATOM   2014  CZ  ARG A 215      28.345  -7.826  -1.996  1.00 15.00      A    C  
ATOM   2015  NH1 ARG A 215      28.036  -6.764  -1.264  1.00 15.00      A    N  
ATOM   2016 HH11 ARG A 215      27.318  -6.092  -1.602  1.00 15.00      A    H  
ATOM   2017 HH12 ARG A 215      28.509  -6.605  -0.351  1.00 15.00      A    H  
ATOM   2018  NH2 ARG A 215      29.263  -8.680  -1.562  1.00 15.00      A    N  
ATOM   2019 HH21 ARG A 215      29.508  -9.514  -2.133  1.00 15.00      A    H  
ATOM   2020 HH22 ARG A 215      29.735  -8.519  -0.649  1.00 15.00      A    H  
ATOM   2021  C   ARG A 215      25.954  -6.675  -7.874  1.00 15.00      A    C  
ATOM   2022  O   ARG A 215      24.763  -6.389  -7.740  1.00 15.00      A    O  
ATOM   2023  N   GLY A 216      26.849  -5.830  -8.389  1.00 15.00      A    N  
ATOM   2024  HN  GLY A 216      27.783  -6.114  -8.469  1.00 15.00      A    H  
ATOM   2025  CA  GLY A 216      26.461  -4.501  -8.830  1.00 15.00      A    C  
ATOM   2026  C   GLY A 216      25.780  -4.518 -10.186  1.00 15.00      A    C  
ATOM   2027  O   GLY A 216      25.309  -3.486 -10.665  1.00 15.00      A    O  
ATOM   2028  N   ASP A 217      25.732  -5.697 -10.805  1.00 15.00      A    N  
ATOM   2029  HN  ASP A 217      26.132  -6.479 -10.370  1.00 15.00      A    H  
ATOM   2030  CA  ASP A 217      25.097  -5.860 -12.108  1.00 15.00      A    C  
ATOM   2031  CB  ASP A 217      25.559  -7.160 -12.770  1.00 15.00      A    C  
ATOM   2032  CG  ASP A 217      26.788  -6.974 -13.633  1.00 15.00      A    C  
ATOM   2033  OD1 ASP A 217      27.660  -6.163 -13.259  1.00 15.00      A    O  
ATOM   2034  OD2 ASP A 217      26.882  -7.644 -14.682  1.00 15.00      A    O  
ATOM   2035  C   ASP A 217      23.583  -5.863 -11.970  1.00 15.00      A    C  
ATOM   2036  O   ASP A 217      22.866  -5.418 -12.868  1.00 15.00      A    O  
ATOM   2037  N   LEU A 218      23.101  -6.368 -10.839  1.00 15.00      A    N  
ATOM   2038  HN  LEU A 218      23.722  -6.712 -10.164  1.00 15.00      A    H  
ATOM   2039  CA  LEU A 218      21.673  -6.421 -10.583  1.00 15.00      A    C  
ATOM   2040  CB  LEU A 218      21.333  -7.457  -9.505  1.00 15.00      A    C  
ATOM   2041  CG  LEU A 218      19.841  -7.662  -9.210  1.00 15.00      A    C  
ATOM   2042  CD1 LEU A 218      19.065  -7.918 -10.493  1.00 15.00      A    C  
ATOM   2043  CD2 LEU A 218      19.640  -8.806  -8.231  1.00 15.00      A    C  
ATOM   2044  C   LEU A 218      21.129  -5.046 -10.214  1.00 15.00      A    C  
ATOM   2045  O   LEU A 218      20.406  -4.441 -10.996  1.00 15.00      A    O  
ATOM   2046  N   ALA A 219      21.503  -4.542  -9.040  1.00 15.00      A    N  
ATOM   2047  HN  ALA A 219      22.119  -5.050  -8.472  1.00 15.00      A    H  
ATOM   2048  CA  ALA A 219      21.021  -3.239  -8.587  1.00 15.00      A    C  
ATOM   2049  CB  ALA A 219      20.182  -3.390  -7.327  1.00 15.00      A    C  
ATOM   2050  C   ALA A 219      22.155  -2.242  -8.363  1.00 15.00      A    C  
ATOM   2051  O   ALA A 219      23.304  -2.624  -8.134  1.00 15.00      A    O  
ATOM   2052  N   THR A 220      21.811  -0.956  -8.436  1.00 15.00      A    N  
ATOM   2053  HN  THR A 220      20.878  -0.728  -8.632  1.00 15.00      A    H  
ATOM   2054  CA  THR A 220      22.772   0.122  -8.235  1.00 15.00      A    C  
ATOM   2055  CB  THR A 220      22.260   1.434  -8.869  1.00 15.00      A    C  
ATOM   2056  OG1 THR A 220      21.829   1.175 -10.211  1.00 15.00      A    O  
ATOM   2057  HG1 THR A 220      21.871   0.230 -10.384  1.00 15.00      A    H  
ATOM   2058  CG2 THR A 220      23.355   2.490  -8.892  1.00 15.00      A    C  
ATOM   2059  C   THR A 220      23.005   0.342  -6.744  1.00 15.00      A    C  
ATOM   2060  O   THR A 220      22.054   0.411  -5.964  1.00 15.00      A    O  
ATOM   2061  N   ILE A 221      24.270   0.452  -6.351  1.00 15.00      A    N  
ATOM   2062  HN  ILE A 221      24.985   0.404  -7.018  1.00 15.00      A    H  
ATOM   2063  CA  ILE A 221      24.615   0.642  -4.948  1.00 15.00      A    C  
ATOM   2064  CB  ILE A 221      25.122  -0.687  -4.331  1.00 15.00      A    C  
ATOM   2065  CG1 ILE A 221      24.989  -0.686  -2.807  1.00 15.00      A    C  
ATOM   2066  CG2 ILE A 221      26.551  -0.997  -4.758  1.00 15.00      A    C  
ATOM   2067  CD1 ILE A 221      23.589  -0.989  -2.324  1.00 15.00      A    C  
ATOM   2068  C   ILE A 221      25.663   1.746  -4.760  1.00 15.00      A    C  
ATOM   2069  O   ILE A 221      25.965   2.141  -3.633  1.00 15.00      A    O  
ATOM   2070  N   HIS A 222      26.197   2.258  -5.868  1.00 15.00      A    N  
ATOM   2071  HN  HIS A 222      25.891   1.932  -6.741  1.00 15.00      A    H  
ATOM   2072  CA  HIS A 222      27.226   3.299  -5.813  1.00 15.00      A    C  
ATOM   2073  CB  HIS A 222      28.473   2.862  -6.591  1.00 15.00      A    C  
ATOM   2074  CG  HIS A 222      29.376   1.922  -5.849  1.00 15.00      A    C  
ATOM   2075  ND1 HIS A 222      29.070   1.471  -4.588  1.00 15.00      A    N  
ATOM   2076  CD2 HIS A 222      30.563   1.388  -6.236  1.00 15.00      A    C  
ATOM   2077  CE1 HIS A 222      30.066   0.680  -4.234  1.00 15.00      A    C  
ATOM   2078  NE2 HIS A 222      30.990   0.601  -5.197  1.00 15.00      A    N  
ATOM   2079  HE2 HIS A 222      31.820   0.083  -5.166  1.00 15.00      A    H  
ATOM   2080  C   HIS A 222      26.736   4.642  -6.353  1.00 15.00      A    C  
ATOM   2081  O   HIS A 222      25.929   4.694  -7.283  1.00 15.00      A    O  
ATOM   2082  N   GLY A 223      27.242   5.723  -5.754  1.00 15.00      A    N  
ATOM   2083  HN  GLY A 223      27.866   5.602  -5.007  1.00 15.00      A    H  
ATOM   2084  CA  GLY A 223      26.889   7.071  -6.180  1.00 15.00      A    C  
ATOM   2085  C   GLY A 223      25.435   7.433  -5.949  1.00 15.00      A    C  
ATOM   2086  O   GLY A 223      24.804   6.946  -5.010  1.00 15.00      A    O  
ATOM   2087  N   MET A 224      24.908   8.304  -6.811  1.00 15.00      A    N  
ATOM   2088  HN  MET A 224      25.470   8.660  -7.529  1.00 15.00      A    H  
ATOM   2089  CA  MET A 224      23.518   8.742  -6.716  1.00 15.00      A    C  
ATOM   2090  CB  MET A 224      23.308  10.071  -7.452  1.00 15.00      A    C  
ATOM   2091  CG  MET A 224      23.896  10.119  -8.854  1.00 15.00      A    C  
ATOM   2092  SD  MET A 224      22.647   9.963 -10.145  1.00 15.00      A    S  
ATOM   2093  CE  MET A 224      21.698  11.460  -9.887  1.00 15.00      A    C  
ATOM   2094  C   MET A 224      22.563   7.665  -7.229  1.00 15.00      A    C  
ATOM   2095  O   MET A 224      23.002   6.667  -7.803  1.00 15.00      A    O  
ATOM   2096  N   ASN A 225      21.259   7.875  -7.011  1.00 15.00      A    N  
ATOM   2097  HN  ASN A 225      20.983   8.700  -6.560  1.00 15.00      A    H  
ATOM   2098  CA  ASN A 225      20.227   6.913  -7.421  1.00 15.00      A    C  
ATOM   2099  CB  ASN A 225      20.266   6.631  -8.931  1.00 15.00      A    C  
ATOM   2100  CG  ASN A 225      19.765   7.788  -9.776  1.00 15.00      A    C  
ATOM   2101  OD1 ASN A 225      20.188   7.960 -10.918  1.00 15.00      A    O  
ATOM   2102  ND2 ASN A 225      18.857   8.586  -9.225  1.00 15.00      A    N  
ATOM   2103 HD21 ASN A 225      18.561   8.391  -8.312  1.00 15.00      A    H  
ATOM   2104 HD22 ASN A 225      18.520   9.339  -9.756  1.00 15.00      A    H  
ATOM   2105  C   ASN A 225      20.354   5.611  -6.629  1.00 15.00      A    C  
ATOM   2106  O   ASN A 225      19.876   4.558  -7.053  1.00 15.00      A    O  
ATOM   2107  N   ARG A 226      20.999   5.707  -5.468  1.00 15.00      A    N  
ATOM   2108  HN  ARG A 226      21.341   6.582  -5.191  1.00 15.00      A    H  
ATOM   2109  CA  ARG A 226      21.214   4.562  -4.592  1.00 15.00      A    C  
ATOM   2110  CB  ARG A 226      22.372   4.866  -3.633  1.00 15.00      A    C  
ATOM   2111  CG  ARG A 226      22.238   6.191  -2.900  1.00 15.00      A    C  
ATOM   2112  CD  ARG A 226      23.431   6.447  -1.997  1.00 15.00      A    C  
ATOM   2113  NE  ARG A 226      23.415   7.798  -1.442  1.00 15.00      A    N  
ATOM   2114  HE  ARG A 226      23.063   8.516  -2.008  1.00 15.00      A    H  
ATOM   2115  CZ  ARG A 226      23.847   8.100  -0.222  1.00 15.00      A    C  
ATOM   2116  NH1 ARG A 226      24.325   7.150   0.567  1.00 15.00      A    N  
ATOM   2117 HH11 ARG A 226      24.663   7.387   1.522  1.00 15.00      A    H  
ATOM   2118 HH12 ARG A 226      24.363   6.165   0.232  1.00 15.00      A    H  
ATOM   2119  NH2 ARG A 226      23.808   9.354   0.208  1.00 15.00      A    N  
ATOM   2120 HH21 ARG A 226      24.147   9.587   1.163  1.00 15.00      A    H  
ATOM   2121 HH22 ARG A 226      23.438  10.104  -0.410  1.00 15.00      A    H  
ATOM   2122  C   ARG A 226      19.947   4.228  -3.803  1.00 15.00      A    C  
ATOM   2123  O   ARG A 226      19.025   5.045  -3.736  1.00 15.00      A    O  
ATOM   2124  N   PRO A 227      19.883   3.015  -3.208  1.00 15.00      A    N  
ATOM   2125  CA  PRO A 227      18.724   2.573  -2.416  1.00 15.00      A    C  
ATOM   2126  CB  PRO A 227      19.210   1.271  -1.775  1.00 15.00      A    C  
ATOM   2127  CG  PRO A 227      20.243   0.759  -2.714  1.00 15.00      A    C  
ATOM   2128  CD  PRO A 227      20.926   1.973  -3.276  1.00 15.00      A    C  
ATOM   2129  C   PRO A 227      18.339   3.574  -1.331  1.00 15.00      A    C  
ATOM   2130  O   PRO A 227      19.159   3.947  -0.492  1.00 15.00      A    O  
ATOM   2131  N   PHE A 228      17.088   4.013  -1.365  1.00 15.00      A    N  
ATOM   2132  HN  PHE A 228      16.486   3.688  -2.067  1.00 15.00      A    H  
ATOM   2133  CA  PHE A 228      16.586   4.966  -0.386  1.00 15.00      A    C  
ATOM   2134  CB  PHE A 228      16.432   6.363  -1.001  1.00 15.00      A    C  
ATOM   2135  CG  PHE A 228      15.417   6.457  -2.108  1.00 15.00      A    C  
ATOM   2136  CD1 PHE A 228      15.771   6.179  -3.418  1.00 15.00      A    C  
ATOM   2137  CD2 PHE A 228      14.109   6.830  -1.838  1.00 15.00      A    C  
ATOM   2138  CE1 PHE A 228      14.842   6.270  -4.437  1.00 15.00      A    C  
ATOM   2139  CE2 PHE A 228      13.175   6.922  -2.852  1.00 15.00      A    C  
ATOM   2140  CZ  PHE A 228      13.543   6.642  -4.153  1.00 15.00      A    C  
ATOM   2141  C   PHE A 228      15.267   4.492   0.208  1.00 15.00      A    C  
ATOM   2142  O   PHE A 228      14.642   3.561  -0.302  1.00 15.00      A    O  
ATOM   2143  N   LEU A 229      14.849   5.140   1.285  1.00 15.00      A    N  
ATOM   2144  HN  LEU A 229      15.394   5.874   1.642  1.00 15.00      A    H  
ATOM   2145  CA  LEU A 229      13.606   4.791   1.953  1.00 15.00      A    C  
ATOM   2146  CB  LEU A 229      13.873   4.474   3.427  1.00 15.00      A    C  
ATOM   2147  CG  LEU A 229      12.733   3.816   4.206  1.00 15.00      A    C  
ATOM   2148  CD1 LEU A 229      12.388   2.459   3.612  1.00 15.00      A    C  
ATOM   2149  CD2 LEU A 229      13.106   3.680   5.674  1.00 15.00      A    C  
ATOM   2150  C   LEU A 229      12.591   5.923   1.829  1.00 15.00      A    C  
ATOM   2151  O   LEU A 229      12.685   6.933   2.529  1.00 15.00      A    O  
ATOM   2152  N   LEU A 230      11.633   5.754   0.921  1.00 15.00      A    N  
ATOM   2153  HN  LEU A 230      11.622   4.932   0.386  1.00 15.00      A    H  
ATOM   2154  CA  LEU A 230      10.593   6.755   0.703  1.00 15.00      A    C  
ATOM   2155  CB  LEU A 230       9.892   6.511  -0.637  1.00 15.00      A    C  
ATOM   2156  CG  LEU A 230       8.977   7.631  -1.140  1.00 15.00      A    C  
ATOM   2157  CD1 LEU A 230       9.773   8.901  -1.397  1.00 15.00      A    C  
ATOM   2158  CD2 LEU A 230       8.242   7.195  -2.397  1.00 15.00      A    C  
ATOM   2159  C   LEU A 230       9.585   6.722   1.847  1.00 15.00      A    C  
ATOM   2160  O   LEU A 230       9.020   5.674   2.155  1.00 15.00      A    O  
ATOM   2161  N   LEU A 231       9.365   7.873   2.474  1.00 15.00      A    N  
ATOM   2162  HN  LEU A 231       9.831   8.681   2.170  1.00 15.00      A    H  
ATOM   2163  CA  LEU A 231       8.446   7.965   3.601  1.00 15.00      A    C  
ATOM   2164  CB  LEU A 231       9.198   8.408   4.860  1.00 15.00      A    C  
ATOM   2165  CG  LEU A 231      10.433   7.588   5.239  1.00 15.00      A    C  
ATOM   2166  CD1 LEU A 231      11.229   8.294   6.326  1.00 15.00      A    C  
ATOM   2167  CD2 LEU A 231      10.035   6.192   5.689  1.00 15.00      A    C  
ATOM   2168  C   LEU A 231       7.296   8.929   3.333  1.00 15.00      A    C  
ATOM   2169  O   LEU A 231       7.473   9.974   2.707  1.00 15.00      A    O  
ATOM   2170  N   MET A 232       6.117   8.557   3.817  1.00 15.00      A    N  
ATOM   2171  HN  MET A 232       6.048   7.700   4.286  1.00 15.00      A    H  
ATOM   2172  CA  MET A 232       4.920   9.376   3.672  1.00 15.00      A    C  
ATOM   2173  CB  MET A 232       3.971   8.777   2.631  1.00 15.00      A    C  
ATOM   2174  CG  MET A 232       4.505   8.819   1.209  1.00 15.00      A    C  
ATOM   2175  SD  MET A 232       3.352   8.130   0.009  1.00 15.00      A    S  
ATOM   2176  CE  MET A 232       4.247   8.420  -1.515  1.00 15.00      A    C  
ATOM   2177  C   MET A 232       4.219   9.491   5.019  1.00 15.00      A    C  
ATOM   2178  O   MET A 232       3.692   8.508   5.536  1.00 15.00      A    O  
ATOM   2179  N   ALA A 233       4.228  10.691   5.589  1.00 15.00      A    N  
ATOM   2180  HN  ALA A 233       4.659  11.439   5.125  1.00 15.00      A    H  
ATOM   2181  CA  ALA A 233       3.607  10.921   6.888  1.00 15.00      A    C  
ATOM   2182  CB  ALA A 233       4.668  10.913   7.978  1.00 15.00      A    C  
ATOM   2183  C   ALA A 233       2.839  12.235   6.917  1.00 15.00      A    C  
ATOM   2184  O   ALA A 233       2.953  13.050   6.007  1.00 15.00      A    O  
ATOM   2185  N   THR A 234       2.051  12.429   7.969  1.00 15.00      A    N  
ATOM   2186  HN  THR A 234       1.993  11.734   8.656  1.00 15.00      A    H  
ATOM   2187  CA  THR A 234       1.274  13.650   8.128  1.00 15.00      A    C  
ATOM   2188  CB  THR A 234       0.007  13.398   8.974  1.00 15.00      A    C  
ATOM   2189  OG1 THR A 234      -0.726  12.295   8.433  1.00 15.00      A    O  
ATOM   2190  HG1 THR A 234      -1.644  12.360   8.704  1.00 15.00      A    H  
ATOM   2191  CG2 THR A 234      -0.888  14.629   8.989  1.00 15.00      A    C  
ATOM   2192  C   THR A 234       2.121  14.714   8.820  1.00 15.00      A    C  
ATOM   2193  O   THR A 234       2.677  14.464   9.890  1.00 15.00      A    O  
ATOM   2194  N   PRO A 235       2.249  15.908   8.205  1.00 15.00      A    N  
ATOM   2195  CA  PRO A 235       3.028  17.020   8.775  1.00 15.00      A    C  
ATOM   2196  CB  PRO A 235       2.755  18.177   7.809  1.00 15.00      A    C  
ATOM   2197  CG  PRO A 235       2.408  17.509   6.524  1.00 15.00      A    C  
ATOM   2198  CD  PRO A 235       1.664  16.260   6.900  1.00 15.00      A    C  
ATOM   2199  C   PRO A 235       2.558  17.382  10.184  1.00 15.00      A    C  
ATOM   2200  O   PRO A 235       1.408  17.134  10.545  1.00 15.00      A    O  
ATOM   2201  N   LEU A 236       3.455  17.974  10.970  1.00 15.00      A    N  
ATOM   2202  HN  LEU A 236       4.349  18.159  10.616  1.00 15.00      A    H  
ATOM   2203  CA  LEU A 236       3.147  18.353  12.349  1.00 15.00      A    C  
ATOM   2204  CB  LEU A 236       4.417  18.771  13.092  1.00 15.00      A    C  
ATOM   2205  CG  LEU A 236       4.373  18.667  14.619  1.00 15.00      A    C  
ATOM   2206  CD1 LEU A 236       4.102  17.235  15.055  1.00 15.00      A    C  
ATOM   2207  CD2 LEU A 236       5.670  19.177  15.226  1.00 15.00      A    C  
ATOM   2208  C   LEU A 236       2.076  19.444  12.445  1.00 15.00      A    C  
ATOM   2209  O   LEU A 236       1.421  19.586  13.479  1.00 15.00      A    O  
ATOM   2210  N   GLU A 237       1.895  20.210  11.369  1.00 15.00      A    N  
ATOM   2211  HN  GLU A 237       2.447  20.057  10.574  1.00 15.00      A    H  
ATOM   2212  CA  GLU A 237       0.892  21.272  11.350  1.00 15.00      A    C  
ATOM   2213  CB  GLU A 237       1.185  22.281  10.237  1.00 15.00      A    C  
ATOM   2214  CG  GLU A 237       2.511  23.012  10.397  1.00 15.00      A    C  
ATOM   2215  CD  GLU A 237       2.680  24.149   9.408  1.00 15.00      A    C  
ATOM   2216  OE1 GLU A 237       2.140  24.047   8.286  1.00 15.00      A    O  
ATOM   2217  OE2 GLU A 237       3.359  25.138   9.753  1.00 15.00      A    O  
ATOM   2218  C   GLU A 237      -0.511  20.688  11.191  1.00 15.00      A    C  
ATOM   2219  O   GLU A 237      -1.488  21.243  11.694  1.00 15.00      A    O  
ATOM   2220  N   ARG A 238      -0.594  19.559  10.488  1.00 15.00      A    N  
ATOM   2221  HN  ARG A 238       0.224  19.178  10.107  1.00 15.00      A    H  
ATOM   2222  CA  ARG A 238      -1.864  18.871  10.267  1.00 15.00      A    C  
ATOM   2223  CB  ARG A 238      -1.857  18.187   8.895  1.00 15.00      A    C  
ATOM   2224  CG  ARG A 238      -1.700  19.112   7.700  1.00 15.00      A    C  
ATOM   2225  CD  ARG A 238      -1.371  18.309   6.449  1.00 15.00      A    C  
ATOM   2226  NE  ARG A 238      -1.532  19.080   5.218  1.00 15.00      A    N  
ATOM   2227  HE  ARG A 238      -2.403  19.040   4.772  1.00 15.00      A    H  
ATOM   2228  CZ  ARG A 238      -0.568  19.819   4.670  1.00 15.00      A    C  
ATOM   2229  NH1 ARG A 238       0.626  19.900   5.244  1.00 15.00      A    N  
ATOM   2230 HH11 ARG A 238       0.815  19.383   6.126  1.00 15.00      A    H  
ATOM   2231 HH12 ARG A 238       1.373  20.480   4.812  1.00 15.00      A    H  
ATOM   2232  NH2 ARG A 238      -0.795  20.470   3.539  1.00 15.00      A    N  
ATOM   2233 HH21 ARG A 238      -0.044  21.049   3.111  1.00 15.00      A    H  
ATOM   2234 HH22 ARG A 238      -1.725  20.402   3.078  1.00 15.00      A    H  
ATOM   2235  C   ARG A 238      -2.075  17.799  11.336  1.00 15.00      A    C  
ATOM   2236  O   ARG A 238      -3.174  17.261  11.484  1.00 15.00      A    O  
ATOM   2237  N   ALA A 239      -1.001  17.497  12.070  1.00 15.00      A    N  
ATOM   2238  HN  ALA A 239      -0.165  17.977  11.897  1.00 15.00      A    H  
ATOM   2239  CA  ALA A 239      -1.016  16.477  13.118  1.00 15.00      A    C  
ATOM   2240  CB  ALA A 239       0.387  16.239  13.651  1.00 15.00      A    C  
ATOM   2241  C   ALA A 239      -1.971  16.798  14.263  1.00 15.00      A    C  
ATOM   2242  O   ALA A 239      -2.541  15.884  14.861  1.00 15.00      A    O  
ATOM   2243  N   GLN A 240      -2.136  18.087  14.579  1.00 15.00      A    N  
ATOM   2244  HN  GLN A 240      -1.649  18.772  14.076  1.00 15.00      A    H  
ATOM   2245  CA  GLN A 240      -3.033  18.491  15.660  1.00 15.00      A    C  
ATOM   2246  CB  GLN A 240      -3.023  20.009  15.880  1.00 15.00      A    C  
ATOM   2247  CG  GLN A 240      -3.484  20.839  14.692  1.00 15.00      A    C  
ATOM   2248  CD  GLN A 240      -3.647  22.305  15.044  1.00 15.00      A    C  
ATOM   2249  OE1 GLN A 240      -2.941  22.832  15.904  1.00 15.00      A    O  
ATOM   2250  NE2 GLN A 240      -4.584  22.972  14.384  1.00 15.00      A    N  
ATOM   2251 HE21 GLN A 240      -5.112  22.490  13.715  1.00 15.00      A    H  
ATOM   2252 HE22 GLN A 240      -4.712  23.921  14.595  1.00 15.00      A    H  
ATOM   2253  C   GLN A 240      -4.447  17.967  15.420  1.00 15.00      A    C  
ATOM   2254  O   GLN A 240      -5.015  18.161  14.341  1.00 15.00      A    O  
ATOM   2255  N   HIS A 241      -4.995  17.287  16.432  1.00 15.00      A    N  
ATOM   2256  HN  HIS A 241      -4.483  17.179  17.260  1.00 15.00      A    H  
ATOM   2257  CA  HIS A 241      -6.328  16.689  16.345  1.00 15.00      A    C  
ATOM   2258  CB  HIS A 241      -7.411  17.728  16.006  1.00 15.00      A    C  
ATOM   2259  CG  HIS A 241      -7.533  18.847  16.998  1.00 15.00      A    C  
ATOM   2260  ND1 HIS A 241      -8.207  18.682  18.186  1.00 15.00      A    N  
ATOM   2261  CD2 HIS A 241      -7.067  20.120  16.922  1.00 15.00      A    C  
ATOM   2262  CE1 HIS A 241      -8.139  19.847  18.803  1.00 15.00      A    C  
ATOM   2263  NE2 HIS A 241      -7.462  20.747  18.078  1.00 15.00      A    N  
ATOM   2264  HE2 HIS A 241      -7.283  21.679  18.322  1.00 15.00      A    H  
ATOM   2265  C   HIS A 241      -6.316  15.542  15.331  1.00 15.00      A    C  
ATOM   2266  O   HIS A 241      -5.543  14.594  15.483  1.00 15.00      A    O  
ATOM   2267  N   LEU A 242      -7.156  15.644  14.297  1.00 15.00      A    N  
ATOM   2268  HN  LEU A 242      -7.742  16.427  14.239  1.00 15.00      A    H  
ATOM   2269  CA  LEU A 242      -7.235  14.623  13.247  1.00 15.00      A    C  
ATOM   2270  CB  LEU A 242      -5.974  14.646  12.370  1.00 15.00      A    C  
ATOM   2271  CG  LEU A 242      -5.889  13.596  11.257  1.00 15.00      A    C  
ATOM   2272  CD1 LEU A 242      -7.030  13.763  10.264  1.00 15.00      A    C  
ATOM   2273  CD2 LEU A 242      -4.545  13.672  10.549  1.00 15.00      A    C  
ATOM   2274  C   LEU A 242      -7.472  13.226  13.821  1.00 15.00      A    C  
ATOM   2275  O   LEU A 242      -8.317  12.476  13.332  1.00 15.00      A    O  
ATOM   2276  N   LEU A 251      -9.403  -3.924   7.245  1.00 15.00      A    N  
ATOM   2277  HN  LEU A 251      -9.001  -3.520   8.043  1.00 15.00      A    H  
ATOM   2278  CA  LEU A 251     -10.831  -3.760   7.008  1.00 15.00      A    C  
ATOM   2279  CB  LEU A 251     -11.345  -4.823   6.030  1.00 15.00      A    C  
ATOM   2280  CG  LEU A 251     -12.862  -4.866   5.814  1.00 15.00      A    C  
ATOM   2281  CD1 LEU A 251     -13.347  -3.608   5.108  1.00 15.00      A    C  
ATOM   2282  CD2 LEU A 251     -13.263  -6.112   5.041  1.00 15.00      A    C  
ATOM   2283  C   LEU A 251     -11.620  -3.822   8.312  1.00 15.00      A    C  
ATOM   2284  O   LEU A 251     -11.809  -4.894   8.889  1.00 15.00      A    O  
ATOM   2285  N   ASP A 252     -12.066  -2.662   8.774  1.00 15.00      A    N  
ATOM   2286  HN  ASP A 252     -11.863  -1.840   8.280  1.00 15.00      A    H  
ATOM   2287  CA  ASP A 252     -12.853  -2.576   9.996  1.00 15.00      A    C  
ATOM   2288  CB  ASP A 252     -12.257  -1.551  10.974  1.00 15.00      A    C  
ATOM   2289  CG  ASP A 252     -12.191  -0.135  10.423  1.00 15.00      A    C  
ATOM   2290  OD1 ASP A 252     -11.634   0.055   9.319  1.00 15.00      A    O  
ATOM   2291  OD2 ASP A 252     -12.687   0.788  11.104  1.00 15.00      A    O  
ATOM   2292  C   ASP A 252     -14.307  -2.251   9.659  1.00 15.00      A    C  
ATOM   2293  O   ASP A 252     -14.585  -1.322   8.897  1.00 15.00      A    O  
ATOM   2294  N   THR A 253     -15.229  -3.034  10.210  1.00 15.00      A    N  
ATOM   2295  HN  THR A 253     -14.945  -3.758  10.806  1.00 15.00      A    H  
ATOM   2296  CA  THR A 253     -16.654  -2.845   9.951  1.00 15.00      A    C  
ATOM   2297  CB  THR A 253     -17.489  -4.053  10.418  1.00 15.00      A    C  
ATOM   2298  OG1 THR A 253     -17.145  -4.384  11.768  1.00 15.00      A    O  
ATOM   2299  HG1 THR A 253     -16.790  -3.607  12.208  1.00 15.00      A    H  
ATOM   2300  CG2 THR A 253     -17.238  -5.256   9.521  1.00 15.00      A    C  
ATOM   2301  C   THR A 253     -17.201  -1.569  10.587  1.00 15.00      A    C  
ATOM   2302  O   THR A 253     -16.874  -1.234  11.726  1.00 15.00      A    O  
ATOM   2303  N   ASN A 254     -18.041  -0.868   9.831  1.00 15.00      A    N  
ATOM   2304  HN  ASN A 254     -18.256  -1.197   8.934  1.00 15.00      A    H  
ATOM   2305  CA  ASN A 254     -18.656   0.372  10.292  1.00 15.00      A    C  
ATOM   2306  CB  ASN A 254     -18.327   1.506   9.312  1.00 15.00      A    C  
ATOM   2307  CG  ASN A 254     -18.991   2.823   9.668  1.00 15.00      A    C  
ATOM   2308  OD1 ASN A 254     -19.082   3.195  10.839  1.00 15.00      A    O  
ATOM   2309  ND2 ASN A 254     -19.469   3.533   8.653  1.00 15.00      A    N  
ATOM   2310 HD21 ASN A 254     -19.367   3.172   7.747  1.00 15.00      A    H  
ATOM   2311 HD22 ASN A 254     -19.904   4.389   8.850  1.00 15.00      A    H  
ATOM   2312  C   ASN A 254     -20.168   0.196  10.394  1.00 15.00      A    C  
ATOM   2313  O   ASN A 254     -20.786  -0.391   9.509  1.00 15.00      A    O  
ATOM   2314  N   TYR A 255     -20.760   0.692  11.477  1.00 15.00      A    N  
ATOM   2315  HN  TYR A 255     -20.218   1.140  12.159  1.00 15.00      A    H  
ATOM   2316  CA  TYR A 255     -22.203   0.580  11.671  1.00 15.00      A    C  
ATOM   2317  CB  TYR A 255     -22.548  -0.559  12.634  1.00 15.00      A    C  
ATOM   2318  CG  TYR A 255     -22.296  -1.936  12.055  1.00 15.00      A    C  
ATOM   2319  CD1 TYR A 255     -23.199  -2.516  11.172  1.00 15.00      A    C  
ATOM   2320  CD2 TYR A 255     -21.151  -2.651  12.384  1.00 15.00      A    C  
ATOM   2321  CE1 TYR A 255     -22.969  -3.769  10.633  1.00 15.00      A    C  
ATOM   2322  CE2 TYR A 255     -20.914  -3.904  11.851  1.00 15.00      A    C  
ATOM   2323  CZ  TYR A 255     -21.825  -4.458  10.976  1.00 15.00      A    C  
ATOM   2324  OH  TYR A 255     -21.588  -5.704  10.440  1.00 15.00      A    O  
ATOM   2325  HH  TYR A 255     -21.190  -6.269  11.106  1.00 15.00      A    H  
ATOM   2326  C   TYR A 255     -22.825   1.901  12.122  1.00 15.00      A    C  
ATOM   2327  O   TYR A 255     -22.125   2.808  12.573  1.00 15.00      A    O  
ATOM   2328  N   CYS A 256     -24.148   1.994  11.998  1.00 15.00      A    N  
ATOM   2329  HN  CYS A 256     -24.645   1.228  11.641  1.00 15.00      A    H  
ATOM   2330  CA  CYS A 256     -24.885   3.203  12.366  1.00 15.00      A    C  
ATOM   2331  C   CYS A 256     -25.041   3.381  13.875  1.00 15.00      A    C  
ATOM   2332  O   CYS A 256     -25.087   4.509  14.366  1.00 15.00      A    O  
ATOM   2333  CB  CYS A 256     -26.262   3.210  11.700  1.00 15.00      A    C  
ATOM   2334  SG  CYS A 256     -26.220   3.434   9.895  1.00 15.00      A    S  
ATOM   2335  N   PHE A 257     -25.120   2.275  14.607  1.00 15.00      A    N  
ATOM   2336  HN  PHE A 257     -25.061   1.402  14.166  1.00 15.00      A    H  
ATOM   2337  CA  PHE A 257     -25.293   2.335  16.057  1.00 15.00      A    C  
ATOM   2338  CB  PHE A 257     -25.902   1.036  16.603  1.00 15.00      A    C  
ATOM   2339  CG  PHE A 257     -25.095  -0.206  16.331  1.00 15.00      A    C  
ATOM   2340  CD1 PHE A 257     -24.081  -0.594  17.192  1.00 15.00      A    C  
ATOM   2341  CD2 PHE A 257     -25.359  -0.990  15.219  1.00 15.00      A    C  
ATOM   2342  CE1 PHE A 257     -23.344  -1.737  16.950  1.00 15.00      A    C  
ATOM   2343  CE2 PHE A 257     -24.624  -2.133  14.971  1.00 15.00      A    C  
ATOM   2344  CZ  PHE A 257     -23.616  -2.508  15.837  1.00 15.00      A    C  
ATOM   2345  C   PHE A 257     -24.002   2.690  16.796  1.00 15.00      A    C  
ATOM   2346  O   PHE A 257     -24.044   3.183  17.924  1.00 15.00      A    O  
ATOM   2347  N   SER A 258     -22.861   2.445  16.160  1.00 15.00      A    N  
ATOM   2348  HN  SER A 258     -22.887   2.058  15.260  1.00 15.00      A    H  
ATOM   2349  CA  SER A 258     -21.569   2.736  16.773  1.00 15.00      A    C  
ATOM   2350  CB  SER A 258     -20.546   1.655  16.418  1.00 15.00      A    C  
ATOM   2351  OG  SER A 258     -20.443   1.490  15.014  1.00 15.00      A    O  
ATOM   2352  HG  SER A 258     -19.557   1.726  14.728  1.00 15.00      A    H  
ATOM   2353  C   SER A 258     -21.046   4.120  16.387  1.00 15.00      A    C  
ATOM   2354  O   SER A 258     -20.165   4.664  17.055  1.00 15.00      A    O  
ATOM   2355  N   SER A 259     -21.591   4.687  15.313  1.00 15.00      A    N  
ATOM   2356  HN  SER A 259     -22.291   4.207  14.822  1.00 15.00      A    H  
ATOM   2357  CA  SER A 259     -21.170   6.006  14.848  1.00 15.00      A    C  
ATOM   2358  CB  SER A 259     -21.478   6.181  13.358  1.00 15.00      A    C  
ATOM   2359  OG  SER A 259     -22.874   6.146  13.114  1.00 15.00      A    O  
ATOM   2360  HG  SER A 259     -23.117   5.285  12.768  1.00 15.00      A    H  
ATOM   2361  C   SER A 259     -21.826   7.123  15.659  1.00 15.00      A    C  
ATOM   2362  O   SER A 259     -21.244   8.195  15.823  1.00 15.00      A    O  
ATOM   2363  N   THR A 260     -23.043   6.852  16.151  1.00 15.00      A    N  
ATOM   2364  HN  THR A 260     -23.434   5.973  15.966  1.00 15.00      A    H  
ATOM   2365  CA  THR A 260     -23.826   7.807  16.954  1.00 15.00      A    C  
ATOM   2366  CB  THR A 260     -23.238   8.077  18.362  1.00 15.00      A    C  
ATOM   2367  OG1 THR A 260     -22.056   8.884  18.277  1.00 15.00      A    O  
ATOM   2368  HG1 THR A 260     -22.117   9.461  17.511  1.00 15.00      A    H  
ATOM   2369  CG2 THR A 260     -22.912   6.772  19.074  1.00 15.00      A    C  
ATOM   2370  C   THR A 260     -24.115   9.123  16.223  1.00 15.00      A    C  
ATOM   2371  O   THR A 260     -24.481  10.121  16.845  1.00 15.00      A    O  
ATOM   2372  N   GLU A 261     -23.966   9.111  14.900  1.00 15.00      A    N  
ATOM   2373  HN  GLU A 261     -23.680   8.282  14.461  1.00 15.00      A    H  
ATOM   2374  CA  GLU A 261     -24.213  10.295  14.083  1.00 15.00      A    C  
ATOM   2375  CB  GLU A 261     -22.898  10.850  13.525  1.00 15.00      A    C  
ATOM   2376  CG  GLU A 261     -21.886  11.258  14.584  1.00 15.00      A    C  
ATOM   2377  CD  GLU A 261     -20.613  11.828  13.989  1.00 15.00      A    C  
ATOM   2378  OE1 GLU A 261     -20.126  11.271  12.981  1.00 15.00      A    O  
ATOM   2379  OE2 GLU A 261     -20.099  12.828  14.532  1.00 15.00      A    O  
ATOM   2380  C   GLU A 261     -25.163   9.968  12.934  1.00 15.00      A    C  
ATOM   2381  O   GLU A 261     -25.501   8.805  12.708  1.00 15.00      A    O  
ATOM   2382  N   LYS A 262     -25.588  11.000  12.208  1.00 15.00      A    N  
ATOM   2383  HN  LYS A 262     -25.284  11.903  12.440  1.00 15.00      A    H  
ATOM   2384  CA  LYS A 262     -26.495  10.824  11.076  1.00 15.00      A    C  
ATOM   2385  CB  LYS A 262     -27.470  12.000  10.985  1.00 15.00      A    C  
ATOM   2386  CG  LYS A 262     -28.388  12.147  12.186  1.00 15.00      A    C  
ATOM   2387  CD  LYS A 262     -29.359  13.301  11.998  1.00 15.00      A    C  
ATOM   2388  CE  LYS A 262     -30.269  13.460  13.204  1.00 15.00      A    C  
ATOM   2389  NZ  LYS A 262     -31.238  14.576  13.022  1.00 15.00      A    N  
ATOM   2390  HZ1 LYS A 262     -31.839  14.668  13.866  1.00 15.00      A    H  
ATOM   2391  HZ2 LYS A 262     -31.844  14.393  12.198  1.00 15.00      A    H  
ATOM   2392  HZ3 LYS A 262     -30.728  15.470  12.872  1.00 15.00      A    H  
ATOM   2393  C   LYS A 262     -25.721  10.691   9.767  1.00 15.00      A    C  
ATOM   2394  O   LYS A 262     -26.290  10.805   8.682  1.00 15.00      A    O  
ATOM   2395  N   ASN A 263     -24.420  10.442   9.882  1.00 15.00      A    N  
ATOM   2396  HN  ASN A 263     -24.032  10.356  10.778  1.00 15.00      A    H  
ATOM   2397  CA  ASN A 263     -23.550  10.298   8.719  1.00 15.00      A    C  
ATOM   2398  CB  ASN A 263     -22.080  10.399   9.145  1.00 15.00      A    C  
ATOM   2399  CG  ASN A 263     -21.702  11.779   9.660  1.00 15.00      A    C  
ATOM   2400  OD1 ASN A 263     -22.559  12.568  10.060  1.00 15.00      A    O  
ATOM   2401  ND2 ASN A 263     -20.408  12.074   9.663  1.00 15.00      A    N  
ATOM   2402 HD21 ASN A 263     -19.777  11.398   9.340  1.00 15.00      A    H  
ATOM   2403 HD22 ASN A 263     -20.136  12.957   9.993  1.00 15.00      A    H  
ATOM   2404  C   ASN A 263     -23.798   8.976   7.992  1.00 15.00      A    C  
ATOM   2405  O   ASN A 263     -24.455   8.080   8.524  1.00 15.00      A    O  
ATOM   2406  N   CYS A 264     -23.271   8.871   6.771  1.00 15.00      A    N  
ATOM   2407  HN  CYS A 264     -22.767   9.629   6.407  1.00 15.00      A    H  
ATOM   2408  CA  CYS A 264     -23.421   7.665   5.956  1.00 15.00      A    C  
ATOM   2409  C   CYS A 264     -22.792   6.454   6.642  1.00 15.00      A    C  
ATOM   2410  O   CYS A 264     -21.573   6.378   6.805  1.00 15.00      A    O  
ATOM   2411  CB  CYS A 264     -22.799   7.886   4.573  1.00 15.00      A    C  
ATOM   2412  SG  CYS A 264     -22.531   6.372   3.594  1.00 15.00      A    S  
ATOM   2413  N   CYS A 265     -23.637   5.512   7.048  1.00 15.00      A    N  
ATOM   2414  HN  CYS A 265     -24.598   5.628   6.884  1.00 15.00      A    H  
ATOM   2415  CA  CYS A 265     -23.174   4.311   7.732  1.00 15.00      A    C  
ATOM   2416  C   CYS A 265     -23.840   3.055   7.176  1.00 15.00      A    C  
ATOM   2417  O   CYS A 265     -24.539   3.106   6.162  1.00 15.00      A    O  
ATOM   2418  CB  CYS A 265     -23.435   4.434   9.234  1.00 15.00      A    C  
ATOM   2419  SG  CYS A 265     -25.081   5.094   9.652  1.00 15.00      A    S  
ATOM   2420  N   VAL A 266     -23.618   1.929   7.851  1.00 15.00      A    N  
ATOM   2421  HN  VAL A 266     -23.061   1.958   8.657  1.00 15.00      A    H  
ATOM   2422  CA  VAL A 266     -24.183   0.652   7.428  1.00 15.00      A    C  
ATOM   2423  CB  VAL A 266     -23.101  -0.449   7.366  1.00 15.00      A    C  
ATOM   2424  CG1 VAL A 266     -23.644  -1.707   6.709  1.00 15.00      A    C  
ATOM   2425  CG2 VAL A 266     -21.860   0.043   6.640  1.00 15.00      A    C  
ATOM   2426  C   VAL A 266     -25.285   0.191   8.377  1.00 15.00      A    C  
ATOM   2427  O   VAL A 266     -25.062   0.049   9.581  1.00 15.00      A    O  
ATOM   2428  N   ARG A 267     -26.474  -0.036   7.828  1.00 15.00      A    N  
ATOM   2429  HN  ARG A 267     -26.593   0.115   6.866  1.00 15.00      A    H  
ATOM   2430  CA  ARG A 267     -27.604  -0.505   8.619  1.00 15.00      A    C  
ATOM   2431  CB  ARG A 267     -28.890   0.232   8.243  1.00 15.00      A    C  
ATOM   2432  CG  ARG A 267     -28.972   1.650   8.782  1.00 15.00      A    C  
ATOM   2433  CD  ARG A 267     -30.409   2.047   9.076  1.00 15.00      A    C  
ATOM   2434  NE  ARG A 267     -30.998   1.231  10.137  1.00 15.00      A    N  
ATOM   2435  HE  ARG A 267     -30.452   0.505  10.505  1.00 15.00      A    H  
ATOM   2436  CZ  ARG A 267     -32.224   1.420  10.623  1.00 15.00      A    C  
ATOM   2437  NH1 ARG A 267     -32.988   2.393  10.144  1.00 15.00      A    N  
ATOM   2438 HH11 ARG A 267     -33.944   2.539  10.524  1.00 15.00      A    H  
ATOM   2439 HH12 ARG A 267     -32.630   3.011   9.387  1.00 15.00      A    H  
ATOM   2440  NH2 ARG A 267     -32.686   0.636  11.588  1.00 15.00      A    N  
ATOM   2441 HH21 ARG A 267     -32.092  -0.129  11.968  1.00 15.00      A    H  
ATOM   2442 HH22 ARG A 267     -33.644   0.786  11.966  1.00 15.00      A    H  
ATOM   2443  C   ARG A 267     -27.788  -2.007   8.444  1.00 15.00      A    C  
ATOM   2444  O   ARG A 267     -28.075  -2.483   7.345  1.00 15.00      A    O  
ATOM   2445  N   GLN A 268     -27.615  -2.745   9.534  1.00 15.00      A    N  
ATOM   2446  HN  GLN A 268     -27.393  -2.301  10.379  1.00 15.00      A    H  
ATOM   2447  CA  GLN A 268     -27.748  -4.196   9.509  1.00 15.00      A    C  
ATOM   2448  CB  GLN A 268     -27.096  -4.829  10.742  1.00 15.00      A    C  
ATOM   2449  CG  GLN A 268     -27.220  -4.000  12.010  1.00 15.00      A    C  
ATOM   2450  CD  GLN A 268     -26.516  -4.631  13.195  1.00 15.00      A    C  
ATOM   2451  OE1 GLN A 268     -25.489  -5.293  13.045  1.00 15.00      A    O  
ATOM   2452  NE2 GLN A 268     -27.073  -4.431  14.382  1.00 15.00      A    N  
ATOM   2453 HE21 GLN A 268     -27.892  -3.895  14.424  1.00 15.00      A    H  
ATOM   2454 HE22 GLN A 268     -26.644  -4.829  15.168  1.00 15.00      A    H  
ATOM   2455  C   GLN A 268     -29.202  -4.637   9.364  1.00 15.00      A    C  
ATOM   2456  O   GLN A 268     -30.097  -4.093  10.012  1.00 15.00      A    O  
ATOM   2457  N   LEU A 269     -29.424  -5.626   8.503  1.00 15.00      A    N  
ATOM   2458  HN  LEU A 269     -28.666  -6.019   8.021  1.00 15.00      A    H  
ATOM   2459  CA  LEU A 269     -30.764  -6.143   8.255  1.00 15.00      A    C  
ATOM   2460  CB  LEU A 269     -31.420  -5.364   7.108  1.00 15.00      A    C  
ATOM   2461  CG  LEU A 269     -32.768  -5.889   6.604  1.00 15.00      A    C  
ATOM   2462  CD1 LEU A 269     -33.862  -5.658   7.636  1.00 15.00      A    C  
ATOM   2463  CD2 LEU A 269     -33.132  -5.243   5.276  1.00 15.00      A    C  
ATOM   2464  C   LEU A 269     -30.731  -7.633   7.926  1.00 15.00      A    C  
ATOM   2465  O   LEU A 269     -30.315  -8.030   6.837  1.00 15.00      A    O  
ATOM   2466  N   TYR A 270     -31.162  -8.456   8.878  1.00 15.00      A    N  
ATOM   2467  HN  TYR A 270     -31.464  -8.083   9.732  1.00 15.00      A    H  
ATOM   2468  CA  TYR A 270     -31.197  -9.901   8.679  1.00 15.00      A    C  
ATOM   2469  CB  TYR A 270     -31.231 -10.631  10.029  1.00 15.00      A    C  
ATOM   2470  CG  TYR A 270     -31.429 -12.130   9.923  1.00 15.00      A    C  
ATOM   2471  CD1 TYR A 270     -30.395 -12.962   9.512  1.00 15.00      A    C  
ATOM   2472  CD2 TYR A 270     -32.653 -12.711  10.233  1.00 15.00      A    C  
ATOM   2473  CE1 TYR A 270     -30.575 -14.329   9.414  1.00 15.00      A    C  
ATOM   2474  CE2 TYR A 270     -32.841 -14.077  10.138  1.00 15.00      A    C  
ATOM   2475  CZ  TYR A 270     -31.800 -14.882   9.728  1.00 15.00      A    C  
ATOM   2476  OH  TYR A 270     -31.983 -16.242   9.631  1.00 15.00      A    O  
ATOM   2477  HH  TYR A 270     -32.808 -16.423   9.172  1.00 15.00      A    H  
ATOM   2478  C   TYR A 270     -32.409 -10.284   7.834  1.00 15.00      A    C  
ATOM   2479  O   TYR A 270     -33.550 -10.053   8.233  1.00 15.00      A    O  
ATOM   2480  N   ILE A 271     -32.155 -10.864   6.666  1.00 15.00      A    N  
ATOM   2481  HN  ILE A 271     -31.224 -11.029   6.403  1.00 15.00      A    H  
ATOM   2482  CA  ILE A 271     -33.231 -11.262   5.769  1.00 15.00      A    C  
ATOM   2483  CB  ILE A 271     -32.973 -10.811   4.313  1.00 15.00      A    C  
ATOM   2484  CG1 ILE A 271     -32.843  -9.285   4.247  1.00 15.00      A    C  
ATOM   2485  CG2 ILE A 271     -34.090 -11.294   3.396  1.00 15.00      A    C  
ATOM   2486  CD1 ILE A 271     -32.617  -8.744   2.851  1.00 15.00      A    C  
ATOM   2487  C   ILE A 271     -33.482 -12.766   5.807  1.00 15.00      A    C  
ATOM   2488  O   ILE A 271     -32.643 -13.562   5.383  1.00 15.00      A    O  
ATOM   2489  N   ASP A 272     -34.646 -13.137   6.329  1.00 15.00      A    N  
ATOM   2490  HN  ASP A 272     -35.255 -12.448   6.669  1.00 15.00      A    H  
ATOM   2491  CA  ASP A 272     -35.048 -14.534   6.409  1.00 15.00      A    C  
ATOM   2492  CB  ASP A 272     -35.965 -14.743   7.621  1.00 15.00      A    C  
ATOM   2493  CG  ASP A 272     -36.086 -16.197   8.051  1.00 15.00      A    C  
ATOM   2494  OD1 ASP A 272     -35.975 -17.091   7.186  1.00 15.00      A    O  
ATOM   2495  OD2 ASP A 272     -36.301 -16.440   9.257  1.00 15.00      A    O  
ATOM   2496  C   ASP A 272     -35.787 -14.903   5.127  1.00 15.00      A    C  
ATOM   2497  O   ASP A 272     -36.742 -14.232   4.743  1.00 15.00      A    O  
ATOM   2498  N   PHE A 273     -35.340 -15.962   4.464  1.00 15.00      A    N  
ATOM   2499  HN  PHE A 273     -34.577 -16.465   4.821  1.00 15.00      A    H  
ATOM   2500  CA  PHE A 273     -35.960 -16.396   3.217  1.00 15.00      A    C  
ATOM   2501  CB  PHE A 273     -35.110 -17.467   2.528  1.00 15.00      A    C  
ATOM   2502  CG  PHE A 273     -33.751 -16.991   2.103  1.00 15.00      A    C  
ATOM   2503  CD1 PHE A 273     -33.618 -15.997   1.147  1.00 15.00      A    C  
ATOM   2504  CD2 PHE A 273     -32.607 -17.539   2.656  1.00 15.00      A    C  
ATOM   2505  CE1 PHE A 273     -32.368 -15.559   0.751  1.00 15.00      A    C  
ATOM   2506  CE2 PHE A 273     -31.354 -17.106   2.267  1.00 15.00      A    C  
ATOM   2507  CZ  PHE A 273     -31.234 -16.114   1.313  1.00 15.00      A    C  
ATOM   2508  C   PHE A 273     -37.381 -16.913   3.426  1.00 15.00      A    C  
ATOM   2509  O   PHE A 273     -38.216 -16.804   2.537  1.00 15.00      A    O  
ATOM   2510  N   ARG A 274     -37.654 -17.456   4.606  1.00 15.00      A    N  
ATOM   2511  HN  ARG A 274     -36.955 -17.483   5.293  1.00 15.00      A    H  
ATOM   2512  CA  ARG A 274     -38.971 -18.011   4.908  1.00 15.00      A    C  
ATOM   2513  CB  ARG A 274     -38.846 -19.150   5.924  1.00 15.00      A    C  
ATOM   2514  CG  ARG A 274     -38.360 -20.462   5.330  1.00 15.00      A    C  
ATOM   2515  CD  ARG A 274     -39.407 -21.072   4.410  1.00 15.00      A    C  
ATOM   2516  NE  ARG A 274     -40.577 -21.549   5.147  1.00 15.00      A    N  
ATOM   2517  HE  ARG A 274     -40.450 -22.308   5.755  1.00 15.00      A    H  
ATOM   2518  CZ  ARG A 274     -41.794 -21.015   5.038  1.00 15.00      A    C  
ATOM   2519  NH1 ARG A 274     -42.005 -19.987   4.226  1.00 15.00      A    N  
ATOM   2520 HH11 ARG A 274     -41.218 -19.593   3.671  1.00 15.00      A    H  
ATOM   2521 HH12 ARG A 274     -42.956 -19.573   4.146  1.00 15.00      A    H  
ATOM   2522  NH2 ARG A 274     -42.800 -21.512   5.746  1.00 15.00      A    N  
ATOM   2523 HH21 ARG A 274     -43.750 -21.096   5.662  1.00 15.00      A    H  
ATOM   2524 HH22 ARG A 274     -42.640 -22.317   6.385  1.00 15.00      A    H  
ATOM   2525  C   ARG A 274     -39.968 -16.969   5.413  1.00 15.00      A    C  
ATOM   2526  O   ARG A 274     -41.155 -17.034   5.090  1.00 15.00      A    O  
ATOM   2527  N   LYS A 275     -39.490 -16.009   6.196  1.00 15.00      A    N  
ATOM   2528  HN  LYS A 275     -38.531 -15.989   6.399  1.00 15.00      A    H  
ATOM   2529  CA  LYS A 275     -40.362 -14.986   6.767  1.00 15.00      A    C  
ATOM   2530  CB  LYS A 275     -39.873 -14.594   8.166  1.00 15.00      A    C  
ATOM   2531  CG  LYS A 275     -40.719 -13.537   8.862  1.00 15.00      A    C  
ATOM   2532  CD  LYS A 275     -42.129 -14.039   9.135  1.00 15.00      A    C  
ATOM   2533  CE  LYS A 275     -42.991 -12.954   9.762  1.00 15.00      A    C  
ATOM   2534  NZ  LYS A 275     -43.128 -11.768   8.871  1.00 15.00      A    N  
ATOM   2535  HZ1 LYS A 275     -43.723 -11.046   9.326  1.00 15.00      A    H  
ATOM   2536  HZ2 LYS A 275     -43.567 -12.046   7.971  1.00 15.00      A    H  
ATOM   2537  HZ3 LYS A 275     -42.193 -11.358   8.675  1.00 15.00      A    H  
ATOM   2538  C   LYS A 275     -40.510 -13.742   5.886  1.00 15.00      A    C  
ATOM   2539  O   LYS A 275     -41.621 -13.250   5.687  1.00 15.00      A    O  
ATOM   2540  N   ASP A 276     -39.399 -13.240   5.359  1.00 15.00      A    N  
ATOM   2541  HN  ASP A 276     -38.543 -13.692   5.521  1.00 15.00      A    H  
ATOM   2542  CA  ASP A 276     -39.423 -12.029   4.540  1.00 15.00      A    C  
ATOM   2543  CB  ASP A 276     -38.094 -11.274   4.638  1.00 15.00      A    C  
ATOM   2544  CG  ASP A 276     -37.755 -10.864   6.058  1.00 15.00      A    C  
ATOM   2545  OD1 ASP A 276     -38.684 -10.498   6.810  1.00 15.00      A    O  
ATOM   2546  OD2 ASP A 276     -36.561 -10.907   6.418  1.00 15.00      A    O  
ATOM   2547  C   ASP A 276     -39.787 -12.279   3.078  1.00 15.00      A    C  
ATOM   2548  O   ASP A 276     -40.829 -11.823   2.606  1.00 15.00      A    O  
ATOM   2549  N   LEU A 277     -38.927 -13.001   2.364  1.00 15.00      A    N  
ATOM   2550  HN  LEU A 277     -38.126 -13.359   2.802  1.00 15.00      A    H  
ATOM   2551  CA  LEU A 277     -39.145 -13.274   0.944  1.00 15.00      A    C  
ATOM   2552  CB  LEU A 277     -37.832 -13.673   0.267  1.00 15.00      A    C  
ATOM   2553  CG  LEU A 277     -36.745 -12.594   0.235  1.00 15.00      A    C  
ATOM   2554  CD1 LEU A 277     -35.424 -13.174  -0.243  1.00 15.00      A    C  
ATOM   2555  CD2 LEU A 277     -37.169 -11.429  -0.648  1.00 15.00      A    C  
ATOM   2556  C   LEU A 277     -40.233 -14.316   0.682  1.00 15.00      A    C  
ATOM   2557  O   LEU A 277     -40.837 -14.329  -0.392  1.00 15.00      A    O  
ATOM   2558  N   GLY A 278     -40.478 -15.189   1.657  1.00 15.00      A    N  
ATOM   2559  HN  GLY A 278     -39.970 -15.131   2.493  1.00 15.00      A    H  
ATOM   2560  CA  GLY A 278     -41.493 -16.220   1.497  1.00 15.00      A    C  
ATOM   2561  C   GLY A 278     -41.010 -17.397   0.666  1.00 15.00      A    C  
ATOM   2562  O   GLY A 278     -41.787 -18.295   0.337  1.00 15.00      A    O  
ATOM   2563  N   TRP A 279     -39.723 -17.388   0.327  1.00 15.00      A    N  
ATOM   2564  HN  TRP A 279     -39.161 -16.641   0.621  1.00 15.00      A    H  
ATOM   2565  CA  TRP A 279     -39.118 -18.451  -0.469  1.00 15.00      A    C  
ATOM   2566  CB  TRP A 279     -37.837 -17.947  -1.138  1.00 15.00      A    C  
ATOM   2567  CG  TRP A 279     -38.070 -16.941  -2.225  1.00 15.00      A    C  
ATOM   2568  CD1 TRP A 279     -39.254 -16.651  -2.840  1.00 15.00      A    C  
ATOM   2569  CD2 TRP A 279     -37.085 -16.099  -2.835  1.00 15.00      A    C  
ATOM   2570  NE1 TRP A 279     -39.068 -15.678  -3.790  1.00 15.00      A    N  
ATOM   2571  HE1 TRP A 279     -39.768 -15.300  -4.363  1.00 15.00      A    H  
ATOM   2572  CE2 TRP A 279     -37.745 -15.322  -3.808  1.00 15.00      A    C  
ATOM   2573  CE3 TRP A 279     -35.710 -15.924  -2.653  1.00 15.00      A    C  
ATOM   2574  CZ2 TRP A 279     -37.077 -14.387  -4.594  1.00 15.00      A    C  
ATOM   2575  CZ3 TRP A 279     -35.049 -14.996  -3.434  1.00 15.00      A    C  
ATOM   2576  CH2 TRP A 279     -35.733 -14.239  -4.393  1.00 15.00      A    C  
ATOM   2577  C   TRP A 279     -38.808 -19.677   0.385  1.00 15.00      A    C  
ATOM   2578  O   TRP A 279     -38.527 -19.562   1.578  1.00 15.00      A    O  
ATOM   2579  N   LYS A 280     -38.854 -20.849  -0.241  1.00 15.00      A    N  
ATOM   2580  HN  LYS A 280     -39.079 -20.871  -1.194  1.00 15.00      A    H  
ATOM   2581  CA  LYS A 280     -38.583 -22.102   0.454  1.00 15.00      A    C  
ATOM   2582  CB  LYS A 280     -39.906 -22.790   0.812  1.00 15.00      A    C  
ATOM   2583  CG  LYS A 280     -39.804 -23.836   1.914  1.00 15.00      A    C  
ATOM   2584  CD  LYS A 280     -41.178 -24.221   2.443  1.00 15.00      A    C  
ATOM   2585  CE  LYS A 280     -42.059 -24.802   1.347  1.00 15.00      A    C  
ATOM   2586  NZ  LYS A 280     -43.466 -24.979   1.800  1.00 15.00      A    N  
ATOM   2587  HZ1 LYS A 280     -43.513 -25.700   2.549  1.00 15.00      A    H  
ATOM   2588  HZ2 LYS A 280     -44.063 -25.283   1.005  1.00 15.00      A    H  
ATOM   2589  HZ3 LYS A 280     -43.837 -24.082   2.174  1.00 15.00      A    H  
ATOM   2590  C   LYS A 280     -37.709 -23.024  -0.402  1.00 15.00      A    C  
ATOM   2591  O   LYS A 280     -37.503 -24.193  -0.068  1.00 15.00      A    O  
ATOM   2592  N   TRP A 281     -37.186 -22.487  -1.503  1.00 15.00      A    N  
ATOM   2593  HN  TRP A 281     -37.375 -21.549  -1.713  1.00 15.00      A    H  
ATOM   2594  CA  TRP A 281     -36.336 -23.263  -2.404  1.00 15.00      A    C  
ATOM   2595  CB  TRP A 281     -36.486 -22.808  -3.862  1.00 15.00      A    C  
ATOM   2596  CG  TRP A 281     -36.258 -21.343  -4.087  1.00 15.00      A    C  
ATOM   2597  CD1 TRP A 281     -37.139 -20.331  -3.846  1.00 15.00      A    C  
ATOM   2598  CD2 TRP A 281     -35.077 -20.725  -4.617  1.00 15.00      A    C  
ATOM   2599  NE1 TRP A 281     -36.579 -19.124  -4.181  1.00 15.00      A    N  
ATOM   2600  HE1 TRP A 281     -37.014 -18.250  -4.093  1.00 15.00      A    H  
ATOM   2601  CE2 TRP A 281     -35.314 -19.338  -4.656  1.00 15.00      A    C  
ATOM   2602  CE3 TRP A 281     -33.842 -21.209  -5.054  1.00 15.00      A    C  
ATOM   2603  CZ2 TRP A 281     -34.364 -18.431  -5.118  1.00 15.00      A    C  
ATOM   2604  CZ3 TRP A 281     -32.900 -20.307  -5.514  1.00 15.00      A    C  
ATOM   2605  CH2 TRP A 281     -33.165 -18.934  -5.541  1.00 15.00      A    C  
ATOM   2606  C   TRP A 281     -34.873 -23.250  -1.966  1.00 15.00      A    C  
ATOM   2607  O   TRP A 281     -34.112 -24.161  -2.296  1.00 15.00      A    O  
ATOM   2608  N   ILE A 282     -34.481 -22.214  -1.227  1.00 15.00      A    N  
ATOM   2609  HN  ILE A 282     -35.125 -21.509  -1.008  1.00 15.00      A    H  
ATOM   2610  CA  ILE A 282     -33.112 -22.107  -0.735  1.00 15.00      A    C  
ATOM   2611  CB  ILE A 282     -32.694 -20.641  -0.484  1.00 15.00      A    C  
ATOM   2612  CG1 ILE A 282     -32.839 -19.822  -1.771  1.00 15.00      A    C  
ATOM   2613  CG2 ILE A 282     -31.260 -20.576   0.030  1.00 15.00      A    C  
ATOM   2614  CD1 ILE A 282     -32.450 -18.366  -1.631  1.00 15.00      A    C  
ATOM   2615  C   ILE A 282     -32.954 -22.917   0.547  1.00 15.00      A    C  
ATOM   2616  O   ILE A 282     -33.496 -22.556   1.594  1.00 15.00      A    O  
ATOM   2617  N   HIS A 283     -32.222 -24.022   0.449  1.00 15.00      A    N  
ATOM   2618  HN  HIS A 283     -31.821 -24.251  -0.415  1.00 15.00      A    H  
ATOM   2619  CA  HIS A 283     -31.994 -24.900   1.590  1.00 15.00      A    C  
ATOM   2620  CB  HIS A 283     -31.477 -26.267   1.124  1.00 15.00      A    C  
ATOM   2621  CG  HIS A 283     -32.385 -26.970   0.157  1.00 15.00      A    C  
ATOM   2622  ND1 HIS A 283     -33.292 -27.912   0.580  1.00 15.00      A    N  
ATOM   2623  CD2 HIS A 283     -32.483 -26.830  -1.191  1.00 15.00      A    C  
ATOM   2624  CE1 HIS A 283     -33.919 -28.322  -0.506  1.00 15.00      A    C  
ATOM   2625  NE2 HIS A 283     -33.464 -27.696  -1.600  1.00 15.00      A    N  
ATOM   2626  HE2 HIS A 283     -33.770 -27.832  -2.521  1.00 15.00      A    H  
ATOM   2627  C   HIS A 283     -31.011 -24.273   2.572  1.00 15.00      A    C  
ATOM   2628  O   HIS A 283     -31.331 -24.074   3.745  1.00 15.00      A    O  
ATOM   2629  N   GLU A 284     -29.817 -23.958   2.080  1.00 15.00      A    N  
ATOM   2630  HN  GLU A 284     -29.628 -24.135   1.136  1.00 15.00      A    H  
ATOM   2631  CA  GLU A 284     -28.782 -23.352   2.909  1.00 15.00      A    C  
ATOM   2632  CB  GLU A 284     -27.641 -24.344   3.161  1.00 15.00      A    C  
ATOM   2633  CG  GLU A 284     -28.031 -25.559   3.991  1.00 15.00      A    C  
ATOM   2634  CD  GLU A 284     -28.601 -25.190   5.349  1.00 15.00      A    C  
ATOM   2635  OE1 GLU A 284     -28.059 -24.265   5.991  1.00 15.00      A    O  
ATOM   2636  OE2 GLU A 284     -29.587 -25.830   5.772  1.00 15.00      A    O  
ATOM   2637  C   GLU A 284     -28.235 -22.082   2.262  1.00 15.00      A    C  
ATOM   2638  O   GLU A 284     -27.854 -22.086   1.096  1.00 15.00      A    O  
ATOM   2639  N   PRO A 285     -28.196 -20.972   3.017  1.00 15.00      A    N  
ATOM   2640  CA  PRO A 285     -28.655 -20.933   4.401  1.00 15.00      A    C  
ATOM   2641  CB  PRO A 285     -27.797 -19.813   4.986  1.00 15.00      A    C  
ATOM   2642  CG  PRO A 285     -27.605 -18.857   3.853  1.00 15.00      A    C  
ATOM   2643  CD  PRO A 285     -27.681 -19.662   2.577  1.00 15.00      A    C  
ATOM   2644  C   PRO A 285     -30.133 -20.565   4.500  1.00 15.00      A    C  
ATOM   2645  O   PRO A 285     -30.816 -20.408   3.488  1.00 15.00      A    O  
ATOM   2646  N   LYS A 286     -30.620 -20.430   5.728  1.00 15.00      A    N  
ATOM   2647  HN  LYS A 286     -30.028 -20.576   6.495  1.00 15.00      A    H  
ATOM   2648  CA  LYS A 286     -32.014 -20.072   5.964  1.00 15.00      A    C  
ATOM   2649  CB  LYS A 286     -32.523 -20.740   7.243  1.00 15.00      A    C  
ATOM   2650  CG  LYS A 286     -32.436 -22.258   7.222  1.00 15.00      A    C  
ATOM   2651  CD  LYS A 286     -32.672 -22.845   8.604  1.00 15.00      A    C  
ATOM   2652  CE  LYS A 286     -32.535 -24.358   8.591  1.00 15.00      A    C  
ATOM   2653  NZ  LYS A 286     -32.531 -24.926   9.967  1.00 15.00      A    N  
ATOM   2654  HZ1 LYS A 286     -31.693 -24.596  10.487  1.00 15.00      A    H  
ATOM   2655  HZ2 LYS A 286     -32.512 -25.965   9.924  1.00 15.00      A    H  
ATOM   2656  HZ3 LYS A 286     -33.385 -24.627  10.479  1.00 15.00      A    H  
ATOM   2657  C   LYS A 286     -32.176 -18.557   6.059  1.00 15.00      A    C  
ATOM   2658  O   LYS A 286     -33.292 -18.040   6.100  1.00 15.00      A    O  
ATOM   2659  N   GLY A 287     -31.046 -17.855   6.086  1.00 15.00      A    N  
ATOM   2660  HN  GLY A 287     -30.188 -18.327   6.046  1.00 15.00      A    H  
ATOM   2661  CA  GLY A 287     -31.064 -16.408   6.173  1.00 15.00      A    C  
ATOM   2662  C   GLY A 287     -29.670 -15.827   6.295  1.00 15.00      A    C  
ATOM   2663  O   GLY A 287     -28.782 -16.449   6.879  1.00 15.00      A    O  
ATOM   2664  N   TYR A 288     -29.474 -14.635   5.741  1.00 15.00      A    N  
ATOM   2665  HN  TYR A 288     -30.220 -14.189   5.287  1.00 15.00      A    H  
ATOM   2666  CA  TYR A 288     -28.175 -13.973   5.795  1.00 15.00      A    C  
ATOM   2667  CB  TYR A 288     -27.423 -14.118   4.464  1.00 15.00      A    C  
ATOM   2668  CG  TYR A 288     -27.910 -13.220   3.343  1.00 15.00      A    C  
ATOM   2669  CD1 TYR A 288     -29.202 -13.326   2.841  1.00 15.00      A    C  
ATOM   2670  CD2 TYR A 288     -27.066 -12.271   2.779  1.00 15.00      A    C  
ATOM   2671  CE1 TYR A 288     -29.637 -12.512   1.812  1.00 15.00      A    C  
ATOM   2672  CE2 TYR A 288     -27.493 -11.453   1.752  1.00 15.00      A    C  
ATOM   2673  CZ  TYR A 288     -28.779 -11.578   1.271  1.00 15.00      A    C  
ATOM   2674  OH  TYR A 288     -29.208 -10.764   0.248  1.00 15.00      A    O  
ATOM   2675  HH  TYR A 288     -30.022 -10.326   0.506  1.00 15.00      A    H  
ATOM   2676  C   TYR A 288     -28.315 -12.505   6.189  1.00 15.00      A    C  
ATOM   2677  O   TYR A 288     -29.411 -11.945   6.147  1.00 15.00      A    O  
ATOM   2678  N   HIS A 289     -27.201 -11.890   6.573  1.00 15.00      A    N  
ATOM   2679  HN  HIS A 289     -26.359 -12.390   6.585  1.00 15.00      A    H  
ATOM   2680  CA  HIS A 289     -27.203 -10.490   6.978  1.00 15.00      A    C  
ATOM   2681  CB  HIS A 289     -26.159 -10.235   8.068  1.00 15.00      A    C  
ATOM   2682  CG  HIS A 289     -26.643 -10.527   9.455  1.00 15.00      A    C  
ATOM   2683  ND1 HIS A 289     -26.590 -11.796   9.980  1.00 15.00      A    N  
ATOM   2684  CD2 HIS A 289     -27.171  -9.683  10.377  1.00 15.00      A    C  
ATOM   2685  CE1 HIS A 289     -27.081 -11.701  11.201  1.00 15.00      A    C  
ATOM   2686  NE2 HIS A 289     -27.446 -10.443  11.485  1.00 15.00      A    N  
ATOM   2687  HE2 HIS A 289     -27.833 -10.123  12.325  1.00 15.00      A    H  
ATOM   2688  C   HIS A 289     -26.970  -9.555   5.796  1.00 15.00      A    C  
ATOM   2689  O   HIS A 289     -25.831  -9.218   5.472  1.00 15.00      A    O  
ATOM   2690  N   ALA A 290     -28.056  -9.146   5.150  1.00 15.00      A    N  
ATOM   2691  HN  ALA A 290     -28.935  -9.465   5.444  1.00 15.00      A    H  
ATOM   2692  CA  ALA A 290     -27.974  -8.234   4.017  1.00 15.00      A    C  
ATOM   2693  CB  ALA A 290     -29.061  -8.542   3.002  1.00 15.00      A    C  
ATOM   2694  C   ALA A 290     -28.086  -6.794   4.496  1.00 15.00      A    C  
ATOM   2695  O   ALA A 290     -29.182  -6.300   4.759  1.00 15.00      A    O  
ATOM   2696  N   ASN A 291     -26.944  -6.128   4.613  1.00 15.00      A    N  
ATOM   2697  HN  ASN A 291     -26.104  -6.573   4.375  1.00 15.00      A    H  
ATOM   2698  CA  ASN A 291     -26.912  -4.750   5.082  1.00 15.00      A    C  
ATOM   2699  CB  ASN A 291     -25.633  -4.486   5.881  1.00 15.00      A    C  
ATOM   2700  CG  ASN A 291     -25.423  -5.473   7.016  1.00 15.00      A    C  
ATOM   2701  OD1 ASN A 291     -26.373  -6.068   7.525  1.00 15.00      A    O  
ATOM   2702  ND2 ASN A 291     -24.172  -5.647   7.422  1.00 15.00      A    N  
ATOM   2703 HD21 ASN A 291     -23.464  -5.138   6.973  1.00 15.00      A    H  
ATOM   2704 HD22 ASN A 291     -24.007  -6.274   8.156  1.00 15.00      A    H  
ATOM   2705  C   ASN A 291     -27.023  -3.762   3.926  1.00 15.00      A    C  
ATOM   2706  O   ASN A 291     -26.785  -4.112   2.771  1.00 15.00      A    O  
ATOM   2707  N   PHE A 292     -27.394  -2.526   4.252  1.00 15.00      A    N  
ATOM   2708  HN  PHE A 292     -27.581  -2.318   5.191  1.00 15.00      A    H  
ATOM   2709  CA  PHE A 292     -27.534  -1.471   3.253  1.00 15.00      A    C  
ATOM   2710  CB  PHE A 292     -28.997  -1.318   2.813  1.00 15.00      A    C  
ATOM   2711  CG  PHE A 292     -29.941  -0.897   3.907  1.00 15.00      A    C  
ATOM   2712  CD1 PHE A 292     -30.474  -1.830   4.783  1.00 15.00      A    C  
ATOM   2713  CD2 PHE A 292     -30.301   0.433   4.054  1.00 15.00      A    C  
ATOM   2714  CE1 PHE A 292     -31.345  -1.445   5.784  1.00 15.00      A    C  
ATOM   2715  CE2 PHE A 292     -31.171   0.826   5.053  1.00 15.00      A    C  
ATOM   2716  CZ  PHE A 292     -31.694  -0.115   5.920  1.00 15.00      A    C  
ATOM   2717  C   PHE A 292     -26.982  -0.148   3.784  1.00 15.00      A    C  
ATOM   2718  O   PHE A 292     -26.821   0.023   4.991  1.00 15.00      A    O  
ATOM   2719  N   CYS A 293     -26.696   0.784   2.880  1.00 15.00      A    N  
ATOM   2720  HN  CYS A 293     -26.853   0.594   1.932  1.00 15.00      A    H  
ATOM   2721  CA  CYS A 293     -26.154   2.083   3.267  1.00 15.00      A    C  
ATOM   2722  C   CYS A 293     -27.254   3.130   3.430  1.00 15.00      A    C  
ATOM   2723  O   CYS A 293     -28.225   3.147   2.673  1.00 15.00      A    O  
ATOM   2724  CB  CYS A 293     -25.129   2.562   2.237  1.00 15.00      A    C  
ATOM   2725  SG  CYS A 293     -23.712   1.445   1.995  1.00 15.00      A    S  
ATOM   2726  N   LEU A 294     -27.092   4.003   4.426  1.00 15.00      A    N  
ATOM   2727  HN  LEU A 294     -26.300   3.931   5.000  1.00 15.00      A    H  
ATOM   2728  CA  LEU A 294     -28.065   5.062   4.689  1.00 15.00      A    C  
ATOM   2729  CB  LEU A 294     -29.197   4.542   5.583  1.00 15.00      A    C  
ATOM   2730  CG  LEU A 294     -30.420   5.452   5.726  1.00 15.00      A    C  
ATOM   2731  CD1 LEU A 294     -31.108   5.646   4.382  1.00 15.00      A    C  
ATOM   2732  CD2 LEU A 294     -31.393   4.889   6.750  1.00 15.00      A    C  
ATOM   2733  C   LEU A 294     -27.398   6.275   5.339  1.00 15.00      A    C  
ATOM   2734  O   LEU A 294     -26.548   6.129   6.218  1.00 15.00      A    O  
ATOM   2735  N   GLY A 295     -27.788   7.473   4.900  1.00 15.00      A    N  
ATOM   2736  HN  GLY A 295     -28.467   7.528   4.195  1.00 15.00      A    H  
ATOM   2737  CA  GLY A 295     -27.221   8.691   5.457  1.00 15.00      A    C  
ATOM   2738  C   GLY A 295     -26.905   9.741   4.403  1.00 15.00      A    C  
ATOM   2739  O   GLY A 295     -26.366   9.414   3.345  1.00 15.00      A    O  
ATOM   2740  N   PRO A 296     -27.241  11.019   4.669  1.00 15.00      A    N  
ATOM   2741  CA  PRO A 296     -26.977  12.119   3.734  1.00 15.00      A    C  
ATOM   2742  CB  PRO A 296     -27.911  13.223   4.229  1.00 15.00      A    C  
ATOM   2743  CG  PRO A 296     -28.042  12.977   5.695  1.00 15.00      A    C  
ATOM   2744  CD  PRO A 296     -27.917  11.488   5.895  1.00 15.00      A    C  
ATOM   2745  C   PRO A 296     -25.522  12.587   3.791  1.00 15.00      A    C  
ATOM   2746  O   PRO A 296     -24.960  12.784   4.870  1.00 15.00      A    O  
ATOM   2747  N   CYS A 297     -24.917  12.761   2.622  1.00 15.00      A    N  
ATOM   2748  HN  CYS A 297     -25.416  12.590   1.795  1.00 15.00      A    H  
ATOM   2749  CA  CYS A 297     -23.529  13.202   2.539  1.00 15.00      A    C  
ATOM   2750  C   CYS A 297     -23.443  14.704   2.273  1.00 15.00      A    C  
ATOM   2751  O   CYS A 297     -23.889  15.182   1.230  1.00 15.00      A    O  
ATOM   2752  CB  CYS A 297     -22.785  12.424   1.451  1.00 15.00      A    C  
ATOM   2753  SG  CYS A 297     -22.791  10.616   1.683  1.00 15.00      A    S  
ATOM   2754  N   PRO A 298     -22.871  15.468   3.223  1.00 15.00      A    N  
ATOM   2755  CA  PRO A 298     -22.730  16.923   3.090  1.00 15.00      A    C  
ATOM   2756  CB  PRO A 298     -22.392  17.370   4.513  1.00 15.00      A    C  
ATOM   2757  CG  PRO A 298     -21.694  16.199   5.116  1.00 15.00      A    C  
ATOM   2758  CD  PRO A 298     -22.320  14.974   4.501  1.00 15.00      A    C  
ATOM   2759  C   PRO A 298     -21.604  17.311   2.133  1.00 15.00      A    C  
ATOM   2760  O   PRO A 298     -21.716  18.289   1.395  1.00 15.00      A    O  
ATOM   2761  N   LEU A 311     -16.861  22.601   1.739  1.00 15.00      A    N  
ATOM   2762  HN  LEU A 311     -17.720  22.832   2.149  1.00 15.00      A    H  
ATOM   2763  CA  LEU A 311     -16.472  21.198   1.639  1.00 15.00      A    C  
ATOM   2764  CB  LEU A 311     -15.683  20.957   0.347  1.00 15.00      A    C  
ATOM   2765  CG  LEU A 311     -15.529  19.498  -0.096  1.00 15.00      A    C  
ATOM   2766  CD1 LEU A 311     -16.885  18.878  -0.398  1.00 15.00      A    C  
ATOM   2767  CD2 LEU A 311     -14.611  19.398  -1.303  1.00 15.00      A    C  
ATOM   2768  C   LEU A 311     -15.650  20.773   2.856  1.00 15.00      A    C  
ATOM   2769  O   LEU A 311     -15.025  19.711   2.861  1.00 15.00      A    O  
ATOM   2770  N   ALA A 312     -15.666  21.608   3.893  1.00 15.00      A    N  
ATOM   2771  HN  ALA A 312     -16.186  22.436   3.830  1.00 15.00      A    H  
ATOM   2772  CA  ALA A 312     -14.930  21.324   5.120  1.00 15.00      A    C  
ATOM   2773  CB  ALA A 312     -14.691  22.606   5.904  1.00 15.00      A    C  
ATOM   2774  C   ALA A 312     -15.663  20.298   5.983  1.00 15.00      A    C  
ATOM   2775  O   ALA A 312     -15.072  19.685   6.873  1.00 15.00      A    O  
ATOM   2776  N   LEU A 313     -16.954  20.117   5.710  1.00 15.00      A    N  
ATOM   2777  HN  LEU A 313     -17.365  20.637   4.988  1.00 15.00      A    H  
ATOM   2778  CA  LEU A 313     -17.773  19.165   6.453  1.00 15.00      A    C  
ATOM   2779  CB  LEU A 313     -19.258  19.510   6.305  1.00 15.00      A    C  
ATOM   2780  CG  LEU A 313     -19.685  20.898   6.792  1.00 15.00      A    C  
ATOM   2781  CD1 LEU A 313     -21.143  21.160   6.444  1.00 15.00      A    C  
ATOM   2782  CD2 LEU A 313     -19.457  21.037   8.290  1.00 15.00      A    C  
ATOM   2783  C   LEU A 313     -17.522  17.737   5.976  1.00 15.00      A    C  
ATOM   2784  O   LEU A 313     -17.420  17.481   4.776  1.00 15.00      A    O  
ATOM   2785  N   PRO A 319     -15.182  14.033   0.096  1.00 15.00      A    N  
ATOM   2786  CA  PRO A 319     -14.061  13.138  -0.199  1.00 15.00      A    C  
ATOM   2787  CB  PRO A 319     -14.419  11.836   0.537  1.00 15.00      A    C  
ATOM   2788  CG  PRO A 319     -15.829  12.009   1.006  1.00 15.00      A    C  
ATOM   2789  CD  PRO A 319     -16.053  13.486   1.141  1.00 15.00      A    C  
ATOM   2790  C   PRO A 319     -13.909  12.883  -1.695  1.00 15.00      A    C  
ATOM   2791  O   PRO A 319     -12.806  12.970  -2.238  1.00 15.00      A    O  
ATOM   2792  N   GLY A 320     -15.023  12.572  -2.353  1.00 15.00      A    N  
ATOM   2793  HN  GLY A 320     -15.870  12.520  -1.864  1.00 15.00      A    H  
ATOM   2794  CA  GLY A 320     -14.997  12.310  -3.781  1.00 15.00      A    C  
ATOM   2795  C   GLY A 320     -15.087  13.582  -4.604  1.00 15.00      A    C  
ATOM   2796  O   GLY A 320     -14.576  13.635  -5.725  1.00 15.00      A    O  
ATOM   2797  N   ALA A 321     -15.741  14.603  -4.037  1.00 15.00      A    N  
ATOM   2798  HN  ALA A 321     -16.116  14.480  -3.140  1.00 15.00      A    H  
ATOM   2799  CA  ALA A 321     -15.917  15.899  -4.701  1.00 15.00      A    C  
ATOM   2800  CB  ALA A 321     -14.582  16.608  -4.894  1.00 15.00      A    C  
ATOM   2801  C   ALA A 321     -16.670  15.767  -6.024  1.00 15.00      A    C  
ATOM   2802  O   ALA A 321     -16.382  16.475  -6.989  1.00 15.00      A    O  
ATOM   2803  N   SER A 322     -17.644  14.861  -6.054  1.00 15.00      A    N  
ATOM   2804  HN  SER A 322     -17.829  14.335  -5.249  1.00 15.00      A    H  
ATOM   2805  CA  SER A 322     -18.443  14.631  -7.251  1.00 15.00      A    C  
ATOM   2806  CB  SER A 322     -18.983  13.197  -7.250  1.00 15.00      A    C  
ATOM   2807  OG  SER A 322     -19.474  12.829  -8.527  1.00 15.00      A    O  
ATOM   2808  HG  SER A 322     -18.789  12.968  -9.186  1.00 15.00      A    H  
ATOM   2809  C   SER A 322     -19.596  15.630  -7.330  1.00 15.00      A    C  
ATOM   2810  O   SER A 322     -19.847  16.376  -6.383  1.00 15.00      A    O  
ATOM   2811  N   ALA A 323     -20.293  15.639  -8.466  1.00 15.00      A    N  
ATOM   2812  HN  ALA A 323     -20.043  15.020  -9.184  1.00 15.00      A    H  
ATOM   2813  CA  ALA A 323     -21.424  16.541  -8.667  1.00 15.00      A    C  
ATOM   2814  CB  ALA A 323     -21.803  16.596 -10.140  1.00 15.00      A    C  
ATOM   2815  C   ALA A 323     -22.621  16.114  -7.819  1.00 15.00      A    C  
ATOM   2816  O   ALA A 323     -23.519  16.911  -7.545  1.00 15.00      A    O  
ATOM   2817  N   ALA A 324     -22.618  14.848  -7.404  1.00 15.00      A    N  
ATOM   2818  HN  ALA A 324     -21.872  14.267  -7.661  1.00 15.00      A    H  
ATOM   2819  CA  ALA A 324     -23.688  14.302  -6.580  1.00 15.00      A    C  
ATOM   2820  CB  ALA A 324     -24.797  13.733  -7.452  1.00 15.00      A    C  
ATOM   2821  C   ALA A 324     -23.151  13.233  -5.629  1.00 15.00      A    C  
ATOM   2822  O   ALA A 324     -23.010  12.069  -6.008  1.00 15.00      A    O  
ATOM   2823  N   PRO A 325     -22.825  13.624  -4.382  1.00 15.00      A    N  
ATOM   2824  CA  PRO A 325     -22.307  12.702  -3.364  1.00 15.00      A    C  
ATOM   2825  CB  PRO A 325     -21.789  13.631  -2.254  1.00 15.00      A    C  
ATOM   2826  CG  PRO A 325     -21.846  15.013  -2.821  1.00 15.00      A    C  
ATOM   2827  CD  PRO A 325     -22.921  14.994  -3.867  1.00 15.00      A    C  
ATOM   2828  C   PRO A 325     -23.404  11.791  -2.817  1.00 15.00      A    C  
ATOM   2829  O   PRO A 325     -24.449  12.262  -2.368  1.00 15.00      A    O  
ATOM   2830  N   CYS A 326     -23.160  10.484  -2.856  1.00 15.00      A    N  
ATOM   2831  HN  CYS A 326     -22.306  10.167  -3.218  1.00 15.00      A    H  
ATOM   2832  CA  CYS A 326     -24.134   9.513  -2.374  1.00 15.00      A    C  
ATOM   2833  CB  CYS A 326     -24.727   8.727  -3.547  1.00 15.00      A    C  
ATOM   2834  SG  CYS A 326     -25.315   9.741  -4.922  1.00 15.00      A    S  
ATOM   2835  HG  CYS A 326     -24.839   9.220  -6.044  1.00 15.00      A    H  
ATOM   2836  C   CYS A 326     -23.509   8.539  -1.383  1.00 15.00      A    C  
ATOM   2837  O   CYS A 326     -22.294   8.333  -1.379  1.00 15.00      A    O  
ATOM   2838  N   CYS A 327     -24.354   7.944  -0.546  1.00 15.00      A    N  
ATOM   2839  HN  CYS A 327     -25.306   8.169  -0.593  1.00 15.00      A    H  
ATOM   2840  CA  CYS A 327     -23.907   6.969   0.441  1.00 15.00      A    C  
ATOM   2841  C   CYS A 327     -23.914   5.573  -0.179  1.00 15.00      A    C  
ATOM   2842  O   CYS A 327     -24.901   4.841  -0.086  1.00 15.00      A    O  
ATOM   2843  CB  CYS A 327     -24.809   7.021   1.681  1.00 15.00      A    C  
ATOM   2844  SG  CYS A 327     -24.393   5.830   2.998  1.00 15.00      A    S  
ATOM   2845  N   VAL A 328     -22.811   5.225  -0.836  1.00 15.00      A    N  
ATOM   2846  HN  VAL A 328     -22.063   5.856  -0.876  1.00 15.00      A    H  
ATOM   2847  CA  VAL A 328     -22.678   3.928  -1.495  1.00 15.00      A    C  
ATOM   2848  CB  VAL A 328     -22.161   4.081  -2.943  1.00 15.00      A    C  
ATOM   2849  CG1 VAL A 328     -23.172   4.834  -3.796  1.00 15.00      A    C  
ATOM   2850  CG2 VAL A 328     -20.810   4.781  -2.968  1.00 15.00      A    C  
ATOM   2851  C   VAL A 328     -21.746   3.003  -0.713  1.00 15.00      A    C  
ATOM   2852  O   VAL A 328     -20.919   3.466   0.070  1.00 15.00      A    O  
ATOM   2853  N   PRO A 329     -21.870   1.677  -0.913  1.00 15.00      A    N  
ATOM   2854  CA  PRO A 329     -21.035   0.693  -0.216  1.00 15.00      A    C  
ATOM   2855  CB  PRO A 329     -21.798  -0.616  -0.424  1.00 15.00      A    C  
ATOM   2856  CG  PRO A 329     -22.507  -0.432  -1.721  1.00 15.00      A    C  
ATOM   2857  CD  PRO A 329     -22.843   1.032  -1.819  1.00 15.00      A    C  
ATOM   2858  C   PRO A 329     -19.623   0.583  -0.796  1.00 15.00      A    C  
ATOM   2859  O   PRO A 329     -19.410   0.773  -1.994  1.00 15.00      A    O  
ATOM   2860  N   GLN A 330     -18.665   0.283   0.076  1.00 15.00      A    N  
ATOM   2861  HN  GLN A 330     -18.904   0.163   1.019  1.00 15.00      A    H  
ATOM   2862  CA  GLN A 330     -17.271   0.129  -0.322  1.00 15.00      A    C  
ATOM   2863  CB  GLN A 330     -16.364   0.976   0.580  1.00 15.00      A    C  
ATOM   2864  CG  GLN A 330     -14.873   0.713   0.413  1.00 15.00      A    C  
ATOM   2865  CD  GLN A 330     -14.028   1.508   1.391  1.00 15.00      A    C  
ATOM   2866  OE1 GLN A 330     -14.501   1.908   2.454  1.00 15.00      A    O  
ATOM   2867  NE2 GLN A 330     -12.764   1.728   1.044  1.00 15.00      A    N  
ATOM   2868 HE21 GLN A 330     -12.448   1.370   0.189  1.00 15.00      A    H  
ATOM   2869 HE22 GLN A 330     -12.197   2.237   1.662  1.00 15.00      A    H  
ATOM   2870  C   GLN A 330     -16.864  -1.342  -0.261  1.00 15.00      A    C  
ATOM   2871  O   GLN A 330     -16.461  -1.926  -1.266  1.00 15.00      A    O  
ATOM   2872  N   ALA A 331     -16.978  -1.934   0.927  1.00 15.00      A    N  
ATOM   2873  HN  ALA A 331     -17.305  -1.413   1.691  1.00 15.00      A    H  
ATOM   2874  CA  ALA A 331     -16.631  -3.337   1.121  1.00 15.00      A    C  
ATOM   2875  CB  ALA A 331     -16.064  -3.555   2.515  1.00 15.00      A    C  
ATOM   2876  C   ALA A 331     -17.846  -4.229   0.891  1.00 15.00      A    C  
ATOM   2877  O   ALA A 331     -18.902  -4.019   1.489  1.00 15.00      A    O  
ATOM   2878  N   LEU A 332     -17.692  -5.222   0.019  1.00 15.00      A    N  
ATOM   2879  HN  LEU A 332     -16.823  -5.343  -0.419  1.00 15.00      A    H  
ATOM   2880  CA  LEU A 332     -18.782  -6.139  -0.299  1.00 15.00      A    C  
ATOM   2881  CB  LEU A 332     -19.349  -5.828  -1.686  1.00 15.00      A    C  
ATOM   2882  CG  LEU A 332     -20.046  -4.472  -1.836  1.00 15.00      A    C  
ATOM   2883  CD1 LEU A 332     -20.179  -4.094  -3.303  1.00 15.00      A    C  
ATOM   2884  CD2 LEU A 332     -21.410  -4.496  -1.165  1.00 15.00      A    C  
ATOM   2885  C   LEU A 332     -18.334  -7.597  -0.219  1.00 15.00      A    C  
ATOM   2886  O   LEU A 332     -17.297  -7.972  -0.767  1.00 15.00      A    O  
ATOM   2887  N   GLU A 333     -19.130  -8.411   0.471  1.00 15.00      A    N  
ATOM   2888  HN  GLU A 333     -19.942  -8.046   0.880  1.00 15.00      A    H  
ATOM   2889  CA  GLU A 333     -18.830  -9.829   0.639  1.00 15.00      A    C  
ATOM   2890  CB  GLU A 333     -18.835 -10.203   2.126  1.00 15.00      A    C  
ATOM   2891  CG  GLU A 333     -17.708  -9.580   2.937  1.00 15.00      A    C  
ATOM   2892  CD  GLU A 333     -16.334 -10.066   2.513  1.00 15.00      A    C  
ATOM   2893  OE1 GLU A 333     -16.192 -11.274   2.226  1.00 15.00      A    O  
ATOM   2894  OE2 GLU A 333     -15.399  -9.239   2.474  1.00 15.00      A    O  
ATOM   2895  C   GLU A 333     -19.831 -10.701  -0.119  1.00 15.00      A    C  
ATOM   2896  O   GLU A 333     -21.021 -10.387  -0.175  1.00 15.00      A    O  
ATOM   2897  N   PRO A 334     -19.354 -11.809  -0.718  1.00 15.00      A    N  
ATOM   2898  CA  PRO A 334     -20.208 -12.736  -1.473  1.00 15.00      A    C  
ATOM   2899  CB  PRO A 334     -19.198 -13.575  -2.256  1.00 15.00      A    C  
ATOM   2900  CG  PRO A 334     -17.975 -13.573  -1.404  1.00 15.00      A    C  
ATOM   2901  CD  PRO A 334     -17.941 -12.234  -0.720  1.00 15.00      A    C  
ATOM   2902  C   PRO A 334     -21.059 -13.631  -0.566  1.00 15.00      A    C  
ATOM   2903  O   PRO A 334     -20.807 -13.741   0.634  1.00 15.00      A    O  
ATOM   2904  N   LEU A 335     -22.068 -14.271  -1.156  1.00 15.00      A    N  
ATOM   2905  HN  LEU A 335     -22.211 -14.148  -2.118  1.00 15.00      A    H  
ATOM   2906  CA  LEU A 335     -22.968 -15.148  -0.412  1.00 15.00      A    C  
ATOM   2907  CB  LEU A 335     -24.313 -14.453  -0.186  1.00 15.00      A    C  
ATOM   2908  CG  LEU A 335     -25.447 -15.337   0.340  1.00 15.00      A    C  
ATOM   2909  CD1 LEU A 335     -25.300 -15.576   1.835  1.00 15.00      A    C  
ATOM   2910  CD2 LEU A 335     -26.802 -14.734   0.009  1.00 15.00      A    C  
ATOM   2911  C   LEU A 335     -23.196 -16.475  -1.136  1.00 15.00      A    C  
ATOM   2912  O   LEU A 335     -23.841 -16.515  -2.183  1.00 15.00      A    O  
ATOM   2913  N   PRO A 336     -22.665 -17.580  -0.585  1.00 15.00      A    N  
ATOM   2914  CA  PRO A 336     -22.834 -18.910  -1.172  1.00 15.00      A    C  
ATOM   2915  CB  PRO A 336     -21.660 -19.693  -0.583  1.00 15.00      A    C  
ATOM   2916  CG  PRO A 336     -21.391 -19.050   0.739  1.00 15.00      A    C  
ATOM   2917  CD  PRO A 336     -21.843 -17.614   0.639  1.00 15.00      A    C  
ATOM   2918  C   PRO A 336     -24.169 -19.545  -0.765  1.00 15.00      A    C  
ATOM   2919  O   PRO A 336     -24.476 -19.668   0.423  1.00 15.00      A    O  
ATOM   2920  N   ILE A 337     -24.963 -19.943  -1.758  1.00 15.00      A    N  
ATOM   2921  HN  ILE A 337     -24.665 -19.829  -2.685  1.00 15.00      A    H  
ATOM   2922  CA  ILE A 337     -26.267 -20.553  -1.497  1.00 15.00      A    C  
ATOM   2923  CB  ILE A 337     -27.432 -19.687  -2.025  1.00 15.00      A    C  
ATOM   2924  CG1 ILE A 337     -27.253 -19.385  -3.517  1.00 15.00      A    C  
ATOM   2925  CG2 ILE A 337     -27.554 -18.400  -1.221  1.00 15.00      A    C  
ATOM   2926  CD1 ILE A 337     -28.506 -18.868  -4.192  1.00 15.00      A    C  
ATOM   2927  C   ILE A 337     -26.377 -21.956  -2.090  1.00 15.00      A    C  
ATOM   2928  O   ILE A 337     -25.631 -22.323  -2.999  1.00 15.00      A    O  
ATOM   2929  N   VAL A 338     -27.321 -22.733  -1.560  1.00 15.00      A    N  
ATOM   2930  HN  VAL A 338     -27.877 -22.374  -0.836  1.00 15.00      A    H  
ATOM   2931  CA  VAL A 338     -27.557 -24.100  -2.015  1.00 15.00      A    C  
ATOM   2932  CB  VAL A 338     -27.137 -25.135  -0.943  1.00 15.00      A    C  
ATOM   2933  CG1 VAL A 338     -27.302 -26.555  -1.467  1.00 15.00      A    C  
ATOM   2934  CG2 VAL A 338     -25.706 -24.898  -0.481  1.00 15.00      A    C  
ATOM   2935  C   VAL A 338     -29.035 -24.310  -2.336  1.00 15.00      A    C  
ATOM   2936  O   VAL A 338     -29.898 -24.098  -1.483  1.00 15.00      A    O  
ATOM   2937  N   TYR A 339     -29.322 -24.719  -3.568  1.00 15.00      A    N  
ATOM   2938  HN  TYR A 339     -28.592 -24.857  -4.209  1.00 15.00      A    H  
ATOM   2939  CA  TYR A 339     -30.697 -24.968  -3.993  1.00 15.00      A    C  
ATOM   2940  CB  TYR A 339     -31.350 -23.703  -4.563  1.00 15.00      A    C  
ATOM   2941  CG  TYR A 339     -30.709 -23.155  -5.821  1.00 15.00      A    C  
ATOM   2942  CD1 TYR A 339     -29.490 -22.488  -5.776  1.00 15.00      A    C  
ATOM   2943  CD2 TYR A 339     -31.333 -23.294  -7.054  1.00 15.00      A    C  
ATOM   2944  CE1 TYR A 339     -28.913 -21.977  -6.922  1.00 15.00      A    C  
ATOM   2945  CE2 TYR A 339     -30.762 -22.788  -8.204  1.00 15.00      A    C  
ATOM   2946  CZ  TYR A 339     -29.554 -22.130  -8.134  1.00 15.00      A    C  
ATOM   2947  OH  TYR A 339     -28.987 -21.622  -9.278  1.00 15.00      A    O  
ATOM   2948  HH  TYR A 339     -28.055 -21.858  -9.308  1.00 15.00      A    H  
ATOM   2949  C   TYR A 339     -30.769 -26.129  -4.980  1.00 15.00      A    C  
ATOM   2950  O   TYR A 339     -29.755 -26.535  -5.544  1.00 15.00      A    O  
ATOM   2951  N   TYR A 340     -31.969 -26.663  -5.183  1.00 15.00      A    N  
ATOM   2952  HN  TYR A 340     -32.745 -26.289  -4.715  1.00 15.00      A    H  
ATOM   2953  CA  TYR A 340     -32.159 -27.793  -6.089  1.00 15.00      A    C  
ATOM   2954  CB  TYR A 340     -32.987 -28.888  -5.414  1.00 15.00      A    C  
ATOM   2955  CG  TYR A 340     -32.172 -29.892  -4.630  1.00 15.00      A    C  
ATOM   2956  CD1 TYR A 340     -31.542 -29.534  -3.445  1.00 15.00      A    C  
ATOM   2957  CD2 TYR A 340     -32.037 -31.201  -5.074  1.00 15.00      A    C  
ATOM   2958  CE1 TYR A 340     -30.800 -30.450  -2.725  1.00 15.00      A    C  
ATOM   2959  CE2 TYR A 340     -31.297 -32.124  -4.360  1.00 15.00      A    C  
ATOM   2960  CZ  TYR A 340     -30.682 -31.744  -3.187  1.00 15.00      A    C  
ATOM   2961  OH  TYR A 340     -29.945 -32.660  -2.472  1.00 15.00      A    O  
ATOM   2962  HH  TYR A 340     -29.372 -33.147  -3.070  1.00 15.00      A    H  
ATOM   2963  C   TYR A 340     -32.819 -27.385  -7.402  1.00 15.00      A    C  
ATOM   2964  O   TYR A 340     -33.858 -26.724  -7.410  1.00 15.00      A    O  
ATOM   2965  N   VAL A 341     -32.203 -27.788  -8.510  1.00 15.00      A    N  
ATOM   2966  HN  VAL A 341     -31.368 -28.297  -8.433  1.00 15.00      A    H  
ATOM   2967  CA  VAL A 341     -32.733 -27.496  -9.837  1.00 15.00      A    C  
ATOM   2968  CB  VAL A 341     -31.670 -26.857 -10.760  1.00 15.00      A    C  
ATOM   2969  CG1 VAL A 341     -32.298 -26.395 -12.068  1.00 15.00      A    C  
ATOM   2970  CG2 VAL A 341     -30.985 -25.696 -10.060  1.00 15.00      A    C  
ATOM   2971  C   VAL A 341     -33.257 -28.781 -10.473  1.00 15.00      A    C  
ATOM   2972  O   VAL A 341     -32.564 -29.430 -11.259  1.00 15.00      A    O  
ATOM   2973  N   GLY A 342     -34.479 -29.153 -10.103  1.00 15.00      A    N  
ATOM   2974  HN  GLY A 342     -34.976 -28.599  -9.464  1.00 15.00      A    H  
ATOM   2975  CA  GLY A 342     -35.081 -30.365 -10.628  1.00 15.00      A    C  
ATOM   2976  C   GLY A 342     -34.662 -31.590  -9.839  1.00 15.00      A    C  
ATOM   2977  O   GLY A 342     -35.214 -31.870  -8.774  1.00 15.00      A    O  
ATOM   2978  N   ARG A 343     -33.681 -32.319 -10.362  1.00 15.00      A    N  
ATOM   2979  HN  ARG A 343     -33.285 -32.044 -11.216  1.00 15.00      A    H  
ATOM   2980  CA  ARG A 343     -33.178 -33.517  -9.697  1.00 15.00      A    C  
ATOM   2981  CB  ARG A 343     -33.268 -34.738 -10.622  1.00 15.00      A    C  
ATOM   2982  CG  ARG A 343     -32.325 -34.690 -11.816  1.00 15.00      A    C  
ATOM   2983  CD  ARG A 343     -32.060 -36.078 -12.381  1.00 15.00      A    C  
ATOM   2984  NE  ARG A 343     -33.206 -36.608 -13.117  1.00 15.00      A    N  
ATOM   2985  HE  ARG A 343     -33.887 -37.096 -12.607  1.00 15.00      A    H  
ATOM   2986  CZ  ARG A 343     -33.371 -36.466 -14.431  1.00 15.00      A    C  
ATOM   2987  NH1 ARG A 343     -32.467 -35.811 -15.150  1.00 15.00      A    N  
ATOM   2988 HH11 ARG A 343     -32.598 -35.701 -16.176  1.00 15.00      A    H  
ATOM   2989 HH12 ARG A 343     -31.628 -35.407 -14.687  1.00 15.00      A    H  
ATOM   2990  NH2 ARG A 343     -34.436 -36.984 -15.028  1.00 15.00      A    N  
ATOM   2991 HH21 ARG A 343     -34.563 -36.872 -16.055  1.00 15.00      A    H  
ATOM   2992 HH22 ARG A 343     -35.144 -37.504 -14.471  1.00 15.00      A    H  
ATOM   2993  C   ARG A 343     -31.739 -33.318  -9.227  1.00 15.00      A    C  
ATOM   2994  O   ARG A 343     -31.275 -33.997  -8.312  1.00 15.00      A    O  
ATOM   2995  N   LYS A 344     -31.040 -32.378  -9.860  1.00 15.00      A    N  
ATOM   2996  HN  LYS A 344     -31.471 -31.863 -10.574  1.00 15.00      A    H  
ATOM   2997  CA  LYS A 344     -29.652 -32.093  -9.521  1.00 15.00      A    C  
ATOM   2998  CB  LYS A 344     -28.795 -32.031 -10.791  1.00 15.00      A    C  
ATOM   2999  CG  LYS A 344     -29.329 -31.087 -11.857  1.00 15.00      A    C  
ATOM   3000  CD  LYS A 344     -28.310 -30.858 -12.960  1.00 15.00      A    C  
ATOM   3001  CE  LYS A 344     -28.785 -29.790 -13.932  1.00 15.00      A    C  
ATOM   3002  NZ  LYS A 344     -27.733 -29.434 -14.924  1.00 15.00      A    N  
ATOM   3003  HZ1 LYS A 344     -26.861 -29.149 -14.434  1.00 15.00      A    H  
ATOM   3004  HZ2 LYS A 344     -28.056 -28.644 -15.519  1.00 15.00      A    H  
ATOM   3005  HZ3 LYS A 344     -27.525 -30.250 -15.534  1.00 15.00      A    H  
ATOM   3006  C   LYS A 344     -29.515 -30.793  -8.730  1.00 15.00      A    C  
ATOM   3007  O   LYS A 344     -30.058 -29.758  -9.118  1.00 15.00      A    O  
ATOM   3008  N   PRO A 345     -28.788 -30.837  -7.601  1.00 15.00      A    N  
ATOM   3009  CA  PRO A 345     -28.565 -29.658  -6.759  1.00 15.00      A    C  
ATOM   3010  CB  PRO A 345     -28.116 -30.268  -5.430  1.00 15.00      A    C  
ATOM   3011  CG  PRO A 345     -27.441 -31.541  -5.813  1.00 15.00      A    C  
ATOM   3012  CD  PRO A 345     -28.140 -32.043  -7.050  1.00 15.00      A    C  
ATOM   3013  C   PRO A 345     -27.465 -28.759  -7.324  1.00 15.00      A    C  
ATOM   3014  O   PRO A 345     -26.613 -29.211  -8.090  1.00 15.00      A    O  
ATOM   3015  N   LYS A 346     -27.494 -27.486  -6.946  1.00 15.00      A    N  
ATOM   3016  HN  LYS A 346     -28.200 -27.184  -6.336  1.00 15.00      A    H  
ATOM   3017  CA  LYS A 346     -26.502 -26.526  -7.414  1.00 15.00      A    C  
ATOM   3018  CB  LYS A 346     -27.074 -25.652  -8.534  1.00 15.00      A    C  
ATOM   3019  CG  LYS A 346     -27.234 -26.360  -9.868  1.00 15.00      A    C  
ATOM   3020  CD  LYS A 346     -27.551 -25.370 -10.977  1.00 15.00      A    C  
ATOM   3021  CE  LYS A 346     -27.836 -26.080 -12.289  1.00 15.00      A    C  
ATOM   3022  NZ  LYS A 346     -26.685 -26.913 -12.733  1.00 15.00      A    N  
ATOM   3023  HZ1 LYS A 346     -26.925 -27.414 -13.611  1.00 15.00      A    H  
ATOM   3024  HZ2 LYS A 346     -26.447 -27.613 -12.001  1.00 15.00      A    H  
ATOM   3025  HZ3 LYS A 346     -25.853 -26.312 -12.904  1.00 15.00      A    H  
ATOM   3026  C   LYS A 346     -26.006 -25.638  -6.281  1.00 15.00      A    C  
ATOM   3027  O   LYS A 346     -26.797 -24.996  -5.588  1.00 15.00      A    O  
ATOM   3028  N   VAL A 347     -24.691 -25.612  -6.096  1.00 15.00      A    N  
ATOM   3029  HN  VAL A 347     -24.118 -26.162  -6.671  1.00 15.00      A    H  
ATOM   3030  CA  VAL A 347     -24.077 -24.787  -5.064  1.00 15.00      A    C  
ATOM   3031  CB  VAL A 347     -23.099 -25.595  -4.182  1.00 15.00      A    C  
ATOM   3032  CG1 VAL A 347     -22.607 -24.752  -3.014  1.00 15.00      A    C  
ATOM   3033  CG2 VAL A 347     -23.753 -26.875  -3.681  1.00 15.00      A    C  
ATOM   3034  C   VAL A 347     -23.335 -23.625  -5.719  1.00 15.00      A    C  
ATOM   3035  O   VAL A 347     -22.187 -23.766  -6.142  1.00 15.00      A    O  
ATOM   3036  N   GLU A 348     -24.008 -22.483  -5.817  1.00 15.00      A    N  
ATOM   3037  HN  GLU A 348     -24.918 -22.430  -5.457  1.00 15.00      A    H  
ATOM   3038  CA  GLU A 348     -23.421 -21.303  -6.442  1.00 15.00      A    C  
ATOM   3039  CB  GLU A 348     -24.317 -20.804  -7.578  1.00 15.00      A    C  
ATOM   3040  CG  GLU A 348     -24.364 -21.742  -8.774  1.00 15.00      A    C  
ATOM   3041  CD  GLU A 348     -25.443 -21.374  -9.771  1.00 15.00      A    C  
ATOM   3042  OE1 GLU A 348     -26.301 -22.235 -10.059  1.00 15.00      A    O  
ATOM   3043  OE2 GLU A 348     -25.431 -20.228 -10.265  1.00 15.00      A    O  
ATOM   3044  C   GLU A 348     -23.157 -20.191  -5.432  1.00 15.00      A    C  
ATOM   3045  O   GLU A 348     -23.661 -20.223  -4.312  1.00 15.00      A    O  
ATOM   3046  N   GLN A 349     -22.359 -19.209  -5.843  1.00 15.00      A    N  
ATOM   3047  HN  GLN A 349     -21.995 -19.240  -6.753  1.00 15.00      A    H  
ATOM   3048  CA  GLN A 349     -22.011 -18.086  -4.980  1.00 15.00      A    C  
ATOM   3049  CB  GLN A 349     -20.513 -18.115  -4.667  1.00 15.00      A    C  
ATOM   3050  CG  GLN A 349     -20.086 -17.197  -3.533  1.00 15.00      A    C  
ATOM   3051  CD  GLN A 349     -18.579 -17.143  -3.368  1.00 15.00      A    C  
ATOM   3052  OE1 GLN A 349     -17.832 -17.230  -4.344  1.00 15.00      A    O  
ATOM   3053  NE2 GLN A 349     -18.121 -17.009  -2.129  1.00 15.00      A    N  
ATOM   3054 HE21 GLN A 349     -18.771 -16.953  -1.398  1.00 15.00      A    H  
ATOM   3055 HE22 GLN A 349     -17.150 -16.972  -1.996  1.00 15.00      A    H  
ATOM   3056  C   GLN A 349     -22.382 -16.757  -5.634  1.00 15.00      A    C  
ATOM   3057  O   GLN A 349     -21.948 -16.460  -6.747  1.00 15.00      A    O  
ATOM   3058  N   LEU A 350     -23.186 -15.962  -4.933  1.00 15.00      A    N  
ATOM   3059  HN  LEU A 350     -23.498 -16.258  -4.052  1.00 15.00      A    H  
ATOM   3060  CA  LEU A 350     -23.616 -14.662  -5.437  1.00 15.00      A    C  
ATOM   3061  CB  LEU A 350     -25.039 -14.357  -4.961  1.00 15.00      A    C  
ATOM   3062  CG  LEU A 350     -26.072 -15.475  -5.134  1.00 15.00      A    C  
ATOM   3063  CD1 LEU A 350     -27.377 -15.105  -4.446  1.00 15.00      A    C  
ATOM   3064  CD2 LEU A 350     -26.307 -15.772  -6.608  1.00 15.00      A    C  
ATOM   3065  C   LEU A 350     -22.664 -13.566  -4.968  1.00 15.00      A    C  
ATOM   3066  O   LEU A 350     -22.459 -13.383  -3.771  1.00 15.00      A    O  
ATOM   3067  N   SER A 351     -22.087 -12.836  -5.916  1.00 15.00      A    N  
ATOM   3068  HN  SER A 351     -22.298 -13.020  -6.855  1.00 15.00      A    H  
ATOM   3069  CA  SER A 351     -21.144 -11.768  -5.596  1.00 15.00      A    C  
ATOM   3070  CB  SER A 351     -20.204 -11.513  -6.776  1.00 15.00      A    C  
ATOM   3071  OG  SER A 351     -20.935 -11.250  -7.962  1.00 15.00      A    O  
ATOM   3072  HG  SER A 351     -20.331 -11.206  -8.707  1.00 15.00      A    H  
ATOM   3073  C   SER A 351     -21.848 -10.473  -5.186  1.00 15.00      A    C  
ATOM   3074  O   SER A 351     -22.914 -10.143  -5.708  1.00 15.00      A    O  
ATOM   3075  N   ASN A 352     -21.226  -9.753  -4.243  1.00 15.00      A    N  
ATOM   3076  HN  ASN A 352     -20.384 -10.094  -3.876  1.00 15.00      A    H  
ATOM   3077  CA  ASN A 352     -21.744  -8.477  -3.734  1.00 15.00      A    C  
ATOM   3078  CB  ASN A 352     -21.663  -7.371  -4.795  1.00 15.00      A    C  
ATOM   3079  CG  ASN A 352     -20.254  -7.132  -5.308  1.00 15.00      A    C  
ATOM   3080  OD1 ASN A 352     -19.270  -7.431  -4.631  1.00 15.00      A    O  
ATOM   3081  ND2 ASN A 352     -20.152  -6.577  -6.511  1.00 15.00      A    N  
ATOM   3082 HD21 ASN A 352     -20.978  -6.356  -6.990  1.00 15.00      A    H  
ATOM   3083 HD22 ASN A 352     -19.255  -6.407  -6.868  1.00 15.00      A    H  
ATOM   3084  C   ASN A 352     -23.167  -8.590  -3.185  1.00 15.00      A    C  
ATOM   3085  O   ASN A 352     -24.117  -8.100  -3.797  1.00 15.00      A    O  
ATOM   3086  N   MET A 353     -23.311  -9.234  -2.029  1.00 15.00      A    N  
ATOM   3087  HN  MET A 353     -22.520  -9.610  -1.587  1.00 15.00      A    H  
ATOM   3088  CA  MET A 353     -24.624  -9.402  -1.411  1.00 15.00      A    C  
ATOM   3089  CB  MET A 353     -25.028 -10.879  -1.386  1.00 15.00      A    C  
ATOM   3090  CG  MET A 353     -25.129 -11.522  -2.761  1.00 15.00      A    C  
ATOM   3091  SD  MET A 353     -26.381 -10.754  -3.809  1.00 15.00      A    S  
ATOM   3092  CE  MET A 353     -27.883 -11.273  -2.985  1.00 15.00      A    C  
ATOM   3093  C   MET A 353     -24.669  -8.817   0.000  1.00 15.00      A    C  
ATOM   3094  O   MET A 353     -25.733  -8.436   0.487  1.00 15.00      A    O  
ATOM   3095  N   ILE A 354     -23.511  -8.750   0.653  1.00 15.00      A    N  
ATOM   3096  HN  ILE A 354     -22.695  -9.068   0.214  1.00 15.00      A    H  
ATOM   3097  CA  ILE A 354     -23.429  -8.215   2.011  1.00 15.00      A    C  
ATOM   3098  CB  ILE A 354     -22.884  -9.266   3.009  1.00 15.00      A    C  
ATOM   3099  CG1 ILE A 354     -23.767 -10.516   3.025  1.00 15.00      A    C  
ATOM   3100  CG2 ILE A 354     -22.768  -8.681   4.410  1.00 15.00      A    C  
ATOM   3101  CD1 ILE A 354     -23.194 -11.681   2.248  1.00 15.00      A    C  
ATOM   3102  C   ILE A 354     -22.548  -6.967   2.070  1.00 15.00      A    C  
ATOM   3103  O   ILE A 354     -21.418  -6.970   1.582  1.00 15.00      A    O  
ATOM   3104  N   VAL A 355     -23.078  -5.902   2.667  1.00 15.00      A    N  
ATOM   3105  HN  VAL A 355     -23.990  -5.957   3.020  1.00 15.00      A    H  
ATOM   3106  CA  VAL A 355     -22.336  -4.653   2.809  1.00 15.00      A    C  
ATOM   3107  CB  VAL A 355     -23.265  -3.424   2.690  1.00 15.00      A    C  
ATOM   3108  CG1 VAL A 355     -22.490  -2.134   2.917  1.00 15.00      A    C  
ATOM   3109  CG2 VAL A 355     -23.948  -3.400   1.331  1.00 15.00      A    C  
ATOM   3110  C   VAL A 355     -21.620  -4.618   4.158  1.00 15.00      A    C  
ATOM   3111  O   VAL A 355     -22.241  -4.810   5.204  1.00 15.00      A    O  
ATOM   3112  N   ARG A 356     -20.312  -4.382   4.129  1.00 15.00      A    N  
ATOM   3113  HN  ARG A 356     -19.871  -4.240   3.265  1.00 15.00      A    H  
ATOM   3114  CA  ARG A 356     -19.520  -4.330   5.353  1.00 15.00      A    C  
ATOM   3115  CB  ARG A 356     -18.256  -5.186   5.220  1.00 15.00      A    C  
ATOM   3116  CG  ARG A 356     -18.525  -6.683   5.167  1.00 15.00      A    C  
ATOM   3117  CD  ARG A 356     -19.145  -7.180   6.465  1.00 15.00      A    C  
ATOM   3118  NE  ARG A 356     -19.611  -8.562   6.361  1.00 15.00      A    N  
ATOM   3119  HE  ARG A 356     -19.384  -9.055   5.545  1.00 15.00      A    H  
ATOM   3120  CZ  ARG A 356     -20.320  -9.178   7.305  1.00 15.00      A    C  
ATOM   3121  NH1 ARG A 356     -20.642  -8.541   8.423  1.00 15.00      A    N  
ATOM   3122 HH11 ARG A 356     -21.195  -9.027   9.158  1.00 15.00      A    H  
ATOM   3123 HH12 ARG A 356     -20.341  -7.556   8.566  1.00 15.00      A    H  
ATOM   3124  NH2 ARG A 356     -20.711 -10.433   7.128  1.00 15.00      A    N  
ATOM   3125 HH21 ARG A 356     -20.466 -10.937   6.252  1.00 15.00      A    H  
ATOM   3126 HH22 ARG A 356     -21.265 -10.915   7.866  1.00 15.00      A    H  
ATOM   3127  C   ARG A 356     -19.163  -2.897   5.743  1.00 15.00      A    C  
ATOM   3128  O   ARG A 356     -19.000  -2.592   6.925  1.00 15.00      A    O  
ATOM   3129  N   SER A 357     -19.047  -2.022   4.747  1.00 15.00      A    N  
ATOM   3130  HN  SER A 357     -19.193  -2.323   3.826  1.00 15.00      A    H  
ATOM   3131  CA  SER A 357     -18.709  -0.623   4.993  1.00 15.00      A    C  
ATOM   3132  CB  SER A 357     -17.189  -0.450   5.082  1.00 15.00      A    C  
ATOM   3133  OG  SER A 357     -16.839   0.893   5.373  1.00 15.00      A    O  
ATOM   3134  HG  SER A 357     -17.604   1.356   5.720  1.00 15.00      A    H  
ATOM   3135  C   SER A 357     -19.278   0.285   3.905  1.00 15.00      A    C  
ATOM   3136  O   SER A 357     -19.400  -0.120   2.752  1.00 15.00      A    O  
ATOM   3137  N   CYS A 358     -19.637   1.510   4.289  1.00 15.00      A    N  
ATOM   3138  HN  CYS A 358     -19.532   1.763   5.230  1.00 15.00      A    H  
ATOM   3139  CA  CYS A 358     -20.182   2.487   3.349  1.00 15.00      A    C  
ATOM   3140  C   CYS A 358     -19.317   3.745   3.327  1.00 15.00      A    C  
ATOM   3141  O   CYS A 358     -18.526   3.979   4.242  1.00 15.00      A    O  
ATOM   3142  CB  CYS A 358     -21.626   2.852   3.712  1.00 15.00      A    C  
ATOM   3143  SG  CYS A 358     -22.775   1.439   3.794  1.00 15.00      A    S  
ATOM   3144  N   LYS A 359     -19.473   4.551   2.279  1.00 15.00      A    N  
ATOM   3145  HN  LYS A 359     -20.121   4.310   1.584  1.00 15.00      A    H  
ATOM   3146  CA  LYS A 359     -18.704   5.784   2.134  1.00 15.00      A    C  
ATOM   3147  CB  LYS A 359     -17.325   5.481   1.541  1.00 15.00      A    C  
ATOM   3148  CG  LYS A 359     -17.376   4.838   0.163  1.00 15.00      A    C  
ATOM   3149  CD  LYS A 359     -15.984   4.590  -0.391  1.00 15.00      A    C  
ATOM   3150  CE  LYS A 359     -16.051   3.961  -1.773  1.00 15.00      A    C  
ATOM   3151  NZ  LYS A 359     -14.700   3.622  -2.295  1.00 15.00      A    N  
ATOM   3152  HZ1 LYS A 359     -14.120   4.482  -2.370  1.00 15.00      A    H  
ATOM   3153  HZ2 LYS A 359     -14.779   3.187  -3.236  1.00 15.00      A    H  
ATOM   3154  HZ3 LYS A 359     -14.227   2.952  -1.654  1.00 15.00      A    H  
ATOM   3155  C   LYS A 359     -19.435   6.788   1.244  1.00 15.00      A    C  
ATOM   3156  O   LYS A 359     -20.373   6.433   0.530  1.00 15.00      A    O  
ATOM   3157  N   CYS A 360     -18.997   8.043   1.294  1.00 15.00      A    N  
ATOM   3158  HN  CYS A 360     -18.253   8.265   1.891  1.00 15.00      A    H  
ATOM   3159  CA  CYS A 360     -19.596   9.099   0.484  1.00 15.00      A    C  
ATOM   3160  C   CYS A 360     -18.731   9.401  -0.736  1.00 15.00      A    C  
ATOM   3161  O   CYS A 360     -17.519   9.585  -0.617  1.00 15.00      A    O  
ATOM   3162  CB  CYS A 360     -19.789  10.372   1.313  1.00 15.00      A    C  
ATOM   3163  SG  CYS A 360     -21.037  10.238   2.633  1.00 15.00      A    S  
ATOM   3164  N   SER A 361     -19.358   9.445  -1.908  1.00 15.00      A    N  
ATOM   3165  HN  SER A 361     -20.325   9.283  -1.940  1.00 15.00      A    H  
ATOM   3166  CA  SER A 361     -18.641   9.726  -3.149  1.00 15.00      A    C  
ATOM   3167  CB  SER A 361     -18.014   8.447  -3.712  1.00 15.00      A    C  
ATOM   3168  OG  SER A 361     -18.980   7.421  -3.855  1.00 15.00      A    O  
ATOM   3169  HG  SER A 361     -19.825   7.727  -3.516  1.00 15.00      A    H  
ATOM   3170  C   SER A 361     -19.553  10.372  -4.187  1.00 15.00      A    C  
ATOM   3171  O   SER A 361     -20.659   9.896  -4.442  1.00 15.00      A    O  
ATOM   3172  C1  UNK B   1      -1.083   4.527   0.940  1.00 15.00      B    C  
ATOM   3173  C2  UNK B   1      -0.898   6.041   0.808  1.00 15.00      B    C  
ATOM   3174  C3  UNK B   1       0.183   6.547   0.098  1.00 15.00      B    C  
ATOM   3175  C4  UNK B   1      -1.901   6.995   1.460  1.00 15.00      B    C  
ATOM   3176  O1  UNK B   1      -2.842   6.561   2.123  1.00 15.00      B    O  
ATOM   3177  O2  UNK B   1      -1.745   8.339   1.307  1.00 15.00      B    O  
ATOM   3178  C5  UNK B   1      -2.793   9.028   1.994  1.00 15.00      B    C  
END
