# Supplementary material for: In silico assessment of biocompatibility and toxicity: molecular docking and dynamics simulation of PMMA-based dental materials for interim prosthetic restorations
Source: J Mater Sci Mater Med. 2024 Jun 4;35(1):28. doi: 10.1007/s10856-024-06799-7 (PMC11150300; doi:10.1007/s10856-024-06799-7)
Supplement: Supplementary file 3 — Supplementary Data 3 [file 10856_2024_6799_MOESM3_ESM.zip › Complexes/TGF-B1_PMMA.pdb]

REMARK FILENAME="complex_88w.pdb0"
REMARK ===============================================================
REMARK HADDOCK run for complex
REMARK initial structure: complex_88.pdb
REMARK ===============================================================
REMARK            total,bonds,angles,improper,dihe,vdw,elec,air,cdih,coup,rdcs,vean,dani,xpcs,rg
REMARK energies: 23.0697, 0, 0, 0, 0, -25.0401, -14.9257, 63.0355, 0, 0, 0, 0, 0, 0, 0
REMARK ===============================================================
REMARK            bonds,angles,impropers,dihe,air,cdih,coup,rdcs,vean,dani,xpcs
REMARK rms-dev.: 0,0,0,0,0.43583,0,0, 0, 0, 0, 0
REMARK ===============================================================
REMARK               air,cdih,coup,rdcs,vean,dani,xpcs
REMARK               >0.3,>5,>1,>0,>5,>0.2,>0.2
REMARK violations.: 2, 0, 0, 0, 0, 0, 0
REMARK ===============================================================
REMARK                        CVpartition#,violations,rms
REMARK AIRs cross-validation: 1, 11, 1.90177
REMARK ===============================================================
REMARK NCS energy: 0
REMARK ===============================================================
REMARK Symmetry energy: 0
REMARK ===============================================================
REMARK Membrane restraining energy: 0
REMARK ===============================================================
REMARK Local cross-correlation:  0.0000
REMARK ===============================================================
REMARK Desolvation energy: -3.83084
REMARK Internal energy free molecules: -9789.58
REMARK Internal energy complex: -9658.91
REMARK Binding energy: 86.8775
REMARK ===============================================================
REMARK buried surface area: 822.207
REMARK ===============================================================
REMARK water - chain_1: 0 0 0
REMARK water - chain_2: 0 0 0
REMARK ===============================================================
REMARK water - water: 0 0 0
REMARK ===============================================================
REMARK DATE:14-Feb-2024  05:00:31       created by user: enmr
REMARK VERSION:1.3U
ATOM      1  N   THR A   3     -26.429  22.468 -28.920  1.00 15.00      A    N  
ATOM      2  HN  THR A   3     -25.731  22.548 -29.604  1.00 15.00      A    H  
ATOM      3  CA  THR A   3     -27.192  23.652 -28.539  1.00 15.00      A    C  
ATOM      4  CB  THR A   3     -28.551  23.710 -29.269  1.00 15.00      A    C  
ATOM      5  OG1 THR A   3     -29.112  22.392 -29.355  1.00 15.00      A    O  
ATOM      6  HG1 THR A   3     -28.552  21.841 -29.909  1.00 15.00      A    H  
ATOM      7  CG2 THR A   3     -28.384  24.277 -30.671  1.00 15.00      A    C  
ATOM      8  C   THR A   3     -27.421  23.707 -27.030  1.00 15.00      A    C  
ATOM      9  O   THR A   3     -26.712  24.411 -26.310  1.00 15.00      A    O  
ATOM     10  N   SER A   4     -28.412  22.956 -26.558  1.00 15.00      A    N  
ATOM     11  HN  SER A   4     -28.940  22.416 -27.184  1.00 15.00      A    H  
ATOM     12  CA  SER A   4     -28.738  22.917 -25.139  1.00 15.00      A    C  
ATOM     13  CB  SER A   4     -30.227  22.622 -24.940  1.00 15.00      A    C  
ATOM     14  OG  SER A   4     -30.569  22.617 -23.565  1.00 15.00      A    O  
ATOM     15  HG  SER A   4     -30.059  21.942 -23.108  1.00 15.00      A    H  
ATOM     16  C   SER A   4     -27.896  21.878 -24.410  1.00 15.00      A    C  
ATOM     17  O   SER A   4     -27.224  22.196 -23.433  1.00 15.00      A    O  
ATOM     18  N   LYS A   5     -27.927  20.643 -24.910  1.00 15.00      A    N  
ATOM     19  HN  LYS A   5     -28.470  20.471 -25.707  1.00 15.00      A    H  
ATOM     20  CA  LYS A   5     -27.184  19.532 -24.311  1.00 15.00      A    C  
ATOM     21  CB  LYS A   5     -27.468  18.236 -25.084  1.00 15.00      A    C  
ATOM     22  CG  LYS A   5     -26.962  16.962 -24.416  1.00 15.00      A    C  
ATOM     23  CD  LYS A   5     -25.596  16.549 -24.947  1.00 15.00      A    C  
ATOM     24  CE  LYS A   5     -25.641  16.251 -26.437  1.00 15.00      A    C  
ATOM     25  NZ  LYS A   5     -24.287  15.965 -26.987  1.00 15.00      A    N  
ATOM     26  HZ1 LYS A   5     -23.657  16.778 -26.826  1.00 15.00      A    H  
ATOM     27  HZ2 LYS A   5     -24.346  15.785 -28.009  1.00 15.00      A    H  
ATOM     28  HZ3 LYS A   5     -23.881  15.128 -26.522  1.00 15.00      A    H  
ATOM     29  C   LYS A   5     -25.678  19.804 -24.250  1.00 15.00      A    C  
ATOM     30  O   LYS A   5     -25.008  19.389 -23.304  1.00 15.00      A    O  
ATOM     31  N   THR A   6     -25.155  20.501 -25.257  1.00 15.00      A    N  
ATOM     32  HN  THR A   6     -25.741  20.813 -25.977  1.00 15.00      A    H  
ATOM     33  CA  THR A   6     -23.728  20.818 -25.316  1.00 15.00      A    C  
ATOM     34  CB  THR A   6     -23.342  21.475 -26.654  1.00 15.00      A    C  
ATOM     35  OG1 THR A   6     -24.158  22.630 -26.880  1.00 15.00      A    O  
ATOM     36  HG1 THR A   6     -25.022  22.494 -26.483  1.00 15.00      A    H  
ATOM     37  CG2 THR A   6     -23.528  20.494 -27.803  1.00 15.00      A    C  
ATOM     38  C   THR A   6     -23.292  21.718 -24.159  1.00 15.00      A    C  
ATOM     39  O   THR A   6     -22.236  21.504 -23.563  1.00 15.00      A    O  
ATOM     40  N   ILE A   7     -24.113  22.718 -23.843  1.00 15.00      A    N  
ATOM     41  HN  ILE A   7     -24.942  22.835 -24.352  1.00 15.00      A    H  
ATOM     42  CA  ILE A   7     -23.811  23.644 -22.756  1.00 15.00      A    C  
ATOM     43  CB  ILE A   7     -24.555  24.990 -22.931  1.00 15.00      A    C  
ATOM     44  CG1 ILE A   7     -24.159  25.655 -24.255  1.00 15.00      A    C  
ATOM     45  CG2 ILE A   7     -24.284  25.928 -21.762  1.00 15.00      A    C  
ATOM     46  CD1 ILE A   7     -22.679  25.963 -24.376  1.00 15.00      A    C  
ATOM     47  C   ILE A   7     -24.155  23.025 -21.399  1.00 15.00      A    C  
ATOM     48  O   ILE A   7     -23.500  23.308 -20.396  1.00 15.00      A    O  
ATOM     49  N   ASP A   8     -25.173  22.163 -21.382  1.00 15.00      A    N  
ATOM     50  HN  ASP A   8     -25.651  21.973 -22.216  1.00 15.00      A    H  
ATOM     51  CA  ASP A   8     -25.600  21.498 -20.152  1.00 15.00      A    C  
ATOM     52  CB  ASP A   8     -26.867  20.669 -20.386  1.00 15.00      A    C  
ATOM     53  CG  ASP A   8     -28.095  21.524 -20.639  1.00 15.00      A    C  
ATOM     54  OD1 ASP A   8     -28.104  22.698 -20.209  1.00 15.00      A    O  
ATOM     55  OD2 ASP A   8     -29.049  21.019 -21.269  1.00 15.00      A    O  
ATOM     56  C   ASP A   8     -24.494  20.617 -19.578  1.00 15.00      A    C  
ATOM     57  O   ASP A   8     -24.347  20.513 -18.362  1.00 15.00      A    O  
ATOM     58  N   MET A   9     -23.714  19.991 -20.459  1.00 15.00      A    N  
ATOM     59  HN  MET A   9     -23.882  20.112 -21.418  1.00 15.00      A    H  
ATOM     60  CA  MET A   9     -22.617  19.128 -20.031  1.00 15.00      A    C  
ATOM     61  CB  MET A   9     -22.250  18.125 -21.127  1.00 15.00      A    C  
ATOM     62  CG  MET A   9     -23.380  17.180 -21.504  1.00 15.00      A    C  
ATOM     63  SD  MET A   9     -24.041  16.281 -20.088  1.00 15.00      A    S  
ATOM     64  CE  MET A   9     -25.478  15.505 -20.821  1.00 15.00      A    C  
ATOM     65  C   MET A   9     -21.395  19.951 -19.630  1.00 15.00      A    C  
ATOM     66  O   MET A   9     -20.593  19.522 -18.799  1.00 15.00      A    O  
ATOM     67  N   GLU A  10     -21.266  21.139 -20.223  1.00 15.00      A    N  
ATOM     68  HN  GLU A  10     -21.938  21.419 -20.878  1.00 15.00      A    H  
ATOM     69  CA  GLU A  10     -20.153  22.036 -19.922  1.00 15.00      A    C  
ATOM     70  CB  GLU A  10     -20.052  23.134 -20.990  1.00 15.00      A    C  
ATOM     71  CG  GLU A  10     -18.731  23.896 -21.002  1.00 15.00      A    C  
ATOM     72  CD  GLU A  10     -18.749  25.137 -20.128  1.00 15.00      A    C  
ATOM     73  OE1 GLU A  10     -19.807  25.801 -20.057  1.00 15.00      A    O  
ATOM     74  OE2 GLU A  10     -17.704  25.450 -19.517  1.00 15.00      A    O  
ATOM     75  C   GLU A  10     -20.325  22.652 -18.535  1.00 15.00      A    C  
ATOM     76  O   GLU A  10     -19.347  22.908 -17.833  1.00 15.00      A    O  
ATOM     77  N   LEU A  11     -21.581  22.873 -18.146  1.00 15.00      A    N  
ATOM     78  HN  LEU A  11     -22.314  22.646 -18.754  1.00 15.00      A    H  
ATOM     79  CA  LEU A  11     -21.896  23.446 -16.841  1.00 15.00      A    C  
ATOM     80  CB  LEU A  11     -23.355  23.906 -16.791  1.00 15.00      A    C  
ATOM     81  CG  LEU A  11     -23.755  25.001 -17.785  1.00 15.00      A    C  
ATOM     82  CD1 LEU A  11     -25.259  25.225 -17.757  1.00 15.00      A    C  
ATOM     83  CD2 LEU A  11     -23.011  26.295 -17.492  1.00 15.00      A    C  
ATOM     84  C   LEU A  11     -21.620  22.443 -15.724  1.00 15.00      A    C  
ATOM     85  O   LEU A  11     -21.253  22.825 -14.613  1.00 15.00      A    O  
ATOM     86  N   VAL A  12     -21.806  21.157 -16.028  1.00 15.00      A    N  
ATOM     87  HN  VAL A  12     -22.120  20.919 -16.926  1.00 15.00      A    H  
ATOM     88  CA  VAL A  12     -21.557  20.093 -15.058  1.00 15.00      A    C  
ATOM     89  CB  VAL A  12     -22.171  18.748 -15.511  1.00 15.00      A    C  
ATOM     90  CG1 VAL A  12     -21.877  17.647 -14.501  1.00 15.00      A    C  
ATOM     91  CG2 VAL A  12     -23.671  18.891 -15.712  1.00 15.00      A    C  
ATOM     92  C   VAL A  12     -20.055  19.929 -14.838  1.00 15.00      A    C  
ATOM     93  O   VAL A  12     -19.604  19.658 -13.724  1.00 15.00      A    O  
ATOM     94  N   LYS A  13     -19.285  20.108 -15.912  1.00 15.00      A    N  
ATOM     95  HN  LYS A  13     -19.706  20.313 -16.773  1.00 15.00      A    H  
ATOM     96  CA  LYS A  13     -17.832  20.005 -15.838  1.00 15.00      A    C  
ATOM     97  CB  LYS A  13     -17.220  19.945 -17.239  1.00 15.00      A    C  
ATOM     98  CG  LYS A  13     -17.432  18.621 -17.955  1.00 15.00      A    C  
ATOM     99  CD  LYS A  13     -16.691  18.588 -19.281  1.00 15.00      A    C  
ATOM    100  CE  LYS A  13     -16.776  17.215 -19.928  1.00 15.00      A    C  
ATOM    101  NZ  LYS A  13     -15.921  17.122 -21.144  1.00 15.00      A    N  
ATOM    102  HZ1 LYS A  13     -14.927  17.299 -20.895  1.00 15.00      A    H  
ATOM    103  HZ2 LYS A  13     -16.221  17.827 -21.847  1.00 15.00      A    H  
ATOM    104  HZ3 LYS A  13     -15.999  16.174 -21.565  1.00 15.00      A    H  
ATOM    105  C   LYS A  13     -17.257  21.186 -15.067  1.00 15.00      A    C  
ATOM    106  O   LYS A  13     -16.313  21.031 -14.294  1.00 15.00      A    O  
ATOM    107  N   ARG A  14     -17.847  22.364 -15.277  1.00 15.00      A    N  
ATOM    108  HN  ARG A  14     -18.595  22.414 -15.909  1.00 15.00      A    H  
ATOM    109  CA  ARG A  14     -17.413  23.579 -14.598  1.00 15.00      A    C  
ATOM    110  CB  ARG A  14     -18.044  24.811 -15.255  1.00 15.00      A    C  
ATOM    111  CG  ARG A  14     -17.371  26.129 -14.899  1.00 15.00      A    C  
ATOM    112  CD  ARG A  14     -15.903  26.127 -15.297  1.00 15.00      A    C  
ATOM    113  NE  ARG A  14     -15.220  27.363 -14.915  1.00 15.00      A    N  
ATOM    114  HE  ARG A  14     -15.133  28.060 -15.598  1.00 15.00      A    H  
ATOM    115  CZ  ARG A  14     -14.713  27.588 -13.702  1.00 15.00      A    C  
ATOM    116  NH1 ARG A  14     -14.809  26.664 -12.755  1.00 15.00      A    N  
ATOM    117 HH11 ARG A  14     -14.412  26.844 -11.809  1.00 15.00      A    H  
ATOM    118 HH12 ARG A  14     -15.282  25.760 -12.955  1.00 15.00      A    H  
ATOM    119  NH2 ARG A  14     -14.105  28.737 -13.439  1.00 15.00      A    N  
ATOM    120 HH21 ARG A  14     -14.024  29.465 -14.178  1.00 15.00      A    H  
ATOM    121 HH22 ARG A  14     -13.710  28.912 -12.492  1.00 15.00      A    H  
ATOM    122  C   ARG A  14     -17.773  23.519 -13.115  1.00 15.00      A    C  
ATOM    123  O   ARG A  14     -17.122  24.152 -12.283  1.00 15.00      A    O  
ATOM    124  N   LYS A  15     -18.812  22.744 -12.797  1.00 15.00      A    N  
ATOM    125  HN  LYS A  15     -19.294  22.276 -13.511  1.00 15.00      A    H  
ATOM    126  CA  LYS A  15     -19.255  22.578 -11.417  1.00 15.00      A    C  
ATOM    127  CB  LYS A  15     -20.610  21.864 -11.364  1.00 15.00      A    C  
ATOM    128  CG  LYS A  15     -21.082  21.538  -9.953  1.00 15.00      A    C  
ATOM    129  CD  LYS A  15     -22.259  20.576  -9.957  1.00 15.00      A    C  
ATOM    130  CE  LYS A  15     -23.548  21.272 -10.361  1.00 15.00      A    C  
ATOM    131  NZ  LYS A  15     -24.731  20.382 -10.198  1.00 15.00      A    N  
ATOM    132  HZ1 LYS A  15     -24.679  19.591 -10.871  1.00 15.00      A    H  
ATOM    133  HZ2 LYS A  15     -25.606  20.915 -10.373  1.00 15.00      A    H  
ATOM    134  HZ3 LYS A  15     -24.759  20.000  -9.231  1.00 15.00      A    H  
ATOM    135  C   LYS A  15     -18.224  21.791 -10.615  1.00 15.00      A    C  
ATOM    136  O   LYS A  15     -17.940  22.118  -9.462  1.00 15.00      A    O  
ATOM    137  N   ARG A  16     -17.656  20.756 -11.236  1.00 15.00      A    N  
ATOM    138  HN  ARG A  16     -17.912  20.546 -12.158  1.00 15.00      A    H  
ATOM    139  CA  ARG A  16     -16.658  19.935 -10.565  1.00 15.00      A    C  
ATOM    140  CB  ARG A  16     -16.543  18.537 -11.179  1.00 15.00      A    C  
ATOM    141  CG  ARG A  16     -16.050  17.491 -10.188  1.00 15.00      A    C  
ATOM    142  CD  ARG A  16     -15.675  16.187 -10.873  1.00 15.00      A    C  
ATOM    143  NE  ARG A  16     -14.887  15.321  -9.995  1.00 15.00      A    N  
ATOM    144  HE  ARG A  16     -15.261  15.109  -9.113  1.00 15.00      A    H  
ATOM    145  CZ  ARG A  16     -13.703  14.809 -10.328  1.00 15.00      A    C  
ATOM    146  NH1 ARG A  16     -13.169  15.081 -11.513  1.00 15.00      A    N  
ATOM    147 HH11 ARG A  16     -12.244  14.682 -11.772  1.00 15.00      A    H  
ATOM    148 HH12 ARG A  16     -13.678  15.690 -12.185  1.00 15.00      A    H  
ATOM    149  NH2 ARG A  16     -13.045  14.036  -9.472  1.00 15.00      A    N  
ATOM    150 HH21 ARG A  16     -13.455  13.823  -8.540  1.00 15.00      A    H  
ATOM    151 HH22 ARG A  16     -12.119  13.639  -9.735  1.00 15.00      A    H  
ATOM    152  C   ARG A  16     -15.301  20.629 -10.507  1.00 15.00      A    C  
ATOM    153  O   ARG A  16     -14.445  20.247  -9.720  1.00 15.00      A    O  
ATOM    154  N   ILE A  17     -15.103  21.649 -11.345  1.00 15.00      A    N  
ATOM    155  HN  ILE A  17     -15.808  21.898 -11.979  1.00 15.00      A    H  
ATOM    156  CA  ILE A  17     -13.850  22.400 -11.332  1.00 15.00      A    C  
ATOM    157  CB  ILE A  17     -13.701  23.320 -12.567  1.00 15.00      A    C  
ATOM    158  CG1 ILE A  17     -13.602  22.471 -13.839  1.00 15.00      A    C  
ATOM    159  CG2 ILE A  17     -12.474  24.216 -12.434  1.00 15.00      A    C  
ATOM    160  CD1 ILE A  17     -13.571  23.275 -15.122  1.00 15.00      A    C  
ATOM    161  C   ILE A  17     -13.768  23.211 -10.039  1.00 15.00      A    C  
ATOM    162  O   ILE A  17     -12.692  23.396  -9.470  1.00 15.00      A    O  
ATOM    163  N   GLU A  18     -14.930  23.669  -9.571  1.00 15.00      A    N  
ATOM    164  HN  GLU A  18     -15.751  23.496 -10.080  1.00 15.00      A    H  
ATOM    165  CA  GLU A  18     -15.016  24.422  -8.326  1.00 15.00      A    C  
ATOM    166  CB  GLU A  18     -16.270  25.301  -8.309  1.00 15.00      A    C  
ATOM    167  CG  GLU A  18     -16.241  26.453  -9.304  1.00 15.00      A    C  
ATOM    168  CD  GLU A  18     -15.086  27.407  -9.063  1.00 15.00      A    C  
ATOM    169  OE1 GLU A  18     -15.029  28.010  -7.970  1.00 15.00      A    O  
ATOM    170  OE2 GLU A  18     -14.236  27.553  -9.969  1.00 15.00      A    O  
ATOM    171  C   GLU A  18     -15.028  23.459  -7.139  1.00 15.00      A    C  
ATOM    172  O   GLU A  18     -14.649  23.821  -6.025  1.00 15.00      A    O  
ATOM    173  N   ALA A  19     -15.466  22.224  -7.399  1.00 15.00      A    N  
ATOM    174  HN  ALA A  19     -15.770  22.009  -8.305  1.00 15.00      A    H  
ATOM    175  CA  ALA A  19     -15.509  21.186  -6.373  1.00 15.00      A    C  
ATOM    176  CB  ALA A  19     -16.459  20.069  -6.779  1.00 15.00      A    C  
ATOM    177  C   ALA A  19     -14.108  20.635  -6.133  1.00 15.00      A    C  
ATOM    178  O   ALA A  19     -13.760  20.263  -5.014  1.00 15.00      A    O  
ATOM    179  N   ILE A  20     -13.313  20.587  -7.203  1.00 15.00      A    N  
ATOM    180  HN  ILE A  20     -13.667  20.877  -8.070  1.00 15.00      A    H  
ATOM    181  CA  ILE A  20     -11.934  20.117  -7.127  1.00 15.00      A    C  
ATOM    182  CB  ILE A  20     -11.392  19.714  -8.521  1.00 15.00      A    C  
ATOM    183  CG1 ILE A  20     -12.094  18.445  -9.017  1.00 15.00      A    C  
ATOM    184  CG2 ILE A  20      -9.884  19.504  -8.492  1.00 15.00      A    C  
ATOM    185  CD1 ILE A  20     -11.798  18.104 -10.462  1.00 15.00      A    C  
ATOM    186  C   ILE A  20     -11.067  21.212  -6.512  1.00 15.00      A    C  
ATOM    187  O   ILE A  20     -10.077  20.933  -5.838  1.00 15.00      A    O  
ATOM    188  N   ARG A  21     -11.466  22.466  -6.741  1.00 15.00      A    N  
ATOM    189  HN  ARG A  21     -12.257  22.619  -7.301  1.00 15.00      A    H  
ATOM    190  CA  ARG A  21     -10.759  23.615  -6.186  1.00 15.00      A    C  
ATOM    191  CB  ARG A  21     -11.395  24.916  -6.687  1.00 15.00      A    C  
ATOM    192  CG  ARG A  21     -10.710  26.180  -6.189  1.00 15.00      A    C  
ATOM    193  CD  ARG A  21     -11.549  27.419  -6.467  1.00 15.00      A    C  
ATOM    194  NE  ARG A  21     -11.757  27.643  -7.897  1.00 15.00      A    N  
ATOM    195  HE  ARG A  21     -12.571  27.269  -8.299  1.00 15.00      A    H  
ATOM    196  CZ  ARG A  21     -10.916  28.325  -8.672  1.00 15.00      A    C  
ATOM    197  NH1 ARG A  21      -9.808  28.847  -8.161  1.00 15.00      A    N  
ATOM    198 HH11 ARG A  21      -9.154  29.379  -8.770  1.00 15.00      A    H  
ATOM    199 HH12 ARG A  21      -9.595  28.726  -7.150  1.00 15.00      A    H  
ATOM    200  NH2 ARG A  21     -11.186  28.487  -9.961  1.00 15.00      A    N  
ATOM    201 HH21 ARG A  21     -10.530  29.019 -10.567  1.00 15.00      A    H  
ATOM    202 HH22 ARG A  21     -12.057  28.084 -10.365  1.00 15.00      A    H  
ATOM    203  C   ARG A  21     -10.823  23.558  -4.663  1.00 15.00      A    C  
ATOM    204  O   ARG A  21      -9.849  23.860  -3.974  1.00 15.00      A    O  
ATOM    205  N   GLY A  22     -11.985  23.153  -4.153  1.00 15.00      A    N  
ATOM    206  HN  GLY A  22     -12.721  22.929  -4.760  1.00 15.00      A    H  
ATOM    207  CA  GLY A  22     -12.175  23.035  -2.722  1.00 15.00      A    C  
ATOM    208  C   GLY A  22     -11.662  21.709  -2.196  1.00 15.00      A    C  
ATOM    209  O   GLY A  22     -11.383  21.577  -1.010  1.00 15.00      A    O  
ATOM    210  N   GLN A  23     -11.543  20.726  -3.091  1.00 15.00      A    N  
ATOM    211  HN  GLN A  23     -11.796  20.899  -4.021  1.00 15.00      A    H  
ATOM    212  CA  GLN A  23     -11.050  19.399  -2.730  1.00 15.00      A    C  
ATOM    213  CB  GLN A  23     -11.351  18.398  -3.853  1.00 15.00      A    C  
ATOM    214  CG  GLN A  23     -10.724  17.023  -3.668  1.00 15.00      A    C  
ATOM    215  CD  GLN A  23     -10.860  16.145  -4.899  1.00 15.00      A    C  
ATOM    216  OE1 GLN A  23     -10.948  16.640  -6.023  1.00 15.00      A    O  
ATOM    217  NE2 GLN A  23     -10.871  14.832  -4.696  1.00 15.00      A    N  
ATOM    218 HE21 GLN A  23     -10.792  14.504  -3.776  1.00 15.00      A    H  
ATOM    219 HE22 GLN A  23     -10.958  14.244  -5.476  1.00 15.00      A    H  
ATOM    220  C   GLN A  23      -9.551  19.442  -2.451  1.00 15.00      A    C  
ATOM    221  O   GLN A  23      -9.082  18.900  -1.452  1.00 15.00      A    O  
ATOM    222  N   ILE A  24      -8.807  20.094  -3.342  1.00 15.00      A    N  
ATOM    223  HN  ILE A  24      -9.243  20.498  -4.122  1.00 15.00      A    H  
ATOM    224  CA  ILE A  24      -7.362  20.222  -3.194  1.00 15.00      A    C  
ATOM    225  CB  ILE A  24      -6.716  20.823  -4.464  1.00 15.00      A    C  
ATOM    226  CG1 ILE A  24      -6.984  19.920  -5.673  1.00 15.00      A    C  
ATOM    227  CG2 ILE A  24      -5.218  21.022  -4.270  1.00 15.00      A    C  
ATOM    228  CD1 ILE A  24      -6.567  20.523  -6.997  1.00 15.00      A    C  
ATOM    229  C   ILE A  24      -7.021  21.087  -1.981  1.00 15.00      A    C  
ATOM    230  O   ILE A  24      -6.105  20.771  -1.222  1.00 15.00      A    O  
ATOM    231  N   LEU A  25      -7.778  22.168  -1.797  1.00 15.00      A    N  
ATOM    232  HN  LEU A  25      -8.498  22.362  -2.434  1.00 15.00      A    H  
ATOM    233  CA  LEU A  25      -7.560  23.075  -0.675  1.00 15.00      A    C  
ATOM    234  CB  LEU A  25      -8.333  24.383  -0.861  1.00 15.00      A    C  
ATOM    235  CG  LEU A  25      -7.833  25.313  -1.971  1.00 15.00      A    C  
ATOM    236  CD1 LEU A  25      -8.681  26.574  -2.040  1.00 15.00      A    C  
ATOM    237  CD2 LEU A  25      -6.366  25.661  -1.767  1.00 15.00      A    C  
ATOM    238  C   LEU A  25      -7.918  22.426   0.662  1.00 15.00      A    C  
ATOM    239  O   LEU A  25      -7.229  22.636   1.655  1.00 15.00      A    O  
ATOM    240  N   SER A  26      -8.990  21.632   0.684  1.00 15.00      A    N  
ATOM    241  HN  SER A  26      -9.506  21.497  -0.138  1.00 15.00      A    H  
ATOM    242  CA  SER A  26      -9.413  20.962   1.914  1.00 15.00      A    C  
ATOM    243  CB  SER A  26     -10.846  20.433   1.807  1.00 15.00      A    C  
ATOM    244  OG  SER A  26     -10.950  19.422   0.821  1.00 15.00      A    O  
ATOM    245  HG  SER A  26     -11.117  19.825  -0.034  1.00 15.00      A    H  
ATOM    246  C   SER A  26      -8.453  19.842   2.304  1.00 15.00      A    C  
ATOM    247  O   SER A  26      -8.221  19.607   3.487  1.00 15.00      A    O  
ATOM    248  N   LYS A  27      -7.894  19.159   1.303  1.00 15.00      A    N  
ATOM    249  HN  LYS A  27      -8.125  19.393   0.379  1.00 15.00      A    H  
ATOM    250  CA  LYS A  27      -6.951  18.070   1.547  1.00 15.00      A    C  
ATOM    251  CB  LYS A  27      -6.701  17.268   0.266  1.00 15.00      A    C  
ATOM    252  CG  LYS A  27      -7.814  16.293  -0.087  1.00 15.00      A    C  
ATOM    253  CD  LYS A  27      -7.505  15.543  -1.374  1.00 15.00      A    C  
ATOM    254  CE  LYS A  27      -8.326  14.266  -1.490  1.00 15.00      A    C  
ATOM    255  NZ  LYS A  27      -9.789  14.536  -1.520  1.00 15.00      A    N  
ATOM    256  HZ1 LYS A  27     -10.084  15.012  -0.643  1.00 15.00      A    H  
ATOM    257  HZ2 LYS A  27     -10.317  13.644  -1.611  1.00 15.00      A    H  
ATOM    258  HZ3 LYS A  27     -10.022  15.147  -2.328  1.00 15.00      A    H  
ATOM    259  C   LYS A  27      -5.633  18.597   2.113  1.00 15.00      A    C  
ATOM    260  O   LYS A  27      -4.967  17.921   2.897  1.00 15.00      A    O  
ATOM    261  N   LEU A  28      -5.267  19.813   1.716  1.00 15.00      A    N  
ATOM    262  HN  LEU A  28      -5.838  20.300   1.085  1.00 15.00      A    H  
ATOM    263  CA  LEU A  28      -4.038  20.439   2.191  1.00 15.00      A    C  
ATOM    264  CB  LEU A  28      -3.454  21.352   1.109  1.00 15.00      A    C  
ATOM    265  CG  LEU A  28      -2.993  20.672  -0.182  1.00 15.00      A    C  
ATOM    266  CD1 LEU A  28      -2.758  21.705  -1.273  1.00 15.00      A    C  
ATOM    267  CD2 LEU A  28      -1.731  19.859   0.061  1.00 15.00      A    C  
ATOM    268  C   LEU A  28      -4.292  21.249   3.462  1.00 15.00      A    C  
ATOM    269  O   LEU A  28      -3.354  21.757   4.077  1.00 15.00      A    O  
ATOM    270  N   ARG A  29      -5.571  21.354   3.843  1.00 15.00      A    N  
ATOM    271  HN  ARG A  29      -6.259  20.909   3.306  1.00 15.00      A    H  
ATOM    272  CA  ARG A  29      -5.986  22.108   5.030  1.00 15.00      A    C  
ATOM    273  CB  ARG A  29      -5.364  21.545   6.317  1.00 15.00      A    C  
ATOM    274  CG  ARG A  29      -5.762  20.105   6.609  1.00 15.00      A    C  
ATOM    275  CD  ARG A  29      -5.405  19.690   8.028  1.00 15.00      A    C  
ATOM    276  NE  ARG A  29      -5.828  18.318   8.318  1.00 15.00      A    N  
ATOM    277  HE  ARG A  29      -5.742  17.658   7.598  1.00 15.00      A    H  
ATOM    278  CZ  ARG A  29      -6.316  17.919   9.494  1.00 15.00      A    C  
ATOM    279  NH1 ARG A  29      -6.443  18.784  10.492  1.00 15.00      A    N  
ATOM    280 HH11 ARG A  29      -6.161  19.777  10.360  1.00 15.00      A    H  
ATOM    281 HH12 ARG A  29      -6.824  18.470  11.408  1.00 15.00      A    H  
ATOM    282  NH2 ARG A  29      -6.690  16.656   9.667  1.00 15.00      A    N  
ATOM    283 HH21 ARG A  29      -7.071  16.346  10.585  1.00 15.00      A    H  
ATOM    284 HH22 ARG A  29      -6.605  15.973   8.885  1.00 15.00      A    H  
ATOM    285  C   ARG A  29      -5.704  23.603   4.864  1.00 15.00      A    C  
ATOM    286  O   ARG A  29      -5.344  24.296   5.817  1.00 15.00      A    O  
ATOM    287  N   LEU A  30      -5.887  24.084   3.636  1.00 15.00      A    N  
ATOM    288  HN  LEU A  30      -6.187  23.472   2.931  1.00 15.00      A    H  
ATOM    289  CA  LEU A  30      -5.664  25.484   3.297  1.00 15.00      A    C  
ATOM    290  CB  LEU A  30      -4.837  25.583   2.010  1.00 15.00      A    C  
ATOM    291  CG  LEU A  30      -3.342  25.881   2.167  1.00 15.00      A    C  
ATOM    292  CD1 LEU A  30      -2.672  24.862   3.076  1.00 15.00      A    C  
ATOM    293  CD2 LEU A  30      -2.664  25.909   0.807  1.00 15.00      A    C  
ATOM    294  C   LEU A  30      -6.992  26.210   3.103  1.00 15.00      A    C  
ATOM    295  O   LEU A  30      -7.915  25.678   2.485  1.00 15.00      A    O  
ATOM    296  N   ALA A  31      -7.080  27.429   3.629  1.00 15.00      A    N  
ATOM    297  HN  ALA A  31      -6.311  27.799   4.108  1.00 15.00      A    H  
ATOM    298  CA  ALA A  31      -8.294  28.229   3.509  1.00 15.00      A    C  
ATOM    299  CB  ALA A  31      -8.502  29.063   4.765  1.00 15.00      A    C  
ATOM    300  C   ALA A  31      -8.238  29.126   2.275  1.00 15.00      A    C  
ATOM    301  O   ALA A  31      -9.270  29.544   1.749  1.00 15.00      A    O  
ATOM    302  N   SER A  32      -7.022  29.412   1.821  1.00 15.00      A    N  
ATOM    303  HN  SER A  32      -6.242  29.042   2.284  1.00 15.00      A    H  
ATOM    304  CA  SER A  32      -6.814  30.258   0.652  1.00 15.00      A    C  
ATOM    305  CB  SER A  32      -6.635  31.719   1.086  1.00 15.00      A    C  
ATOM    306  OG  SER A  32      -6.242  32.537  -0.003  1.00 15.00      A    O  
ATOM    307  HG  SER A  32      -7.001  33.027  -0.325  1.00 15.00      A    H  
ATOM    308  C   SER A  32      -5.592  29.792  -0.136  1.00 15.00      A    C  
ATOM    309  O   SER A  32      -4.581  29.404   0.454  1.00 15.00      A    O  
ATOM    310  N   PRO A  33      -5.678  29.807  -1.482  1.00 15.00      A    N  
ATOM    311  CA  PRO A  33      -4.570  29.400  -2.357  1.00 15.00      A    C  
ATOM    312  CB  PRO A  33      -5.091  29.686  -3.774  1.00 15.00      A    C  
ATOM    313  CG  PRO A  33      -6.280  30.568  -3.589  1.00 15.00      A    C  
ATOM    314  CD  PRO A  33      -6.863  30.206  -2.256  1.00 15.00      A    C  
ATOM    315  C   PRO A  33      -3.299  30.207  -2.082  1.00 15.00      A    C  
ATOM    316  O   PRO A  33      -3.344  31.432  -1.961  1.00 15.00      A    O  
ATOM    317  N   PRO A  34      -2.147  29.521  -1.975  1.00 15.00      A    N  
ATOM    318  CA  PRO A  34      -0.861  30.167  -1.699  1.00 15.00      A    C  
ATOM    319  CB  PRO A  34       0.013  28.999  -1.238  1.00 15.00      A    C  
ATOM    320  CG  PRO A  34      -0.532  27.821  -1.970  1.00 15.00      A    C  
ATOM    321  CD  PRO A  34      -2.012  28.057  -2.114  1.00 15.00      A    C  
ATOM    322  C   PRO A  34      -0.254  30.832  -2.933  1.00 15.00      A    C  
ATOM    323  O   PRO A  34      -0.865  30.868  -4.002  1.00 15.00      A    O  
ATOM    324  N   SER A  35       0.958  31.355  -2.772  1.00 15.00      A    N  
ATOM    325  HN  SER A  35       1.395  31.284  -1.897  1.00 15.00      A    H  
ATOM    326  CA  SER A  35       1.658  32.027  -3.859  1.00 15.00      A    C  
ATOM    327  CB  SER A  35       2.507  33.174  -3.306  1.00 15.00      A    C  
ATOM    328  OG  SER A  35       3.410  32.707  -2.317  1.00 15.00      A    O  
ATOM    329  HG  SER A  35       3.938  33.440  -1.992  1.00 15.00      A    H  
ATOM    330  C   SER A  35       2.535  31.055  -4.643  1.00 15.00      A    C  
ATOM    331  O   SER A  35       2.599  29.865  -4.329  1.00 15.00      A    O  
ATOM    332  N   GLN A  36       3.209  31.575  -5.667  1.00 15.00      A    N  
ATOM    333  HN  GLN A  36       3.110  32.529  -5.866  1.00 15.00      A    H  
ATOM    334  CA  GLN A  36       4.091  30.768  -6.503  1.00 15.00      A    C  
ATOM    335  CB  GLN A  36       4.446  31.525  -7.786  1.00 15.00      A    C  
ATOM    336  CG  GLN A  36       3.299  31.645  -8.779  1.00 15.00      A    C  
ATOM    337  CD  GLN A  36       3.652  32.479  -9.998  1.00 15.00      A    C  
ATOM    338  OE1 GLN A  36       2.780  33.077 -10.628  1.00 15.00      A    O  
ATOM    339  NE2 GLN A  36       4.937  32.530 -10.335  1.00 15.00      A    N  
ATOM    340 HE21 GLN A  36       5.579  32.034  -9.785  1.00 15.00      A    H  
ATOM    341 HE22 GLN A  36       5.189  33.059 -11.120  1.00 15.00      A    H  
ATOM    342  C   GLN A  36       5.363  30.388  -5.751  1.00 15.00      A    C  
ATOM    343  O   GLN A  36       5.885  29.285  -5.912  1.00 15.00      A    O  
ATOM    344  N   GLY A  37       5.851  31.309  -4.924  1.00 15.00      A    N  
ATOM    345  HN  GLY A  37       5.387  32.168  -4.836  1.00 15.00      A    H  
ATOM    346  CA  GLY A  37       7.056  31.061  -4.157  1.00 15.00      A    C  
ATOM    347  C   GLY A  37       8.187  31.983  -4.564  1.00 15.00      A    C  
ATOM    348  O   GLY A  37       8.004  32.860  -5.409  1.00 15.00      A    O  
ATOM    349  N   GLU A  38       9.357  31.788  -3.963  1.00 15.00      A    N  
ATOM    350  HN  GLU A  38       9.438  31.077  -3.293  1.00 15.00      A    H  
ATOM    351  CA  GLU A  38      10.520  32.611  -4.274  1.00 15.00      A    C  
ATOM    352  CB  GLU A  38      11.529  32.571  -3.124  1.00 15.00      A    C  
ATOM    353  CG  GLU A  38      10.949  32.955  -1.772  1.00 15.00      A    C  
ATOM    354  CD  GLU A  38      11.986  32.940  -0.665  1.00 15.00      A    C  
ATOM    355  OE1 GLU A  38      12.911  32.101  -0.728  1.00 15.00      A    O  
ATOM    356  OE2 GLU A  38      11.871  33.765   0.267  1.00 15.00      A    O  
ATOM    357  C   GLU A  38      11.185  32.158  -5.572  1.00 15.00      A    C  
ATOM    358  O   GLU A  38      11.730  32.972  -6.318  1.00 15.00      A    O  
ATOM    359  N   VAL A  39      11.132  30.855  -5.835  1.00 15.00      A    N  
ATOM    360  HN  VAL A  39      10.677  30.259  -5.204  1.00 15.00      A    H  
ATOM    361  CA  VAL A  39      11.730  30.290  -7.041  1.00 15.00      A    C  
ATOM    362  CB  VAL A  39      12.362  28.907  -6.769  1.00 15.00      A    C  
ATOM    363  CG1 VAL A  39      13.156  28.432  -7.978  1.00 15.00      A    C  
ATOM    364  CG2 VAL A  39      13.246  28.953  -5.530  1.00 15.00      A    C  
ATOM    365  C   VAL A  39      10.692  30.155  -8.153  1.00 15.00      A    C  
ATOM    366  O   VAL A  39       9.637  29.549  -7.962  1.00 15.00      A    O  
ATOM    367  N   GLY A  42      13.703  31.007 -11.512  1.00 15.00      A    N  
ATOM    368  HN  GLY A  42      12.978  31.665 -11.569  1.00 15.00      A    H  
ATOM    369  CA  GLY A  42      13.939  30.099 -12.618  1.00 15.00      A    C  
ATOM    370  C   GLY A  42      13.448  28.695 -12.331  1.00 15.00      A    C  
ATOM    371  O   GLY A  42      12.477  28.518 -11.593  1.00 15.00      A    O  
ATOM    372  N   PRO A  43      14.099  27.669 -12.913  1.00 15.00      A    N  
ATOM    373  CA  PRO A  43      13.722  26.268 -12.703  1.00 15.00      A    C  
ATOM    374  CB  PRO A  43      14.654  25.489 -13.643  1.00 15.00      A    C  
ATOM    375  CG  PRO A  43      15.192  26.506 -14.592  1.00 15.00      A    C  
ATOM    376  CD  PRO A  43      15.244  27.795 -13.827  1.00 15.00      A    C  
ATOM    377  C   PRO A  43      13.950  25.832 -11.257  1.00 15.00      A    C  
ATOM    378  O   PRO A  43      14.812  26.375 -10.563  1.00 15.00      A    O  
ATOM    379  N   LEU A  44      13.173  24.852 -10.809  1.00 15.00      A    N  
ATOM    380  HN  LEU A  44      12.508  24.458 -11.412  1.00 15.00      A    H  
ATOM    381  CA  LEU A  44      13.284  24.345  -9.446  1.00 15.00      A    C  
ATOM    382  CB  LEU A  44      12.054  23.504  -9.095  1.00 15.00      A    C  
ATOM    383  CG  LEU A  44      10.702  24.217  -9.185  1.00 15.00      A    C  
ATOM    384  CD1 LEU A  44       9.565  23.235  -8.952  1.00 15.00      A    C  
ATOM    385  CD2 LEU A  44      10.629  25.368  -8.191  1.00 15.00      A    C  
ATOM    386  C   LEU A  44      14.561  23.523  -9.265  1.00 15.00      A    C  
ATOM    387  O   LEU A  44      15.073  22.948 -10.226  1.00 15.00      A    O  
ATOM    388  N   PRO A  45      15.099  23.475  -8.027  1.00 15.00      A    N  
ATOM    389  CA  PRO A  45      16.322  22.717  -7.715  1.00 15.00      A    C  
ATOM    390  CB  PRO A  45      16.502  22.924  -6.206  1.00 15.00      A    C  
ATOM    391  CG  PRO A  45      15.736  24.163  -5.898  1.00 15.00      A    C  
ATOM    392  CD  PRO A  45      14.569  24.168  -6.840  1.00 15.00      A    C  
ATOM    393  C   PRO A  45      16.179  21.229  -8.023  1.00 15.00      A    C  
ATOM    394  O   PRO A  45      15.083  20.674  -7.961  1.00 15.00      A    O  
ATOM    395  N   GLU A  46      17.302  20.590  -8.343  1.00 15.00      A    N  
ATOM    396  HN  GLU A  46      18.144  21.091  -8.364  1.00 15.00      A    H  
ATOM    397  CA  GLU A  46      17.320  19.166  -8.668  1.00 15.00      A    C  
ATOM    398  CB  GLU A  46      18.658  18.787  -9.308  1.00 15.00      A    C  
ATOM    399  CG  GLU A  46      18.558  17.711 -10.379  1.00 15.00      A    C  
ATOM    400  CD  GLU A  46      17.677  18.122 -11.545  1.00 15.00      A    C  
ATOM    401  OE1 GLU A  46      17.001  17.241 -12.117  1.00 15.00      A    O  
ATOM    402  OE2 GLU A  46      17.662  19.326 -11.886  1.00 15.00      A    O  
ATOM    403  C   GLU A  46      17.060  18.303  -7.434  1.00 15.00      A    C  
ATOM    404  O   GLU A  46      16.760  17.114  -7.549  1.00 15.00      A    O  
ATOM    405  N   ALA A  47      17.178  18.910  -6.255  1.00 15.00      A    N  
ATOM    406  HN  ALA A  47      17.426  19.857  -6.231  1.00 15.00      A    H  
ATOM    407  CA  ALA A  47      16.947  18.205  -4.999  1.00 15.00      A    C  
ATOM    408  CB  ALA A  47      17.465  19.025  -3.827  1.00 15.00      A    C  
ATOM    409  C   ALA A  47      15.464  17.894  -4.821  1.00 15.00      A    C  
ATOM    410  O   ALA A  47      15.094  16.775  -4.466  1.00 15.00      A    O  
ATOM    411  N   VAL A  48      14.620  18.893  -5.078  1.00 15.00      A    N  
ATOM    412  HN  VAL A  48      14.978  19.762  -5.356  1.00 15.00      A    H  
ATOM    413  CA  VAL A  48      13.177  18.722  -4.956  1.00 15.00      A    C  
ATOM    414  CB  VAL A  48      12.450  20.038  -4.602  1.00 15.00      A    C  
ATOM    415  CG1 VAL A  48      12.836  20.499  -3.204  1.00 15.00      A    C  
ATOM    416  CG2 VAL A  48      12.743  21.123  -5.628  1.00 15.00      A    C  
ATOM    417  C   VAL A  48      12.580  18.117  -6.225  1.00 15.00      A    C  
ATOM    418  O   VAL A  48      11.465  17.598  -6.205  1.00 15.00      A    O  
ATOM    419  N   LEU A  49      13.331  18.188  -7.326  1.00 15.00      A    N  
ATOM    420  HN  LEU A  49      14.206  18.627  -7.281  1.00 15.00      A    H  
ATOM    421  CA  LEU A  49      12.878  17.628  -8.596  1.00 15.00      A    C  
ATOM    422  CB  LEU A  49      13.626  18.249  -9.779  1.00 15.00      A    C  
ATOM    423  CG  LEU A  49      13.149  19.631 -10.233  1.00 15.00      A    C  
ATOM    424  CD1 LEU A  49      13.949  20.105 -11.437  1.00 15.00      A    C  
ATOM    425  CD2 LEU A  49      11.661  19.612 -10.551  1.00 15.00      A    C  
ATOM    426  C   LEU A  49      13.035  16.113  -8.605  1.00 15.00      A    C  
ATOM    427  O   LEU A  49      12.193  15.399  -9.146  1.00 15.00      A    O  
ATOM    428  N   ALA A  50      14.120  15.629  -7.997  1.00 15.00      A    N  
ATOM    429  HN  ALA A  50      14.762  16.254  -7.597  1.00 15.00      A    H  
ATOM    430  CA  ALA A  50      14.381  14.196  -7.914  1.00 15.00      A    C  
ATOM    431  CB  ALA A  50      15.831  13.935  -7.538  1.00 15.00      A    C  
ATOM    432  C   ALA A  50      13.441  13.543  -6.907  1.00 15.00      A    C  
ATOM    433  O   ALA A  50      13.128  12.359  -7.012  1.00 15.00      A    O  
ATOM    434  N   LEU A  51      12.997  14.332  -5.929  1.00 15.00      A    N  
ATOM    435  HN  LEU A  51      13.298  15.265  -5.895  1.00 15.00      A    H  
ATOM    436  CA  LEU A  51      12.076  13.847  -4.909  1.00 15.00      A    C  
ATOM    437  CB  LEU A  51      12.082  14.791  -3.701  1.00 15.00      A    C  
ATOM    438  CG  LEU A  51      11.772  14.166  -2.335  1.00 15.00      A    C  
ATOM    439  CD1 LEU A  51      12.301  15.049  -1.215  1.00 15.00      A    C  
ATOM    440  CD2 LEU A  51      10.278  13.936  -2.166  1.00 15.00      A    C  
ATOM    441  C   LEU A  51      10.670  13.741  -5.495  1.00 15.00      A    C  
ATOM    442  O   LEU A  51       9.944  12.787  -5.221  1.00 15.00      A    O  
ATOM    443  N   TYR A  52      10.307  14.727  -6.316  1.00 15.00      A    N  
ATOM    444  HN  TYR A  52      10.938  15.458  -6.488  1.00 15.00      A    H  
ATOM    445  CA  TYR A  52       8.999  14.756  -6.965  1.00 15.00      A    C  
ATOM    446  CB  TYR A  52       8.772  16.119  -7.633  1.00 15.00      A    C  
ATOM    447  CG  TYR A  52       7.565  16.178  -8.548  1.00 15.00      A    C  
ATOM    448  CD1 TYR A  52       6.276  16.220  -8.031  1.00 15.00      A    C  
ATOM    449  CD2 TYR A  52       7.717  16.191  -9.929  1.00 15.00      A    C  
ATOM    450  CE1 TYR A  52       5.174  16.271  -8.864  1.00 15.00      A    C  
ATOM    451  CE2 TYR A  52       6.622  16.242 -10.769  1.00 15.00      A    C  
ATOM    452  CZ  TYR A  52       5.353  16.282 -10.232  1.00 15.00      A    C  
ATOM    453  OH  TYR A  52       4.259  16.331 -11.065  1.00 15.00      A    O  
ATOM    454  HH  TYR A  52       4.377  15.709 -11.787  1.00 15.00      A    H  
ATOM    455  C   TYR A  52       8.878  13.633  -7.993  1.00 15.00      A    C  
ATOM    456  O   TYR A  52       7.808  13.050  -8.165  1.00 15.00      A    O  
ATOM    457  N   ASN A  53       9.987  13.335  -8.667  1.00 15.00      A    N  
ATOM    458  HN  ASN A  53      10.806  13.840  -8.482  1.00 15.00      A    H  
ATOM    459  CA  ASN A  53      10.018  12.281  -9.676  1.00 15.00      A    C  
ATOM    460  CB  ASN A  53      11.310  12.359 -10.495  1.00 15.00      A    C  
ATOM    461  CG  ASN A  53      11.273  13.449 -11.553  1.00 15.00      A    C  
ATOM    462  OD1 ASN A  53      10.457  14.369 -11.489  1.00 15.00      A    O  
ATOM    463  ND2 ASN A  53      12.168  13.355 -12.530  1.00 15.00      A    N  
ATOM    464 HD21 ASN A  53      12.793  12.601 -12.515  1.00 15.00      A    H  
ATOM    465 HD22 ASN A  53      12.168  14.047 -13.224  1.00 15.00      A    H  
ATOM    466  C   ASN A  53       9.870  10.900  -9.043  1.00 15.00      A    C  
ATOM    467  O   ASN A  53       9.311   9.990  -9.650  1.00 15.00      A    O  
ATOM    468  N   SER A  54      10.366  10.756  -7.814  1.00 15.00      A    N  
ATOM    469  HN  SER A  54      10.802  11.520  -7.383  1.00 15.00      A    H  
ATOM    470  CA  SER A  54      10.281   9.487  -7.092  1.00 15.00      A    C  
ATOM    471  CB  SER A  54      11.284   9.459  -5.935  1.00 15.00      A    C  
ATOM    472  OG  SER A  54      12.619   9.534  -6.407  1.00 15.00      A    O  
ATOM    473  HG  SER A  54      13.012  10.365  -6.127  1.00 15.00      A    H  
ATOM    474  C   SER A  54       8.867   9.240  -6.563  1.00 15.00      A    C  
ATOM    475  O   SER A  54       8.520   8.118  -6.195  1.00 15.00      A    O  
ATOM    476  N   THR A  55       8.058  10.295  -6.523  1.00 15.00      A    N  
ATOM    477  HN  THR A  55       8.395  11.165  -6.823  1.00 15.00      A    H  
ATOM    478  CA  THR A  55       6.683  10.195  -6.042  1.00 15.00      A    C  
ATOM    479  CB  THR A  55       6.304  11.425  -5.193  1.00 15.00      A    C  
ATOM    480  OG1 THR A  55       7.366  11.725  -4.280  1.00 15.00      A    O  
ATOM    481  HG1 THR A  55       7.218  12.589  -3.889  1.00 15.00      A    H  
ATOM    482  CG2 THR A  55       5.029  11.164  -4.404  1.00 15.00      A    C  
ATOM    483  C   THR A  55       5.702  10.083  -7.208  1.00 15.00      A    C  
ATOM    484  O   THR A  55       4.611   9.527  -7.065  1.00 15.00      A    O  
ATOM    485  N   ARG A  56       6.106  10.607  -8.363  1.00 15.00      A    N  
ATOM    486  HN  ARG A  56       6.995  11.019  -8.412  1.00 15.00      A    H  
ATOM    487  CA  ARG A  56       5.269  10.591  -9.558  1.00 15.00      A    C  
ATOM    488  CB  ARG A  56       5.885  11.461 -10.659  1.00 15.00      A    C  
ATOM    489  CG  ARG A  56       5.047  11.546 -11.927  1.00 15.00      A    C  
ATOM    490  CD  ARG A  56       4.976  12.969 -12.464  1.00 15.00      A    C  
ATOM    491  NE  ARG A  56       6.268  13.452 -12.953  1.00 15.00      A    N  
ATOM    492  HE  ARG A  56       6.845  13.923 -12.315  1.00 15.00      A    H  
ATOM    493  CZ  ARG A  56       6.696  13.291 -14.205  1.00 15.00      A    C  
ATOM    494  NH1 ARG A  56       5.944  12.654 -15.093  1.00 15.00      A    N  
ATOM    495 HH11 ARG A  56       5.015  12.279 -14.814  1.00 15.00      A    H  
ATOM    496 HH12 ARG A  56       6.283  12.529 -16.069  1.00 15.00      A    H  
ATOM    497  NH2 ARG A  56       7.875  13.779 -14.571  1.00 15.00      A    N  
ATOM    498 HH21 ARG A  56       8.464  14.290 -13.882  1.00 15.00      A    H  
ATOM    499 HH22 ARG A  56       8.209  13.653 -15.548  1.00 15.00      A    H  
ATOM    500  C   ARG A  56       5.005   9.173 -10.068  1.00 15.00      A    C  
ATOM    501  O   ARG A  56       3.885   8.852 -10.468  1.00 15.00      A    O  
ATOM    502  N   ASP A  57       6.028   8.325 -10.047  1.00 15.00      A    N  
ATOM    503  HN  ASP A  57       6.897   8.624  -9.706  1.00 15.00      A    H  
ATOM    504  CA  ASP A  57       5.878   6.953 -10.523  1.00 15.00      A    C  
ATOM    505  CB  ASP A  57       6.993   6.559 -11.501  1.00 15.00      A    C  
ATOM    506  CG  ASP A  57       8.359   7.097 -11.116  1.00 15.00      A    C  
ATOM    507  OD1 ASP A  57       8.794   8.097 -11.727  1.00 15.00      A    O  
ATOM    508  OD2 ASP A  57       8.998   6.517 -10.211  1.00 15.00      A    O  
ATOM    509  C   ASP A  57       5.748   5.936  -9.390  1.00 15.00      A    C  
ATOM    510  O   ASP A  57       6.737   5.369  -8.933  1.00 15.00      A    O  
ATOM    511  N   ARG A  58       4.515   5.714  -8.939  1.00 15.00      A    N  
ATOM    512  HN  ARG A  58       3.768   6.216  -9.328  1.00 15.00      A    H  
ATOM    513  CA  ARG A  58       4.247   4.745  -7.880  1.00 15.00      A    C  
ATOM    514  CB  ARG A  58       2.910   5.055  -7.197  1.00 15.00      A    C  
ATOM    515  CG  ARG A  58       3.022   5.441  -5.728  1.00 15.00      A    C  
ATOM    516  CD  ARG A  58       2.516   4.328  -4.819  1.00 15.00      A    C  
ATOM    517  NE  ARG A  58       2.277   4.797  -3.452  1.00 15.00      A    N  
ATOM    518  HE  ARG A  58       2.698   5.641  -3.184  1.00 15.00      A    H  
ATOM    519  CZ  ARG A  58       1.526   4.144  -2.561  1.00 15.00      A    C  
ATOM    520  NH1 ARG A  58       0.943   2.998  -2.889  1.00 15.00      A    N  
ATOM    521 HH11 ARG A  58       1.071   2.604  -3.843  1.00 15.00      A    H  
ATOM    522 HH12 ARG A  58       0.359   2.494  -2.192  1.00 15.00      A    H  
ATOM    523  NH2 ARG A  58       1.353   4.642  -1.341  1.00 15.00      A    N  
ATOM    524 HH21 ARG A  58       1.803   5.543  -1.078  1.00 15.00      A    H  
ATOM    525 HH22 ARG A  58       0.767   4.131  -0.644  1.00 15.00      A    H  
ATOM    526  C   ARG A  58       4.221   3.336  -8.470  1.00 15.00      A    C  
ATOM    527  O   ARG A  58       3.427   3.047  -9.367  1.00 15.00      A    O  
ATOM    528  N   VAL A  59       5.100   2.468  -7.975  1.00 15.00      A    N  
ATOM    529  HN  VAL A  59       5.703   2.754  -7.258  1.00 15.00      A    H  
ATOM    530  CA  VAL A  59       5.183   1.097  -8.472  1.00 15.00      A    C  
ATOM    531  CB  VAL A  59       6.646   0.663  -8.736  1.00 15.00      A    C  
ATOM    532  CG1 VAL A  59       6.733  -0.208  -9.981  1.00 15.00      A    C  
ATOM    533  CG2 VAL A  59       7.571   1.868  -8.854  1.00 15.00      A    C  
ATOM    534  C   VAL A  59       4.542   0.109  -7.501  1.00 15.00      A    C  
ATOM    535  O   VAL A  59       4.412   0.394  -6.309  1.00 15.00      A    O  
ATOM    536  N   ALA A  60       4.138  -1.050  -8.035  1.00 15.00      A    N  
ATOM    537  HN  ALA A  60       4.261  -1.189  -8.998  1.00 15.00      A    H  
ATOM    538  CA  ALA A  60       3.518  -2.118  -7.246  1.00 15.00      A    C  
ATOM    539  CB  ALA A  60       4.518  -2.729  -6.270  1.00 15.00      A    C  
ATOM    540  C   ALA A  60       2.238  -1.663  -6.540  1.00 15.00      A    C  
ATOM    541  O   ALA A  60       1.338  -1.105  -7.171  1.00 15.00      A    O  
ATOM    542  N   GLY A  61       2.163  -1.911  -5.233  1.00 15.00      A    N  
ATOM    543  HN  GLY A  61       2.912  -2.359  -4.788  1.00 15.00      A    H  
ATOM    544  CA  GLY A  61       0.996  -1.528  -4.461  1.00 15.00      A    C  
ATOM    545  C   GLY A  61       0.877  -2.321  -3.174  1.00 15.00      A    C  
ATOM    546  O   GLY A  61       1.850  -2.922  -2.716  1.00 15.00      A    O  
ATOM    547  N   ALA A  72      -6.213   4.801   1.179  1.00 15.00      A    N  
ATOM    548  HN  ALA A  72      -7.192   4.797   1.226  1.00 15.00      A    H  
ATOM    549  CA  ALA A  72      -5.504   6.072   1.252  1.00 15.00      A    C  
ATOM    550  CB  ALA A  72      -5.326   6.662  -0.139  1.00 15.00      A    C  
ATOM    551  C   ALA A  72      -6.229   7.058   2.163  1.00 15.00      A    C  
ATOM    552  O   ALA A  72      -7.455   7.030   2.274  1.00 15.00      A    O  
ATOM    553  N   ASP A  73      -5.457   7.923   2.816  1.00 15.00      A    N  
ATOM    554  HN  ASP A  73      -4.487   7.886   2.687  1.00 15.00      A    H  
ATOM    555  CA  ASP A  73      -6.013   8.929   3.715  1.00 15.00      A    C  
ATOM    556  CB  ASP A  73      -4.924   9.433   4.672  1.00 15.00      A    C  
ATOM    557  CG  ASP A  73      -5.346  10.626   5.513  1.00 15.00      A    C  
ATOM    558  OD1 ASP A  73      -6.436  10.574   6.118  1.00 15.00      A    O  
ATOM    559  OD2 ASP A  73      -4.580  11.611   5.571  1.00 15.00      A    O  
ATOM    560  C   ASP A  73      -6.615  10.089   2.921  1.00 15.00      A    C  
ATOM    561  O   ASP A  73      -6.154  10.403   1.822  1.00 15.00      A    O  
ATOM    562  N   TYR A  74      -7.652  10.711   3.482  1.00 15.00      A    N  
ATOM    563  HN  TYR A  74      -7.970  10.406   4.358  1.00 15.00      A    H  
ATOM    564  CA  TYR A  74      -8.326  11.833   2.836  1.00 15.00      A    C  
ATOM    565  CB  TYR A  74      -9.556  12.257   3.647  1.00 15.00      A    C  
ATOM    566  CG  TYR A  74     -10.246  13.498   3.119  1.00 15.00      A    C  
ATOM    567  CD1 TYR A  74     -10.937  13.472   1.916  1.00 15.00      A    C  
ATOM    568  CD2 TYR A  74     -10.203  14.695   3.824  1.00 15.00      A    C  
ATOM    569  CE1 TYR A  74     -11.565  14.601   1.428  1.00 15.00      A    C  
ATOM    570  CE2 TYR A  74     -10.829  15.830   3.344  1.00 15.00      A    C  
ATOM    571  CZ  TYR A  74     -11.509  15.776   2.145  1.00 15.00      A    C  
ATOM    572  OH  TYR A  74     -12.134  16.901   1.660  1.00 15.00      A    O  
ATOM    573  HH  TYR A  74     -11.536  17.651   1.714  1.00 15.00      A    H  
ATOM    574  C   TYR A  74      -7.387  13.022   2.641  1.00 15.00      A    C  
ATOM    575  O   TYR A  74      -7.309  13.585   1.551  1.00 15.00      A    O  
ATOM    576  N   TYR A  75      -6.675  13.396   3.700  1.00 15.00      A    N  
ATOM    577  HN  TYR A  75      -6.769  12.899   4.540  1.00 15.00      A    H  
ATOM    578  CA  TYR A  75      -5.754  14.525   3.640  1.00 15.00      A    C  
ATOM    579  CB  TYR A  75      -5.474  15.079   5.038  1.00 15.00      A    C  
ATOM    580  CG  TYR A  75      -6.673  15.766   5.653  1.00 15.00      A    C  
ATOM    581  CD1 TYR A  75      -7.071  17.023   5.221  1.00 15.00      A    C  
ATOM    582  CD2 TYR A  75      -7.411  15.158   6.658  1.00 15.00      A    C  
ATOM    583  CE1 TYR A  75      -8.169  17.655   5.771  1.00 15.00      A    C  
ATOM    584  CE2 TYR A  75      -8.511  15.785   7.214  1.00 15.00      A    C  
ATOM    585  CZ  TYR A  75      -8.885  17.032   6.767  1.00 15.00      A    C  
ATOM    586  OH  TYR A  75      -9.980  17.658   7.317  1.00 15.00      A    O  
ATOM    587  HH  TYR A  75      -9.970  17.544   8.270  1.00 15.00      A    H  
ATOM    588  C   TYR A  75      -4.462  14.182   2.903  1.00 15.00      A    C  
ATOM    589  O   TYR A  75      -4.117  13.010   2.738  1.00 15.00      A    O  
ATOM    590  N   ALA A  76      -3.755  15.221   2.461  1.00 15.00      A    N  
ATOM    591  HN  ALA A  76      -4.082  16.127   2.641  1.00 15.00      A    H  
ATOM    592  CA  ALA A  76      -2.508  15.055   1.719  1.00 15.00      A    C  
ATOM    593  CB  ALA A  76      -2.100  16.368   1.071  1.00 15.00      A    C  
ATOM    594  C   ALA A  76      -1.379  14.517   2.592  1.00 15.00      A    C  
ATOM    595  O   ALA A  76      -1.303  14.807   3.787  1.00 15.00      A    O  
ATOM    596  N   LYS A  77      -0.499  13.734   1.974  1.00 15.00      A    N  
ATOM    597  HN  LYS A  77      -0.615  13.550   1.018  1.00 15.00      A    H  
ATOM    598  CA  LYS A  77       0.634  13.143   2.674  1.00 15.00      A    C  
ATOM    599  CB  LYS A  77       0.676  11.631   2.434  1.00 15.00      A    C  
ATOM    600  CG  LYS A  77      -0.518  10.872   2.988  1.00 15.00      A    C  
ATOM    601  CD  LYS A  77      -0.453  10.762   4.501  1.00 15.00      A    C  
ATOM    602  CE  LYS A  77      -1.628   9.964   5.037  1.00 15.00      A    C  
ATOM    603  NZ  LYS A  77      -1.492   9.668   6.489  1.00 15.00      A    N  
ATOM    604  HZ1 LYS A  77      -0.675   9.044   6.651  1.00 15.00      A    H  
ATOM    605  HZ2 LYS A  77      -2.349   9.196   6.840  1.00 15.00      A    H  
ATOM    606  HZ3 LYS A  77      -1.352  10.550   7.022  1.00 15.00      A    H  
ATOM    607  C   LYS A  77       1.949  13.763   2.220  1.00 15.00      A    C  
ATOM    608  O   LYS A  77       2.198  13.908   1.022  1.00 15.00      A    O  
ATOM    609  N   GLU A  78       2.783  14.131   3.186  1.00 15.00      A    N  
ATOM    610  HN  GLU A  78       2.515  14.003   4.120  1.00 15.00      A    H  
ATOM    611  CA  GLU A  78       4.087  14.717   2.900  1.00 15.00      A    C  
ATOM    612  CB  GLU A  78       4.620  15.441   4.138  1.00 15.00      A    C  
ATOM    613  CG  GLU A  78       6.030  15.991   3.992  1.00 15.00      A    C  
ATOM    614  CD  GLU A  78       6.512  16.697   5.246  1.00 15.00      A    C  
ATOM    615  OE1 GLU A  78       6.096  16.293   6.354  1.00 15.00      A    O  
ATOM    616  OE2 GLU A  78       7.305  17.654   5.120  1.00 15.00      A    O  
ATOM    617  C   GLU A  78       5.059  13.624   2.468  1.00 15.00      A    C  
ATOM    618  O   GLU A  78       5.204  12.606   3.147  1.00 15.00      A    O  
ATOM    619  N   VAL A  79       5.718  13.834   1.334  1.00 15.00      A    N  
ATOM    620  HN  VAL A  79       5.572  14.668   0.840  1.00 15.00      A    H  
ATOM    621  CA  VAL A  79       6.658  12.850   0.812  1.00 15.00      A    C  
ATOM    622  CB  VAL A  79       6.408  12.552  -0.680  1.00 15.00      A    C  
ATOM    623  CG1 VAL A  79       7.130  11.279  -1.093  1.00 15.00      A    C  
ATOM    624  CG2 VAL A  79       4.917  12.438  -0.965  1.00 15.00      A    C  
ATOM    625  C   VAL A  79       8.106  13.288   1.004  1.00 15.00      A    C  
ATOM    626  O   VAL A  79       8.501  14.375   0.582  1.00 15.00      A    O  
ATOM    627  N   THR A  80       8.887  12.427   1.651  1.00 15.00      A    N  
ATOM    628  HN  THR A  80       8.499  11.585   1.970  1.00 15.00      A    H  
ATOM    629  CA  THR A  80      10.300  12.689   1.903  1.00 15.00      A    C  
ATOM    630  CB  THR A  80      10.540  13.177   3.348  1.00 15.00      A    C  
ATOM    631  OG1 THR A  80       9.843  12.327   4.267  1.00 15.00      A    O  
ATOM    632  HG1 THR A  80      10.110  11.416   4.126  1.00 15.00      A    H  
ATOM    633  CG2 THR A  80      10.075  14.615   3.528  1.00 15.00      A    C  
ATOM    634  C   THR A  80      11.110  11.416   1.683  1.00 15.00      A    C  
ATOM    635  O   THR A  80      10.669  10.327   2.045  1.00 15.00      A    O  
ATOM    636  N   ARG A  81      12.289  11.549   1.088  1.00 15.00      A    N  
ATOM    637  HN  ARG A  81      12.596  12.439   0.817  1.00 15.00      A    H  
ATOM    638  CA  ARG A  81      13.137  10.389   0.838  1.00 15.00      A    C  
ATOM    639  CB  ARG A  81      13.415  10.208  -0.660  1.00 15.00      A    C  
ATOM    640  CG  ARG A  81      14.348  11.243  -1.266  1.00 15.00      A    C  
ATOM    641  CD  ARG A  81      14.786  10.838  -2.663  1.00 15.00      A    C  
ATOM    642  NE  ARG A  81      15.926  11.626  -3.126  1.00 15.00      A    N  
ATOM    643  HE  ARG A  81      16.231  12.359  -2.551  1.00 15.00      A    H  
ATOM    644  CZ  ARG A  81      16.566  11.404  -4.271  1.00 15.00      A    C  
ATOM    645  NH1 ARG A  81      16.181  10.420  -5.074  1.00 15.00      A    N  
ATOM    646 HH11 ARG A  81      16.685  10.251  -5.968  1.00 15.00      A    H  
ATOM    647 HH12 ARG A  81      15.375   9.818  -4.810  1.00 15.00      A    H  
ATOM    648  NH2 ARG A  81      17.596  12.165  -4.610  1.00 15.00      A    N  
ATOM    649 HH21 ARG A  81      17.904  12.934  -3.981  1.00 15.00      A    H  
ATOM    650 HH22 ARG A  81      18.098  11.993  -5.505  1.00 15.00      A    H  
ATOM    651  C   ARG A  81      14.436  10.465   1.632  1.00 15.00      A    C  
ATOM    652  O   ARG A  81      15.054  11.525   1.740  1.00 15.00      A    O  
ATOM    653  N   VAL A  82      14.835   9.333   2.202  1.00 15.00      A    N  
ATOM    654  HN  VAL A  82      14.291   8.525   2.092  1.00 15.00      A    H  
ATOM    655  CA  VAL A  82      16.060   9.261   2.988  1.00 15.00      A    C  
ATOM    656  CB  VAL A  82      15.773   8.903   4.464  1.00 15.00      A    C  
ATOM    657  CG1 VAL A  82      17.064   8.854   5.269  1.00 15.00      A    C  
ATOM    658  CG2 VAL A  82      14.799   9.896   5.081  1.00 15.00      A    C  
ATOM    659  C   VAL A  82      17.019   8.234   2.396  1.00 15.00      A    C  
ATOM    660  O   VAL A  82      16.728   7.038   2.381  1.00 15.00      A    O  
ATOM    661  N   LEU A  83      18.157   8.710   1.900  1.00 15.00      A    N  
ATOM    662  HN  LEU A  83      18.326   9.675   1.932  1.00 15.00      A    H  
ATOM    663  CA  LEU A  83      19.161   7.833   1.313  1.00 15.00      A    C  
ATOM    664  CB  LEU A  83      20.177   8.646   0.506  1.00 15.00      A    C  
ATOM    665  CG  LEU A  83      19.638   9.384  -0.722  1.00 15.00      A    C  
ATOM    666  CD1 LEU A  83      20.616  10.461  -1.168  1.00 15.00      A    C  
ATOM    667  CD2 LEU A  83      19.367   8.410  -1.858  1.00 15.00      A    C  
ATOM    668  C   LEU A  83      19.877   7.037   2.397  1.00 15.00      A    C  
ATOM    669  O   LEU A  83      20.142   7.551   3.484  1.00 15.00      A    O  
ATOM    670  N   MET A  84      20.184   5.780   2.094  1.00 15.00      A    N  
ATOM    671  HN  MET A  84      19.938   5.429   1.212  1.00 15.00      A    H  
ATOM    672  CA  MET A  84      20.869   4.905   3.039  1.00 15.00      A    C  
ATOM    673  CB  MET A  84      20.853   3.463   2.524  1.00 15.00      A    C  
ATOM    674  CG  MET A  84      21.727   3.240   1.301  1.00 15.00      A    C  
ATOM    675  SD  MET A  84      22.152   1.510   1.045  1.00 15.00      A    S  
ATOM    676  CE  MET A  84      23.568   1.679  -0.037  1.00 15.00      A    C  
ATOM    677  C   MET A  84      22.315   5.341   3.251  1.00 15.00      A    C  
ATOM    678  O   MET A  84      22.830   6.198   2.533  1.00 15.00      A    O  
ATOM    679  N   VAL A  85      22.961   4.746   4.249  1.00 15.00      A    N  
ATOM    680  HN  VAL A  85      22.484   4.094   4.803  1.00 15.00      A    H  
ATOM    681  CA  VAL A  85      24.355   5.040   4.544  1.00 15.00      A    C  
ATOM    682  CB  VAL A  85      24.793   4.387   5.875  1.00 15.00      A    C  
ATOM    683  CG1 VAL A  85      26.213   4.795   6.234  1.00 15.00      A    C  
ATOM    684  CG2 VAL A  85      23.831   4.751   6.998  1.00 15.00      A    C  
ATOM    685  C   VAL A  85      25.228   4.507   3.409  1.00 15.00      A    C  
ATOM    686  O   VAL A  85      25.091   3.348   3.013  1.00 15.00      A    O  
ATOM    687  N   GLU A  86      26.104   5.364   2.883  1.00 15.00      A    N  
ATOM    688  HN  GLU A  86      26.154   6.273   3.246  1.00 15.00      A    H  
ATOM    689  CA  GLU A  86      26.992   4.995   1.777  1.00 15.00      A    C  
ATOM    690  CB  GLU A  86      27.969   6.129   1.454  1.00 15.00      A    C  
ATOM    691  CG  GLU A  86      27.508   7.060   0.343  1.00 15.00      A    C  
ATOM    692  CD  GLU A  86      27.592   6.436  -1.041  1.00 15.00      A    C  
ATOM    693  OE1 GLU A  86      27.965   7.155  -1.992  1.00 15.00      A    O  
ATOM    694  OE2 GLU A  86      27.282   5.232  -1.177  1.00 15.00      A    O  
ATOM    695  C   GLU A  86      27.763   3.704   2.038  1.00 15.00      A    C  
ATOM    696  O   GLU A  86      28.148   3.409   3.170  1.00 15.00      A    O  
ATOM    697  N   THR A  87      27.975   2.938   0.972  1.00 15.00      A    N  
ATOM    698  HN  THR A  87      27.632   3.228   0.100  1.00 15.00      A    H  
ATOM    699  CA  THR A  87      28.713   1.685   1.061  1.00 15.00      A    C  
ATOM    700  CB  THR A  87      28.450   0.782  -0.163  1.00 15.00      A    C  
ATOM    701  OG1 THR A  87      29.348  -0.336  -0.162  1.00 15.00      A    O  
ATOM    702  HG1 THR A  87      29.059  -0.978   0.491  1.00 15.00      A    H  
ATOM    703  CG2 THR A  87      28.602   1.562  -1.457  1.00 15.00      A    C  
ATOM    704  C   THR A  87      30.204   1.975   1.212  1.00 15.00      A    C  
ATOM    705  O   THR A  87      30.699   2.977   0.689  1.00 15.00      A    O  
ATOM    706  N   HIS A  88      30.905   1.102   1.945  1.00 15.00      A    N  
ATOM    707  HN  HIS A  88      30.442   0.321   2.313  1.00 15.00      A    H  
ATOM    708  CA  HIS A  88      32.339   1.268   2.224  1.00 15.00      A    C  
ATOM    709  CB  HIS A  88      33.167   1.510   0.952  1.00 15.00      A    C  
ATOM    710  CG  HIS A  88      33.115   0.379  -0.031  1.00 15.00      A    C  
ATOM    711  ND1 HIS A  88      33.676  -0.843   0.252  1.00 15.00      A    N  
ATOM    712  CD2 HIS A  88      32.554   0.338  -1.267  1.00 15.00      A    C  
ATOM    713  CE1 HIS A  88      33.447  -1.599  -0.805  1.00 15.00      A    C  
ATOM    714  NE2 HIS A  88      32.772  -0.928  -1.748  1.00 15.00      A    N  
ATOM    715  HE2 HIS A  88      32.484  -1.275  -2.618  1.00 15.00      A    H  
ATOM    716  C   HIS A  88      32.541   2.388   3.245  1.00 15.00      A    C  
ATOM    717  O   HIS A  88      33.667   2.774   3.562  1.00 15.00      A    O  
ATOM    718  N   ASN A  89      31.418   2.891   3.753  1.00 15.00      A    N  
ATOM    719  HN  ASN A  89      30.562   2.530   3.440  1.00 15.00      A    H  
ATOM    720  CA  ASN A  89      31.398   3.951   4.747  1.00 15.00      A    C  
ATOM    721  CB  ASN A  89      30.584   5.136   4.210  1.00 15.00      A    C  
ATOM    722  CG  ASN A  89      30.930   6.462   4.861  1.00 15.00      A    C  
ATOM    723  OD1 ASN A  89      31.699   6.519   5.820  1.00 15.00      A    O  
ATOM    724  ND2 ASN A  89      30.353   7.539   4.343  1.00 15.00      A    N  
ATOM    725 HD21 ASN A  89      29.747   7.420   3.582  1.00 15.00      A    H  
ATOM    726 HD22 ASN A  89      30.557   8.411   4.742  1.00 15.00      A    H  
ATOM    727  C   ASN A  89      30.756   3.413   6.025  1.00 15.00      A    C  
ATOM    728  O   ASN A  89      29.905   2.523   5.962  1.00 15.00      A    O  
ATOM    729  N   GLU A  90      31.171   3.954   7.171  1.00 15.00      A    N  
ATOM    730  HN  GLU A  90      31.843   4.666   7.140  1.00 15.00      A    H  
ATOM    731  CA  GLU A  90      30.658   3.527   8.477  1.00 15.00      A    C  
ATOM    732  CB  GLU A  90      29.134   3.686   8.590  1.00 15.00      A    C  
ATOM    733  CG  GLU A  90      28.676   5.095   8.937  1.00 15.00      A    C  
ATOM    734  CD  GLU A  90      28.722   5.384  10.427  1.00 15.00      A    C  
ATOM    735  OE1 GLU A  90      27.902   6.203  10.896  1.00 15.00      A    O  
ATOM    736  OE2 GLU A  90      29.572   4.791  11.127  1.00 15.00      A    O  
ATOM    737  C   GLU A  90      31.110   2.110   8.841  1.00 15.00      A    C  
ATOM    738  O   GLU A  90      32.270   1.902   9.200  1.00 15.00      A    O  
ATOM    739  N   ILE A  91      30.200   1.137   8.737  1.00 15.00      A    N  
ATOM    740  HN  ILE A  91      29.298   1.358   8.428  1.00 15.00      A    H  
ATOM    741  CA  ILE A  91      30.522  -0.250   9.076  1.00 15.00      A    C  
ATOM    742  CB  ILE A  91      30.015  -0.636  10.485  1.00 15.00      A    C  
ATOM    743  CG1 ILE A  91      28.574  -0.158  10.691  1.00 15.00      A    C  
ATOM    744  CG2 ILE A  91      30.936  -0.078  11.563  1.00 15.00      A    C  
ATOM    745  CD1 ILE A  91      27.904  -0.726  11.923  1.00 15.00      A    C  
ATOM    746  C   ILE A  91      29.989  -1.256   8.052  1.00 15.00      A    C  
ATOM    747  O   ILE A  91      28.803  -1.260   7.721  1.00 15.00      A    O  
ATOM    748  N   TYR A  92      30.886  -2.111   7.564  1.00 15.00      A    N  
ATOM    749  HN  TYR A  92      31.818  -2.035   7.860  1.00 15.00      A    H  
ATOM    750  CA  TYR A  92      30.539  -3.153   6.596  1.00 15.00      A    C  
ATOM    751  CB  TYR A  92      30.706  -2.623   5.159  1.00 15.00      A    C  
ATOM    752  CG  TYR A  92      30.461  -3.650   4.069  1.00 15.00      A    C  
ATOM    753  CD1 TYR A  92      29.191  -4.171   3.842  1.00 15.00      A    C  
ATOM    754  CD2 TYR A  92      31.508  -4.111   3.280  1.00 15.00      A    C  
ATOM    755  CE1 TYR A  92      28.977  -5.123   2.862  1.00 15.00      A    C  
ATOM    756  CE2 TYR A  92      31.301  -5.058   2.297  1.00 15.00      A    C  
ATOM    757  CZ  TYR A  92      30.036  -5.562   2.094  1.00 15.00      A    C  
ATOM    758  OH  TYR A  92      29.831  -6.515   1.125  1.00 15.00      A    O  
ATOM    759  HH  TYR A  92      30.431  -7.251   1.269  1.00 15.00      A    H  
ATOM    760  C   TYR A  92      31.414  -4.391   6.837  1.00 15.00      A    C  
ATOM    761  O   TYR A  92      31.326  -5.394   6.126  1.00 15.00      A    O  
ATOM    762  N   ASP A  93      32.232  -4.317   7.885  1.00 15.00      A    N  
ATOM    763  HN  ASP A  93      32.221  -3.506   8.434  1.00 15.00      A    H  
ATOM    764  CA  ASP A  93      33.150  -5.398   8.246  1.00 15.00      A    C  
ATOM    765  CB  ASP A  93      34.119  -4.927   9.337  1.00 15.00      A    C  
ATOM    766  CG  ASP A  93      34.740  -3.573   9.038  1.00 15.00      A    C  
ATOM    767  OD1 ASP A  93      34.968  -2.800   9.993  1.00 15.00      A    O  
ATOM    768  OD2 ASP A  93      34.993  -3.282   7.848  1.00 15.00      A    O  
ATOM    769  C   ASP A  93      32.425  -6.667   8.705  1.00 15.00      A    C  
ATOM    770  O   ASP A  93      33.005  -7.752   8.704  1.00 15.00      A    O  
ATOM    771  N   LYS A  94      31.162  -6.529   9.097  1.00 15.00      A    N  
ATOM    772  HN  LYS A  94      30.750  -5.640   9.077  1.00 15.00      A    H  
ATOM    773  CA  LYS A  94      30.376  -7.669   9.562  1.00 15.00      A    C  
ATOM    774  CB  LYS A  94      29.294  -7.202  10.541  1.00 15.00      A    C  
ATOM    775  CG  LYS A  94      29.824  -6.601  11.833  1.00 15.00      A    C  
ATOM    776  CD  LYS A  94      30.430  -7.664  12.736  1.00 15.00      A    C  
ATOM    777  CE  LYS A  94      30.611  -7.144  14.152  1.00 15.00      A    C  
ATOM    778  NZ  LYS A  94      29.310  -6.772  14.777  1.00 15.00      A    N  
ATOM    779  HZ1 LYS A  94      28.701  -7.611  14.863  1.00 15.00      A    H  
ATOM    780  HZ2 LYS A  94      28.823  -6.063  14.193  1.00 15.00      A    H  
ATOM    781  HZ3 LYS A  94      29.470  -6.373  15.725  1.00 15.00      A    H  
ATOM    782  C   LYS A  94      29.718  -8.426   8.409  1.00 15.00      A    C  
ATOM    783  O   LYS A  94      29.449  -9.623   8.518  1.00 15.00      A    O  
ATOM    784  N   PHE A  95      29.464  -7.728   7.306  1.00 15.00      A    N  
ATOM    785  HN  PHE A  95      29.728  -6.785   7.264  1.00 15.00      A    H  
ATOM    786  CA  PHE A  95      28.799  -8.334   6.153  1.00 15.00      A    C  
ATOM    787  CB  PHE A  95      27.519  -7.556   5.830  1.00 15.00      A    C  
ATOM    788  CG  PHE A  95      26.793  -7.035   7.039  1.00 15.00      A    C  
ATOM    789  CD1 PHE A  95      25.995  -7.871   7.801  1.00 15.00      A    C  
ATOM    790  CD2 PHE A  95      26.916  -5.707   7.416  1.00 15.00      A    C  
ATOM    791  CE1 PHE A  95      25.332  -7.395   8.916  1.00 15.00      A    C  
ATOM    792  CE2 PHE A  95      26.256  -5.224   8.528  1.00 15.00      A    C  
ATOM    793  CZ  PHE A  95      25.463  -6.069   9.280  1.00 15.00      A    C  
ATOM    794  C   PHE A  95      29.700  -8.371   4.919  1.00 15.00      A    C  
ATOM    795  O   PHE A  95      29.215  -8.301   3.787  1.00 15.00      A    O  
ATOM    796  N   LYS A  96      31.003  -8.506   5.131  1.00 15.00      A    N  
ATOM    797  HN  LYS A  96      31.335  -8.589   6.050  1.00 15.00      A    H  
ATOM    798  CA  LYS A  96      31.954  -8.538   4.023  1.00 15.00      A    C  
ATOM    799  CB  LYS A  96      33.348  -8.100   4.485  1.00 15.00      A    C  
ATOM    800  CG  LYS A  96      33.947  -8.958   5.590  1.00 15.00      A    C  
ATOM    801  CD  LYS A  96      35.144  -8.276   6.235  1.00 15.00      A    C  
ATOM    802  CE  LYS A  96      35.699  -9.108   7.381  1.00 15.00      A    C  
ATOM    803  NZ  LYS A  96      36.357  -8.262   8.415  1.00 15.00      A    N  
ATOM    804  HZ1 LYS A  96      35.758  -7.442   8.639  1.00 15.00      A    H  
ATOM    805  HZ2 LYS A  96      37.277  -7.921   8.069  1.00 15.00      A    H  
ATOM    806  HZ3 LYS A  96      36.509  -8.813   9.283  1.00 15.00      A    H  
ATOM    807  C   LYS A  96      32.013  -9.907   3.343  1.00 15.00      A    C  
ATOM    808  O   LYS A  96      31.809 -10.941   3.983  1.00 15.00      A    O  
ATOM    809  N   GLN A  97      32.274  -9.884   2.031  1.00 15.00      A    N  
ATOM    810  HN  GLN A  97      32.386  -9.014   1.594  1.00 15.00      A    H  
ATOM    811  CA  GLN A  97      32.396 -11.097   1.214  1.00 15.00      A    C  
ATOM    812  CB  GLN A  97      33.460 -12.054   1.754  1.00 15.00      A    C  
ATOM    813  CG  GLN A  97      34.886 -11.589   1.515  1.00 15.00      A    C  
ATOM    814  CD  GLN A  97      35.907 -12.535   2.110  1.00 15.00      A    C  
ATOM    815  OE1 GLN A  97      36.354 -13.477   1.456  1.00 15.00      A    O  
ATOM    816  NE2 GLN A  97      36.279 -12.289   3.359  1.00 15.00      A    N  
ATOM    817 HE21 GLN A  97      35.880 -11.521   3.817  1.00 15.00      A    H  
ATOM    818 HE22 GLN A  97      36.935 -12.888   3.772  1.00 15.00      A    H  
ATOM    819  C   GLN A  97      31.072 -11.819   0.955  1.00 15.00      A    C  
ATOM    820  O   GLN A  97      31.061 -13.017   0.668  1.00 15.00      A    O  
ATOM    821  N   SER A  98      29.962 -11.095   1.051  1.00 15.00      A    N  
ATOM    822  HN  SER A  98      30.024 -10.152   1.306  1.00 15.00      A    H  
ATOM    823  CA  SER A  98      28.652 -11.680   0.782  1.00 15.00      A    C  
ATOM    824  CB  SER A  98      27.609 -11.183   1.785  1.00 15.00      A    C  
ATOM    825  OG  SER A  98      26.446 -11.993   1.747  1.00 15.00      A    O  
ATOM    826  HG  SER A  98      26.690 -12.895   1.520  1.00 15.00      A    H  
ATOM    827  C   SER A  98      28.248 -11.331  -0.648  1.00 15.00      A    C  
ATOM    828  O   SER A  98      27.483 -10.396  -0.885  1.00 15.00      A    O  
ATOM    829  N   THR A  99      28.790 -12.099  -1.591  1.00 15.00      A    N  
ATOM    830  HN  THR A  99      29.360 -12.847  -1.313  1.00 15.00      A    H  
ATOM    831  CA  THR A  99      28.569 -11.886  -3.021  1.00 15.00      A    C  
ATOM    832  CB  THR A  99      29.351 -12.915  -3.862  1.00 15.00      A    C  
ATOM    833  OG1 THR A  99      29.121 -14.235  -3.347  1.00 15.00      A    O  
ATOM    834  HG1 THR A  99      29.925 -14.754  -3.423  1.00 15.00      A    H  
ATOM    835  CG2 THR A  99      30.842 -12.614  -3.823  1.00 15.00      A    C  
ATOM    836  C   THR A  99      27.103 -11.898  -3.451  1.00 15.00      A    C  
ATOM    837  O   THR A  99      26.709 -11.121  -4.318  1.00 15.00      A    O  
ATOM    838  N   HIS A 100      26.298 -12.764  -2.847  1.00 15.00      A    N  
ATOM    839  HN  HIS A 100      26.654 -13.337  -2.136  1.00 15.00      A    H  
ATOM    840  CA  HIS A 100      24.890 -12.877  -3.225  1.00 15.00      A    C  
ATOM    841  CB  HIS A 100      24.483 -14.352  -3.314  1.00 15.00      A    C  
ATOM    842  CG  HIS A 100      25.112 -15.083  -4.460  1.00 15.00      A    C  
ATOM    843  ND1 HIS A 100      26.378 -15.626  -4.429  1.00 15.00      A    N  
ATOM    844  HD1 HIS A 100      27.001 -15.596  -3.672  1.00 15.00      A    H  
ATOM    845  CD2 HIS A 100      24.619 -15.363  -5.692  1.00 15.00      A    C  
ATOM    846  CE1 HIS A 100      26.611 -16.198  -5.619  1.00 15.00      A    C  
ATOM    847  NE2 HIS A 100      25.572 -16.067  -6.421  1.00 15.00      A    N  
ATOM    848  C   HIS A 100      23.944 -12.125  -2.290  1.00 15.00      A    C  
ATOM    849  O   HIS A 100      22.784 -12.513  -2.143  1.00 15.00      A    O  
ATOM    850  N   SER A 101      24.417 -11.044  -1.673  1.00 15.00      A    N  
ATOM    851  HN  SER A 101      25.343 -10.761  -1.827  1.00 15.00      A    H  
ATOM    852  CA  SER A 101      23.569 -10.278  -0.765  1.00 15.00      A    C  
ATOM    853  CB  SER A 101      23.595 -10.887   0.639  1.00 15.00      A    C  
ATOM    854  OG  SER A 101      22.667 -10.243   1.493  1.00 15.00      A    O  
ATOM    855  HG  SER A 101      22.879 -10.446   2.406  1.00 15.00      A    H  
ATOM    856  C   SER A 101      23.945  -8.799  -0.708  1.00 15.00      A    C  
ATOM    857  O   SER A 101      25.113  -8.445  -0.532  1.00 15.00      A    O  
ATOM    858  N   ILE A 102      22.937  -7.942  -0.861  1.00 15.00      A    N  
ATOM    859  HN  ILE A 102      22.036  -8.294  -1.018  1.00 15.00      A    H  
ATOM    860  CA  ILE A 102      23.129  -6.496  -0.801  1.00 15.00      A    C  
ATOM    861  CB  ILE A 102      22.458  -5.780  -1.996  1.00 15.00      A    C  
ATOM    862  CG1 ILE A 102      23.184  -6.133  -3.299  1.00 15.00      A    C  
ATOM    863  CG2 ILE A 102      22.439  -4.270  -1.785  1.00 15.00      A    C  
ATOM    864  CD1 ILE A 102      22.568  -5.519  -4.539  1.00 15.00      A    C  
ATOM    865  C   ILE A 102      22.566  -5.961   0.513  1.00 15.00      A    C  
ATOM    866  O   ILE A 102      21.406  -6.206   0.847  1.00 15.00      A    O  
ATOM    867  N   TYR A 103      23.393  -5.238   1.259  1.00 15.00      A    N  
ATOM    868  HN  TYR A 103      24.301  -5.062   0.934  1.00 15.00      A    H  
ATOM    869  CA  TYR A 103      22.981  -4.695   2.547  1.00 15.00      A    C  
ATOM    870  CB  TYR A 103      24.028  -5.007   3.618  1.00 15.00      A    C  
ATOM    871  CG  TYR A 103      24.260  -6.490   3.812  1.00 15.00      A    C  
ATOM    872  CD1 TYR A 103      25.200  -7.173   3.050  1.00 15.00      A    C  
ATOM    873  CD2 TYR A 103      23.530  -7.208   4.749  1.00 15.00      A    C  
ATOM    874  CE1 TYR A 103      25.406  -8.530   3.217  1.00 15.00      A    C  
ATOM    875  CE2 TYR A 103      23.731  -8.564   4.924  1.00 15.00      A    C  
ATOM    876  CZ  TYR A 103      24.669  -9.220   4.156  1.00 15.00      A    C  
ATOM    877  OH  TYR A 103      24.870 -10.569   4.328  1.00 15.00      A    O  
ATOM    878  HH  TYR A 103      25.812 -10.749   4.376  1.00 15.00      A    H  
ATOM    879  C   TYR A 103      22.695  -3.198   2.481  1.00 15.00      A    C  
ATOM    880  O   TYR A 103      23.450  -2.431   1.883  1.00 15.00      A    O  
ATOM    881  N   MET A 104      21.589  -2.799   3.102  1.00 15.00      A    N  
ATOM    882  HN  MET A 104      21.036  -3.467   3.560  1.00 15.00      A    H  
ATOM    883  CA  MET A 104      21.171  -1.400   3.131  1.00 15.00      A    C  
ATOM    884  CB  MET A 104      19.910  -1.217   2.282  1.00 15.00      A    C  
ATOM    885  CG  MET A 104      20.088  -1.571   0.814  1.00 15.00      A    C  
ATOM    886  SD  MET A 104      18.545  -2.063   0.023  1.00 15.00      A    S  
ATOM    887  CE  MET A 104      18.267  -3.662   0.780  1.00 15.00      A    C  
ATOM    888  C   MET A 104      20.883  -0.976   4.564  1.00 15.00      A    C  
ATOM    889  O   MET A 104      20.118  -1.633   5.262  1.00 15.00      A    O  
ATOM    890  N   PHE A 105      21.499   0.117   5.006  1.00 15.00      A    N  
ATOM    891  HN  PHE A 105      22.100   0.607   4.406  1.00 15.00      A    H  
ATOM    892  CA  PHE A 105      21.296   0.599   6.370  1.00 15.00      A    C  
ATOM    893  CB  PHE A 105      22.537   0.350   7.228  1.00 15.00      A    C  
ATOM    894  CG  PHE A 105      22.755  -1.102   7.531  1.00 15.00      A    C  
ATOM    895  CD1 PHE A 105      22.098  -1.704   8.589  1.00 15.00      A    C  
ATOM    896  CD2 PHE A 105      23.602  -1.868   6.748  1.00 15.00      A    C  
ATOM    897  CE1 PHE A 105      22.281  -3.043   8.863  1.00 15.00      A    C  
ATOM    898  CE2 PHE A 105      23.792  -3.208   7.018  1.00 15.00      A    C  
ATOM    899  CZ  PHE A 105      23.129  -3.797   8.077  1.00 15.00      A    C  
ATOM    900  C   PHE A 105      20.900   2.065   6.407  1.00 15.00      A    C  
ATOM    901  O   PHE A 105      21.431   2.880   5.660  1.00 15.00      A    O  
ATOM    902  N   PHE A 106      19.958   2.389   7.284  1.00 15.00      A    N  
ATOM    903  HN  PHE A 106      19.577   1.688   7.853  1.00 15.00      A    H  
ATOM    904  CA  PHE A 106      19.475   3.754   7.430  1.00 15.00      A    C  
ATOM    905  CB  PHE A 106      18.000   3.843   7.020  1.00 15.00      A    C  
ATOM    906  CG  PHE A 106      17.709   3.373   5.623  1.00 15.00      A    C  
ATOM    907  CD1 PHE A 106      17.723   4.262   4.563  1.00 15.00      A    C  
ATOM    908  CD2 PHE A 106      17.415   2.041   5.372  1.00 15.00      A    C  
ATOM    909  CE1 PHE A 106      17.452   3.834   3.278  1.00 15.00      A    C  
ATOM    910  CE2 PHE A 106      17.144   1.606   4.089  1.00 15.00      A    C  
ATOM    911  CZ  PHE A 106      17.163   2.504   3.041  1.00 15.00      A    C  
ATOM    912  C   PHE A 106      19.615   4.220   8.872  1.00 15.00      A    C  
ATOM    913  O   PHE A 106      19.439   3.436   9.806  1.00 15.00      A    O  
ATOM    914  N   GLN A 107      19.936   5.496   9.050  1.00 15.00      A    N  
ATOM    915  HN  GLN A 107      20.085   6.069   8.269  1.00 15.00      A    H  
ATOM    916  CA  GLN A 107      20.067   6.062  10.385  1.00 15.00      A    C  
ATOM    917  CB  GLN A 107      21.013   7.266  10.384  1.00 15.00      A    C  
ATOM    918  CG  GLN A 107      22.452   6.929  10.025  1.00 15.00      A    C  
ATOM    919  CD  GLN A 107      23.360   8.144  10.054  1.00 15.00      A    C  
ATOM    920  OE1 GLN A 107      22.923   9.268   9.807  1.00 15.00      A    O  
ATOM    921  NE2 GLN A 107      24.635   7.925  10.356  1.00 15.00      A    N  
ATOM    922 HE21 GLN A 107      24.916   7.005  10.542  1.00 15.00      A    H  
ATOM    923 HE22 GLN A 107      25.244   8.694  10.380  1.00 15.00      A    H  
ATOM    924  C   GLN A 107      18.691   6.468  10.898  1.00 15.00      A    C  
ATOM    925  O   GLN A 107      17.964   7.202  10.230  1.00 15.00      A    O  
ATOM    926  N   THR A 108      18.332   5.978  12.079  1.00 15.00      A    N  
ATOM    927  HN  THR A 108      18.954   5.397  12.565  1.00 15.00      A    H  
ATOM    928  CA  THR A 108      17.032   6.277  12.668  1.00 15.00      A    C  
ATOM    929  CB  THR A 108      16.736   5.372  13.878  1.00 15.00      A    C  
ATOM    930  OG1 THR A 108      17.255   4.061  13.623  1.00 15.00      A    O  
ATOM    931  HG1 THR A 108      16.999   3.469  14.334  1.00 15.00      A    H  
ATOM    932  CG2 THR A 108      15.236   5.265  14.103  1.00 15.00      A    C  
ATOM    933  C   THR A 108      16.908   7.748  13.069  1.00 15.00      A    C  
ATOM    934  O   THR A 108      15.801   8.265  13.211  1.00 15.00      A    O  
ATOM    935  N   SER A 109      18.045   8.422  13.236  1.00 15.00      A    N  
ATOM    936  HN  SER A 109      18.899   7.959  13.108  1.00 15.00      A    H  
ATOM    937  CA  SER A 109      18.048   9.835  13.607  1.00 15.00      A    C  
ATOM    938  CB  SER A 109      19.448  10.287  14.029  1.00 15.00      A    C  
ATOM    939  OG  SER A 109      20.392  10.078  12.992  1.00 15.00      A    O  
ATOM    940  HG  SER A 109      20.841  10.905  12.797  1.00 15.00      A    H  
ATOM    941  C   SER A 109      17.522  10.705  12.466  1.00 15.00      A    C  
ATOM    942  O   SER A 109      16.778  11.658  12.694  1.00 15.00      A    O  
ATOM    943  N   GLU A 110      17.908  10.361  11.236  1.00 15.00      A    N  
ATOM    944  HN  GLU A 110      18.504   9.592  11.119  1.00 15.00      A    H  
ATOM    945  CA  GLU A 110      17.463  11.101  10.059  1.00 15.00      A    C  
ATOM    946  CB  GLU A 110      18.496  11.030   8.929  1.00 15.00      A    C  
ATOM    947  CG  GLU A 110      18.945   9.624   8.568  1.00 15.00      A    C  
ATOM    948  CD  GLU A 110      20.060   9.604   7.540  1.00 15.00      A    C  
ATOM    949  OE1 GLU A 110      20.706  10.656   7.339  1.00 15.00      A    O  
ATOM    950  OE2 GLU A 110      20.293   8.532   6.939  1.00 15.00      A    O  
ATOM    951  C   GLU A 110      16.095  10.610   9.590  1.00 15.00      A    C  
ATOM    952  O   GLU A 110      15.410  11.287   8.822  1.00 15.00      A    O  
ATOM    953  N   LEU A 111      15.704   9.425  10.059  1.00 15.00      A    N  
ATOM    954  HN  LEU A 111      16.304   8.924  10.652  1.00 15.00      A    H  
ATOM    955  CA  LEU A 111      14.405   8.857   9.715  1.00 15.00      A    C  
ATOM    956  CB  LEU A 111      14.403   7.338   9.902  1.00 15.00      A    C  
ATOM    957  CG  LEU A 111      15.125   6.524   8.824  1.00 15.00      A    C  
ATOM    958  CD1 LEU A 111      15.137   5.047   9.184  1.00 15.00      A    C  
ATOM    959  CD2 LEU A 111      14.476   6.740   7.465  1.00 15.00      A    C  
ATOM    960  C   LEU A 111      13.323   9.506  10.568  1.00 15.00      A    C  
ATOM    961  O   LEU A 111      12.190   9.689  10.123  1.00 15.00      A    O  
ATOM    962  N   ARG A 112      13.693   9.858  11.801  1.00 15.00      A    N  
ATOM    963  HN  ARG A 112      14.606   9.662  12.098  1.00 15.00      A    H  
ATOM    964  CA  ARG A 112      12.778  10.523  12.722  1.00 15.00      A    C  
ATOM    965  CB  ARG A 112      13.217  10.310  14.173  1.00 15.00      A    C  
ATOM    966  CG  ARG A 112      13.056   8.882  14.671  1.00 15.00      A    C  
ATOM    967  CD  ARG A 112      13.684   8.704  16.044  1.00 15.00      A    C  
ATOM    968  NE  ARG A 112      13.716   7.303  16.460  1.00 15.00      A    N  
ATOM    969  HE  ARG A 112      13.087   6.688  16.028  1.00 15.00      A    H  
ATOM    970  CZ  ARG A 112      14.547   6.825  17.385  1.00 15.00      A    C  
ATOM    971  NH1 ARG A 112      15.413   7.632  17.985  1.00 15.00      A    N  
ATOM    972 HH11 ARG A 112      16.062   7.256  18.706  1.00 15.00      A    H  
ATOM    973 HH12 ARG A 112      15.443   8.641  17.734  1.00 15.00      A    H  
ATOM    974  NH2 ARG A 112      14.514   5.539  17.709  1.00 15.00      A    N  
ATOM    975 HH21 ARG A 112      15.164   5.167  18.432  1.00 15.00      A    H  
ATOM    976 HH22 ARG A 112      13.838   4.901  17.243  1.00 15.00      A    H  
ATOM    977  C   ARG A 112      12.718  12.015  12.402  1.00 15.00      A    C  
ATOM    978  O   ARG A 112      11.825  12.727  12.861  1.00 15.00      A    O  
ATOM    979  N   GLU A 113      13.689  12.474  11.610  1.00 15.00      A    N  
ATOM    980  HN  GLU A 113      14.383  11.854  11.304  1.00 15.00      A    H  
ATOM    981  CA  GLU A 113      13.754  13.868  11.189  1.00 15.00      A    C  
ATOM    982  CB  GLU A 113      15.143  14.173  10.611  1.00 15.00      A    C  
ATOM    983  CG  GLU A 113      15.388  15.638  10.274  1.00 15.00      A    C  
ATOM    984  CD  GLU A 113      15.703  16.488  11.494  1.00 15.00      A    C  
ATOM    985  OE1 GLU A 113      15.737  15.937  12.616  1.00 15.00      A    O  
ATOM    986  OE2 GLU A 113      15.921  17.707  11.325  1.00 15.00      A    O  
ATOM    987  C   GLU A 113      12.679  14.137  10.139  1.00 15.00      A    C  
ATOM    988  O   GLU A 113      12.127  15.235  10.061  1.00 15.00      A    O  
ATOM    989  N   ALA A 114      12.385  13.113   9.337  1.00 15.00      A    N  
ATOM    990  HN  ALA A 114      12.867  12.268   9.452  1.00 15.00      A    H  
ATOM    991  CA  ALA A 114      11.371  13.212   8.295  1.00 15.00      A    C  
ATOM    992  CB  ALA A 114      11.685  12.243   7.165  1.00 15.00      A    C  
ATOM    993  C   ALA A 114       9.984  12.932   8.870  1.00 15.00      A    C  
ATOM    994  O   ALA A 114       9.017  13.622   8.548  1.00 15.00      A    O  
ATOM    995  N   VAL A 115       9.901  11.909   9.721  1.00 15.00      A    N  
ATOM    996  HN  VAL A 115      10.709  11.395   9.926  1.00 15.00      A    H  
ATOM    997  CA  VAL A 115       8.642  11.531  10.359  1.00 15.00      A    C  
ATOM    998  CB  VAL A 115       8.254  10.073  10.031  1.00 15.00      A    C  
ATOM    999  CG1 VAL A 115       6.847   9.769  10.521  1.00 15.00      A    C  
ATOM   1000  CG2 VAL A 115       8.371   9.800   8.537  1.00 15.00      A    C  
ATOM   1001  C   VAL A 115       8.759  11.687  11.876  1.00 15.00      A    C  
ATOM   1002  O   VAL A 115       9.413  10.879  12.537  1.00 15.00      A    O  
ATOM   1003  N   PRO A 116       8.129  12.739  12.440  1.00 15.00      A    N  
ATOM   1004  CA  PRO A 116       8.170  13.025  13.885  1.00 15.00      A    C  
ATOM   1005  CB  PRO A 116       7.293  14.276  14.034  1.00 15.00      A    C  
ATOM   1006  CG  PRO A 116       7.271  14.889  12.676  1.00 15.00      A    C  
ATOM   1007  CD  PRO A 116       7.335  13.742  11.709  1.00 15.00      A    C  
ATOM   1008  C   PRO A 116       7.624  11.889  14.751  1.00 15.00      A    C  
ATOM   1009  O   PRO A 116       8.245  11.506  15.743  1.00 15.00      A    O  
ATOM   1010  N   GLU A 117       6.467  11.352  14.376  1.00 15.00      A    N  
ATOM   1011  HN  GLU A 117       6.020  11.689  13.572  1.00 15.00      A    H  
ATOM   1012  CA  GLU A 117       5.847  10.271  15.137  1.00 15.00      A    C  
ATOM   1013  CB  GLU A 117       4.611  10.801  15.874  1.00 15.00      A    C  
ATOM   1014  CG  GLU A 117       4.149   9.935  17.038  1.00 15.00      A    C  
ATOM   1015  CD  GLU A 117       3.224  10.669  17.992  1.00 15.00      A    C  
ATOM   1016  OE1 GLU A 117       2.910  11.851  17.730  1.00 15.00      A    O  
ATOM   1017  OE2 GLU A 117       2.815  10.061  19.003  1.00 15.00      A    O  
ATOM   1018  C   GLU A 117       5.469   9.103  14.225  1.00 15.00      A    C  
ATOM   1019  O   GLU A 117       4.992   9.313  13.111  1.00 15.00      A    O  
ATOM   1020  N   PRO A 118       5.692   7.851  14.688  1.00 15.00      A    N  
ATOM   1021  CA  PRO A 118       5.370   6.636  13.916  1.00 15.00      A    C  
ATOM   1022  CB  PRO A 118       5.716   5.496  14.880  1.00 15.00      A    C  
ATOM   1023  CG  PRO A 118       6.700   6.087  15.827  1.00 15.00      A    C  
ATOM   1024  CD  PRO A 118       6.300   7.524  15.990  1.00 15.00      A    C  
ATOM   1025  C   PRO A 118       3.894   6.551  13.518  1.00 15.00      A    C  
ATOM   1026  O   PRO A 118       3.547   5.889  12.540  1.00 15.00      A    O  
ATOM   1027  N   VAL A 119       3.032   7.220  14.285  1.00 15.00      A    N  
ATOM   1028  HN  VAL A 119       3.371   7.720  15.057  1.00 15.00      A    H  
ATOM   1029  CA  VAL A 119       1.595   7.230  14.009  1.00 15.00      A    C  
ATOM   1030  CB  VAL A 119       0.806   7.857  15.181  1.00 15.00      A    C  
ATOM   1031  CG1 VAL A 119      -0.695   7.736  14.956  1.00 15.00      A    C  
ATOM   1032  CG2 VAL A 119       1.203   7.214  16.501  1.00 15.00      A    C  
ATOM   1033  C   VAL A 119       1.298   8.008  12.726  1.00 15.00      A    C  
ATOM   1034  O   VAL A 119       0.376   7.673  11.981  1.00 15.00      A    O  
ATOM   1035  N   LEU A 120       2.101   9.041  12.474  1.00 15.00      A    N  
ATOM   1036  HN  LEU A 120       2.821   9.247  13.105  1.00 15.00      A    H  
ATOM   1037  CA  LEU A 120       1.942   9.875  11.286  1.00 15.00      A    C  
ATOM   1038  CB  LEU A 120       2.817  11.126  11.396  1.00 15.00      A    C  
ATOM   1039  CG  LEU A 120       2.651  11.952  12.673  1.00 15.00      A    C  
ATOM   1040  CD1 LEU A 120       3.600  13.141  12.671  1.00 15.00      A    C  
ATOM   1041  CD2 LEU A 120       1.211  12.410  12.832  1.00 15.00      A    C  
ATOM   1042  C   LEU A 120       2.294   9.106  10.017  1.00 15.00      A    C  
ATOM   1043  O   LEU A 120       1.691   9.323   8.965  1.00 15.00      A    O  
ATOM   1044  N   LEU A 121       3.276   8.209  10.126  1.00 15.00      A    N  
ATOM   1045  HN  LEU A 121       3.716   8.089  10.994  1.00 15.00      A    H  
ATOM   1046  CA  LEU A 121       3.713   7.401   8.992  1.00 15.00      A    C  
ATOM   1047  CB  LEU A 121       4.950   6.579   9.361  1.00 15.00      A    C  
ATOM   1048  CG  LEU A 121       5.553   5.730   8.239  1.00 15.00      A    C  
ATOM   1049  CD1 LEU A 121       6.272   6.607   7.225  1.00 15.00      A    C  
ATOM   1050  CD2 LEU A 121       6.490   4.674   8.806  1.00 15.00      A    C  
ATOM   1051  C   LEU A 121       2.598   6.477   8.517  1.00 15.00      A    C  
ATOM   1052  O   LEU A 121       2.076   5.671   9.286  1.00 15.00      A    O  
ATOM   1053  N   SER A 122       2.237   6.604   7.245  1.00 15.00      A    N  
ATOM   1054  HN  SER A 122       2.693   7.265   6.683  1.00 15.00      A    H  
ATOM   1055  CA  SER A 122       1.180   5.786   6.667  1.00 15.00      A    C  
ATOM   1056  CB  SER A 122       0.061   6.673   6.125  1.00 15.00      A    C  
ATOM   1057  OG  SER A 122       0.545   7.550   5.122  1.00 15.00      A    O  
ATOM   1058  HG  SER A 122       1.504   7.500   5.087  1.00 15.00      A    H  
ATOM   1059  C   SER A 122       1.714   4.887   5.558  1.00 15.00      A    C  
ATOM   1060  O   SER A 122       1.191   3.797   5.328  1.00 15.00      A    O  
ATOM   1061  N   ARG A 123       2.755   5.349   4.872  1.00 15.00      A    N  
ATOM   1062  HN  ARG A 123       3.132   6.224   5.103  1.00 15.00      A    H  
ATOM   1063  CA  ARG A 123       3.348   4.582   3.785  1.00 15.00      A    C  
ATOM   1064  CB  ARG A 123       2.808   5.054   2.430  1.00 15.00      A    C  
ATOM   1065  CG  ARG A 123       3.398   4.324   1.231  1.00 15.00      A    C  
ATOM   1066  CD  ARG A 123       2.976   2.863   1.205  1.00 15.00      A    C  
ATOM   1067  NE  ARG A 123       3.676   2.106   0.170  1.00 15.00      A    N  
ATOM   1068  HE  ARG A 123       4.511   2.483  -0.180  1.00 15.00      A    H  
ATOM   1069  CZ  ARG A 123       3.246   0.944  -0.318  1.00 15.00      A    C  
ATOM   1070  NH1 ARG A 123       2.119   0.405   0.132  1.00 15.00      A    N  
ATOM   1071 HH11 ARG A 123       1.788  -0.504  -0.251  1.00 15.00      A    H  
ATOM   1072 HH12 ARG A 123       1.568   0.890   0.868  1.00 15.00      A    H  
ATOM   1073  NH2 ARG A 123       3.947   0.317  -1.253  1.00 15.00      A    N  
ATOM   1074 HH21 ARG A 123       3.612  -0.591  -1.633  1.00 15.00      A    H  
ATOM   1075 HH22 ARG A 123       4.833   0.734  -1.606  1.00 15.00      A    H  
ATOM   1076  C   ARG A 123       4.870   4.663   3.802  1.00 15.00      A    C  
ATOM   1077  O   ARG A 123       5.447   5.739   3.942  1.00 15.00      A    O  
ATOM   1078  N   ALA A 124       5.505   3.508   3.662  1.00 15.00      A    N  
ATOM   1079  HN  ALA A 124       4.977   2.686   3.575  1.00 15.00      A    H  
ATOM   1080  CA  ALA A 124       6.956   3.415   3.634  1.00 15.00      A    C  
ATOM   1081  CB  ALA A 124       7.498   3.133   5.027  1.00 15.00      A    C  
ATOM   1082  C   ALA A 124       7.370   2.317   2.665  1.00 15.00      A    C  
ATOM   1083  O   ALA A 124       7.071   1.144   2.884  1.00 15.00      A    O  
ATOM   1084  N   GLU A 125       8.042   2.700   1.585  1.00 15.00      A    N  
ATOM   1085  HN  GLU A 125       8.254   3.649   1.461  1.00 15.00      A    H  
ATOM   1086  CA  GLU A 125       8.468   1.735   0.582  1.00 15.00      A    C  
ATOM   1087  CB  GLU A 125       7.547   1.785  -0.646  1.00 15.00      A    C  
ATOM   1088  CG  GLU A 125       7.294   3.185  -1.191  1.00 15.00      A    C  
ATOM   1089  CD  GLU A 125       6.301   3.202  -2.341  1.00 15.00      A    C  
ATOM   1090  OE1 GLU A 125       5.914   2.111  -2.813  1.00 15.00      A    O  
ATOM   1091  OE2 GLU A 125       5.910   4.309  -2.771  1.00 15.00      A    O  
ATOM   1092  C   GLU A 125       9.928   1.913   0.171  1.00 15.00      A    C  
ATOM   1093  O   GLU A 125      10.361   3.012  -0.183  1.00 15.00      A    O  
ATOM   1094  N   LEU A 126      10.681   0.817   0.236  1.00 15.00      A    N  
ATOM   1095  HN  LEU A 126      10.278  -0.015   0.557  1.00 15.00      A    H  
ATOM   1096  CA  LEU A 126      12.086   0.814  -0.152  1.00 15.00      A    C  
ATOM   1097  CB  LEU A 126      12.805  -0.358   0.527  1.00 15.00      A    C  
ATOM   1098  CG  LEU A 126      14.261  -0.601   0.118  1.00 15.00      A    C  
ATOM   1099  CD1 LEU A 126      15.180   0.433   0.748  1.00 15.00      A    C  
ATOM   1100  CD2 LEU A 126      14.693  -2.010   0.493  1.00 15.00      A    C  
ATOM   1101  C   LEU A 126      12.181   0.673  -1.667  1.00 15.00      A    C  
ATOM   1102  O   LEU A 126      11.614  -0.255  -2.242  1.00 15.00      A    O  
ATOM   1103  N   ARG A 127      12.891   1.593  -2.314  1.00 15.00      A    N  
ATOM   1104  HN  ARG A 127      13.337   2.304  -1.806  1.00 15.00      A    H  
ATOM   1105  CA  ARG A 127      13.018   1.563  -3.768  1.00 15.00      A    C  
ATOM   1106  CB  ARG A 127      12.487   2.853  -4.394  1.00 15.00      A    C  
ATOM   1107  CG  ARG A 127      10.999   3.064  -4.173  1.00 15.00      A    C  
ATOM   1108  CD  ARG A 127      10.456   4.175  -5.052  1.00 15.00      A    C  
ATOM   1109  NE  ARG A 127       8.998   4.246  -4.992  1.00 15.00      A    N  
ATOM   1110  HE  ARG A 127       8.556   3.862  -4.205  1.00 15.00      A    H  
ATOM   1111  CZ  ARG A 127       8.247   4.795  -5.938  1.00 15.00      A    C  
ATOM   1112  NH1 ARG A 127       8.814   5.320  -7.017  1.00 15.00      A    N  
ATOM   1113 HH11 ARG A 127       9.849   5.301  -7.121  1.00 15.00      A    H  
ATOM   1114 HH12 ARG A 127       8.225   5.751  -7.760  1.00 15.00      A    H  
ATOM   1115  NH2 ARG A 127       6.927   4.821  -5.803  1.00 15.00      A    N  
ATOM   1116 HH21 ARG A 127       6.335   5.251  -6.542  1.00 15.00      A    H  
ATOM   1117 HH22 ARG A 127       6.484   4.411  -4.954  1.00 15.00      A    H  
ATOM   1118  C   ARG A 127      14.433   1.258  -4.247  1.00 15.00      A    C  
ATOM   1119  O   ARG A 127      15.408   1.867  -3.800  1.00 15.00      A    O  
ATOM   1120  N   LEU A 128      14.514   0.308  -5.176  1.00 15.00      A    N  
ATOM   1121  HN  LEU A 128      13.688  -0.114  -5.486  1.00 15.00      A    H  
ATOM   1122  CA  LEU A 128      15.778  -0.126  -5.754  1.00 15.00      A    C  
ATOM   1123  CB  LEU A 128      16.047  -1.594  -5.395  1.00 15.00      A    C  
ATOM   1124  CG  LEU A 128      16.017  -1.938  -3.901  1.00 15.00      A    C  
ATOM   1125  CD1 LEU A 128      16.035  -3.442  -3.681  1.00 15.00      A    C  
ATOM   1126  CD2 LEU A 128      17.177  -1.278  -3.176  1.00 15.00      A    C  
ATOM   1127  C   LEU A 128      15.757   0.045  -7.273  1.00 15.00      A    C  
ATOM   1128  O   LEU A 128      14.689   0.212  -7.873  1.00 15.00      A    O  
ATOM   1129  N   LEU A 129      16.933   0.003  -7.891  1.00 15.00      A    N  
ATOM   1130  HN  LEU A 129      17.743  -0.128  -7.361  1.00 15.00      A    H  
ATOM   1131  CA  LEU A 129      17.033   0.159  -9.346  1.00 15.00      A    C  
ATOM   1132  CB  LEU A 129      17.538   1.558  -9.719  1.00 15.00      A    C  
ATOM   1133  CG  LEU A 129      17.649   1.832 -11.219  1.00 15.00      A    C  
ATOM   1134  CD1 LEU A 129      16.268   1.974 -11.845  1.00 15.00      A    C  
ATOM   1135  CD2 LEU A 129      18.505   3.054 -11.503  1.00 15.00      A    C  
ATOM   1136  C   LEU A 129      17.911  -0.903 -10.006  1.00 15.00      A    C  
ATOM   1137  O   LEU A 129      19.145  -0.858  -9.900  1.00 15.00      A    O  
ATOM   1138  N   ARG A 130      17.265  -1.850 -10.690  1.00 15.00      A    N  
ATOM   1139  HN  ARG A 130      16.288  -1.848 -10.705  1.00 15.00      A    H  
ATOM   1140  CA  ARG A 130      17.969  -2.897 -11.407  1.00 15.00      A    C  
ATOM   1141  CB  ARG A 130      17.327  -4.263 -11.148  1.00 15.00      A    C  
ATOM   1142  CG  ARG A 130      15.809  -4.255 -11.246  1.00 15.00      A    C  
ATOM   1143  CD  ARG A 130      15.318  -4.969 -12.490  1.00 15.00      A    C  
ATOM   1144  NE  ARG A 130      14.652  -4.068 -13.427  1.00 15.00      A    N  
ATOM   1145  HE  ARG A 130      14.386  -3.180 -13.099  1.00 15.00      A    H  
ATOM   1146  CZ  ARG A 130      14.359  -4.418 -14.689  1.00 15.00      A    C  
ATOM   1147  NH1 ARG A 130      14.639  -5.638 -15.103  1.00 15.00      A    N  
ATOM   1148 HH11 ARG A 130      14.391  -5.925 -16.065  1.00 15.00      A    H  
ATOM   1149 HH12 ARG A 130      15.109  -6.308 -14.463  1.00 15.00      A    H  
ATOM   1150  NH2 ARG A 130      13.886  -3.529 -15.563  1.00 15.00      A    N  
ATOM   1151 HH21 ARG A 130      13.722  -2.544 -15.270  1.00 15.00      A    H  
ATOM   1152 HH22 ARG A 130      13.683  -3.821 -16.539  1.00 15.00      A    H  
ATOM   1153  C   ARG A 130      18.002  -2.582 -12.905  1.00 15.00      A    C  
ATOM   1154  O   ARG A 130      17.175  -1.820 -13.413  1.00 15.00      A    O  
ATOM   1155  N   LEU A 131      18.974  -3.165 -13.600  1.00 15.00      A    N  
ATOM   1156  HN  LEU A 131      19.599  -3.761 -13.135  1.00 15.00      A    H  
ATOM   1157  CA  LEU A 131      19.138  -2.929 -15.031  1.00 15.00      A    C  
ATOM   1158  CB  LEU A 131      20.289  -1.941 -15.282  1.00 15.00      A    C  
ATOM   1159  CG  LEU A 131      20.032  -0.480 -14.886  1.00 15.00      A    C  
ATOM   1160  CD1 LEU A 131      20.572  -0.184 -13.494  1.00 15.00      A    C  
ATOM   1161  CD2 LEU A 131      20.622   0.477 -15.914  1.00 15.00      A    C  
ATOM   1162  C   LEU A 131      19.346  -4.209 -15.848  1.00 15.00      A    C  
ATOM   1163  O   LEU A 131      19.628  -4.133 -17.047  1.00 15.00      A    O  
ATOM   1164  N   LYS A 132      19.193  -5.372 -15.210  1.00 15.00      A    N  
ATOM   1165  HN  LYS A 132      18.952  -5.366 -14.260  1.00 15.00      A    H  
ATOM   1166  CA  LYS A 132      19.367  -6.659 -15.895  1.00 15.00      A    C  
ATOM   1167  CB  LYS A 132      19.472  -7.817 -14.898  1.00 15.00      A    C  
ATOM   1168  CG  LYS A 132      20.788  -7.856 -14.139  1.00 15.00      A    C  
ATOM   1169  CD  LYS A 132      21.005  -9.201 -13.466  1.00 15.00      A    C  
ATOM   1170  CE  LYS A 132      21.430 -10.260 -14.469  1.00 15.00      A    C  
ATOM   1171  NZ  LYS A 132      22.797  -9.997 -14.988  1.00 15.00      A    N  
ATOM   1172  HZ1 LYS A 132      22.801  -9.126 -15.556  1.00 15.00      A    H  
ATOM   1173  HZ2 LYS A 132      23.114 -10.789 -15.582  1.00 15.00      A    H  
ATOM   1174  HZ3 LYS A 132      23.460  -9.884 -14.195  1.00 15.00      A    H  
ATOM   1175  C   LYS A 132      18.258  -6.923 -16.914  1.00 15.00      A    C  
ATOM   1176  O   LYS A 132      17.076  -6.691 -16.645  1.00 15.00      A    O  
ATOM   1177  N   LEU A 133      18.654  -7.413 -18.090  1.00 15.00      A    N  
ATOM   1178  HN  LEU A 133      19.609  -7.573 -18.242  1.00 15.00      A    H  
ATOM   1179  CA  LEU A 133      17.706  -7.689 -19.167  1.00 15.00      A    C  
ATOM   1180  CB  LEU A 133      17.903  -6.673 -20.296  1.00 15.00      A    C  
ATOM   1181  CG  LEU A 133      19.317  -6.573 -20.882  1.00 15.00      A    C  
ATOM   1182  CD1 LEU A 133      19.413  -7.313 -22.210  1.00 15.00      A    C  
ATOM   1183  CD2 LEU A 133      19.731  -5.119 -21.043  1.00 15.00      A    C  
ATOM   1184  C   LEU A 133      17.827  -9.104 -19.739  1.00 15.00      A    C  
ATOM   1185  O   LEU A 133      16.997  -9.515 -20.549  1.00 15.00      A    O  
ATOM   1186  N   LYS A 134      18.851  -9.846 -19.331  1.00 15.00      A    N  
ATOM   1187  HN  LYS A 134      19.479  -9.483 -18.672  1.00 15.00      A    H  
ATOM   1188  CA  LYS A 134      19.059 -11.198 -19.853  1.00 15.00      A    C  
ATOM   1189  CB  LYS A 134      20.543 -11.579 -19.845  1.00 15.00      A    C  
ATOM   1190  CG  LYS A 134      21.381 -10.814 -20.860  1.00 15.00      A    C  
ATOM   1191  CD  LYS A 134      22.818 -11.316 -20.897  1.00 15.00      A    C  
ATOM   1192  CE  LYS A 134      22.921 -12.675 -21.575  1.00 15.00      A    C  
ATOM   1193  NZ  LYS A 134      24.337 -13.123 -21.704  1.00 15.00      A    N  
ATOM   1194  HZ1 LYS A 134      24.804 -13.104 -20.775  1.00 15.00      A    H  
ATOM   1195  HZ2 LYS A 134      24.854 -12.495 -22.352  1.00 15.00      A    H  
ATOM   1196  HZ3 LYS A 134      24.372 -14.093 -22.079  1.00 15.00      A    H  
ATOM   1197  C   LYS A 134      18.212 -12.260 -19.150  1.00 15.00      A    C  
ATOM   1198  O   LYS A 134      17.222 -12.739 -19.705  1.00 15.00      A    O  
ATOM   1199  N   VAL A 135      18.606 -12.628 -17.935  1.00 15.00      A    N  
ATOM   1200  HN  VAL A 135      19.392 -12.200 -17.539  1.00 15.00      A    H  
ATOM   1201  CA  VAL A 135      17.892 -13.651 -17.175  1.00 15.00      A    C  
ATOM   1202  CB  VAL A 135      18.882 -14.674 -16.562  1.00 15.00      A    C  
ATOM   1203  CG1 VAL A 135      18.162 -15.942 -16.124  1.00 15.00      A    C  
ATOM   1204  CG2 VAL A 135      20.001 -15.004 -17.540  1.00 15.00      A    C  
ATOM   1205  C   VAL A 135      17.067 -13.029 -16.050  1.00 15.00      A    C  
ATOM   1206  O   VAL A 135      17.377 -11.935 -15.576  1.00 15.00      A    O  
ATOM   1207  N   GLU A 136      16.006 -13.727 -15.639  1.00 15.00      A    N  
ATOM   1208  HN  GLU A 136      15.793 -14.575 -16.080  1.00 15.00      A    H  
ATOM   1209  CA  GLU A 136      15.156 -13.258 -14.551  1.00 15.00      A    C  
ATOM   1210  CB  GLU A 136      13.803 -13.978 -14.561  1.00 15.00      A    C  
ATOM   1211  CG  GLU A 136      13.889 -15.491 -14.438  1.00 15.00      A    C  
ATOM   1212  CD  GLU A 136      12.562 -16.121 -14.056  1.00 15.00      A    C  
ATOM   1213  OE1 GLU A 136      11.531 -15.413 -14.095  1.00 15.00      A    O  
ATOM   1214  OE2 GLU A 136      12.553 -17.324 -13.717  1.00 15.00      A    O  
ATOM   1215  C   GLU A 136      15.866 -13.463 -13.215  1.00 15.00      A    C  
ATOM   1216  O   GLU A 136      16.666 -14.389 -13.068  1.00 15.00      A    O  
ATOM   1217  N   GLN A 137      15.583 -12.601 -12.244  1.00 15.00      A    N  
ATOM   1218  HN  GLN A 137      14.924 -11.893 -12.403  1.00 15.00      A    H  
ATOM   1219  CA  GLN A 137      16.238 -12.695 -10.944  1.00 15.00      A    C  
ATOM   1220  CB  GLN A 137      17.169 -11.496 -10.729  1.00 15.00      A    C  
ATOM   1221  CG  GLN A 137      18.058 -11.185 -11.926  1.00 15.00      A    C  
ATOM   1222  CD  GLN A 137      19.113 -12.249 -12.168  1.00 15.00      A    C  
ATOM   1223  OE1 GLN A 137      19.741 -12.742 -11.235  1.00 15.00      A    O  
ATOM   1224  NE2 GLN A 137      19.297 -12.625 -13.427  1.00 15.00      A    N  
ATOM   1225 HE21 GLN A 137      18.749 -12.203 -14.122  1.00 15.00      A    H  
ATOM   1226 HE22 GLN A 137      19.972 -13.312 -13.611  1.00 15.00      A    H  
ATOM   1227  C   GLN A 137      15.247 -12.822  -9.790  1.00 15.00      A    C  
ATOM   1228  O   GLN A 137      14.477 -11.906  -9.510  1.00 15.00      A    O  
ATOM   1229  N   HIS A 138      15.282 -13.970  -9.122  1.00 15.00      A    N  
ATOM   1230  HN  HIS A 138      15.915 -14.663  -9.402  1.00 15.00      A    H  
ATOM   1231  CA  HIS A 138      14.409 -14.229  -7.982  1.00 15.00      A    C  
ATOM   1232  CB  HIS A 138      14.113 -15.730  -7.899  1.00 15.00      A    C  
ATOM   1233  CG  HIS A 138      12.848 -16.094  -7.178  1.00 15.00      A    C  
ATOM   1234  ND1 HIS A 138      12.111 -17.194  -7.550  1.00 15.00      A    N  
ATOM   1235  CD2 HIS A 138      12.253 -15.500  -6.112  1.00 15.00      A    C  
ATOM   1236  CE1 HIS A 138      11.095 -17.252  -6.711  1.00 15.00      A    C  
ATOM   1237  NE2 HIS A 138      11.139 -16.249  -5.824  1.00 15.00      A    N  
ATOM   1238  HE2 HIS A 138      10.503 -16.084  -5.098  1.00 15.00      A    H  
ATOM   1239  C   HIS A 138      15.106 -13.757  -6.706  1.00 15.00      A    C  
ATOM   1240  O   HIS A 138      16.104 -14.342  -6.287  1.00 15.00      A    O  
ATOM   1241  N   VAL A 139      14.587 -12.692  -6.099  1.00 15.00      A    N  
ATOM   1242  HN  VAL A 139      13.781 -12.273  -6.469  1.00 15.00      A    H  
ATOM   1243  CA  VAL A 139      15.193 -12.136  -4.889  1.00 15.00      A    C  
ATOM   1244  CB  VAL A 139      15.652 -10.677  -5.099  1.00 15.00      A    C  
ATOM   1245  CG1 VAL A 139      16.772 -10.606  -6.126  1.00 15.00      A    C  
ATOM   1246  CG2 VAL A 139      14.482  -9.796  -5.515  1.00 15.00      A    C  
ATOM   1247  C   VAL A 139      14.264 -12.200  -3.678  1.00 15.00      A    C  
ATOM   1248  O   VAL A 139      13.069 -12.474  -3.804  1.00 15.00      A    O  
ATOM   1249  N   GLU A 140      14.837 -11.941  -2.503  1.00 15.00      A    N  
ATOM   1250  HN  GLU A 140      15.796 -11.738  -2.480  1.00 15.00      A    H  
ATOM   1251  CA  GLU A 140      14.091 -11.950  -1.250  1.00 15.00      A    C  
ATOM   1252  CB  GLU A 140      14.358 -13.245  -0.478  1.00 15.00      A    C  
ATOM   1253  CG  GLU A 140      13.512 -14.428  -0.915  1.00 15.00      A    C  
ATOM   1254  CD  GLU A 140      13.757 -15.659  -0.064  1.00 15.00      A    C  
ATOM   1255  OE1 GLU A 140      13.645 -15.555   1.177  1.00 15.00      A    O  
ATOM   1256  OE2 GLU A 140      14.062 -16.727  -0.636  1.00 15.00      A    O  
ATOM   1257  C   GLU A 140      14.483 -10.758  -0.383  1.00 15.00      A    C  
ATOM   1258  O   GLU A 140      15.606 -10.258  -0.471  1.00 15.00      A    O  
ATOM   1259  N   LEU A 141      13.556 -10.307   0.456  1.00 15.00      A    N  
ATOM   1260  HN  LEU A 141      12.678 -10.744   0.480  1.00 15.00      A    H  
ATOM   1261  CA  LEU A 141      13.818  -9.181   1.344  1.00 15.00      A    C  
ATOM   1262  CB  LEU A 141      12.753  -8.094   1.187  1.00 15.00      A    C  
ATOM   1263  CG  LEU A 141      13.079  -6.743   1.829  1.00 15.00      A    C  
ATOM   1264  CD1 LEU A 141      14.333  -6.141   1.212  1.00 15.00      A    C  
ATOM   1265  CD2 LEU A 141      11.904  -5.788   1.701  1.00 15.00      A    C  
ATOM   1266  C   LEU A 141      13.898  -9.648   2.792  1.00 15.00      A    C  
ATOM   1267  O   LEU A 141      13.143 -10.526   3.213  1.00 15.00      A    O  
ATOM   1268  N   TYR A 142      14.821  -9.062   3.548  1.00 15.00      A    N  
ATOM   1269  HN  TYR A 142      15.388  -8.366   3.154  1.00 15.00      A    H  
ATOM   1270  CA  TYR A 142      15.012  -9.427   4.947  1.00 15.00      A    C  
ATOM   1271  CB  TYR A 142      16.288 -10.256   5.114  1.00 15.00      A    C  
ATOM   1272  CG  TYR A 142      16.151 -11.693   4.668  1.00 15.00      A    C  
ATOM   1273  CD1 TYR A 142      16.349 -12.055   3.341  1.00 15.00      A    C  
ATOM   1274  CD2 TYR A 142      15.818 -12.689   5.575  1.00 15.00      A    C  
ATOM   1275  CE1 TYR A 142      16.217 -13.368   2.933  1.00 15.00      A    C  
ATOM   1276  CE2 TYR A 142      15.686 -14.003   5.176  1.00 15.00      A    C  
ATOM   1277  CZ  TYR A 142      15.886 -14.338   3.855  1.00 15.00      A    C  
ATOM   1278  OH  TYR A 142      15.755 -15.647   3.454  1.00 15.00      A    O  
ATOM   1279  HH  TYR A 142      16.228 -15.778   2.630  1.00 15.00      A    H  
ATOM   1280  C   TYR A 142      15.069  -8.201   5.851  1.00 15.00      A    C  
ATOM   1281  O   TYR A 142      15.448  -7.114   5.421  1.00 15.00      A    O  
ATOM   1282  N   GLN A 143      14.680  -8.391   7.107  1.00 15.00      A    N  
ATOM   1283  HN  GLN A 143      14.369  -9.280   7.379  1.00 15.00      A    H  
ATOM   1284  CA  GLN A 143      14.694  -7.316   8.092  1.00 15.00      A    C  
ATOM   1285  CB  GLN A 143      13.309  -7.159   8.723  1.00 15.00      A    C  
ATOM   1286  CG  GLN A 143      13.181  -5.970   9.663  1.00 15.00      A    C  
ATOM   1287  CD  GLN A 143      11.981  -6.077  10.583  1.00 15.00      A    C  
ATOM   1288  OE1 GLN A 143      10.966  -6.681  10.235  1.00 15.00      A    O  
ATOM   1289  NE2 GLN A 143      12.090  -5.483  11.766  1.00 15.00      A    N  
ATOM   1290 HE21 GLN A 143      12.925  -5.016  11.974  1.00 15.00      A    H  
ATOM   1291 HE22 GLN A 143      11.331  -5.541  12.384  1.00 15.00      A    H  
ATOM   1292  C   GLN A 143      15.724  -7.617   9.175  1.00 15.00      A    C  
ATOM   1293  O   GLN A 143      15.823  -8.751   9.645  1.00 15.00      A    O  
ATOM   1294  N   LYS A 144      16.491  -6.604   9.571  1.00 15.00      A    N  
ATOM   1295  HN  LYS A 144      16.367  -5.720   9.167  1.00 15.00      A    H  
ATOM   1296  CA  LYS A 144      17.513  -6.790  10.592  1.00 15.00      A    C  
ATOM   1297  CB  LYS A 144      18.641  -5.766  10.476  1.00 15.00      A    C  
ATOM   1298  CG  LYS A 144      19.848  -6.127  11.325  1.00 15.00      A    C  
ATOM   1299  CD  LYS A 144      20.898  -5.035  11.325  1.00 15.00      A    C  
ATOM   1300  CE  LYS A 144      22.055  -5.411  12.235  1.00 15.00      A    C  
ATOM   1301  NZ  LYS A 144      23.103  -4.359  12.271  1.00 15.00      A    N  
ATOM   1302  HZ1 LYS A 144      23.547  -4.264  11.336  1.00 15.00      A    H  
ATOM   1303  HZ2 LYS A 144      23.835  -4.608  12.967  1.00 15.00      A    H  
ATOM   1304  HZ3 LYS A 144      22.683  -3.446  12.538  1.00 15.00      A    H  
ATOM   1305  C   LYS A 144      16.943  -6.796  12.007  1.00 15.00      A    C  
ATOM   1306  O   LYS A 144      16.206  -5.893  12.406  1.00 15.00      A    O  
ATOM   1307  N   TYR A 145      17.305  -7.835  12.751  1.00 15.00      A    N  
ATOM   1308  HN  TYR A 145      17.880  -8.519  12.351  1.00 15.00      A    H  
ATOM   1309  CA  TYR A 145      16.875  -8.009  14.132  1.00 15.00      A    C  
ATOM   1310  CB  TYR A 145      15.895  -9.189  14.210  1.00 15.00      A    C  
ATOM   1311  CG  TYR A 145      15.018  -9.245  15.450  1.00 15.00      A    C  
ATOM   1312  CD1 TYR A 145      15.435  -8.716  16.667  1.00 15.00      A    C  
ATOM   1313  CD2 TYR A 145      13.766  -9.844  15.399  1.00 15.00      A    C  
ATOM   1314  CE1 TYR A 145      14.634  -8.783  17.791  1.00 15.00      A    C  
ATOM   1315  CE2 TYR A 145      12.957  -9.913  16.517  1.00 15.00      A    C  
ATOM   1316  CZ  TYR A 145      13.396  -9.382  17.710  1.00 15.00      A    C  
ATOM   1317  OH  TYR A 145      12.596  -9.452  18.826  1.00 15.00      A    O  
ATOM   1318  HH  TYR A 145      12.645  -8.623  19.307  1.00 15.00      A    H  
ATOM   1319  C   TYR A 145      18.097  -8.298  15.005  1.00 15.00      A    C  
ATOM   1320  O   TYR A 145      18.892  -9.180  14.688  1.00 15.00      A    O  
ATOM   1321  N   SER A 146      18.245  -7.536  16.090  1.00 15.00      A    N  
ATOM   1322  HN  SER A 146      17.587  -6.830  16.263  1.00 15.00      A    H  
ATOM   1323  CA  SER A 146      19.357  -7.710  17.027  1.00 15.00      A    C  
ATOM   1324  CB  SER A 146      19.245  -9.043  17.780  1.00 15.00      A    C  
ATOM   1325  OG  SER A 146      20.128  -9.081  18.889  1.00 15.00      A    O  
ATOM   1326  HG  SER A 146      20.675  -9.869  18.837  1.00 15.00      A    H  
ATOM   1327  C   SER A 146      20.721  -7.563  16.344  1.00 15.00      A    C  
ATOM   1328  O   SER A 146      21.057  -6.488  15.847  1.00 15.00      A    O  
ATOM   1329  N   GLN A 147      21.500  -8.647  16.312  1.00 15.00      A    N  
ATOM   1330  HN  GLN A 147      21.177  -9.482  16.711  1.00 15.00      A    H  
ATOM   1331  CA  GLN A 147      22.823  -8.616  15.697  1.00 15.00      A    C  
ATOM   1332  CB  GLN A 147      23.920  -8.601  16.763  1.00 15.00      A    C  
ATOM   1333  CG  GLN A 147      24.017  -7.286  17.518  1.00 15.00      A    C  
ATOM   1334  CD  GLN A 147      24.585  -7.453  18.910  1.00 15.00      A    C  
ATOM   1335  OE1 GLN A 147      25.788  -7.308  19.125  1.00 15.00      A    O  
ATOM   1336  NE2 GLN A 147      23.718  -7.770  19.863  1.00 15.00      A    N  
ATOM   1337 HE21 GLN A 147      22.776  -7.876  19.614  1.00 15.00      A    H  
ATOM   1338 HE22 GLN A 147      24.054  -7.884  20.775  1.00 15.00      A    H  
ATOM   1339  C   GLN A 147      23.036  -9.765  14.722  1.00 15.00      A    C  
ATOM   1340  O   GLN A 147      23.216 -10.915  15.128  1.00 15.00      A    O  
ATOM   1341  N   ASN A 148      23.000  -9.428  13.432  1.00 15.00      A    N  
ATOM   1342  HN  ASN A 148      22.825  -8.492  13.200  1.00 15.00      A    H  
ATOM   1343  CA  ASN A 148      23.207 -10.387  12.344  1.00 15.00      A    C  
ATOM   1344  CB  ASN A 148      24.566 -11.090  12.454  1.00 15.00      A    C  
ATOM   1345  CG  ASN A 148      25.125 -11.502  11.105  1.00 15.00      A    C  
ATOM   1346  OD1 ASN A 148      25.636 -10.673  10.351  1.00 15.00      A    O  
ATOM   1347  ND2 ASN A 148      25.041 -12.791  10.800  1.00 15.00      A    N  
ATOM   1348 HD21 ASN A 148      24.630 -13.395  11.453  1.00 15.00      A    H  
ATOM   1349 HD22 ASN A 148      25.392 -13.085   9.934  1.00 15.00      A    H  
ATOM   1350  C   ASN A 148      22.051 -11.381  12.174  1.00 15.00      A    C  
ATOM   1351  O   ASN A 148      22.176 -12.371  11.452  1.00 15.00      A    O  
ATOM   1352  N   SER A 149      20.924 -11.113  12.832  1.00 15.00      A    N  
ATOM   1353  HN  SER A 149      20.881 -10.322  13.408  1.00 15.00      A    H  
ATOM   1354  CA  SER A 149      19.750 -11.973  12.710  1.00 15.00      A    C  
ATOM   1355  CB  SER A 149      19.037 -12.135  14.053  1.00 15.00      A    C  
ATOM   1356  OG  SER A 149      17.932 -13.013  13.939  1.00 15.00      A    O  
ATOM   1357  HG  SER A 149      17.188 -12.658  14.429  1.00 15.00      A    H  
ATOM   1358  C   SER A 149      18.812 -11.381  11.665  1.00 15.00      A    C  
ATOM   1359  O   SER A 149      18.511 -10.188  11.697  1.00 15.00      A    O  
ATOM   1360  N   TRP A 150      18.358 -12.209  10.734  1.00 15.00      A    N  
ATOM   1361  HN  TRP A 150      18.611 -13.156  10.766  1.00 15.00      A    H  
ATOM   1362  CA  TRP A 150      17.492 -11.732   9.663  1.00 15.00      A    C  
ATOM   1363  CB  TRP A 150      18.187 -11.920   8.314  1.00 15.00      A    C  
ATOM   1364  CG  TRP A 150      19.569 -11.341   8.295  1.00 15.00      A    C  
ATOM   1365  CD1 TRP A 150      20.744 -12.009   8.489  1.00 15.00      A    C  
ATOM   1366  CD2 TRP A 150      19.918  -9.969   8.092  1.00 15.00      A    C  
ATOM   1367  NE1 TRP A 150      21.803 -11.138   8.415  1.00 15.00      A    N  
ATOM   1368  HE1 TRP A 150      22.748 -11.378   8.519  1.00 15.00      A    H  
ATOM   1369  CE2 TRP A 150      21.322  -9.879   8.171  1.00 15.00      A    C  
ATOM   1370  CE3 TRP A 150      19.181  -8.808   7.847  1.00 15.00      A    C  
ATOM   1371  CZ2 TRP A 150      22.001  -8.674   8.015  1.00 15.00      A    C  
ATOM   1372  CZ3 TRP A 150      19.857  -7.614   7.693  1.00 15.00      A    C  
ATOM   1373  CH2 TRP A 150      21.253  -7.555   7.777  1.00 15.00      A    C  
ATOM   1374  C   TRP A 150      16.114 -12.385   9.667  1.00 15.00      A    C  
ATOM   1375  O   TRP A 150      15.978 -13.588   9.891  1.00 15.00      A    O  
ATOM   1376  N   ARG A 151      15.094 -11.566   9.414  1.00 15.00      A    N  
ATOM   1377  HN  ARG A 151      15.279 -10.617   9.250  1.00 15.00      A    H  
ATOM   1378  CA  ARG A 151      13.711 -12.031   9.376  1.00 15.00      A    C  
ATOM   1379  CB  ARG A 151      12.887 -11.322  10.458  1.00 15.00      A    C  
ATOM   1380  CG  ARG A 151      11.414 -11.704  10.483  1.00 15.00      A    C  
ATOM   1381  CD  ARG A 151      10.768 -11.323  11.805  1.00 15.00      A    C  
ATOM   1382  NE  ARG A 151      11.284 -12.127  12.912  1.00 15.00      A    N  
ATOM   1383  HE  ARG A 151      11.891 -12.863  12.688  1.00 15.00      A    H  
ATOM   1384  CZ  ARG A 151      10.982 -11.917  14.191  1.00 15.00      A    C  
ATOM   1385  NH1 ARG A 151      10.165 -10.929  14.536  1.00 15.00      A    N  
ATOM   1386 HH11 ARG A 151       9.756 -10.312  13.805  1.00 15.00      A    H  
ATOM   1387 HH12 ARG A 151       9.933 -10.771  15.538  1.00 15.00      A    H  
ATOM   1388  NH2 ARG A 151      11.501 -12.698  15.129  1.00 15.00      A    N  
ATOM   1389 HH21 ARG A 151      11.266 -12.536  16.130  1.00 15.00      A    H  
ATOM   1390 HH22 ARG A 151      12.143 -13.472  14.865  1.00 15.00      A    H  
ATOM   1391  C   ARG A 151      13.098 -11.799   7.995  1.00 15.00      A    C  
ATOM   1392  O   ARG A 151      13.077 -10.673   7.498  1.00 15.00      A    O  
ATOM   1393  N   TYR A 152      12.606 -12.878   7.385  1.00 15.00      A    N  
ATOM   1394  HN  TYR A 152      12.660 -13.742   7.842  1.00 15.00      A    H  
ATOM   1395  CA  TYR A 152      11.992 -12.822   6.056  1.00 15.00      A    C  
ATOM   1396  CB  TYR A 152      11.517 -14.220   5.639  1.00 15.00      A    C  
ATOM   1397  CG  TYR A 152      10.768 -14.270   4.324  1.00 15.00      A    C  
ATOM   1398  CD1 TYR A 152      11.440 -14.174   3.112  1.00 15.00      A    C  
ATOM   1399  CD2 TYR A 152       9.387 -14.424   4.295  1.00 15.00      A    C  
ATOM   1400  CE1 TYR A 152      10.759 -14.230   1.912  1.00 15.00      A    C  
ATOM   1401  CE2 TYR A 152       8.698 -14.479   3.099  1.00 15.00      A    C  
ATOM   1402  CZ  TYR A 152       9.389 -14.382   1.911  1.00 15.00      A    C  
ATOM   1403  OH  TYR A 152       8.708 -14.440   0.718  1.00 15.00      A    O  
ATOM   1404  HH  TYR A 152       8.037 -13.753   0.698  1.00 15.00      A    H  
ATOM   1405  C   TYR A 152      10.832 -11.828   5.999  1.00 15.00      A    C  
ATOM   1406  O   TYR A 152      10.013 -11.757   6.917  1.00 15.00      A    O  
ATOM   1407  N   LEU A 153      10.773 -11.067   4.908  1.00 15.00      A    N  
ATOM   1408  HN  LEU A 153      11.457 -11.174   4.214  1.00 15.00      A    H  
ATOM   1409  CA  LEU A 153       9.723 -10.077   4.719  1.00 15.00      A    C  
ATOM   1410  CB  LEU A 153      10.314  -8.678   4.538  1.00 15.00      A    C  
ATOM   1411  CG  LEU A 153      10.948  -8.037   5.773  1.00 15.00      A    C  
ATOM   1412  CD1 LEU A 153      11.538  -6.681   5.418  1.00 15.00      A    C  
ATOM   1413  CD2 LEU A 153       9.928  -7.899   6.893  1.00 15.00      A    C  
ATOM   1414  C   LEU A 153       8.826 -10.414   3.534  1.00 15.00      A    C  
ATOM   1415  O   LEU A 153       7.684 -10.838   3.717  1.00 15.00      A    O  
ATOM   1416  N   SER A 154       9.342 -10.244   2.314  1.00 15.00      A    N  
ATOM   1417  HN  SER A 154      10.273  -9.952   2.217  1.00 15.00      A    H  
ATOM   1418  CA  SER A 154       8.536 -10.504   1.125  1.00 15.00      A    C  
ATOM   1419  CB  SER A 154       7.858  -9.219   0.650  1.00 15.00      A    C  
ATOM   1420  OG  SER A 154       8.818  -8.261   0.243  1.00 15.00      A    O  
ATOM   1421  HG  SER A 154       9.589  -8.711  -0.109  1.00 15.00      A    H  
ATOM   1422  C   SER A 154       9.315 -11.136  -0.025  1.00 15.00      A    C  
ATOM   1423  O   SER A 154      10.543 -11.065  -0.095  1.00 15.00      A    O  
ATOM   1424  N   ASN A 155       8.554 -11.719  -0.946  1.00 15.00      A    N  
ATOM   1425  HN  ASN A 155       7.579 -11.697  -0.828  1.00 15.00      A    H  
ATOM   1426  CA  ASN A 155       9.097 -12.386  -2.123  1.00 15.00      A    C  
ATOM   1427  CB  ASN A 155       8.283 -13.660  -2.379  1.00 15.00      A    C  
ATOM   1428  CG  ASN A 155       9.010 -14.672  -3.232  1.00 15.00      A    C  
ATOM   1429  OD1 ASN A 155      10.224 -14.819  -3.135  1.00 15.00      A    O  
ATOM   1430  ND2 ASN A 155       8.271 -15.363  -4.084  1.00 15.00      A    N  
ATOM   1431 HD21 ASN A 155       7.310 -15.170  -4.125  1.00 15.00      A    H  
ATOM   1432 HD22 ASN A 155       8.708 -16.061  -4.612  1.00 15.00      A    H  
ATOM   1433  C   ASN A 155       8.978 -11.469  -3.336  1.00 15.00      A    C  
ATOM   1434  O   ASN A 155       8.072 -10.634  -3.396  1.00 15.00      A    O  
ATOM   1435  N   ARG A 156       9.867 -11.643  -4.318  1.00 15.00      A    N  
ATOM   1436  HN  ARG A 156      10.554 -12.333  -4.235  1.00 15.00      A    H  
ATOM   1437  CA  ARG A 156       9.837 -10.814  -5.507  1.00 15.00      A    C  
ATOM   1438  CB  ARG A 156      10.531  -9.478  -5.236  1.00 15.00      A    C  
ATOM   1439  CG  ARG A 156       9.933  -8.338  -6.024  1.00 15.00      A    C  
ATOM   1440  CD  ARG A 156       8.420  -8.339  -5.918  1.00 15.00      A    C  
ATOM   1441  NE  ARG A 156       7.886  -7.131  -6.491  1.00 15.00      A    N  
ATOM   1442  HE  ARG A 156       7.632  -7.142  -7.447  1.00 15.00      A    H  
ATOM   1443  CZ  ARG A 156       7.701  -6.035  -5.783  1.00 15.00      A    C  
ATOM   1444  NH1 ARG A 156       7.969  -6.022  -4.488  1.00 15.00      A    N  
ATOM   1445 HH11 ARG A 156       8.327  -6.881  -4.019  1.00 15.00      A    H  
ATOM   1446 HH12 ARG A 156       7.813  -5.153  -3.944  1.00 15.00      A    H  
ATOM   1447  NH2 ARG A 156       7.361  -4.906  -6.380  1.00 15.00      A    N  
ATOM   1448 HH21 ARG A 156       7.254  -4.881  -7.410  1.00 15.00      A    H  
ATOM   1449 HH22 ARG A 156       7.202  -4.044  -5.823  1.00 15.00      A    H  
ATOM   1450  C   ARG A 156      10.442 -11.507  -6.736  1.00 15.00      A    C  
ATOM   1451  O   ARG A 156      11.464 -12.184  -6.646  1.00 15.00      A    O  
ATOM   1452  N   LEU A 157       9.786 -11.340  -7.884  1.00 15.00      A    N  
ATOM   1453  HN  LEU A 157       8.962 -10.813  -7.890  1.00 15.00      A    H  
ATOM   1454  CA  LEU A 157      10.261 -11.915  -9.138  1.00 15.00      A    C  
ATOM   1455  CB  LEU A 157       9.180 -12.789  -9.789  1.00 15.00      A    C  
ATOM   1456  CG  LEU A 157       9.315 -14.305  -9.587  1.00 15.00      A    C  
ATOM   1457  CD1 LEU A 157      10.710 -14.781  -9.969  1.00 15.00      A    C  
ATOM   1458  CD2 LEU A 157       8.977 -14.699  -8.157  1.00 15.00      A    C  
ATOM   1459  C   LEU A 157      10.672 -10.787 -10.075  1.00 15.00      A    C  
ATOM   1460  O   LEU A 157       9.940  -9.812 -10.239  1.00 15.00      A    O  
ATOM   1461  N   LEU A 158      11.849 -10.907 -10.670  1.00 15.00      A    N  
ATOM   1462  HN  LEU A 158      12.394 -11.706 -10.500  1.00 15.00      A    H  
ATOM   1463  CA  LEU A 158      12.344  -9.869 -11.572  1.00 15.00      A    C  
ATOM   1464  CB  LEU A 158      13.778  -9.448 -11.227  1.00 15.00      A    C  
ATOM   1465  CG  LEU A 158      13.932  -8.328 -10.188  1.00 15.00      A    C  
ATOM   1466  CD1 LEU A 158      13.304  -8.721  -8.860  1.00 15.00      A    C  
ATOM   1467  CD2 LEU A 158      15.398  -7.974  -9.996  1.00 15.00      A    C  
ATOM   1468  C   LEU A 158      12.227 -10.254 -13.038  1.00 15.00      A    C  
ATOM   1469  O   LEU A 158      12.814 -11.237 -13.487  1.00 15.00      A    O  
ATOM   1470  N   ALA A 159      11.464  -9.459 -13.778  1.00 15.00      A    N  
ATOM   1471  HN  ALA A 159      11.019  -8.696 -13.351  1.00 15.00      A    H  
ATOM   1472  CA  ALA A 159      11.268  -9.688 -15.201  1.00 15.00      A    C  
ATOM   1473  CB  ALA A 159       9.944  -9.091 -15.655  1.00 15.00      A    C  
ATOM   1474  C   ALA A 159      12.418  -9.085 -15.999  1.00 15.00      A    C  
ATOM   1475  O   ALA A 159      12.873  -7.981 -15.702  1.00 15.00      A    O  
ATOM   1476  N   PRO A 160      12.912  -9.812 -17.016  1.00 15.00      A    N  
ATOM   1477  CA  PRO A 160      14.015  -9.340 -17.857  1.00 15.00      A    C  
ATOM   1478  CB  PRO A 160      14.420 -10.586 -18.650  1.00 15.00      A    C  
ATOM   1479  CG  PRO A 160      13.198 -11.442 -18.678  1.00 15.00      A    C  
ATOM   1480  CD  PRO A 160      12.441 -11.154 -17.411  1.00 15.00      A    C  
ATOM   1481  C   PRO A 160      13.588  -8.206 -18.790  1.00 15.00      A    C  
ATOM   1482  O   PRO A 160      12.957  -8.433 -19.822  1.00 15.00      A    O  
ATOM   1483  N   SER A 161      13.928  -6.979 -18.403  1.00 15.00      A    N  
ATOM   1484  HN  SER A 161      14.422  -6.864 -17.565  1.00 15.00      A    H  
ATOM   1485  CA  SER A 161      13.589  -5.800 -19.190  1.00 15.00      A    C  
ATOM   1486  CB  SER A 161      12.642  -4.888 -18.405  1.00 15.00      A    C  
ATOM   1487  OG  SER A 161      11.570  -5.626 -17.843  1.00 15.00      A    O  
ATOM   1488  HG  SER A 161      11.790  -6.560 -17.840  1.00 15.00      A    H  
ATOM   1489  C   SER A 161      14.850  -5.033 -19.572  1.00 15.00      A    C  
ATOM   1490  O   SER A 161      15.713  -4.785 -18.728  1.00 15.00      A    O  
ATOM   1491  N   ASP A 162      14.948  -4.663 -20.848  1.00 15.00      A    N  
ATOM   1492  HN  ASP A 162      14.221  -4.889 -21.465  1.00 15.00      A    H  
ATOM   1493  CA  ASP A 162      16.107  -3.929 -21.358  1.00 15.00      A    C  
ATOM   1494  CB  ASP A 162      16.101  -3.840 -22.894  1.00 15.00      A    C  
ATOM   1495  CG  ASP A 162      14.830  -3.247 -23.494  1.00 15.00      A    C  
ATOM   1496  OD1 ASP A 162      13.827  -3.089 -22.763  1.00 15.00      A    O  
ATOM   1497  OD2 ASP A 162      14.838  -2.947 -24.707  1.00 15.00      A    O  
ATOM   1498  C   ASP A 162      16.268  -2.552 -20.715  1.00 15.00      A    C  
ATOM   1499  O   ASP A 162      17.386  -2.123 -20.428  1.00 15.00      A    O  
ATOM   1500  N   SER A 163      15.153  -1.868 -20.485  1.00 15.00      A    N  
ATOM   1501  HN  SER A 163      14.290  -2.259 -20.740  1.00 15.00      A    H  
ATOM   1502  CA  SER A 163      15.181  -0.550 -19.867  1.00 15.00      A    C  
ATOM   1503  CB  SER A 163      14.042   0.320 -20.407  1.00 15.00      A    C  
ATOM   1504  OG  SER A 163      14.096   1.631 -19.869  1.00 15.00      A    O  
ATOM   1505  HG  SER A 163      14.826   2.111 -20.266  1.00 15.00      A    H  
ATOM   1506  C   SER A 163      15.079  -0.668 -18.349  1.00 15.00      A    C  
ATOM   1507  O   SER A 163      14.277  -1.450 -17.835  1.00 15.00      A    O  
ATOM   1508  N   PRO A 164      15.908   0.097 -17.613  1.00 15.00      A    N  
ATOM   1509  CA  PRO A 164      15.907   0.088 -16.145  1.00 15.00      A    C  
ATOM   1510  CB  PRO A 164      16.978   1.121 -15.770  1.00 15.00      A    C  
ATOM   1511  CG  PRO A 164      17.178   1.940 -17.000  1.00 15.00      A    C  
ATOM   1512  CD  PRO A 164      16.920   1.019 -18.154  1.00 15.00      A    C  
ATOM   1513  C   PRO A 164      14.555   0.499 -15.568  1.00 15.00      A    C  
ATOM   1514  O   PRO A 164      14.009   1.547 -15.917  1.00 15.00      A    O  
ATOM   1515  N   GLU A 165      14.017  -0.340 -14.690  1.00 15.00      A    N  
ATOM   1516  HN  GLU A 165      14.500  -1.159 -14.455  1.00 15.00      A    H  
ATOM   1517  CA  GLU A 165      12.730  -0.069 -14.062  1.00 15.00      A    C  
ATOM   1518  CB  GLU A 165      11.684  -1.101 -14.492  1.00 15.00      A    C  
ATOM   1519  CG  GLU A 165      11.173  -0.910 -15.913  1.00 15.00      A    C  
ATOM   1520  CD  GLU A 165      10.174  -1.975 -16.328  1.00 15.00      A    C  
ATOM   1521  OE1 GLU A 165       9.435  -2.472 -15.451  1.00 15.00      A    O  
ATOM   1522  OE2 GLU A 165      10.129  -2.309 -17.532  1.00 15.00      A    O  
ATOM   1523  C   GLU A 165      12.860  -0.035 -12.544  1.00 15.00      A    C  
ATOM   1524  O   GLU A 165      13.649  -0.782 -11.962  1.00 15.00      A    O  
ATOM   1525  N   TRP A 166      12.083   0.839 -11.913  1.00 15.00      A    N  
ATOM   1526  HN  TRP A 166      11.474   1.400 -12.438  1.00 15.00      A    H  
ATOM   1527  CA  TRP A 166      12.110   0.990 -10.461  1.00 15.00      A    C  
ATOM   1528  CB  TRP A 166      11.612   2.380 -10.057  1.00 15.00      A    C  
ATOM   1529  CG  TRP A 166      12.619   3.472 -10.255  1.00 15.00      A    C  
ATOM   1530  CD1 TRP A 166      12.722   4.312 -11.326  1.00 15.00      A    C  
ATOM   1531  CD2 TRP A 166      13.665   3.847  -9.350  1.00 15.00      A    C  
ATOM   1532  NE1 TRP A 166      13.767   5.185 -11.145  1.00 15.00      A    N  
ATOM   1533  HE1 TRP A 166      14.040   5.884 -11.775  1.00 15.00      A    H  
ATOM   1534  CE2 TRP A 166      14.363   4.920  -9.940  1.00 15.00      A    C  
ATOM   1535  CE3 TRP A 166      14.080   3.379  -8.100  1.00 15.00      A    C  
ATOM   1536  CZ2 TRP A 166      15.450   5.532  -9.321  1.00 15.00      A    C  
ATOM   1537  CZ3 TRP A 166      15.159   3.987  -7.488  1.00 15.00      A    C  
ATOM   1538  CH2 TRP A 166      15.832   5.052  -8.098  1.00 15.00      A    C  
ATOM   1539  C   TRP A 166      11.275  -0.076  -9.758  1.00 15.00      A    C  
ATOM   1540  O   TRP A 166      10.217  -0.476 -10.245  1.00 15.00      A    O  
ATOM   1541  N   LEU A 167      11.765  -0.529  -8.608  1.00 15.00      A    N  
ATOM   1542  HN  LEU A 167      12.622  -0.179  -8.286  1.00 15.00      A    H  
ATOM   1543  CA  LEU A 167      11.070  -1.534  -7.809  1.00 15.00      A    C  
ATOM   1544  CB  LEU A 167      11.903  -2.815  -7.707  1.00 15.00      A    C  
ATOM   1545  CG  LEU A 167      12.139  -3.581  -9.011  1.00 15.00      A    C  
ATOM   1546  CD1 LEU A 167      13.103  -4.733  -8.780  1.00 15.00      A    C  
ATOM   1547  CD2 LEU A 167      10.825  -4.090  -9.584  1.00 15.00      A    C  
ATOM   1548  C   LEU A 167      10.786  -0.987  -6.414  1.00 15.00      A    C  
ATOM   1549  O   LEU A 167      11.593  -0.243  -5.860  1.00 15.00      A    O  
ATOM   1550  N   SER A 168       9.639  -1.354  -5.850  1.00 15.00      A    N  
ATOM   1551  HN  SER A 168       9.034  -1.950  -6.339  1.00 15.00      A    H  
ATOM   1552  CA  SER A 168       9.259  -0.886  -4.521  1.00 15.00      A    C  
ATOM   1553  CB  SER A 168       8.125   0.135  -4.622  1.00 15.00      A    C  
ATOM   1554  OG  SER A 168       7.015  -0.410  -5.312  1.00 15.00      A    O  
ATOM   1555  HG  SER A 168       6.212   0.033  -5.030  1.00 15.00      A    H  
ATOM   1556  C   SER A 168       8.847  -2.039  -3.609  1.00 15.00      A    C  
ATOM   1557  O   SER A 168       8.245  -3.015  -4.056  1.00 15.00      A    O  
ATOM   1558  N   PHE A 169       9.181  -1.915  -2.326  1.00 15.00      A    N  
ATOM   1559  HN  PHE A 169       9.668  -1.115  -2.037  1.00 15.00      A    H  
ATOM   1560  CA  PHE A 169       8.847  -2.935  -1.335  1.00 15.00      A    C  
ATOM   1561  CB  PHE A 169      10.117  -3.629  -0.828  1.00 15.00      A    C  
ATOM   1562  CG  PHE A 169      10.848  -4.431  -1.868  1.00 15.00      A    C  
ATOM   1563  CD1 PHE A 169      11.838  -3.850  -2.643  1.00 15.00      A    C  
ATOM   1564  CD2 PHE A 169      10.549  -5.769  -2.065  1.00 15.00      A    C  
ATOM   1565  CE1 PHE A 169      12.515  -4.586  -3.596  1.00 15.00      A    C  
ATOM   1566  CE2 PHE A 169      11.222  -6.512  -3.017  1.00 15.00      A    C  
ATOM   1567  CZ  PHE A 169      12.206  -5.919  -3.784  1.00 15.00      A    C  
ATOM   1568  C   PHE A 169       8.106  -2.311  -0.156  1.00 15.00      A    C  
ATOM   1569  O   PHE A 169       8.605  -1.375   0.468  1.00 15.00      A    O  
ATOM   1570  N   ASP A 170       6.919  -2.832   0.148  1.00 15.00      A    N  
ATOM   1571  HN  ASP A 170       6.574  -3.580  -0.382  1.00 15.00      A    H  
ATOM   1572  CA  ASP A 170       6.121  -2.313   1.256  1.00 15.00      A    C  
ATOM   1573  CB  ASP A 170       4.658  -2.748   1.134  1.00 15.00      A    C  
ATOM   1574  CG  ASP A 170       3.790  -2.191   2.248  1.00 15.00      A    C  
ATOM   1575  OD1 ASP A 170       3.151  -2.993   2.962  1.00 15.00      A    O  
ATOM   1576  OD2 ASP A 170       3.755  -0.952   2.411  1.00 15.00      A    O  
ATOM   1577  C   ASP A 170       6.695  -2.735   2.606  1.00 15.00      A    C  
ATOM   1578  O   ASP A 170       6.646  -3.908   2.979  1.00 15.00      A    O  
ATOM   1579  N   VAL A 171       7.245  -1.763   3.329  1.00 15.00      A    N  
ATOM   1580  HN  VAL A 171       7.250  -0.851   2.970  1.00 15.00      A    H  
ATOM   1581  CA  VAL A 171       7.838  -2.008   4.640  1.00 15.00      A    C  
ATOM   1582  CB  VAL A 171       9.383  -1.976   4.576  1.00 15.00      A    C  
ATOM   1583  CG1 VAL A 171       9.919  -3.236   3.913  1.00 15.00      A    C  
ATOM   1584  CG2 VAL A 171       9.871  -0.735   3.839  1.00 15.00      A    C  
ATOM   1585  C   VAL A 171       7.355  -0.973   5.654  1.00 15.00      A    C  
ATOM   1586  O   VAL A 171       8.107  -0.554   6.534  1.00 15.00      A    O  
ATOM   1587  N   THR A 172       6.089  -0.580   5.530  1.00 15.00      A    N  
ATOM   1588  HN  THR A 172       5.540  -0.970   4.818  1.00 15.00      A    H  
ATOM   1589  CA  THR A 172       5.490   0.416   6.418  1.00 15.00      A    C  
ATOM   1590  CB  THR A 172       4.051   0.753   5.989  1.00 15.00      A    C  
ATOM   1591  OG1 THR A 172       4.044   1.099   4.600  1.00 15.00      A    O  
ATOM   1592  HG1 THR A 172       3.844   0.319   4.076  1.00 15.00      A    H  
ATOM   1593  CG2 THR A 172       3.509   1.923   6.798  1.00 15.00      A    C  
ATOM   1594  C   THR A 172       5.499  -0.031   7.880  1.00 15.00      A    C  
ATOM   1595  O   THR A 172       5.827   0.753   8.770  1.00 15.00      A    O  
ATOM   1596  N   GLY A 173       5.141  -1.292   8.118  1.00 15.00      A    N  
ATOM   1597  HN  GLY A 173       4.889  -1.869   7.367  1.00 15.00      A    H  
ATOM   1598  CA  GLY A 173       5.119  -1.818   9.474  1.00 15.00      A    C  
ATOM   1599  C   GLY A 173       6.510  -1.956  10.067  1.00 15.00      A    C  
ATOM   1600  O   GLY A 173       6.680  -1.898  11.284  1.00 15.00      A    O  
ATOM   1601  N   VAL A 174       7.502  -2.133   9.199  1.00 15.00      A    N  
ATOM   1602  HN  VAL A 174       7.295  -2.168   8.242  1.00 15.00      A    H  
ATOM   1603  CA  VAL A 174       8.890  -2.277   9.626  1.00 15.00      A    C  
ATOM   1604  CB  VAL A 174       9.764  -2.843   8.486  1.00 15.00      A    C  
ATOM   1605  CG1 VAL A 174      11.217  -2.947   8.919  1.00 15.00      A    C  
ATOM   1606  CG2 VAL A 174       9.242  -4.198   8.035  1.00 15.00      A    C  
ATOM   1607  C   VAL A 174       9.464  -0.936  10.084  1.00 15.00      A    C  
ATOM   1608  O   VAL A 174      10.056  -0.840  11.159  1.00 15.00      A    O  
ATOM   1609  N   VAL A 175       9.275   0.094   9.261  1.00 15.00      A    N  
ATOM   1610  HN  VAL A 175       8.791  -0.052   8.421  1.00 15.00      A    H  
ATOM   1611  CA  VAL A 175       9.771   1.435   9.568  1.00 15.00      A    C  
ATOM   1612  CB  VAL A 175       9.667   2.372   8.342  1.00 15.00      A    C  
ATOM   1613  CG1 VAL A 175      10.303   3.725   8.631  1.00 15.00      A    C  
ATOM   1614  CG2 VAL A 175      10.319   1.731   7.126  1.00 15.00      A    C  
ATOM   1615  C   VAL A 175       9.028   2.048  10.758  1.00 15.00      A    C  
ATOM   1616  O   VAL A 175       9.590   2.853  11.501  1.00 15.00      A    O  
ATOM   1617  N   ARG A 176       7.769   1.651  10.945  1.00 15.00      A    N  
ATOM   1618  HN  ARG A 176       7.378   0.999  10.325  1.00 15.00      A    H  
ATOM   1619  CA  ARG A 176       6.958   2.159  12.049  1.00 15.00      A    C  
ATOM   1620  CB  ARG A 176       5.493   1.737  11.879  1.00 15.00      A    C  
ATOM   1621  CG  ARG A 176       4.514   2.508  12.752  1.00 15.00      A    C  
ATOM   1622  CD  ARG A 176       3.074   2.098  12.480  1.00 15.00      A    C  
ATOM   1623  NE  ARG A 176       2.608   2.537  11.162  1.00 15.00      A    N  
ATOM   1624  HE  ARG A 176       3.280   2.873  10.533  1.00 15.00      A    H  
ATOM   1625  CZ  ARG A 176       1.330   2.505  10.779  1.00 15.00      A    C  
ATOM   1626  NH1 ARG A 176       0.394   2.060  11.608  1.00 15.00      A    N  
ATOM   1627 HH11 ARG A 176       0.656   1.734  12.561  1.00 15.00      A    H  
ATOM   1628 HH12 ARG A 176      -0.601   2.037  11.306  1.00 15.00      A    H  
ATOM   1629  NH2 ARG A 176       0.987   2.918   9.564  1.00 15.00      A    N  
ATOM   1630 HH21 ARG A 176       1.716   3.268   8.909  1.00 15.00      A    H  
ATOM   1631 HH22 ARG A 176      -0.013   2.895   9.265  1.00 15.00      A    H  
ATOM   1632  C   ARG A 176       7.504   1.682  13.396  1.00 15.00      A    C  
ATOM   1633  O   ARG A 176       7.388   2.377  14.407  1.00 15.00      A    O  
ATOM   1634  N   GLN A 177       8.111   0.495  13.397  1.00 15.00      A    N  
ATOM   1635  HN  GLN A 177       8.173  -0.008  12.558  1.00 15.00      A    H  
ATOM   1636  CA  GLN A 177       8.687  -0.077  14.610  1.00 15.00      A    C  
ATOM   1637  CB  GLN A 177       8.754  -1.602  14.503  1.00 15.00      A    C  
ATOM   1638  CG  GLN A 177       7.399  -2.288  14.476  1.00 15.00      A    C  
ATOM   1639  CD  GLN A 177       7.512  -3.795  14.345  1.00 15.00      A    C  
ATOM   1640  OE1 GLN A 177       8.488  -4.398  14.792  1.00 15.00      A    O  
ATOM   1641  NE2 GLN A 177       6.509  -4.413  13.732  1.00 15.00      A    N  
ATOM   1642 HE21 GLN A 177       5.764  -3.870  13.402  1.00 15.00      A    H  
ATOM   1643 HE22 GLN A 177       6.557  -5.387  13.634  1.00 15.00      A    H  
ATOM   1644  C   GLN A 177      10.084   0.483  14.871  1.00 15.00      A    C  
ATOM   1645  O   GLN A 177      10.544   0.520  16.012  1.00 15.00      A    O  
ATOM   1646  N   TRP A 178      10.750   0.916  13.803  1.00 15.00      A    N  
ATOM   1647  HN  TRP A 178      10.326   0.855  12.922  1.00 15.00      A    H  
ATOM   1648  CA  TRP A 178      12.094   1.476  13.905  1.00 15.00      A    C  
ATOM   1649  CB  TRP A 178      12.772   1.489  12.532  1.00 15.00      A    C  
ATOM   1650  CG  TRP A 178      13.222   0.141  12.056  1.00 15.00      A    C  
ATOM   1651  CD1 TRP A 178      13.175  -1.037  12.747  1.00 15.00      A    C  
ATOM   1652  CD2 TRP A 178      13.798  -0.166  10.782  1.00 15.00      A    C  
ATOM   1653  NE1 TRP A 178      13.683  -2.056  11.981  1.00 15.00      A    N  
ATOM   1654  HE1 TRP A 178      13.755  -2.994  12.256  1.00 15.00      A    H  
ATOM   1655  CE2 TRP A 178      14.074  -1.548  10.770  1.00 15.00      A    C  
ATOM   1656  CE3 TRP A 178      14.107   0.594   9.650  1.00 15.00      A    C  
ATOM   1657  CZ2 TRP A 178      14.643  -2.184   9.671  1.00 15.00      A    C  
ATOM   1658  CZ3 TRP A 178      14.672  -0.040   8.561  1.00 15.00      A    C  
ATOM   1659  CH2 TRP A 178      14.934  -1.415   8.579  1.00 15.00      A    C  
ATOM   1660  C   TRP A 178      12.065   2.890  14.476  1.00 15.00      A    C  
ATOM   1661  O   TRP A 178      12.949   3.280  15.239  1.00 15.00      A    O  
ATOM   1662  N   LEU A 179      11.040   3.650  14.104  1.00 15.00      A    N  
ATOM   1663  HN  LEU A 179      10.366   3.276  13.499  1.00 15.00      A    H  
ATOM   1664  CA  LEU A 179      10.891   5.026  14.567  1.00 15.00      A    C  
ATOM   1665  CB  LEU A 179       9.888   5.779  13.687  1.00 15.00      A    C  
ATOM   1666  CG  LEU A 179      10.231   5.872  12.199  1.00 15.00      A    C  
ATOM   1667  CD1 LEU A 179       9.113   6.562  11.434  1.00 15.00      A    C  
ATOM   1668  CD2 LEU A 179      11.550   6.598  11.996  1.00 15.00      A    C  
ATOM   1669  C   LEU A 179      10.457   5.096  16.029  1.00 15.00      A    C  
ATOM   1670  O   LEU A 179      10.698   6.095  16.706  1.00 15.00      A    O  
ATOM   1671  N   SER A 180       9.819   4.033  16.513  1.00 15.00      A    N  
ATOM   1672  HN  SER A 180       9.661   3.262  15.928  1.00 15.00      A    H  
ATOM   1673  CA  SER A 180       9.346   3.990  17.892  1.00 15.00      A    C  
ATOM   1674  CB  SER A 180       8.102   3.103  18.015  1.00 15.00      A    C  
ATOM   1675  OG  SER A 180       8.347   1.800  17.515  1.00 15.00      A    O  
ATOM   1676  HG  SER A 180       9.263   1.729  17.236  1.00 15.00      A    H  
ATOM   1677  C   SER A 180      10.432   3.530  18.864  1.00 15.00      A    C  
ATOM   1678  O   SER A 180      10.579   4.095  19.948  1.00 15.00      A    O  
ATOM   1679  N   ARG A 181      11.194   2.510  18.472  1.00 15.00      A    N  
ATOM   1680  HN  ARG A 181      11.044   2.110  17.589  1.00 15.00      A    H  
ATOM   1681  CA  ARG A 181      12.253   1.976  19.325  1.00 15.00      A    C  
ATOM   1682  CB  ARG A 181      11.663   1.004  20.352  1.00 15.00      A    C  
ATOM   1683  CG  ARG A 181      10.907  -0.158  19.731  1.00 15.00      A    C  
ATOM   1684  CD  ARG A 181       9.956  -0.800  20.725  1.00 15.00      A    C  
ATOM   1685  NE  ARG A 181       9.056  -1.747  20.071  1.00 15.00      A    N  
ATOM   1686  HE  ARG A 181       9.385  -2.659  19.928  1.00 15.00      A    H  
ATOM   1687  CZ  ARG A 181       7.826  -1.439  19.663  1.00 15.00      A    C  
ATOM   1688  NH1 ARG A 181       7.346  -0.215  19.846  1.00 15.00      A    N  
ATOM   1689 HH11 ARG A 181       6.385   0.021  19.526  1.00 15.00      A    H  
ATOM   1690 HH12 ARG A 181       7.932   0.510  20.308  1.00 15.00      A    H  
ATOM   1691  NH2 ARG A 181       7.079  -2.354  19.060  1.00 15.00      A    N  
ATOM   1692 HH21 ARG A 181       6.119  -2.115  18.742  1.00 15.00      A    H  
ATOM   1693 HH22 ARG A 181       7.455  -3.312  18.904  1.00 15.00      A    H  
ATOM   1694  C   ARG A 181      13.334   1.276  18.506  1.00 15.00      A    C  
ATOM   1695  O   ARG A 181      13.253   1.208  17.280  1.00 15.00      A    O  
ATOM   1696  N   GLY A 182      14.343   0.754  19.199  1.00 15.00      A    N  
ATOM   1697  HN  GLY A 182      14.350   0.840  20.174  1.00 15.00      A    H  
ATOM   1698  CA  GLY A 182      15.430   0.063  18.530  1.00 15.00      A    C  
ATOM   1699  C   GLY A 182      16.700   0.889  18.496  1.00 15.00      A    C  
ATOM   1700  O   GLY A 182      16.754   1.980  19.067  1.00 15.00      A    O  
ATOM   1701  N   GLY A 183      17.724   0.368  17.827  1.00 15.00      A    N  
ATOM   1702  HN  GLY A 183      17.622  -0.508  17.397  1.00 15.00      A    H  
ATOM   1703  CA  GLY A 183      18.985   1.079  17.727  1.00 15.00      A    C  
ATOM   1704  C   GLY A 183      18.948   2.168  16.673  1.00 15.00      A    C  
ATOM   1705  O   GLY A 183      17.970   2.292  15.934  1.00 15.00      A    O  
ATOM   1706  N   GLU A 184      20.013   2.959  16.602  1.00 15.00      A    N  
ATOM   1707  HN  GLU A 184      20.761   2.812  17.218  1.00 15.00      A    H  
ATOM   1708  CA  GLU A 184      20.093   4.044  15.629  1.00 15.00      A    C  
ATOM   1709  CB  GLU A 184      21.058   5.132  16.106  1.00 15.00      A    C  
ATOM   1710  CG  GLU A 184      20.534   5.971  17.263  1.00 15.00      A    C  
ATOM   1711  CD  GLU A 184      19.295   6.770  16.901  1.00 15.00      A    C  
ATOM   1712  OE1 GLU A 184      19.197   7.224  15.741  1.00 15.00      A    O  
ATOM   1713  OE2 GLU A 184      18.426   6.950  17.782  1.00 15.00      A    O  
ATOM   1714  C   GLU A 184      20.503   3.541  14.246  1.00 15.00      A    C  
ATOM   1715  O   GLU A 184      20.389   4.266  13.259  1.00 15.00      A    O  
ATOM   1716  N   ILE A 185      20.983   2.300  14.176  1.00 15.00      A    N  
ATOM   1717  HN  ILE A 185      21.052   1.766  14.995  1.00 15.00      A    H  
ATOM   1718  CA  ILE A 185      21.405   1.716  12.905  1.00 15.00      A    C  
ATOM   1719  CB  ILE A 185      22.917   1.388  12.885  1.00 15.00      A    C  
ATOM   1720  CG1 ILE A 185      23.753   2.637  13.196  1.00 15.00      A    C  
ATOM   1721  CG2 ILE A 185      23.326   0.794  11.543  1.00 15.00      A    C  
ATOM   1722  CD1 ILE A 185      23.614   3.750  12.177  1.00 15.00      A    C  
ATOM   1723  C   ILE A 185      20.598   0.461  12.569  1.00 15.00      A    C  
ATOM   1724  O   ILE A 185      20.891  -0.633  13.056  1.00 15.00      A    O  
ATOM   1725  N   GLU A 186      19.573   0.636  11.741  1.00 15.00      A    N  
ATOM   1726  HN  GLU A 186      19.382   1.538  11.407  1.00 15.00      A    H  
ATOM   1727  CA  GLU A 186      18.720  -0.469  11.313  1.00 15.00      A    C  
ATOM   1728  CB  GLU A 186      17.290  -0.261  11.816  1.00 15.00      A    C  
ATOM   1729  CG  GLU A 186      17.149  -0.199  13.331  1.00 15.00      A    C  
ATOM   1730  CD  GLU A 186      17.518  -1.502  14.017  1.00 15.00      A    C  
ATOM   1731  OE1 GLU A 186      17.093  -2.574  13.532  1.00 15.00      A    O  
ATOM   1732  OE2 GLU A 186      18.229  -1.450  15.045  1.00 15.00      A    O  
ATOM   1733  C   GLU A 186      18.725  -0.553   9.789  1.00 15.00      A    C  
ATOM   1734  O   GLU A 186      18.975   0.446   9.119  1.00 15.00      A    O  
ATOM   1735  N   GLY A 187      18.454  -1.734   9.236  1.00 15.00      A    N  
ATOM   1736  HN  GLY A 187      18.251  -2.507   9.804  1.00 15.00      A    H  
ATOM   1737  CA  GLY A 187      18.458  -1.865   7.788  1.00 15.00      A    C  
ATOM   1738  C   GLY A 187      17.829  -3.145   7.270  1.00 15.00      A    C  
ATOM   1739  O   GLY A 187      17.308  -3.954   8.038  1.00 15.00      A    O  
ATOM   1740  N   PHE A 188      17.880  -3.314   5.948  1.00 15.00      A    N  
ATOM   1741  HN  PHE A 188      18.314  -2.626   5.401  1.00 15.00      A    H  
ATOM   1742  CA  PHE A 188      17.318  -4.487   5.285  1.00 15.00      A    C  
ATOM   1743  CB  PHE A 188      16.316  -4.057   4.205  1.00 15.00      A    C  
ATOM   1744  CG  PHE A 188      15.176  -3.219   4.708  1.00 15.00      A    C  
ATOM   1745  CD1 PHE A 188      15.150  -1.853   4.476  1.00 15.00      A    C  
ATOM   1746  CD2 PHE A 188      14.128  -3.797   5.403  1.00 15.00      A    C  
ATOM   1747  CE1 PHE A 188      14.101  -1.079   4.931  1.00 15.00      A    C  
ATOM   1748  CE2 PHE A 188      13.077  -3.029   5.862  1.00 15.00      A    C  
ATOM   1749  CZ  PHE A 188      13.062  -1.668   5.625  1.00 15.00      A    C  
ATOM   1750  C   PHE A 188      18.415  -5.335   4.643  1.00 15.00      A    C  
ATOM   1751  O   PHE A 188      19.605  -5.052   4.796  1.00 15.00      A    O  
ATOM   1752  N   ARG A 189      18.001  -6.373   3.918  1.00 15.00      A    N  
ATOM   1753  HN  ARG A 189      17.039  -6.544   3.838  1.00 15.00      A    H  
ATOM   1754  CA  ARG A 189      18.937  -7.266   3.242  1.00 15.00      A    C  
ATOM   1755  CB  ARG A 189      19.433  -8.352   4.202  1.00 15.00      A    C  
ATOM   1756  CG  ARG A 189      20.294  -9.419   3.545  1.00 15.00      A    C  
ATOM   1757  CD  ARG A 189      20.447 -10.638   4.437  1.00 15.00      A    C  
ATOM   1758  NE  ARG A 189      20.305 -11.882   3.683  1.00 15.00      A    N  
ATOM   1759  HE  ARG A 189      20.333 -11.823   2.705  1.00 15.00      A    H  
ATOM   1760  CZ  ARG A 189      20.143 -13.079   4.246  1.00 15.00      A    C  
ATOM   1761  NH1 ARG A 189      20.106 -13.198   5.565  1.00 15.00      A    N  
ATOM   1762 HH11 ARG A 189      20.205 -12.355   6.167  1.00 15.00      A    H  
ATOM   1763 HH12 ARG A 189      19.979 -14.134   6.000  1.00 15.00      A    H  
ATOM   1764  NH2 ARG A 189      20.006 -14.157   3.486  1.00 15.00      A    N  
ATOM   1765 HH21 ARG A 189      20.025 -14.070   2.449  1.00 15.00      A    H  
ATOM   1766 HH22 ARG A 189      19.879 -15.091   3.926  1.00 15.00      A    H  
ATOM   1767  C   ARG A 189      18.293  -7.915   2.017  1.00 15.00      A    C  
ATOM   1768  O   ARG A 189      17.360  -8.709   2.142  1.00 15.00      A    O  
ATOM   1769  N   LEU A 190      18.795  -7.574   0.835  1.00 15.00      A    N  
ATOM   1770  HN  LEU A 190      19.532  -6.928   0.796  1.00 15.00      A    H  
ATOM   1771  CA  LEU A 190      18.277  -8.140  -0.404  1.00 15.00      A    C  
ATOM   1772  CB  LEU A 190      18.122  -7.059  -1.478  1.00 15.00      A    C  
ATOM   1773  CG  LEU A 190      17.394  -7.486  -2.756  1.00 15.00      A    C  
ATOM   1774  CD1 LEU A 190      15.886  -7.422  -2.566  1.00 15.00      A    C  
ATOM   1775  CD2 LEU A 190      17.832  -6.636  -3.939  1.00 15.00      A    C  
ATOM   1776  C   LEU A 190      19.195  -9.250  -0.906  1.00 15.00      A    C  
ATOM   1777  O   LEU A 190      20.197  -8.987  -1.572  1.00 15.00      A    O  
ATOM   1778  N   SER A 191      18.852 -10.489  -0.573  1.00 15.00      A    N  
ATOM   1779  HN  SER A 191      18.042 -10.634  -0.040  1.00 15.00      A    H  
ATOM   1780  CA  SER A 191      19.649 -11.638  -0.985  1.00 15.00      A    C  
ATOM   1781  CB  SER A 191      19.965 -12.531   0.217  1.00 15.00      A    C  
ATOM   1782  OG  SER A 191      18.779 -12.925   0.886  1.00 15.00      A    O  
ATOM   1783  HG  SER A 191      18.454 -12.195   1.418  1.00 15.00      A    H  
ATOM   1784  C   SER A 191      18.947 -12.442  -2.074  1.00 15.00      A    C  
ATOM   1785  O   SER A 191      17.791 -12.181  -2.406  1.00 15.00      A    O  
ATOM   1786  N   ALA A 192      19.659 -13.421  -2.626  1.00 15.00      A    N  
ATOM   1787  HN  ALA A 192      20.576 -13.574  -2.319  1.00 15.00      A    H  
ATOM   1788  CA  ALA A 192      19.115 -14.267  -3.679  1.00 15.00      A    C  
ATOM   1789  CB  ALA A 192      20.239 -14.802  -4.554  1.00 15.00      A    C  
ATOM   1790  C   ALA A 192      18.291 -15.420  -3.109  1.00 15.00      A    C  
ATOM   1791  O   ALA A 192      18.614 -15.969  -2.055  1.00 15.00      A    O  
ATOM   1792  N   HIS A 193      17.225 -15.776  -3.820  1.00 15.00      A    N  
ATOM   1793  HN  HIS A 193      17.024 -15.290  -4.648  1.00 15.00      A    H  
ATOM   1794  CA  HIS A 193      16.344 -16.867  -3.412  1.00 15.00      A    C  
ATOM   1795  CB  HIS A 193      14.947 -16.655  -4.022  1.00 15.00      A    C  
ATOM   1796  CG  HIS A 193      14.061 -17.868  -4.027  1.00 15.00      A    C  
ATOM   1797  ND1 HIS A 193      13.228 -18.217  -2.990  1.00 15.00      A    N  
ATOM   1798  HD1 HIS A 193      13.129 -17.733  -2.143  1.00 15.00      A    H  
ATOM   1799  CD2 HIS A 193      13.880 -18.814  -4.983  1.00 15.00      A    C  
ATOM   1800  CE1 HIS A 193      12.587 -19.343  -3.336  1.00 15.00      A    C  
ATOM   1801  NE2 HIS A 193      12.948 -19.745  -4.540  1.00 15.00      A    N  
ATOM   1802  C   HIS A 193      16.920 -18.211  -3.854  1.00 15.00      A    C  
ATOM   1803  O   HIS A 193      17.383 -18.351  -4.981  1.00 15.00      A    O  
ATOM   1804  N   CYS A 194      16.884 -19.197  -2.966  1.00 15.00      A    N  
ATOM   1805  HN  CYS A 194      16.501 -19.034  -2.078  1.00 15.00      A    H  
ATOM   1806  CA  CYS A 194      17.404 -20.519  -3.291  1.00 15.00      A    C  
ATOM   1807  CB  CYS A 194      18.727 -20.784  -2.565  1.00 15.00      A    C  
ATOM   1808  SG  CYS A 194      18.624 -20.738  -0.760  1.00 15.00      A    S  
ATOM   1809  HG  CYS A 194      19.043 -19.547  -0.357  1.00 15.00      A    H  
ATOM   1810  C   CYS A 194      16.394 -21.621  -2.990  1.00 15.00      A    C  
ATOM   1811  O   CYS A 194      15.829 -21.684  -1.897  1.00 15.00      A    O  
ATOM   1812  N   SER A 195      16.165 -22.483  -3.976  1.00 15.00      A    N  
ATOM   1813  HN  SER A 195      16.632 -22.364  -4.830  1.00 15.00      A    H  
ATOM   1814  CA  SER A 195      15.242 -23.600  -3.823  1.00 15.00      A    C  
ATOM   1815  CB  SER A 195      14.315 -23.710  -5.037  1.00 15.00      A    C  
ATOM   1816  OG  SER A 195      15.052 -23.709  -6.248  1.00 15.00      A    O  
ATOM   1817  HG  SER A 195      15.707 -24.410  -6.224  1.00 15.00      A    H  
ATOM   1818  C   SER A 195      16.026 -24.892  -3.627  1.00 15.00      A    C  
ATOM   1819  O   SER A 195      16.968 -25.171  -4.368  1.00 15.00      A    O  
ATOM   1820  N   CYS A 196      15.642 -25.679  -2.629  1.00 15.00      A    N  
ATOM   1821  HN  CYS A 196      14.874 -25.422  -2.078  1.00 15.00      A    H  
ATOM   1822  CA  CYS A 196      16.345 -26.922  -2.344  1.00 15.00      A    C  
ATOM   1823  CB  CYS A 196      17.180 -26.785  -1.070  1.00 15.00      A    C  
ATOM   1824  SG  CYS A 196      16.277 -26.128   0.351  1.00 15.00      A    S  
ATOM   1825  HG  CYS A 196      14.989 -26.111   0.042  1.00 15.00      A    H  
ATOM   1826  C   CYS A 196      15.417 -28.128  -2.249  1.00 15.00      A    C  
ATOM   1827  O   CYS A 196      14.440 -28.125  -1.498  1.00 15.00      A    O  
ATOM   1828  N   ASP A 197      15.740 -29.156  -3.026  1.00 15.00      A    N  
ATOM   1829  HN  ASP A 197      16.519 -29.077  -3.615  1.00 15.00      A    H  
ATOM   1830  CA  ASP A 197      14.975 -30.397  -3.038  1.00 15.00      A    C  
ATOM   1831  CB  ASP A 197      14.167 -30.542  -4.338  1.00 15.00      A    C  
ATOM   1832  CG  ASP A 197      15.027 -30.593  -5.589  1.00 15.00      A    C  
ATOM   1833  OD1 ASP A 197      15.666 -29.569  -5.918  1.00 15.00      A    O  
ATOM   1834  OD2 ASP A 197      15.059 -31.658  -6.243  1.00 15.00      A    O  
ATOM   1835  C   ASP A 197      15.914 -31.583  -2.830  1.00 15.00      A    C  
ATOM   1836  O   ASP A 197      16.846 -31.796  -3.607  1.00 15.00      A    O  
ATOM   1837  N   SER A 198      15.676 -32.341  -1.767  1.00 15.00      A    N  
ATOM   1838  HN  SER A 198      14.916 -32.128  -1.187  1.00 15.00      A    H  
ATOM   1839  CA  SER A 198      16.520 -33.486  -1.444  1.00 15.00      A    C  
ATOM   1840  CB  SER A 198      16.811 -33.525   0.057  1.00 15.00      A    C  
ATOM   1841  OG  SER A 198      15.612 -33.453   0.810  1.00 15.00      A    O  
ATOM   1842  HG  SER A 198      15.732 -32.847   1.544  1.00 15.00      A    H  
ATOM   1843  C   SER A 198      15.914 -34.810  -1.896  1.00 15.00      A    C  
ATOM   1844  O   SER A 198      14.692 -34.972  -1.931  1.00 15.00      A    O  
ATOM   1845  N   ARG A 199      16.790 -35.754  -2.240  1.00 15.00      A    N  
ATOM   1846  HN  ARG A 199      17.747 -35.547  -2.195  1.00 15.00      A    H  
ATOM   1847  CA  ARG A 199      16.378 -37.082  -2.680  1.00 15.00      A    C  
ATOM   1848  CB  ARG A 199      15.869 -37.058  -4.130  1.00 15.00      A    C  
ATOM   1849  CG  ARG A 199      16.936 -36.742  -5.167  1.00 15.00      A    C  
ATOM   1850  CD  ARG A 199      16.616 -37.374  -6.512  1.00 15.00      A    C  
ATOM   1851  NE  ARG A 199      17.828 -37.715  -7.259  1.00 15.00      A    N  
ATOM   1852  HE  ARG A 199      18.105 -38.656  -7.265  1.00 15.00      A    H  
ATOM   1853  CZ  ARG A 199      18.569 -36.828  -7.921  1.00 15.00      A    C  
ATOM   1854  NH1 ARG A 199      18.223 -35.547  -7.939  1.00 15.00      A    N  
ATOM   1855 HH11 ARG A 199      18.803 -34.858  -8.458  1.00 15.00      A    H  
ATOM   1856 HH12 ARG A 199      17.372 -35.232  -7.430  1.00 15.00      A    H  
ATOM   1857  NH2 ARG A 199      19.660 -37.222  -8.563  1.00 15.00      A    N  
ATOM   1858 HH21 ARG A 199      19.941 -38.223  -8.547  1.00 15.00      A    H  
ATOM   1859 HH22 ARG A 199      20.238 -36.529  -9.081  1.00 15.00      A    H  
ATOM   1860  C   ARG A 199      17.523 -38.087  -2.537  1.00 15.00      A    C  
ATOM   1861  O   ARG A 199      18.627 -37.861  -3.038  1.00 15.00      A    O  
ATOM   1862  N   ASP A 200      17.252 -39.185  -1.829  1.00 15.00      A    N  
ATOM   1863  HN  ASP A 200      16.361 -39.281  -1.433  1.00 15.00      A    H  
ATOM   1864  CA  ASP A 200      18.234 -40.256  -1.619  1.00 15.00      A    C  
ATOM   1865  CB  ASP A 200      18.455 -41.060  -2.906  1.00 15.00      A    C  
ATOM   1866  CG  ASP A 200      17.184 -41.709  -3.419  1.00 15.00      A    C  
ATOM   1867  OD1 ASP A 200      16.336 -42.099  -2.585  1.00 15.00      A    O  
ATOM   1868  OD2 ASP A 200      17.034 -41.827  -4.654  1.00 15.00      A    O  
ATOM   1869  C   ASP A 200      19.569 -39.756  -1.059  1.00 15.00      A    C  
ATOM   1870  O   ASP A 200      20.624 -39.993  -1.653  1.00 15.00      A    O  
ATOM   1871  N   ASN A 201      19.510 -39.059   0.080  1.00 15.00      A    N  
ATOM   1872  HN  ASN A 201      18.633 -38.897   0.486  1.00 15.00      A    H  
ATOM   1873  CA  ASN A 201      20.707 -38.529   0.752  1.00 15.00      A    C  
ATOM   1874  CB  ASN A 201      21.652 -39.660   1.180  1.00 15.00      A    C  
ATOM   1875  CG  ASN A 201      21.171 -40.396   2.417  1.00 15.00      A    C  
ATOM   1876  OD1 ASN A 201      20.570 -39.802   3.312  1.00 15.00      A    O  
ATOM   1877  ND2 ASN A 201      21.431 -41.697   2.472  1.00 15.00      A    N  
ATOM   1878 HD21 ASN A 201      21.912 -42.105   1.721  1.00 15.00      A    H  
ATOM   1879 HD22 ASN A 201      21.134 -42.195   3.261  1.00 15.00      A    H  
ATOM   1880  C   ASN A 201      21.460 -37.471  -0.066  1.00 15.00      A    C  
ATOM   1881  O   ASN A 201      22.597 -37.127   0.259  1.00 15.00      A    O  
ATOM   1882  N   THR A 202      20.828 -36.951  -1.114  1.00 15.00      A    N  
ATOM   1883  HN  THR A 202      19.924 -37.262  -1.330  1.00 15.00      A    H  
ATOM   1884  CA  THR A 202      21.451 -35.933  -1.956  1.00 15.00      A    C  
ATOM   1885  CB  THR A 202      21.726 -36.462  -3.379  1.00 15.00      A    C  
ATOM   1886  OG1 THR A 202      22.516 -37.656  -3.303  1.00 15.00      A    O  
ATOM   1887  HG1 THR A 202      23.191 -37.551  -2.628  1.00 15.00      A    H  
ATOM   1888  CG2 THR A 202      22.473 -35.423  -4.204  1.00 15.00      A    C  
ATOM   1889  C   THR A 202      20.573 -34.686  -2.034  1.00 15.00      A    C  
ATOM   1890  O   THR A 202      19.452 -34.737  -2.535  1.00 15.00      A    O  
ATOM   1891  N   LEU A 203      21.093 -33.567  -1.541  1.00 15.00      A    N  
ATOM   1892  HN  LEU A 203      22.001 -33.584  -1.170  1.00 15.00      A    H  
ATOM   1893  CA  LEU A 203      20.348 -32.313  -1.542  1.00 15.00      A    C  
ATOM   1894  CB  LEU A 203      20.443 -31.645  -0.166  1.00 15.00      A    C  
ATOM   1895  CG  LEU A 203      19.335 -30.649   0.188  1.00 15.00      A    C  
ATOM   1896  CD1 LEU A 203      18.994 -30.739   1.668  1.00 15.00      A    C  
ATOM   1897  CD2 LEU A 203      19.749 -29.232  -0.174  1.00 15.00      A    C  
ATOM   1898  C   LEU A 203      20.848 -31.368  -2.632  1.00 15.00      A    C  
ATOM   1899  O   LEU A 203      22.034 -31.038  -2.685  1.00 15.00      A    O  
ATOM   1900  N   GLN A 204      19.936 -30.934  -3.498  1.00 15.00      A    N  
ATOM   1901  HN  GLN A 204      19.006 -31.232  -3.403  1.00 15.00      A    H  
ATOM   1902  CA  GLN A 204      20.283 -30.021  -4.583  1.00 15.00      A    C  
ATOM   1903  CB  GLN A 204      19.596 -30.438  -5.888  1.00 15.00      A    C  
ATOM   1904  CG  GLN A 204      19.927 -31.849  -6.350  1.00 15.00      A    C  
ATOM   1905  CD  GLN A 204      19.298 -32.198  -7.688  1.00 15.00      A    C  
ATOM   1906  OE1 GLN A 204      19.823 -33.025  -8.436  1.00 15.00      A    O  
ATOM   1907  NE2 GLN A 204      18.171 -31.566  -8.001  1.00 15.00      A    N  
ATOM   1908 HE21 GLN A 204      17.811 -30.917  -7.361  1.00 15.00      A    H  
ATOM   1909 HE22 GLN A 204      17.746 -31.776  -8.859  1.00 15.00      A    H  
ATOM   1910  C   GLN A 204      19.899 -28.588  -4.226  1.00 15.00      A    C  
ATOM   1911  O   GLN A 204      18.785 -28.332  -3.769  1.00 15.00      A    O  
ATOM   1912  N   VAL A 205      20.831 -27.659  -4.428  1.00 15.00      A    N  
ATOM   1913  HN  VAL A 205      21.701 -27.925  -4.791  1.00 15.00      A    H  
ATOM   1914  CA  VAL A 205      20.586 -26.251  -4.127  1.00 15.00      A    C  
ATOM   1915  CB  VAL A 205      21.594 -25.689  -3.099  1.00 15.00      A    C  
ATOM   1916  CG1 VAL A 205      21.198 -24.281  -2.674  1.00 15.00      A    C  
ATOM   1917  CG2 VAL A 205      21.702 -26.601  -1.886  1.00 15.00      A    C  
ATOM   1918  C   VAL A 205      20.640 -25.405  -5.395  1.00 15.00      A    C  
ATOM   1919  O   VAL A 205      21.716 -25.148  -5.937  1.00 15.00      A    O  
ATOM   1920  N   ASP A 206      19.471 -24.986  -5.864  1.00 15.00      A    N  
ATOM   1921  HN  ASP A 206      18.650 -25.235  -5.390  1.00 15.00      A    H  
ATOM   1922  CA  ASP A 206      19.373 -24.162  -7.061  1.00 15.00      A    C  
ATOM   1923  CB  ASP A 206      18.136 -24.558  -7.874  1.00 15.00      A    C  
ATOM   1924  CG  ASP A 206      18.285 -24.278  -9.358  1.00 15.00      A    C  
ATOM   1925  OD1 ASP A 206      18.880 -23.239  -9.715  1.00 15.00      A    O  
ATOM   1926  OD2 ASP A 206      17.800 -25.100 -10.166  1.00 15.00      A    O  
ATOM   1927  C   ASP A 206      19.295 -22.690  -6.669  1.00 15.00      A    C  
ATOM   1928  O   ASP A 206      18.255 -22.214  -6.214  1.00 15.00      A    O  
ATOM   1929  N   ILE A 207      20.404 -21.977  -6.837  1.00 15.00      A    N  
ATOM   1930  HN  ILE A 207      21.200 -22.412  -7.209  1.00 15.00      A    H  
ATOM   1931  CA  ILE A 207      20.465 -20.564  -6.484  1.00 15.00      A    C  
ATOM   1932  CB  ILE A 207      21.901 -20.132  -6.112  1.00 15.00      A    C  
ATOM   1933  CG1 ILE A 207      22.436 -21.003  -4.970  1.00 15.00      A    C  
ATOM   1934  CG2 ILE A 207      21.936 -18.658  -5.722  1.00 15.00      A    C  
ATOM   1935  CD1 ILE A 207      23.889 -20.746  -4.626  1.00 15.00      A    C  
ATOM   1936  C   ILE A 207      19.930 -19.671  -7.602  1.00 15.00      A    C  
ATOM   1937  O   ILE A 207      20.539 -19.552  -8.666  1.00 15.00      A    O  
ATOM   1938  N   ASN A 208      18.780 -19.052  -7.348  1.00 15.00      A    N  
ATOM   1939  HN  ASN A 208      18.337 -19.206  -6.487  1.00 15.00      A    H  
ATOM   1940  CA  ASN A 208      18.157 -18.152  -8.311  1.00 15.00      A    C  
ATOM   1941  CB  ASN A 208      16.654 -18.427  -8.421  1.00 15.00      A    C  
ATOM   1942  CG  ASN A 208      16.329 -19.907  -8.507  1.00 15.00      A    C  
ATOM   1943  OD1 ASN A 208      15.913 -20.519  -7.523  1.00 15.00      A    O  
ATOM   1944  ND2 ASN A 208      16.529 -20.492  -9.682  1.00 15.00      A    N  
ATOM   1945 HD21 ASN A 208      16.871 -19.946 -10.419  1.00 15.00      A    H  
ATOM   1946 HD22 ASN A 208      16.327 -21.448  -9.764  1.00 15.00      A    H  
ATOM   1947  C   ASN A 208      18.399 -16.705  -7.891  1.00 15.00      A    C  
ATOM   1948  O   ASN A 208      18.358 -16.383  -6.705  1.00 15.00      A    O  
ATOM   1949  N   GLY A 209      18.654 -15.837  -8.862  1.00 15.00      A    N  
ATOM   1950  HN  GLY A 209      18.657 -16.142  -9.793  1.00 15.00      A    H  
ATOM   1951  CA  GLY A 209      18.924 -14.444  -8.552  1.00 15.00      A    C  
ATOM   1952  C   GLY A 209      20.407 -14.210  -8.336  1.00 15.00      A    C  
ATOM   1953  O   GLY A 209      21.119 -15.120  -7.909  1.00 15.00      A    O  
ATOM   1954  N   PHE A 210      20.870 -12.991  -8.628  1.00 15.00      A    N  
ATOM   1955  HN  PHE A 210      20.244 -12.309  -8.948  1.00 15.00      A    H  
ATOM   1956  CA  PHE A 210      22.286 -12.641  -8.484  1.00 15.00      A    C  
ATOM   1957  CB  PHE A 210      22.713 -12.636  -7.010  1.00 15.00      A    C  
ATOM   1958  CG  PHE A 210      22.244 -11.439  -6.233  1.00 15.00      A    C  
ATOM   1959  CD1 PHE A 210      23.021 -10.294  -6.167  1.00 15.00      A    C  
ATOM   1960  CD2 PHE A 210      21.032 -11.459  -5.563  1.00 15.00      A    C  
ATOM   1961  CE1 PHE A 210      22.598  -9.192  -5.449  1.00 15.00      A    C  
ATOM   1962  CE2 PHE A 210      20.601 -10.362  -4.843  1.00 15.00      A    C  
ATOM   1963  CZ  PHE A 210      21.386  -9.226  -4.786  1.00 15.00      A    C  
ATOM   1964  C   PHE A 210      23.168 -13.591  -9.295  1.00 15.00      A    C  
ATOM   1965  O   PHE A 210      24.201 -14.061  -8.814  1.00 15.00      A    O  
ATOM   1966  N   THR A 211      22.743 -13.863 -10.533  1.00 15.00      A    N  
ATOM   1967  HN  THR A 211      21.914 -13.446 -10.848  1.00 15.00      A    H  
ATOM   1968  CA  THR A 211      23.465 -14.763 -11.433  1.00 15.00      A    C  
ATOM   1969  CB  THR A 211      22.764 -14.882 -12.801  1.00 15.00      A    C  
ATOM   1970  OG1 THR A 211      22.448 -13.576 -13.301  1.00 15.00      A    O  
ATOM   1971  HG1 THR A 211      21.831 -13.654 -14.033  1.00 15.00      A    H  
ATOM   1972  CG2 THR A 211      21.484 -15.696 -12.677  1.00 15.00      A    C  
ATOM   1973  C   THR A 211      24.919 -14.341 -11.635  1.00 15.00      A    C  
ATOM   1974  O   THR A 211      25.806 -15.186 -11.759  1.00 15.00      A    O  
ATOM   1975  N   THR A 212      25.156 -13.034 -11.671  1.00 15.00      A    N  
ATOM   1976  HN  THR A 212      24.407 -12.409 -11.581  1.00 15.00      A    H  
ATOM   1977  CA  THR A 212      26.503 -12.507 -11.841  1.00 15.00      A    C  
ATOM   1978  CB  THR A 212      26.494 -11.181 -12.626  1.00 15.00      A    C  
ATOM   1979  OG1 THR A 212      25.604 -11.295 -13.744  1.00 15.00      A    O  
ATOM   1980  HG1 THR A 212      25.940 -11.957 -14.354  1.00 15.00      A    H  
ATOM   1981  CG2 THR A 212      27.890 -10.855 -13.136  1.00 15.00      A    C  
ATOM   1982  C   THR A 212      27.156 -12.290 -10.477  1.00 15.00      A    C  
ATOM   1983  O   THR A 212      26.553 -11.698  -9.579  1.00 15.00      A    O  
ATOM   1984  N   GLY A 213      28.391 -12.772 -10.331  1.00 15.00      A    N  
ATOM   1985  HN  GLY A 213      28.817 -13.230 -11.085  1.00 15.00      A    H  
ATOM   1986  CA  GLY A 213      29.110 -12.637  -9.072  1.00 15.00      A    C  
ATOM   1987  C   GLY A 213      29.614 -11.228  -8.799  1.00 15.00      A    C  
ATOM   1988  O   GLY A 213      30.217 -10.978  -7.755  1.00 15.00      A    O  
ATOM   1989  N   ARG A 214      29.371 -10.309  -9.733  1.00 15.00      A    N  
ATOM   1990  HN  ARG A 214      28.890 -10.571 -10.547  1.00 15.00      A    H  
ATOM   1991  CA  ARG A 214      29.801  -8.921  -9.577  1.00 15.00      A    C  
ATOM   1992  CB  ARG A 214      29.702  -8.168 -10.905  1.00 15.00      A    C  
ATOM   1993  CG  ARG A 214      30.809  -8.484 -11.896  1.00 15.00      A    C  
ATOM   1994  CD  ARG A 214      30.762  -7.526 -13.075  1.00 15.00      A    C  
ATOM   1995  NE  ARG A 214      31.824  -7.775 -14.045  1.00 15.00      A    N  
ATOM   1996  HE  ARG A 214      32.347  -8.597 -13.945  1.00 15.00      A    H  
ATOM   1997  CZ  ARG A 214      32.114  -6.947 -15.048  1.00 15.00      A    C  
ATOM   1998  NH1 ARG A 214      31.424  -5.824 -15.209  1.00 15.00      A    N  
ATOM   1999 HH11 ARG A 214      30.654  -5.588 -14.549  1.00 15.00      A    H  
ATOM   2000 HH12 ARG A 214      31.652  -5.180 -15.992  1.00 15.00      A    H  
ATOM   2001  NH2 ARG A 214      33.092  -7.245 -15.893  1.00 15.00      A    N  
ATOM   2002 HH21 ARG A 214      33.317  -6.598 -16.676  1.00 15.00      A    H  
ATOM   2003 HH22 ARG A 214      33.634  -8.124 -15.774  1.00 15.00      A    H  
ATOM   2004  C   ARG A 214      28.976  -8.199  -8.515  1.00 15.00      A    C  
ATOM   2005  O   ARG A 214      29.485  -7.304  -7.836  1.00 15.00      A    O  
ATOM   2006  N   ARG A 215      27.700  -8.594  -8.397  1.00 15.00      A    N  
ATOM   2007  HN  ARG A 215      27.378  -9.307  -8.987  1.00 15.00      A    H  
ATOM   2008  CA  ARG A 215      26.758  -8.014  -7.428  1.00 15.00      A    C  
ATOM   2009  CB  ARG A 215      27.351  -7.927  -6.018  1.00 15.00      A    C  
ATOM   2010  CG  ARG A 215      26.329  -7.637  -4.931  1.00 15.00      A    C  
ATOM   2011  CD  ARG A 215      26.983  -7.026  -3.704  1.00 15.00      A    C  
ATOM   2012  NE  ARG A 215      28.023  -7.885  -3.142  1.00 15.00      A    N  
ATOM   2013  HE  ARG A 215      28.281  -8.680  -3.654  1.00 15.00      A    H  
ATOM   2014  CZ  ARG A 215      28.630  -7.644  -1.984  1.00 15.00      A    C  
ATOM   2015  NH1 ARG A 215      28.297  -6.577  -1.272  1.00 15.00      A    N  
ATOM   2016 HH11 ARG A 215      27.564  -5.927  -1.619  1.00 15.00      A    H  
ATOM   2017 HH12 ARG A 215      28.771  -6.388  -0.364  1.00 15.00      A    H  
ATOM   2018  NH2 ARG A 215      29.568  -8.468  -1.538  1.00 15.00      A    N  
ATOM   2019 HH21 ARG A 215      29.832  -9.307  -2.095  1.00 15.00      A    H  
ATOM   2020 HH22 ARG A 215      30.040  -8.278  -0.630  1.00 15.00      A    H  
ATOM   2021  C   ARG A 215      26.204  -6.660  -7.881  1.00 15.00      A    C  
ATOM   2022  O   ARG A 215      25.007  -6.398  -7.748  1.00 15.00      A    O  
ATOM   2023  N   GLY A 216      27.076  -5.809  -8.421  1.00 15.00      A    N  
ATOM   2024  HN  GLY A 216      28.016  -6.074  -8.503  1.00 15.00      A    H  
ATOM   2025  CA  GLY A 216      26.656  -4.497  -8.886  1.00 15.00      A    C  
ATOM   2026  C   GLY A 216      25.988  -4.543 -10.249  1.00 15.00      A    C  
ATOM   2027  O   GLY A 216      25.563  -3.513 -10.773  1.00 15.00      A    O  
ATOM   2028  N   ASP A 217      25.896  -5.741 -10.822  1.00 15.00      A    N  
ATOM   2029  HN  ASP A 217      26.259  -6.521 -10.353  1.00 15.00      A    H  
ATOM   2030  CA  ASP A 217      25.271  -5.926 -12.128  1.00 15.00      A    C  
ATOM   2031  CB  ASP A 217      25.776  -7.212 -12.786  1.00 15.00      A    C  
ATOM   2032  CG  ASP A 217      27.040  -7.002 -13.595  1.00 15.00      A    C  
ATOM   2033  OD1 ASP A 217      27.882  -6.177 -13.182  1.00 15.00      A    O  
ATOM   2034  OD2 ASP A 217      27.191  -7.670 -14.641  1.00 15.00      A    O  
ATOM   2035  C   ASP A 217      23.752  -5.974 -12.006  1.00 15.00      A    C  
ATOM   2036  O   ASP A 217      23.034  -5.638 -12.949  1.00 15.00      A    O  
ATOM   2037  N   LEU A 218      23.270  -6.391 -10.840  1.00 15.00      A    N  
ATOM   2038  HN  LEU A 218      23.894  -6.640 -10.126  1.00 15.00      A    H  
ATOM   2039  CA  LEU A 218      21.839  -6.484 -10.600  1.00 15.00      A    C  
ATOM   2040  CB  LEU A 218      21.521  -7.540  -9.537  1.00 15.00      A    C  
ATOM   2041  CG  LEU A 218      20.037  -7.743  -9.209  1.00 15.00      A    C  
ATOM   2042  CD1 LEU A 218      19.238  -8.037 -10.470  1.00 15.00      A    C  
ATOM   2043  CD2 LEU A 218      19.859  -8.860  -8.194  1.00 15.00      A    C  
ATOM   2044  C   LEU A 218      21.242  -5.134 -10.218  1.00 15.00      A    C  
ATOM   2045  O   LEU A 218      20.353  -4.637 -10.900  1.00 15.00      A    O  
ATOM   2046  N   ALA A 219      21.743  -4.537  -9.140  1.00 15.00      A    N  
ATOM   2047  HN  ALA A 219      22.476  -4.964  -8.649  1.00 15.00      A    H  
ATOM   2048  CA  ALA A 219      21.227  -3.251  -8.681  1.00 15.00      A    C  
ATOM   2049  CB  ALA A 219      20.408  -3.428  -7.410  1.00 15.00      A    C  
ATOM   2050  C   ALA A 219      22.337  -2.227  -8.467  1.00 15.00      A    C  
ATOM   2051  O   ALA A 219      23.492  -2.582  -8.226  1.00 15.00      A    O  
ATOM   2052  N   THR A 220      21.966  -0.951  -8.557  1.00 15.00      A    N  
ATOM   2053  HN  THR A 220      21.029  -0.742  -8.756  1.00 15.00      A    H  
ATOM   2054  CA  THR A 220      22.909   0.147  -8.368  1.00 15.00      A    C  
ATOM   2055  CB  THR A 220      22.377   1.447  -9.005  1.00 15.00      A    C  
ATOM   2056  OG1 THR A 220      21.862   1.161 -10.313  1.00 15.00      A    O  
ATOM   2057  HG1 THR A 220      20.921   1.349 -10.336  1.00 15.00      A    H  
ATOM   2058  CG2 THR A 220      23.485   2.483  -9.125  1.00 15.00      A    C  
ATOM   2059  C   THR A 220      23.153   0.377  -6.879  1.00 15.00      A    C  
ATOM   2060  O   THR A 220      22.208   0.438  -6.091  1.00 15.00      A    O  
ATOM   2061  N   ILE A 221      24.421   0.500  -6.497  1.00 15.00      A    N  
ATOM   2062  HN  ILE A 221      25.131   0.455  -7.171  1.00 15.00      A    H  
ATOM   2063  CA  ILE A 221      24.777   0.699  -5.097  1.00 15.00      A    C  
ATOM   2064  CB  ILE A 221      25.307  -0.620  -4.478  1.00 15.00      A    C  
ATOM   2065  CG1 ILE A 221      25.177  -0.617  -2.953  1.00 15.00      A    C  
ATOM   2066  CG2 ILE A 221      26.741  -0.906  -4.905  1.00 15.00      A    C  
ATOM   2067  CD1 ILE A 221      23.773  -0.899  -2.466  1.00 15.00      A    C  
ATOM   2068  C   ILE A 221      25.811   1.820  -4.919  1.00 15.00      A    C  
ATOM   2069  O   ILE A 221      26.095   2.241  -3.797  1.00 15.00      A    O  
ATOM   2070  N   HIS A 222      26.354   2.314  -6.031  1.00 15.00      A    N  
ATOM   2071  HN  HIS A 222      26.065   1.965  -6.899  1.00 15.00      A    H  
ATOM   2072  CA  HIS A 222      27.367   3.370  -5.985  1.00 15.00      A    C  
ATOM   2073  CB  HIS A 222      28.627   2.940  -6.746  1.00 15.00      A    C  
ATOM   2074  CG  HIS A 222      29.536   2.019  -5.988  1.00 15.00      A    C  
ATOM   2075  ND1 HIS A 222      29.220   1.571  -4.729  1.00 15.00      A    N  
ATOM   2076  CD2 HIS A 222      30.734   1.500  -6.357  1.00 15.00      A    C  
ATOM   2077  CE1 HIS A 222      30.222   0.795  -4.359  1.00 15.00      A    C  
ATOM   2078  NE2 HIS A 222      31.159   0.723  -5.310  1.00 15.00      A    N  
ATOM   2079  HE2 HIS A 222      31.996   0.215  -5.266  1.00 15.00      A    H  
ATOM   2080  C   HIS A 222      26.863   4.698  -6.545  1.00 15.00      A    C  
ATOM   2081  O   HIS A 222      26.053   4.727  -7.473  1.00 15.00      A    O  
ATOM   2082  N   GLY A 223      27.360   5.795  -5.965  1.00 15.00      A    N  
ATOM   2083  HN  GLY A 223      27.987   5.693  -5.218  1.00 15.00      A    H  
ATOM   2084  CA  GLY A 223      26.993   7.132  -6.413  1.00 15.00      A    C  
ATOM   2085  C   GLY A 223      25.535   7.482  -6.190  1.00 15.00      A    C  
ATOM   2086  O   GLY A 223      24.906   7.001  -5.249  1.00 15.00      A    O  
ATOM   2087  N   MET A 224      25.002   8.337  -7.066  1.00 15.00      A    N  
ATOM   2088  HN  MET A 224      25.562   8.690  -7.787  1.00 15.00      A    H  
ATOM   2089  CA  MET A 224      23.607   8.759  -6.981  1.00 15.00      A    C  
ATOM   2090  CB  MET A 224      23.381  10.072  -7.741  1.00 15.00      A    C  
ATOM   2091  CG  MET A 224      23.972  10.105  -9.143  1.00 15.00      A    C  
ATOM   2092  SD  MET A 224      22.727   9.913 -10.434  1.00 15.00      A    S  
ATOM   2093  CE  MET A 224      21.756  11.400 -10.197  1.00 15.00      A    C  
ATOM   2094  C   MET A 224      22.667   7.662  -7.478  1.00 15.00      A    C  
ATOM   2095  O   MET A 224      23.119   6.660  -8.035  1.00 15.00      A    O  
ATOM   2096  N   ASN A 225      21.361   7.858  -7.265  1.00 15.00      A    N  
ATOM   2097  HN  ASN A 225      21.072   8.686  -6.828  1.00 15.00      A    H  
ATOM   2098  CA  ASN A 225      20.342   6.876  -7.660  1.00 15.00      A    C  
ATOM   2099  CB  ASN A 225      20.388   6.568  -9.163  1.00 15.00      A    C  
ATOM   2100  CG  ASN A 225      19.878   7.706 -10.030  1.00 15.00      A    C  
ATOM   2101  OD1 ASN A 225      20.303   7.864 -11.174  1.00 15.00      A    O  
ATOM   2102  ND2 ASN A 225      18.959   8.504  -9.495  1.00 15.00      A    N  
ATOM   2103 HD21 ASN A 225      18.662   8.321  -8.580  1.00 15.00      A    H  
ATOM   2104 HD22 ASN A 225      18.617   9.245 -10.039  1.00 15.00      A    H  
ATOM   2105  C   ASN A 225      20.482   5.589  -6.845  1.00 15.00      A    C  
ATOM   2106  O   ASN A 225      20.022   4.522  -7.255  1.00 15.00      A    O  
ATOM   2107  N   ARG A 226      21.118   5.712  -5.681  1.00 15.00      A    N  
ATOM   2108  HN  ARG A 226      21.448   6.595  -5.416  1.00 15.00      A    H  
ATOM   2109  CA  ARG A 226      21.339   4.584  -4.784  1.00 15.00      A    C  
ATOM   2110  CB  ARG A 226      22.486   4.914  -3.821  1.00 15.00      A    C  
ATOM   2111  CG  ARG A 226      22.341   6.256  -3.123  1.00 15.00      A    C  
ATOM   2112  CD  ARG A 226      23.517   6.531  -2.203  1.00 15.00      A    C  
ATOM   2113  NE  ARG A 226      23.490   7.895  -1.679  1.00 15.00      A    N  
ATOM   2114  HE  ARG A 226      23.149   8.600  -2.267  1.00 15.00      A    H  
ATOM   2115  CZ  ARG A 226      23.900   8.224  -0.458  1.00 15.00      A    C  
ATOM   2116  NH1 ARG A 226      24.362   7.292   0.362  1.00 15.00      A    N  
ATOM   2117 HH11 ARG A 226      24.406   6.300   0.050  1.00 15.00      A    H  
ATOM   2118 HH12 ARG A 226      24.682   7.550   1.316  1.00 15.00      A    H  
ATOM   2119  NH2 ARG A 226      23.852   9.487  -0.057  1.00 15.00      A    N  
ATOM   2120 HH21 ARG A 226      24.173   9.742   0.898  1.00 15.00      A    H  
ATOM   2121 HH22 ARG A 226      23.493  10.223  -0.699  1.00 15.00      A    H  
ATOM   2122  C   ARG A 226      20.067   4.252  -4.001  1.00 15.00      A    C  
ATOM   2123  O   ARG A 226      19.141   5.064  -3.951  1.00 15.00      A    O  
ATOM   2124  N   PRO A 227      20.004   3.046  -3.390  1.00 15.00      A    N  
ATOM   2125  CA  PRO A 227      18.841   2.607  -2.604  1.00 15.00      A    C  
ATOM   2126  CB  PRO A 227      19.327   1.314  -1.945  1.00 15.00      A    C  
ATOM   2127  CG  PRO A 227      20.370   0.797  -2.871  1.00 15.00      A    C  
ATOM   2128  CD  PRO A 227      21.055   2.008  -3.435  1.00 15.00      A    C  
ATOM   2129  C   PRO A 227      18.442   3.617  -1.533  1.00 15.00      A    C  
ATOM   2130  O   PRO A 227      19.258   4.018  -0.702  1.00 15.00      A    O  
ATOM   2131  N   PHE A 228      17.183   4.032  -1.570  1.00 15.00      A    N  
ATOM   2132  HN  PHE A 228      16.587   3.685  -2.267  1.00 15.00      A    H  
ATOM   2133  CA  PHE A 228      16.664   4.990  -0.606  1.00 15.00      A    C  
ATOM   2134  CB  PHE A 228      16.488   6.375  -1.244  1.00 15.00      A    C  
ATOM   2135  CG  PHE A 228      15.477   6.428  -2.358  1.00 15.00      A    C  
ATOM   2136  CD1 PHE A 228      15.841   6.124  -3.659  1.00 15.00      A    C  
ATOM   2137  CD2 PHE A 228      14.162   6.788  -2.103  1.00 15.00      A    C  
ATOM   2138  CE1 PHE A 228      14.916   6.175  -4.683  1.00 15.00      A    C  
ATOM   2139  CE2 PHE A 228      13.232   6.841  -3.122  1.00 15.00      A    C  
ATOM   2140  CZ  PHE A 228      13.609   6.534  -4.415  1.00 15.00      A    C  
ATOM   2141  C   PHE A 228      15.347   4.504  -0.017  1.00 15.00      A    C  
ATOM   2142  O   PHE A 228      14.730   3.571  -0.533  1.00 15.00      A    O  
ATOM   2143  N   LEU A 229      14.923   5.144   1.063  1.00 15.00      A    N  
ATOM   2144  HN  LEU A 229      15.463   5.877   1.426  1.00 15.00      A    H  
ATOM   2145  CA  LEU A 229      13.679   4.786   1.725  1.00 15.00      A    C  
ATOM   2146  CB  LEU A 229      13.937   4.495   3.207  1.00 15.00      A    C  
ATOM   2147  CG  LEU A 229      12.802   3.822   3.983  1.00 15.00      A    C  
ATOM   2148  CD1 LEU A 229      12.465   2.467   3.380  1.00 15.00      A    C  
ATOM   2149  CD2 LEU A 229      13.179   3.676   5.449  1.00 15.00      A    C  
ATOM   2150  C   LEU A 229      12.652   5.903   1.572  1.00 15.00      A    C  
ATOM   2151  O   LEU A 229      12.749   6.942   2.227  1.00 15.00      A    O  
ATOM   2152  N   LEU A 230      11.678   5.687   0.691  1.00 15.00      A    N  
ATOM   2153  HN  LEU A 230      11.663   4.842   0.195  1.00 15.00      A    H  
ATOM   2154  CA  LEU A 230      10.629   6.672   0.446  1.00 15.00      A    C  
ATOM   2155  CB  LEU A 230       9.954   6.407  -0.903  1.00 15.00      A    C  
ATOM   2156  CG  LEU A 230       9.028   7.507  -1.428  1.00 15.00      A    C  
ATOM   2157  CD1 LEU A 230       9.813   8.779  -1.716  1.00 15.00      A    C  
ATOM   2158  CD2 LEU A 230       8.292   7.036  -2.672  1.00 15.00      A    C  
ATOM   2159  C   LEU A 230       9.600   6.644   1.573  1.00 15.00      A    C  
ATOM   2160  O   LEU A 230       9.053   5.589   1.898  1.00 15.00      A    O  
ATOM   2161  N   LEU A 231       9.339   7.806   2.165  1.00 15.00      A    N  
ATOM   2162  HN  LEU A 231       9.793   8.617   1.850  1.00 15.00      A    H  
ATOM   2163  CA  LEU A 231       8.395   7.904   3.273  1.00 15.00      A    C  
ATOM   2164  CB  LEU A 231       9.117   8.375   4.539  1.00 15.00      A    C  
ATOM   2165  CG  LEU A 231      10.354   7.575   4.954  1.00 15.00      A    C  
ATOM   2166  CD1 LEU A 231      11.133   8.316   6.029  1.00 15.00      A    C  
ATOM   2167  CD2 LEU A 231       9.960   6.187   5.437  1.00 15.00      A    C  
ATOM   2168  C   LEU A 231       7.233   8.846   2.968  1.00 15.00      A    C  
ATOM   2169  O   LEU A 231       7.411   9.899   2.356  1.00 15.00      A    O  
ATOM   2170  N   MET A 232       6.043   8.445   3.405  1.00 15.00      A    N  
ATOM   2171  HN  MET A 232       5.978   7.584   3.869  1.00 15.00      A    H  
ATOM   2172  CA  MET A 232       4.830   9.236   3.220  1.00 15.00      A    C  
ATOM   2173  CB  MET A 232       3.930   8.610   2.149  1.00 15.00      A    C  
ATOM   2174  CG  MET A 232       4.539   8.579   0.756  1.00 15.00      A    C  
ATOM   2175  SD  MET A 232       3.459   7.796  -0.457  1.00 15.00      A    S  
ATOM   2176  CE  MET A 232       4.471   7.906  -1.930  1.00 15.00      A    C  
ATOM   2177  C   MET A 232       4.077   9.331   4.544  1.00 15.00      A    C  
ATOM   2178  O   MET A 232       3.445   8.366   4.978  1.00 15.00      A    O  
ATOM   2179  N   ALA A 233       4.154  10.492   5.187  1.00 15.00      A    N  
ATOM   2180  HN  ALA A 233       4.664  11.228   4.788  1.00 15.00      A    H  
ATOM   2181  CA  ALA A 233       3.495  10.696   6.472  1.00 15.00      A    C  
ATOM   2182  CB  ALA A 233       4.519  10.603   7.593  1.00 15.00      A    C  
ATOM   2183  C   ALA A 233       2.779  12.039   6.534  1.00 15.00      A    C  
ATOM   2184  O   ALA A 233       3.030  12.927   5.724  1.00 15.00      A    O  
ATOM   2185  N   THR A 234       1.882  12.176   7.506  1.00 15.00      A    N  
ATOM   2186  HN  THR A 234       1.718  11.425   8.113  1.00 15.00      A    H  
ATOM   2187  CA  THR A 234       1.136  13.415   7.696  1.00 15.00      A    C  
ATOM   2188  CB  THR A 234      -0.192  13.155   8.443  1.00 15.00      A    C  
ATOM   2189  OG1 THR A 234      -0.956  12.168   7.745  1.00 15.00      A    O  
ATOM   2190  HG1 THR A 234      -1.891  12.376   7.820  1.00 15.00      A    H  
ATOM   2191  CG2 THR A 234      -1.014  14.431   8.554  1.00 15.00      A    C  
ATOM   2192  C   THR A 234       1.970  14.401   8.508  1.00 15.00      A    C  
ATOM   2193  O   THR A 234       2.441  14.063   9.595  1.00 15.00      A    O  
ATOM   2194  N   PRO A 235       2.182  15.624   7.981  1.00 15.00      A    N  
ATOM   2195  CA  PRO A 235       2.959  16.667   8.670  1.00 15.00      A    C  
ATOM   2196  CB  PRO A 235       2.768  17.895   7.778  1.00 15.00      A    C  
ATOM   2197  CG  PRO A 235       2.498  17.328   6.429  1.00 15.00      A    C  
ATOM   2198  CD  PRO A 235       1.701  16.078   6.663  1.00 15.00      A    C  
ATOM   2199  C   PRO A 235       2.427  16.945  10.075  1.00 15.00      A    C  
ATOM   2200  O   PRO A 235       1.256  16.704  10.361  1.00 15.00      A    O  
ATOM   2201  N   LEU A 236       3.295  17.463  10.941  1.00 15.00      A    N  
ATOM   2202  HN  LEU A 236       4.210  17.649  10.642  1.00 15.00      A    H  
ATOM   2203  CA  LEU A 236       2.927  17.758  12.325  1.00 15.00      A    C  
ATOM   2204  CB  LEU A 236       4.169  18.100  13.151  1.00 15.00      A    C  
ATOM   2205  CG  LEU A 236       4.039  17.943  14.668  1.00 15.00      A    C  
ATOM   2206  CD1 LEU A 236       3.680  16.510  15.034  1.00 15.00      A    C  
ATOM   2207  CD2 LEU A 236       5.325  18.366  15.361  1.00 15.00      A    C  
ATOM   2208  C   LEU A 236       1.880  18.871  12.433  1.00 15.00      A    C  
ATOM   2209  O   LEU A 236       1.171  18.966  13.435  1.00 15.00      A    O  
ATOM   2210  N   GLU A 237       1.782  19.706  11.399  1.00 15.00      A    N  
ATOM   2211  HN  GLU A 237       2.373  19.585  10.628  1.00 15.00      A    H  
ATOM   2212  CA  GLU A 237       0.811  20.797  11.390  1.00 15.00      A    C  
ATOM   2213  CB  GLU A 237       1.193  21.860  10.356  1.00 15.00      A    C  
ATOM   2214  CG  GLU A 237       2.519  22.550  10.640  1.00 15.00      A    C  
ATOM   2215  CD  GLU A 237       2.771  23.740   9.732  1.00 15.00      A    C  
ATOM   2216  OE1 GLU A 237       2.280  23.728   8.583  1.00 15.00      A    O  
ATOM   2217  OE2 GLU A 237       3.465  24.683  10.170  1.00 15.00      A    O  
ATOM   2218  C   GLU A 237      -0.600  20.272  11.130  1.00 15.00      A    C  
ATOM   2219  O   GLU A 237      -1.580  20.820  11.635  1.00 15.00      A    O  
ATOM   2220  N   ARG A 238      -0.690  19.202  10.340  1.00 15.00      A    N  
ATOM   2221  HN  ARG A 238       0.130  18.823   9.961  1.00 15.00      A    H  
ATOM   2222  CA  ARG A 238      -1.972  18.578  10.019  1.00 15.00      A    C  
ATOM   2223  CB  ARG A 238      -1.928  17.980   8.608  1.00 15.00      A    C  
ATOM   2224  CG  ARG A 238      -1.678  18.969   7.482  1.00 15.00      A    C  
ATOM   2225  CD  ARG A 238      -1.287  18.229   6.210  1.00 15.00      A    C  
ATOM   2226  NE  ARG A 238      -1.355  19.073   5.019  1.00 15.00      A    N  
ATOM   2227  HE  ARG A 238      -2.203  19.093   4.528  1.00 15.00      A    H  
ATOM   2228  CZ  ARG A 238      -0.336  19.799   4.561  1.00 15.00      A    C  
ATOM   2229  NH1 ARG A 238       0.829  19.799   5.197  1.00 15.00      A    N  
ATOM   2230 HH11 ARG A 238       0.953  19.226   6.056  1.00 15.00      A    H  
ATOM   2231 HH12 ARG A 238       1.620  20.370   4.835  1.00 15.00      A    H  
ATOM   2232  NH2 ARG A 238      -0.481  20.522   3.460  1.00 15.00      A    N  
ATOM   2233 HH21 ARG A 238      -1.388  20.518   2.951  1.00 15.00      A    H  
ATOM   2234 HH22 ARG A 238       0.313  21.091   3.102  1.00 15.00      A    H  
ATOM   2235  C   ARG A 238      -2.271  17.450  11.007  1.00 15.00      A    C  
ATOM   2236  O   ARG A 238      -3.401  16.962  11.087  1.00 15.00      A    O  
ATOM   2237  N   ALA A 239      -1.238  17.048  11.750  1.00 15.00      A    N  
ATOM   2238  HN  ALA A 239      -0.376  17.496  11.633  1.00 15.00      A    H  
ATOM   2239  CA  ALA A 239      -1.333  15.962  12.725  1.00 15.00      A    C  
ATOM   2240  CB  ALA A 239       0.034  15.657  13.314  1.00 15.00      A    C  
ATOM   2241  C   ALA A 239      -2.339  16.231  13.839  1.00 15.00      A    C  
ATOM   2242  O   ALA A 239      -2.961  15.295  14.343  1.00 15.00      A    O  
ATOM   2243  N   GLN A 240      -2.487  17.499  14.233  1.00 15.00      A    N  
ATOM   2244  HN  GLN A 240      -1.958  18.202  13.802  1.00 15.00      A    H  
ATOM   2245  CA  GLN A 240      -3.427  17.856  15.295  1.00 15.00      A    C  
ATOM   2246  CB  GLN A 240      -3.392  19.353  15.618  1.00 15.00      A    C  
ATOM   2247  CG  GLN A 240      -3.791  20.271  14.474  1.00 15.00      A    C  
ATOM   2248  CD  GLN A 240      -3.896  21.720  14.913  1.00 15.00      A    C  
ATOM   2249  OE1 GLN A 240      -3.207  22.152  15.837  1.00 15.00      A    O  
ATOM   2250  NE2 GLN A 240      -4.762  22.479  14.254  1.00 15.00      A    N  
ATOM   2251 HE21 GLN A 240      -5.279  22.069  13.529  1.00 15.00      A    H  
ATOM   2252 HE22 GLN A 240      -4.849  23.417  14.520  1.00 15.00      A    H  
ATOM   2253  C   GLN A 240      -4.840  17.386  14.961  1.00 15.00      A    C  
ATOM   2254  O   GLN A 240      -5.301  17.536  13.826  1.00 15.00      A    O  
ATOM   2255  N   HIS A 241      -5.507  16.805  15.962  1.00 15.00      A    N  
ATOM   2256  HN  HIS A 241      -5.071  16.731  16.837  1.00 15.00      A    H  
ATOM   2257  CA  HIS A 241      -6.858  16.268  15.803  1.00 15.00      A    C  
ATOM   2258  CB  HIS A 241      -7.843  17.305  15.243  1.00 15.00      A    C  
ATOM   2259  CG  HIS A 241      -8.140  18.433  16.184  1.00 15.00      A    C  
ATOM   2260  ND1 HIS A 241      -9.170  18.355  17.089  1.00 15.00      A    N  
ATOM   2261  CD2 HIS A 241      -7.517  19.632  16.318  1.00 15.00      A    C  
ATOM   2262  CE1 HIS A 241      -9.156  19.495  17.753  1.00 15.00      A    C  
ATOM   2263  NE2 HIS A 241      -8.174  20.298  17.321  1.00 15.00      A    N  
ATOM   2264  HE2 HIS A 241      -7.963  21.194  17.659  1.00 15.00      A    H  
ATOM   2265  C   HIS A 241      -6.829  14.997  14.955  1.00 15.00      A    C  
ATOM   2266  O   HIS A 241      -6.420  13.941  15.441  1.00 15.00      A    O  
ATOM   2267  N   LEU A 242      -7.240  15.114  13.687  1.00 15.00      A    N  
ATOM   2268  HN  LEU A 242      -7.543  15.990  13.369  1.00 15.00      A    H  
ATOM   2269  CA  LEU A 242      -7.254  13.983  12.755  1.00 15.00      A    C  
ATOM   2270  CB  LEU A 242      -5.832  13.653  12.282  1.00 15.00      A    C  
ATOM   2271  CG  LEU A 242      -5.709  12.637  11.142  1.00 15.00      A    C  
ATOM   2272  CD1 LEU A 242      -6.321  13.184   9.861  1.00 15.00      A    C  
ATOM   2273  CD2 LEU A 242      -4.253  12.256  10.921  1.00 15.00      A    C  
ATOM   2274  C   LEU A 242      -7.923  12.746  13.357  1.00 15.00      A    C  
ATOM   2275  O   LEU A 242      -9.064  12.806  13.818  1.00 15.00      A    O  
ATOM   2276  N   LEU A 251      -9.145  -4.464   7.193  1.00 15.00      A    N  
ATOM   2277  HN  LEU A 251      -8.655  -4.093   7.956  1.00 15.00      A    H  
ATOM   2278  CA  LEU A 251     -10.474  -3.953   6.884  1.00 15.00      A    C  
ATOM   2279  CB  LEU A 251     -11.087  -4.725   5.712  1.00 15.00      A    C  
ATOM   2280  CG  LEU A 251     -12.534  -4.375   5.350  1.00 15.00      A    C  
ATOM   2281  CD1 LEU A 251     -12.620  -2.987   4.732  1.00 15.00      A    C  
ATOM   2282  CD2 LEU A 251     -13.122  -5.423   4.418  1.00 15.00      A    C  
ATOM   2283  C   LEU A 251     -11.392  -4.027   8.100  1.00 15.00      A    C  
ATOM   2284  O   LEU A 251     -11.863  -5.103   8.472  1.00 15.00      A    O  
ATOM   2285  N   ASP A 252     -11.631  -2.878   8.720  1.00 15.00      A    N  
ATOM   2286  HN  ASP A 252     -11.209  -2.058   8.386  1.00 15.00      A    H  
ATOM   2287  CA  ASP A 252     -12.504  -2.803   9.884  1.00 15.00      A    C  
ATOM   2288  CB  ASP A 252     -12.036  -1.706  10.848  1.00 15.00      A    C  
ATOM   2289  CG  ASP A 252     -11.758  -0.384  10.156  1.00 15.00      A    C  
ATOM   2290  OD1 ASP A 252     -10.627  -0.202   9.654  1.00 15.00      A    O  
ATOM   2291  OD2 ASP A 252     -12.669   0.471  10.119  1.00 15.00      A    O  
ATOM   2292  C   ASP A 252     -13.947  -2.561   9.449  1.00 15.00      A    C  
ATOM   2293  O   ASP A 252     -14.205  -1.788   8.524  1.00 15.00      A    O  
ATOM   2294  N   THR A 253     -14.884  -3.235  10.107  1.00 15.00      A    N  
ATOM   2295  HN  THR A 253     -14.620  -3.838  10.833  1.00 15.00      A    H  
ATOM   2296  CA  THR A 253     -16.298  -3.097   9.774  1.00 15.00      A    C  
ATOM   2297  CB  THR A 253     -17.115  -4.338  10.185  1.00 15.00      A    C  
ATOM   2298  OG1 THR A 253     -16.798  -4.707  11.533  1.00 15.00      A    O  
ATOM   2299  HG1 THR A 253     -17.472  -5.302  11.869  1.00 15.00      A    H  
ATOM   2300  CG2 THR A 253     -16.817  -5.506   9.258  1.00 15.00      A    C  
ATOM   2301  C   THR A 253     -16.915  -1.847  10.395  1.00 15.00      A    C  
ATOM   2302  O   THR A 253     -16.673  -1.529  11.560  1.00 15.00      A    O  
ATOM   2303  N   ASN A 254     -17.713  -1.145   9.598  1.00 15.00      A    N  
ATOM   2304  HN  ASN A 254     -17.860  -1.457   8.681  1.00 15.00      A    H  
ATOM   2305  CA  ASN A 254     -18.379   0.072  10.043  1.00 15.00      A    C  
ATOM   2306  CB  ASN A 254     -18.109   1.203   9.042  1.00 15.00      A    C  
ATOM   2307  CG  ASN A 254     -18.770   2.517   9.420  1.00 15.00      A    C  
ATOM   2308  OD1 ASN A 254     -18.854   2.872  10.596  1.00 15.00      A    O  
ATOM   2309  ND2 ASN A 254     -19.248   3.244   8.416  1.00 15.00      A    N  
ATOM   2310 HD21 ASN A 254     -19.148   2.897   7.505  1.00 15.00      A    H  
ATOM   2311 HD22 ASN A 254     -19.679   4.099   8.627  1.00 15.00      A    H  
ATOM   2312  C   ASN A 254     -19.880  -0.166  10.168  1.00 15.00      A    C  
ATOM   2313  O   ASN A 254     -20.480  -0.821   9.319  1.00 15.00      A    O  
ATOM   2314  N   TYR A 255     -20.481   0.354  11.235  1.00 15.00      A    N  
ATOM   2315  HN  TYR A 255     -19.947   0.852  11.890  1.00 15.00      A    H  
ATOM   2316  CA  TYR A 255     -21.916   0.198  11.455  1.00 15.00      A    C  
ATOM   2317  CB  TYR A 255     -22.208  -0.943  12.434  1.00 15.00      A    C  
ATOM   2318  CG  TYR A 255     -21.952  -2.320  11.854  1.00 15.00      A    C  
ATOM   2319  CD1 TYR A 255     -22.859  -2.905  10.977  1.00 15.00      A    C  
ATOM   2320  CD2 TYR A 255     -20.802  -3.030  12.174  1.00 15.00      A    C  
ATOM   2321  CE1 TYR A 255     -22.627  -4.157  10.437  1.00 15.00      A    C  
ATOM   2322  CE2 TYR A 255     -20.562  -4.283  11.640  1.00 15.00      A    C  
ATOM   2323  CZ  TYR A 255     -21.477  -4.842  10.771  1.00 15.00      A    C  
ATOM   2324  OH  TYR A 255     -21.240  -6.088  10.234  1.00 15.00      A    O  
ATOM   2325  HH  TYR A 255     -21.387  -6.060   9.286  1.00 15.00      A    H  
ATOM   2326  C   TYR A 255     -22.555   1.508  11.914  1.00 15.00      A    C  
ATOM   2327  O   TYR A 255     -21.866   2.419  12.376  1.00 15.00      A    O  
ATOM   2328  N   CYS A 256     -23.877   1.592  11.782  1.00 15.00      A    N  
ATOM   2329  HN  CYS A 256     -24.367   0.825  11.420  1.00 15.00      A    H  
ATOM   2330  CA  CYS A 256     -24.621   2.796  12.154  1.00 15.00      A    C  
ATOM   2331  C   CYS A 256     -24.769   2.979  13.663  1.00 15.00      A    C  
ATOM   2332  O   CYS A 256     -24.807   4.109  14.151  1.00 15.00      A    O  
ATOM   2333  CB  CYS A 256     -25.999   2.799  11.489  1.00 15.00      A    C  
ATOM   2334  SG  CYS A 256     -25.956   3.025   9.684  1.00 15.00      A    S  
ATOM   2335  N   PHE A 257     -24.850   1.876  14.399  1.00 15.00      A    N  
ATOM   2336  HN  PHE A 257     -24.797   1.001  13.961  1.00 15.00      A    H  
ATOM   2337  CA  PHE A 257     -25.015   1.941  15.850  1.00 15.00      A    C  
ATOM   2338  CB  PHE A 257     -25.602   0.635  16.405  1.00 15.00      A    C  
ATOM   2339  CG  PHE A 257     -24.781  -0.596  16.129  1.00 15.00      A    C  
ATOM   2340  CD1 PHE A 257     -23.757  -0.970  16.985  1.00 15.00      A    C  
ATOM   2341  CD2 PHE A 257     -25.040  -1.383  15.019  1.00 15.00      A    C  
ATOM   2342  CE1 PHE A 257     -23.006  -2.103  16.739  1.00 15.00      A    C  
ATOM   2343  CE2 PHE A 257     -24.292  -2.517  14.767  1.00 15.00      A    C  
ATOM   2344  CZ  PHE A 257     -23.274  -2.878  15.628  1.00 15.00      A    C  
ATOM   2345  C   PHE A 257     -23.726   2.318  16.582  1.00 15.00      A    C  
ATOM   2346  O   PHE A 257     -23.771   2.825  17.704  1.00 15.00      A    O  
ATOM   2347  N   SER A 258     -22.583   2.076  15.947  1.00 15.00      A    N  
ATOM   2348  HN  SER A 258     -22.607   1.678  15.052  1.00 15.00      A    H  
ATOM   2349  CA  SER A 258     -21.293   2.386  16.557  1.00 15.00      A    C  
ATOM   2350  CB  SER A 258     -20.253   1.327  16.183  1.00 15.00      A    C  
ATOM   2351  OG  SER A 258     -20.128   1.211  14.776  1.00 15.00      A    O  
ATOM   2352  HG  SER A 258     -19.712   2.003  14.426  1.00 15.00      A    H  
ATOM   2353  C   SER A 258     -20.795   3.780  16.178  1.00 15.00      A    C  
ATOM   2354  O   SER A 258     -19.938   4.344  16.860  1.00 15.00      A    O  
ATOM   2355  N   SER A 259     -21.334   4.333  15.094  1.00 15.00      A    N  
ATOM   2356  HN  SER A 259     -22.016   3.839  14.594  1.00 15.00      A    H  
ATOM   2357  CA  SER A 259     -20.933   5.660  14.633  1.00 15.00      A    C  
ATOM   2358  CB  SER A 259     -21.245   5.837  13.144  1.00 15.00      A    C  
ATOM   2359  OG  SER A 259     -22.641   5.790  12.902  1.00 15.00      A    O  
ATOM   2360  HG  SER A 259     -22.923   4.876  12.828  1.00 15.00      A    H  
ATOM   2361  C   SER A 259     -21.597   6.768  15.448  1.00 15.00      A    C  
ATOM   2362  O   SER A 259     -21.019   7.840  15.624  1.00 15.00      A    O  
ATOM   2363  N   THR A 260     -22.815   6.489  15.933  1.00 15.00      A    N  
ATOM   2364  HN  THR A 260     -23.201   5.610  15.742  1.00 15.00      A    H  
ATOM   2365  CA  THR A 260     -23.606   7.438  16.737  1.00 15.00      A    C  
ATOM   2366  CB  THR A 260     -23.020   7.716  18.144  1.00 15.00      A    C  
ATOM   2367  OG1 THR A 260     -21.860   8.554  18.059  1.00 15.00      A    O  
ATOM   2368  HG1 THR A 260     -21.199   8.251  18.686  1.00 15.00      A    H  
ATOM   2369  CG2 THR A 260     -22.659   6.416  18.850  1.00 15.00      A    C  
ATOM   2370  C   THR A 260     -23.909   8.749  16.003  1.00 15.00      A    C  
ATOM   2371  O   THR A 260     -24.307   9.739  16.619  1.00 15.00      A    O  
ATOM   2372  N   GLU A 261     -23.734   8.741  14.683  1.00 15.00      A    N  
ATOM   2373  HN  GLU A 261     -23.423   7.919  14.249  1.00 15.00      A    H  
ATOM   2374  CA  GLU A 261     -23.990   9.921  13.862  1.00 15.00      A    C  
ATOM   2375  CB  GLU A 261     -22.680  10.473  13.287  1.00 15.00      A    C  
ATOM   2376  CG  GLU A 261     -21.670  10.918  14.334  1.00 15.00      A    C  
ATOM   2377  CD  GLU A 261     -20.417  11.517  13.724  1.00 15.00      A    C  
ATOM   2378  OE1 GLU A 261     -19.993  11.043  12.647  1.00 15.00      A    O  
ATOM   2379  OE2 GLU A 261     -19.857  12.460  14.324  1.00 15.00      A    O  
ATOM   2380  C   GLU A 261     -24.954   9.589  12.727  1.00 15.00      A    C  
ATOM   2381  O   GLU A 261     -25.308   8.428  12.521  1.00 15.00      A    O  
ATOM   2382  N   LYS A 262     -25.373  10.617  11.992  1.00 15.00      A    N  
ATOM   2383  HN  LYS A 262     -25.056  11.519  12.207  1.00 15.00      A    H  
ATOM   2384  CA  LYS A 262     -26.294  10.435  10.872  1.00 15.00      A    C  
ATOM   2385  CB  LYS A 262     -27.279  11.604  10.794  1.00 15.00      A    C  
ATOM   2386  CG  LYS A 262     -28.224  11.710  11.980  1.00 15.00      A    C  
ATOM   2387  CD  LYS A 262     -29.193  12.868  11.805  1.00 15.00      A    C  
ATOM   2388  CE  LYS A 262     -30.151  12.973  12.980  1.00 15.00      A    C  
ATOM   2389  NZ  LYS A 262     -31.109  14.100  12.814  1.00 15.00      A    N  
ATOM   2390  HZ1 LYS A 262     -30.593  15.000  12.740  1.00 15.00      A    H  
ATOM   2391  HZ2 LYS A 262     -31.751  14.148  13.631  1.00 15.00      A    H  
ATOM   2392  HZ3 LYS A 262     -31.674  13.965  11.951  1.00 15.00      A    H  
ATOM   2393  C   LYS A 262     -25.537  10.308   9.551  1.00 15.00      A    C  
ATOM   2394  O   LYS A 262     -26.124  10.418   8.475  1.00 15.00      A    O  
ATOM   2395  N   ASN A 263     -24.231  10.068   9.645  1.00 15.00      A    N  
ATOM   2396  HN  ASN A 263     -23.826   9.983  10.533  1.00 15.00      A    H  
ATOM   2397  CA  ASN A 263     -23.381   9.931   8.465  1.00 15.00      A    C  
ATOM   2398  CB  ASN A 263     -21.904  10.066   8.854  1.00 15.00      A    C  
ATOM   2399  CG  ASN A 263     -21.526  11.473   9.284  1.00 15.00      A    C  
ATOM   2400  OD1 ASN A 263     -22.363  12.241   9.761  1.00 15.00      A    O  
ATOM   2401  ND2 ASN A 263     -20.255  11.819   9.122  1.00 15.00      A    N  
ATOM   2402 HD21 ASN A 263     -19.641  11.158   8.740  1.00 15.00      A    H  
ATOM   2403 HD22 ASN A 263     -19.982  12.720   9.394  1.00 15.00      A    H  
ATOM   2404  C   ASN A 263     -23.618   8.602   7.749  1.00 15.00      A    C  
ATOM   2405  O   ASN A 263     -24.280   7.709   8.281  1.00 15.00      A    O  
ATOM   2406  N   CYS A 264     -23.074   8.486   6.537  1.00 15.00      A    N  
ATOM   2407  HN  CYS A 264     -22.566   9.240   6.172  1.00 15.00      A    H  
ATOM   2408  CA  CYS A 264     -23.211   7.272   5.732  1.00 15.00      A    C  
ATOM   2409  C   CYS A 264     -22.567   6.073   6.425  1.00 15.00      A    C  
ATOM   2410  O   CYS A 264     -21.348   6.018   6.593  1.00 15.00      A    O  
ATOM   2411  CB  CYS A 264     -22.598   7.489   4.345  1.00 15.00      A    C  
ATOM   2412  SG  CYS A 264     -22.307   5.970   3.381  1.00 15.00      A    S  
ATOM   2413  N   CYS A 265     -23.399   5.119   6.829  1.00 15.00      A    N  
ATOM   2414  HN  CYS A 265     -24.360   5.222   6.660  1.00 15.00      A    H  
ATOM   2415  CA  CYS A 265     -22.922   3.927   7.517  1.00 15.00      A    C  
ATOM   2416  C   CYS A 265     -23.575   2.662   6.966  1.00 15.00      A    C  
ATOM   2417  O   CYS A 265     -24.280   2.703   5.956  1.00 15.00      A    O  
ATOM   2418  CB  CYS A 265     -23.180   4.052   9.020  1.00 15.00      A    C  
ATOM   2419  SG  CYS A 265     -24.832   4.695   9.441  1.00 15.00      A    S  
ATOM   2420  N   VAL A 266     -23.336   1.539   7.642  1.00 15.00      A    N  
ATOM   2421  HN  VAL A 266     -22.777   1.577   8.445  1.00 15.00      A    H  
ATOM   2422  CA  VAL A 266     -23.888   0.256   7.222  1.00 15.00      A    C  
ATOM   2423  CB  VAL A 266     -22.795  -0.833   7.162  1.00 15.00      A    C  
ATOM   2424  CG1 VAL A 266     -23.324  -2.097   6.504  1.00 15.00      A    C  
ATOM   2425  CG2 VAL A 266     -21.559  -0.328   6.437  1.00 15.00      A    C  
ATOM   2426  C   VAL A 266     -24.984  -0.216   8.172  1.00 15.00      A    C  
ATOM   2427  O   VAL A 266     -24.758  -0.357   9.375  1.00 15.00      A    O  
ATOM   2428  N   ARG A 267     -26.172  -0.452   7.626  1.00 15.00      A    N  
ATOM   2429  HN  ARG A 267     -26.295  -0.300   6.664  1.00 15.00      A    H  
ATOM   2430  CA  ARG A 267     -27.295  -0.933   8.418  1.00 15.00      A    C  
ATOM   2431  CB  ARG A 267     -28.590  -0.213   8.042  1.00 15.00      A    C  
ATOM   2432  CG  ARG A 267     -28.687   1.206   8.574  1.00 15.00      A    C  
ATOM   2433  CD  ARG A 267     -30.128   1.588   8.871  1.00 15.00      A    C  
ATOM   2434  NE  ARG A 267     -30.705   0.766   9.934  1.00 15.00      A    N  
ATOM   2435  HE  ARG A 267     -30.150   0.047  10.303  1.00 15.00      A    H  
ATOM   2436  CZ  ARG A 267     -31.932   0.941  10.421  1.00 15.00      A    C  
ATOM   2437  NH1 ARG A 267     -32.707   1.905   9.942  1.00 15.00      A    N  
ATOM   2438 HH11 ARG A 267     -33.665   2.040  10.323  1.00 15.00      A    H  
ATOM   2439 HH12 ARG A 267     -32.357   2.525   9.183  1.00 15.00      A    H  
ATOM   2440  NH2 ARG A 267     -32.384   0.153  11.388  1.00 15.00      A    N  
ATOM   2441 HH21 ARG A 267     -33.343   0.292  11.767  1.00 15.00      A    H  
ATOM   2442 HH22 ARG A 267     -31.780  -0.604  11.768  1.00 15.00      A    H  
ATOM   2443  C   ARG A 267     -27.458  -2.436   8.244  1.00 15.00      A    C  
ATOM   2444  O   ARG A 267     -27.731  -2.917   7.144  1.00 15.00      A    O  
ATOM   2445  N   GLN A 268     -27.282  -3.171   9.336  1.00 15.00      A    N  
ATOM   2446  HN  GLN A 268     -27.073  -2.724  10.182  1.00 15.00      A    H  
ATOM   2447  CA  GLN A 268     -27.396  -4.624   9.309  1.00 15.00      A    C  
ATOM   2448  CB  GLN A 268     -26.735  -5.249  10.540  1.00 15.00      A    C  
ATOM   2449  CG  GLN A 268     -26.861  -4.418  11.806  1.00 15.00      A    C  
ATOM   2450  CD  GLN A 268     -26.149  -5.038  12.991  1.00 15.00      A    C  
ATOM   2451  OE1 GLN A 268     -25.114  -5.690  12.842  1.00 15.00      A    O  
ATOM   2452  NE2 GLN A 268     -26.707  -4.842  14.178  1.00 15.00      A    N  
ATOM   2453 HE21 GLN A 268     -27.533  -4.316  14.218  1.00 15.00      A    H  
ATOM   2454 HE22 GLN A 268     -26.274  -5.232  14.965  1.00 15.00      A    H  
ATOM   2455  C   GLN A 268     -28.844  -5.082   9.165  1.00 15.00      A    C  
ATOM   2456  O   GLN A 268     -29.747  -4.547   9.810  1.00 15.00      A    O  
ATOM   2457  N   LEU A 269     -29.055  -6.075   8.305  1.00 15.00      A    N  
ATOM   2458  HN  LEU A 269     -28.291  -6.461   7.826  1.00 15.00      A    H  
ATOM   2459  CA  LEU A 269     -30.388  -6.607   8.056  1.00 15.00      A    C  
ATOM   2460  CB  LEU A 269     -31.052  -5.840   6.906  1.00 15.00      A    C  
ATOM   2461  CG  LEU A 269     -32.392  -6.383   6.401  1.00 15.00      A    C  
ATOM   2462  CD1 LEU A 269     -33.488  -6.169   7.434  1.00 15.00      A    C  
ATOM   2463  CD2 LEU A 269     -32.765  -5.742   5.073  1.00 15.00      A    C  
ATOM   2464  C   LEU A 269     -30.338  -8.098   7.733  1.00 15.00      A    C  
ATOM   2465  O   LEU A 269     -29.917  -8.494   6.647  1.00 15.00      A    O  
ATOM   2466  N   TYR A 270     -30.761  -8.922   8.687  1.00 15.00      A    N  
ATOM   2467  HN  TYR A 270     -31.067  -8.550   9.540  1.00 15.00      A    H  
ATOM   2468  CA  TYR A 270     -30.781 -10.367   8.491  1.00 15.00      A    C  
ATOM   2469  CB  TYR A 270     -30.808 -11.096   9.840  1.00 15.00      A    C  
ATOM   2470  CG  TYR A 270     -30.978 -12.597   9.731  1.00 15.00      A    C  
ATOM   2471  CD1 TYR A 270     -29.942 -13.404   9.277  1.00 15.00      A    C  
ATOM   2472  CD2 TYR A 270     -32.177 -13.208  10.080  1.00 15.00      A    C  
ATOM   2473  CE1 TYR A 270     -30.095 -14.773   9.174  1.00 15.00      A    C  
ATOM   2474  CE2 TYR A 270     -32.339 -14.577   9.981  1.00 15.00      A    C  
ATOM   2475  CZ  TYR A 270     -31.295 -15.355   9.526  1.00 15.00      A    C  
ATOM   2476  OH  TYR A 270     -31.452 -16.719   9.423  1.00 15.00      A    O  
ATOM   2477  HH  TYR A 270     -30.630 -17.154   9.657  1.00 15.00      A    H  
ATOM   2478  C   TYR A 270     -31.987 -10.764   7.646  1.00 15.00      A    C  
ATOM   2479  O   TYR A 270     -33.131 -10.538   8.041  1.00 15.00      A    O  
ATOM   2480  N   ILE A 271     -31.726 -11.347   6.481  1.00 15.00      A    N  
ATOM   2481  HN  ILE A 271     -30.794 -11.508   6.222  1.00 15.00      A    H  
ATOM   2482  CA  ILE A 271     -32.796 -11.758   5.583  1.00 15.00      A    C  
ATOM   2483  CB  ILE A 271     -32.540 -11.308   4.128  1.00 15.00      A    C  
ATOM   2484  CG1 ILE A 271     -32.434  -9.781   4.056  1.00 15.00      A    C  
ATOM   2485  CG2 ILE A 271     -33.648 -11.810   3.208  1.00 15.00      A    C  
ATOM   2486  CD1 ILE A 271     -32.220  -9.241   2.658  1.00 15.00      A    C  
ATOM   2487  C   ILE A 271     -33.031 -13.264   5.624  1.00 15.00      A    C  
ATOM   2488  O   ILE A 271     -32.182 -14.052   5.202  1.00 15.00      A    O  
ATOM   2489  N   ASP A 272     -34.191 -13.649   6.146  1.00 15.00      A    N  
ATOM   2490  HN  ASP A 272     -34.807 -12.967   6.486  1.00 15.00      A    H  
ATOM   2491  CA  ASP A 272     -34.576 -15.050   6.226  1.00 15.00      A    C  
ATOM   2492  CB  ASP A 272     -35.492 -15.270   7.438  1.00 15.00      A    C  
ATOM   2493  CG  ASP A 272     -35.619 -16.728   7.852  1.00 15.00      A    C  
ATOM   2494  OD1 ASP A 272     -35.481 -17.616   6.983  1.00 15.00      A    O  
ATOM   2495  OD2 ASP A 272     -35.867 -16.983   9.050  1.00 15.00      A    O  
ATOM   2496  C   ASP A 272     -35.310 -15.427   4.944  1.00 15.00      A    C  
ATOM   2497  O   ASP A 272     -36.269 -14.764   4.555  1.00 15.00      A    O  
ATOM   2498  N   PHE A 273     -34.854 -16.485   4.285  1.00 15.00      A    N  
ATOM   2499  HN  PHE A 273     -34.089 -16.982   4.644  1.00 15.00      A    H  
ATOM   2500  CA  PHE A 273     -35.469 -16.927   3.038  1.00 15.00      A    C  
ATOM   2501  CB  PHE A 273     -34.607 -17.989   2.350  1.00 15.00      A    C  
ATOM   2502  CG  PHE A 273     -33.254 -17.498   1.922  1.00 15.00      A    C  
ATOM   2503  CD1 PHE A 273     -33.133 -16.506   0.963  1.00 15.00      A    C  
ATOM   2504  CD2 PHE A 273     -32.103 -18.030   2.478  1.00 15.00      A    C  
ATOM   2505  CE1 PHE A 273     -31.889 -16.054   0.566  1.00 15.00      A    C  
ATOM   2506  CE2 PHE A 273     -30.856 -17.584   2.087  1.00 15.00      A    C  
ATOM   2507  CZ  PHE A 273     -30.748 -16.594   1.129  1.00 15.00      A    C  
ATOM   2508  C   PHE A 273     -36.884 -17.460   3.246  1.00 15.00      A    C  
ATOM   2509  O   PHE A 273     -37.720 -17.361   2.357  1.00 15.00      A    O  
ATOM   2510  N   ARG A 274     -37.152 -18.003   4.428  1.00 15.00      A    N  
ATOM   2511  HN  ARG A 274     -36.453 -18.019   5.116  1.00 15.00      A    H  
ATOM   2512  CA  ARG A 274     -38.462 -18.570   4.730  1.00 15.00      A    C  
ATOM   2513  CB  ARG A 274     -38.327 -19.705   5.749  1.00 15.00      A    C  
ATOM   2514  CG  ARG A 274     -37.824 -21.013   5.160  1.00 15.00      A    C  
ATOM   2515  CD  ARG A 274     -38.861 -21.640   4.240  1.00 15.00      A    C  
ATOM   2516  NE  ARG A 274     -40.027 -22.129   4.976  1.00 15.00      A    N  
ATOM   2517  HE  ARG A 274     -39.892 -22.887   5.582  1.00 15.00      A    H  
ATOM   2518  CZ  ARG A 274     -41.249 -21.609   4.866  1.00 15.00      A    C  
ATOM   2519  NH1 ARG A 274     -41.469 -20.581   4.056  1.00 15.00      A    N  
ATOM   2520 HH11 ARG A 274     -42.425 -20.177   3.975  1.00 15.00      A    H  
ATOM   2521 HH12 ARG A 274     -40.686 -20.178   3.502  1.00 15.00      A    H  
ATOM   2522  NH2 ARG A 274     -42.251 -22.115   5.573  1.00 15.00      A    N  
ATOM   2523 HH21 ARG A 274     -42.083 -22.920   6.210  1.00 15.00      A    H  
ATOM   2524 HH22 ARG A 274     -43.205 -21.709   5.489  1.00 15.00      A    H  
ATOM   2525  C   ARG A 274     -39.471 -17.537   5.231  1.00 15.00      A    C  
ATOM   2526  O   ARG A 274     -40.656 -17.613   4.905  1.00 15.00      A    O  
ATOM   2527  N   LYS A 275     -39.003 -16.574   6.017  1.00 15.00      A    N  
ATOM   2528  HN  LYS A 275     -38.045 -16.546   6.222  1.00 15.00      A    H  
ATOM   2529  CA  LYS A 275     -39.885 -15.559   6.586  1.00 15.00      A    C  
ATOM   2530  CB  LYS A 275     -39.399 -15.160   7.985  1.00 15.00      A    C  
ATOM   2531  CG  LYS A 275     -40.257 -14.112   8.680  1.00 15.00      A    C  
ATOM   2532  CD  LYS A 275     -41.662 -14.628   8.950  1.00 15.00      A    C  
ATOM   2533  CE  LYS A 275     -42.535 -13.553   9.579  1.00 15.00      A    C  
ATOM   2534  NZ  LYS A 275     -42.688 -12.369   8.689  1.00 15.00      A    N  
ATOM   2535  HZ1 LYS A 275     -43.124 -12.652   7.789  1.00 15.00      A    H  
ATOM   2536  HZ2 LYS A 275     -41.758 -11.947   8.493  1.00 15.00      A    H  
ATOM   2537  HZ3 LYS A 275     -43.290 -11.654   9.146  1.00 15.00      A    H  
ATOM   2538  C   LYS A 275     -40.047 -14.318   5.704  1.00 15.00      A    C  
ATOM   2539  O   LYS A 275     -41.164 -13.836   5.507  1.00 15.00      A    O  
ATOM   2540  N   ASP A 276     -38.942 -13.806   5.173  1.00 15.00      A    N  
ATOM   2541  HN  ASP A 276     -38.082 -14.249   5.333  1.00 15.00      A    H  
ATOM   2542  CA  ASP A 276     -38.981 -12.595   4.354  1.00 15.00      A    C  
ATOM   2543  CB  ASP A 276     -37.660 -11.825   4.450  1.00 15.00      A    C  
ATOM   2544  CG  ASP A 276     -37.326 -11.411   5.870  1.00 15.00      A    C  
ATOM   2545  OD1 ASP A 276     -38.260 -11.072   6.629  1.00 15.00      A    O  
ATOM   2546  OD2 ASP A 276     -36.128 -11.421   6.225  1.00 15.00      A    O  
ATOM   2547  C   ASP A 276     -39.342 -12.851   2.891  1.00 15.00      A    C  
ATOM   2548  O   ASP A 276     -40.390 -12.408   2.420  1.00 15.00      A    O  
ATOM   2549  N   LEU A 277     -38.474 -13.562   2.178  1.00 15.00      A    N  
ATOM   2550  HN  LEU A 277     -37.669 -13.910   2.616  1.00 15.00      A    H  
ATOM   2551  CA  LEU A 277     -38.689 -13.840   0.758  1.00 15.00      A    C  
ATOM   2552  CB  LEU A 277     -37.372 -14.226   0.082  1.00 15.00      A    C  
ATOM   2553  CG  LEU A 277     -36.297 -13.135   0.047  1.00 15.00      A    C  
ATOM   2554  CD1 LEU A 277     -34.971 -13.701  -0.434  1.00 15.00      A    C  
ATOM   2555  CD2 LEU A 277     -36.736 -11.976  -0.835  1.00 15.00      A    C  
ATOM   2556  C   LEU A 277     -39.764 -14.897   0.499  1.00 15.00      A    C  
ATOM   2557  O   LEU A 277     -40.365 -14.921  -0.577  1.00 15.00      A    O  
ATOM   2558  N   GLY A 278     -40.003 -15.766   1.478  1.00 15.00      A    N  
ATOM   2559  HN  GLY A 278     -39.499 -15.698   2.315  1.00 15.00      A    H  
ATOM   2560  CA  GLY A 278     -41.005 -16.811   1.320  1.00 15.00      A    C  
ATOM   2561  C   GLY A 278     -40.507 -17.983   0.490  1.00 15.00      A    C  
ATOM   2562  O   GLY A 278     -41.274 -18.889   0.161  1.00 15.00      A    O  
ATOM   2563  N   TRP A 279     -39.219 -17.961   0.153  1.00 15.00      A    N  
ATOM   2564  HN  TRP A 279     -38.667 -17.207   0.449  1.00 15.00      A    H  
ATOM   2565  CA  TRP A 279     -38.601 -19.017  -0.641  1.00 15.00      A    C  
ATOM   2566  CB  TRP A 279     -37.327 -18.498  -1.311  1.00 15.00      A    C  
ATOM   2567  CG  TRP A 279     -37.573 -17.498  -2.401  1.00 15.00      A    C  
ATOM   2568  CD1 TRP A 279     -38.761 -17.225  -3.017  1.00 15.00      A    C  
ATOM   2569  CD2 TRP A 279     -36.599 -16.646  -3.015  1.00 15.00      A    C  
ATOM   2570  NE1 TRP A 279     -38.587 -16.253  -3.971  1.00 15.00      A    N  
ATOM   2571  HE1 TRP A 279     -39.292 -15.886  -4.545  1.00 15.00      A    H  
ATOM   2572  CE2 TRP A 279     -37.269 -15.881  -3.990  1.00 15.00      A    C  
ATOM   2573  CE3 TRP A 279     -35.226 -16.455  -2.833  1.00 15.00      A    C  
ATOM   2574  CZ2 TRP A 279     -36.612 -14.940  -4.780  1.00 15.00      A    C  
ATOM   2575  CZ3 TRP A 279     -34.577 -15.521  -3.618  1.00 15.00      A    C  
ATOM   2576  CH2 TRP A 279     -35.270 -14.775  -4.579  1.00 15.00      A    C  
ATOM   2577  C   TRP A 279     -38.274 -20.238   0.213  1.00 15.00      A    C  
ATOM   2578  O   TRP A 279     -37.988 -20.119   1.405  1.00 15.00      A    O  
ATOM   2579  N   LYS A 280     -38.313 -21.412  -0.410  1.00 15.00      A    N  
ATOM   2580  HN  LYS A 280     -38.544 -21.438  -1.361  1.00 15.00      A    H  
ATOM   2581  CA  LYS A 280     -38.026 -22.661   0.286  1.00 15.00      A    C  
ATOM   2582  CB  LYS A 280     -39.342 -23.365   0.641  1.00 15.00      A    C  
ATOM   2583  CG  LYS A 280     -39.231 -24.408   1.745  1.00 15.00      A    C  
ATOM   2584  CD  LYS A 280     -40.603 -24.804   2.273  1.00 15.00      A    C  
ATOM   2585  CE  LYS A 280     -41.478 -25.393   1.177  1.00 15.00      A    C  
ATOM   2586  NZ  LYS A 280     -42.882 -25.591   1.632  1.00 15.00      A    N  
ATOM   2587  HZ1 LYS A 280     -43.475 -25.903   0.837  1.00 15.00      A    H  
ATOM   2588  HZ2 LYS A 280     -43.266 -24.701   2.008  1.00 15.00      A    H  
ATOM   2589  HZ3 LYS A 280     -42.917 -26.313   2.380  1.00 15.00      A    H  
ATOM   2590  C   LYS A 280     -37.139 -23.573  -0.568  1.00 15.00      A    C  
ATOM   2591  O   LYS A 280     -36.913 -24.736  -0.229  1.00 15.00      A    O  
ATOM   2592  N   TRP A 281     -36.626 -23.032  -1.672  1.00 15.00      A    N  
ATOM   2593  HN  TRP A 281     -36.828 -22.097  -1.885  1.00 15.00      A    H  
ATOM   2594  CA  TRP A 281     -35.766 -23.800  -2.573  1.00 15.00      A    C  
ATOM   2595  CB  TRP A 281     -35.924 -23.350  -4.031  1.00 15.00      A    C  
ATOM   2596  CG  TRP A 281     -35.712 -21.882  -4.259  1.00 15.00      A    C  
ATOM   2597  CD1 TRP A 281     -36.605 -20.880  -4.018  1.00 15.00      A    C  
ATOM   2598  CD2 TRP A 281     -34.538 -21.253  -4.789  1.00 15.00      A    C  
ATOM   2599  NE1 TRP A 281     -36.058 -19.668  -4.355  1.00 15.00      A    N  
ATOM   2600  HE1 TRP A 281     -36.503 -18.799  -4.269  1.00 15.00      A    H  
ATOM   2601  CE2 TRP A 281     -34.790 -19.869  -4.830  1.00 15.00      A    C  
ATOM   2602  CE3 TRP A 281     -33.298 -21.724  -5.226  1.00 15.00      A    C  
ATOM   2603  CZ2 TRP A 281     -33.851 -18.952  -5.293  1.00 15.00      A    C  
ATOM   2604  CZ3 TRP A 281     -32.366 -20.812  -5.686  1.00 15.00      A    C  
ATOM   2605  CH2 TRP A 281     -32.647 -19.442  -5.715  1.00 15.00      A    C  
ATOM   2606  C   TRP A 281     -34.302 -23.770  -2.138  1.00 15.00      A    C  
ATOM   2607  O   TRP A 281     -33.532 -24.672  -2.470  1.00 15.00      A    O  
ATOM   2608  N   ILE A 282     -33.920 -22.729  -1.401  1.00 15.00      A    N  
ATOM   2609  HN  ILE A 282     -34.571 -22.032  -1.181  1.00 15.00      A    H  
ATOM   2610  CA  ILE A 282     -32.552 -22.607  -0.912  1.00 15.00      A    C  
ATOM   2611  CB  ILE A 282     -32.149 -21.136  -0.662  1.00 15.00      A    C  
ATOM   2612  CG1 ILE A 282     -32.300 -20.322  -1.951  1.00 15.00      A    C  
ATOM   2613  CG2 ILE A 282     -30.716 -21.056  -0.145  1.00 15.00      A    C  
ATOM   2614  CD1 ILE A 282     -31.929 -18.861  -1.812  1.00 15.00      A    C  
ATOM   2615  C   ILE A 282     -32.385 -23.416   0.370  1.00 15.00      A    C  
ATOM   2616  O   ILE A 282     -32.930 -23.061   1.416  1.00 15.00      A    O  
ATOM   2617  N   HIS A 283     -31.642 -24.513   0.272  1.00 15.00      A    N  
ATOM   2618  HN  HIS A 283     -31.237 -24.738  -0.592  1.00 15.00      A    H  
ATOM   2619  CA  HIS A 283     -31.406 -25.389   1.415  1.00 15.00      A    C  
ATOM   2620  CB  HIS A 283     -30.875 -26.751   0.949  1.00 15.00      A    C  
ATOM   2621  CG  HIS A 283     -31.776 -27.463  -0.018  1.00 15.00      A    C  
ATOM   2622  ND1 HIS A 283     -32.670 -28.420   0.404  1.00 15.00      A    N  
ATOM   2623  CD2 HIS A 283     -31.880 -27.320  -1.364  1.00 15.00      A    C  
ATOM   2624  CE1 HIS A 283     -33.295 -28.835  -0.683  1.00 15.00      A    C  
ATOM   2625  NE2 HIS A 283     -32.851 -28.198  -1.774  1.00 15.00      A    N  
ATOM   2626  HE2 HIS A 283     -33.159 -28.335  -2.695  1.00 15.00      A    H  
ATOM   2627  C   HIS A 283     -30.431 -24.752   2.397  1.00 15.00      A    C  
ATOM   2628  O   HIS A 283     -30.752 -24.563   3.571  1.00 15.00      A    O  
ATOM   2629  N   GLU A 284     -29.243 -24.416   1.905  1.00 15.00      A    N  
ATOM   2630  HN  GLU A 284     -29.053 -24.587   0.959  1.00 15.00      A    H  
ATOM   2631  CA  GLU A 284     -28.217 -23.796   2.734  1.00 15.00      A    C  
ATOM   2632  CB  GLU A 284     -27.064 -24.773   2.987  1.00 15.00      A    C  
ATOM   2633  CG  GLU A 284     -27.438 -25.995   3.814  1.00 15.00      A    C  
ATOM   2634  CD  GLU A 284     -28.012 -25.638   5.173  1.00 15.00      A    C  
ATOM   2635  OE1 GLU A 284     -27.486 -24.703   5.816  1.00 15.00      A    O  
ATOM   2636  OE2 GLU A 284     -28.986 -26.296   5.599  1.00 15.00      A    O  
ATOM   2637  C   GLU A 284     -27.685 -22.521   2.084  1.00 15.00      A    C  
ATOM   2638  O   GLU A 284     -27.309 -22.523   0.915  1.00 15.00      A    O  
ATOM   2639  N   PRO A 285     -27.655 -21.409   2.835  1.00 15.00      A    N  
ATOM   2640  CA  PRO A 285     -28.110 -21.371   4.221  1.00 15.00      A    C  
ATOM   2641  CB  PRO A 285     -27.263 -20.241   4.801  1.00 15.00      A    C  
ATOM   2642  CG  PRO A 285     -27.082 -19.287   3.664  1.00 15.00      A    C  
ATOM   2643  CD  PRO A 285     -27.153 -20.097   2.391  1.00 15.00      A    C  
ATOM   2644  C   PRO A 285     -29.592 -21.020   4.321  1.00 15.00      A    C  
ATOM   2645  O   PRO A 285     -30.276 -20.866   3.309  1.00 15.00      A    O  
ATOM   2646  N   LYS A 286     -30.081 -20.895   5.550  1.00 15.00      A    N  
ATOM   2647  HN  LYS A 286     -29.488 -21.038   6.316  1.00 15.00      A    H  
ATOM   2648  CA  LYS A 286     -31.480 -20.554   5.787  1.00 15.00      A    C  
ATOM   2649  CB  LYS A 286     -31.977 -21.221   7.069  1.00 15.00      A    C  
ATOM   2650  CG  LYS A 286     -31.881 -22.738   7.049  1.00 15.00      A    C  
ATOM   2651  CD  LYS A 286     -32.102 -23.326   8.433  1.00 15.00      A    C  
ATOM   2652  CE  LYS A 286     -31.953 -24.839   8.418  1.00 15.00      A    C  
ATOM   2653  NZ  LYS A 286     -31.943 -25.409   9.792  1.00 15.00      A    N  
ATOM   2654  HZ1 LYS A 286     -31.107 -25.071  10.312  1.00 15.00      A    H  
ATOM   2655  HZ2 LYS A 286     -31.914 -26.447   9.749  1.00 15.00      A    H  
ATOM   2656  HZ3 LYS A 286     -32.799 -25.118  10.306  1.00 15.00      A    H  
ATOM   2657  C   LYS A 286     -31.661 -19.040   5.871  1.00 15.00      A    C  
ATOM   2658  O   LYS A 286     -32.783 -18.536   5.894  1.00 15.00      A    O  
ATOM   2659  N   GLY A 287     -30.540 -18.324   5.907  1.00 15.00      A    N  
ATOM   2660  HN  GLY A 287     -29.677 -18.787   5.881  1.00 15.00      A    H  
ATOM   2661  CA  GLY A 287     -30.576 -16.877   5.983  1.00 15.00      A    C  
ATOM   2662  C   GLY A 287     -29.188 -16.281   6.108  1.00 15.00      A    C  
ATOM   2663  O   GLY A 287     -28.296 -16.891   6.699  1.00 15.00      A    O  
ATOM   2664  N   TYR A 288     -29.003 -15.090   5.550  1.00 15.00      A    N  
ATOM   2665  HN  TYR A 288     -29.752 -14.653   5.092  1.00 15.00      A    H  
ATOM   2666  CA  TYR A 288     -27.710 -14.414   5.605  1.00 15.00      A    C  
ATOM   2667  CB  TYR A 288     -26.955 -14.555   4.276  1.00 15.00      A    C  
ATOM   2668  CG  TYR A 288     -27.446 -13.658   3.157  1.00 15.00      A    C  
ATOM   2669  CD1 TYR A 288     -28.722 -13.801   2.625  1.00 15.00      A    C  
ATOM   2670  CD2 TYR A 288     -26.623 -12.674   2.625  1.00 15.00      A    C  
ATOM   2671  CE1 TYR A 288     -29.163 -12.989   1.597  1.00 15.00      A    C  
ATOM   2672  CE2 TYR A 288     -27.056 -11.857   1.599  1.00 15.00      A    C  
ATOM   2673  CZ  TYR A 288     -28.326 -12.019   1.088  1.00 15.00      A    C  
ATOM   2674  OH  TYR A 288     -28.760 -11.205   0.067  1.00 15.00      A    O  
ATOM   2675  HH  TYR A 288     -28.030 -11.022  -0.529  1.00 15.00      A    H  
ATOM   2676  C   TYR A 288     -27.866 -12.948   5.996  1.00 15.00      A    C  
ATOM   2677  O   TYR A 288     -28.968 -12.399   5.954  1.00 15.00      A    O  
ATOM   2678  N   HIS A 289     -26.759 -12.321   6.380  1.00 15.00      A    N  
ATOM   2679  HN  HIS A 289     -25.911 -12.811   6.391  1.00 15.00      A    H  
ATOM   2680  CA  HIS A 289     -26.775 -10.920   6.784  1.00 15.00      A    C  
ATOM   2681  CB  HIS A 289     -25.734 -10.653   7.874  1.00 15.00      A    C  
ATOM   2682  CG  HIS A 289     -26.215 -10.947   9.261  1.00 15.00      A    C  
ATOM   2683  ND1 HIS A 289     -26.152 -12.214   9.790  1.00 15.00      A    N  
ATOM   2684  CD2 HIS A 289     -26.749 -10.104  10.181  1.00 15.00      A    C  
ATOM   2685  CE1 HIS A 289     -26.643 -12.120  11.012  1.00 15.00      A    C  
ATOM   2686  NE2 HIS A 289     -27.017 -10.864  11.292  1.00 15.00      A    N  
ATOM   2687  HE2 HIS A 289     -27.406 -10.546  12.133  1.00 15.00      A    H  
ATOM   2688  C   HIS A 289     -26.553  -9.981   5.603  1.00 15.00      A    C  
ATOM   2689  O   HIS A 289     -25.419  -9.625   5.284  1.00 15.00      A    O  
ATOM   2690  N   ALA A 290     -27.644  -9.590   4.953  1.00 15.00      A    N  
ATOM   2691  HN  ALA A 290     -28.518  -9.927   5.240  1.00 15.00      A    H  
ATOM   2692  CA  ALA A 290     -27.572  -8.675   3.821  1.00 15.00      A    C  
ATOM   2693  CB  ALA A 290     -28.659  -8.990   2.809  1.00 15.00      A    C  
ATOM   2694  C   ALA A 290     -27.700  -7.239   4.307  1.00 15.00      A    C  
ATOM   2695  O   ALA A 290     -28.800  -6.765   4.591  1.00 15.00      A    O  
ATOM   2696  N   ASN A 291     -26.569  -6.554   4.407  1.00 15.00      A    N  
ATOM   2697  HN  ASN A 291     -25.725  -6.982   4.153  1.00 15.00      A    H  
ATOM   2698  CA  ASN A 291     -26.555  -5.177   4.880  1.00 15.00      A    C  
ATOM   2699  CB  ASN A 291     -25.281  -4.898   5.682  1.00 15.00      A    C  
ATOM   2700  CG  ASN A 291     -25.063  -5.883   6.816  1.00 15.00      A    C  
ATOM   2701  OD1 ASN A 291     -26.007  -6.488   7.325  1.00 15.00      A    O  
ATOM   2702  ND2 ASN A 291     -23.810  -6.044   7.224  1.00 15.00      A    N  
ATOM   2703 HD21 ASN A 291     -23.108  -5.527   6.775  1.00 15.00      A    H  
ATOM   2704 HD22 ASN A 291     -23.639  -6.670   7.957  1.00 15.00      A    H  
ATOM   2705  C   ASN A 291     -26.677  -4.188   3.725  1.00 15.00      A    C  
ATOM   2706  O   ASN A 291     -26.434  -4.536   2.570  1.00 15.00      A    O  
ATOM   2707  N   PHE A 292     -27.062  -2.958   4.051  1.00 15.00      A    N  
ATOM   2708  HN  PHE A 292     -27.253  -2.752   4.990  1.00 15.00      A    H  
ATOM   2709  CA  PHE A 292     -27.213  -1.905   3.051  1.00 15.00      A    C  
ATOM   2710  CB  PHE A 292     -28.678  -1.768   2.613  1.00 15.00      A    C  
ATOM   2711  CG  PHE A 292     -29.625  -1.354   3.708  1.00 15.00      A    C  
ATOM   2712  CD1 PHE A 292     -30.148  -2.292   4.584  1.00 15.00      A    C  
ATOM   2713  CD2 PHE A 292     -29.997  -0.028   3.855  1.00 15.00      A    C  
ATOM   2714  CE1 PHE A 292     -31.021  -1.914   5.587  1.00 15.00      A    C  
ATOM   2715  CE2 PHE A 292     -30.868   0.357   4.855  1.00 15.00      A    C  
ATOM   2716  CZ  PHE A 292     -31.382  -0.587   5.722  1.00 15.00      A    C  
ATOM   2717  C   PHE A 292     -26.676  -0.576   3.580  1.00 15.00      A    C  
ATOM   2718  O   PHE A 292     -26.514  -0.402   4.787  1.00 15.00      A    O  
ATOM   2719  N   CYS A 293     -26.403   0.357   2.675  1.00 15.00      A    N  
ATOM   2720  HN  CYS A 293     -26.559   0.164   1.727  1.00 15.00      A    H  
ATOM   2721  CA  CYS A 293     -25.876   1.664   3.058  1.00 15.00      A    C  
ATOM   2722  C   CYS A 293     -26.989   2.696   3.222  1.00 15.00      A    C  
ATOM   2723  O   CYS A 293     -27.967   2.692   2.472  1.00 15.00      A    O  
ATOM   2724  CB  CYS A 293     -24.861   2.154   2.024  1.00 15.00      A    C  
ATOM   2725  SG  CYS A 293     -23.426   1.057   1.783  1.00 15.00      A    S  
ATOM   2726  N   LEU A 294     -26.833   3.579   4.209  1.00 15.00      A    N  
ATOM   2727  HN  LEU A 294     -26.035   3.523   4.777  1.00 15.00      A    H  
ATOM   2728  CA  LEU A 294     -27.819   4.625   4.472  1.00 15.00      A    C  
ATOM   2729  CB  LEU A 294     -28.944   4.090   5.366  1.00 15.00      A    C  
ATOM   2730  CG  LEU A 294     -30.175   4.990   5.517  1.00 15.00      A    C  
ATOM   2731  CD1 LEU A 294     -30.868   5.184   4.176  1.00 15.00      A    C  
ATOM   2732  CD2 LEU A 294     -31.140   4.413   6.541  1.00 15.00      A    C  
ATOM   2733  C   LEU A 294     -27.168   5.847   5.121  1.00 15.00      A    C  
ATOM   2734  O   LEU A 294     -26.316   5.712   6.000  1.00 15.00      A    O  
ATOM   2735  N   GLY A 295     -27.575   7.038   4.683  1.00 15.00      A    N  
ATOM   2736  HN  GLY A 295     -28.254   7.085   3.978  1.00 15.00      A    H  
ATOM   2737  CA  GLY A 295     -27.023   8.264   5.241  1.00 15.00      A    C  
ATOM   2738  C   GLY A 295     -26.714   9.315   4.188  1.00 15.00      A    C  
ATOM   2739  O   GLY A 295     -26.171   8.992   3.130  1.00 15.00      A    O  
ATOM   2740  N   PRO A 296     -27.058  10.592   4.453  1.00 15.00      A    N  
ATOM   2741  CA  PRO A 296     -26.801  11.692   3.519  1.00 15.00      A    C  
ATOM   2742  CB  PRO A 296     -27.746  12.790   4.012  1.00 15.00      A    C  
ATOM   2743  CG  PRO A 296     -27.882  12.541   5.476  1.00 15.00      A    C  
ATOM   2744  CD  PRO A 296     -27.741  11.054   5.678  1.00 15.00      A    C  
ATOM   2745  C   PRO A 296     -25.350  12.172   3.580  1.00 15.00      A    C  
ATOM   2746  O   PRO A 296     -24.791  12.368   4.661  1.00 15.00      A    O  
ATOM   2747  N   CYS A 297     -24.745  12.356   2.413  1.00 15.00      A    N  
ATOM   2748  HN  CYS A 297     -25.241  12.185   1.585  1.00 15.00      A    H  
ATOM   2749  CA  CYS A 297     -23.361  12.809   2.335  1.00 15.00      A    C  
ATOM   2750  C   CYS A 297     -23.288  14.314   2.084  1.00 15.00      A    C  
ATOM   2751  O   CYS A 297     -23.768  14.802   1.062  1.00 15.00      A    O  
ATOM   2752  CB  CYS A 297     -22.610  12.046   1.240  1.00 15.00      A    C  
ATOM   2753  SG  CYS A 297     -22.603  10.237   1.457  1.00 15.00      A    S  
ATOM   2754  N   PRO A 298     -22.688  15.069   3.025  1.00 15.00      A    N  
ATOM   2755  CA  PRO A 298     -22.558  16.526   2.905  1.00 15.00      A    C  
ATOM   2756  CB  PRO A 298     -22.183  16.960   4.323  1.00 15.00      A    C  
ATOM   2757  CG  PRO A 298     -21.471  15.784   4.899  1.00 15.00      A    C  
ATOM   2758  CD  PRO A 298     -22.096  14.562   4.278  1.00 15.00      A    C  
ATOM   2759  C   PRO A 298     -21.462  16.931   1.922  1.00 15.00      A    C  
ATOM   2760  O   PRO A 298     -21.611  17.901   1.178  1.00 15.00      A    O  
ATOM   2761  N   LEU A 311     -16.969  22.252   1.503  1.00 15.00      A    N  
ATOM   2762  HN  LEU A 311     -17.427  22.645   0.731  1.00 15.00      A    H  
ATOM   2763  CA  LEU A 311     -16.444  20.895   1.406  1.00 15.00      A    C  
ATOM   2764  CB  LEU A 311     -15.728  20.697   0.065  1.00 15.00      A    C  
ATOM   2765  CG  LEU A 311     -15.528  19.249  -0.394  1.00 15.00      A    C  
ATOM   2766  CD1 LEU A 311     -16.868  18.559  -0.604  1.00 15.00      A    C  
ATOM   2767  CD2 LEU A 311     -14.692  19.198  -1.663  1.00 15.00      A    C  
ATOM   2768  C   LEU A 311     -15.501  20.590   2.570  1.00 15.00      A    C  
ATOM   2769  O   LEU A 311     -14.609  19.748   2.463  1.00 15.00      A    O  
ATOM   2770  N   ALA A 312     -15.714  21.279   3.687  1.00 15.00      A    N  
ATOM   2771  HN  ALA A 312     -16.444  21.932   3.714  1.00 15.00      A    H  
ATOM   2772  CA  ALA A 312     -14.889  21.087   4.875  1.00 15.00      A    C  
ATOM   2773  CB  ALA A 312     -14.592  22.427   5.533  1.00 15.00      A    C  
ATOM   2774  C   ALA A 312     -15.557  20.138   5.869  1.00 15.00      A    C  
ATOM   2775  O   ALA A 312     -15.091  19.976   6.998  1.00 15.00      A    O  
ATOM   2776  N   LEU A 313     -16.649  19.509   5.441  1.00 15.00      A    N  
ATOM   2777  HN  LEU A 313     -16.968  19.675   4.529  1.00 15.00      A    H  
ATOM   2778  CA  LEU A 313     -17.381  18.577   6.290  1.00 15.00      A    C  
ATOM   2779  CB  LEU A 313     -18.880  18.891   6.266  1.00 15.00      A    C  
ATOM   2780  CG  LEU A 313     -19.289  20.277   6.772  1.00 15.00      A    C  
ATOM   2781  CD1 LEU A 313     -20.776  20.508   6.553  1.00 15.00      A    C  
ATOM   2782  CD2 LEU A 313     -18.930  20.443   8.241  1.00 15.00      A    C  
ATOM   2783  C   LEU A 313     -17.141  17.134   5.858  1.00 15.00      A    C  
ATOM   2784  O   LEU A 313     -17.494  16.741   4.745  1.00 15.00      A    O  
ATOM   2785  N   PRO A 319     -15.056  13.731  -0.087  1.00 15.00      A    N  
ATOM   2786  CA  PRO A 319     -13.916  12.859  -0.385  1.00 15.00      A    C  
ATOM   2787  CB  PRO A 319     -14.245  11.550   0.352  1.00 15.00      A    C  
ATOM   2788  CG  PRO A 319     -15.658  11.691   0.818  1.00 15.00      A    C  
ATOM   2789  CD  PRO A 319     -15.914  13.162   0.956  1.00 15.00      A    C  
ATOM   2790  C   PRO A 319     -13.762  12.607  -1.882  1.00 15.00      A    C  
ATOM   2791  O   PRO A 319     -12.664  12.722  -2.429  1.00 15.00      A    O  
ATOM   2792  N   GLY A 320     -14.870  12.266  -2.536  1.00 15.00      A    N  
ATOM   2793  HN  GLY A 320     -15.714  12.191  -2.044  1.00 15.00      A    H  
ATOM   2794  CA  GLY A 320     -14.843  12.004  -3.964  1.00 15.00      A    C  
ATOM   2795  C   GLY A 320     -14.947  13.273  -4.788  1.00 15.00      A    C  
ATOM   2796  O   GLY A 320     -14.435  13.332  -5.908  1.00 15.00      A    O  
ATOM   2797  N   ALA A 321     -15.615  14.286  -4.224  1.00 15.00      A    N  
ATOM   2798  HN  ALA A 321     -15.990  14.159  -3.328  1.00 15.00      A    H  
ATOM   2799  CA  ALA A 321     -15.807  15.579  -4.890  1.00 15.00      A    C  
ATOM   2800  CB  ALA A 321     -14.483  16.313  -5.063  1.00 15.00      A    C  
ATOM   2801  C   ALA A 321     -16.539  15.435  -6.223  1.00 15.00      A    C  
ATOM   2802  O   ALA A 321     -16.240  16.138  -7.189  1.00 15.00      A    O  
ATOM   2803  N   SER A 322     -17.507  14.523  -6.263  1.00 15.00      A    N  
ATOM   2804  HN  SER A 322     -17.701  13.999  -5.459  1.00 15.00      A    H  
ATOM   2805  CA  SER A 322     -18.288  14.284  -7.470  1.00 15.00      A    C  
ATOM   2806  CB  SER A 322     -18.806  12.841  -7.481  1.00 15.00      A    C  
ATOM   2807  OG  SER A 322     -19.291  12.475  -8.762  1.00 15.00      A    O  
ATOM   2808  HG  SER A 322     -20.027  11.866  -8.664  1.00 15.00      A    H  
ATOM   2809  C   SER A 322     -19.455  15.266  -7.556  1.00 15.00      A    C  
ATOM   2810  O   SER A 322     -19.718  16.012  -6.611  1.00 15.00      A    O  
ATOM   2811  N   ALA A 323     -20.151  15.262  -8.693  1.00 15.00      A    N  
ATOM   2812  HN  ALA A 323     -19.890  14.645  -9.409  1.00 15.00      A    H  
ATOM   2813  CA  ALA A 323     -21.293  16.149  -8.898  1.00 15.00      A    C  
ATOM   2814  CB  ALA A 323     -21.668  16.198 -10.372  1.00 15.00      A    C  
ATOM   2815  C   ALA A 323     -22.487  15.712  -8.051  1.00 15.00      A    C  
ATOM   2816  O   ALA A 323     -23.399  16.498  -7.790  1.00 15.00      A    O  
ATOM   2817  N   ALA A 324     -22.468  14.452  -7.624  1.00 15.00      A    N  
ATOM   2818  HN  ALA A 324     -21.712  13.879  -7.869  1.00 15.00      A    H  
ATOM   2819  CA  ALA A 324     -23.535  13.900  -6.800  1.00 15.00      A    C  
ATOM   2820  CB  ALA A 324     -24.637  13.317  -7.673  1.00 15.00      A    C  
ATOM   2821  C   ALA A 324     -22.994  12.840  -5.842  1.00 15.00      A    C  
ATOM   2822  O   ALA A 324     -22.852  11.673  -6.213  1.00 15.00      A    O  
ATOM   2823  N   PRO A 325     -22.665  13.241  -4.599  1.00 15.00      A    N  
ATOM   2824  CA  PRO A 325     -22.143  12.327  -3.575  1.00 15.00      A    C  
ATOM   2825  CB  PRO A 325     -21.640  13.266  -2.465  1.00 15.00      A    C  
ATOM   2826  CG  PRO A 325     -21.688  14.642  -3.047  1.00 15.00      A    C  
ATOM   2827  CD  PRO A 325     -22.760  14.616  -4.096  1.00 15.00      A    C  
ATOM   2828  C   PRO A 325     -23.233  11.408  -3.030  1.00 15.00      A    C  
ATOM   2829  O   PRO A 325     -24.289  11.870  -2.597  1.00 15.00      A    O  
ATOM   2830  N   CYS A 326     -22.972  10.105  -3.054  1.00 15.00      A    N  
ATOM   2831  HN  CYS A 326     -22.111   9.795  -3.404  1.00 15.00      A    H  
ATOM   2832  CA  CYS A 326     -23.939   9.128  -2.572  1.00 15.00      A    C  
ATOM   2833  CB  CYS A 326     -24.531   8.343  -3.748  1.00 15.00      A    C  
ATOM   2834  SG  CYS A 326     -25.107   9.361  -5.125  1.00 15.00      A    S  
ATOM   2835  HG  CYS A 326     -24.133   9.422  -6.021  1.00 15.00      A    H  
ATOM   2836  C   CYS A 326     -23.305   8.154  -1.588  1.00 15.00      A    C  
ATOM   2837  O   CYS A 326     -22.089   7.955  -1.588  1.00 15.00      A    O  
ATOM   2838  N   CYS A 327     -24.143   7.551  -0.750  1.00 15.00      A    N  
ATOM   2839  HN  CYS A 327     -25.097   7.771  -0.792  1.00 15.00      A    H  
ATOM   2840  CA  CYS A 327     -23.687   6.573   0.229  1.00 15.00      A    C  
ATOM   2841  C   CYS A 327     -23.682   5.182  -0.403  1.00 15.00      A    C  
ATOM   2842  O   CYS A 327     -24.671   4.451  -0.339  1.00 15.00      A    O  
ATOM   2843  CB  CYS A 327     -24.589   6.605   1.469  1.00 15.00      A    C  
ATOM   2844  SG  CYS A 327     -24.160   5.407   2.775  1.00 15.00      A    S  
ATOM   2845  N   VAL A 328     -22.565   4.839  -1.040  1.00 15.00      A    N  
ATOM   2846  HN  VAL A 328     -21.816   5.471  -1.058  1.00 15.00      A    H  
ATOM   2847  CA  VAL A 328     -22.419   3.548  -1.705  1.00 15.00      A    C  
ATOM   2848  CB  VAL A 328     -21.900   3.714  -3.152  1.00 15.00      A    C  
ATOM   2849  CG1 VAL A 328     -22.916   4.464  -4.003  1.00 15.00      A    C  
ATOM   2850  CG2 VAL A 328     -20.555   4.425  -3.170  1.00 15.00      A    C  
ATOM   2851  C   VAL A 328     -21.476   2.632  -0.925  1.00 15.00      A    C  
ATOM   2852  O   VAL A 328     -20.651   3.104  -0.145  1.00 15.00      A    O  
ATOM   2853  N   PRO A 329     -21.590   1.305  -1.121  1.00 15.00      A    N  
ATOM   2854  CA  PRO A 329     -20.744   0.332  -0.423  1.00 15.00      A    C  
ATOM   2855  CB  PRO A 329     -21.492  -0.986  -0.628  1.00 15.00      A    C  
ATOM   2856  CG  PRO A 329     -22.205  -0.812  -1.925  1.00 15.00      A    C  
ATOM   2857  CD  PRO A 329     -22.557   0.649  -2.024  1.00 15.00      A    C  
ATOM   2858  C   PRO A 329     -19.332   0.239  -1.001  1.00 15.00      A    C  
ATOM   2859  O   PRO A 329     -19.119   0.429  -2.199  1.00 15.00      A    O  
ATOM   2860  N   GLN A 330     -18.370  -0.046  -0.128  1.00 15.00      A    N  
ATOM   2861  HN  GLN A 330     -18.607  -0.165   0.815  1.00 15.00      A    H  
ATOM   2862  CA  GLN A 330     -16.975  -0.185  -0.525  1.00 15.00      A    C  
ATOM   2863  CB  GLN A 330     -16.076   0.673   0.375  1.00 15.00      A    C  
ATOM   2864  CG  GLN A 330     -14.582   0.435   0.193  1.00 15.00      A    C  
ATOM   2865  CD  GLN A 330     -13.742   1.215   1.188  1.00 15.00      A    C  
ATOM   2866  OE1 GLN A 330     -14.217   1.587   2.261  1.00 15.00      A    O  
ATOM   2867  NE2 GLN A 330     -12.479   1.452   0.846  1.00 15.00      A    N  
ATOM   2868 HE21 GLN A 330     -12.161   1.116  -0.017  1.00 15.00      A    H  
ATOM   2869 HE22 GLN A 330     -11.916   1.952   1.475  1.00 15.00      A    H  
ATOM   2870  C   GLN A 330     -16.552  -1.651  -0.461  1.00 15.00      A    C  
ATOM   2871  O   GLN A 330     -16.135  -2.230  -1.464  1.00 15.00      A    O  
ATOM   2872  N   ALA A 331     -16.670  -2.245   0.725  1.00 15.00      A    N  
ATOM   2873  HN  ALA A 331     -17.009  -1.728   1.486  1.00 15.00      A    H  
ATOM   2874  CA  ALA A 331     -16.308  -3.644   0.922  1.00 15.00      A    C  
ATOM   2875  CB  ALA A 331     -15.746  -3.854   2.318  1.00 15.00      A    C  
ATOM   2876  C   ALA A 331     -17.511  -4.551   0.687  1.00 15.00      A    C  
ATOM   2877  O   ALA A 331     -18.575  -4.348   1.274  1.00 15.00      A    O  
ATOM   2878  N   LEU A 332     -17.338  -5.549  -0.177  1.00 15.00      A    N  
ATOM   2879  HN  LEU A 332     -16.464  -5.663  -0.607  1.00 15.00      A    H  
ATOM   2880  CA  LEU A 332     -18.414  -6.480  -0.498  1.00 15.00      A    C  
ATOM   2881  CB  LEU A 332     -18.982  -6.177  -1.887  1.00 15.00      A    C  
ATOM   2882  CG  LEU A 332     -19.695  -4.831  -2.042  1.00 15.00      A    C  
ATOM   2883  CD1 LEU A 332     -19.838  -4.464  -3.510  1.00 15.00      A    C  
ATOM   2884  CD2 LEU A 332     -21.056  -4.867  -1.365  1.00 15.00      A    C  
ATOM   2885  C   LEU A 332     -17.947  -7.931  -0.418  1.00 15.00      A    C  
ATOM   2886  O   LEU A 332     -16.905  -8.293  -0.967  1.00 15.00      A    O  
ATOM   2887  N   GLU A 333     -18.730  -8.756   0.273  1.00 15.00      A    N  
ATOM   2888  HN  GLU A 333     -19.546  -8.402   0.684  1.00 15.00      A    H  
ATOM   2889  CA  GLU A 333     -18.412 -10.170   0.440  1.00 15.00      A    C  
ATOM   2890  CB  GLU A 333     -18.415 -10.546   1.925  1.00 15.00      A    C  
ATOM   2891  CG  GLU A 333     -17.295  -9.913   2.739  1.00 15.00      A    C  
ATOM   2892  CD  GLU A 333     -15.916 -10.383   2.315  1.00 15.00      A    C  
ATOM   2893  OE1 GLU A 333     -15.759 -11.589   2.025  1.00 15.00      A    O  
ATOM   2894  OE2 GLU A 333     -14.989  -9.545   2.279  1.00 15.00      A    O  
ATOM   2895  C   GLU A 333     -19.404 -11.052  -0.319  1.00 15.00      A    C  
ATOM   2896  O   GLU A 333     -20.595 -10.747  -0.378  1.00 15.00      A    O  
ATOM   2897  N   PRO A 334     -18.917 -12.156  -0.915  1.00 15.00      A    N  
ATOM   2898  CA  PRO A 334     -19.763 -13.091  -1.670  1.00 15.00      A    C  
ATOM   2899  CB  PRO A 334     -18.745 -13.923  -2.451  1.00 15.00      A    C  
ATOM   2900  CG  PRO A 334     -17.523 -13.910  -1.599  1.00 15.00      A    C  
ATOM   2901  CD  PRO A 334     -17.499 -12.569  -0.917  1.00 15.00      A    C  
ATOM   2902  C   PRO A 334     -20.605 -13.990  -0.759  1.00 15.00      A    C  
ATOM   2903  O   PRO A 334     -20.354 -14.088   0.443  1.00 15.00      A    O  
ATOM   2904  N   LEU A 335     -21.603 -14.647  -1.347  1.00 15.00      A    N  
ATOM   2905  HN  LEU A 335     -21.745 -14.531  -2.310  1.00 15.00      A    H  
ATOM   2906  CA  LEU A 335     -22.492 -15.531  -0.600  1.00 15.00      A    C  
ATOM   2907  CB  LEU A 335     -23.845 -14.850  -0.374  1.00 15.00      A    C  
ATOM   2908  CG  LEU A 335     -24.968 -15.747   0.153  1.00 15.00      A    C  
ATOM   2909  CD1 LEU A 335     -24.814 -15.989   1.647  1.00 15.00      A    C  
ATOM   2910  CD2 LEU A 335     -26.330 -15.155  -0.170  1.00 15.00      A    C  
ATOM   2911  C   LEU A 335     -22.706 -16.860  -1.322  1.00 15.00      A    C  
ATOM   2912  O   LEU A 335     -23.352 -16.908  -2.370  1.00 15.00      A    O  
ATOM   2913  N   PRO A 336     -22.163 -17.959  -0.772  1.00 15.00      A    N  
ATOM   2914  CA  PRO A 336     -22.320 -19.290  -1.357  1.00 15.00      A    C  
ATOM   2915  CB  PRO A 336     -21.136 -20.060  -0.771  1.00 15.00      A    C  
ATOM   2916  CG  PRO A 336     -20.868 -19.413   0.549  1.00 15.00      A    C  
ATOM   2917  CD  PRO A 336     -21.339 -17.983   0.451  1.00 15.00      A    C  
ATOM   2918  C   PRO A 336     -23.647 -19.937  -0.945  1.00 15.00      A    C  
ATOM   2919  O   PRO A 336     -23.954 -20.052   0.243  1.00 15.00      A    O  
ATOM   2920  N   ILE A 337     -24.434 -20.353  -1.936  1.00 15.00      A    N  
ATOM   2921  HN  ILE A 337     -24.136 -20.243  -2.863  1.00 15.00      A    H  
ATOM   2922  CA  ILE A 337     -25.731 -20.976  -1.672  1.00 15.00      A    C  
ATOM   2923  CB  ILE A 337     -26.905 -20.125  -2.203  1.00 15.00      A    C  
ATOM   2924  CG1 ILE A 337     -26.731 -19.827  -3.696  1.00 15.00      A    C  
ATOM   2925  CG2 ILE A 337     -27.040 -18.836  -1.404  1.00 15.00      A    C  
ATOM   2926  CD1 ILE A 337     -27.985 -19.312  -4.369  1.00 15.00      A    C  
ATOM   2927  C   ILE A 337     -25.824 -22.381  -2.264  1.00 15.00      A    C  
ATOM   2928  O   ILE A 337     -25.070 -22.740  -3.170  1.00 15.00      A    O  
ATOM   2929  N   VAL A 338     -26.761 -23.167  -1.736  1.00 15.00      A    N  
ATOM   2930  HN  VAL A 338     -27.322 -22.814  -1.014  1.00 15.00      A    H  
ATOM   2931  CA  VAL A 338     -26.980 -24.537  -2.192  1.00 15.00      A    C  
ATOM   2932  CB  VAL A 338     -26.549 -25.567  -1.121  1.00 15.00      A    C  
ATOM   2933  CG1 VAL A 338     -26.706 -26.989  -1.643  1.00 15.00      A    C  
ATOM   2934  CG2 VAL A 338     -25.118 -25.320  -0.666  1.00 15.00      A    C  
ATOM   2935  C   VAL A 338     -28.456 -24.761  -2.512  1.00 15.00      A    C  
ATOM   2936  O   VAL A 338     -29.321 -24.551  -1.662  1.00 15.00      A    O  
ATOM   2937  N   TYR A 339     -28.738 -25.182  -3.742  1.00 15.00      A    N  
ATOM   2938  HN  TYR A 339     -28.006 -25.317  -4.381  1.00 15.00      A    H  
ATOM   2939  CA  TYR A 339     -30.110 -25.446  -4.166  1.00 15.00      A    C  
ATOM   2940  CB  TYR A 339     -30.777 -24.188  -4.735  1.00 15.00      A    C  
ATOM   2941  CG  TYR A 339     -30.145 -23.636  -5.994  1.00 15.00      A    C  
ATOM   2942  CD1 TYR A 339     -28.936 -22.952  -5.951  1.00 15.00      A    C  
ATOM   2943  CD2 TYR A 339     -30.767 -23.788  -7.226  1.00 15.00      A    C  
ATOM   2944  CE1 TYR A 339     -28.365 -22.436  -7.099  1.00 15.00      A    C  
ATOM   2945  CE2 TYR A 339     -30.203 -23.278  -8.378  1.00 15.00      A    C  
ATOM   2946  CZ  TYR A 339     -29.003 -22.603  -8.310  1.00 15.00      A    C  
ATOM   2947  OH  TYR A 339     -28.443 -22.092  -9.457  1.00 15.00      A    O  
ATOM   2948  HH  TYR A 339     -27.508 -22.314  -9.485  1.00 15.00      A    H  
ATOM   2949  C   TYR A 339     -30.167 -26.606  -5.155  1.00 15.00      A    C  
ATOM   2950  O   TYR A 339     -29.148 -26.998  -5.719  1.00 15.00      A    O  
ATOM   2951  N   TYR A 340     -31.360 -27.154  -5.357  1.00 15.00      A    N  
ATOM   2952  HN  TYR A 340     -32.140 -26.789  -4.889  1.00 15.00      A    H  
ATOM   2953  CA  TYR A 340     -31.536 -28.285  -6.265  1.00 15.00      A    C  
ATOM   2954  CB  TYR A 340     -32.357 -29.388  -5.592  1.00 15.00      A    C  
ATOM   2955  CG  TYR A 340     -31.536 -30.386  -4.807  1.00 15.00      A    C  
ATOM   2956  CD1 TYR A 340     -30.921 -30.029  -3.615  1.00 15.00      A    C  
ATOM   2957  CD2 TYR A 340     -31.384 -31.691  -5.257  1.00 15.00      A    C  
ATOM   2958  CE1 TYR A 340     -30.177 -30.941  -2.893  1.00 15.00      A    C  
ATOM   2959  CE2 TYR A 340     -30.641 -32.611  -4.542  1.00 15.00      A    C  
ATOM   2960  CZ  TYR A 340     -30.041 -32.231  -3.361  1.00 15.00      A    C  
ATOM   2961  OH  TYR A 340     -29.303 -33.144  -2.644  1.00 15.00      A    O  
ATOM   2962  HH  TYR A 340     -29.557 -33.105  -1.719  1.00 15.00      A    H  
ATOM   2963  C   TYR A 340     -32.199 -27.882  -7.577  1.00 15.00      A    C  
ATOM   2964  O   TYR A 340     -33.239 -27.224  -7.587  1.00 15.00      A    O  
ATOM   2965  N   VAL A 341     -31.583 -28.287  -8.685  1.00 15.00      A    N  
ATOM   2966  HN  VAL A 341     -30.746 -28.792  -8.608  1.00 15.00      A    H  
ATOM   2967  CA  VAL A 341     -32.118 -28.003 -10.012  1.00 15.00      A    C  
ATOM   2968  CB  VAL A 341     -31.063 -27.358 -10.939  1.00 15.00      A    C  
ATOM   2969  CG1 VAL A 341     -31.696 -26.913 -12.250  1.00 15.00      A    C  
ATOM   2970  CG2 VAL A 341     -30.394 -26.182 -10.247  1.00 15.00      A    C  
ATOM   2971  C   VAL A 341     -32.628 -29.296 -10.641  1.00 15.00      A    C  
ATOM   2972  O   VAL A 341     -31.926 -29.946 -11.419  1.00 15.00      A    O  
ATOM   2973  N   GLY A 342     -33.849 -29.675 -10.274  1.00 15.00      A    N  
ATOM   2974  HN  GLY A 342     -34.354 -29.120  -9.644  1.00 15.00      A    H  
ATOM   2975  CA  GLY A 342     -34.437 -30.896 -10.792  1.00 15.00      A    C  
ATOM   2976  C   GLY A 342     -33.998 -32.111  -9.998  1.00 15.00      A    C  
ATOM   2977  O   GLY A 342     -34.531 -32.384  -8.922  1.00 15.00      A    O  
ATOM   2978  N   ARG A 343     -33.020 -32.839 -10.528  1.00 15.00      A    N  
ATOM   2979  HN  ARG A 343     -32.638 -32.570 -11.390  1.00 15.00      A    H  
ATOM   2980  CA  ARG A 343     -32.500 -34.026  -9.858  1.00 15.00      A    C  
ATOM   2981  CB  ARG A 343     -32.572 -35.252 -10.779  1.00 15.00      A    C  
ATOM   2982  CG  ARG A 343     -31.633 -35.193 -11.976  1.00 15.00      A    C  
ATOM   2983  CD  ARG A 343     -31.351 -36.578 -12.540  1.00 15.00      A    C  
ATOM   2984  NE  ARG A 343     -32.491 -37.122 -13.275  1.00 15.00      A    N  
ATOM   2985  HE  ARG A 343     -33.164 -37.618 -12.764  1.00 15.00      A    H  
ATOM   2986  CZ  ARG A 343     -32.657 -36.983 -14.589  1.00 15.00      A    C  
ATOM   2987  NH1 ARG A 343     -31.763 -36.316 -15.309  1.00 15.00      A    N  
ATOM   2988 HH11 ARG A 343     -31.895 -36.208 -16.335  1.00 15.00      A    H  
ATOM   2989 HH12 ARG A 343     -30.928 -35.902 -14.846  1.00 15.00      A    H  
ATOM   2990  NH2 ARG A 343     -33.716 -37.515 -15.186  1.00 15.00      A    N  
ATOM   2991 HH21 ARG A 343     -34.417 -38.043 -14.628  1.00 15.00      A    H  
ATOM   2992 HH22 ARG A 343     -33.844 -37.405 -16.212  1.00 15.00      A    H  
ATOM   2993  C   ARG A 343     -31.063 -33.806  -9.389  1.00 15.00      A    C  
ATOM   2994  O   ARG A 343     -30.591 -34.475  -8.471  1.00 15.00      A    O  
ATOM   2995  N   LYS A 344     -30.377 -32.860 -10.026  1.00 15.00      A    N  
ATOM   2996  HN  LYS A 344     -30.813 -32.352 -10.741  1.00 15.00      A    H  
ATOM   2997  CA  LYS A 344     -28.992 -32.558  -9.687  1.00 15.00      A    C  
ATOM   2998  CB  LYS A 344     -28.136 -32.487 -10.956  1.00 15.00      A    C  
ATOM   2999  CG  LYS A 344     -28.679 -31.545 -12.021  1.00 15.00      A    C  
ATOM   3000  CD  LYS A 344     -27.664 -31.311 -13.127  1.00 15.00      A    C  
ATOM   3001  CE  LYS A 344     -28.145 -30.243 -14.095  1.00 15.00      A    C  
ATOM   3002  NZ  LYS A 344     -27.098 -29.882 -15.089  1.00 15.00      A    N  
ATOM   3003  HZ1 LYS A 344     -26.885 -30.698 -15.698  1.00 15.00      A    H  
ATOM   3004  HZ2 LYS A 344     -26.226 -29.592 -14.601  1.00 15.00      A    H  
ATOM   3005  HZ3 LYS A 344     -27.426 -29.094 -15.684  1.00 15.00      A    H  
ATOM   3006  C   LYS A 344     -28.870 -31.257  -8.897  1.00 15.00      A    C  
ATOM   3007  O   LYS A 344     -29.422 -30.227  -9.287  1.00 15.00      A    O  
ATOM   3008  N   PRO A 345     -28.146 -31.292  -7.765  1.00 15.00      A    N  
ATOM   3009  CA  PRO A 345     -27.935 -30.110  -6.925  1.00 15.00      A    C  
ATOM   3010  CB  PRO A 345     -27.481 -30.712  -5.597  1.00 15.00      A    C  
ATOM   3011  CG  PRO A 345     -26.793 -31.979  -5.976  1.00 15.00      A    C  
ATOM   3012  CD  PRO A 345     -27.489 -32.491  -7.210  1.00 15.00      A    C  
ATOM   3013  C   PRO A 345     -26.846 -29.203  -7.493  1.00 15.00      A    C  
ATOM   3014  O   PRO A 345     -25.992 -29.647  -8.263  1.00 15.00      A    O  
ATOM   3015  N   LYS A 346     -26.884 -27.930  -7.116  1.00 15.00      A    N  
ATOM   3016  HN  LYS A 346     -27.591 -27.634  -6.504  1.00 15.00      A    H  
ATOM   3017  CA  LYS A 346     -25.902 -26.962  -7.586  1.00 15.00      A    C  
ATOM   3018  CB  LYS A 346     -26.480 -26.095  -8.708  1.00 15.00      A    C  
ATOM   3019  CG  LYS A 346     -26.639 -26.808 -10.039  1.00 15.00      A    C  
ATOM   3020  CD  LYS A 346     -26.963 -25.823 -11.150  1.00 15.00      A    C  
ATOM   3021  CE  LYS A 346     -27.246 -26.538 -12.460  1.00 15.00      A    C  
ATOM   3022  NZ  LYS A 346     -26.088 -27.359 -12.908  1.00 15.00      A    N  
ATOM   3023  HZ1 LYS A 346     -26.326 -27.861 -13.787  1.00 15.00      A    H  
ATOM   3024  HZ2 LYS A 346     -25.841 -28.057 -12.178  1.00 15.00      A    H  
ATOM   3025  HZ3 LYS A 346     -25.264 -26.749 -13.081  1.00 15.00      A    H  
ATOM   3026  C   LYS A 346     -25.416 -26.069  -6.453  1.00 15.00      A    C  
ATOM   3027  O   LYS A 346     -26.215 -25.441  -5.756  1.00 15.00      A    O  
ATOM   3028  N   VAL A 347     -24.102 -26.025  -6.271  1.00 15.00      A    N  
ATOM   3029  HN  VAL A 347     -23.522 -26.565  -6.848  1.00 15.00      A    H  
ATOM   3030  CA  VAL A 347     -23.498 -25.191  -5.240  1.00 15.00      A    C  
ATOM   3031  CB  VAL A 347     -22.509 -25.986  -4.358  1.00 15.00      A    C  
ATOM   3032  CG1 VAL A 347     -22.021 -25.132  -3.195  1.00 15.00      A    C  
ATOM   3033  CG2 VAL A 347     -23.152 -27.267  -3.847  1.00 15.00      A    C  
ATOM   3034  C   VAL A 347     -22.771 -24.022  -5.898  1.00 15.00      A    C  
ATOM   3035  O   VAL A 347     -21.625 -24.153  -6.332  1.00 15.00      A    O  
ATOM   3036  N   GLU A 348     -23.453 -22.885  -5.988  1.00 15.00      A    N  
ATOM   3037  HN  GLU A 348     -24.361 -22.841  -5.620  1.00 15.00      A    H  
ATOM   3038  CA  GLU A 348     -22.882 -21.701  -6.617  1.00 15.00      A    C  
ATOM   3039  CB  GLU A 348     -23.785 -21.215  -7.753  1.00 15.00      A    C  
ATOM   3040  CG  GLU A 348     -23.821 -22.157  -8.947  1.00 15.00      A    C  
ATOM   3041  CD  GLU A 348     -24.900 -21.801  -9.949  1.00 15.00      A    C  
ATOM   3042  OE1 GLU A 348     -25.747 -22.672 -10.242  1.00 15.00      A    O  
ATOM   3043  OE2 GLU A 348     -24.898 -20.653 -10.443  1.00 15.00      A    O  
ATOM   3044  C   GLU A 348     -22.628 -20.584  -5.611  1.00 15.00      A    C  
ATOM   3045  O   GLU A 348     -23.132 -20.617  -4.490  1.00 15.00      A    O  
ATOM   3046  N   GLN A 349     -21.841 -19.595  -6.025  1.00 15.00      A    N  
ATOM   3047  HN  GLN A 349     -21.477 -19.625  -6.934  1.00 15.00      A    H  
ATOM   3048  CA  GLN A 349     -21.505 -18.467  -5.165  1.00 15.00      A    C  
ATOM   3049  CB  GLN A 349     -20.006 -18.479  -4.853  1.00 15.00      A    C  
ATOM   3050  CG  GLN A 349     -19.589 -17.549  -3.725  1.00 15.00      A    C  
ATOM   3051  CD  GLN A 349     -18.083 -17.478  -3.561  1.00 15.00      A    C  
ATOM   3052  OE1 GLN A 349     -17.336 -17.552  -4.536  1.00 15.00      A    O  
ATOM   3053  NE2 GLN A 349     -17.628 -17.343  -2.321  1.00 15.00      A    N  
ATOM   3054 HE21 GLN A 349     -18.279 -17.297  -1.590  1.00 15.00      A    H  
ATOM   3055 HE22 GLN A 349     -16.658 -17.294  -2.187  1.00 15.00      A    H  
ATOM   3056  C   GLN A 349     -21.888 -17.143  -5.821  1.00 15.00      A    C  
ATOM   3057  O   GLN A 349     -21.458 -16.844  -6.936  1.00 15.00      A    O  
ATOM   3058  N   LEU A 350     -22.699 -16.355  -5.121  1.00 15.00      A    N  
ATOM   3059  HN  LEU A 350     -23.008 -16.652  -4.239  1.00 15.00      A    H  
ATOM   3060  CA  LEU A 350     -23.142 -15.060  -5.626  1.00 15.00      A    C  
ATOM   3061  CB  LEU A 350     -24.570 -14.771  -5.159  1.00 15.00      A    C  
ATOM   3062  CG  LEU A 350     -25.585 -15.907  -5.320  1.00 15.00      A    C  
ATOM   3063  CD1 LEU A 350     -26.898 -15.547  -4.643  1.00 15.00      A    C  
ATOM   3064  CD2 LEU A 350     -25.808 -16.230  -6.790  1.00 15.00      A    C  
ATOM   3065  C   LEU A 350     -22.205 -13.953  -5.152  1.00 15.00      A    C  
ATOM   3066  O   LEU A 350     -22.012 -13.765  -3.955  1.00 15.00      A    O  
ATOM   3067  N   SER A 351     -21.628 -13.221  -6.098  1.00 15.00      A    N  
ATOM   3068  HN  SER A 351     -21.830 -13.410  -7.038  1.00 15.00      A    H  
ATOM   3069  CA  SER A 351     -20.699 -12.141  -5.775  1.00 15.00      A    C  
ATOM   3070  CB  SER A 351     -19.769 -11.871  -6.959  1.00 15.00      A    C  
ATOM   3071  OG  SER A 351     -20.509 -11.528  -8.119  1.00 15.00      A    O  
ATOM   3072  HG  SER A 351     -20.637 -12.310  -8.660  1.00 15.00      A    H  
ATOM   3073  C   SER A 351     -21.421 -10.856  -5.368  1.00 15.00      A    C  
ATOM   3074  O   SER A 351     -22.493 -10.545  -5.889  1.00 15.00      A    O  
ATOM   3075  N   ASN A 352     -20.810 -10.124  -4.429  1.00 15.00      A    N  
ATOM   3076  HN  ASN A 352     -19.965 -10.453  -4.057  1.00 15.00      A    H  
ATOM   3077  CA  ASN A 352     -21.345  -8.852  -3.928  1.00 15.00      A    C  
ATOM   3078  CB  ASN A 352     -21.276  -7.754  -4.999  1.00 15.00      A    C  
ATOM   3079  CG  ASN A 352     -19.869  -7.505  -5.514  1.00 15.00      A    C  
ATOM   3080  OD1 ASN A 352     -18.883  -7.803  -4.840  1.00 15.00      A    O  
ATOM   3081  ND2 ASN A 352     -19.772  -6.942  -6.714  1.00 15.00      A    N  
ATOM   3082 HD21 ASN A 352     -20.600  -6.723  -7.191  1.00 15.00      A    H  
ATOM   3083 HD22 ASN A 352     -18.877  -6.766  -7.071  1.00 15.00      A    H  
ATOM   3084  C   ASN A 352     -22.767  -8.980  -3.379  1.00 15.00      A    C  
ATOM   3085  O   ASN A 352     -23.721  -8.494  -3.988  1.00 15.00      A    O  
ATOM   3086  N   MET A 353     -22.904  -9.632  -2.227  1.00 15.00      A    N  
ATOM   3087  HN  MET A 353     -22.110 -10.003  -1.788  1.00 15.00      A    H  
ATOM   3088  CA  MET A 353     -24.215  -9.813  -1.609  1.00 15.00      A    C  
ATOM   3089  CB  MET A 353     -24.603 -11.294  -1.584  1.00 15.00      A    C  
ATOM   3090  CG  MET A 353     -24.694 -11.939  -2.959  1.00 15.00      A    C  
ATOM   3091  SD  MET A 353     -25.960 -11.194  -4.006  1.00 15.00      A    S  
ATOM   3092  CE  MET A 353     -27.452 -11.723  -3.169  1.00 15.00      A    C  
ATOM   3093  C   MET A 353     -24.266  -9.229  -0.198  1.00 15.00      A    C  
ATOM   3094  O   MET A 353     -25.336  -8.865   0.293  1.00 15.00      A    O  
ATOM   3095  N   ILE A 354     -23.108  -9.143   0.453  1.00 15.00      A    N  
ATOM   3096  HN  ILE A 354     -22.288  -9.448   0.012  1.00 15.00      A    H  
ATOM   3097  CA  ILE A 354     -23.031  -8.606   1.811  1.00 15.00      A    C  
ATOM   3098  CB  ILE A 354     -22.471  -9.649   2.809  1.00 15.00      A    C  
ATOM   3099  CG1 ILE A 354     -23.339 -10.909   2.831  1.00 15.00      A    C  
ATOM   3100  CG2 ILE A 354     -22.356  -9.060   4.208  1.00 15.00      A    C  
ATOM   3101  CD1 ILE A 354     -22.757 -12.068   2.052  1.00 15.00      A    C  
ATOM   3102  C   ILE A 354     -22.167  -7.347   1.866  1.00 15.00      A    C  
ATOM   3103  O   ILE A 354     -21.039  -7.335   1.375  1.00 15.00      A    O  
ATOM   3104  N   VAL A 355     -22.708  -6.289   2.467  1.00 15.00      A    N  
ATOM   3105  HN  VAL A 355     -23.618  -6.357   2.823  1.00 15.00      A    H  
ATOM   3106  CA  VAL A 355     -21.982  -5.031   2.607  1.00 15.00      A    C  
ATOM   3107  CB  VAL A 355     -22.926  -3.814   2.485  1.00 15.00      A    C  
ATOM   3108  CG1 VAL A 355     -22.169  -2.514   2.715  1.00 15.00      A    C  
ATOM   3109  CG2 VAL A 355     -23.605  -3.798   1.124  1.00 15.00      A    C  
ATOM   3110  C   VAL A 355     -21.266  -4.984   3.955  1.00 15.00      A    C  
ATOM   3111  O   VAL A 355     -21.883  -5.179   5.002  1.00 15.00      A    O  
ATOM   3112  N   ARG A 356     -19.960  -4.737   3.924  1.00 15.00      A    N  
ATOM   3113  HN  ARG A 356     -19.520  -4.595   3.059  1.00 15.00      A    H  
ATOM   3114  CA  ARG A 356     -19.167  -4.674   5.147  1.00 15.00      A    C  
ATOM   3115  CB  ARG A 356     -17.892  -5.511   5.012  1.00 15.00      A    C  
ATOM   3116  CG  ARG A 356     -18.139  -7.012   4.964  1.00 15.00      A    C  
ATOM   3117  CD  ARG A 356     -18.746  -7.514   6.265  1.00 15.00      A    C  
ATOM   3118  NE  ARG A 356     -19.205  -8.898   6.160  1.00 15.00      A    N  
ATOM   3119  HE  ARG A 356     -18.984  -9.388   5.340  1.00 15.00      A    H  
ATOM   3120  CZ  ARG A 356     -19.900  -9.522   7.109  1.00 15.00      A    C  
ATOM   3121  NH1 ARG A 356     -20.215  -8.892   8.234  1.00 15.00      A    N  
ATOM   3122 HH11 ARG A 356     -19.918  -7.906   8.378  1.00 15.00      A    H  
ATOM   3123 HH12 ARG A 356     -20.758  -9.384   8.972  1.00 15.00      A    H  
ATOM   3124  NH2 ARG A 356     -20.286 -10.779   6.931  1.00 15.00      A    N  
ATOM   3125 HH21 ARG A 356     -20.829 -11.267   7.672  1.00 15.00      A    H  
ATOM   3126 HH22 ARG A 356     -20.046 -11.276   6.049  1.00 15.00      A    H  
ATOM   3127  C   ARG A 356     -18.827  -3.237   5.534  1.00 15.00      A    C  
ATOM   3128  O   ARG A 356     -18.662  -2.929   6.716  1.00 15.00      A    O  
ATOM   3129  N   SER A 357     -18.725  -2.362   4.537  1.00 15.00      A    N  
ATOM   3130  HN  SER A 357     -18.873  -2.667   3.617  1.00 15.00      A    H  
ATOM   3131  CA  SER A 357     -18.401  -0.960   4.781  1.00 15.00      A    C  
ATOM   3132  CB  SER A 357     -16.882  -0.774   4.865  1.00 15.00      A    C  
ATOM   3133  OG  SER A 357     -16.543   0.577   5.124  1.00 15.00      A    O  
ATOM   3134  HG  SER A 357     -15.810   0.837   4.562  1.00 15.00      A    H  
ATOM   3135  C   SER A 357     -18.979  -0.061   3.691  1.00 15.00      A    C  
ATOM   3136  O   SER A 357     -19.098  -0.471   2.538  1.00 15.00      A    O  
ATOM   3137  N   CYS A 358     -19.347   1.162   4.071  1.00 15.00      A    N  
ATOM   3138  HN  CYS A 358     -19.242   1.420   5.010  1.00 15.00      A    H  
ATOM   3139  CA  CYS A 358     -19.902   2.131   3.128  1.00 15.00      A    C  
ATOM   3140  C   CYS A 358     -19.047   3.397   3.103  1.00 15.00      A    C  
ATOM   3141  O   CYS A 358     -18.249   3.633   4.011  1.00 15.00      A    O  
ATOM   3142  CB  CYS A 358     -21.348   2.486   3.493  1.00 15.00      A    C  
ATOM   3143  SG  CYS A 358     -22.487   1.067   3.581  1.00 15.00      A    S  
ATOM   3144  N   LYS A 359     -19.219   4.205   2.060  1.00 15.00      A    N  
ATOM   3145  HN  LYS A 359     -19.871   3.960   1.370  1.00 15.00      A    H  
ATOM   3146  CA  LYS A 359     -18.464   5.446   1.914  1.00 15.00      A    C  
ATOM   3147  CB  LYS A 359     -17.081   5.158   1.320  1.00 15.00      A    C  
ATOM   3148  CG  LYS A 359     -17.125   4.515  -0.057  1.00 15.00      A    C  
ATOM   3149  CD  LYS A 359     -15.730   4.280  -0.609  1.00 15.00      A    C  
ATOM   3150  CE  LYS A 359     -15.789   3.646  -1.988  1.00 15.00      A    C  
ATOM   3151  NZ  LYS A 359     -14.433   3.321  -2.508  1.00 15.00      A    N  
ATOM   3152  HZ1 LYS A 359     -13.863   4.187  -2.584  1.00 15.00      A    H  
ATOM   3153  HZ2 LYS A 359     -14.506   2.883  -3.448  1.00 15.00      A    H  
ATOM   3154  HZ3 LYS A 359     -13.954   2.658  -1.865  1.00 15.00      A    H  
ATOM   3155  C   LYS A 359     -19.206   6.442   1.026  1.00 15.00      A    C  
ATOM   3156  O   LYS A 359     -20.144   6.078   0.318  1.00 15.00      A    O  
ATOM   3157  N   CYS A 360     -18.778   7.700   1.072  1.00 15.00      A    N  
ATOM   3158  HN  CYS A 360     -18.032   7.929   1.665  1.00 15.00      A    H  
ATOM   3159  CA  CYS A 360     -19.391   8.749   0.264  1.00 15.00      A    C  
ATOM   3160  C   CYS A 360     -18.529   9.065  -0.955  1.00 15.00      A    C  
ATOM   3161  O   CYS A 360     -17.321   9.276  -0.833  1.00 15.00      A    O  
ATOM   3162  CB  CYS A 360     -19.599  10.018   1.095  1.00 15.00      A    C  
ATOM   3163  SG  CYS A 360     -20.849   9.866   2.411  1.00 15.00      A    S  
ATOM   3164  N   SER A 361     -19.152   9.090  -2.129  1.00 15.00      A    N  
ATOM   3165  HN  SER A 361     -20.114   8.905  -2.164  1.00 15.00      A    H  
ATOM   3166  CA  SER A 361     -18.437   9.382  -3.368  1.00 15.00      A    C  
ATOM   3167  CB  SER A 361     -17.812   8.109  -3.947  1.00 15.00      A    C  
ATOM   3168  OG  SER A 361     -18.776   7.081  -4.081  1.00 15.00      A    O  
ATOM   3169  HG  SER A 361     -18.522   6.494  -4.798  1.00 15.00      A    H  
ATOM   3170  C   SER A 361     -19.348  10.043  -4.398  1.00 15.00      A    C  
ATOM   3171  O   SER A 361     -20.455   9.572  -4.660  1.00 15.00      A    O  
ATOM   3172  C38 GRP B   0       1.452   1.053   3.468  1.00 15.00      B    C  
ATOM   3173  O8  GRP B   0       0.242   1.010   2.705  1.00 15.00      B    O  
ATOM   3174  C32 GRP B   0      -0.594   2.116   3.075  1.00 15.00      B    C  
ATOM   3175  O1  GRP B   0       0.048   3.337   2.699  1.00 15.00      B    O  
ATOM   3176  HAA GRP B   0       0.203   3.345   1.710  1.00 15.00      B    H  
ATOM   3177  C40 GRP B   0      -1.932   2.007   2.340  1.00 15.00      B    C  
ATOM   3178  C22 GRP B   0      -2.599   0.674   2.686  1.00 15.00      B    C  
ATOM   3179  C6  GRP B   0      -1.749  -0.512   2.224  1.00 15.00      B    C  
ATOM   3180  C35 GRP B   0      -1.657   2.077   0.836  1.00 15.00      B    C  
ATOM   3181  C37 GRP B   0      -2.846   3.165   2.750  1.00 15.00      B    C  
ATOM   3182  C39 GRP B   0      -3.165   3.179   4.248  1.00 15.00      B    C  
ATOM   3183  C17 GRP B   0      -3.856   1.866   4.623  1.00 15.00      B    C  
ATOM   3184  O10 GRP B   0      -5.171   1.832   4.049  1.00 15.00      B    O  
ATOM   3185  C42 GRP B   0      -5.804   0.592   4.373  1.00 15.00      B    C  
ATOM   3186  O7  GRP B   0      -3.952   1.740   6.043  1.00 15.00      B    O  
ATOM   3187  HAF GRP B   0      -4.390   0.871   6.273  1.00 15.00      B    H  
ATOM   3188  C12 GRP B   0      -1.885   3.343   5.067  1.00 15.00      B    C  
ATOM   3189  C9  GRP B   0      -4.105   4.375   4.449  1.00 15.00      B    C  
ATOM   3190  C28 GRP B   0      -4.734   4.541   5.835  1.00 15.00      B    C  
ATOM   3191  C23 GRP B   0      -3.676   4.692   6.931  1.00 15.00      B    C  
ATOM   3192  O15 GRP B   0      -2.983   3.455   7.153  1.00 15.00      B    O  
ATOM   3193  C19 GRP B   0      -2.005   3.625   8.181  1.00 15.00      B    C  
ATOM   3194  O4  GRP B   0      -2.750   5.725   6.587  1.00 15.00      B    O  
ATOM   3195  HAD GRP B   0      -2.306   5.501   5.719  1.00 15.00      B    H  
ATOM   3196  C11 GRP B   0      -5.636   3.345   6.150  1.00 15.00      B    C  
ATOM   3197  C24 GRP B   0      -5.572   5.819   5.739  1.00 15.00      B    C  
ATOM   3198  C30 GRP B   0      -6.199   6.315   7.045  1.00 15.00      B    C  
ATOM   3199  C26 GRP B   0      -7.030   5.222   7.721  1.00 15.00      B    C  
ATOM   3200  O12 GRP B   0      -7.926   4.640   6.761  1.00 15.00      B    O  
ATOM   3201  C21 GRP B   0      -8.710   3.627   7.394  1.00 15.00      B    C  
ATOM   3202  O3  GRP B   0      -6.178   4.205   8.255  1.00 15.00      B    O  
ATOM   3203  HAC GRP B   0      -5.613   4.592   8.984  1.00 15.00      B    H  
ATOM   3204  C13 GRP B   0      -5.103   6.777   8.010  1.00 15.00      B    C  
ATOM   3205  C14 GRP B   0      -7.092   7.491   6.637  1.00 15.00      B    C  
ATOM   3206  C29 GRP B   0      -8.014   8.048   7.725  1.00 15.00      B    C  
ATOM   3207  C27 GRP B   0      -7.216   8.576   8.920  1.00 15.00      B    C  
ATOM   3208  O13 GRP B   0      -6.668   7.485   9.678  1.00 15.00      B    O  
ATOM   3209  C10 GRP B   0      -5.963   8.000  10.811  1.00 15.00      B    C  
ATOM   3210  O2  GRP B   0      -6.173   9.454   8.486  1.00 15.00      B    O  
ATOM   3211  HAB GRP B   0      -6.565  10.344   8.246  1.00 15.00      B    H  
ATOM   3212  C41 GRP B   0      -8.973   6.958   8.204  1.00 15.00      B    C  
ATOM   3213  C34 GRP B   0      -8.784   9.185   7.051  1.00 15.00      B    C  
ATOM   3214  C31 GRP B   0      -9.618  10.071   7.982  1.00 15.00      B    C  
ATOM   3215  C2  GRP B   0     -10.599   9.237   8.806  1.00 15.00      B    C  
ATOM   3216  O6  GRP B   0     -11.331   8.361   7.935  1.00 15.00      B    O  
ATOM   3217  C25 GRP B   0     -12.258   7.588   8.699  1.00 15.00      B    C  
ATOM   3218  O11 GRP B   0      -9.897   8.462   9.780  1.00 15.00      B    O  
ATOM   3219  HAG GRP B   0     -10.551   7.969  10.352  1.00 15.00      B    H  
ATOM   3220  C4  GRP B   0      -8.694  10.837   8.930  1.00 15.00      B    C  
ATOM   3221  C36 GRP B   0     -10.376  11.034   7.064  1.00 15.00      B    C  
ATOM   3222  C16 GRP B   0     -11.397  11.938   7.762  1.00 15.00      B    C  
ATOM   3223  C15 GRP B   0     -10.692  12.823   8.795  1.00 15.00      B    C  
ATOM   3224  O14 GRP B   0     -10.392  12.074   9.983  1.00 15.00      B    O  
ATOM   3225  C7  GRP B   0      -9.785  12.946  10.941  1.00 15.00      B    C  
ATOM   3226  O5  GRP B   0      -9.501  13.390   8.240  1.00 15.00      B    O  
ATOM   3227  HAE GRP B   0      -9.705  13.774   7.339  1.00 15.00      B    H  
ATOM   3228  C5  GRP B   0     -12.467  11.104   8.468  1.00 15.00      B    C  
ATOM   3229  C3  GRP B   0     -12.012  12.825   6.677  1.00 15.00      B    C  
ATOM   3230  C18 GRP B   0     -13.203  13.668   7.148  1.00 15.00      B    C  
ATOM   3231  C8  GRP B   0     -14.339  12.742   7.593  1.00 15.00      B    C  
ATOM   3232  C33 GRP B   0     -15.555  13.548   8.053  1.00 15.00      B    C  
ATOM   3233  C20 GRP B   0     -13.685  14.555   6.001  1.00 15.00      B    C  
ATOM   3234  C1  GRP B   0     -12.816  14.575   8.317  1.00 15.00      B    C  
ATOM   3235  O9  GRP B   0     -12.692  13.818   9.529  1.00 15.00      B    O  
ATOM   3236  C43 GRP B   0     -12.391  14.700  10.613  1.00 15.00      B    C  
ATOM   3237  O16 GRP B   0     -11.600  15.269   8.026  1.00 15.00      B    O  
ATOM   3238  HAH GRP B   0     -11.662  15.687   7.119  1.00 15.00      B    H  
END
