# Supplementary material for: In silico assessment of biocompatibility and toxicity: molecular docking and dynamics simulation of PMMA-based dental materials for interim prosthetic restorations
Source: J Mater Sci Mater Med. 2024 Jun 4;35(1):28. doi: 10.1007/s10856-024-06799-7 (PMC11150300; doi:10.1007/s10856-024-06799-7)
Supplement: Supplementary file 3 — Supplementary Data 3 [file 10856_2024_6799_MOESM3_ESM.zip › Complexes/TRAP_MMA.pdb]

REMARK FILENAME="complex_57w.pdb0"
REMARK ===============================================================
REMARK HADDOCK run for complex
REMARK initial structure: complex_57.pdb
REMARK ===============================================================
REMARK            total,bonds,angles,improper,dihe,vdw,elec,air,cdih,coup,rdcs,vean,dani,xpcs,rg
REMARK energies: 37.4482, 0, 0, 0, 0, -7.2694, -9.36268, 54.0803, 0, 0, 0, 0, 0, 0, 0
REMARK ===============================================================
REMARK            bonds,angles,impropers,dihe,air,cdih,coup,rdcs,vean,dani,xpcs
REMARK rms-dev.: 0,0,0,0,1.51413,0,0, 0, 0, 0, 0
REMARK ===============================================================
REMARK               air,cdih,coup,rdcs,vean,dani,xpcs
REMARK               >0.3,>5,>1,>0,>5,>0.2,>0.2
REMARK violations.: 1, 0, 0, 0, 0, 0, 0
REMARK ===============================================================
REMARK                        CVpartition#,violations,rms
REMARK AIRs cross-validation: 2, 9, 3.40047
REMARK ===============================================================
REMARK NCS energy: 0
REMARK ===============================================================
REMARK Symmetry energy: 0
REMARK ===============================================================
REMARK Membrane restraining energy: 0
REMARK ===============================================================
REMARK Local cross-correlation:  0.0000
REMARK ===============================================================
REMARK Desolvation energy: -3.69658
REMARK Internal energy free molecules: -10940.2
REMARK Internal energy complex: -10812.3
REMARK Binding energy: 107.542
REMARK ===============================================================
REMARK buried surface area: 293.128
REMARK ===============================================================
REMARK water - chain_1: 0 0 0
REMARK water - chain_2: 0 0 0
REMARK ===============================================================
REMARK water - water: 0 0 0
REMARK ===============================================================
REMARK DATE:14-Feb-2024  04:50:25       created by user: enmr
REMARK VERSION:1.3U
ATOM      1  N   GLU A  -6     -40.514  -5.972   1.181  1.00 15.00      A    N  
ATOM      2  HN  GLU A  -6     -39.835  -5.335   1.483  1.00 15.00      A    H  
ATOM      3  CA  GLU A  -6     -40.639  -7.257   1.861  1.00 15.00      A    C  
ATOM      4  CB  GLU A  -6     -40.875  -8.392   0.857  1.00 15.00      A    C  
ATOM      5  CG  GLU A  -6     -42.341  -8.624   0.508  1.00 15.00      A    C  
ATOM      6  CD  GLU A  -6     -42.804  -7.843  -0.709  1.00 15.00      A    C  
ATOM      7  OE1 GLU A  -6     -43.386  -8.464  -1.625  1.00 15.00      A    O  
ATOM      8  OE2 GLU A  -6     -42.589  -6.613  -0.748  1.00 15.00      A    O  
ATOM      9  C   GLU A  -6     -39.419  -7.546   2.735  1.00 15.00      A    C  
ATOM     10  O   GLU A  -6     -38.315  -7.072   2.456  1.00 15.00      A    O  
ATOM     11  N   ALA A  -5     -39.629  -8.327   3.793  1.00 15.00      A    N  
ATOM     12  HN  ALA A  -5     -40.529  -8.680   3.953  1.00 15.00      A    H  
ATOM     13  CA  ALA A  -5     -38.555  -8.675   4.721  1.00 15.00      A    C  
ATOM     14  CB  ALA A  -5     -39.130  -9.066   6.075  1.00 15.00      A    C  
ATOM     15  C   ALA A  -5     -37.658  -9.786   4.175  1.00 15.00      A    C  
ATOM     16  O   ALA A  -5     -36.483  -9.874   4.533  1.00 15.00      A    O  
ATOM     17  N   GLU A  -4     -38.215 -10.629   3.310  1.00 15.00      A    N  
ATOM     18  HN  GLU A  -4     -39.158 -10.512   3.067  1.00 15.00      A    H  
ATOM     19  CA  GLU A  -4     -37.460 -11.730   2.720  1.00 15.00      A    C  
ATOM     20  CB  GLU A  -4     -38.392 -12.873   2.303  1.00 15.00      A    C  
ATOM     21  CG  GLU A  -4     -39.307 -12.543   1.131  1.00 15.00      A    C  
ATOM     22  CD  GLU A  -4     -40.725 -12.212   1.556  1.00 15.00      A    C  
ATOM     23  OE1 GLU A  -4     -40.900 -11.601   2.631  1.00 15.00      A    O  
ATOM     24  OE2 GLU A  -4     -41.663 -12.562   0.810  1.00 15.00      A    O  
ATOM     25  C   GLU A  -4     -36.622 -11.269   1.527  1.00 15.00      A    C  
ATOM     26  O   GLU A  -4     -35.759 -12.004   1.046  1.00 15.00      A    O  
ATOM     27  N   ALA A  -3     -36.886 -10.051   1.050  1.00 15.00      A    N  
ATOM     28  HN  ALA A  -3     -37.591  -9.516   1.471  1.00 15.00      A    H  
ATOM     29  CA  ALA A  -3     -36.154  -9.495  -0.084  1.00 15.00      A    C  
ATOM     30  CB  ALA A  -3     -36.865  -8.258  -0.613  1.00 15.00      A    C  
ATOM     31  C   ALA A  -3     -34.719  -9.160   0.308  1.00 15.00      A    C  
ATOM     32  O   ALA A  -3     -34.481  -8.290   1.147  1.00 15.00      A    O  
ATOM     33  N   GLU A  -2     -33.764  -9.859  -0.300  1.00 15.00      A    N  
ATOM     34  HN  GLU A  -2     -34.013 -10.536  -0.963  1.00 15.00      A    H  
ATOM     35  CA  GLU A  -2     -32.353  -9.642  -0.001  1.00 15.00      A    C  
ATOM     36  CB  GLU A  -2     -31.649 -10.973   0.271  1.00 15.00      A    C  
ATOM     37  CG  GLU A  -2     -30.205 -10.829   0.731  1.00 15.00      A    C  
ATOM     38  CD  GLU A  -2     -29.531 -12.162   0.994  1.00 15.00      A    C  
ATOM     39  OE1 GLU A  -2     -28.418 -12.160   1.560  1.00 15.00      A    O  
ATOM     40  OE2 GLU A  -2     -30.115 -13.207   0.636  1.00 15.00      A    O  
ATOM     41  C   GLU A  -2     -31.645  -8.889  -1.122  1.00 15.00      A    C  
ATOM     42  O   GLU A  -2     -31.558  -9.372  -2.253  1.00 15.00      A    O  
ATOM     43  N   PHE A  -1     -31.146  -7.699  -0.796  1.00 15.00      A    N  
ATOM     44  HN  PHE A  -1     -31.260  -7.373   0.121  1.00 15.00      A    H  
ATOM     45  CA  PHE A  -1     -30.432  -6.866  -1.756  1.00 15.00      A    C  
ATOM     46  CB  PHE A  -1     -31.273  -5.647  -2.154  1.00 15.00      A    C  
ATOM     47  CG  PHE A  -1     -32.582  -5.992  -2.809  1.00 15.00      A    C  
ATOM     48  CD1 PHE A  -1     -33.784  -5.679  -2.194  1.00 15.00      A    C  
ATOM     49  CD2 PHE A  -1     -32.610  -6.633  -4.038  1.00 15.00      A    C  
ATOM     50  CE1 PHE A  -1     -34.989  -5.996  -2.791  1.00 15.00      A    C  
ATOM     51  CE2 PHE A  -1     -33.811  -6.954  -4.641  1.00 15.00      A    C  
ATOM     52  CZ  PHE A  -1     -35.003  -6.635  -4.017  1.00 15.00      A    C  
ATOM     53  C   PHE A  -1     -29.097  -6.417  -1.169  1.00 15.00      A    C  
ATOM     54  O   PHE A  -1     -29.058  -5.601  -0.246  1.00 15.00      A    O  
ATOM     55  N   ALA A   1     -28.006  -6.962  -1.700  1.00 15.00      A    N  
ATOM     56  HN  ALA A   1     -28.103  -7.606  -2.432  1.00 15.00      A    H  
ATOM     57  CA  ALA A   1     -26.668  -6.626  -1.221  1.00 15.00      A    C  
ATOM     58  CB  ALA A   1     -25.693  -7.748  -1.544  1.00 15.00      A    C  
ATOM     59  C   ALA A   1     -26.172  -5.303  -1.799  1.00 15.00      A    C  
ATOM     60  O   ALA A   1     -26.486  -4.952  -2.938  1.00 15.00      A    O  
ATOM     61  N   THR A   2     -25.399  -4.573  -0.999  1.00 15.00      A    N  
ATOM     62  HN  THR A   2     -25.194  -4.909  -0.102  1.00 15.00      A    H  
ATOM     63  CA  THR A   2     -24.848  -3.290  -1.416  1.00 15.00      A    C  
ATOM     64  CB  THR A   2     -24.582  -2.378  -0.200  1.00 15.00      A    C  
ATOM     65  OG1 THR A   2     -25.742  -2.342   0.642  1.00 15.00      A    O  
ATOM     66  HG1 THR A   2     -25.469  -2.328   1.562  1.00 15.00      A    H  
ATOM     67  CG2 THR A   2     -24.246  -0.964  -0.652  1.00 15.00      A    C  
ATOM     68  C   THR A   2     -23.541  -3.490  -2.179  1.00 15.00      A    C  
ATOM     69  O   THR A   2     -22.587  -4.056  -1.644  1.00 15.00      A    O  
ATOM     70  N   PRO A   3     -23.488  -3.035  -3.446  1.00 15.00      A    N  
ATOM     71  CA  PRO A   3     -22.293  -3.158  -4.291  1.00 15.00      A    C  
ATOM     72  CB  PRO A   3     -22.766  -2.667  -5.668  1.00 15.00      A    C  
ATOM     73  CG  PRO A   3     -24.255  -2.663  -5.595  1.00 15.00      A    C  
ATOM     74  CD  PRO A   3     -24.592  -2.377  -4.162  1.00 15.00      A    C  
ATOM     75  C   PRO A   3     -21.145  -2.284  -3.785  1.00 15.00      A    C  
ATOM     76  O   PRO A   3     -21.333  -1.098  -3.499  1.00 15.00      A    O  
ATOM     77  N   ALA A   4     -19.959  -2.882  -3.675  1.00 15.00      A    N  
ATOM     78  HN  ALA A   4     -19.877  -3.826  -3.921  1.00 15.00      A    H  
ATOM     79  CA  ALA A   4     -18.777  -2.169  -3.197  1.00 15.00      A    C  
ATOM     80  CB  ALA A   4     -18.795  -2.084  -1.677  1.00 15.00      A    C  
ATOM     81  C   ALA A   4     -17.486  -2.834  -3.677  1.00 15.00      A    C  
ATOM     82  O   ALA A   4     -17.406  -4.059  -3.780  1.00 15.00      A    O  
ATOM     83  N   LEU A   5     -16.479  -2.013  -3.968  1.00 15.00      A    N  
ATOM     84  HN  LEU A   5     -16.612  -1.046  -3.867  1.00 15.00      A    H  
ATOM     85  CA  LEU A   5     -15.183  -2.504  -4.429  1.00 15.00      A    C  
ATOM     86  CB  LEU A   5     -14.479  -1.430  -5.265  1.00 15.00      A    C  
ATOM     87  CG  LEU A   5     -13.156  -1.843  -5.914  1.00 15.00      A    C  
ATOM     88  CD1 LEU A   5     -13.400  -2.786  -7.083  1.00 15.00      A    C  
ATOM     89  CD2 LEU A   5     -12.368  -0.620  -6.357  1.00 15.00      A    C  
ATOM     90  C   LEU A   5     -14.315  -2.887  -3.235  1.00 15.00      A    C  
ATOM     91  O   LEU A   5     -14.020  -2.051  -2.380  1.00 15.00      A    O  
ATOM     92  N   ARG A   6     -13.902  -4.147  -3.180  1.00 15.00      A    N  
ATOM     93  HN  ARG A   6     -14.144  -4.764  -3.903  1.00 15.00      A    H  
ATOM     94  CA  ARG A   6     -13.095  -4.631  -2.065  1.00 15.00      A    C  
ATOM     95  CB  ARG A   6     -13.772  -5.846  -1.432  1.00 15.00      A    C  
ATOM     96  CG  ARG A   6     -15.236  -5.615  -1.095  1.00 15.00      A    C  
ATOM     97  CD  ARG A   6     -15.988  -6.925  -0.946  1.00 15.00      A    C  
ATOM     98  NE  ARG A   6     -17.413  -6.701  -0.724  1.00 15.00      A    N  
ATOM     99  HE  ARG A   6     -17.998  -6.700  -1.510  1.00 15.00      A    H  
ATOM    100  CZ  ARG A   6     -17.953  -6.504   0.477  1.00 15.00      A    C  
ATOM    101  NH1 ARG A   6     -17.190  -6.511   1.564  1.00 15.00      A    N  
ATOM    102 HH11 ARG A   6     -17.616  -6.355   2.500  1.00 15.00      A    H  
ATOM    103 HH12 ARG A   6     -16.165  -6.671   1.479  1.00 15.00      A    H  
ATOM    104  NH2 ARG A   6     -19.256  -6.283   0.590  1.00 15.00      A    N  
ATOM    105 HH21 ARG A   6     -19.856  -6.263  -0.260  1.00 15.00      A    H  
ATOM    106 HH22 ARG A   6     -19.678  -6.129   1.528  1.00 15.00      A    H  
ATOM    107  C   ARG A   6     -11.673  -4.984  -2.482  1.00 15.00      A    C  
ATOM    108  O   ARG A   6     -11.442  -5.470  -3.588  1.00 15.00      A    O  
ATOM    109  N   PHE A   7     -10.726  -4.729  -1.581  1.00 15.00      A    N  
ATOM    110  HN  PHE A   7     -10.979  -4.322  -0.726  1.00 15.00      A    H  
ATOM    111  CA  PHE A   7      -9.321  -5.032  -1.828  1.00 15.00      A    C  
ATOM    112  CB  PHE A   7      -8.691  -4.082  -2.860  1.00 15.00      A    C  
ATOM    113  CG  PHE A   7      -8.564  -2.646  -2.430  1.00 15.00      A    C  
ATOM    114  CD1 PHE A   7      -7.384  -2.177  -1.877  1.00 15.00      A    C  
ATOM    115  CD2 PHE A   7      -9.617  -1.762  -2.598  1.00 15.00      A    C  
ATOM    116  CE1 PHE A   7      -7.255  -0.855  -1.497  1.00 15.00      A    C  
ATOM    117  CE2 PHE A   7      -9.496  -0.438  -2.219  1.00 15.00      A    C  
ATOM    118  CZ  PHE A   7      -8.313   0.016  -1.668  1.00 15.00      A    C  
ATOM    119  C   PHE A   7      -8.517  -5.060  -0.530  1.00 15.00      A    C  
ATOM    120  O   PHE A   7      -8.852  -4.372   0.436  1.00 15.00      A    O  
ATOM    121  N   VAL A   8      -7.462  -5.869  -0.514  1.00 15.00      A    N  
ATOM    122  HN  VAL A   8      -7.249  -6.388  -1.317  1.00 15.00      A    H  
ATOM    123  CA  VAL A   8      -6.611  -6.003   0.666  1.00 15.00      A    C  
ATOM    124  CB  VAL A   8      -6.313  -7.486   0.980  1.00 15.00      A    C  
ATOM    125  CG1 VAL A   8      -5.406  -7.613   2.195  1.00 15.00      A    C  
ATOM    126  CG2 VAL A   8      -7.606  -8.258   1.193  1.00 15.00      A    C  
ATOM    127  C   VAL A   8      -5.294  -5.253   0.484  1.00 15.00      A    C  
ATOM    128  O   VAL A   8      -4.561  -5.496  -0.473  1.00 15.00      A    O  
ATOM    129  N   ALA A   9      -5.000  -4.347   1.411  1.00 15.00      A    N  
ATOM    130  HN  ALA A   9      -5.625  -4.203   2.154  1.00 15.00      A    H  
ATOM    131  CA  ALA A   9      -3.772  -3.565   1.356  1.00 15.00      A    C  
ATOM    132  CB  ALA A   9      -4.058  -2.108   1.692  1.00 15.00      A    C  
ATOM    133  C   ALA A   9      -2.715  -4.137   2.299  1.00 15.00      A    C  
ATOM    134  O   ALA A   9      -2.847  -4.054   3.521  1.00 15.00      A    O  
ATOM    135  N   VAL A  10      -1.675  -4.728   1.722  1.00 15.00      A    N  
ATOM    136  HN  VAL A  10      -1.632  -4.773   0.744  1.00 15.00      A    H  
ATOM    137  CA  VAL A  10      -0.596  -5.311   2.506  1.00 15.00      A    C  
ATOM    138  CB  VAL A  10      -0.712  -6.853   2.600  1.00 15.00      A    C  
ATOM    139  CG1 VAL A  10      -0.628  -7.504   1.227  1.00 15.00      A    C  
ATOM    140  CG2 VAL A  10       0.332  -7.430   3.546  1.00 15.00      A    C  
ATOM    141  C   VAL A  10       0.766  -4.906   1.945  1.00 15.00      A    C  
ATOM    142  O   VAL A  10       0.994  -4.953   0.736  1.00 15.00      A    O  
ATOM    143  N   GLY A  11       1.656  -4.485   2.832  1.00 15.00      A    N  
ATOM    144  HN  GLY A  11       1.411  -4.457   3.780  1.00 15.00      A    H  
ATOM    145  CA  GLY A  11       2.983  -4.073   2.421  1.00 15.00      A    C  
ATOM    146  C   GLY A  11       4.049  -4.631   3.336  1.00 15.00      A    C  
ATOM    147  O   GLY A  11       3.742  -5.056   4.452  1.00 15.00      A    O  
ATOM    148  N   ASP A  12       5.297  -4.630   2.861  1.00 15.00      A    N  
ATOM    149  HN  ASP A  12       5.465  -4.270   1.964  1.00 15.00      A    H  
ATOM    150  CA  ASP A  12       6.427  -5.143   3.636  1.00 15.00      A    C  
ATOM    151  CB  ASP A  12       6.681  -4.276   4.877  1.00 15.00      A    C  
ATOM    152  CG  ASP A  12       6.806  -2.796   4.547  1.00 15.00      A    C  
ATOM    153  OD1 ASP A  12       7.934  -2.338   4.286  1.00 15.00      A    O  
ATOM    154  OD2 ASP A  12       5.773  -2.096   4.544  1.00 15.00      A    O  
ATOM    155  C   ASP A  12       6.208  -6.606   4.019  1.00 15.00      A    C  
ATOM    156  O   ASP A  12       5.955  -6.924   5.180  1.00 15.00      A    O  
ATOM    157  N   TRP A  13       6.284  -7.484   3.020  1.00 15.00      A    N  
ATOM    158  HN  TRP A  13       6.478  -7.158   2.115  1.00 15.00      A    H  
ATOM    159  CA  TRP A  13       6.086  -8.920   3.225  1.00 15.00      A    C  
ATOM    160  CB  TRP A  13       4.702  -9.342   2.704  1.00 15.00      A    C  
ATOM    161  CG  TRP A  13       4.413  -8.888   1.298  1.00 15.00      A    C  
ATOM    162  CD1 TRP A  13       3.827  -7.713   0.920  1.00 15.00      A    C  
ATOM    163  CD2 TRP A  13       4.692  -9.600   0.081  1.00 15.00      A    C  
ATOM    164  NE1 TRP A  13       3.736  -7.644  -0.449  1.00 15.00      A    N  
ATOM    165  HE1 TRP A  13       3.358  -6.897  -0.958  1.00 15.00      A    H  
ATOM    166  CE2 TRP A  13       4.258  -8.790  -0.987  1.00 15.00      A    C  
ATOM    167  CE3 TRP A  13       5.266 -10.841  -0.209  1.00 15.00      A    C  
ATOM    168  CZ2 TRP A  13       4.384  -9.180  -2.319  1.00 15.00      A    C  
ATOM    169  CZ3 TRP A  13       5.392 -11.225  -1.529  1.00 15.00      A    C  
ATOM    170  CH2 TRP A  13       4.953 -10.398  -2.568  1.00 15.00      A    C  
ATOM    171  C   TRP A  13       7.175  -9.725   2.521  1.00 15.00      A    C  
ATOM    172  O   TRP A  13       6.977 -10.886   2.172  1.00 15.00      A    O  
ATOM    173  N   GLY A  14       8.333  -9.101   2.331  1.00 15.00      A    N  
ATOM    174  HN  GLY A  14       8.435  -8.179   2.649  1.00 15.00      A    H  
ATOM    175  CA  GLY A  14       9.444  -9.753   1.648  1.00 15.00      A    C  
ATOM    176  C   GLY A  14      10.021 -10.979   2.345  1.00 15.00      A    C  
ATOM    177  O   GLY A  14      10.885 -11.647   1.781  1.00 15.00      A    O  
ATOM    178  N   GLY A  15       9.561 -11.273   3.557  1.00 15.00      A    N  
ATOM    179  HN  GLY A  15       8.875 -10.702   3.965  1.00 15.00      A    H  
ATOM    180  CA  GLY A  15      10.065 -12.430   4.279  1.00 15.00      A    C  
ATOM    181  C   GLY A  15      11.521 -12.280   4.684  1.00 15.00      A    C  
ATOM    182  O   GLY A  15      11.888 -11.323   5.366  1.00 15.00      A    O  
ATOM    183  N   VAL A  16      12.351 -13.230   4.262  1.00 15.00      A    N  
ATOM    184  HN  VAL A  16      11.994 -13.971   3.726  1.00 15.00      A    H  
ATOM    185  CA  VAL A  16      13.780 -13.203   4.573  1.00 15.00      A    C  
ATOM    186  CB  VAL A  16      14.133 -14.075   5.802  1.00 15.00      A    C  
ATOM    187  CG1 VAL A  16      13.890 -13.316   7.098  1.00 15.00      A    C  
ATOM    188  CG2 VAL A  16      13.353 -15.382   5.791  1.00 15.00      A    C  
ATOM    189  C   VAL A  16      14.619 -13.658   3.379  1.00 15.00      A    C  
ATOM    190  O   VAL A  16      14.159 -14.447   2.554  1.00 15.00      A    O  
ATOM    191  N   PRO A  17      15.865 -13.154   3.269  1.00 15.00      A    N  
ATOM    192  CA  PRO A  17      16.779 -13.519   2.176  1.00 15.00      A    C  
ATOM    193  CB  PRO A  17      17.919 -12.508   2.319  1.00 15.00      A    C  
ATOM    194  CG  PRO A  17      17.915 -12.154   3.765  1.00 15.00      A    C  
ATOM    195  CD  PRO A  17      16.474 -12.173   4.189  1.00 15.00      A    C  
ATOM    196  C   PRO A  17      17.318 -14.947   2.315  1.00 15.00      A    C  
ATOM    197  O   PRO A  17      17.770 -15.546   1.338  1.00 15.00      A    O  
ATOM    198  N   ASN A  18      17.274 -15.483   3.534  1.00 15.00      A    N  
ATOM    199  HN  ASN A  18      16.912 -14.952   4.274  1.00 15.00      A    H  
ATOM    200  CA  ASN A  18      17.753 -16.837   3.797  1.00 15.00      A    C  
ATOM    201  CB  ASN A  18      18.609 -16.868   5.063  1.00 15.00      A    C  
ATOM    202  CG  ASN A  18      19.755 -15.880   5.013  1.00 15.00      A    C  
ATOM    203  OD1 ASN A  18      19.793 -14.917   5.779  1.00 15.00      A    O  
ATOM    204  ND2 ASN A  18      20.693 -16.107   4.101  1.00 15.00      A    N  
ATOM    205 HD21 ASN A  18      20.593 -16.889   3.518  1.00 15.00      A    H  
ATOM    206 HD22 ASN A  18      21.445 -15.482   4.045  1.00 15.00      A    H  
ATOM    207  C   ASN A  18      16.586 -17.807   3.933  1.00 15.00      A    C  
ATOM    208  O   ASN A  18      15.453 -17.384   4.146  1.00 15.00      A    O  
ATOM    209  N   ALA A  19      16.879 -19.105   3.813  1.00 15.00      A    N  
ATOM    210  HN  ALA A  19      17.808 -19.365   3.652  1.00 15.00      A    H  
ATOM    211  CA  ALA A  19      15.859 -20.153   3.915  1.00 15.00      A    C  
ATOM    212  CB  ALA A  19      16.495 -21.521   3.719  1.00 15.00      A    C  
ATOM    213  C   ALA A  19      15.107 -20.094   5.249  1.00 15.00      A    C  
ATOM    214  O   ALA A  19      15.679 -19.716   6.275  1.00 15.00      A    O  
ATOM    215  N   PRO A  20      13.808 -20.473   5.260  1.00 15.00      A    N  
ATOM    216  CA  PRO A  20      13.085 -20.947   4.068  1.00 15.00      A    C  
ATOM    217  CB  PRO A  20      11.932 -21.741   4.679  1.00 15.00      A    C  
ATOM    218  CG  PRO A  20      11.637 -21.033   5.957  1.00 15.00      A    C  
ATOM    219  CD  PRO A  20      12.945 -20.478   6.456  1.00 15.00      A    C  
ATOM    220  C   PRO A  20      12.541 -19.811   3.192  1.00 15.00      A    C  
ATOM    221  O   PRO A  20      11.559 -19.992   2.472  1.00 15.00      A    O  
ATOM    222  N   PHE A  21      13.194 -18.649   3.269  1.00 15.00      A    N  
ATOM    223  HN  PHE A  21      13.964 -18.587   3.873  1.00 15.00      A    H  
ATOM    224  CA  PHE A  21      12.824 -17.460   2.494  1.00 15.00      A    C  
ATOM    225  CB  PHE A  21      12.823 -17.731   0.986  1.00 15.00      A    C  
ATOM    226  CG  PHE A  21      14.110 -18.328   0.486  1.00 15.00      A    C  
ATOM    227  CD1 PHE A  21      15.270 -17.571   0.434  1.00 15.00      A    C  
ATOM    228  CD2 PHE A  21      14.161 -19.651   0.074  1.00 15.00      A    C  
ATOM    229  CE1 PHE A  21      16.454 -18.121  -0.018  1.00 15.00      A    C  
ATOM    230  CE2 PHE A  21      15.342 -20.207  -0.380  1.00 15.00      A    C  
ATOM    231  CZ  PHE A  21      16.490 -19.440  -0.425  1.00 15.00      A    C  
ATOM    232  C   PHE A  21      11.522 -16.808   2.961  1.00 15.00      A    C  
ATOM    233  O   PHE A  21      11.002 -15.906   2.305  1.00 15.00      A    O  
ATOM    234  N   HIS A  22      11.013 -17.256   4.108  1.00 15.00      A    N  
ATOM    235  HN  HIS A  22      11.479 -17.973   4.590  1.00 15.00      A    H  
ATOM    236  CA  HIS A  22       9.781 -16.704   4.667  1.00 15.00      A    C  
ATOM    237  CB  HIS A  22       8.534 -17.392   4.088  1.00 15.00      A    C  
ATOM    238  CG  HIS A  22       8.443 -18.868   4.346  1.00 15.00      A    C  
ATOM    239  ND1 HIS A  22       8.636 -19.782   3.338  1.00 15.00      A    N  
ATOM    240  CD2 HIS A  22       8.160 -19.528   5.498  1.00 15.00      A    C  
ATOM    241  CE1 HIS A  22       8.465 -20.968   3.890  1.00 15.00      A    C  
ATOM    242  NE2 HIS A  22       8.176 -20.863   5.193  1.00 15.00      A    N  
ATOM    243  HE2 HIS A  22       8.006 -21.602   5.813  1.00 15.00      A    H  
ATOM    244  C   HIS A  22       9.782 -16.760   6.194  1.00 15.00      A    C  
ATOM    245  O   HIS A  22      10.553 -17.509   6.798  1.00 15.00      A    O  
ATOM    246  N   THR A  23       8.917 -15.957   6.812  1.00 15.00      A    N  
ATOM    247  HN  THR A  23       8.334 -15.381   6.275  1.00 15.00      A    H  
ATOM    248  CA  THR A  23       8.814 -15.912   8.269  1.00 15.00      A    C  
ATOM    249  CB  THR A  23       8.981 -14.476   8.811  1.00 15.00      A    C  
ATOM    250  OG1 THR A  23       7.839 -13.689   8.451  1.00 15.00      A    O  
ATOM    251  HG1 THR A  23       7.905 -13.434   7.527  1.00 15.00      A    H  
ATOM    252  CG2 THR A  23      10.238 -13.824   8.255  1.00 15.00      A    C  
ATOM    253  C   THR A  23       7.466 -16.457   8.739  1.00 15.00      A    C  
ATOM    254  O   THR A  23       6.625 -16.848   7.927  1.00 15.00      A    O  
ATOM    255  N   ALA A  24       7.268 -16.475  10.056  1.00 15.00      A    N  
ATOM    256  HN  ALA A  24       7.978 -16.155  10.650  1.00 15.00      A    H  
ATOM    257  CA  ALA A  24       6.022 -16.961  10.642  1.00 15.00      A    C  
ATOM    258  CB  ALA A  24       6.243 -17.388  12.084  1.00 15.00      A    C  
ATOM    259  C   ALA A  24       4.924 -15.903  10.554  1.00 15.00      A    C  
ATOM    260  O   ALA A  24       3.738 -16.223  10.605  1.00 15.00      A    O  
ATOM    261  N   ARG A  25       5.330 -14.642  10.422  1.00 15.00      A    N  
ATOM    262  HN  ARG A  25       6.291 -14.450  10.396  1.00 15.00      A    H  
ATOM    263  CA  ARG A  25       4.384 -13.539  10.314  1.00 15.00      A    C  
ATOM    264  CB  ARG A  25       5.060 -12.211  10.654  1.00 15.00      A    C  
ATOM    265  CG  ARG A  25       5.269 -11.978  12.138  1.00 15.00      A    C  
ATOM    266  CD  ARG A  25       5.671 -10.538  12.408  1.00 15.00      A    C  
ATOM    267  NE  ARG A  25       5.751 -10.251  13.836  1.00 15.00      A    N  
ATOM    268  HE  ARG A  25       4.921  -9.997  14.294  1.00 15.00      A    H  
ATOM    269  CZ  ARG A  25       6.878 -10.308  14.539  1.00 15.00      A    C  
ATOM    270  NH1 ARG A  25       8.017 -10.657  13.953  1.00 15.00      A    N  
ATOM    271 HH11 ARG A  25       8.896 -10.703  14.507  1.00 15.00      A    H  
ATOM    272 HH12 ARG A  25       8.033 -10.879  12.936  1.00 15.00      A    H  
ATOM    273  NH2 ARG A  25       6.864 -10.029  15.835  1.00 15.00      A    N  
ATOM    274 HH21 ARG A  25       7.744 -10.076  16.388  1.00 15.00      A    H  
ATOM    275 HH22 ARG A  25       5.973  -9.757  16.300  1.00 15.00      A    H  
ATOM    276  C   ARG A  25       3.799 -13.470   8.910  1.00 15.00      A    C  
ATOM    277  O   ARG A  25       2.618 -13.180   8.734  1.00 15.00      A    O  
ATOM    278  N   GLU A  26       4.638 -13.745   7.914  1.00 15.00      A    N  
ATOM    279  HN  GLU A  26       5.568 -13.970   8.123  1.00 15.00      A    H  
ATOM    280  CA  GLU A  26       4.214 -13.722   6.522  1.00 15.00      A    C  
ATOM    281  CB  GLU A  26       5.430 -13.812   5.601  1.00 15.00      A    C  
ATOM    282  CG  GLU A  26       5.134 -13.467   4.153  1.00 15.00      A    C  
ATOM    283  CD  GLU A  26       6.247 -13.881   3.213  1.00 15.00      A    C  
ATOM    284  OE1 GLU A  26       7.347 -14.218   3.702  1.00 15.00      A    O  
ATOM    285  OE2 GLU A  26       6.017 -13.867   1.987  1.00 15.00      A    O  
ATOM    286  C   GLU A  26       3.251 -14.869   6.229  1.00 15.00      A    C  
ATOM    287  O   GLU A  26       2.295 -14.704   5.473  1.00 15.00      A    O  
ATOM    288  N   MET A  27       3.514 -16.029   6.836  1.00 15.00      A    N  
ATOM    289  HN  MET A  27       4.299 -16.093   7.420  1.00 15.00      A    H  
ATOM    290  CA  MET A  27       2.670 -17.207   6.654  1.00 15.00      A    C  
ATOM    291  CB  MET A  27       3.399 -18.468   7.122  1.00 15.00      A    C  
ATOM    292  CG  MET A  27       4.579 -18.857   6.246  1.00 15.00      A    C  
ATOM    293  SD  MET A  27       4.086 -19.297   4.567  1.00 15.00      A    S  
ATOM    294  CE  MET A  27       3.055 -20.727   4.878  1.00 15.00      A    C  
ATOM    295  C   MET A  27       1.344 -17.054   7.391  1.00 15.00      A    C  
ATOM    296  O   MET A  27       0.320 -17.586   6.960  1.00 15.00      A    O  
ATOM    297  N   ALA A  28       1.373 -16.321   8.504  1.00 15.00      A    N  
ATOM    298  HN  ALA A  28       2.224 -15.930   8.793  1.00 15.00      A    H  
ATOM    299  CA  ALA A  28       0.174 -16.079   9.301  1.00 15.00      A    C  
ATOM    300  CB  ALA A  28       0.548 -15.612  10.699  1.00 15.00      A    C  
ATOM    301  C   ALA A  28      -0.722 -15.051   8.618  1.00 15.00      A    C  
ATOM    302  O   ALA A  28      -1.948 -15.152   8.663  1.00 15.00      A    O  
ATOM    303  N   ASN A  29      -0.093 -14.060   7.986  1.00 15.00      A    N  
ATOM    304  HN  ASN A  29       0.885 -14.030   8.003  1.00 15.00      A    H  
ATOM    305  CA  ASN A  29      -0.822 -13.018   7.273  1.00 15.00      A    C  
ATOM    306  CB  ASN A  29       0.080 -11.815   6.981  1.00 15.00      A    C  
ATOM    307  CG  ASN A  29       0.069 -10.789   8.097  1.00 15.00      A    C  
ATOM    308  OD1 ASN A  29      -0.934 -10.111   8.320  1.00 15.00      A    O  
ATOM    309  ND2 ASN A  29       1.191 -10.658   8.794  1.00 15.00      A    N  
ATOM    310 HD21 ASN A  29       1.954 -11.224   8.554  1.00 15.00      A    H  
ATOM    311 HD22 ASN A  29       1.210 -10.001   9.522  1.00 15.00      A    H  
ATOM    312  C   ASN A  29      -1.409 -13.561   5.976  1.00 15.00      A    C  
ATOM    313  O   ASN A  29      -2.488 -13.151   5.562  1.00 15.00      A    O  
ATOM    314  N   ALA A  30      -0.689 -14.492   5.344  1.00 15.00      A    N  
ATOM    315  HN  ALA A  30       0.170 -14.770   5.726  1.00 15.00      A    H  
ATOM    316  CA  ALA A  30      -1.142 -15.108   4.097  1.00 15.00      A    C  
ATOM    317  CB  ALA A  30      -0.026 -15.935   3.475  1.00 15.00      A    C  
ATOM    318  C   ALA A  30      -2.371 -15.976   4.342  1.00 15.00      A    C  
ATOM    319  O   ALA A  30      -3.249 -16.087   3.486  1.00 15.00      A    O  
ATOM    320  N   LYS A  31      -2.422 -16.586   5.524  1.00 15.00      A    N  
ATOM    321  HN  LYS A  31      -1.683 -16.460   6.156  1.00 15.00      A    H  
ATOM    322  CA  LYS A  31      -3.540 -17.436   5.908  1.00 15.00      A    C  
ATOM    323  CB  LYS A  31      -3.141 -18.317   7.095  1.00 15.00      A    C  
ATOM    324  CG  LYS A  31      -4.211 -19.306   7.533  1.00 15.00      A    C  
ATOM    325  CD  LYS A  31      -3.798 -20.740   7.236  1.00 15.00      A    C  
ATOM    326  CE  LYS A  31      -3.783 -21.022   5.741  1.00 15.00      A    C  
ATOM    327  NZ  LYS A  31      -3.210 -22.363   5.437  1.00 15.00      A    N  
ATOM    328  HZ1 LYS A  31      -3.430 -22.631   4.457  1.00 15.00      A    H  
ATOM    329  HZ2 LYS A  31      -3.608 -23.077   6.080  1.00 15.00      A    H  
ATOM    330  HZ3 LYS A  31      -2.176 -22.344   5.556  1.00 15.00      A    H  
ATOM    331  C   LYS A  31      -4.755 -16.585   6.271  1.00 15.00      A    C  
ATOM    332  O   LYS A  31      -5.892 -16.941   5.957  1.00 15.00      A    O  
ATOM    333  N   GLU A  32      -4.501 -15.455   6.927  1.00 15.00      A    N  
ATOM    334  HN  GLU A  32      -3.573 -15.229   7.145  1.00 15.00      A    H  
ATOM    335  CA  GLU A  32      -5.565 -14.546   7.335  1.00 15.00      A    C  
ATOM    336  CB  GLU A  32      -5.052 -13.552   8.379  1.00 15.00      A    C  
ATOM    337  CG  GLU A  32      -6.143 -12.729   9.047  1.00 15.00      A    C  
ATOM    338  CD  GLU A  32      -7.282 -13.580   9.576  1.00 15.00      A    C  
ATOM    339  OE1 GLU A  32      -7.015 -14.513  10.364  1.00 15.00      A    O  
ATOM    340  OE2 GLU A  32      -8.444 -13.312   9.206  1.00 15.00      A    O  
ATOM    341  C   GLU A  32      -6.158 -13.814   6.133  1.00 15.00      A    C  
ATOM    342  O   GLU A  32      -7.361 -13.560   6.088  1.00 15.00      A    O  
ATOM    343  N   ILE A  33      -5.309 -13.477   5.161  1.00 15.00      A    N  
ATOM    344  HN  ILE A  33      -4.356 -13.694   5.261  1.00 15.00      A    H  
ATOM    345  CA  ILE A  33      -5.760 -12.793   3.952  1.00 15.00      A    C  
ATOM    346  CB  ILE A  33      -4.570 -12.305   3.085  1.00 15.00      A    C  
ATOM    347  CG1 ILE A  33      -3.882 -11.112   3.755  1.00 15.00      A    C  
ATOM    348  CG2 ILE A  33      -5.021 -11.930   1.678  1.00 15.00      A    C  
ATOM    349  CD1 ILE A  33      -2.595 -10.689   3.080  1.00 15.00      A    C  
ATOM    350  C   ILE A  33      -6.667 -13.717   3.142  1.00 15.00      A    C  
ATOM    351  O   ILE A  33      -7.681 -13.282   2.597  1.00 15.00      A    O  
ATOM    352  N   ALA A  34      -6.303 -15.001   3.095  1.00 15.00      A    N  
ATOM    353  HN  ALA A  34      -5.483 -15.279   3.557  1.00 15.00      A    H  
ATOM    354  CA  ALA A  34      -7.085 -16.003   2.374  1.00 15.00      A    C  
ATOM    355  CB  ALA A  34      -6.349 -17.334   2.351  1.00 15.00      A    C  
ATOM    356  C   ALA A  34      -8.465 -16.176   3.004  1.00 15.00      A    C  
ATOM    357  O   ALA A  34      -9.449 -16.420   2.304  1.00 15.00      A    O  
ATOM    358  N   ARG A  35      -8.525 -16.049   4.331  1.00 15.00      A    N  
ATOM    359  HN  ARG A  35      -7.700 -15.866   4.829  1.00 15.00      A    H  
ATOM    360  CA  ARG A  35      -9.782 -16.177   5.064  1.00 15.00      A    C  
ATOM    361  CB  ARG A  35      -9.522 -16.321   6.566  1.00 15.00      A    C  
ATOM    362  CG  ARG A  35      -8.981 -17.676   6.996  1.00 15.00      A    C  
ATOM    363  CD  ARG A  35      -9.584 -18.115   8.326  1.00 15.00      A    C  
ATOM    364  NE  ARG A  35      -9.452 -17.091   9.365  1.00 15.00      A    N  
ATOM    365  HE  ARG A  35      -8.567 -16.967   9.769  1.00 15.00      A    H  
ATOM    366  CZ  ARG A  35     -10.462 -16.326   9.789  1.00 15.00      A    C  
ATOM    367  NH1 ARG A  35     -11.675 -16.469   9.264  1.00 15.00      A    N  
ATOM    368 HH11 ARG A  35     -11.840 -17.180   8.522  1.00 15.00      A    H  
ATOM    369 HH12 ARG A  35     -12.459 -15.870   9.594  1.00 15.00      A    H  
ATOM    370  NH2 ARG A  35     -10.257 -15.411  10.728  1.00 15.00      A    N  
ATOM    371 HH21 ARG A  35      -9.307 -15.288  11.137  1.00 15.00      A    H  
ATOM    372 HH22 ARG A  35     -11.044 -14.814  11.054  1.00 15.00      A    H  
ATOM    373  C   ARG A  35     -10.690 -14.975   4.821  1.00 15.00      A    C  
ATOM    374  O   ARG A  35     -11.907 -15.118   4.721  1.00 15.00      A    O  
ATOM    375  N   THR A  36     -10.084 -13.792   4.729  1.00 15.00      A    N  
ATOM    376  HN  THR A  36      -9.109 -13.751   4.819  1.00 15.00      A    H  
ATOM    377  CA  THR A  36     -10.822 -12.553   4.502  1.00 15.00      A    C  
ATOM    378  CB  THR A  36      -9.913 -11.326   4.739  1.00 15.00      A    C  
ATOM    379  OG1 THR A  36      -9.359 -11.390   6.058  1.00 15.00      A    O  
ATOM    380  HG1 THR A  36      -8.899 -10.569   6.249  1.00 15.00      A    H  
ATOM    381  CG2 THR A  36     -10.695 -10.030   4.601  1.00 15.00      A    C  
ATOM    382  C   THR A  36     -11.408 -12.501   3.086  1.00 15.00      A    C  
ATOM    383  O   THR A  36     -12.444 -11.881   2.854  1.00 15.00      A    O  
ATOM    384  N   VAL A  37     -10.745 -13.168   2.147  1.00 15.00      A    N  
ATOM    385  HN  VAL A  37      -9.925 -13.644   2.392  1.00 15.00      A    H  
ATOM    386  CA  VAL A  37     -11.199 -13.201   0.759  1.00 15.00      A    C  
ATOM    387  CB  VAL A  37     -10.021 -13.463  -0.210  1.00 15.00      A    C  
ATOM    388  CG1 VAL A  37     -10.497 -13.572  -1.652  1.00 15.00      A    C  
ATOM    389  CG2 VAL A  37      -8.985 -12.357  -0.082  1.00 15.00      A    C  
ATOM    390  C   VAL A  37     -12.312 -14.236   0.544  1.00 15.00      A    C  
ATOM    391  O   VAL A  37     -13.174 -14.063  -0.319  1.00 15.00      A    O  
ATOM    392  N   GLN A  38     -12.307 -15.298   1.348  1.00 15.00      A    N  
ATOM    393  HN  GLN A  38     -11.613 -15.378   2.034  1.00 15.00      A    H  
ATOM    394  CA  GLN A  38     -13.317 -16.348   1.224  1.00 15.00      A    C  
ATOM    395  CB  GLN A  38     -12.738 -17.721   1.591  1.00 15.00      A    C  
ATOM    396  CG  GLN A  38     -12.681 -18.012   3.085  1.00 15.00      A    C  
ATOM    397  CD  GLN A  38     -12.229 -19.429   3.388  1.00 15.00      A    C  
ATOM    398  OE1 GLN A  38     -11.056 -19.674   3.670  1.00 15.00      A    O  
ATOM    399  NE2 GLN A  38     -13.160 -20.374   3.317  1.00 15.00      A    N  
ATOM    400 HE21 GLN A  38     -14.071 -20.107   3.074  1.00 15.00      A    H  
ATOM    401 HE22 GLN A  38     -12.897 -21.298   3.510  1.00 15.00      A    H  
ATOM    402  C   GLN A  38     -14.573 -16.048   2.047  1.00 15.00      A    C  
ATOM    403  O   GLN A  38     -15.605 -16.697   1.875  1.00 15.00      A    O  
ATOM    404  N   ILE A  39     -14.484 -15.063   2.937  1.00 15.00      A    N  
ATOM    405  HN  ILE A  39     -13.638 -14.578   3.033  1.00 15.00      A    H  
ATOM    406  CA  ILE A  39     -15.619 -14.689   3.774  1.00 15.00      A    C  
ATOM    407  CB  ILE A  39     -15.247 -14.668   5.276  1.00 15.00      A    C  
ATOM    408  CG1 ILE A  39     -14.888 -16.080   5.754  1.00 15.00      A    C  
ATOM    409  CG2 ILE A  39     -16.385 -14.094   6.112  1.00 15.00      A    C  
ATOM    410  CD1 ILE A  39     -14.343 -16.135   7.166  1.00 15.00      A    C  
ATOM    411  C   ILE A  39     -16.182 -13.331   3.357  1.00 15.00      A    C  
ATOM    412  O   ILE A  39     -17.375 -13.203   3.078  1.00 15.00      A    O  
ATOM    413  N   LEU A  40     -15.316 -12.323   3.307  1.00 15.00      A    N  
ATOM    414  HN  LEU A  40     -14.375 -12.488   3.529  1.00 15.00      A    H  
ATOM    415  CA  LEU A  40     -15.731 -10.976   2.928  1.00 15.00      A    C  
ATOM    416  CB  LEU A  40     -14.918  -9.926   3.688  1.00 15.00      A    C  
ATOM    417  CG  LEU A  40     -15.144  -9.864   5.201  1.00 15.00      A    C  
ATOM    418  CD1 LEU A  40     -14.111  -8.964   5.862  1.00 15.00      A    C  
ATOM    419  CD2 LEU A  40     -16.552  -9.380   5.511  1.00 15.00      A    C  
ATOM    420  C   LEU A  40     -15.612 -10.749   1.424  1.00 15.00      A    C  
ATOM    421  O   LEU A  40     -16.410 -10.017   0.837  1.00 15.00      A    O  
ATOM    422  N   GLY A  41     -14.615 -11.378   0.805  1.00 15.00      A    N  
ATOM    423  HN  GLY A  41     -14.011 -11.950   1.324  1.00 15.00      A    H  
ATOM    424  CA  GLY A  41     -14.414 -11.225  -0.623  1.00 15.00      A    C  
ATOM    425  C   GLY A  41     -13.378 -10.168  -0.948  1.00 15.00      A    C  
ATOM    426  O   GLY A  41     -13.112  -9.284  -0.136  1.00 15.00      A    O  
ATOM    427  N   ALA A  42     -12.793 -10.261  -2.138  1.00 15.00      A    N  
ATOM    428  HN  ALA A  42     -13.050 -10.990  -2.740  1.00 15.00      A    H  
ATOM    429  CA  ALA A  42     -11.781  -9.304  -2.574  1.00 15.00      A    C  
ATOM    430  CB  ALA A  42     -10.451  -9.570  -1.885  1.00 15.00      A    C  
ATOM    431  C   ALA A  42     -11.603  -9.345  -4.085  1.00 15.00      A    C  
ATOM    432  O   ALA A  42     -11.433 -10.416  -4.670  1.00 15.00      A    O  
ATOM    433  N   ASP A  43     -11.639  -8.175  -4.710  1.00 15.00      A    N  
ATOM    434  HN  ASP A  43     -11.778  -7.357  -4.187  1.00 15.00      A    H  
ATOM    435  CA  ASP A  43     -11.475  -8.075  -6.153  1.00 15.00      A    C  
ATOM    436  CB  ASP A  43     -12.111  -6.788  -6.684  1.00 15.00      A    C  
ATOM    437  CG  ASP A  43     -13.613  -6.752  -6.478  1.00 15.00      A    C  
ATOM    438  OD1 ASP A  43     -14.066  -6.107  -5.511  1.00 15.00      A    O  
ATOM    439  OD2 ASP A  43     -14.337  -7.369  -7.285  1.00 15.00      A    O  
ATOM    440  C   ASP A  43     -10.001  -8.139  -6.534  1.00 15.00      A    C  
ATOM    441  O   ASP A  43      -9.641  -8.724  -7.554  1.00 15.00      A    O  
ATOM    442  N   PHE A  44      -9.152  -7.535  -5.703  1.00 15.00      A    N  
ATOM    443  HN  PHE A  44      -9.504  -7.080  -4.909  1.00 15.00      A    H  
ATOM    444  CA  PHE A  44      -7.713  -7.529  -5.943  1.00 15.00      A    C  
ATOM    445  CB  PHE A  44      -7.331  -6.513  -7.031  1.00 15.00      A    C  
ATOM    446  CG  PHE A  44      -7.634  -5.074  -6.703  1.00 15.00      A    C  
ATOM    447  CD1 PHE A  44      -6.631  -4.225  -6.258  1.00 15.00      A    C  
ATOM    448  CD2 PHE A  44      -8.915  -4.566  -6.852  1.00 15.00      A    C  
ATOM    449  CE1 PHE A  44      -6.900  -2.901  -5.968  1.00 15.00      A    C  
ATOM    450  CE2 PHE A  44      -9.191  -3.243  -6.561  1.00 15.00      A    C  
ATOM    451  CZ  PHE A  44      -8.183  -2.409  -6.120  1.00 15.00      A    C  
ATOM    452  C   PHE A  44      -6.934  -7.260  -4.658  1.00 15.00      A    C  
ATOM    453  O   PHE A  44      -7.511  -6.907  -3.631  1.00 15.00      A    O  
ATOM    454  N   ILE A  45      -5.622  -7.454  -4.720  1.00 15.00      A    N  
ATOM    455  HN  ILE A  45      -5.225  -7.763  -5.562  1.00 15.00      A    H  
ATOM    456  CA  ILE A  45      -4.753  -7.218  -3.574  1.00 15.00      A    C  
ATOM    457  CB  ILE A  45      -4.081  -8.517  -3.079  1.00 15.00      A    C  
ATOM    458  CG1 ILE A  45      -5.147  -9.571  -2.758  1.00 15.00      A    C  
ATOM    459  CG2 ILE A  45      -3.223  -8.241  -1.850  1.00 15.00      A    C  
ATOM    460  CD1 ILE A  45      -4.590 -10.889  -2.265  1.00 15.00      A    C  
ATOM    461  C   ILE A  45      -3.696  -6.180  -3.938  1.00 15.00      A    C  
ATOM    462  O   ILE A  45      -3.008  -6.309  -4.949  1.00 15.00      A    O  
ATOM    463  N   LEU A  46      -3.579  -5.151  -3.111  1.00 15.00      A    N  
ATOM    464  HN  LEU A  46      -4.139  -5.119  -2.306  1.00 15.00      A    H  
ATOM    465  CA  LEU A  46      -2.632  -4.076  -3.356  1.00 15.00      A    C  
ATOM    466  CB  LEU A  46      -3.309  -2.727  -3.089  1.00 15.00      A    C  
ATOM    467  CG  LEU A  46      -2.864  -1.546  -3.959  1.00 15.00      A    C  
ATOM    468  CD1 LEU A  46      -3.933  -0.464  -3.968  1.00 15.00      A    C  
ATOM    469  CD2 LEU A  46      -1.542  -0.975  -3.463  1.00 15.00      A    C  
ATOM    470  C   LEU A  46      -1.386  -4.217  -2.489  1.00 15.00      A    C  
ATOM    471  O   LEU A  46      -1.474  -4.286  -1.264  1.00 15.00      A    O  
ATOM    472  N   SER A  47      -0.226  -4.267  -3.139  1.00 15.00      A    N  
ATOM    473  HN  SER A  47      -0.226  -4.227  -4.119  1.00 15.00      A    H  
ATOM    474  CA  SER A  47       1.044  -4.368  -2.432  1.00 15.00      A    C  
ATOM    475  CB  SER A  47       2.028  -5.245  -3.199  1.00 15.00      A    C  
ATOM    476  OG  SER A  47       3.200  -5.472  -2.440  1.00 15.00      A    O  
ATOM    477  HG  SER A  47       3.091  -5.093  -1.565  1.00 15.00      A    H  
ATOM    478  C   SER A  47       1.605  -2.965  -2.234  1.00 15.00      A    C  
ATOM    479  O   SER A  47       1.577  -2.147  -3.153  1.00 15.00      A    O  
ATOM    480  N   LEU A  48       2.123  -2.689  -1.043  1.00 15.00      A    N  
ATOM    481  HN  LEU A  48       2.167  -3.394  -0.362  1.00 15.00      A    H  
ATOM    482  CA  LEU A  48       2.626  -1.353  -0.730  1.00 15.00      A    C  
ATOM    483  CB  LEU A  48       1.985  -0.838   0.563  1.00 15.00      A    C  
ATOM    484  CG  LEU A  48       0.478  -0.572   0.492  1.00 15.00      A    C  
ATOM    485  CD1 LEU A  48      -0.102  -0.360   1.881  1.00 15.00      A    C  
ATOM    486  CD2 LEU A  48       0.187   0.623  -0.402  1.00 15.00      A    C  
ATOM    487  C   LEU A  48       4.150  -1.233  -0.675  1.00 15.00      A    C  
ATOM    488  O   LEU A  48       4.671  -0.339  -0.009  1.00 15.00      A    O  
ATOM    489  N   GLY A  49       4.865  -2.106  -1.381  1.00 15.00      A    N  
ATOM    490  HN  GLY A  49       4.410  -2.807  -1.894  1.00 15.00      A    H  
ATOM    491  CA  GLY A  49       6.317  -2.027  -1.389  1.00 15.00      A    C  
ATOM    492  C   GLY A  49       6.982  -3.143  -0.609  1.00 15.00      A    C  
ATOM    493  O   GLY A  49       6.305  -3.914   0.068  1.00 15.00      A    O  
ATOM    494  N   ASP A  50       8.317  -3.207  -0.710  1.00 15.00      A    N  
ATOM    495  HN  ASP A  50       8.774  -2.544  -1.269  1.00 15.00      A    H  
ATOM    496  CA  ASP A  50       9.129  -4.229  -0.034  1.00 15.00      A    C  
ATOM    497  CB  ASP A  50       9.398  -3.890   1.434  1.00 15.00      A    C  
ATOM    498  CG  ASP A  50      10.425  -2.785   1.580  1.00 15.00      A    C  
ATOM    499  OD1 ASP A  50      10.978  -2.347   0.547  1.00 15.00      A    O  
ATOM    500  OD2 ASP A  50      10.682  -2.354   2.722  1.00 15.00      A    O  
ATOM    501  C   ASP A  50       8.549  -5.628  -0.207  1.00 15.00      A    C  
ATOM    502  O   ASP A  50       8.102  -6.265   0.751  1.00 15.00      A    O  
ATOM    503  N   ASN A  51       8.537  -6.069  -1.458  1.00 15.00      A    N  
ATOM    504  HN  ASN A  51       8.886  -5.483  -2.166  1.00 15.00      A    H  
ATOM    505  CA  ASN A  51       8.010  -7.375  -1.829  1.00 15.00      A    C  
ATOM    506  CB  ASN A  51       7.622  -7.376  -3.310  1.00 15.00      A    C  
ATOM    507  CG  ASN A  51       6.914  -6.098  -3.726  1.00 15.00      A    C  
ATOM    508  OD1 ASN A  51       5.985  -5.638  -3.060  1.00 15.00      A    O  
ATOM    509  ND2 ASN A  51       7.368  -5.509  -4.825  1.00 15.00      A    N  
ATOM    510 HD21 ASN A  51       8.122  -5.927  -5.296  1.00 15.00      A    H  
ATOM    511 HD22 ASN A  51       6.939  -4.679  -5.118  1.00 15.00      A    H  
ATOM    512  C   ASN A  51       9.000  -8.501  -1.557  1.00 15.00      A    C  
ATOM    513  O   ASN A  51       8.606  -9.651  -1.380  1.00 15.00      A    O  
ATOM    514  N   PHE A  52      10.282  -8.170  -1.526  1.00 15.00      A    N  
ATOM    515  HN  PHE A  52      10.542  -7.226  -1.661  1.00 15.00      A    H  
ATOM    516  CA  PHE A  52      11.324  -9.164  -1.278  1.00 15.00      A    C  
ATOM    517  CB  PHE A  52      11.973  -9.617  -2.604  1.00 15.00      A    C  
ATOM    518  CG  PHE A  52      11.018 -10.276  -3.583  1.00 15.00      A    C  
ATOM    519  CD1 PHE A  52      10.534 -11.563  -3.361  1.00 15.00      A    C  
ATOM    520  CD2 PHE A  52      10.594  -9.607  -4.722  1.00 15.00      A    C  
ATOM    521  CE1 PHE A  52       9.649 -12.157  -4.255  1.00 15.00      A    C  
ATOM    522  CE2 PHE A  52       9.714 -10.199  -5.620  1.00 15.00      A    C  
ATOM    523  CZ  PHE A  52       9.240 -11.474  -5.383  1.00 15.00      A    C  
ATOM    524  C   PHE A  52      12.399  -8.559  -0.363  1.00 15.00      A    C  
ATOM    525  O   PHE A  52      13.124  -7.643  -0.764  1.00 15.00      A    O  
ATOM    526  N   TYR A  53      12.487  -9.051   0.878  1.00 15.00      A    N  
ATOM    527  HN  TYR A  53      11.904  -9.800   1.146  1.00 15.00      A    H  
ATOM    528  CA  TYR A  53      13.462  -8.517   1.832  1.00 15.00      A    C  
ATOM    529  CB  TYR A  53      13.073  -8.713   3.311  1.00 15.00      A    C  
ATOM    530  CG  TYR A  53      12.235  -7.562   3.837  1.00 15.00      A    C  
ATOM    531  CD1 TYR A  53      12.783  -6.300   4.091  1.00 15.00      A    C  
ATOM    532  CD2 TYR A  53      10.874  -7.724   4.001  1.00 15.00      A    C  
ATOM    533  CE1 TYR A  53      11.972  -5.246   4.486  1.00 15.00      A    C  
ATOM    534  CE2 TYR A  53      10.071  -6.693   4.407  1.00 15.00      A    C  
ATOM    535  CZ  TYR A  53      10.616  -5.458   4.639  1.00 15.00      A    C  
ATOM    536  OH  TYR A  53       9.796  -4.433   5.011  1.00 15.00      A    O  
ATOM    537  HH  TYR A  53       9.258  -4.710   5.766  1.00 15.00      A    H  
ATOM    538  C   TYR A  53      14.873  -8.986   1.537  1.00 15.00      A    C  
ATOM    539  O   TYR A  53      15.082 -10.112   1.058  1.00 15.00      A    O  
ATOM    540  N   PHE A  54      15.840  -8.100   1.782  1.00 15.00      A    N  
ATOM    541  HN  PHE A  54      15.612  -7.200   2.141  1.00 15.00      A    H  
ATOM    542  CA  PHE A  54      17.241  -8.412   1.525  1.00 15.00      A    C  
ATOM    543  CB  PHE A  54      18.051  -8.364   2.824  1.00 15.00      A    C  
ATOM    544  CG  PHE A  54      17.279  -7.871   4.025  1.00 15.00      A    C  
ATOM    545  CD1 PHE A  54      16.955  -6.520   4.169  1.00 15.00      A    C  
ATOM    546  CD2 PHE A  54      16.857  -8.764   4.999  1.00 15.00      A    C  
ATOM    547  CE1 PHE A  54      16.225  -6.088   5.257  1.00 15.00      A    C  
ATOM    548  CE2 PHE A  54      16.126  -8.330   6.095  1.00 15.00      A    C  
ATOM    549  CZ  PHE A  54      15.810  -6.993   6.222  1.00 15.00      A    C  
ATOM    550  C   PHE A  54      17.777  -7.403   0.541  1.00 15.00      A    C  
ATOM    551  O   PHE A  54      18.277  -6.351   0.936  1.00 15.00      A    O  
ATOM    552  N   THR A  55      17.699  -7.734  -0.741  1.00 15.00      A    N  
ATOM    553  HN  THR A  55      17.397  -8.634  -0.992  1.00 15.00      A    H  
ATOM    554  CA  THR A  55      18.113  -6.819  -1.795  1.00 15.00      A    C  
ATOM    555  CB  THR A  55      19.576  -7.071  -2.206  1.00 15.00      A    C  
ATOM    556  OG1 THR A  55      19.860  -8.462  -2.039  1.00 15.00      A    O  
ATOM    557  HG1 THR A  55      20.606  -8.704  -2.586  1.00 15.00      A    H  
ATOM    558  CG2 THR A  55      20.532  -6.283  -1.323  1.00 15.00      A    C  
ATOM    559  C   THR A  55      17.170  -6.965  -3.011  1.00 15.00      A    C  
ATOM    560  O   THR A  55      17.537  -6.636  -4.141  1.00 15.00      A    O  
ATOM    561  N   GLY A  56      15.952  -7.459  -2.755  1.00 15.00      A    N  
ATOM    562  HN  GLY A  56      15.718  -7.679  -1.833  1.00 15.00      A    H  
ATOM    563  CA  GLY A  56      14.977  -7.662  -3.821  1.00 15.00      A    C  
ATOM    564  C   GLY A  56      15.267  -8.918  -4.616  1.00 15.00      A    C  
ATOM    565  O   GLY A  56      15.538  -9.963  -4.038  1.00 15.00      A    O  
ATOM    566  N   VAL A  57      15.202  -8.814  -5.939  1.00 15.00      A    N  
ATOM    567  HN  VAL A  57      14.975  -7.950  -6.331  1.00 15.00      A    H  
ATOM    568  CA  VAL A  57      15.476  -9.957  -6.820  1.00 15.00      A    C  
ATOM    569  CB  VAL A  57      14.233 -10.406  -7.630  1.00 15.00      A    C  
ATOM    570  CG1 VAL A  57      13.224 -11.099  -6.727  1.00 15.00      A    C  
ATOM    571  CG2 VAL A  57      13.600  -9.232  -8.361  1.00 15.00      A    C  
ATOM    572  C   VAL A  57      16.639  -9.674  -7.776  1.00 15.00      A    C  
ATOM    573  O   VAL A  57      17.057  -8.529  -7.942  1.00 15.00      A    O  
ATOM    574  N   GLN A  58      17.168 -10.730  -8.394  1.00 15.00      A    N  
ATOM    575  HN  GLN A  58      16.806 -11.624  -8.212  1.00 15.00      A    H  
ATOM    576  CA  GLN A  58      18.281 -10.595  -9.332  1.00 15.00      A    C  
ATOM    577  CB  GLN A  58      19.265 -11.755  -9.163  1.00 15.00      A    C  
ATOM    578  CG  GLN A  58      19.996 -11.753  -7.829  1.00 15.00      A    C  
ATOM    579  CD  GLN A  58      20.905 -12.954  -7.650  1.00 15.00      A    C  
ATOM    580  OE1 GLN A  58      21.455 -13.485  -8.615  1.00 15.00      A    O  
ATOM    581  NE2 GLN A  58      21.067 -13.393  -6.406  1.00 15.00      A    N  
ATOM    582 HE21 GLN A  58      20.598 -12.925  -5.683  1.00 15.00      A    H  
ATOM    583 HE22 GLN A  58      21.650 -14.168  -6.262  1.00 15.00      A    H  
ATOM    584  C   GLN A  58      17.778 -10.530 -10.769  1.00 15.00      A    C  
ATOM    585  O   GLN A  58      18.244  -9.713 -11.566  1.00 15.00      A    O  
ATOM    586  N   ASP A  59      16.825 -11.397 -11.092  1.00 15.00      A    N  
ATOM    587  HN  ASP A  59      16.504 -12.027 -10.412  1.00 15.00      A    H  
ATOM    588  CA  ASP A  59      16.244 -11.438 -12.426  1.00 15.00      A    C  
ATOM    589  CB  ASP A  59      17.113 -12.256 -13.393  1.00 15.00      A    C  
ATOM    590  CG  ASP A  59      17.683 -13.514 -12.768  1.00 15.00      A    C  
ATOM    591  OD1 ASP A  59      16.930 -14.496 -12.614  1.00 15.00      A    O  
ATOM    592  OD2 ASP A  59      18.883 -13.517 -12.436  1.00 15.00      A    O  
ATOM    593  C   ASP A  59      14.817 -11.972 -12.379  1.00 15.00      A    C  
ATOM    594  O   ASP A  59      14.213 -12.066 -11.308  1.00 15.00      A    O  
ATOM    595  N   ILE A  60      14.282 -12.312 -13.543  1.00 15.00      A    N  
ATOM    596  HN  ILE A  60      14.815 -12.211 -14.359  1.00 15.00      A    H  
ATOM    597  CA  ILE A  60      12.924 -12.830 -13.645  1.00 15.00      A    C  
ATOM    598  CB  ILE A  60      12.342 -12.558 -15.050  1.00 15.00      A    C  
ATOM    599  CG1 ILE A  60      10.821 -12.724 -15.059  1.00 15.00      A    C  
ATOM    600  CG2 ILE A  60      12.998 -13.449 -16.098  1.00 15.00      A    C  
ATOM    601  CD1 ILE A  60      10.177 -12.333 -16.372  1.00 15.00      A    C  
ATOM    602  C   ILE A  60      12.873 -14.330 -13.329  1.00 15.00      A    C  
ATOM    603  O   ILE A  60      11.798 -14.899 -13.132  1.00 15.00      A    O  
ATOM    604  N   ASN A  61      14.046 -14.956 -13.261  1.00 15.00      A    N  
ATOM    605  HN  ASN A  61      14.870 -14.442 -13.402  1.00 15.00      A    H  
ATOM    606  CA  ASN A  61      14.143 -16.385 -12.972  1.00 15.00      A    C  
ATOM    607  CB  ASN A  61      15.150 -17.059 -13.911  1.00 15.00      A    C  
ATOM    608  CG  ASN A  61      14.704 -17.057 -15.360  1.00 15.00      A    C  
ATOM    609  OD1 ASN A  61      13.645 -17.588 -15.698  1.00 15.00      A    O  
ATOM    610  ND2 ASN A  61      15.511 -16.455 -16.227  1.00 15.00      A    N  
ATOM    611 HD21 ASN A  61      16.337 -16.051 -15.887  1.00 15.00      A    H  
ATOM    612 HD22 ASN A  61      15.249 -16.443 -17.171  1.00 15.00      A    H  
ATOM    613  C   ASN A  61      14.541 -16.636 -11.520  1.00 15.00      A    C  
ATOM    614  O   ASN A  61      14.891 -17.758 -11.150  1.00 15.00      A    O  
ATOM    615  N   ASP A  62      14.482 -15.589 -10.699  1.00 15.00      A    N  
ATOM    616  HN  ASP A  62      14.191 -14.721 -11.050  1.00 15.00      A    H  
ATOM    617  CA  ASP A  62      14.842 -15.706  -9.289  1.00 15.00      A    C  
ATOM    618  CB  ASP A  62      14.897 -14.328  -8.622  1.00 15.00      A    C  
ATOM    619  CG  ASP A  62      15.843 -14.284  -7.434  1.00 15.00      A    C  
ATOM    620  OD1 ASP A  62      15.852 -15.245  -6.638  1.00 15.00      A    O  
ATOM    621  OD2 ASP A  62      16.572 -13.284  -7.296  1.00 15.00      A    O  
ATOM    622  C   ASP A  62      13.861 -16.613  -8.548  1.00 15.00      A    C  
ATOM    623  O   ASP A  62      12.646 -16.511  -8.728  1.00 15.00      A    O  
ATOM    624  N   LYS A  63      14.397 -17.497  -7.711  1.00 15.00      A    N  
ATOM    625  HN  LYS A  63      15.371 -17.523  -7.603  1.00 15.00      A    H  
ATOM    626  CA  LYS A  63      13.571 -18.426  -6.944  1.00 15.00      A    C  
ATOM    627  CB  LYS A  63      14.416 -19.568  -6.373  1.00 15.00      A    C  
ATOM    628  CG  LYS A  63      15.724 -19.112  -5.749  1.00 15.00      A    C  
ATOM    629  CD  LYS A  63      16.292 -20.157  -4.805  1.00 15.00      A    C  
ATOM    630  CE  LYS A  63      17.595 -19.678  -4.189  1.00 15.00      A    C  
ATOM    631  NZ  LYS A  63      17.397 -18.447  -3.376  1.00 15.00      A    N  
ATOM    632  HZ1 LYS A  63      16.992 -17.692  -3.964  1.00 15.00      A    H  
ATOM    633  HZ2 LYS A  63      18.306 -18.122  -2.987  1.00 15.00      A    H  
ATOM    634  HZ3 LYS A  63      16.747 -18.645  -2.589  1.00 15.00      A    H  
ATOM    635  C   LYS A  63      12.794 -17.723  -5.828  1.00 15.00      A    C  
ATOM    636  O   LYS A  63      11.925 -18.327  -5.204  1.00 15.00      A    O  
ATOM    637  N   ARG A  64      13.112 -16.449  -5.580  1.00 15.00      A    N  
ATOM    638  HN  ARG A  64      13.828 -16.025  -6.099  1.00 15.00      A    H  
ATOM    639  CA  ARG A  64      12.425 -15.672  -4.547  1.00 15.00      A    C  
ATOM    640  CB  ARG A  64      13.146 -14.344  -4.293  1.00 15.00      A    C  
ATOM    641  CG  ARG A  64      14.546 -14.483  -3.707  1.00 15.00      A    C  
ATOM    642  CD  ARG A  64      14.520 -15.111  -2.319  1.00 15.00      A    C  
ATOM    643  NE  ARG A  64      13.609 -14.414  -1.414  1.00 15.00      A    N  
ATOM    644  HE  ARG A  64      12.712 -14.794  -1.297  1.00 15.00      A    H  
ATOM    645  CZ  ARG A  64      13.924 -13.305  -0.744  1.00 15.00      A    C  
ATOM    646  NH1 ARG A  64      15.128 -12.759  -0.877  1.00 15.00      A    N  
ATOM    647 HH11 ARG A  64      15.832 -13.198  -1.505  1.00 15.00      A    H  
ATOM    648 HH12 ARG A  64      15.367 -11.893  -0.352  1.00 15.00      A    H  
ATOM    649  NH2 ARG A  64      13.031 -12.736   0.052  1.00 15.00      A    N  
ATOM    650 HH21 ARG A  64      13.275 -11.870   0.574  1.00 15.00      A    H  
ATOM    651 HH22 ARG A  64      12.084 -13.155   0.157  1.00 15.00      A    H  
ATOM    652  C   ARG A  64      10.968 -15.407  -4.931  1.00 15.00      A    C  
ATOM    653  O   ARG A  64      10.118 -15.199  -4.068  1.00 15.00      A    O  
ATOM    654  N   PHE A  65      10.688 -15.425  -6.235  1.00 15.00      A    N  
ATOM    655  HN  PHE A  65      11.410 -15.604  -6.873  1.00 15.00      A    H  
ATOM    656  CA  PHE A  65       9.335 -15.193  -6.739  1.00 15.00      A    C  
ATOM    657  CB  PHE A  65       9.346 -15.039  -8.263  1.00 15.00      A    C  
ATOM    658  CG  PHE A  65       9.782 -13.686  -8.751  1.00 15.00      A    C  
ATOM    659  CD1 PHE A  65       8.990 -12.570  -8.541  1.00 15.00      A    C  
ATOM    660  CD2 PHE A  65      10.980 -13.532  -9.429  1.00 15.00      A    C  
ATOM    661  CE1 PHE A  65       9.383 -11.325  -8.997  1.00 15.00      A    C  
ATOM    662  CE2 PHE A  65      11.380 -12.291  -9.887  1.00 15.00      A    C  
ATOM    663  CZ  PHE A  65      10.580 -11.186  -9.671  1.00 15.00      A    C  
ATOM    664  C   PHE A  65       8.391 -16.327  -6.349  1.00 15.00      A    C  
ATOM    665  O   PHE A  65       7.199 -16.108  -6.142  1.00 15.00      A    O  
ATOM    666  N   GLN A  66       8.931 -17.538  -6.252  1.00 15.00      A    N  
ATOM    667  HN  GLN A  66       9.889 -17.649  -6.427  1.00 15.00      A    H  
ATOM    668  CA  GLN A  66       8.135 -18.707  -5.897  1.00 15.00      A    C  
ATOM    669  CB  GLN A  66       8.555 -19.925  -6.726  1.00 15.00      A    C  
ATOM    670  CG  GLN A  66       8.016 -19.943  -8.150  1.00 15.00      A    C  
ATOM    671  CD  GLN A  66       8.794 -19.050  -9.101  1.00 15.00      A    C  
ATOM    672  OE1 GLN A  66       8.234 -18.494 -10.045  1.00 15.00      A    O  
ATOM    673  NE2 GLN A  66      10.095 -18.912  -8.861  1.00 15.00      A    N  
ATOM    674 HE21 GLN A  66      10.476 -19.386  -8.093  1.00 15.00      A    H  
ATOM    675 HE22 GLN A  66      10.620 -18.342  -9.463  1.00 15.00      A    H  
ATOM    676  C   GLN A  66       8.221 -19.037  -4.409  1.00 15.00      A    C  
ATOM    677  O   GLN A  66       7.227 -19.409  -3.798  1.00 15.00      A    O  
ATOM    678  N   GLU A  67       9.405 -18.890  -3.827  1.00 15.00      A    N  
ATOM    679  HN  GLU A  67      10.161 -18.565  -4.357  1.00 15.00      A    H  
ATOM    680  CA  GLU A  67       9.611 -19.206  -2.414  1.00 15.00      A    C  
ATOM    681  CB  GLU A  67      11.108 -19.363  -2.122  1.00 15.00      A    C  
ATOM    682  CG  GLU A  67      11.763 -20.552  -2.811  1.00 15.00      A    C  
ATOM    683  CD  GLU A  67      11.648 -21.835  -2.011  1.00 15.00      A    C  
ATOM    684  OE1 GLU A  67      10.514 -22.327  -1.837  1.00 15.00      A    O  
ATOM    685  OE2 GLU A  67      12.695 -22.351  -1.564  1.00 15.00      A    O  
ATOM    686  C   GLU A  67       9.006 -18.165  -1.470  1.00 15.00      A    C  
ATOM    687  O   GLU A  67       8.603 -18.496  -0.352  1.00 15.00      A    O  
ATOM    688  N   THR A  68       8.936 -16.915  -1.915  1.00 15.00      A    N  
ATOM    689  HN  THR A  68       9.249 -16.708  -2.819  1.00 15.00      A    H  
ATOM    690  CA  THR A  68       8.410 -15.844  -1.076  1.00 15.00      A    C  
ATOM    691  CB  THR A  68       9.359 -14.628  -1.065  1.00 15.00      A    C  
ATOM    692  OG1 THR A  68      10.718 -15.073  -0.977  1.00 15.00      A    O  
ATOM    693  HG1 THR A  68      11.196 -14.514  -0.359  1.00 15.00      A    H  
ATOM    694  CG2 THR A  68       9.057 -13.719   0.117  1.00 15.00      A    C  
ATOM    695  C   THR A  68       7.008 -15.383  -1.486  1.00 15.00      A    C  
ATOM    696  O   THR A  68       6.266 -14.846  -0.664  1.00 15.00      A    O  
ATOM    697  N   PHE A  69       6.630 -15.587  -2.742  1.00 15.00      A    N  
ATOM    698  HN  PHE A  69       7.239 -16.034  -3.369  1.00 15.00      A    H  
ATOM    699  CA  PHE A  69       5.314 -15.140  -3.195  1.00 15.00      A    C  
ATOM    700  CB  PHE A  69       5.440 -14.127  -4.339  1.00 15.00      A    C  
ATOM    701  CG  PHE A  69       4.119 -13.667  -4.886  1.00 15.00      A    C  
ATOM    702  CD1 PHE A  69       3.241 -12.940  -4.099  1.00 15.00      A    C  
ATOM    703  CD2 PHE A  69       3.751 -13.968  -6.187  1.00 15.00      A    C  
ATOM    704  CE1 PHE A  69       2.023 -12.522  -4.597  1.00 15.00      A    C  
ATOM    705  CE2 PHE A  69       2.534 -13.552  -6.693  1.00 15.00      A    C  
ATOM    706  CZ  PHE A  69       1.669 -12.829  -5.896  1.00 15.00      A    C  
ATOM    707  C   PHE A  69       4.359 -16.276  -3.568  1.00 15.00      A    C  
ATOM    708  O   PHE A  69       3.339 -16.471  -2.908  1.00 15.00      A    O  
ATOM    709  N   GLU A  70       4.696 -17.010  -4.628  1.00 15.00      A    N  
ATOM    710  HN  GLU A  70       5.533 -16.810  -5.093  1.00 15.00      A    H  
ATOM    711  CA  GLU A  70       3.855 -18.103  -5.127  1.00 15.00      A    C  
ATOM    712  CB  GLU A  70       4.493 -18.757  -6.358  1.00 15.00      A    C  
ATOM    713  CG  GLU A  70       4.650 -17.833  -7.559  1.00 15.00      A    C  
ATOM    714  CD  GLU A  70       3.323 -17.336  -8.103  1.00 15.00      A    C  
ATOM    715  OE1 GLU A  70       2.363 -18.133  -8.155  1.00 15.00      A    O  
ATOM    716  OE2 GLU A  70       3.243 -16.149  -8.482  1.00 15.00      A    O  
ATOM    717  C   GLU A  70       3.506 -19.170  -4.082  1.00 15.00      A    C  
ATOM    718  O   GLU A  70       2.336 -19.516  -3.916  1.00 15.00      A    O  
ATOM    719  N   ASP A  71       4.514 -19.688  -3.383  1.00 15.00      A    N  
ATOM    720  HN  ASP A  71       5.424 -19.360  -3.538  1.00 15.00      A    H  
ATOM    721  CA  ASP A  71       4.295 -20.741  -2.390  1.00 15.00      A    C  
ATOM    722  CB  ASP A  71       5.566 -21.559  -2.150  1.00 15.00      A    C  
ATOM    723  CG  ASP A  71       5.997 -22.336  -3.381  1.00 15.00      A    C  
ATOM    724  OD1 ASP A  71       5.116 -22.735  -4.173  1.00 15.00      A    O  
ATOM    725  OD2 ASP A  71       7.215 -22.546  -3.555  1.00 15.00      A    O  
ATOM    726  C   ASP A  71       3.698 -20.241  -1.074  1.00 15.00      A    C  
ATOM    727  O   ASP A  71       3.006 -20.993  -0.386  1.00 15.00      A    O  
ATOM    728  N   VAL A  72       3.964 -18.985  -0.715  1.00 15.00      A    N  
ATOM    729  HN  VAL A  72       4.532 -18.429  -1.288  1.00 15.00      A    H  
ATOM    730  CA  VAL A  72       3.417 -18.426   0.521  1.00 15.00      A    C  
ATOM    731  CB  VAL A  72       4.098 -17.098   0.916  1.00 15.00      A    C  
ATOM    732  CG1 VAL A  72       3.395 -16.460   2.107  1.00 15.00      A    C  
ATOM    733  CG2 VAL A  72       5.565 -17.339   1.241  1.00 15.00      A    C  
ATOM    734  C   VAL A  72       1.905 -18.241   0.388  1.00 15.00      A    C  
ATOM    735  O   VAL A  72       1.131 -18.773   1.185  1.00 15.00      A    O  
ATOM    736  N   PHE A  73       1.494 -17.489  -0.630  1.00 15.00      A    N  
ATOM    737  HN  PHE A  73       2.161 -17.069  -1.213  1.00 15.00      A    H  
ATOM    738  CA  PHE A  73       0.079 -17.268  -0.901  1.00 15.00      A    C  
ATOM    739  CB  PHE A  73      -0.153 -15.852  -1.452  1.00 15.00      A    C  
ATOM    740  CG  PHE A  73       0.470 -14.743  -0.645  1.00 15.00      A    C  
ATOM    741  CD1 PHE A  73      -0.251 -14.098   0.347  1.00 15.00      A    C  
ATOM    742  CD2 PHE A  73       1.773 -14.337  -0.888  1.00 15.00      A    C  
ATOM    743  CE1 PHE A  73       0.314 -13.071   1.080  1.00 15.00      A    C  
ATOM    744  CE2 PHE A  73       2.347 -13.313  -0.158  1.00 15.00      A    C  
ATOM    745  CZ  PHE A  73       1.616 -12.678   0.828  1.00 15.00      A    C  
ATOM    746  C   PHE A  73      -0.381 -18.302  -1.930  1.00 15.00      A    C  
ATOM    747  O   PHE A  73      -0.652 -17.967  -3.084  1.00 15.00      A    O  
ATOM    748  N   SER A  74      -0.454 -19.563  -1.504  1.00 15.00      A    N  
ATOM    749  HN  SER A  74      -0.238 -19.765  -0.570  1.00 15.00      A    H  
ATOM    750  CA  SER A  74      -0.844 -20.651  -2.395  1.00 15.00      A    C  
ATOM    751  CB  SER A  74       0.139 -21.819  -2.271  1.00 15.00      A    C  
ATOM    752  OG  SER A  74       0.152 -22.337  -0.952  1.00 15.00      A    O  
ATOM    753  HG  SER A  74      -0.380 -21.776  -0.383  1.00 15.00      A    H  
ATOM    754  C   SER A  74      -2.273 -21.140  -2.167  1.00 15.00      A    C  
ATOM    755  O   SER A  74      -2.715 -22.081  -2.830  1.00 15.00      A    O  
ATOM    756  N   ASP A  75      -2.991 -20.513  -1.232  1.00 15.00      A    N  
ATOM    757  HN  ASP A  75      -2.582 -19.782  -0.723  1.00 15.00      A    H  
ATOM    758  CA  ASP A  75      -4.372 -20.901  -0.946  1.00 15.00      A    C  
ATOM    759  CB  ASP A  75      -4.957 -20.073   0.200  1.00 15.00      A    C  
ATOM    760  CG  ASP A  75      -4.702 -20.699   1.559  1.00 15.00      A    C  
ATOM    761  OD1 ASP A  75      -5.616 -21.367   2.084  1.00 15.00      A    O  
ATOM    762  OD2 ASP A  75      -3.589 -20.529   2.094  1.00 15.00      A    O  
ATOM    763  C   ASP A  75      -5.244 -20.798  -2.197  1.00 15.00      A    C  
ATOM    764  O   ASP A  75      -5.078 -19.886  -3.009  1.00 15.00      A    O  
ATOM    765  N   ARG A  76      -6.172 -21.742  -2.342  1.00 15.00      A    N  
ATOM    766  HN  ARG A  76      -6.265 -22.428  -1.647  1.00 15.00      A    H  
ATOM    767  CA  ARG A  76      -7.056 -21.790  -3.508  1.00 15.00      A    C  
ATOM    768  CB  ARG A  76      -7.838 -23.107  -3.571  1.00 15.00      A    C  
ATOM    769  CG  ARG A  76      -8.613 -23.456  -2.310  1.00 15.00      A    C  
ATOM    770  CD  ARG A  76      -9.329 -24.790  -2.470  1.00 15.00      A    C  
ATOM    771  NE  ARG A  76     -10.071 -25.179  -1.273  1.00 15.00      A    N  
ATOM    772  HE  ARG A  76      -9.716 -24.892  -0.405  1.00 15.00      A    H  
ATOM    773  CZ  ARG A  76     -11.192 -25.901  -1.301  1.00 15.00      A    C  
ATOM    774  NH1 ARG A  76     -11.699 -26.305  -2.460  1.00 15.00      A    N  
ATOM    775 HH11 ARG A  76     -11.220 -26.060  -3.350  1.00 15.00      A    H  
ATOM    776 HH12 ARG A  76     -12.574 -26.867  -2.478  1.00 15.00      A    H  
ATOM    777  NH2 ARG A  76     -11.806 -26.221  -0.170  1.00 15.00      A    N  
ATOM    778 HH21 ARG A  76     -12.680 -26.783  -0.195  1.00 15.00      A    H  
ATOM    779 HH22 ARG A  76     -11.413 -25.910   0.742  1.00 15.00      A    H  
ATOM    780  C   ARG A  76      -7.987 -20.581  -3.640  1.00 15.00      A    C  
ATOM    781  O   ARG A  76      -8.559 -20.352  -4.706  1.00 15.00      A    O  
ATOM    782  N   SER A  77      -8.136 -19.807  -2.568  1.00 15.00      A    N  
ATOM    783  HN  SER A  77      -7.665 -20.035  -1.740  1.00 15.00      A    H  
ATOM    784  CA  SER A  77      -8.997 -18.627  -2.599  1.00 15.00      A    C  
ATOM    785  CB  SER A  77      -9.696 -18.434  -1.252  1.00 15.00      A    C  
ATOM    786  OG  SER A  77      -8.755 -18.256  -0.209  1.00 15.00      A    O  
ATOM    787  HG  SER A  77      -8.538 -17.323  -0.128  1.00 15.00      A    H  
ATOM    788  C   SER A  77      -8.218 -17.365  -2.983  1.00 15.00      A    C  
ATOM    789  O   SER A  77      -8.774 -16.267  -2.996  1.00 15.00      A    O  
ATOM    790  N   LEU A  78      -6.931 -17.529  -3.293  1.00 15.00      A    N  
ATOM    791  HN  LEU A  78      -6.545 -18.428  -3.263  1.00 15.00      A    H  
ATOM    792  CA  LEU A  78      -6.079 -16.401  -3.671  1.00 15.00      A    C  
ATOM    793  CB  LEU A  78      -5.057 -16.116  -2.566  1.00 15.00      A    C  
ATOM    794  CG  LEU A  78      -5.603 -15.632  -1.222  1.00 15.00      A    C  
ATOM    795  CD1 LEU A  78      -4.480 -15.554  -0.198  1.00 15.00      A    C  
ATOM    796  CD2 LEU A  78      -6.276 -14.278  -1.376  1.00 15.00      A    C  
ATOM    797  C   LEU A  78      -5.332 -16.673  -4.976  1.00 15.00      A    C  
ATOM    798  O   LEU A  78      -4.524 -15.854  -5.416  1.00 15.00      A    O  
ATOM    799  N   ARG A  79      -5.605 -17.820  -5.593  1.00 15.00      A    N  
ATOM    800  HN  ARG A  79      -6.271 -18.426  -5.203  1.00 15.00      A    H  
ATOM    801  CA  ARG A  79      -4.936 -18.204  -6.836  1.00 15.00      A    C  
ATOM    802  CB  ARG A  79      -5.191 -19.677  -7.161  1.00 15.00      A    C  
ATOM    803  CG  ARG A  79      -4.363 -20.650  -6.340  1.00 15.00      A    C  
ATOM    804  CD  ARG A  79      -3.708 -21.705  -7.223  1.00 15.00      A    C  
ATOM    805  NE  ARG A  79      -4.686 -22.496  -7.972  1.00 15.00      A    N  
ATOM    806  HE  ARG A  79      -4.926 -22.185  -8.870  1.00 15.00      A    H  
ATOM    807  CZ  ARG A  79      -5.256 -23.607  -7.506  1.00 15.00      A    C  
ATOM    808  NH1 ARG A  79      -4.948 -24.055  -6.295  1.00 15.00      A    N  
ATOM    809 HH11 ARG A  79      -4.261 -23.539  -5.709  1.00 15.00      A    H  
ATOM    810 HH12 ARG A  79      -5.394 -24.922  -5.932  1.00 15.00      A    H  
ATOM    811  NH2 ARG A  79      -6.125 -24.275  -8.254  1.00 15.00      A    N  
ATOM    812 HH21 ARG A  79      -6.363 -23.933  -9.207  1.00 15.00      A    H  
ATOM    813 HH22 ARG A  79      -6.569 -25.142  -7.888  1.00 15.00      A    H  
ATOM    814  C   ARG A  79      -5.342 -17.341  -8.027  1.00 15.00      A    C  
ATOM    815  O   ARG A  79      -4.519 -17.054  -8.897  1.00 15.00      A    O  
ATOM    816  N   LYS A  80      -6.605 -16.930  -8.066  1.00 15.00      A    N  
ATOM    817  HN  LYS A  80      -7.209 -17.170  -7.333  1.00 15.00      A    H  
ATOM    818  CA  LYS A  80      -7.110 -16.129  -9.178  1.00 15.00      A    C  
ATOM    819  CB  LYS A  80      -8.461 -16.669  -9.655  1.00 15.00      A    C  
ATOM    820  CG  LYS A  80      -8.374 -18.029 -10.327  1.00 15.00      A    C  
ATOM    821  CD  LYS A  80      -8.841 -17.964 -11.773  1.00 15.00      A    C  
ATOM    822  CE  LYS A  80      -8.568 -19.270 -12.504  1.00 15.00      A    C  
ATOM    823  NZ  LYS A  80      -9.245 -20.426 -11.854  1.00 15.00      A    N  
ATOM    824  HZ1 LYS A  80      -8.928 -20.516 -10.868  1.00 15.00      A    H  
ATOM    825  HZ2 LYS A  80      -9.018 -21.306 -12.361  1.00 15.00      A    H  
ATOM    826  HZ3 LYS A  80     -10.276 -20.290 -11.865  1.00 15.00      A    H  
ATOM    827  C   LYS A  80      -7.222 -14.641  -8.853  1.00 15.00      A    C  
ATOM    828  O   LYS A  80      -7.589 -13.844  -9.716  1.00 15.00      A    O  
ATOM    829  N   VAL A  81      -6.906 -14.267  -7.617  1.00 15.00      A    N  
ATOM    830  HN  VAL A  81      -6.614 -14.942  -6.970  1.00 15.00      A    H  
ATOM    831  CA  VAL A  81      -6.982 -12.866  -7.209  1.00 15.00      A    C  
ATOM    832  CB  VAL A  81      -7.105 -12.716  -5.676  1.00 15.00      A    C  
ATOM    833  CG1 VAL A  81      -7.361 -11.265  -5.298  1.00 15.00      A    C  
ATOM    834  CG2 VAL A  81      -8.213 -13.610  -5.136  1.00 15.00      A    C  
ATOM    835  C   VAL A  81      -5.763 -12.089  -7.710  1.00 15.00      A    C  
ATOM    836  O   VAL A  81      -4.627 -12.421  -7.367  1.00 15.00      A    O  
ATOM    837  N   PRO A  82      -5.991 -11.047  -8.540  1.00 15.00      A    N  
ATOM    838  CA  PRO A  82      -4.915 -10.218  -9.104  1.00 15.00      A    C  
ATOM    839  CB  PRO A  82      -5.645  -9.290 -10.083  1.00 15.00      A    C  
ATOM    840  CG  PRO A  82      -7.047  -9.243  -9.586  1.00 15.00      A    C  
ATOM    841  CD  PRO A  82      -7.321 -10.598  -8.995  1.00 15.00      A    C  
ATOM    842  C   PRO A  82      -4.177  -9.406  -8.043  1.00 15.00      A    C  
ATOM    843  O   PRO A  82      -4.740  -9.046  -7.009  1.00 15.00      A    O  
ATOM    844  N   TRP A  83      -2.909  -9.124  -8.316  1.00 15.00      A    N  
ATOM    845  HN  TRP A  83      -2.527  -9.436  -9.162  1.00 15.00      A    H  
ATOM    846  CA  TRP A  83      -2.063  -8.371  -7.402  1.00 15.00      A    C  
ATOM    847  CB  TRP A  83      -0.905  -9.255  -6.921  1.00 15.00      A    C  
ATOM    848  CG  TRP A  83      -1.211 -10.129  -5.744  1.00 15.00      A    C  
ATOM    849  CD1 TRP A  83      -2.071 -11.188  -5.704  1.00 15.00      A    C  
ATOM    850  CD2 TRP A  83      -0.634 -10.030  -4.436  1.00 15.00      A    C  
ATOM    851  NE1 TRP A  83      -2.070 -11.751  -4.450  1.00 15.00      A    N  
ATOM    852  HE1 TRP A  83      -2.607 -12.523  -4.173  1.00 15.00      A    H  
ATOM    853  CE2 TRP A  83      -1.195 -11.058  -3.653  1.00 15.00      A    C  
ATOM    854  CE3 TRP A  83       0.300  -9.169  -3.850  1.00 15.00      A    C  
ATOM    855  CZ2 TRP A  83      -0.852 -11.248  -2.315  1.00 15.00      A    C  
ATOM    856  CZ3 TRP A  83       0.641  -9.362  -2.525  1.00 15.00      A    C  
ATOM    857  CH2 TRP A  83       0.067 -10.392  -1.772  1.00 15.00      A    C  
ATOM    858  C   TRP A  83      -1.466  -7.145  -8.082  1.00 15.00      A    C  
ATOM    859  O   TRP A  83      -0.707  -7.268  -9.041  1.00 15.00      A    O  
ATOM    860  N   TYR A  84      -1.811  -5.963  -7.587  1.00 15.00      A    N  
ATOM    861  HN  TYR A  84      -2.442  -5.924  -6.839  1.00 15.00      A    H  
ATOM    862  CA  TYR A  84      -1.265  -4.721  -8.122  1.00 15.00      A    C  
ATOM    863  CB  TYR A  84      -2.361  -3.666  -8.284  1.00 15.00      A    C  
ATOM    864  CG  TYR A  84      -3.377  -4.039  -9.347  1.00 15.00      A    C  
ATOM    865  CD1 TYR A  84      -3.115  -3.822 -10.697  1.00 15.00      A    C  
ATOM    866  CD2 TYR A  84      -4.589  -4.622  -9.005  1.00 15.00      A    C  
ATOM    867  CE1 TYR A  84      -4.035  -4.174 -11.672  1.00 15.00      A    C  
ATOM    868  CE2 TYR A  84      -5.513  -4.976  -9.971  1.00 15.00      A    C  
ATOM    869  CZ  TYR A  84      -5.233  -4.751 -11.302  1.00 15.00      A    C  
ATOM    870  OH  TYR A  84      -6.155  -5.106 -12.262  1.00 15.00      A    O  
ATOM    871  HH  TYR A  84      -5.726  -5.632 -12.942  1.00 15.00      A    H  
ATOM    872  C   TYR A  84      -0.152  -4.265  -7.188  1.00 15.00      A    C  
ATOM    873  O   TYR A  84      -0.406  -3.770  -6.089  1.00 15.00      A    O  
ATOM    874  N   VAL A  85       1.085  -4.445  -7.642  1.00 15.00      A    N  
ATOM    875  HN  VAL A  85       1.212  -4.776  -8.557  1.00 15.00      A    H  
ATOM    876  CA  VAL A  85       2.259  -4.160  -6.826  1.00 15.00      A    C  
ATOM    877  CB  VAL A  85       3.186  -5.398  -6.840  1.00 15.00      A    C  
ATOM    878  CG1 VAL A  85       4.298  -5.270  -5.816  1.00 15.00      A    C  
ATOM    879  CG2 VAL A  85       2.388  -6.672  -6.601  1.00 15.00      A    C  
ATOM    880  C   VAL A  85       3.074  -2.944  -7.276  1.00 15.00      A    C  
ATOM    881  O   VAL A  85       3.103  -2.591  -8.454  1.00 15.00      A    O  
ATOM    882  N   LEU A  86       3.721  -2.305  -6.293  1.00 15.00      A    N  
ATOM    883  HN  LEU A  86       3.598  -2.616  -5.373  1.00 15.00      A    H  
ATOM    884  CA  LEU A  86       4.602  -1.167  -6.527  1.00 15.00      A    C  
ATOM    885  CB  LEU A  86       4.001   0.146  -5.992  1.00 15.00      A    C  
ATOM    886  CG  LEU A  86       3.608   0.185  -4.510  1.00 15.00      A    C  
ATOM    887  CD1 LEU A  86       4.717   0.813  -3.673  1.00 15.00      A    C  
ATOM    888  CD2 LEU A  86       2.303   0.947  -4.323  1.00 15.00      A    C  
ATOM    889  C   LEU A  86       5.963  -1.471  -5.891  1.00 15.00      A    C  
ATOM    890  O   LEU A  86       6.067  -2.375  -5.061  1.00 15.00      A    O  
ATOM    891  N   ALA A  87       7.002  -0.731  -6.267  1.00 15.00      A    N  
ATOM    892  HN  ALA A  87       6.869  -0.004  -6.912  1.00 15.00      A    H  
ATOM    893  CA  ALA A  87       8.346  -0.981  -5.732  1.00 15.00      A    C  
ATOM    894  CB  ALA A  87       9.402  -0.685  -6.783  1.00 15.00      A    C  
ATOM    895  C   ALA A  87       8.638  -0.208  -4.446  1.00 15.00      A    C  
ATOM    896  O   ALA A  87       8.113   0.884  -4.226  1.00 15.00      A    O  
ATOM    897  N   GLY A  88       9.492  -0.794  -3.602  1.00 15.00      A    N  
ATOM    898  HN  GLY A  88       9.868  -1.669  -3.836  1.00 15.00      A    H  
ATOM    899  CA  GLY A  88       9.871  -0.166  -2.346  1.00 15.00      A    C  
ATOM    900  C   GLY A  88      11.349   0.185  -2.308  1.00 15.00      A    C  
ATOM    901  O   GLY A  88      12.014   0.190  -3.345  1.00 15.00      A    O  
ATOM    902  N   ASN A  89      11.874   0.464  -1.113  1.00 15.00      A    N  
ATOM    903  HN  ASN A  89      11.305   0.418  -0.316  1.00 15.00      A    H  
ATOM    904  CA  ASN A  89      13.284   0.827  -0.965  1.00 15.00      A    C  
ATOM    905  CB  ASN A  89      13.526   1.650   0.307  1.00 15.00      A    C  
ATOM    906  CG  ASN A  89      13.178   0.912   1.586  1.00 15.00      A    C  
ATOM    907  OD1 ASN A  89      12.016   0.841   1.977  1.00 15.00      A    O  
ATOM    908  ND2 ASN A  89      14.187   0.373   2.255  1.00 15.00      A    N  
ATOM    909 HD21 ASN A  89      15.094   0.478   1.893  1.00 15.00      A    H  
ATOM    910 HD22 ASN A  89      13.988  -0.106   3.087  1.00 15.00      A    H  
ATOM    911  C   ASN A  89      14.213  -0.388  -1.034  1.00 15.00      A    C  
ATOM    912  O   ASN A  89      15.345  -0.278  -1.506  1.00 15.00      A    O  
ATOM    913  N   HIS A  90      13.732  -1.544  -0.573  1.00 15.00      A    N  
ATOM    914  HN  HIS A  90      12.823  -1.574  -0.203  1.00 15.00      A    H  
ATOM    915  CA  HIS A  90      14.531  -2.767  -0.605  1.00 15.00      A    C  
ATOM    916  CB  HIS A  90      14.106  -3.744   0.496  1.00 15.00      A    C  
ATOM    917  CG  HIS A  90      14.599  -3.359   1.857  1.00 15.00      A    C  
ATOM    918  ND1 HIS A  90      15.901  -3.517   2.275  1.00 15.00      A    N  
ATOM    919  HD1 HIS A  90      16.632  -3.902   1.749  1.00 15.00      A    H  
ATOM    920  CD2 HIS A  90      13.940  -2.795   2.899  1.00 15.00      A    C  
ATOM    921  CE1 HIS A  90      15.991  -3.052   3.531  1.00 15.00      A    C  
ATOM    922  NE2 HIS A  90      14.826  -2.603   3.956  1.00 15.00      A    N  
ATOM    923  C   HIS A  90      14.461  -3.431  -1.978  1.00 15.00      A    C  
ATOM    924  O   HIS A  90      15.343  -4.207  -2.348  1.00 15.00      A    O  
ATOM    925  N   ASP A  91      13.406  -3.117  -2.727  1.00 15.00      A    N  
ATOM    926  HN  ASP A  91      12.729  -2.507  -2.366  1.00 15.00      A    H  
ATOM    927  CA  ASP A  91      13.227  -3.666  -4.069  1.00 15.00      A    C  
ATOM    928  CB  ASP A  91      11.765  -3.562  -4.511  1.00 15.00      A    C  
ATOM    929  CG  ASP A  91      10.830  -4.412  -3.675  1.00 15.00      A    C  
ATOM    930  OD1 ASP A  91      11.135  -5.606  -3.467  1.00 15.00      A    O  
ATOM    931  OD2 ASP A  91       9.788  -3.886  -3.236  1.00 15.00      A    O  
ATOM    932  C   ASP A  91      14.120  -2.938  -5.070  1.00 15.00      A    C  
ATOM    933  O   ASP A  91      14.536  -3.512  -6.076  1.00 15.00      A    O  
ATOM    934  N   HIS A  92      14.411  -1.670  -4.776  1.00 15.00      A    N  
ATOM    935  HN  HIS A  92      14.047  -1.277  -3.955  1.00 15.00      A    H  
ATOM    936  CA  HIS A  92      15.255  -0.846  -5.639  1.00 15.00      A    C  
ATOM    937  CB  HIS A  92      15.086   0.635  -5.285  1.00 15.00      A    C  
ATOM    938  CG  HIS A  92      15.655   1.585  -6.298  1.00 15.00      A    C  
ATOM    939  ND1 HIS A  92      16.905   2.135  -6.140  1.00 15.00      A    N  
ATOM    940  CD2 HIS A  92      15.105   2.051  -7.448  1.00 15.00      A    C  
ATOM    941  CE1 HIS A  92      17.091   2.918  -7.185  1.00 15.00      A    C  
ATOM    942  NE2 HIS A  92      16.029   2.900  -8.003  1.00 15.00      A    N  
ATOM    943  HE2 HIS A  92      15.928   3.403  -8.839  1.00 15.00      A    H  
ATOM    944  C   HIS A  92      16.724  -1.256  -5.528  1.00 15.00      A    C  
ATOM    945  O   HIS A  92      17.534  -0.945  -6.403  1.00 15.00      A    O  
ATOM    946  N   LEU A  93      17.057  -1.965  -4.451  1.00 15.00      A    N  
ATOM    947  HN  LEU A  93      16.364  -2.185  -3.794  1.00 15.00      A    H  
ATOM    948  CA  LEU A  93      18.423  -2.425  -4.223  1.00 15.00      A    C  
ATOM    949  CB  LEU A  93      18.589  -2.909  -2.782  1.00 15.00      A    C  
ATOM    950  CG  LEU A  93      18.393  -1.856  -1.689  1.00 15.00      A    C  
ATOM    951  CD1 LEU A  93      18.434  -2.502  -0.313  1.00 15.00      A    C  
ATOM    952  CD2 LEU A  93      19.447  -0.764  -1.800  1.00 15.00      A    C  
ATOM    953  C   LEU A  93      18.807  -3.535  -5.201  1.00 15.00      A    C  
ATOM    954  O   LEU A  93      19.981  -3.885  -5.328  1.00 15.00      A    O  
ATOM    955  N   GLY A  94      17.806  -4.083  -5.887  1.00 15.00      A    N  
ATOM    956  HN  GLY A  94      16.893  -3.763  -5.735  1.00 15.00      A    H  
ATOM    957  CA  GLY A  94      18.046  -5.136  -6.854  1.00 15.00      A    C  
ATOM    958  C   GLY A  94      17.475  -4.791  -8.215  1.00 15.00      A    C  
ATOM    959  O   GLY A  94      17.506  -3.632  -8.630  1.00 15.00      A    O  
ATOM    960  N   ASN A  95      16.948  -5.792  -8.910  1.00 15.00      A    N  
ATOM    961  HN  ASN A  95      16.948  -6.696  -8.528  1.00 15.00      A    H  
ATOM    962  CA  ASN A  95      16.371  -5.579 -10.228  1.00 15.00      A    C  
ATOM    963  CB  ASN A  95      16.608  -6.800 -11.122  1.00 15.00      A    C  
ATOM    964  CG  ASN A  95      16.611  -6.457 -12.601  1.00 15.00      A    C  
ATOM    965  OD1 ASN A  95      15.959  -5.508 -13.033  1.00 15.00      A    O  
ATOM    966  ND2 ASN A  95      17.345  -7.236 -13.389  1.00 15.00      A    N  
ATOM    967 HD21 ASN A  95      17.838  -7.978 -12.978  1.00 15.00      A    H  
ATOM    968 HD22 ASN A  95      17.364  -7.038 -14.349  1.00 15.00      A    H  
ATOM    969  C   ASN A  95      14.879  -5.271 -10.130  1.00 15.00      A    C  
ATOM    970  O   ASN A  95      14.063  -6.159  -9.874  1.00 15.00      A    O  
ATOM    971  N   VAL A  96      14.534  -4.000 -10.326  1.00 15.00      A    N  
ATOM    972  HN  VAL A  96      15.235  -3.340 -10.507  1.00 15.00      A    H  
ATOM    973  CA  VAL A  96      13.144  -3.560 -10.273  1.00 15.00      A    C  
ATOM    974  CB  VAL A  96      13.046  -2.038 -10.029  1.00 15.00      A    C  
ATOM    975  CG1 VAL A  96      11.619  -1.634  -9.686  1.00 15.00      A    C  
ATOM    976  CG2 VAL A  96      14.008  -1.603  -8.933  1.00 15.00      A    C  
ATOM    977  C   VAL A  96      12.436  -3.900 -11.582  1.00 15.00      A    C  
ATOM    978  O   VAL A  96      11.230  -4.154 -11.603  1.00 15.00      A    O  
ATOM    979  N   SER A  97      13.205  -3.917 -12.669  1.00 15.00      A    N  
ATOM    980  HN  SER A  97      14.160  -3.715 -12.579  1.00 15.00      A    H  
ATOM    981  CA  SER A  97      12.676  -4.228 -13.992  1.00 15.00      A    C  
ATOM    982  CB  SER A  97      13.687  -3.841 -15.071  1.00 15.00      A    C  
ATOM    983  OG  SER A  97      14.050  -2.475 -14.962  1.00 15.00      A    O  
ATOM    984  HG  SER A  97      13.283  -1.926 -15.136  1.00 15.00      A    H  
ATOM    985  C   SER A  97      12.323  -5.709 -14.108  1.00 15.00      A    C  
ATOM    986  O   SER A  97      11.558  -6.104 -14.989  1.00 15.00      A    O  
ATOM    987  N   ALA A  98      12.891  -6.523 -13.216  1.00 15.00      A    N  
ATOM    988  HN  ALA A  98      13.506  -6.146 -12.551  1.00 15.00      A    H  
ATOM    989  CA  ALA A  98      12.627  -7.959 -13.202  1.00 15.00      A    C  
ATOM    990  CB  ALA A  98      13.669  -8.688 -12.371  1.00 15.00      A    C  
ATOM    991  C   ALA A  98      11.232  -8.235 -12.656  1.00 15.00      A    C  
ATOM    992  O   ALA A  98      10.571  -9.188 -13.065  1.00 15.00      A    O  
ATOM    993  N   GLN A  99      10.797  -7.391 -11.723  1.00 15.00      A    N  
ATOM    994  HN  GLN A  99      11.382  -6.661 -11.431  1.00 15.00      A    H  
ATOM    995  CA  GLN A  99       9.474  -7.523 -11.126  1.00 15.00      A    C  
ATOM    996  CB  GLN A  99       9.402  -6.757  -9.803  1.00 15.00      A    C  
ATOM    997  CG  GLN A  99      10.347  -7.270  -8.728  1.00 15.00      A    C  
ATOM    998  CD  GLN A  99      10.108  -6.606  -7.387  1.00 15.00      A    C  
ATOM    999  OE1 GLN A  99       8.986  -6.220  -7.065  1.00 15.00      A    O  
ATOM   1000  NE2 GLN A  99      11.165  -6.468  -6.598  1.00 15.00      A    N  
ATOM   1001 HE21 GLN A  99      12.029  -6.796  -6.921  1.00 15.00      A    H  
ATOM   1002 HE22 GLN A  99      11.038  -6.043  -5.723  1.00 15.00      A    H  
ATOM   1003  C   GLN A  99       8.412  -6.996 -12.085  1.00 15.00      A    C  
ATOM   1004  O   GLN A  99       7.262  -7.429 -12.055  1.00 15.00      A    O  
ATOM   1005  N   ILE A 100       8.816  -6.054 -12.933  1.00 15.00      A    N  
ATOM   1006  HN  ILE A 100       9.745  -5.748 -12.893  1.00 15.00      A    H  
ATOM   1007  CA  ILE A 100       7.922  -5.459 -13.919  1.00 15.00      A    C  
ATOM   1008  CB  ILE A 100       8.504  -4.127 -14.449  1.00 15.00      A    C  
ATOM   1009  CG1 ILE A 100       8.517  -3.077 -13.331  1.00 15.00      A    C  
ATOM   1010  CG2 ILE A 100       7.725  -3.622 -15.657  1.00 15.00      A    C  
ATOM   1011  CD1 ILE A 100       9.273  -1.812 -13.677  1.00 15.00      A    C  
ATOM   1012  C   ILE A 100       7.683  -6.431 -15.078  1.00 15.00      A    C  
ATOM   1013  O   ILE A 100       6.581  -6.508 -15.625  1.00 15.00      A    O  
ATOM   1014  N   ALA A 101       8.721  -7.191 -15.426  1.00 15.00      A    N  
ATOM   1015  HN  ALA A 101       9.569  -7.091 -14.944  1.00 15.00      A    H  
ATOM   1016  CA  ALA A 101       8.633  -8.167 -16.509  1.00 15.00      A    C  
ATOM   1017  CB  ALA A 101      10.006  -8.410 -17.122  1.00 15.00      A    C  
ATOM   1018  C   ALA A 101       8.011  -9.482 -16.032  1.00 15.00      A    C  
ATOM   1019  O   ALA A 101       7.667 -10.342 -16.844  1.00 15.00      A    O  
ATOM   1020  N   TYR A 102       7.860  -9.629 -14.713  1.00 15.00      A    N  
ATOM   1021  HN  TYR A 102       8.149  -8.905 -14.116  1.00 15.00      A    H  
ATOM   1022  CA  TYR A 102       7.274 -10.840 -14.132  1.00 15.00      A    C  
ATOM   1023  CB  TYR A 102       7.614 -10.943 -12.639  1.00 15.00      A    C  
ATOM   1024  CG  TYR A 102       7.234 -12.263 -12.001  1.00 15.00      A    C  
ATOM   1025  CD1 TYR A 102       7.854 -13.447 -12.382  1.00 15.00      A    C  
ATOM   1026  CD2 TYR A 102       6.254 -12.325 -11.018  1.00 15.00      A    C  
ATOM   1027  CE1 TYR A 102       7.507 -14.653 -11.803  1.00 15.00      A    C  
ATOM   1028  CE2 TYR A 102       5.901 -13.525 -10.433  1.00 15.00      A    C  
ATOM   1029  CZ  TYR A 102       6.530 -14.687 -10.829  1.00 15.00      A    C  
ATOM   1030  OH  TYR A 102       6.180 -15.886 -10.249  1.00 15.00      A    O  
ATOM   1031  HH  TYR A 102       6.972 -16.394 -10.056  1.00 15.00      A    H  
ATOM   1032  C   TYR A 102       5.758 -10.882 -14.346  1.00 15.00      A    C  
ATOM   1033  O   TYR A 102       5.111 -11.905 -14.114  1.00 15.00      A    O  
ATOM   1034  N   SER A 103       5.203  -9.761 -14.797  1.00 15.00      A    N  
ATOM   1035  HN  SER A 103       5.771  -8.980 -14.958  1.00 15.00      A    H  
ATOM   1036  CA  SER A 103       3.772  -9.660 -15.057  1.00 15.00      A    C  
ATOM   1037  CB  SER A 103       3.371  -8.195 -15.199  1.00 15.00      A    C  
ATOM   1038  OG  SER A 103       3.887  -7.431 -14.129  1.00 15.00      A    O  
ATOM   1039  HG  SER A 103       3.398  -7.633 -13.329  1.00 15.00      A    H  
ATOM   1040  C   SER A 103       3.397 -10.423 -16.321  1.00 15.00      A    C  
ATOM   1041  O   SER A 103       2.232 -10.763 -16.530  1.00 15.00      A    O  
ATOM   1042  N   LYS A 104       4.395 -10.686 -17.161  1.00 15.00      A    N  
ATOM   1043  HN  LYS A 104       5.300 -10.382 -16.936  1.00 15.00      A    H  
ATOM   1044  CA  LYS A 104       4.181 -11.413 -18.405  1.00 15.00      A    C  
ATOM   1045  CB  LYS A 104       5.223 -11.012 -19.451  1.00 15.00      A    C  
ATOM   1046  CG  LYS A 104       5.206  -9.530 -19.796  1.00 15.00      A    C  
ATOM   1047  CD  LYS A 104       6.115  -9.215 -20.975  1.00 15.00      A    C  
ATOM   1048  CE  LYS A 104       5.574  -9.802 -22.270  1.00 15.00      A    C  
ATOM   1049  NZ  LYS A 104       6.274  -9.245 -23.461  1.00 15.00      A    N  
ATOM   1050  HZ1 LYS A 104       7.300  -9.218 -23.293  1.00 15.00      A    H  
ATOM   1051  HZ2 LYS A 104       5.940  -8.278 -23.652  1.00 15.00      A    H  
ATOM   1052  HZ3 LYS A 104       6.085  -9.836 -24.296  1.00 15.00      A    H  
ATOM   1053  C   LYS A 104       4.202 -12.924 -18.174  1.00 15.00      A    C  
ATOM   1054  O   LYS A 104       3.758 -13.695 -19.024  1.00 15.00      A    O  
ATOM   1055  N   ILE A 105       4.723 -13.340 -17.021  1.00 15.00      A    N  
ATOM   1056  HN  ILE A 105       5.073 -12.679 -16.387  1.00 15.00      A    H  
ATOM   1057  CA  ILE A 105       4.779 -14.758 -16.677  1.00 15.00      A    C  
ATOM   1058  CB  ILE A 105       6.099 -15.135 -15.964  1.00 15.00      A    C  
ATOM   1059  CG1 ILE A 105       7.287 -14.967 -16.918  1.00 15.00      A    C  
ATOM   1060  CG2 ILE A 105       6.038 -16.562 -15.427  1.00 15.00      A    C  
ATOM   1061  CD1 ILE A 105       8.602 -15.481 -16.366  1.00 15.00      A    C  
ATOM   1062  C   ILE A 105       3.594 -15.125 -15.791  1.00 15.00      A    C  
ATOM   1063  O   ILE A 105       2.833 -16.044 -16.097  1.00 15.00      A    O  
ATOM   1064  N   SER A 106       3.439 -14.391 -14.697  1.00 15.00      A    N  
ATOM   1065  HN  SER A 106       4.077 -13.669 -14.511  1.00 15.00      A    H  
ATOM   1066  CA  SER A 106       2.344 -14.630 -13.769  1.00 15.00      A    C  
ATOM   1067  CB  SER A 106       2.776 -14.307 -12.339  1.00 15.00      A    C  
ATOM   1068  OG  SER A 106       1.815 -14.755 -11.402  1.00 15.00      A    O  
ATOM   1069  HG  SER A 106       2.252 -15.268 -10.717  1.00 15.00      A    H  
ATOM   1070  C   SER A 106       1.124 -13.800 -14.155  1.00 15.00      A    C  
ATOM   1071  O   SER A 106       1.232 -12.597 -14.393  1.00 15.00      A    O  
ATOM   1072  N   LYS A 107      -0.035 -14.454 -14.221  1.00 15.00      A    N  
ATOM   1073  HN  LYS A 107      -0.051 -15.415 -14.025  1.00 15.00      A    H  
ATOM   1074  CA  LYS A 107      -1.283 -13.780 -14.583  1.00 15.00      A    C  
ATOM   1075  CB  LYS A 107      -2.352 -14.804 -14.948  1.00 15.00      A    C  
ATOM   1076  CG  LYS A 107      -1.871 -15.898 -15.881  1.00 15.00      A    C  
ATOM   1077  CD  LYS A 107      -2.961 -16.923 -16.121  1.00 15.00      A    C  
ATOM   1078  CE  LYS A 107      -2.431 -18.116 -16.892  1.00 15.00      A    C  
ATOM   1079  NZ  LYS A 107      -3.458 -19.185 -17.037  1.00 15.00      A    N  
ATOM   1080  HZ1 LYS A 107      -4.194 -18.885 -17.708  1.00 15.00      A    H  
ATOM   1081  HZ2 LYS A 107      -3.902 -19.379 -16.117  1.00 15.00      A    H  
ATOM   1082  HZ3 LYS A 107      -3.018 -20.059 -17.388  1.00 15.00      A    H  
ATOM   1083  C   LYS A 107      -1.799 -12.925 -13.440  1.00 15.00      A    C  
ATOM   1084  O   LYS A 107      -2.461 -11.910 -13.659  1.00 15.00      A    O  
ATOM   1085  N   ARG A 108      -1.500 -13.352 -12.220  1.00 15.00      A    N  
ATOM   1086  HN  ARG A 108      -0.967 -14.167 -12.119  1.00 15.00      A    H  
ATOM   1087  CA  ARG A 108      -1.936 -12.637 -11.035  1.00 15.00      A    C  
ATOM   1088  CB  ARG A 108      -2.020 -13.578  -9.827  1.00 15.00      A    C  
ATOM   1089  CG  ARG A 108      -0.710 -14.263  -9.471  1.00 15.00      A    C  
ATOM   1090  CD  ARG A 108      -0.949 -15.580  -8.749  1.00 15.00      A    C  
ATOM   1091  NE  ARG A 108      -1.508 -15.393  -7.411  1.00 15.00      A    N  
ATOM   1092  HE  ARG A 108      -2.310 -14.835  -7.328  1.00 15.00      A    H  
ATOM   1093  CZ  ARG A 108      -0.983 -15.933  -6.311  1.00 15.00      A    C  
ATOM   1094  NH1 ARG A 108       0.105 -16.691  -6.395  1.00 15.00      A    N  
ATOM   1095 HH11 ARG A 108       0.553 -16.861  -7.320  1.00 15.00      A    H  
ATOM   1096 HH12 ARG A 108       0.513 -17.113  -5.536  1.00 15.00      A    H  
ATOM   1097  NH2 ARG A 108      -1.552 -15.729  -5.131  1.00 15.00      A    N  
ATOM   1098 HH21 ARG A 108      -2.409 -15.144  -5.059  1.00 15.00      A    H  
ATOM   1099 HH22 ARG A 108      -1.140 -16.155  -4.274  1.00 15.00      A    H  
ATOM   1100  C   ARG A 108      -1.035 -11.443 -10.740  1.00 15.00      A    C  
ATOM   1101  O   ARG A 108      -1.479 -10.458 -10.166  1.00 15.00      A    O  
ATOM   1102  N   TRP A 109       0.226 -11.528 -11.148  1.00 15.00      A    N  
ATOM   1103  HN  TRP A 109       0.529 -12.335 -11.616  1.00 15.00      A    H  
ATOM   1104  CA  TRP A 109       1.166 -10.439 -10.917  1.00 15.00      A    C  
ATOM   1105  CB  TRP A 109       2.609 -10.942 -10.983  1.00 15.00      A    C  
ATOM   1106  CG  TRP A 109       3.613  -9.962 -10.454  1.00 15.00      A    C  
ATOM   1107  CD1 TRP A 109       4.299  -9.024 -11.169  1.00 15.00      A    C  
ATOM   1108  CD2 TRP A 109       4.047  -9.824  -9.095  1.00 15.00      A    C  
ATOM   1109  NE1 TRP A 109       5.129  -8.310 -10.341  1.00 15.00      A    N  
ATOM   1110  HE1 TRP A 109       5.723  -7.583 -10.620  1.00 15.00      A    H  
ATOM   1111  CE2 TRP A 109       4.995  -8.783  -9.063  1.00 15.00      A    C  
ATOM   1112  CE3 TRP A 109       3.726 -10.479  -7.902  1.00 15.00      A    C  
ATOM   1113  CZ2 TRP A 109       5.625  -8.381  -7.887  1.00 15.00      A    C  
ATOM   1114  CZ3 TRP A 109       4.352 -10.080  -6.736  1.00 15.00      A    C  
ATOM   1115  CH2 TRP A 109       5.291  -9.041  -6.736  1.00 15.00      A    C  
ATOM   1116  C   TRP A 109       0.946  -9.307 -11.915  1.00 15.00      A    C  
ATOM   1117  O   TRP A 109       1.030  -9.509 -13.127  1.00 15.00      A    O  
ATOM   1118  N   ASN A 110       0.652  -8.119 -11.396  1.00 15.00      A    N  
ATOM   1119  HN  ASN A 110       0.587  -8.026 -10.423  1.00 15.00      A    H  
ATOM   1120  CA  ASN A 110       0.425  -6.950 -12.237  1.00 15.00      A    C  
ATOM   1121  CB  ASN A 110      -1.034  -6.485 -12.168  1.00 15.00      A    C  
ATOM   1122  CG  ASN A 110      -2.003  -7.474 -12.787  1.00 15.00      A    C  
ATOM   1123  OD1 ASN A 110      -2.170  -7.518 -14.005  1.00 15.00      A    O  
ATOM   1124  ND2 ASN A 110      -2.661  -8.264 -11.947  1.00 15.00      A    N  
ATOM   1125 HD21 ASN A 110      -2.488  -8.166 -10.987  1.00 15.00      A    H  
ATOM   1126 HD22 ASN A 110      -3.292  -8.913 -12.322  1.00 15.00      A    H  
ATOM   1127  C   ASN A 110       1.360  -5.807 -11.859  1.00 15.00      A    C  
ATOM   1128  O   ASN A 110       1.212  -5.184 -10.806  1.00 15.00      A    O  
ATOM   1129  N   PHE A 111       2.322  -5.547 -12.733  1.00 15.00      A    N  
ATOM   1130  HN  PHE A 111       2.379  -6.090 -13.547  1.00 15.00      A    H  
ATOM   1131  CA  PHE A 111       3.300  -4.485 -12.537  1.00 15.00      A    C  
ATOM   1132  CB  PHE A 111       4.482  -5.014 -11.710  1.00 15.00      A    C  
ATOM   1133  CG  PHE A 111       5.265  -3.963 -10.968  1.00 15.00      A    C  
ATOM   1134  CD1 PHE A 111       5.013  -2.613 -11.158  1.00 15.00      A    C  
ATOM   1135  CD2 PHE A 111       6.259  -4.333 -10.077  1.00 15.00      A    C  
ATOM   1136  CE1 PHE A 111       5.736  -1.655 -10.474  1.00 15.00      A    C  
ATOM   1137  CE2 PHE A 111       6.985  -3.382  -9.390  1.00 15.00      A    C  
ATOM   1138  CZ  PHE A 111       6.724  -2.040  -9.590  1.00 15.00      A    C  
ATOM   1139  C   PHE A 111       3.784  -3.998 -13.906  1.00 15.00      A    C  
ATOM   1140  O   PHE A 111       4.859  -4.382 -14.363  1.00 15.00      A    O  
ATOM   1141  N   PRO A 112       2.972  -3.162 -14.583  1.00 15.00      A    N  
ATOM   1142  CA  PRO A 112       3.296  -2.633 -15.919  1.00 15.00      A    C  
ATOM   1143  CB  PRO A 112       1.995  -1.959 -16.362  1.00 15.00      A    C  
ATOM   1144  CG  PRO A 112       1.299  -1.607 -15.093  1.00 15.00      A    C  
ATOM   1145  CD  PRO A 112       1.665  -2.677 -14.101  1.00 15.00      A    C  
ATOM   1146  C   PRO A 112       4.454  -1.631 -15.940  1.00 15.00      A    C  
ATOM   1147  O   PRO A 112       5.290  -1.668 -16.846  1.00 15.00      A    O  
ATOM   1148  N   SER A 113       4.503  -0.745 -14.952  1.00 15.00      A    N  
ATOM   1149  HN  SER A 113       3.822  -0.778 -14.248  1.00 15.00      A    H  
ATOM   1150  CA  SER A 113       5.554   0.271 -14.884  1.00 15.00      A    C  
ATOM   1151  CB  SER A 113       5.199   1.444 -15.806  1.00 15.00      A    C  
ATOM   1152  OG  SER A 113       3.891   1.919 -15.544  1.00 15.00      A    O  
ATOM   1153  HG  SER A 113       3.853   2.863 -15.717  1.00 15.00      A    H  
ATOM   1154  C   SER A 113       5.746   0.764 -13.448  1.00 15.00      A    C  
ATOM   1155  O   SER A 113       4.911   0.484 -12.589  1.00 15.00      A    O  
ATOM   1156  N   PRO A 114       6.859   1.488 -13.161  1.00 15.00      A    N  
ATOM   1157  CA  PRO A 114       7.139   2.025 -11.816  1.00 15.00      A    C  
ATOM   1158  CB  PRO A 114       8.329   2.959 -12.049  1.00 15.00      A    C  
ATOM   1159  CG  PRO A 114       9.021   2.385 -13.235  1.00 15.00      A    C  
ATOM   1160  CD  PRO A 114       7.940   1.818 -14.113  1.00 15.00      A    C  
ATOM   1161  C   PRO A 114       5.953   2.812 -11.261  1.00 15.00      A    C  
ATOM   1162  O   PRO A 114       5.565   2.642 -10.104  1.00 15.00      A    O  
ATOM   1163  N   PHE A 115       5.381   3.667 -12.102  1.00 15.00      A    N  
ATOM   1164  HN  PHE A 115       5.747   3.760 -13.005  1.00 15.00      A    H  
ATOM   1165  CA  PHE A 115       4.227   4.467 -11.724  1.00 15.00      A    C  
ATOM   1166  CB  PHE A 115       4.617   5.922 -11.412  1.00 15.00      A    C  
ATOM   1167  CG  PHE A 115       5.399   6.624 -12.491  1.00 15.00      A    C  
ATOM   1168  CD1 PHE A 115       4.756   7.422 -13.424  1.00 15.00      A    C  
ATOM   1169  CD2 PHE A 115       6.779   6.495 -12.563  1.00 15.00      A    C  
ATOM   1170  CE1 PHE A 115       5.469   8.076 -14.409  1.00 15.00      A    C  
ATOM   1171  CE2 PHE A 115       7.499   7.146 -13.546  1.00 15.00      A    C  
ATOM   1172  CZ  PHE A 115       6.843   7.938 -14.470  1.00 15.00      A    C  
ATOM   1173  C   PHE A 115       3.152   4.390 -12.805  1.00 15.00      A    C  
ATOM   1174  O   PHE A 115       3.418   4.653 -13.979  1.00 15.00      A    O  
ATOM   1175  N   TYR A 116       1.943   4.008 -12.408  1.00 15.00      A    N  
ATOM   1176  HN  TYR A 116       1.787   3.809 -11.460  1.00 15.00      A    H  
ATOM   1177  CA  TYR A 116       0.841   3.883 -13.357  1.00 15.00      A    C  
ATOM   1178  CB  TYR A 116       0.753   2.459 -13.931  1.00 15.00      A    C  
ATOM   1179  CG  TYR A 116       0.685   1.349 -12.899  1.00 15.00      A    C  
ATOM   1180  CD1 TYR A 116       1.836   0.867 -12.286  1.00 15.00      A    C  
ATOM   1181  CD2 TYR A 116      -0.529   0.771 -12.549  1.00 15.00      A    C  
ATOM   1182  CE1 TYR A 116       1.781  -0.154 -11.354  1.00 15.00      A    C  
ATOM   1183  CE2 TYR A 116      -0.594  -0.250 -11.617  1.00 15.00      A    C  
ATOM   1184  CZ  TYR A 116       0.562  -0.708 -11.023  1.00 15.00      A    C  
ATOM   1185  OH  TYR A 116       0.498  -1.726 -10.097  1.00 15.00      A    O  
ATOM   1186  HH  TYR A 116      -0.084  -2.418 -10.421  1.00 15.00      A    H  
ATOM   1187  C   TYR A 116      -0.496   4.313 -12.763  1.00 15.00      A    C  
ATOM   1188  O   TYR A 116      -0.585   4.682 -11.592  1.00 15.00      A    O  
ATOM   1189  N   ARG A 117      -1.534   4.258 -13.592  1.00 15.00      A    N  
ATOM   1190  HN  ARG A 117      -1.392   3.945 -14.509  1.00 15.00      A    H  
ATOM   1191  CA  ARG A 117      -2.876   4.639 -13.178  1.00 15.00      A    C  
ATOM   1192  CB  ARG A 117      -3.372   5.809 -14.032  1.00 15.00      A    C  
ATOM   1193  CG  ARG A 117      -4.839   6.157 -13.834  1.00 15.00      A    C  
ATOM   1194  CD  ARG A 117      -5.357   7.023 -14.969  1.00 15.00      A    C  
ATOM   1195  NE  ARG A 117      -6.816   7.063 -15.000  1.00 15.00      A    N  
ATOM   1196  HE  ARG A 117      -7.268   7.660 -14.365  1.00 15.00      A    H  
ATOM   1197  CZ  ARG A 117      -7.560   6.340 -15.835  1.00 15.00      A    C  
ATOM   1198  NH1 ARG A 117      -6.983   5.519 -16.707  1.00 15.00      A    N  
ATOM   1199 HH11 ARG A 117      -7.569   4.957 -17.358  1.00 15.00      A    H  
ATOM   1200 HH12 ARG A 117      -5.947   5.439 -16.739  1.00 15.00      A    H  
ATOM   1201  NH2 ARG A 117      -8.881   6.431 -15.793  1.00 15.00      A    N  
ATOM   1202 HH21 ARG A 117      -9.338   7.068 -15.106  1.00 15.00      A    H  
ATOM   1203 HH22 ARG A 117      -9.464   5.867 -16.444  1.00 15.00      A    H  
ATOM   1204  C   ARG A 117      -3.832   3.454 -13.298  1.00 15.00      A    C  
ATOM   1205  O   ARG A 117      -3.781   2.697 -14.267  1.00 15.00      A    O  
ATOM   1206  N   LEU A 118      -4.702   3.301 -12.306  1.00 15.00      A    N  
ATOM   1207  HN  LEU A 118      -4.692   3.938 -11.560  1.00 15.00      A    H  
ATOM   1208  CA  LEU A 118      -5.668   2.212 -12.296  1.00 15.00      A    C  
ATOM   1209  CB  LEU A 118      -5.462   1.327 -11.065  1.00 15.00      A    C  
ATOM   1210  CG  LEU A 118      -4.197   0.470 -11.059  1.00 15.00      A    C  
ATOM   1211  CD1 LEU A 118      -4.048  -0.248  -9.728  1.00 15.00      A    C  
ATOM   1212  CD2 LEU A 118      -4.226  -0.526 -12.209  1.00 15.00      A    C  
ATOM   1213  C   LEU A 118      -7.095   2.740 -12.325  1.00 15.00      A    C  
ATOM   1214  O   LEU A 118      -7.424   3.706 -11.637  1.00 15.00      A    O  
ATOM   1215  N   HIS A 119      -7.938   2.106 -13.131  1.00 15.00      A    N  
ATOM   1216  HN  HIS A 119      -7.614   1.352 -13.668  1.00 15.00      A    H  
ATOM   1217  CA  HIS A 119      -9.336   2.505 -13.238  1.00 15.00      A    C  
ATOM   1218  CB  HIS A 119      -9.651   3.045 -14.638  1.00 15.00      A    C  
ATOM   1219  CG  HIS A 119     -11.059   3.537 -14.799  1.00 15.00      A    C  
ATOM   1220  ND1 HIS A 119     -11.511   4.745 -14.318  1.00 15.00      A    N  
ATOM   1221  HD1 HIS A 119     -10.978   5.409 -13.833  1.00 15.00      A    H  
ATOM   1222  CD2 HIS A 119     -12.125   2.951 -15.396  1.00 15.00      A    C  
ATOM   1223  CE1 HIS A 119     -12.812   4.850 -14.629  1.00 15.00      A    C  
ATOM   1224  NE2 HIS A 119     -13.232   3.786 -15.286  1.00 15.00      A    N  
ATOM   1225  C   HIS A 119     -10.247   1.333 -12.903  1.00 15.00      A    C  
ATOM   1226  O   HIS A 119     -10.162   0.271 -13.521  1.00 15.00      A    O  
ATOM   1227  N   PHE A 120     -11.113   1.532 -11.920  1.00 15.00      A    N  
ATOM   1228  HN  PHE A 120     -11.133   2.402 -11.469  1.00 15.00      A    H  
ATOM   1229  CA  PHE A 120     -12.039   0.493 -11.497  1.00 15.00      A    C  
ATOM   1230  CB  PHE A 120     -11.639  -0.058 -10.124  1.00 15.00      A    C  
ATOM   1231  CG  PHE A 120     -10.316  -0.770 -10.116  1.00 15.00      A    C  
ATOM   1232  CD1 PHE A 120      -9.190  -0.168  -9.576  1.00 15.00      A    C  
ATOM   1233  CD2 PHE A 120     -10.198  -2.040 -10.655  1.00 15.00      A    C  
ATOM   1234  CE1 PHE A 120      -7.972  -0.821  -9.571  1.00 15.00      A    C  
ATOM   1235  CE2 PHE A 120      -8.982  -2.700 -10.654  1.00 15.00      A    C  
ATOM   1236  CZ  PHE A 120      -7.868  -2.088 -10.112  1.00 15.00      A    C  
ATOM   1237  C   PHE A 120     -13.464   1.024 -11.446  1.00 15.00      A    C  
ATOM   1238  O   PHE A 120     -13.690   2.202 -11.177  1.00 15.00      A    O  
ATOM   1239  N   LYS A 121     -14.421   0.151 -11.717  1.00 15.00      A    N  
ATOM   1240  HN  LYS A 121     -14.178  -0.771 -11.942  1.00 15.00      A    H  
ATOM   1241  CA  LYS A 121     -15.826   0.526 -11.686  1.00 15.00      A    C  
ATOM   1242  CB  LYS A 121     -16.453   0.409 -13.079  1.00 15.00      A    C  
ATOM   1243  CG  LYS A 121     -16.175   1.590 -13.997  1.00 15.00      A    C  
ATOM   1244  CD  LYS A 121     -16.667   1.315 -15.413  1.00 15.00      A    C  
ATOM   1245  CE  LYS A 121     -18.188   1.232 -15.480  1.00 15.00      A    C  
ATOM   1246  NZ  LYS A 121     -18.824   2.569 -15.329  1.00 15.00      A    N  
ATOM   1247  HZ1 LYS A 121     -19.858   2.472 -15.290  1.00 15.00      A    H  
ATOM   1248  HZ2 LYS A 121     -18.575   3.173 -16.138  1.00 15.00      A    H  
ATOM   1249  HZ3 LYS A 121     -18.494   3.025 -14.454  1.00 15.00      A    H  
ATOM   1250  C   LYS A 121     -16.579  -0.353 -10.706  1.00 15.00      A    C  
ATOM   1251  O   LYS A 121     -16.548  -1.581 -10.819  1.00 15.00      A    O  
ATOM   1252  N   ILE A 122     -17.238   0.278  -9.736  1.00 15.00      A    N  
ATOM   1253  HN  ILE A 122     -17.205   1.257  -9.694  1.00 15.00      A    H  
ATOM   1254  CA  ILE A 122     -18.010  -0.449  -8.736  1.00 15.00      A    C  
ATOM   1255  CB  ILE A 122     -18.690   0.512  -7.737  1.00 15.00      A    C  
ATOM   1256  CG1 ILE A 122     -17.634   1.402  -7.070  1.00 15.00      A    C  
ATOM   1257  CG2 ILE A 122     -19.473  -0.269  -6.687  1.00 15.00      A    C  
ATOM   1258  CD1 ILE A 122     -18.190   2.347  -6.027  1.00 15.00      A    C  
ATOM   1259  C   ILE A 122     -19.050  -1.335  -9.421  1.00 15.00      A    C  
ATOM   1260  O   ILE A 122     -19.892  -0.848 -10.179  1.00 15.00      A    O  
ATOM   1261  N   PRO A 123     -18.968  -2.659  -9.177  1.00 15.00      A    N  
ATOM   1262  CA  PRO A 123     -19.867  -3.657  -9.778  1.00 15.00      A    C  
ATOM   1263  CB  PRO A 123     -19.574  -4.922  -8.970  1.00 15.00      A    C  
ATOM   1264  CG  PRO A 123     -18.155  -4.760  -8.554  1.00 15.00      A    C  
ATOM   1265  CD  PRO A 123     -17.972  -3.292  -8.289  1.00 15.00      A    C  
ATOM   1266  C   PRO A 123     -21.351  -3.302  -9.700  1.00 15.00      A    C  
ATOM   1267  O   PRO A 123     -21.893  -3.077  -8.617  1.00 15.00      A    O  
ATOM   1268  N   GLN A 124     -21.984  -3.238 -10.880  1.00 15.00      A    N  
ATOM   1269  HN  GLN A 124     -21.461  -3.393 -11.694  1.00 15.00      A    H  
ATOM   1270  CA  GLN A 124     -23.417  -2.946 -11.019  1.00 15.00      A    C  
ATOM   1271  CB  GLN A 124     -24.283  -3.886 -10.172  1.00 15.00      A    C  
ATOM   1272  CG  GLN A 124     -24.067  -5.362 -10.475  1.00 15.00      A    C  
ATOM   1273  CD  GLN A 124     -24.862  -6.280  -9.565  1.00 15.00      A    C  
ATOM   1274  OE1 GLN A 124     -25.222  -7.391  -9.952  1.00 15.00      A    O  
ATOM   1275  NE2 GLN A 124     -25.145  -5.820  -8.350  1.00 15.00      A    N  
ATOM   1276 HE21 GLN A 124     -24.831  -4.924  -8.109  1.00 15.00      A    H  
ATOM   1277 HE22 GLN A 124     -25.654  -6.398  -7.743  1.00 15.00      A    H  
ATOM   1278  C   GLN A 124     -23.797  -1.478 -10.793  1.00 15.00      A    C  
ATOM   1279  O   GLN A 124     -24.977  -1.161 -10.625  1.00 15.00      A    O  
ATOM   1280  N   THR A 125     -22.811  -0.582 -10.800  1.00 15.00      A    N  
ATOM   1281  HN  THR A 125     -21.888  -0.883 -10.931  1.00 15.00      A    H  
ATOM   1282  CA  THR A 125     -23.078   0.846 -10.608  1.00 15.00      A    C  
ATOM   1283  CB  THR A 125     -22.714   1.341  -9.187  1.00 15.00      A    C  
ATOM   1284  OG1 THR A 125     -21.295   1.478  -9.062  1.00 15.00      A    O  
ATOM   1285  HG1 THR A 125     -20.862   0.898  -9.693  1.00 15.00      A    H  
ATOM   1286  CG2 THR A 125     -23.229   0.391  -8.114  1.00 15.00      A    C  
ATOM   1287  C   THR A 125     -22.322   1.687 -11.633  1.00 15.00      A    C  
ATOM   1288  O   THR A 125     -21.590   1.154 -12.468  1.00 15.00      A    O  
ATOM   1289  N   ASN A 126     -22.506   3.004 -11.565  1.00 15.00      A    N  
ATOM   1290  HN  ASN A 126     -23.107   3.367 -10.882  1.00 15.00      A    H  
ATOM   1291  CA  ASN A 126     -21.838   3.922 -12.485  1.00 15.00      A    C  
ATOM   1292  CB  ASN A 126     -22.840   4.952 -13.020  1.00 15.00      A    C  
ATOM   1293  CG  ASN A 126     -22.360   5.654 -14.279  1.00 15.00      A    C  
ATOM   1294  OD1 ASN A 126     -21.638   5.074 -15.091  1.00 15.00      A    O  
ATOM   1295  ND2 ASN A 126     -22.757   6.911 -14.442  1.00 15.00      A    N  
ATOM   1296 HD21 ASN A 126     -23.326   7.309 -13.751  1.00 15.00      A    H  
ATOM   1297 HD22 ASN A 126     -22.463   7.389 -15.246  1.00 15.00      A    H  
ATOM   1298  C   ASN A 126     -20.664   4.628 -11.801  1.00 15.00      A    C  
ATOM   1299  O   ASN A 126     -19.922   5.378 -12.437  1.00 15.00      A    O  
ATOM   1300  N   VAL A 127     -20.492   4.370 -10.504  1.00 15.00      A    N  
ATOM   1301  HN  VAL A 127     -21.106   3.751 -10.056  1.00 15.00      A    H  
ATOM   1302  CA  VAL A 127     -19.414   4.982  -9.727  1.00 15.00      A    C  
ATOM   1303  CB  VAL A 127     -19.636   4.792  -8.210  1.00 15.00      A    C  
ATOM   1304  CG1 VAL A 127     -18.651   5.627  -7.407  1.00 15.00      A    C  
ATOM   1305  CG2 VAL A 127     -21.070   5.139  -7.829  1.00 15.00      A    C  
ATOM   1306  C   VAL A 127     -18.048   4.416 -10.125  1.00 15.00      A    C  
ATOM   1307  O   VAL A 127     -17.897   3.208 -10.321  1.00 15.00      A    O  
ATOM   1308  N   SER A 128     -17.058   5.299 -10.246  1.00 15.00      A    N  
ATOM   1309  HN  SER A 128     -17.241   6.246 -10.072  1.00 15.00      A    H  
ATOM   1310  CA  SER A 128     -15.709   4.892 -10.633  1.00 15.00      A    C  
ATOM   1311  CB  SER A 128     -15.350   5.476 -12.000  1.00 15.00      A    C  
ATOM   1312  OG  SER A 128     -15.522   6.884 -12.019  1.00 15.00      A    O  
ATOM   1313  HG  SER A 128     -15.890   7.176 -11.180  1.00 15.00      A    H  
ATOM   1314  C   SER A 128     -14.661   5.287  -9.590  1.00 15.00      A    C  
ATOM   1315  O   SER A 128     -14.838   6.254  -8.848  1.00 15.00      A    O  
ATOM   1316  N   VAL A 129     -13.566   4.524  -9.549  1.00 15.00      A    N  
ATOM   1317  HN  VAL A 129     -13.490   3.772 -10.174  1.00 15.00      A    H  
ATOM   1318  CA  VAL A 129     -12.473   4.767  -8.606  1.00 15.00      A    C  
ATOM   1319  CB  VAL A 129     -12.446   3.698  -7.487  1.00 15.00      A    C  
ATOM   1320  CG1 VAL A 129     -11.380   4.024  -6.450  1.00 15.00      A    C  
ATOM   1321  CG2 VAL A 129     -13.811   3.558  -6.827  1.00 15.00      A    C  
ATOM   1322  C   VAL A 129     -11.123   4.748  -9.328  1.00 15.00      A    C  
ATOM   1323  O   VAL A 129     -10.870   3.876 -10.157  1.00 15.00      A    O  
ATOM   1324  N   ALA A 130     -10.264   5.714  -9.008  1.00 15.00      A    N  
ATOM   1325  HN  ALA A 130     -10.529   6.391  -8.351  1.00 15.00      A    H  
ATOM   1326  CA  ALA A 130      -8.939   5.798  -9.615  1.00 15.00      A    C  
ATOM   1327  CB  ALA A 130      -8.768   7.128 -10.331  1.00 15.00      A    C  
ATOM   1328  C   ALA A 130      -7.849   5.630  -8.563  1.00 15.00      A    C  
ATOM   1329  O   ALA A 130      -7.886   6.270  -7.513  1.00 15.00      A    O  
ATOM   1330  N   ILE A 131      -6.878   4.768  -8.849  1.00 15.00      A    N  
ATOM   1331  HN  ILE A 131      -6.906   4.285  -9.702  1.00 15.00      A    H  
ATOM   1332  CA  ILE A 131      -5.771   4.523  -7.929  1.00 15.00      A    C  
ATOM   1333  CB  ILE A 131      -5.782   3.076  -7.385  1.00 15.00      A    C  
ATOM   1334  CG1 ILE A 131      -7.122   2.768  -6.709  1.00 15.00      A    C  
ATOM   1335  CG2 ILE A 131      -4.634   2.862  -6.407  1.00 15.00      A    C  
ATOM   1336  CD1 ILE A 131      -7.298   1.313  -6.328  1.00 15.00      A    C  
ATOM   1337  C   ILE A 131      -4.439   4.796  -8.622  1.00 15.00      A    C  
ATOM   1338  O   ILE A 131      -4.082   4.124  -9.589  1.00 15.00      A    O  
ATOM   1339  N   PHE A 132      -3.710   5.789  -8.127  1.00 15.00      A    N  
ATOM   1340  HN  PHE A 132      -4.039   6.282  -7.347  1.00 15.00      A    H  
ATOM   1341  CA  PHE A 132      -2.429   6.159  -8.714  1.00 15.00      A    C  
ATOM   1342  CB  PHE A 132      -2.274   7.683  -8.770  1.00 15.00      A    C  
ATOM   1343  CG  PHE A 132      -3.239   8.362  -9.700  1.00 15.00      A    C  
ATOM   1344  CD1 PHE A 132      -4.366   8.999  -9.209  1.00 15.00      A    C  
ATOM   1345  CD2 PHE A 132      -3.016   8.366 -11.066  1.00 15.00      A    C  
ATOM   1346  CE1 PHE A 132      -5.254   9.626 -10.063  1.00 15.00      A    C  
ATOM   1347  CE2 PHE A 132      -3.901   8.990 -11.925  1.00 15.00      A    C  
ATOM   1348  CZ  PHE A 132      -5.020   9.622 -11.423  1.00 15.00      A    C  
ATOM   1349  C   PHE A 132      -1.260   5.543  -7.959  1.00 15.00      A    C  
ATOM   1350  O   PHE A 132      -0.938   5.957  -6.845  1.00 15.00      A    O  
ATOM   1351  N   MET A 133      -0.629   4.547  -8.574  1.00 15.00      A    N  
ATOM   1352  HN  MET A 133      -0.943   4.256  -9.454  1.00 15.00      A    H  
ATOM   1353  CA  MET A 133       0.521   3.881  -7.975  1.00 15.00      A    C  
ATOM   1354  CB  MET A 133       0.677   2.471  -8.550  1.00 15.00      A    C  
ATOM   1355  CG  MET A 133      -0.621   1.676  -8.604  1.00 15.00      A    C  
ATOM   1356  SD  MET A 133      -1.102   1.005  -7.000  1.00 15.00      A    S  
ATOM   1357  CE  MET A 133      -0.003  -0.405  -6.890  1.00 15.00      A    C  
ATOM   1358  C   MET A 133       1.774   4.703  -8.254  1.00 15.00      A    C  
ATOM   1359  O   MET A 133       2.060   5.031  -9.406  1.00 15.00      A    O  
ATOM   1360  N   LEU A 134       2.515   5.047  -7.205  1.00 15.00      A    N  
ATOM   1361  HN  LEU A 134       2.251   4.748  -6.310  1.00 15.00      A    H  
ATOM   1362  CA  LEU A 134       3.716   5.860  -7.361  1.00 15.00      A    C  
ATOM   1363  CB  LEU A 134       3.587   7.161  -6.563  1.00 15.00      A    C  
ATOM   1364  CG  LEU A 134       2.405   8.067  -6.907  1.00 15.00      A    C  
ATOM   1365  CD1 LEU A 134       2.379   9.267  -5.975  1.00 15.00      A    C  
ATOM   1366  CD2 LEU A 134       2.478   8.520  -8.357  1.00 15.00      A    C  
ATOM   1367  C   LEU A 134       4.976   5.135  -6.912  1.00 15.00      A    C  
ATOM   1368  O   LEU A 134       4.931   4.232  -6.073  1.00 15.00      A    O  
ATOM   1369  N   ASP A 135       6.102   5.546  -7.485  1.00 15.00      A    N  
ATOM   1370  HN  ASP A 135       6.059   6.251  -8.164  1.00 15.00      A    H  
ATOM   1371  CA  ASP A 135       7.399   4.983  -7.136  1.00 15.00      A    C  
ATOM   1372  CB  ASP A 135       8.189   4.625  -8.399  1.00 15.00      A    C  
ATOM   1373  CG  ASP A 135       9.300   3.626  -8.134  1.00 15.00      A    C  
ATOM   1374  OD1 ASP A 135      10.367   4.037  -7.638  1.00 15.00      A    O  
ATOM   1375  OD2 ASP A 135       9.101   2.432  -8.424  1.00 15.00      A    O  
ATOM   1376  C   ASP A 135       8.159   6.008  -6.300  1.00 15.00      A    C  
ATOM   1377  O   ASP A 135       8.855   6.872  -6.836  1.00 15.00      A    O  
ATOM   1378  N   THR A 136       7.999   5.911  -4.982  1.00 15.00      A    N  
ATOM   1379  HN  THR A 136       7.440   5.189  -4.625  1.00 15.00      A    H  
ATOM   1380  CA  THR A 136       8.627   6.841  -4.044  1.00 15.00      A    C  
ATOM   1381  CB  THR A 136       8.098   6.627  -2.613  1.00 15.00      A    C  
ATOM   1382  OG1 THR A 136       8.205   5.240  -2.262  1.00 15.00      A    O  
ATOM   1383  HG1 THR A 136       9.123   5.023  -2.081  1.00 15.00      A    H  
ATOM   1384  CG2 THR A 136       6.643   7.059  -2.513  1.00 15.00      A    C  
ATOM   1385  C   THR A 136      10.154   6.768  -4.036  1.00 15.00      A    C  
ATOM   1386  O   THR A 136      10.814   7.654  -3.494  1.00 15.00      A    O  
ATOM   1387  N   VAL A 137      10.715   5.724  -4.637  1.00 15.00      A    N  
ATOM   1388  HN  VAL A 137      10.144   5.050  -5.063  1.00 15.00      A    H  
ATOM   1389  CA  VAL A 137      12.165   5.562  -4.680  1.00 15.00      A    C  
ATOM   1390  CB  VAL A 137      12.582   4.090  -4.856  1.00 15.00      A    C  
ATOM   1391  CG1 VAL A 137      13.910   3.834  -4.161  1.00 15.00      A    C  
ATOM   1392  CG2 VAL A 137      11.506   3.157  -4.322  1.00 15.00      A    C  
ATOM   1393  C   VAL A 137      12.786   6.406  -5.792  1.00 15.00      A    C  
ATOM   1394  O   VAL A 137      13.949   6.798  -5.711  1.00 15.00      A    O  
ATOM   1395  N   THR A 138      12.004   6.680  -6.831  1.00 15.00      A    N  
ATOM   1396  HN  THR A 138      11.090   6.328  -6.848  1.00 15.00      A    H  
ATOM   1397  CA  THR A 138      12.474   7.491  -7.949  1.00 15.00      A    C  
ATOM   1398  CB  THR A 138      12.055   6.897  -9.308  1.00 15.00      A    C  
ATOM   1399  OG1 THR A 138      10.637   6.702  -9.335  1.00 15.00      A    O  
ATOM   1400  HG1 THR A 138      10.407   5.947  -8.786  1.00 15.00      A    H  
ATOM   1401  CG2 THR A 138      12.752   5.567  -9.550  1.00 15.00      A    C  
ATOM   1402  C   THR A 138      11.945   8.918  -7.834  1.00 15.00      A    C  
ATOM   1403  O   THR A 138      12.067   9.717  -8.762  1.00 15.00      A    O  
ATOM   1404  N   LEU A 139      11.355   9.226  -6.682  1.00 15.00      A    N  
ATOM   1405  HN  LEU A 139      11.289   8.540  -5.985  1.00 15.00      A    H  
ATOM   1406  CA  LEU A 139      10.803  10.549  -6.425  1.00 15.00      A    C  
ATOM   1407  CB  LEU A 139       9.308  10.439  -6.102  1.00 15.00      A    C  
ATOM   1408  CG  LEU A 139       8.587  11.742  -5.745  1.00 15.00      A    C  
ATOM   1409  CD1 LEU A 139       8.522  12.672  -6.947  1.00 15.00      A    C  
ATOM   1410  CD2 LEU A 139       7.192  11.452  -5.215  1.00 15.00      A    C  
ATOM   1411  C   LEU A 139      11.539  11.228  -5.274  1.00 15.00      A    C  
ATOM   1412  O   LEU A 139      11.783  12.435  -5.304  1.00 15.00      A    O  
ATOM   1413  N   CYS A 140      11.896  10.441  -4.263  1.00 15.00      A    N  
ATOM   1414  HN  CYS A 140      11.683   9.485  -4.303  1.00 15.00      A    H  
ATOM   1415  CA  CYS A 140      12.595  10.965  -3.096  1.00 15.00      A    C  
ATOM   1416  C   CYS A 140      13.971  10.329  -2.932  1.00 15.00      A    C  
ATOM   1417  O   CYS A 140      14.833  10.867  -2.237  1.00 15.00      A    O  
ATOM   1418  CB  CYS A 140      11.759  10.733  -1.837  1.00 15.00      A    C  
ATOM   1419  SG  CYS A 140      10.057  11.368  -1.948  1.00 15.00      A    S  
ATOM   1420  N   GLY A 141      14.173   9.184  -3.578  1.00 15.00      A    N  
ATOM   1421  HN  GLY A 141      13.452   8.807  -4.124  1.00 15.00      A    H  
ATOM   1422  CA  GLY A 141      15.443   8.490  -3.482  1.00 15.00      A    C  
ATOM   1423  C   GLY A 141      15.348   7.258  -2.606  1.00 15.00      A    C  
ATOM   1424  O   GLY A 141      14.262   6.895  -2.158  1.00 15.00      A    O  
ATOM   1425  N   ASN A 142      16.483   6.613  -2.361  1.00 15.00      A    N  
ATOM   1426  HN  ASN A 142      17.319   6.948  -2.748  1.00 15.00      A    H  
ATOM   1427  CA  ASN A 142      16.511   5.417  -1.528  1.00 15.00      A    C  
ATOM   1428  CB  ASN A 142      17.465   4.373  -2.118  1.00 15.00      A    C  
ATOM   1429  CG  ASN A 142      17.102   2.949  -1.734  1.00 15.00      A    C  
ATOM   1430  OD1 ASN A 142      16.654   2.685  -0.619  1.00 15.00      A    O  
ATOM   1431  ND2 ASN A 142      17.285   2.023  -2.667  1.00 15.00      A    N  
ATOM   1432 HD21 ASN A 142      17.638   2.305  -3.537  1.00 15.00      A    H  
ATOM   1433 HD22 ASN A 142      17.060   1.094  -2.447  1.00 15.00      A    H  
ATOM   1434  C   ASN A 142      16.912   5.768  -0.097  1.00 15.00      A    C  
ATOM   1435  O   ASN A 142      17.880   6.496   0.126  1.00 15.00      A    O  
ATOM   1436  N   SER A 143      16.157   5.247   0.866  1.00 15.00      A    N  
ATOM   1437  HN  SER A 143      15.403   4.671   0.620  1.00 15.00      A    H  
ATOM   1438  CA  SER A 143      16.415   5.506   2.279  1.00 15.00      A    C  
ATOM   1439  CB  SER A 143      15.183   5.153   3.115  1.00 15.00      A    C  
ATOM   1440  OG  SER A 143      14.761   3.824   2.868  1.00 15.00      A    O  
ATOM   1441  HG  SER A 143      15.528   3.252   2.800  1.00 15.00      A    H  
ATOM   1442  C   SER A 143      17.638   4.742   2.790  1.00 15.00      A    C  
ATOM   1443  O   SER A 143      18.229   5.111   3.806  1.00 15.00      A    O  
ATOM   1444  N   ASP A 144      18.018   3.683   2.077  1.00 15.00      A    N  
ATOM   1445  HN  ASP A 144      17.511   3.442   1.274  1.00 15.00      A    H  
ATOM   1446  CA  ASP A 144      19.168   2.870   2.463  1.00 15.00      A    C  
ATOM   1447  CB  ASP A 144      19.071   1.468   1.854  1.00 15.00      A    C  
ATOM   1448  CG  ASP A 144      17.863   0.697   2.343  1.00 15.00      A    C  
ATOM   1449  OD1 ASP A 144      17.836   0.325   3.534  1.00 15.00      A    O  
ATOM   1450  OD2 ASP A 144      16.945   0.462   1.535  1.00 15.00      A    O  
ATOM   1451  C   ASP A 144      20.489   3.524   2.057  1.00 15.00      A    C  
ATOM   1452  O   ASP A 144      21.560   3.084   2.476  1.00 15.00      A    O  
ATOM   1453  N   ASP A 145      20.408   4.576   1.245  1.00 15.00      A    N  
ATOM   1454  HN  ASP A 145      19.526   4.882   0.946  1.00 15.00      A    H  
ATOM   1455  CA  ASP A 145      21.600   5.284   0.784  1.00 15.00      A    C  
ATOM   1456  CB  ASP A 145      21.363   5.902  -0.598  1.00 15.00      A    C  
ATOM   1457  CG  ASP A 145      21.221   4.866  -1.697  1.00 15.00      A    C  
ATOM   1458  OD1 ASP A 145      21.827   3.783  -1.577  1.00 15.00      A    O  
ATOM   1459  OD2 ASP A 145      20.507   5.142  -2.680  1.00 15.00      A    O  
ATOM   1460  C   ASP A 145      22.032   6.367   1.770  1.00 15.00      A    C  
ATOM   1461  O   ASP A 145      23.094   6.971   1.615  1.00 15.00      A    O  
ATOM   1462  N   PHE A 146      21.205   6.615   2.782  1.00 15.00      A    N  
ATOM   1463  HN  PHE A 146      20.373   6.104   2.856  1.00 15.00      A    H  
ATOM   1464  CA  PHE A 146      21.511   7.629   3.784  1.00 15.00      A    C  
ATOM   1465  CB  PHE A 146      20.470   8.752   3.750  1.00 15.00      A    C  
ATOM   1466  CG  PHE A 146      20.334   9.404   2.401  1.00 15.00      A    C  
ATOM   1467  CD1 PHE A 146      19.256   9.113   1.581  1.00 15.00      A    C  
ATOM   1468  CD2 PHE A 146      21.290  10.301   1.951  1.00 15.00      A    C  
ATOM   1469  CE1 PHE A 146      19.132   9.704   0.338  1.00 15.00      A    C  
ATOM   1470  CE2 PHE A 146      21.171  10.897   0.708  1.00 15.00      A    C  
ATOM   1471  CZ  PHE A 146      20.091  10.597  -0.099  1.00 15.00      A    C  
ATOM   1472  C   PHE A 146      21.600   7.016   5.179  1.00 15.00      A    C  
ATOM   1473  O   PHE A 146      20.963   6.001   5.461  1.00 15.00      A    O  
ATOM   1474  N   LEU A 147      22.396   7.640   6.046  1.00 15.00      A    N  
ATOM   1475  HN  LEU A 147      22.874   8.446   5.759  1.00 15.00      A    H  
ATOM   1476  CA  LEU A 147      22.577   7.157   7.413  1.00 15.00      A    C  
ATOM   1477  CB  LEU A 147      23.790   7.824   8.066  1.00 15.00      A    C  
ATOM   1478  CG  LEU A 147      25.162   7.304   7.632  1.00 15.00      A    C  
ATOM   1479  CD1 LEU A 147      26.266   8.184   8.196  1.00 15.00      A    C  
ATOM   1480  CD2 LEU A 147      25.351   5.860   8.074  1.00 15.00      A    C  
ATOM   1481  C   LEU A 147      21.331   7.388   8.262  1.00 15.00      A    C  
ATOM   1482  O   LEU A 147      21.039   6.614   9.174  1.00 15.00      A    O  
ATOM   1483  N   SER A 148      20.597   8.454   7.952  1.00 15.00      A    N  
ATOM   1484  HN  SER A 148      20.883   9.032   7.214  1.00 15.00      A    H  
ATOM   1485  CA  SER A 148      19.380   8.788   8.684  1.00 15.00      A    C  
ATOM   1486  CB  SER A 148      19.036  10.266   8.489  1.00 15.00      A    C  
ATOM   1487  OG  SER A 148      18.730  10.543   7.133  1.00 15.00      A    O  
ATOM   1488  HG  SER A 148      19.533  10.511   6.608  1.00 15.00      A    H  
ATOM   1489  C   SER A 148      18.205   7.920   8.238  1.00 15.00      A    C  
ATOM   1490  O   SER A 148      17.119   7.992   8.817  1.00 15.00      A    O  
ATOM   1491  N   GLN A 149      18.437   7.100   7.205  1.00 15.00      A    N  
ATOM   1492  HN  GLN A 149      19.331   7.086   6.804  1.00 15.00      A    H  
ATOM   1493  CA  GLN A 149      17.407   6.216   6.654  1.00 15.00      A    C  
ATOM   1494  CB  GLN A 149      16.986   5.142   7.664  1.00 15.00      A    C  
ATOM   1495  CG  GLN A 149      18.120   4.215   8.083  1.00 15.00      A    C  
ATOM   1496  CD  GLN A 149      17.764   2.744   7.963  1.00 15.00      A    C  
ATOM   1497  OE1 GLN A 149      18.625   1.908   7.692  1.00 15.00      A    O  
ATOM   1498  NE2 GLN A 149      16.493   2.416   8.169  1.00 15.00      A    N  
ATOM   1499 HE21 GLN A 149      15.859   3.132   8.387  1.00 15.00      A    H  
ATOM   1500 HE22 GLN A 149      16.241   1.472   8.094  1.00 15.00      A    H  
ATOM   1501  C   GLN A 149      16.208   7.012   6.143  1.00 15.00      A    C  
ATOM   1502  O   GLN A 149      15.074   6.531   6.143  1.00 15.00      A    O  
ATOM   1503  N   GLN A 150      16.484   8.235   5.701  1.00 15.00      A    N  
ATOM   1504  HN  GLN A 150      17.413   8.548   5.727  1.00 15.00      A    H  
ATOM   1505  CA  GLN A 150      15.462   9.126   5.180  1.00 15.00      A    C  
ATOM   1506  CB  GLN A 150      15.287  10.320   6.126  1.00 15.00      A    C  
ATOM   1507  CG  GLN A 150      14.316  11.381   5.629  1.00 15.00      A    C  
ATOM   1508  CD  GLN A 150      12.865  10.975   5.793  1.00 15.00      A    C  
ATOM   1509  OE1 GLN A 150      12.020  11.317   4.967  1.00 15.00      A    O  
ATOM   1510  NE2 GLN A 150      12.564  10.260   6.871  1.00 15.00      A    N  
ATOM   1511 HE21 GLN A 150      13.286  10.036   7.495  1.00 15.00      A    H  
ATOM   1512 HE22 GLN A 150      11.633   9.982   6.996  1.00 15.00      A    H  
ATOM   1513  C   GLN A 150      15.865   9.617   3.793  1.00 15.00      A    C  
ATOM   1514  O   GLN A 150      16.955  10.166   3.623  1.00 15.00      A    O  
ATOM   1515  N   PRO A 151      15.000   9.409   2.781  1.00 15.00      A    N  
ATOM   1516  CA  PRO A 151      15.267   9.842   1.403  1.00 15.00      A    C  
ATOM   1517  CB  PRO A 151      14.023   9.390   0.629  1.00 15.00      A    C  
ATOM   1518  CG  PRO A 151      12.972   9.189   1.669  1.00 15.00      A    C  
ATOM   1519  CD  PRO A 151      13.696   8.734   2.902  1.00 15.00      A    C  
ATOM   1520  C   PRO A 151      15.438  11.358   1.315  1.00 15.00      A    C  
ATOM   1521  O   PRO A 151      14.465  12.111   1.358  1.00 15.00      A    O  
ATOM   1522  N   GLU A 152      16.689  11.794   1.207  1.00 15.00      A    N  
ATOM   1523  HN  GLU A 152      17.420  11.141   1.177  1.00 15.00      A    H  
ATOM   1524  CA  GLU A 152      17.008  13.216   1.134  1.00 15.00      A    C  
ATOM   1525  CB  GLU A 152      18.361  13.490   1.796  1.00 15.00      A    C  
ATOM   1526  CG  GLU A 152      18.378  13.281   3.304  1.00 15.00      A    C  
ATOM   1527  CD  GLU A 152      19.783  13.234   3.875  1.00 15.00      A    C  
ATOM   1528  OE1 GLU A 152      20.666  13.943   3.344  1.00 15.00      A    O  
ATOM   1529  OE2 GLU A 152      20.002  12.489   4.855  1.00 15.00      A    O  
ATOM   1530  C   GLU A 152      17.019  13.723  -0.302  1.00 15.00      A    C  
ATOM   1531  O   GLU A 152      16.634  14.863  -0.567  1.00 15.00      A    O  
ATOM   1532  N   ARG A 153      17.457  12.875  -1.228  1.00 15.00      A    N  
ATOM   1533  HN  ARG A 153      17.737  11.975  -0.960  1.00 15.00      A    H  
ATOM   1534  CA  ARG A 153      17.527  13.255  -2.634  1.00 15.00      A    C  
ATOM   1535  CB  ARG A 153      18.778  14.106  -2.889  1.00 15.00      A    C  
ATOM   1536  CG  ARG A 153      20.083  13.426  -2.501  1.00 15.00      A    C  
ATOM   1537  CD  ARG A 153      21.254  14.392  -2.560  1.00 15.00      A    C  
ATOM   1538  NE  ARG A 153      22.508  13.756  -2.161  1.00 15.00      A    N  
ATOM   1539  HE  ARG A 153      22.992  13.244  -2.842  1.00 15.00      A    H  
ATOM   1540  CZ  ARG A 153      23.023  13.835  -0.934  1.00 15.00      A    C  
ATOM   1541  NH1 ARG A 153      22.391  14.515   0.015  1.00 15.00      A    N  
ATOM   1542 HH11 ARG A 153      21.490  14.990  -0.198  1.00 15.00      A    H  
ATOM   1543 HH12 ARG A 153      22.795  14.573   0.972  1.00 15.00      A    H  
ATOM   1544  NH2 ARG A 153      24.173  13.234  -0.657  1.00 15.00      A    N  
ATOM   1545 HH21 ARG A 153      24.675  12.703  -1.397  1.00 15.00      A    H  
ATOM   1546 HH22 ARG A 153      24.575  13.296   0.301  1.00 15.00      A    H  
ATOM   1547  C   ARG A 153      17.535  12.034  -3.550  1.00 15.00      A    C  
ATOM   1548  O   ARG A 153      18.150  11.014  -3.235  1.00 15.00      A    O  
ATOM   1549  N   PRO A 154      16.832  12.120  -4.694  1.00 15.00      A    N  
ATOM   1550  CA  PRO A 154      16.784  11.032  -5.673  1.00 15.00      A    C  
ATOM   1551  CB  PRO A 154      15.576  11.402  -6.536  1.00 15.00      A    C  
ATOM   1552  CG  PRO A 154      15.518  12.889  -6.478  1.00 15.00      A    C  
ATOM   1553  CD  PRO A 154      16.017  13.279  -5.112  1.00 15.00      A    C  
ATOM   1554  C   PRO A 154      18.055  11.017  -6.520  1.00 15.00      A    C  
ATOM   1555  O   PRO A 154      18.794  12.003  -6.553  1.00 15.00      A    O  
ATOM   1556  N   ARG A 155      18.315   9.901  -7.193  1.00 15.00      A    N  
ATOM   1557  HN  ARG A 155      17.698   9.143  -7.125  1.00 15.00      A    H  
ATOM   1558  CA  ARG A 155      19.504   9.785  -8.031  1.00 15.00      A    C  
ATOM   1559  CB  ARG A 155      19.719   8.342  -8.489  1.00 15.00      A    C  
ATOM   1560  CG  ARG A 155      21.130   8.065  -8.981  1.00 15.00      A    C  
ATOM   1561  CD  ARG A 155      21.340   6.592  -9.282  1.00 15.00      A    C  
ATOM   1562  NE  ARG A 155      22.737   6.300  -9.594  1.00 15.00      A    N  
ATOM   1563  HE  ARG A 155      23.396   7.004  -9.417  1.00 15.00      A    H  
ATOM   1564  CZ  ARG A 155      23.160   5.143 -10.097  1.00 15.00      A    C  
ATOM   1565  NH1 ARG A 155      22.297   4.167 -10.350  1.00 15.00      A    N  
ATOM   1566 HH11 ARG A 155      21.285   4.304 -10.153  1.00 15.00      A    H  
ATOM   1567 HH12 ARG A 155      22.632   3.265 -10.744  1.00 15.00      A    H  
ATOM   1568  NH2 ARG A 155      24.449   4.963 -10.350  1.00 15.00      A    N  
ATOM   1569 HH21 ARG A 155      24.781   4.059 -10.744  1.00 15.00      A    H  
ATOM   1570 HH22 ARG A 155      25.130   5.725 -10.154  1.00 15.00      A    H  
ATOM   1571  C   ARG A 155      19.429  10.728  -9.231  1.00 15.00      A    C  
ATOM   1572  O   ARG A 155      20.442  11.278  -9.665  1.00 15.00      A    O  
ATOM   1573  N   ASP A 156      18.222  10.917  -9.753  1.00 15.00      A    N  
ATOM   1574  HN  ASP A 156      17.454  10.450  -9.363  1.00 15.00      A    H  
ATOM   1575  CA  ASP A 156      18.011  11.802 -10.890  1.00 15.00      A    C  
ATOM   1576  CB  ASP A 156      17.649  10.998 -12.141  1.00 15.00      A    C  
ATOM   1577  CG  ASP A 156      17.928  11.758 -13.424  1.00 15.00      A    C  
ATOM   1578  OD1 ASP A 156      19.059  11.652 -13.942  1.00 15.00      A    O  
ATOM   1579  OD2 ASP A 156      17.017  12.458 -13.910  1.00 15.00      A    O  
ATOM   1580  C   ASP A 156      16.922  12.824 -10.574  1.00 15.00      A    C  
ATOM   1581  O   ASP A 156      15.782  12.460 -10.280  1.00 15.00      A    O  
ATOM   1582  N   VAL A 157      17.284  14.103 -10.631  1.00 15.00      A    N  
ATOM   1583  HN  VAL A 157      18.207  14.326 -10.872  1.00 15.00      A    H  
ATOM   1584  CA  VAL A 157      16.346  15.185 -10.341  1.00 15.00      A    C  
ATOM   1585  CB  VAL A 157      17.067  16.546 -10.223  1.00 15.00      A    C  
ATOM   1586  CG1 VAL A 157      16.105  17.631  -9.757  1.00 15.00      A    C  
ATOM   1587  CG2 VAL A 157      18.254  16.442  -9.276  1.00 15.00      A    C  
ATOM   1588  C   VAL A 157      15.248  15.276 -11.400  1.00 15.00      A    C  
ATOM   1589  O   VAL A 157      14.090  15.549 -11.082  1.00 15.00      A    O  
ATOM   1590  N   LYS A 158      15.616  15.034 -12.657  1.00 15.00      A    N  
ATOM   1591  HN  LYS A 158      16.551  14.810 -12.847  1.00 15.00      A    H  
ATOM   1592  CA  LYS A 158      14.660  15.089 -13.758  1.00 15.00      A    C  
ATOM   1593  CB  LYS A 158      15.383  15.098 -15.108  1.00 15.00      A    C  
ATOM   1594  CG  LYS A 158      14.476  15.375 -16.296  1.00 15.00      A    C  
ATOM   1595  CD  LYS A 158      15.261  15.425 -17.596  1.00 15.00      A    C  
ATOM   1596  CE  LYS A 158      14.351  15.729 -18.776  1.00 15.00      A    C  
ATOM   1597  NZ  LYS A 158      15.109  15.816 -20.054  1.00 15.00      A    N  
ATOM   1598  HZ1 LYS A 158      14.462  16.031 -20.840  1.00 15.00      A    H  
ATOM   1599  HZ2 LYS A 158      15.585  14.912 -20.250  1.00 15.00      A    H  
ATOM   1600  HZ3 LYS A 158      15.827  16.567 -19.994  1.00 15.00      A    H  
ATOM   1601  C   LYS A 158      13.667  13.929 -13.689  1.00 15.00      A    C  
ATOM   1602  O   LYS A 158      12.492  14.094 -14.006  1.00 15.00      A    O  
ATOM   1603  N   LEU A 159      14.147  12.761 -13.261  1.00 15.00      A    N  
ATOM   1604  HN  LEU A 159      15.096  12.695 -13.021  1.00 15.00      A    H  
ATOM   1605  CA  LEU A 159      13.303  11.573 -13.142  1.00 15.00      A    C  
ATOM   1606  CB  LEU A 159      14.160  10.335 -12.859  1.00 15.00      A    C  
ATOM   1607  CG  LEU A 159      13.431   8.988 -12.829  1.00 15.00      A    C  
ATOM   1608  CD1 LEU A 159      12.777   8.699 -14.172  1.00 15.00      A    C  
ATOM   1609  CD2 LEU A 159      14.389   7.870 -12.448  1.00 15.00      A    C  
ATOM   1610  C   LEU A 159      12.250  11.755 -12.048  1.00 15.00      A    C  
ATOM   1611  O   LEU A 159      11.141  11.227 -12.146  1.00 15.00      A    O  
ATOM   1612  N   ALA A 160      12.606  12.512 -11.013  1.00 15.00      A    N  
ATOM   1613  HN  ALA A 160      13.505  12.902 -10.994  1.00 15.00      A    H  
ATOM   1614  CA  ALA A 160      11.695  12.776  -9.905  1.00 15.00      A    C  
ATOM   1615  CB  ALA A 160      12.475  13.230  -8.682  1.00 15.00      A    C  
ATOM   1616  C   ALA A 160      10.657  13.825 -10.291  1.00 15.00      A    C  
ATOM   1617  O   ALA A 160       9.491  13.728  -9.909  1.00 15.00      A    O  
ATOM   1618  N   ARG A 161      11.091  14.824 -11.060  1.00 15.00      A    N  
ATOM   1619  HN  ARG A 161      12.032  14.840 -11.334  1.00 15.00      A    H  
ATOM   1620  CA  ARG A 161      10.205  15.895 -11.503  1.00 15.00      A    C  
ATOM   1621  CB  ARG A 161      11.007  17.083 -12.036  1.00 15.00      A    C  
ATOM   1622  CG  ARG A 161      11.713  17.893 -10.961  1.00 15.00      A    C  
ATOM   1623  CD  ARG A 161      12.291  19.178 -11.534  1.00 15.00      A    C  
ATOM   1624  NE  ARG A 161      11.252  20.060 -12.066  1.00 15.00      A    N  
ATOM   1625  HE  ARG A 161      10.565  20.377 -11.442  1.00 15.00      A    H  
ATOM   1626  CZ  ARG A 161      11.183  20.447 -13.340  1.00 15.00      A    C  
ATOM   1627  NH1 ARG A 161      12.094  20.033 -14.215  1.00 15.00      A    N  
ATOM   1628 HH11 ARG A 161      12.861  19.401 -13.908  1.00 15.00      A    H  
ATOM   1629 HH12 ARG A 161      12.039  20.339 -15.208  1.00 15.00      A    H  
ATOM   1630  NH2 ARG A 161      10.201  21.246 -13.740  1.00 15.00      A    N  
ATOM   1631 HH21 ARG A 161       9.482  21.566 -13.061  1.00 15.00      A    H  
ATOM   1632 HH22 ARG A 161      10.148  21.551 -14.734  1.00 15.00      A    H  
ATOM   1633  C   ARG A 161       9.217  15.407 -12.557  1.00 15.00      A    C  
ATOM   1634  O   ARG A 161       8.108  15.925 -12.658  1.00 15.00      A    O  
ATOM   1635  N   THR A 162       9.628  14.414 -13.344  1.00 15.00      A    N  
ATOM   1636  HN  THR A 162      10.534  14.057 -13.229  1.00 15.00      A    H  
ATOM   1637  CA  THR A 162       8.768  13.852 -14.382  1.00 15.00      A    C  
ATOM   1638  CB  THR A 162       9.551  12.924 -15.337  1.00 15.00      A    C  
ATOM   1639  OG1 THR A 162      10.573  13.677 -16.002  1.00 15.00      A    O  
ATOM   1640  HG1 THR A 162      10.255  14.567 -16.173  1.00 15.00      A    H  
ATOM   1641  CG2 THR A 162       8.630  12.313 -16.382  1.00 15.00      A    C  
ATOM   1642  C   THR A 162       7.588  13.097 -13.765  1.00 15.00      A    C  
ATOM   1643  O   THR A 162       6.465  13.178 -14.261  1.00 15.00      A    O  
ATOM   1644  N   GLN A 163       7.846  12.379 -12.672  1.00 15.00      A    N  
ATOM   1645  HN  GLN A 163       8.760  12.355 -12.317  1.00 15.00      A    H  
ATOM   1646  CA  GLN A 163       6.798  11.625 -11.988  1.00 15.00      A    C  
ATOM   1647  CB  GLN A 163       7.406  10.641 -10.990  1.00 15.00      A    C  
ATOM   1648  CG  GLN A 163       6.398   9.691 -10.358  1.00 15.00      A    C  
ATOM   1649  CD  GLN A 163       6.988   8.893  -9.214  1.00 15.00      A    C  
ATOM   1650  OE1 GLN A 163       6.280   8.491  -8.291  1.00 15.00      A    O  
ATOM   1651  NE2 GLN A 163       8.294   8.667  -9.265  1.00 15.00      A    N  
ATOM   1652 HE21 GLN A 163       8.794   9.025 -10.028  1.00 15.00      A    H  
ATOM   1653 HE22 GLN A 163       8.705   8.154  -8.538  1.00 15.00      A    H  
ATOM   1654  C   GLN A 163       5.837  12.567 -11.270  1.00 15.00      A    C  
ATOM   1655  O   GLN A 163       4.635  12.308 -11.202  1.00 15.00      A    O  
ATOM   1656  N   LEU A 164       6.376  13.665 -10.741  1.00 15.00      A    N  
ATOM   1657  HN  LEU A 164       7.341  13.815 -10.831  1.00 15.00      A    H  
ATOM   1658  CA  LEU A 164       5.568  14.649 -10.032  1.00 15.00      A    C  
ATOM   1659  CB  LEU A 164       6.453  15.598  -9.218  1.00 15.00      A    C  
ATOM   1660  CG  LEU A 164       5.734  16.449  -8.168  1.00 15.00      A    C  
ATOM   1661  CD1 LEU A 164       5.168  15.573  -7.059  1.00 15.00      A    C  
ATOM   1662  CD2 LEU A 164       6.670  17.503  -7.600  1.00 15.00      A    C  
ATOM   1663  C   LEU A 164       4.694  15.438 -11.001  1.00 15.00      A    C  
ATOM   1664  O   LEU A 164       3.551  15.763 -10.688  1.00 15.00      A    O  
ATOM   1665  N   SER A 165       5.241  15.740 -12.180  1.00 15.00      A    N  
ATOM   1666  HN  SER A 165       6.162  15.458 -12.366  1.00 15.00      A    H  
ATOM   1667  CA  SER A 165       4.503  16.480 -13.202  1.00 15.00      A    C  
ATOM   1668  CB  SER A 165       5.446  17.010 -14.285  1.00 15.00      A    C  
ATOM   1669  OG  SER A 165       6.322  17.993 -13.762  1.00 15.00      A    O  
ATOM   1670  HG  SER A 165       5.813  18.753 -13.472  1.00 15.00      A    H  
ATOM   1671  C   SER A 165       3.418  15.605 -13.820  1.00 15.00      A    C  
ATOM   1672  O   SER A 165       2.380  16.101 -14.259  1.00 15.00      A    O  
ATOM   1673  N   TRP A 166       3.674  14.300 -13.853  1.00 15.00      A    N  
ATOM   1674  HN  TRP A 166       4.532  13.975 -13.504  1.00 15.00      A    H  
ATOM   1675  CA  TRP A 166       2.722  13.337 -14.390  1.00 15.00      A    C  
ATOM   1676  CB  TRP A 166       3.404  11.972 -14.573  1.00 15.00      A    C  
ATOM   1677  CG  TRP A 166       2.461  10.824 -14.797  1.00 15.00      A    C  
ATOM   1678  CD1 TRP A 166       1.899  10.438 -15.980  1.00 15.00      A    C  
ATOM   1679  CD2 TRP A 166       1.974   9.906 -13.807  1.00 15.00      A    C  
ATOM   1680  NE1 TRP A 166       1.090   9.344 -15.787  1.00 15.00      A    N  
ATOM   1681  HE1 TRP A 166       0.577   8.885 -16.485  1.00 15.00      A    H  
ATOM   1682  CE2 TRP A 166       1.120   8.998 -14.461  1.00 15.00      A    C  
ATOM   1683  CE3 TRP A 166       2.177   9.769 -12.430  1.00 15.00      A    C  
ATOM   1684  CZ2 TRP A 166       0.472   7.965 -13.787  1.00 15.00      A    C  
ATOM   1685  CZ3 TRP A 166       1.534   8.743 -11.764  1.00 15.00      A    C  
ATOM   1686  CH2 TRP A 166       0.689   7.858 -12.441  1.00 15.00      A    C  
ATOM   1687  C   TRP A 166       1.529  13.215 -13.446  1.00 15.00      A    C  
ATOM   1688  O   TRP A 166       0.382  13.144 -13.885  1.00 15.00      A    O  
ATOM   1689  N   LEU A 167       1.820  13.212 -12.146  1.00 15.00      A    N  
ATOM   1690  HN  LEU A 167       2.758  13.286 -11.870  1.00 15.00      A    H  
ATOM   1691  CA  LEU A 167       0.793  13.100 -11.119  1.00 15.00      A    C  
ATOM   1692  CB  LEU A 167       1.442  12.838  -9.757  1.00 15.00      A    C  
ATOM   1693  CG  LEU A 167       0.488  12.579  -8.589  1.00 15.00      A    C  
ATOM   1694  CD1 LEU A 167      -0.262  11.269  -8.785  1.00 15.00      A    C  
ATOM   1695  CD2 LEU A 167       1.245  12.578  -7.270  1.00 15.00      A    C  
ATOM   1696  C   LEU A 167      -0.069  14.359 -11.057  1.00 15.00      A    C  
ATOM   1697  O   LEU A 167      -1.253  14.291 -10.734  1.00 15.00      A    O  
ATOM   1698  N   LYS A 168       0.532  15.504 -11.372  1.00 15.00      A    N  
ATOM   1699  HN  LYS A 168       1.480  15.492 -11.623  1.00 15.00      A    H  
ATOM   1700  CA  LYS A 168      -0.183  16.778 -11.356  1.00 15.00      A    C  
ATOM   1701  CB  LYS A 168       0.795  17.948 -11.457  1.00 15.00      A    C  
ATOM   1702  CG  LYS A 168       1.617  18.170 -10.199  1.00 15.00      A    C  
ATOM   1703  CD  LYS A 168       2.741  19.162 -10.439  1.00 15.00      A    C  
ATOM   1704  CE  LYS A 168       2.590  20.390  -9.558  1.00 15.00      A    C  
ATOM   1705  NZ  LYS A 168       3.843  20.690  -8.812  1.00 15.00      A    N  
ATOM   1706  HZ1 LYS A 168       3.993  19.981  -8.064  1.00 15.00      A    H  
ATOM   1707  HZ2 LYS A 168       3.782  21.631  -8.376  1.00 15.00      A    H  
ATOM   1708  HZ3 LYS A 168       4.656  20.672  -9.460  1.00 15.00      A    H  
ATOM   1709  C   LYS A 168      -1.209  16.853 -12.480  1.00 15.00      A    C  
ATOM   1710  O   LYS A 168      -2.305  17.379 -12.293  1.00 15.00      A    O  
ATOM   1711  N   LYS A 169      -0.846  16.324 -13.647  1.00 15.00      A    N  
ATOM   1712  HN  LYS A 169       0.045  15.923 -13.733  1.00 15.00      A    H  
ATOM   1713  CA  LYS A 169      -1.740  16.327 -14.801  1.00 15.00      A    C  
ATOM   1714  CB  LYS A 169      -0.960  16.055 -16.092  1.00 15.00      A    C  
ATOM   1715  CG  LYS A 169       0.138  17.064 -16.394  1.00 15.00      A    C  
ATOM   1716  CD  LYS A 169       0.732  16.828 -17.775  1.00 15.00      A    C  
ATOM   1717  CE  LYS A 169       1.988  17.657 -17.996  1.00 15.00      A    C  
ATOM   1718  NZ  LYS A 169       3.180  17.055 -17.333  1.00 15.00      A    N  
ATOM   1719  HZ1 LYS A 169       3.333  16.088 -17.684  1.00 15.00      A    H  
ATOM   1720  HZ2 LYS A 169       3.038  17.020 -16.304  1.00 15.00      A    H  
ATOM   1721  HZ3 LYS A 169       4.027  17.624 -17.536  1.00 15.00      A    H  
ATOM   1722  C   LYS A 169      -2.841  15.282 -14.640  1.00 15.00      A    C  
ATOM   1723  O   LYS A 169      -3.968  15.478 -15.095  1.00 15.00      A    O  
ATOM   1724  N   GLN A 170      -2.500  14.173 -13.988  1.00 15.00      A    N  
ATOM   1725  HN  GLN A 170      -1.585  14.085 -13.649  1.00 15.00      A    H  
ATOM   1726  CA  GLN A 170      -3.444  13.081 -13.766  1.00 15.00      A    C  
ATOM   1727  CB  GLN A 170      -2.700  11.804 -13.377  1.00 15.00      A    C  
ATOM   1728  CG  GLN A 170      -1.957  11.133 -14.522  1.00 15.00      A    C  
ATOM   1729  CD  GLN A 170      -2.886  10.556 -15.572  1.00 15.00      A    C  
ATOM   1730  OE1 GLN A 170      -4.012  10.158 -15.275  1.00 15.00      A    O  
ATOM   1731  NE2 GLN A 170      -2.412  10.500 -16.810  1.00 15.00      A    N  
ATOM   1732 HE21 GLN A 170      -1.503  10.828 -16.973  1.00 15.00      A    H  
ATOM   1733 HE22 GLN A 170      -2.990  10.132 -17.511  1.00 15.00      A    H  
ATOM   1734  C   GLN A 170      -4.489  13.421 -12.705  1.00 15.00      A    C  
ATOM   1735  O   GLN A 170      -5.656  13.056 -12.841  1.00 15.00      A    O  
ATOM   1736  N   LEU A 171      -4.066  14.116 -11.650  1.00 15.00      A    N  
ATOM   1737  HN  LEU A 171      -3.123  14.380 -11.599  1.00 15.00      A    H  
ATOM   1738  CA  LEU A 171      -4.970  14.497 -10.566  1.00 15.00      A    C  
ATOM   1739  CB  LEU A 171      -4.180  14.897  -9.316  1.00 15.00      A    C  
ATOM   1740  CG  LEU A 171      -3.468  13.768  -8.567  1.00 15.00      A    C  
ATOM   1741  CD1 LEU A 171      -2.627  14.328  -7.429  1.00 15.00      A    C  
ATOM   1742  CD2 LEU A 171      -4.472  12.754  -8.041  1.00 15.00      A    C  
ATOM   1743  C   LEU A 171      -5.904  15.631 -10.981  1.00 15.00      A    C  
ATOM   1744  O   LEU A 171      -7.025  15.738 -10.482  1.00 15.00      A    O  
ATOM   1745  N   ALA A 172      -5.434  16.476 -11.896  1.00 15.00      A    N  
ATOM   1746  HN  ALA A 172      -4.530  16.342 -12.250  1.00 15.00      A    H  
ATOM   1747  CA  ALA A 172      -6.229  17.599 -12.382  1.00 15.00      A    C  
ATOM   1748  CB  ALA A 172      -5.325  18.673 -12.966  1.00 15.00      A    C  
ATOM   1749  C   ALA A 172      -7.254  17.143 -13.418  1.00 15.00      A    C  
ATOM   1750  O   ALA A 172      -8.290  17.781 -13.604  1.00 15.00      A    O  
ATOM   1751  N   ALA A 173      -6.958  16.031 -14.086  1.00 15.00      A    N  
ATOM   1752  HN  ALA A 173      -6.118  15.565 -13.890  1.00 15.00      A    H  
ATOM   1753  CA  ALA A 173      -7.851  15.489 -15.105  1.00 15.00      A    C  
ATOM   1754  CB  ALA A 173      -7.064  15.077 -16.340  1.00 15.00      A    C  
ATOM   1755  C   ALA A 173      -8.671  14.315 -14.576  1.00 15.00      A    C  
ATOM   1756  O   ALA A 173      -9.422  13.686 -15.324  1.00 15.00      A    O  
ATOM   1757  N   ALA A 174      -8.525  14.022 -13.284  1.00 15.00      A    N  
ATOM   1758  HN  ALA A 174      -7.909  14.555 -12.740  1.00 15.00      A    H  
ATOM   1759  CA  ALA A 174      -9.260  12.925 -12.662  1.00 15.00      A    C  
ATOM   1760  CB  ALA A 174      -8.698  12.614 -11.284  1.00 15.00      A    C  
ATOM   1761  C   ALA A 174     -10.748  13.251 -12.575  1.00 15.00      A    C  
ATOM   1762  O   ALA A 174     -11.144  14.232 -11.945  1.00 15.00      A    O  
ATOM   1763  N   ARG A 175     -11.565  12.422 -13.216  1.00 15.00      A    N  
ATOM   1764  HN  ARG A 175     -11.187  11.655 -13.694  1.00 15.00      A    H  
ATOM   1765  CA  ARG A 175     -13.009  12.622 -13.226  1.00 15.00      A    C  
ATOM   1766  CB  ARG A 175     -13.530  12.642 -14.664  1.00 15.00      A    C  
ATOM   1767  CG  ARG A 175     -13.193  13.917 -15.420  1.00 15.00      A    C  
ATOM   1768  CD  ARG A 175     -14.033  15.085 -14.928  1.00 15.00      A    C  
ATOM   1769  NE  ARG A 175     -15.401  15.028 -15.439  1.00 15.00      A    N  
ATOM   1770  HE  ARG A 175     -15.531  15.192 -16.396  1.00 15.00      A    H  
ATOM   1771  CZ  ARG A 175     -16.470  14.768 -14.688  1.00 15.00      A    C  
ATOM   1772  NH1 ARG A 175     -16.338  14.540 -13.387  1.00 15.00      A    N  
ATOM   1773 HH11 ARG A 175     -17.178  14.338 -12.806  1.00 15.00      A    H  
ATOM   1774 HH12 ARG A 175     -15.396  14.561 -12.948  1.00 15.00      A    H  
ATOM   1775  NH2 ARG A 175     -17.674  14.733 -15.242  1.00 15.00      A    N  
ATOM   1776 HH21 ARG A 175     -17.781  14.907 -16.262  1.00 15.00      A    H  
ATOM   1777 HH22 ARG A 175     -18.511  14.531 -14.658  1.00 15.00      A    H  
ATOM   1778  C   ARG A 175     -13.731  11.549 -12.419  1.00 15.00      A    C  
ATOM   1779  O   ARG A 175     -14.962  11.509 -12.381  1.00 15.00      A    O  
ATOM   1780  N   GLU A 176     -12.955  10.683 -11.770  1.00 15.00      A    N  
ATOM   1781  HN  GLU A 176     -11.981  10.770 -11.842  1.00 15.00      A    H  
ATOM   1782  CA  GLU A 176     -13.513   9.607 -10.959  1.00 15.00      A    C  
ATOM   1783  CB  GLU A 176     -12.468   8.516 -10.701  1.00 15.00      A    C  
ATOM   1784  CG  GLU A 176     -12.123   7.675 -11.923  1.00 15.00      A    C  
ATOM   1785  CD  GLU A 176     -11.009   8.267 -12.772  1.00 15.00      A    C  
ATOM   1786  OE1 GLU A 176     -10.488   9.346 -12.414  1.00 15.00      A    O  
ATOM   1787  OE2 GLU A 176     -10.653   7.646 -13.794  1.00 15.00      A    O  
ATOM   1788  C   GLU A 176     -14.063  10.137  -9.640  1.00 15.00      A    C  
ATOM   1789  O   GLU A 176     -13.624  11.175  -9.144  1.00 15.00      A    O  
ATOM   1790  N   ASP A 177     -15.027   9.414  -9.080  1.00 15.00      A    N  
ATOM   1791  HN  ASP A 177     -15.327   8.593  -9.524  1.00 15.00      A    H  
ATOM   1792  CA  ASP A 177     -15.652   9.806  -7.822  1.00 15.00      A    C  
ATOM   1793  CB  ASP A 177     -16.945   9.020  -7.604  1.00 15.00      A    C  
ATOM   1794  CG  ASP A 177     -17.888   9.125  -8.787  1.00 15.00      A    C  
ATOM   1795  OD1 ASP A 177     -18.613  10.135  -8.880  1.00 15.00      A    O  
ATOM   1796  OD2 ASP A 177     -17.896   8.200  -9.623  1.00 15.00      A    O  
ATOM   1797  C   ASP A 177     -14.699   9.605  -6.649  1.00 15.00      A    C  
ATOM   1798  O   ASP A 177     -14.699  10.383  -5.694  1.00 15.00      A    O  
ATOM   1799  N   TYR A 178     -13.891   8.556  -6.728  1.00 15.00      A    N  
ATOM   1800  HN  TYR A 178     -13.949   7.966  -7.509  1.00 15.00      A    H  
ATOM   1801  CA  TYR A 178     -12.922   8.258  -5.684  1.00 15.00      A    C  
ATOM   1802  CB  TYR A 178     -13.198   6.891  -5.058  1.00 15.00      A    C  
ATOM   1803  CG  TYR A 178     -14.396   6.860  -4.139  1.00 15.00      A    C  
ATOM   1804  CD1 TYR A 178     -15.650   6.494  -4.611  1.00 15.00      A    C  
ATOM   1805  CD2 TYR A 178     -14.272   7.190  -2.796  1.00 15.00      A    C  
ATOM   1806  CE1 TYR A 178     -16.746   6.458  -3.772  1.00 15.00      A    C  
ATOM   1807  CE2 TYR A 178     -15.362   7.158  -1.948  1.00 15.00      A    C  
ATOM   1808  CZ  TYR A 178     -16.597   6.791  -2.441  1.00 15.00      A    C  
ATOM   1809  OH  TYR A 178     -17.686   6.755  -1.600  1.00 15.00      A    O  
ATOM   1810  HH  TYR A 178     -18.159   5.928  -1.721  1.00 15.00      A    H  
ATOM   1811  C   TYR A 178     -11.507   8.290  -6.241  1.00 15.00      A    C  
ATOM   1812  O   TYR A 178     -11.216   7.654  -7.251  1.00 15.00      A    O  
ATOM   1813  N   VAL A 179     -10.636   9.042  -5.583  1.00 15.00      A    N  
ATOM   1814  HN  VAL A 179     -10.932   9.534  -4.790  1.00 15.00      A    H  
ATOM   1815  CA  VAL A 179      -9.246   9.149  -6.007  1.00 15.00      A    C  
ATOM   1816  CB  VAL A 179      -8.900  10.567  -6.513  1.00 15.00      A    C  
ATOM   1817  CG1 VAL A 179      -7.415  10.683  -6.828  1.00 15.00      A    C  
ATOM   1818  CG2 VAL A 179      -9.724  10.899  -7.747  1.00 15.00      A    C  
ATOM   1819  C   VAL A 179      -8.312   8.749  -4.871  1.00 15.00      A    C  
ATOM   1820  O   VAL A 179      -8.284   9.387  -3.818  1.00 15.00      A    O  
ATOM   1821  N   LEU A 180      -7.558   7.680  -5.091  1.00 15.00      A    N  
ATOM   1822  HN  LEU A 180      -7.625   7.218  -5.954  1.00 15.00      A    H  
ATOM   1823  CA  LEU A 180      -6.629   7.177  -4.091  1.00 15.00      A    C  
ATOM   1824  CB  LEU A 180      -7.007   5.746  -3.693  1.00 15.00      A    C  
ATOM   1825  CG  LEU A 180      -8.399   5.552  -3.089  1.00 15.00      A    C  
ATOM   1826  CD1 LEU A 180      -8.694   4.073  -2.890  1.00 15.00      A    C  
ATOM   1827  CD2 LEU A 180      -8.518   6.302  -1.771  1.00 15.00      A    C  
ATOM   1828  C   LEU A 180      -5.201   7.197  -4.616  1.00 15.00      A    C  
ATOM   1829  O   LEU A 180      -4.954   6.905  -5.785  1.00 15.00      A    O  
ATOM   1830  N   VAL A 181      -4.266   7.553  -3.746  1.00 15.00      A    N  
ATOM   1831  HN  VAL A 181      -4.531   7.794  -2.834  1.00 15.00      A    H  
ATOM   1832  CA  VAL A 181      -2.854   7.593  -4.109  1.00 15.00      A    C  
ATOM   1833  CB  VAL A 181      -2.251   9.006  -3.923  1.00 15.00      A    C  
ATOM   1834  CG1 VAL A 181      -0.797   9.034  -4.367  1.00 15.00      A    C  
ATOM   1835  CG2 VAL A 181      -3.057  10.040  -4.696  1.00 15.00      A    C  
ATOM   1836  C   VAL A 181      -2.086   6.585  -3.260  1.00 15.00      A    C  
ATOM   1837  O   VAL A 181      -2.273   6.525  -2.045  1.00 15.00      A    O  
ATOM   1838  N   ALA A 182      -1.234   5.787  -3.896  1.00 15.00      A    N  
ATOM   1839  HN  ALA A 182      -1.113   5.885  -4.864  1.00 15.00      A    H  
ATOM   1840  CA  ALA A 182      -0.469   4.774  -3.178  1.00 15.00      A    C  
ATOM   1841  CB  ALA A 182      -0.946   3.379  -3.554  1.00 15.00      A    C  
ATOM   1842  C   ALA A 182       1.031   4.910  -3.411  1.00 15.00      A    C  
ATOM   1843  O   ALA A 182       1.475   5.313  -4.486  1.00 15.00      A    O  
ATOM   1844  N   GLY A 183       1.799   4.565  -2.383  1.00 15.00      A    N  
ATOM   1845  HN  GLY A 183       1.372   4.262  -1.554  1.00 15.00      A    H  
ATOM   1846  CA  GLY A 183       3.248   4.632  -2.452  1.00 15.00      A    C  
ATOM   1847  C   GLY A 183       3.880   3.862  -1.308  1.00 15.00      A    C  
ATOM   1848  O   GLY A 183       3.170   3.330  -0.454  1.00 15.00      A    O  
ATOM   1849  N   HIS A 184       5.207   3.789  -1.282  1.00 15.00      A    N  
ATOM   1850  HN  HIS A 184       5.730   4.216  -1.992  1.00 15.00      A    H  
ATOM   1851  CA  HIS A 184       5.897   3.069  -0.215  1.00 15.00      A    C  
ATOM   1852  CB  HIS A 184       7.182   2.412  -0.717  1.00 15.00      A    C  
ATOM   1853  CG  HIS A 184       7.832   1.528   0.302  1.00 15.00      A    C  
ATOM   1854  ND1 HIS A 184       7.261   0.377   0.795  1.00 15.00      A    N  
ATOM   1855  HD1 HIS A 184       6.389   0.012   0.540  1.00 15.00      A    H  
ATOM   1856  CD2 HIS A 184       9.024   1.652   0.932  1.00 15.00      A    C  
ATOM   1857  CE1 HIS A 184       8.105  -0.151   1.691  1.00 15.00      A    C  
ATOM   1858  NE2 HIS A 184       9.190   0.586   1.812  1.00 15.00      A    N  
ATOM   1859  C   HIS A 184       6.175   3.962   0.995  1.00 15.00      A    C  
ATOM   1860  O   HIS A 184       5.804   3.621   2.116  1.00 15.00      A    O  
ATOM   1861  N   TYR A 185       6.826   5.102   0.766  1.00 15.00      A    N  
ATOM   1862  HN  TYR A 185       7.090   5.332  -0.150  1.00 15.00      A    H  
ATOM   1863  CA  TYR A 185       7.146   6.026   1.851  1.00 15.00      A    C  
ATOM   1864  CB  TYR A 185       8.160   7.077   1.378  1.00 15.00      A    C  
ATOM   1865  CG  TYR A 185       9.498   6.498   0.950  1.00 15.00      A    C  
ATOM   1866  CD1 TYR A 185      10.016   5.363   1.562  1.00 15.00      A    C  
ATOM   1867  CD2 TYR A 185      10.241   7.085  -0.067  1.00 15.00      A    C  
ATOM   1868  CE1 TYR A 185      11.231   4.830   1.173  1.00 15.00      A    C  
ATOM   1869  CE2 TYR A 185      11.458   6.559  -0.461  1.00 15.00      A    C  
ATOM   1870  CZ  TYR A 185      11.947   5.430   0.162  1.00 15.00      A    C  
ATOM   1871  OH  TYR A 185      13.155   4.898  -0.227  1.00 15.00      A    O  
ATOM   1872  HH  TYR A 185      13.085   3.941  -0.267  1.00 15.00      A    H  
ATOM   1873  C   TYR A 185       5.874   6.685   2.391  1.00 15.00      A    C  
ATOM   1874  O   TYR A 185       4.971   7.017   1.625  1.00 15.00      A    O  
ATOM   1875  N   PRO A 186       5.777   6.854   3.723  1.00 15.00      A    N  
ATOM   1876  CA  PRO A 186       4.610   7.457   4.366  1.00 15.00      A    C  
ATOM   1877  CB  PRO A 186       4.616   6.784   5.737  1.00 15.00      A    C  
ATOM   1878  CG  PRO A 186       6.059   6.529   6.039  1.00 15.00      A    C  
ATOM   1879  CD  PRO A 186       6.789   6.449   4.716  1.00 15.00      A    C  
ATOM   1880  C   PRO A 186       4.721   8.974   4.521  1.00 15.00      A    C  
ATOM   1881  O   PRO A 186       5.804   9.515   4.752  1.00 15.00      A    O  
ATOM   1882  N   VAL A 187       3.584   9.657   4.387  1.00 15.00      A    N  
ATOM   1883  HN  VAL A 187       2.758   9.170   4.193  1.00 15.00      A    H  
ATOM   1884  CA  VAL A 187       3.538  11.112   4.520  1.00 15.00      A    C  
ATOM   1885  CB  VAL A 187       2.305  11.713   3.806  1.00 15.00      A    C  
ATOM   1886  CG1 VAL A 187       2.283  13.229   3.943  1.00 15.00      A    C  
ATOM   1887  CG2 VAL A 187       2.296  11.315   2.337  1.00 15.00      A    C  
ATOM   1888  C   VAL A 187       3.526  11.505   5.994  1.00 15.00      A    C  
ATOM   1889  O   VAL A 187       4.217  12.433   6.407  1.00 15.00      A    O  
ATOM   1890  N   TRP A 188       2.731  10.785   6.784  1.00 15.00      A    N  
ATOM   1891  HN  TRP A 188       2.190  10.068   6.388  1.00 15.00      A    H  
ATOM   1892  CA  TRP A 188       2.633  11.028   8.218  1.00 15.00      A    C  
ATOM   1893  CB  TRP A 188       1.296  11.691   8.573  1.00 15.00      A    C  
ATOM   1894  CG  TRP A 188       1.143  13.086   8.041  1.00 15.00      A    C  
ATOM   1895  CD1 TRP A 188       0.160  13.541   7.211  1.00 15.00      A    C  
ATOM   1896  CD2 TRP A 188       1.998  14.208   8.300  1.00 15.00      A    C  
ATOM   1897  NE1 TRP A 188       0.351  14.872   6.934  1.00 15.00      A    N  
ATOM   1898  HE1 TRP A 188      -0.224  15.423   6.361  1.00 15.00      A    H  
ATOM   1899  CE2 TRP A 188       1.471  15.306   7.593  1.00 15.00      A    C  
ATOM   1900  CE3 TRP A 188       3.158  14.390   9.059  1.00 15.00      A    C  
ATOM   1901  CZ2 TRP A 188       2.064  16.565   7.621  1.00 15.00      A    C  
ATOM   1902  CZ3 TRP A 188       3.743  15.641   9.089  1.00 15.00      A    C  
ATOM   1903  CH2 TRP A 188       3.195  16.713   8.376  1.00 15.00      A    C  
ATOM   1904  C   TRP A 188       2.779   9.714   8.976  1.00 15.00      A    C  
ATOM   1905  O   TRP A 188       2.071   8.749   8.690  1.00 15.00      A    O  
ATOM   1906  N   SER A 189       3.700   9.677   9.936  1.00 15.00      A    N  
ATOM   1907  HN  SER A 189       4.227  10.481  10.129  1.00 15.00      A    H  
ATOM   1908  CA  SER A 189       3.935   8.461  10.711  1.00 15.00      A    C  
ATOM   1909  CB  SER A 189       4.748   7.459   9.886  1.00 15.00      A    C  
ATOM   1910  OG  SER A 189       4.729   6.173  10.473  1.00 15.00      A    O  
ATOM   1911  HG  SER A 189       5.189   5.554   9.899  1.00 15.00      A    H  
ATOM   1912  C   SER A 189       4.652   8.749  12.027  1.00 15.00      A    C  
ATOM   1913  O   SER A 189       5.477   9.658  12.112  1.00 15.00      A    O  
ATOM   1914  N   ILE A 190       4.329   7.962  13.051  1.00 15.00      A    N  
ATOM   1915  HN  ILE A 190       3.658   7.259  12.919  1.00 15.00      A    H  
ATOM   1916  CA  ILE A 190       4.941   8.116  14.367  1.00 15.00      A    C  
ATOM   1917  CB  ILE A 190       3.877   8.269  15.479  1.00 15.00      A    C  
ATOM   1918  CG1 ILE A 190       3.129   6.951  15.702  1.00 15.00      A    C  
ATOM   1919  CG2 ILE A 190       2.902   9.387  15.135  1.00 15.00      A    C  
ATOM   1920  CD1 ILE A 190       2.380   6.880  17.015  1.00 15.00      A    C  
ATOM   1921  C   ILE A 190       5.837   6.922  14.694  1.00 15.00      A    C  
ATOM   1922  O   ILE A 190       6.245   6.732  15.839  1.00 15.00      A    O  
ATOM   1923  N   ALA A 191       6.157   6.135  13.671  1.00 15.00      A    N  
ATOM   1924  HN  ALA A 191       5.831   6.365  12.776  1.00 15.00      A    H  
ATOM   1925  CA  ALA A 191       6.976   4.940  13.842  1.00 15.00      A    C  
ATOM   1926  CB  ALA A 191       6.587   3.893  12.815  1.00 15.00      A    C  
ATOM   1927  C   ALA A 191       8.480   5.228  13.798  1.00 15.00      A    C  
ATOM   1928  O   ALA A 191       8.921   6.343  14.085  1.00 15.00      A    O  
ATOM   1929  N   GLU A 192       9.259   4.200  13.446  1.00 15.00      A    N  
ATOM   1930  HN  GLU A 192       8.841   3.340  13.234  1.00 15.00      A    H  
ATOM   1931  CA  GLU A 192      10.717   4.305  13.378  1.00 15.00      A    C  
ATOM   1932  CB  GLU A 192      11.373   2.926  13.204  1.00 15.00      A    C  
ATOM   1933  CG  GLU A 192      11.030   2.208  11.901  1.00 15.00      A    C  
ATOM   1934  CD  GLU A 192       9.851   1.255  12.023  1.00 15.00      A    C  
ATOM   1935  OE1 GLU A 192       9.024   1.439  12.944  1.00 15.00      A    O  
ATOM   1936  OE2 GLU A 192       9.752   0.325  11.193  1.00 15.00      A    O  
ATOM   1937  C   GLU A 192      11.209   5.285  12.313  1.00 15.00      A    C  
ATOM   1938  O   GLU A 192      12.105   6.086  12.583  1.00 15.00      A    O  
ATOM   1939  N   HIS A 193      10.633   5.221  11.111  1.00 15.00      A    N  
ATOM   1940  HN  HIS A 193       9.928   4.558  10.950  1.00 15.00      A    H  
ATOM   1941  CA  HIS A 193      11.034   6.114  10.026  1.00 15.00      A    C  
ATOM   1942  CB  HIS A 193      10.735   5.500   8.655  1.00 15.00      A    C  
ATOM   1943  CG  HIS A 193      11.580   4.306   8.318  1.00 15.00      A    C  
ATOM   1944  ND1 HIS A 193      12.909   4.439   7.990  1.00 15.00      A    N  
ATOM   1945  CD2 HIS A 193      11.241   2.991   8.273  1.00 15.00      A    C  
ATOM   1946  CE1 HIS A 193      13.347   3.215   7.754  1.00 15.00      A    C  
ATOM   1947  NE2 HIS A 193      12.375   2.309   7.912  1.00 15.00      A    N  
ATOM   1948  HE2 HIS A 193      12.454   1.341   7.786  1.00 15.00      A    H  
ATOM   1949  C   HIS A 193      10.368   7.479  10.156  1.00 15.00      A    C  
ATOM   1950  O   HIS A 193      11.002   8.511   9.928  1.00 15.00      A    O  
ATOM   1951  N   GLY A 194       9.089   7.476  10.522  1.00 15.00      A    N  
ATOM   1952  HN  GLY A 194       8.636   6.622  10.680  1.00 15.00      A    H  
ATOM   1953  CA  GLY A 194       8.360   8.721  10.687  1.00 15.00      A    C  
ATOM   1954  C   GLY A 194       7.850   9.292   9.377  1.00 15.00      A    C  
ATOM   1955  O   GLY A 194       7.707   8.563   8.395  1.00 15.00      A    O  
ATOM   1956  N   PRO A 195       7.563  10.606   9.340  1.00 15.00      A    N  
ATOM   1957  CA  PRO A 195       7.058  11.286   8.145  1.00 15.00      A    C  
ATOM   1958  CB  PRO A 195       6.442  12.585   8.702  1.00 15.00      A    C  
ATOM   1959  CG  PRO A 195       6.592  12.513  10.189  1.00 15.00      A    C  
ATOM   1960  CD  PRO A 195       7.697  11.538  10.460  1.00 15.00      A    C  
ATOM   1961  C   PRO A 195       8.172  11.629   7.157  1.00 15.00      A    C  
ATOM   1962  O   PRO A 195       9.223  12.148   7.545  1.00 15.00      A    O  
ATOM   1963  N   THR A 196       7.931  11.335   5.879  1.00 15.00      A    N  
ATOM   1964  HN  THR A 196       7.080  10.916   5.642  1.00 15.00      A    H  
ATOM   1965  CA  THR A 196       8.899  11.618   4.824  1.00 15.00      A    C  
ATOM   1966  CB  THR A 196       8.659  10.722   3.588  1.00 15.00      A    C  
ATOM   1967  OG1 THR A 196       8.710   9.345   3.979  1.00 15.00      A    O  
ATOM   1968  HG1 THR A 196       7.846   9.069   4.291  1.00 15.00      A    H  
ATOM   1969  CG2 THR A 196       9.717  10.971   2.522  1.00 15.00      A    C  
ATOM   1970  C   THR A 196       8.820  13.086   4.410  1.00 15.00      A    C  
ATOM   1971  O   THR A 196       7.803  13.529   3.883  1.00 15.00      A    O  
ATOM   1972  N   HIS A 197       9.907  13.824   4.641  1.00 15.00      A    N  
ATOM   1973  HN  HIS A 197      10.693  13.395   5.040  1.00 15.00      A    H  
ATOM   1974  CA  HIS A 197       9.973  15.251   4.315  1.00 15.00      A    C  
ATOM   1975  CB  HIS A 197      11.332  15.828   4.734  1.00 15.00      A    C  
ATOM   1976  CG  HIS A 197      11.460  17.313   4.550  1.00 15.00      A    C  
ATOM   1977  ND1 HIS A 197      12.286  17.847   3.588  1.00 15.00      A    N  
ATOM   1978  CD2 HIS A 197      10.861  18.321   5.232  1.00 15.00      A    C  
ATOM   1979  CE1 HIS A 197      12.172  19.157   3.701  1.00 15.00      A    C  
ATOM   1980  NE2 HIS A 197      11.322  19.490   4.681  1.00 15.00      A    N  
ATOM   1981  HE2 HIS A 197      11.079  20.397   4.958  1.00 15.00      A    H  
ATOM   1982  C   HIS A 197       9.710  15.524   2.831  1.00 15.00      A    C  
ATOM   1983  O   HIS A 197       9.090  16.529   2.480  1.00 15.00      A    O  
ATOM   1984  N   CYS A 198      10.178  14.624   1.973  1.00 15.00      A    N  
ATOM   1985  HN  CYS A 198      10.657  13.841   2.320  1.00 15.00      A    H  
ATOM   1986  CA  CYS A 198      10.001  14.766   0.530  1.00 15.00      A    C  
ATOM   1987  C   CYS A 198       8.531  14.675   0.117  1.00 15.00      A    C  
ATOM   1988  O   CYS A 198       8.091  15.375  -0.796  1.00 15.00      A    O  
ATOM   1989  CB  CYS A 198      10.831  13.713  -0.206  1.00 15.00      A    C  
ATOM   1990  SG  CYS A 198      10.300  13.381  -1.918  1.00 15.00      A    S  
ATOM   1991  N   LEU A 199       7.774  13.820   0.799  1.00 15.00      A    N  
ATOM   1992  HN  LEU A 199       8.177  13.300   1.525  1.00 15.00      A    H  
ATOM   1993  CA  LEU A 199       6.359  13.639   0.496  1.00 15.00      A    C  
ATOM   1994  CB  LEU A 199       5.900  12.230   0.870  1.00 15.00      A    C  
ATOM   1995  CG  LEU A 199       6.499  11.088   0.048  1.00 15.00      A    C  
ATOM   1996  CD1 LEU A 199       5.913   9.762   0.489  1.00 15.00      A    C  
ATOM   1997  CD2 LEU A 199       6.264  11.306  -1.438  1.00 15.00      A    C  
ATOM   1998  C   LEU A 199       5.480  14.684   1.181  1.00 15.00      A    C  
ATOM   1999  O   LEU A 199       4.390  14.986   0.709  1.00 15.00      A    O  
ATOM   2000  N   VAL A 200       5.954  15.230   2.295  1.00 15.00      A    N  
ATOM   2001  HN  VAL A 200       6.826  14.942   2.637  1.00 15.00      A    H  
ATOM   2002  CA  VAL A 200       5.200  16.248   3.027  1.00 15.00      A    C  
ATOM   2003  CB  VAL A 200       5.681  16.349   4.498  1.00 15.00      A    C  
ATOM   2004  CG1 VAL A 200       4.936  17.439   5.256  1.00 15.00      A    C  
ATOM   2005  CG2 VAL A 200       5.517  15.016   5.208  1.00 15.00      A    C  
ATOM   2006  C   VAL A 200       5.338  17.615   2.351  1.00 15.00      A    C  
ATOM   2007  O   VAL A 200       4.474  18.482   2.489  1.00 15.00      A    O  
ATOM   2008  N   LYS A 201       6.409  17.784   1.587  1.00 15.00      A    N  
ATOM   2009  HN  LYS A 201       7.036  17.040   1.473  1.00 15.00      A    H  
ATOM   2010  CA  LYS A 201       6.680  19.046   0.917  1.00 15.00      A    C  
ATOM   2011  CB  LYS A 201       8.178  19.345   1.008  1.00 15.00      A    C  
ATOM   2012  CG  LYS A 201       8.579  20.772   0.679  1.00 15.00      A    C  
ATOM   2013  CD  LYS A 201       9.981  21.064   1.192  1.00 15.00      A    C  
ATOM   2014  CE  LYS A 201      10.578  22.297   0.534  1.00 15.00      A    C  
ATOM   2015  NZ  LYS A 201      11.918  22.624   1.100  1.00 15.00      A    N  
ATOM   2016  HZ1 LYS A 201      12.485  23.146   0.401  1.00 15.00      A    H  
ATOM   2017  HZ2 LYS A 201      12.421  21.751   1.357  1.00 15.00      A    H  
ATOM   2018  HZ3 LYS A 201      11.810  23.212   1.951  1.00 15.00      A    H  
ATOM   2019  C   LYS A 201       6.217  19.068  -0.544  1.00 15.00      A    C  
ATOM   2020  O   LYS A 201       5.953  20.141  -1.092  1.00 15.00      A    O  
ATOM   2021  N   GLN A 202       6.105  17.899  -1.178  1.00 15.00      A    N  
ATOM   2022  HN  GLN A 202       6.306  17.066  -0.701  1.00 15.00      A    H  
ATOM   2023  CA  GLN A 202       5.700  17.846  -2.587  1.00 15.00      A    C  
ATOM   2024  CB  GLN A 202       6.809  17.226  -3.443  1.00 15.00      A    C  
ATOM   2025  CG  GLN A 202       8.176  17.874  -3.287  1.00 15.00      A    C  
ATOM   2026  CD  GLN A 202       9.171  17.388  -4.325  1.00 15.00      A    C  
ATOM   2027  OE1 GLN A 202       9.308  17.983  -5.394  1.00 15.00      A    O  
ATOM   2028  NE2 GLN A 202       9.869  16.298  -4.021  1.00 15.00      A    N  
ATOM   2029 HE21 GLN A 202       9.707  15.870  -3.154  1.00 15.00      A    H  
ATOM   2030 HE22 GLN A 202      10.517  15.967  -4.677  1.00 15.00      A    H  
ATOM   2031  C   GLN A 202       4.386  17.098  -2.836  1.00 15.00      A    C  
ATOM   2032  O   GLN A 202       3.617  17.475  -3.721  1.00 15.00      A    O  
ATOM   2033  N   LEU A 203       4.127  16.046  -2.067  1.00 15.00      A    N  
ATOM   2034  HN  LEU A 203       4.756  15.807  -1.354  1.00 15.00      A    H  
ATOM   2035  CA  LEU A 203       2.920  15.236  -2.262  1.00 15.00      A    C  
ATOM   2036  CB  LEU A 203       3.214  13.760  -1.980  1.00 15.00      A    C  
ATOM   2037  CG  LEU A 203       2.047  12.782  -2.148  1.00 15.00      A    C  
ATOM   2038  CD1 LEU A 203       1.569  12.754  -3.591  1.00 15.00      A    C  
ATOM   2039  CD2 LEU A 203       2.452  11.391  -1.690  1.00 15.00      A    C  
ATOM   2040  C   LEU A 203       1.708  15.712  -1.455  1.00 15.00      A    C  
ATOM   2041  O   LEU A 203       0.590  15.731  -1.971  1.00 15.00      A    O  
ATOM   2042  N   ARG A 204       1.935  16.092  -0.198  1.00 15.00      A    N  
ATOM   2043  HN  ARG A 204       2.852  16.066   0.145  1.00 15.00      A    H  
ATOM   2044  CA  ARG A 204       0.857  16.544   0.689  1.00 15.00      A    C  
ATOM   2045  CB  ARG A 204       1.386  16.938   2.073  1.00 15.00      A    C  
ATOM   2046  CG  ARG A 204       0.301  17.403   3.033  1.00 15.00      A    C  
ATOM   2047  CD  ARG A 204       0.879  17.881   4.356  1.00 15.00      A    C  
ATOM   2048  NE  ARG A 204       1.999  18.801   4.171  1.00 15.00      A    N  
ATOM   2049  HE  ARG A 204       2.903  18.429   4.253  1.00 15.00      A    H  
ATOM   2050  CZ  ARG A 204       1.868  20.099   3.896  1.00 15.00      A    C  
ATOM   2051  NH1 ARG A 204       0.662  20.643   3.772  1.00 15.00      A    N  
ATOM   2052 HH11 ARG A 204       0.568  21.656   3.556  1.00 15.00      A    H  
ATOM   2053 HH12 ARG A 204      -0.188  20.055   3.889  1.00 15.00      A    H  
ATOM   2054  NH2 ARG A 204       2.948  20.855   3.747  1.00 15.00      A    N  
ATOM   2055 HH21 ARG A 204       2.849  21.868   3.532  1.00 15.00      A    H  
ATOM   2056 HH22 ARG A 204       3.895  20.435   3.845  1.00 15.00      A    H  
ATOM   2057  C   ARG A 204      -0.046  17.645   0.100  1.00 15.00      A    C  
ATOM   2058  O   ARG A 204      -1.270  17.501   0.125  1.00 15.00      A    O  
ATOM   2059  N   PRO A 205       0.522  18.762  -0.423  1.00 15.00      A    N  
ATOM   2060  CA  PRO A 205      -0.277  19.859  -1.001  1.00 15.00      A    C  
ATOM   2061  CB  PRO A 205       0.778  20.836  -1.531  1.00 15.00      A    C  
ATOM   2062  CG  PRO A 205       1.994  20.545  -0.724  1.00 15.00      A    C  
ATOM   2063  CD  PRO A 205       1.968  19.066  -0.470  1.00 15.00      A    C  
ATOM   2064  C   PRO A 205      -1.198  19.416  -2.142  1.00 15.00      A    C  
ATOM   2065  O   PRO A 205      -2.292  19.954  -2.303  1.00 15.00      A    O  
ATOM   2066  N   LEU A 206      -0.756  18.430  -2.921  1.00 15.00      A    N  
ATOM   2067  HN  LEU A 206       0.118  18.028  -2.729  1.00 15.00      A    H  
ATOM   2068  CA  LEU A 206      -1.537  17.928  -4.054  1.00 15.00      A    C  
ATOM   2069  CB  LEU A 206      -0.652  17.099  -4.987  1.00 15.00      A    C  
ATOM   2070  CG  LEU A 206       0.510  17.837  -5.653  1.00 15.00      A    C  
ATOM   2071  CD1 LEU A 206       1.349  16.876  -6.482  1.00 15.00      A    C  
ATOM   2072  CD2 LEU A 206      -0.004  18.981  -6.515  1.00 15.00      A    C  
ATOM   2073  C   LEU A 206      -2.740  17.092  -3.616  1.00 15.00      A    C  
ATOM   2074  O   LEU A 206      -3.731  16.992  -4.343  1.00 15.00      A    O  
ATOM   2075  N   LEU A 207      -2.649  16.496  -2.432  1.00 15.00      A    N  
ATOM   2076  HN  LEU A 207      -1.840  16.626  -1.895  1.00 15.00      A    H  
ATOM   2077  CA  LEU A 207      -3.721  15.654  -1.908  1.00 15.00      A    C  
ATOM   2078  CB  LEU A 207      -3.237  14.857  -0.691  1.00 15.00      A    C  
ATOM   2079  CG  LEU A 207      -2.012  13.963  -0.903  1.00 15.00      A    C  
ATOM   2080  CD1 LEU A 207      -1.581  13.325   0.409  1.00 15.00      A    C  
ATOM   2081  CD2 LEU A 207      -2.293  12.895  -1.950  1.00 15.00      A    C  
ATOM   2082  C   LEU A 207      -4.976  16.450  -1.552  1.00 15.00      A    C  
ATOM   2083  O   LEU A 207      -6.091  15.999  -1.799  1.00 15.00      A    O  
ATOM   2084  N   ALA A 208      -4.794  17.636  -0.983  1.00 15.00      A    N  
ATOM   2085  HN  ALA A 208      -3.882  17.957  -0.825  1.00 15.00      A    H  
ATOM   2086  CA  ALA A 208      -5.925  18.470  -0.579  1.00 15.00      A    C  
ATOM   2087  CB  ALA A 208      -5.556  19.303   0.638  1.00 15.00      A    C  
ATOM   2088  C   ALA A 208      -6.444  19.367  -1.706  1.00 15.00      A    C  
ATOM   2089  O   ALA A 208      -7.608  19.770  -1.696  1.00 15.00      A    O  
ATOM   2090  N   THR A 209      -5.582  19.674  -2.675  1.00 15.00      A    N  
ATOM   2091  HN  THR A 209      -4.671  19.317  -2.635  1.00 15.00      A    H  
ATOM   2092  CA  THR A 209      -5.961  20.537  -3.794  1.00 15.00      A    C  
ATOM   2093  CB  THR A 209      -4.717  21.127  -4.499  1.00 15.00      A    C  
ATOM   2094  OG1 THR A 209      -3.934  21.859  -3.549  1.00 15.00      A    O  
ATOM   2095  HG1 THR A 209      -3.206  21.311  -3.246  1.00 15.00      A    H  
ATOM   2096  CG2 THR A 209      -5.116  22.066  -5.631  1.00 15.00      A    C  
ATOM   2097  C   THR A 209      -6.837  19.810  -4.817  1.00 15.00      A    C  
ATOM   2098  O   THR A 209      -7.743  20.403  -5.404  1.00 15.00      A    O  
ATOM   2099  N   TYR A 210      -6.582  18.522  -5.015  1.00 15.00      A    N  
ATOM   2100  HN  TYR A 210      -5.872  18.084  -4.502  1.00 15.00      A    H  
ATOM   2101  CA  TYR A 210      -7.344  17.748  -5.988  1.00 15.00      A    C  
ATOM   2102  CB  TYR A 210      -6.411  16.997  -6.935  1.00 15.00      A    C  
ATOM   2103  CG  TYR A 210      -5.556  17.930  -7.766  1.00 15.00      A    C  
ATOM   2104  CD1 TYR A 210      -6.134  18.769  -8.710  1.00 15.00      A    C  
ATOM   2105  CD2 TYR A 210      -4.178  17.984  -7.598  1.00 15.00      A    C  
ATOM   2106  CE1 TYR A 210      -5.364  19.635  -9.463  1.00 15.00      A    C  
ATOM   2107  CE2 TYR A 210      -3.400  18.846  -8.348  1.00 15.00      A    C  
ATOM   2108  CZ  TYR A 210      -3.998  19.669  -9.279  1.00 15.00      A    C  
ATOM   2109  OH  TYR A 210      -3.228  20.534 -10.024  1.00 15.00      A    O  
ATOM   2110  HH  TYR A 210      -3.643  21.401 -10.039  1.00 15.00      A    H  
ATOM   2111  C   TYR A 210      -8.381  16.823  -5.351  1.00 15.00      A    C  
ATOM   2112  O   TYR A 210      -8.981  15.991  -6.033  1.00 15.00      A    O  
ATOM   2113  N   GLY A 211      -8.592  16.984  -4.046  1.00 15.00      A    N  
ATOM   2114  HN  GLY A 211      -8.078  17.662  -3.559  1.00 15.00      A    H  
ATOM   2115  CA  GLY A 211      -9.575  16.178  -3.334  1.00 15.00      A    C  
ATOM   2116  C   GLY A 211      -9.271  14.689  -3.305  1.00 15.00      A    C  
ATOM   2117  O   GLY A 211     -10.086  13.878  -3.749  1.00 15.00      A    O  
ATOM   2118  N   VAL A 212      -8.102  14.330  -2.789  1.00 15.00      A    N  
ATOM   2119  HN  VAL A 212      -7.486  15.023  -2.473  1.00 15.00      A    H  
ATOM   2120  CA  VAL A 212      -7.712  12.930  -2.684  1.00 15.00      A    C  
ATOM   2121  CB  VAL A 212      -6.179  12.756  -2.685  1.00 15.00      A    C  
ATOM   2122  CG1 VAL A 212      -5.799  11.289  -2.525  1.00 15.00      A    C  
ATOM   2123  CG2 VAL A 212      -5.580  13.322  -3.965  1.00 15.00      A    C  
ATOM   2124  C   VAL A 212      -8.304  12.328  -1.413  1.00 15.00      A    C  
ATOM   2125  O   VAL A 212      -8.115  12.863  -0.320  1.00 15.00      A    O  
ATOM   2126  N   THR A 213      -9.027  11.222  -1.571  1.00 15.00      A    N  
ATOM   2127  HN  THR A 213      -9.127  10.846  -2.472  1.00 15.00      A    H  
ATOM   2128  CA  THR A 213      -9.677  10.551  -0.449  1.00 15.00      A    C  
ATOM   2129  CB  THR A 213     -10.532   9.354  -0.916  1.00 15.00      A    C  
ATOM   2130  OG1 THR A 213     -11.393   9.772  -1.982  1.00 15.00      A    O  
ATOM   2131  HG1 THR A 213     -11.950  10.494  -1.676  1.00 15.00      A    H  
ATOM   2132  CG2 THR A 213     -11.382   8.826   0.229  1.00 15.00      A    C  
ATOM   2133  C   THR A 213      -8.684  10.097   0.624  1.00 15.00      A    C  
ATOM   2134  O   THR A 213      -8.769  10.534   1.772  1.00 15.00      A    O  
ATOM   2135  N   ALA A 214      -7.743   9.231   0.250  1.00 15.00      A    N  
ATOM   2136  HN  ALA A 214      -7.710   8.927  -0.680  1.00 15.00      A    H  
ATOM   2137  CA  ALA A 214      -6.759   8.730   1.206  1.00 15.00      A    C  
ATOM   2138  CB  ALA A 214      -7.345   7.583   2.020  1.00 15.00      A    C  
ATOM   2139  C   ALA A 214      -5.461   8.293   0.533  1.00 15.00      A    C  
ATOM   2140  O   ALA A 214      -5.438   7.964  -0.654  1.00 15.00      A    O  
ATOM   2141  N   TYR A 215      -4.381   8.297   1.312  1.00 15.00      A    N  
ATOM   2142  HN  TYR A 215      -4.471   8.582   2.246  1.00 15.00      A    H  
ATOM   2143  CA  TYR A 215      -3.071   7.893   0.821  1.00 15.00      A    C  
ATOM   2144  CB  TYR A 215      -2.040   9.007   1.039  1.00 15.00      A    C  
ATOM   2145  CG  TYR A 215      -0.640   8.639   0.597  1.00 15.00      A    C  
ATOM   2146  CD1 TYR A 215      -0.302   8.607  -0.748  1.00 15.00      A    C  
ATOM   2147  CD2 TYR A 215       0.342   8.319   1.526  1.00 15.00      A    C  
ATOM   2148  CE1 TYR A 215       0.972   8.267  -1.157  1.00 15.00      A    C  
ATOM   2149  CE2 TYR A 215       1.620   7.979   1.126  1.00 15.00      A    C  
ATOM   2150  CZ  TYR A 215       1.929   7.954  -0.216  1.00 15.00      A    C  
ATOM   2151  OH  TYR A 215       3.200   7.615  -0.620  1.00 15.00      A    O  
ATOM   2152  HH  TYR A 215       3.536   6.911  -0.059  1.00 15.00      A    H  
ATOM   2153  C   TYR A 215      -2.606   6.610   1.504  1.00 15.00      A    C  
ATOM   2154  O   TYR A 215      -2.407   6.577   2.720  1.00 15.00      A    O  
ATOM   2155  N   LEU A 216      -2.438   5.555   0.715  1.00 15.00      A    N  
ATOM   2156  HN  LEU A 216      -2.616   5.645  -0.246  1.00 15.00      A    H  
ATOM   2157  CA  LEU A 216      -1.990   4.271   1.237  1.00 15.00      A    C  
ATOM   2158  CB  LEU A 216      -2.661   3.117   0.483  1.00 15.00      A    C  
ATOM   2159  CG  LEU A 216      -4.177   2.973   0.663  1.00 15.00      A    C  
ATOM   2160  CD1 LEU A 216      -4.930   3.820  -0.355  1.00 15.00      A    C  
ATOM   2161  CD2 LEU A 216      -4.591   1.514   0.562  1.00 15.00      A    C  
ATOM   2162  C   LEU A 216      -0.473   4.155   1.129  1.00 15.00      A    C  
ATOM   2163  O   LEU A 216       0.110   4.526   0.112  1.00 15.00      A    O  
ATOM   2164  N   CYS A 217       0.161   3.645   2.182  1.00 15.00      A    N  
ATOM   2165  HN  CYS A 217      -0.357   3.365   2.967  1.00 15.00      A    H  
ATOM   2166  CA  CYS A 217       1.613   3.497   2.195  1.00 15.00      A    C  
ATOM   2167  CB  CYS A 217       2.280   4.824   2.566  1.00 15.00      A    C  
ATOM   2168  SG  CYS A 217       1.663   5.564   4.098  1.00 15.00      A    S  
ATOM   2169  HG  CYS A 217       0.419   5.143   4.277  1.00 15.00      A    H  
ATOM   2170  C   CYS A 217       2.071   2.408   3.159  1.00 15.00      A    C  
ATOM   2171  O   CYS A 217       1.277   1.860   3.923  1.00 15.00      A    O  
ATOM   2172  N   GLY A 218       3.363   2.101   3.104  1.00 15.00      A    N  
ATOM   2173  HN  GLY A 218       3.937   2.573   2.465  1.00 15.00      A    H  
ATOM   2174  CA  GLY A 218       3.936   1.092   3.972  1.00 15.00      A    C  
ATOM   2175  C   GLY A 218       5.157   1.617   4.699  1.00 15.00      A    C  
ATOM   2176  O   GLY A 218       5.037   2.504   5.546  1.00 15.00      A    O  
ATOM   2177  N   HIS A 219       6.328   1.073   4.352  1.00 15.00      A    N  
ATOM   2178  HN  HIS A 219       6.329   0.374   3.665  1.00 15.00      A    H  
ATOM   2179  CA  HIS A 219       7.610   1.469   4.951  1.00 15.00      A    C  
ATOM   2180  CB  HIS A 219       7.894   2.967   4.776  1.00 15.00      A    C  
ATOM   2181  CG  HIS A 219       9.352   3.307   4.717  1.00 15.00      A    C  
ATOM   2182  ND1 HIS A 219      10.328   2.435   4.284  1.00 15.00      A    N  
ATOM   2183  HD1 HIS A 219      10.184   1.516   3.974  1.00 15.00      A    H  
ATOM   2184  CD2 HIS A 219       9.998   4.455   5.041  1.00 15.00      A    C  
ATOM   2185  CE1 HIS A 219      11.508   3.067   4.359  1.00 15.00      A    C  
ATOM   2186  NE2 HIS A 219      11.363   4.298   4.811  1.00 15.00      A    N  
ATOM   2187  C   HIS A 219       7.722   1.044   6.416  1.00 15.00      A    C  
ATOM   2188  O   HIS A 219       8.432   0.091   6.738  1.00 15.00      A    O  
ATOM   2189  N   ASP A 220       7.027   1.760   7.301  1.00 15.00      A    N  
ATOM   2190  HN  ASP A 220       6.490   2.517   6.984  1.00 15.00      A    H  
ATOM   2191  CA  ASP A 220       7.040   1.446   8.724  1.00 15.00      A    C  
ATOM   2192  CB  ASP A 220       6.440   2.598   9.532  1.00 15.00      A    C  
ATOM   2193  CG  ASP A 220       7.363   3.801   9.572  1.00 15.00      A    C  
ATOM   2194  OD1 ASP A 220       8.511   3.642  10.032  1.00 15.00      A    O  
ATOM   2195  OD2 ASP A 220       6.938   4.898   9.150  1.00 15.00      A    O  
ATOM   2196  C   ASP A 220       6.300   0.141   8.992  1.00 15.00      A    C  
ATOM   2197  O   ASP A 220       5.182  -0.059   8.517  1.00 15.00      A    O  
ATOM   2198  N   HIS A 221       6.932  -0.746   9.756  1.00 15.00      A    N  
ATOM   2199  HN  HIS A 221       7.811  -0.516  10.130  1.00 15.00      A    H  
ATOM   2200  CA  HIS A 221       6.352  -2.055  10.054  1.00 15.00      A    C  
ATOM   2201  CB  HIS A 221       7.449  -3.079  10.357  1.00 15.00      A    C  
ATOM   2202  CG  HIS A 221       8.545  -3.101   9.337  1.00 15.00      A    C  
ATOM   2203  ND1 HIS A 221       9.885  -3.132   9.650  1.00 15.00      A    N  
ATOM   2204  HD1 HIS A 221      10.265  -3.159  10.552  1.00 15.00      A    H  
ATOM   2205  CD2 HIS A 221       8.479  -3.076   7.984  1.00 15.00      A    C  
ATOM   2206  CE1 HIS A 221      10.576  -3.120   8.500  1.00 15.00      A    C  
ATOM   2207  NE2 HIS A 221       9.767  -3.086   7.461  1.00 15.00      A    N  
ATOM   2208  C   HIS A 221       5.334  -2.015  11.188  1.00 15.00      A    C  
ATOM   2209  O   HIS A 221       5.621  -2.437  12.306  1.00 15.00      A    O  
ATOM   2210  N   ASN A 222       4.139  -1.508  10.886  1.00 15.00      A    N  
ATOM   2211  HN  ASN A 222       3.980  -1.186   9.974  1.00 15.00      A    H  
ATOM   2212  CA  ASN A 222       3.058  -1.412  11.864  1.00 15.00      A    C  
ATOM   2213  CB  ASN A 222       3.439  -0.512  13.053  1.00 15.00      A    C  
ATOM   2214  CG  ASN A 222       4.200   0.733  12.644  1.00 15.00      A    C  
ATOM   2215  OD1 ASN A 222       3.628   1.667  12.087  1.00 15.00      A    O  
ATOM   2216  ND2 ASN A 222       5.499   0.755  12.930  1.00 15.00      A    N  
ATOM   2217 HD21 ASN A 222       5.887  -0.024  13.382  1.00 15.00      A    H  
ATOM   2218 HD22 ASN A 222       6.016   1.549  12.678  1.00 15.00      A    H  
ATOM   2219  C   ASN A 222       1.779  -0.908  11.204  1.00 15.00      A    C  
ATOM   2220  O   ASN A 222       1.768  -0.602  10.013  1.00 15.00      A    O  
ATOM   2221  N   LEU A 223       0.703  -0.826  11.982  1.00 15.00      A    N  
ATOM   2222  HN  LEU A 223       0.775  -1.079  12.927  1.00 15.00      A    H  
ATOM   2223  CA  LEU A 223      -0.583  -0.361  11.469  1.00 15.00      A    C  
ATOM   2224  CB  LEU A 223      -1.687  -1.364  11.808  1.00 15.00      A    C  
ATOM   2225  CG  LEU A 223      -1.519  -2.772  11.233  1.00 15.00      A    C  
ATOM   2226  CD1 LEU A 223      -2.631  -3.684  11.721  1.00 15.00      A    C  
ATOM   2227  CD2 LEU A 223      -1.486  -2.732   9.713  1.00 15.00      A    C  
ATOM   2228  C   LEU A 223      -0.924   1.008  12.041  1.00 15.00      A    C  
ATOM   2229  O   LEU A 223      -0.937   1.195  13.258  1.00 15.00      A    O  
ATOM   2230  N   GLN A 224      -1.209   1.962  11.161  1.00 15.00      A    N  
ATOM   2231  HN  GLN A 224      -1.210   1.748  10.205  1.00 15.00      A    H  
ATOM   2232  CA  GLN A 224      -1.527   3.320  11.585  1.00 15.00      A    C  
ATOM   2233  CB  GLN A 224      -0.270   4.189  11.535  1.00 15.00      A    C  
ATOM   2234  CG  GLN A 224       0.593   4.145  12.780  1.00 15.00      A    C  
ATOM   2235  CD  GLN A 224       1.815   5.029  12.650  1.00 15.00      A    C  
ATOM   2236  OE1 GLN A 224       1.790   6.201  13.017  1.00 15.00      A    O  
ATOM   2237  NE2 GLN A 224       2.890   4.473  12.114  1.00 15.00      A    N  
ATOM   2238 HE21 GLN A 224       2.835   3.535  11.835  1.00 15.00      A    H  
ATOM   2239 HE22 GLN A 224       3.695   5.023  12.016  1.00 15.00      A    H  
ATOM   2240  C   GLN A 224      -2.572   3.967  10.694  1.00 15.00      A    C  
ATOM   2241  O   GLN A 224      -2.661   3.671   9.503  1.00 15.00      A    O  
ATOM   2242  N   TYR A 225      -3.356   4.856  11.289  1.00 15.00      A    N  
ATOM   2243  HN  TYR A 225      -3.250   5.012  12.250  1.00 15.00      A    H  
ATOM   2244  CA  TYR A 225      -4.371   5.605  10.561  1.00 15.00      A    C  
ATOM   2245  CB  TYR A 225      -5.773   5.013  10.710  1.00 15.00      A    C  
ATOM   2246  CG  TYR A 225      -6.810   5.781   9.914  1.00 15.00      A    C  
ATOM   2247  CD1 TYR A 225      -6.859   5.692   8.527  1.00 15.00      A    C  
ATOM   2248  CD2 TYR A 225      -7.726   6.612  10.547  1.00 15.00      A    C  
ATOM   2249  CE1 TYR A 225      -7.788   6.410   7.796  1.00 15.00      A    C  
ATOM   2250  CE2 TYR A 225      -8.661   7.330   9.825  1.00 15.00      A    C  
ATOM   2251  CZ  TYR A 225      -8.688   7.227   8.450  1.00 15.00      A    C  
ATOM   2252  OH  TYR A 225      -9.612   7.948   7.726  1.00 15.00      A    O  
ATOM   2253  HH  TYR A 225      -9.868   7.451   6.946  1.00 15.00      A    H  
ATOM   2254  C   TYR A 225      -4.367   7.054  11.018  1.00 15.00      A    C  
ATOM   2255  O   TYR A 225      -4.567   7.344  12.198  1.00 15.00      A    O  
ATOM   2256  N   LEU A 226      -4.129   7.959  10.082  1.00 15.00      A    N  
ATOM   2257  HN  LEU A 226      -3.976   7.665   9.160  1.00 15.00      A    H  
ATOM   2258  CA  LEU A 226      -4.090   9.379  10.390  1.00 15.00      A    C  
ATOM   2259  CB  LEU A 226      -2.672   9.930  10.194  1.00 15.00      A    C  
ATOM   2260  CG  LEU A 226      -1.559   9.211  10.967  1.00 15.00      A    C  
ATOM   2261  CD1 LEU A 226      -0.879   8.160  10.100  1.00 15.00      A    C  
ATOM   2262  CD2 LEU A 226      -0.547  10.207  11.507  1.00 15.00      A    C  
ATOM   2263  C   LEU A 226      -5.089  10.152   9.537  1.00 15.00      A    C  
ATOM   2264  O   LEU A 226      -5.578   9.647   8.527  1.00 15.00      A    O  
ATOM   2265  N   GLN A 227      -5.401  11.371   9.958  1.00 15.00      A    N  
ATOM   2266  HN  GLN A 227      -4.993  11.712  10.782  1.00 15.00      A    H  
ATOM   2267  CA  GLN A 227      -6.340  12.213   9.228  1.00 15.00      A    C  
ATOM   2268  CB  GLN A 227      -7.782  11.858   9.605  1.00 15.00      A    C  
ATOM   2269  CG  GLN A 227      -8.806  12.174   8.527  1.00 15.00      A    C  
ATOM   2270  CD  GLN A 227     -10.228  11.922   8.990  1.00 15.00      A    C  
ATOM   2271  OE1 GLN A 227     -10.880  12.813   9.533  1.00 15.00      A    O  
ATOM   2272  NE2 GLN A 227     -10.718  10.705   8.781  1.00 15.00      A    N  
ATOM   2273 HE21 GLN A 227     -10.144  10.041   8.343  1.00 15.00      A    H  
ATOM   2274 HE22 GLN A 227     -11.634  10.520   9.075  1.00 15.00      A    H  
ATOM   2275  C   GLN A 227      -6.066  13.685   9.511  1.00 15.00      A    C  
ATOM   2276  O   GLN A 227      -6.051  14.112  10.667  1.00 15.00      A    O  
ATOM   2277  N   ASP A 228      -5.847  14.457   8.451  1.00 15.00      A    N  
ATOM   2278  HN  ASP A 228      -5.880  14.061   7.554  1.00 15.00      A    H  
ATOM   2279  CA  ASP A 228      -5.565  15.882   8.591  1.00 15.00      A    C  
ATOM   2280  CB  ASP A 228      -4.697  16.402   7.436  1.00 15.00      A    C  
ATOM   2281  CG  ASP A 228      -5.235  16.061   6.057  1.00 15.00      A    C  
ATOM   2282  OD1 ASP A 228      -6.468  15.980   5.896  1.00 15.00      A    O  
ATOM   2283  OD2 ASP A 228      -4.416  15.886   5.134  1.00 15.00      A    O  
ATOM   2284  C   ASP A 228      -6.837  16.714   8.733  1.00 15.00      A    C  
ATOM   2285  O   ASP A 228      -7.936  16.174   8.870  1.00 15.00      A    O  
ATOM   2286  N   GLU A 229      -6.675  18.033   8.693  1.00 15.00      A    N  
ATOM   2287  HN  GLU A 229      -5.772  18.398   8.580  1.00 15.00      A    H  
ATOM   2288  CA  GLU A 229      -7.800  18.954   8.822  1.00 15.00      A    C  
ATOM   2289  CB  GLU A 229      -7.328  20.336   9.292  1.00 15.00      A    C  
ATOM   2290  CG  GLU A 229      -6.382  21.054   8.334  1.00 15.00      A    C  
ATOM   2291  CD  GLU A 229      -4.936  20.607   8.472  1.00 15.00      A    C  
ATOM   2292  OE1 GLU A 229      -4.515  20.301   9.607  1.00 15.00      A    O  
ATOM   2293  OE2 GLU A 229      -4.226  20.568   7.445  1.00 15.00      A    O  
ATOM   2294  C   GLU A 229      -8.605  19.074   7.525  1.00 15.00      A    C  
ATOM   2295  O   GLU A 229      -9.713  19.614   7.522  1.00 15.00      A    O  
ATOM   2296  N   ASN A 230      -8.048  18.564   6.429  1.00 15.00      A    N  
ATOM   2297  HN  ASN A 230      -7.165  18.143   6.495  1.00 15.00      A    H  
ATOM   2298  CA  ASN A 230      -8.716  18.619   5.131  1.00 15.00      A    C  
ATOM   2299  CB  ASN A 230      -7.694  18.786   4.005  1.00 15.00      A    C  
ATOM   2300  CG  ASN A 230      -7.140  20.197   3.938  1.00 15.00      A    C  
ATOM   2301  OD1 ASN A 230      -7.892  21.171   3.926  1.00 15.00      A    O  
ATOM   2302  ND2 ASN A 230      -5.818  20.315   3.909  1.00 15.00      A    N  
ATOM   2303 HD21 ASN A 230      -5.279  19.497   3.931  1.00 15.00      A    H  
ATOM   2304 HD22 ASN A 230      -5.436  21.216   3.867  1.00 15.00      A    H  
ATOM   2305  C   ASN A 230      -9.602  17.398   4.884  1.00 15.00      A    C  
ATOM   2306  O   ASN A 230     -10.355  17.356   3.910  1.00 15.00      A    O  
ATOM   2307  N   GLY A 231      -9.507  16.408   5.768  1.00 15.00      A    N  
ATOM   2308  HN  GLY A 231      -8.883  16.493   6.520  1.00 15.00      A    H  
ATOM   2309  CA  GLY A 231     -10.316  15.206   5.632  1.00 15.00      A    C  
ATOM   2310  C   GLY A 231      -9.620  14.099   4.861  1.00 15.00      A    C  
ATOM   2311  O   GLY A 231     -10.243  13.097   4.507  1.00 15.00      A    O  
ATOM   2312  N   VAL A 232      -8.330  14.279   4.596  1.00 15.00      A    N  
ATOM   2313  HN  VAL A 232      -7.889  15.101   4.902  1.00 15.00      A    H  
ATOM   2314  CA  VAL A 232      -7.551  13.284   3.866  1.00 15.00      A    C  
ATOM   2315  CB  VAL A 232      -6.343  13.921   3.142  1.00 15.00      A    C  
ATOM   2316  CG1 VAL A 232      -5.638  12.898   2.261  1.00 15.00      A    C  
ATOM   2317  CG2 VAL A 232      -6.780  15.125   2.321  1.00 15.00      A    C  
ATOM   2318  C   VAL A 232      -7.055  12.197   4.813  1.00 15.00      A    C  
ATOM   2319  O   VAL A 232      -6.391  12.485   5.810  1.00 15.00      A    O  
ATOM   2320  N   GLY A 233      -7.390  10.948   4.500  1.00 15.00      A    N  
ATOM   2321  HN  GLY A 233      -7.924  10.781   3.694  1.00 15.00      A    H  
ATOM   2322  CA  GLY A 233      -6.972   9.836   5.333  1.00 15.00      A    C  
ATOM   2323  C   GLY A 233      -5.587   9.335   4.976  1.00 15.00      A    C  
ATOM   2324  O   GLY A 233      -5.107   9.557   3.866  1.00 15.00      A    O  
ATOM   2325  N   TYR A 234      -4.939   8.668   5.924  1.00 15.00      A    N  
ATOM   2326  HN  TYR A 234      -5.371   8.534   6.795  1.00 15.00      A    H  
ATOM   2327  CA  TYR A 234      -3.602   8.129   5.707  1.00 15.00      A    C  
ATOM   2328  CB  TYR A 234      -2.541   9.008   6.381  1.00 15.00      A    C  
ATOM   2329  CG  TYR A 234      -2.436  10.398   5.790  1.00 15.00      A    C  
ATOM   2330  CD1 TYR A 234      -3.130  11.466   6.346  1.00 15.00      A    C  
ATOM   2331  CD2 TYR A 234      -1.650  10.639   4.671  1.00 15.00      A    C  
ATOM   2332  CE1 TYR A 234      -3.045  12.732   5.803  1.00 15.00      A    C  
ATOM   2333  CE2 TYR A 234      -1.556  11.904   4.123  1.00 15.00      A    C  
ATOM   2334  CZ  TYR A 234      -2.256  12.946   4.692  1.00 15.00      A    C  
ATOM   2335  OH  TYR A 234      -2.166  14.206   4.152  1.00 15.00      A    O  
ATOM   2336  HH  TYR A 234      -2.383  14.859   4.823  1.00 15.00      A    H  
ATOM   2337  C   TYR A 234      -3.519   6.697   6.217  1.00 15.00      A    C  
ATOM   2338  O   TYR A 234      -3.288   6.458   7.403  1.00 15.00      A    O  
ATOM   2339  N   VAL A 235      -3.722   5.747   5.312  1.00 15.00      A    N  
ATOM   2340  HN  VAL A 235      -3.895   6.002   4.380  1.00 15.00      A    H  
ATOM   2341  CA  VAL A 235      -3.689   4.334   5.664  1.00 15.00      A    C  
ATOM   2342  CB  VAL A 235      -4.625   3.506   4.758  1.00 15.00      A    C  
ATOM   2343  CG1 VAL A 235      -4.655   2.047   5.196  1.00 15.00      A    C  
ATOM   2344  CG2 VAL A 235      -6.028   4.095   4.765  1.00 15.00      A    C  
ATOM   2345  C   VAL A 235      -2.274   3.775   5.581  1.00 15.00      A    C  
ATOM   2346  O   VAL A 235      -1.688   3.697   4.502  1.00 15.00      A    O  
ATOM   2347  N   LEU A 236      -1.732   3.393   6.732  1.00 15.00      A    N  
ATOM   2348  HN  LEU A 236      -2.250   3.489   7.560  1.00 15.00      A    H  
ATOM   2349  CA  LEU A 236      -0.390   2.834   6.800  1.00 15.00      A    C  
ATOM   2350  CB  LEU A 236       0.464   3.609   7.812  1.00 15.00      A    C  
ATOM   2351  CG  LEU A 236       1.984   3.444   7.692  1.00 15.00      A    C  
ATOM   2352  CD1 LEU A 236       2.689   4.708   8.153  1.00 15.00      A    C  
ATOM   2353  CD2 LEU A 236       2.466   2.247   8.498  1.00 15.00      A    C  
ATOM   2354  C   LEU A 236      -0.449   1.357   7.170  1.00 15.00      A    C  
ATOM   2355  O   LEU A 236      -0.800   0.999   8.296  1.00 15.00      A    O  
ATOM   2356  N   SER A 237      -0.113   0.502   6.214  1.00 15.00      A    N  
ATOM   2357  HN  SER A 237       0.154   0.848   5.336  1.00 15.00      A    H  
ATOM   2358  CA  SER A 237      -0.129  -0.936   6.438  1.00 15.00      A    C  
ATOM   2359  CB  SER A 237      -1.342  -1.574   5.756  1.00 15.00      A    C  
ATOM   2360  OG  SER A 237      -1.427  -2.957   6.053  1.00 15.00      A    O  
ATOM   2361  HG  SER A 237      -0.707  -3.422   5.620  1.00 15.00      A    H  
ATOM   2362  C   SER A 237       1.159  -1.586   5.946  1.00 15.00      A    C  
ATOM   2363  O   SER A 237       1.313  -1.860   4.755  1.00 15.00      A    O  
ATOM   2364  N   GLY A 238       2.083  -1.820   6.869  1.00 15.00      A    N  
ATOM   2365  HN  GLY A 238       1.908  -1.565   7.800  1.00 15.00      A    H  
ATOM   2366  CA  GLY A 238       3.345  -2.441   6.515  1.00 15.00      A    C  
ATOM   2367  C   GLY A 238       3.780  -3.483   7.524  1.00 15.00      A    C  
ATOM   2368  O   GLY A 238       4.971  -3.652   7.779  1.00 15.00      A    O  
ATOM   2369  N   ALA A 239       2.810  -4.192   8.093  1.00 15.00      A    N  
ATOM   2370  HN  ALA A 239       1.880  -4.018   7.840  1.00 15.00      A    H  
ATOM   2371  CA  ALA A 239       3.094  -5.218   9.087  1.00 15.00      A    C  
ATOM   2372  CB  ALA A 239       2.263  -4.973  10.336  1.00 15.00      A    C  
ATOM   2373  C   ALA A 239       2.837  -6.622   8.539  1.00 15.00      A    C  
ATOM   2374  O   ALA A 239       2.346  -7.494   9.254  1.00 15.00      A    O  
ATOM   2375  N   GLY A 240       3.187  -6.843   7.275  1.00 15.00      A    N  
ATOM   2376  HN  GLY A 240       3.591  -6.118   6.753  1.00 15.00      A    H  
ATOM   2377  CA  GLY A 240       2.978  -8.145   6.664  1.00 15.00      A    C  
ATOM   2378  C   GLY A 240       4.146  -9.094   6.865  1.00 15.00      A    C  
ATOM   2379  O   GLY A 240       4.119 -10.226   6.380  1.00 15.00      A    O  
ATOM   2380  N   ASN A 241       5.171  -8.642   7.587  1.00 15.00      A    N  
ATOM   2381  HN  ASN A 241       5.132  -7.736   7.959  1.00 15.00      A    H  
ATOM   2382  CA  ASN A 241       6.349  -9.467   7.832  1.00 15.00      A    C  
ATOM   2383  CB  ASN A 241       7.330  -9.339   6.667  1.00 15.00      A    C  
ATOM   2384  CG  ASN A 241       8.333 -10.468   6.617  1.00 15.00      A    C  
ATOM   2385  OD1 ASN A 241       7.967 -11.639   6.544  1.00 15.00      A    O  
ATOM   2386  ND2 ASN A 241       9.609 -10.117   6.657  1.00 15.00      A    N  
ATOM   2387 HD21 ASN A 241       9.823  -9.163   6.718  1.00 15.00      A    H  
ATOM   2388 HD22 ASN A 241      10.287 -10.825   6.618  1.00 15.00      A    H  
ATOM   2389  C   ASN A 241       7.043  -9.090   9.137  1.00 15.00      A    C  
ATOM   2390  O   ASN A 241       7.570  -9.954   9.836  1.00 15.00      A    O  
ATOM   2391  N   PHE A 242       7.049  -7.800   9.458  1.00 15.00      A    N  
ATOM   2392  HN  PHE A 242       6.612  -7.155   8.864  1.00 15.00      A    H  
ATOM   2393  CA  PHE A 242       7.690  -7.324  10.680  1.00 15.00      A    C  
ATOM   2394  CB  PHE A 242       8.910  -6.460  10.349  1.00 15.00      A    C  
ATOM   2395  CG  PHE A 242      10.010  -7.179   9.618  1.00 15.00      A    C  
ATOM   2396  CD1 PHE A 242      10.667  -8.249  10.206  1.00 15.00      A    C  
ATOM   2397  CD2 PHE A 242      10.394  -6.779   8.346  1.00 15.00      A    C  
ATOM   2398  CE1 PHE A 242      11.685  -8.907   9.541  1.00 15.00      A    C  
ATOM   2399  CE2 PHE A 242      11.411  -7.434   7.676  1.00 15.00      A    C  
ATOM   2400  CZ  PHE A 242      12.057  -8.499   8.273  1.00 15.00      A    C  
ATOM   2401  C   PHE A 242       6.718  -6.533  11.553  1.00 15.00      A    C  
ATOM   2402  O   PHE A 242       5.645  -6.131  11.100  1.00 15.00      A    O  
ATOM   2403  N   MET A 243       7.109  -6.312  12.810  1.00 15.00      A    N  
ATOM   2404  HN  MET A 243       7.979  -6.655  13.102  1.00 15.00      A    H  
ATOM   2405  CA  MET A 243       6.288  -5.568  13.762  1.00 15.00      A    C  
ATOM   2406  CB  MET A 243       5.404  -6.509  14.583  1.00 15.00      A    C  
ATOM   2407  CG  MET A 243       4.051  -6.784  13.950  1.00 15.00      A    C  
ATOM   2408  SD  MET A 243       3.118  -5.273  13.636  1.00 15.00      A    S  
ATOM   2409  CE  MET A 243       2.033  -5.239  15.057  1.00 15.00      A    C  
ATOM   2410  C   MET A 243       7.152  -4.716  14.685  1.00 15.00      A    C  
ATOM   2411  O   MET A 243       7.814  -5.232  15.587  1.00 15.00      A    O  
ATOM   2412  N   ASP A 244       7.134  -3.409  14.450  1.00 15.00      A    N  
ATOM   2413  HN  ASP A 244       6.577  -3.064  13.720  1.00 15.00      A    H  
ATOM   2414  CA  ASP A 244       7.917  -2.470  15.245  1.00 15.00      A    C  
ATOM   2415  CB  ASP A 244       8.760  -1.584  14.322  1.00 15.00      A    C  
ATOM   2416  CG  ASP A 244      10.102  -1.210  14.921  1.00 15.00      A    C  
ATOM   2417  OD1 ASP A 244      10.127  -0.735  16.073  1.00 15.00      A    O  
ATOM   2418  OD2 ASP A 244      11.127  -1.391  14.236  1.00 15.00      A    O  
ATOM   2419  C   ASP A 244       7.012  -1.599  16.113  1.00 15.00      A    C  
ATOM   2420  O   ASP A 244       6.124  -0.912  15.603  1.00 15.00      A    O  
ATOM   2421  N   PRO A 245       7.222  -1.628  17.444  1.00 15.00      A    N  
ATOM   2422  CA  PRO A 245       6.443  -0.834  18.394  1.00 15.00      A    C  
ATOM   2423  CB  PRO A 245       6.513  -1.695  19.655  1.00 15.00      A    C  
ATOM   2424  CG  PRO A 245       7.850  -2.358  19.588  1.00 15.00      A    C  
ATOM   2425  CD  PRO A 245       8.227  -2.461  18.130  1.00 15.00      A    C  
ATOM   2426  C   PRO A 245       7.084   0.526  18.655  1.00 15.00      A    C  
ATOM   2427  O   PRO A 245       6.892   1.126  19.715  1.00 15.00      A    O  
ATOM   2428  N   SER A 246       7.838   1.010  17.672  1.00 15.00      A    N  
ATOM   2429  HN  SER A 246       7.935   0.489  16.846  1.00 15.00      A    H  
ATOM   2430  CA  SER A 246       8.526   2.285  17.787  1.00 15.00      A    C  
ATOM   2431  CB  SER A 246       9.673   2.370  16.778  1.00 15.00      A    C  
ATOM   2432  OG  SER A 246      10.354   3.610  16.882  1.00 15.00      A    O  
ATOM   2433  HG  SER A 246      11.060   3.537  17.528  1.00 15.00      A    H  
ATOM   2434  C   SER A 246       7.591   3.476  17.616  1.00 15.00      A    C  
ATOM   2435  O   SER A 246       6.828   3.557  16.654  1.00 15.00      A    O  
ATOM   2436  N   LYS A 247       7.662   4.392  18.575  1.00 15.00      A    N  
ATOM   2437  HN  LYS A 247       8.275   4.240  19.324  1.00 15.00      A    H  
ATOM   2438  CA  LYS A 247       6.868   5.615  18.557  1.00 15.00      A    C  
ATOM   2439  CB  LYS A 247       5.861   5.625  19.710  1.00 15.00      A    C  
ATOM   2440  CG  LYS A 247       4.771   4.573  19.569  1.00 15.00      A    C  
ATOM   2441  CD  LYS A 247       3.752   4.656  20.693  1.00 15.00      A    C  
ATOM   2442  CE  LYS A 247       4.345   4.216  22.021  1.00 15.00      A    C  
ATOM   2443  NZ  LYS A 247       3.302   4.103  23.078  1.00 15.00      A    N  
ATOM   2444  HZ1 LYS A 247       3.747   4.030  24.015  1.00 15.00      A    H  
ATOM   2445  HZ2 LYS A 247       2.721   3.255  22.917  1.00 15.00      A    H  
ATOM   2446  HZ3 LYS A 247       2.684   4.940  23.062  1.00 15.00      A    H  
ATOM   2447  C   LYS A 247       7.818   6.805  18.640  1.00 15.00      A    C  
ATOM   2448  O   LYS A 247       7.553   7.803  19.311  1.00 15.00      A    O  
ATOM   2449  N   ARG A 248       8.930   6.659  17.923  1.00 15.00      A    N  
ATOM   2450  HN  ARG A 248       9.039   5.836  17.403  1.00 15.00      A    H  
ATOM   2451  CA  ARG A 248       9.998   7.651  17.867  1.00 15.00      A    C  
ATOM   2452  CB  ARG A 248      11.141   7.074  17.024  1.00 15.00      A    C  
ATOM   2453  CG  ARG A 248      12.403   7.916  16.948  1.00 15.00      A    C  
ATOM   2454  CD  ARG A 248      13.474   7.178  16.158  1.00 15.00      A    C  
ATOM   2455  NE  ARG A 248      14.693   7.962  15.972  1.00 15.00      A    N  
ATOM   2456  HE  ARG A 248      14.696   8.885  16.303  1.00 15.00      A    H  
ATOM   2457  CZ  ARG A 248      15.790   7.488  15.379  1.00 15.00      A    C  
ATOM   2458  NH1 ARG A 248      15.816   6.241  14.922  1.00 15.00      A    N  
ATOM   2459 HH11 ARG A 248      16.672   5.873  14.460  1.00 15.00      A    H  
ATOM   2460 HH12 ARG A 248      14.979   5.631  15.025  1.00 15.00      A    H  
ATOM   2461  NH2 ARG A 248      16.860   8.260  15.241  1.00 15.00      A    N  
ATOM   2462 HH21 ARG A 248      16.845   9.238  15.595  1.00 15.00      A    H  
ATOM   2463 HH22 ARG A 248      17.714   7.888  14.778  1.00 15.00      A    H  
ATOM   2464  C   ARG A 248       9.543   8.987  17.284  1.00 15.00      A    C  
ATOM   2465  O   ARG A 248       9.841  10.043  17.841  1.00 15.00      A    O  
ATOM   2466  N   HIS A 249       8.819   8.944  16.169  1.00 15.00      A    N  
ATOM   2467  HN  HIS A 249       8.589   8.075  15.777  1.00 15.00      A    H  
ATOM   2468  CA  HIS A 249       8.361  10.168  15.517  1.00 15.00      A    C  
ATOM   2469  CB  HIS A 249       8.605  10.101  14.007  1.00 15.00      A    C  
ATOM   2470  CG  HIS A 249      10.056  10.088  13.638  1.00 15.00      A    C  
ATOM   2471  ND1 HIS A 249      10.781   8.940  13.403  1.00 15.00      A    N  
ATOM   2472  HD1 HIS A 249      10.438   8.023  13.443  1.00 15.00      A    H  
ATOM   2473  CD2 HIS A 249      10.925  11.116  13.474  1.00 15.00      A    C  
ATOM   2474  CE1 HIS A 249      12.040   9.300  13.111  1.00 15.00      A    C  
ATOM   2475  NE2 HIS A 249      12.180  10.611  13.141  1.00 15.00      A    N  
ATOM   2476  C   HIS A 249       6.900  10.493  15.822  1.00 15.00      A    C  
ATOM   2477  O   HIS A 249       6.128  10.823  14.920  1.00 15.00      A    O  
ATOM   2478  N   GLN A 250       6.532  10.423  17.099  1.00 15.00      A    N  
ATOM   2479  HN  GLN A 250       7.194  10.168  17.775  1.00 15.00      A    H  
ATOM   2480  CA  GLN A 250       5.165  10.720  17.516  1.00 15.00      A    C  
ATOM   2481  CB  GLN A 250       4.820   9.973  18.807  1.00 15.00      A    C  
ATOM   2482  CG  GLN A 250       3.363  10.101  19.228  1.00 15.00      A    C  
ATOM   2483  CD  GLN A 250       3.018   9.242  20.430  1.00 15.00      A    C  
ATOM   2484  OE1 GLN A 250       3.868   8.955  21.273  1.00 15.00      A    O  
ATOM   2485  NE2 GLN A 250       1.759   8.830  20.517  1.00 15.00      A    N  
ATOM   2486 HE21 GLN A 250       1.134   9.098  19.810  1.00 15.00      A    H  
ATOM   2487 HE22 GLN A 250       1.505   8.278  21.285  1.00 15.00      A    H  
ATOM   2488  C   GLN A 250       4.962  12.225  17.689  1.00 15.00      A    C  
ATOM   2489  O   GLN A 250       3.857  12.740  17.506  1.00 15.00      A    O  
ATOM   2490  N   ARG A 251       6.040  12.924  18.032  1.00 15.00      A    N  
ATOM   2491  HN  ARG A 251       6.891  12.456  18.160  1.00 15.00      A    H  
ATOM   2492  CA  ARG A 251       5.992  14.370  18.226  1.00 15.00      A    C  
ATOM   2493  CB  ARG A 251       7.044  14.801  19.257  1.00 15.00      A    C  
ATOM   2494  CG  ARG A 251       6.855  16.211  19.799  1.00 15.00      A    C  
ATOM   2495  CD  ARG A 251       6.383  16.198  21.246  1.00 15.00      A    C  
ATOM   2496  NE  ARG A 251       7.473  15.912  22.180  1.00 15.00      A    N  
ATOM   2497  HE  ARG A 251       8.351  15.703  21.798  1.00 15.00      A    H  
ATOM   2498  CZ  ARG A 251       7.340  15.925  23.506  1.00 15.00      A    C  
ATOM   2499  NH1 ARG A 251       6.168  16.210  24.060  1.00 15.00      A    N  
ATOM   2500 HH11 ARG A 251       5.346  16.424  23.458  1.00 15.00      A    H  
ATOM   2501 HH12 ARG A 251       6.069  16.218  25.095  1.00 15.00      A    H  
ATOM   2502  NH2 ARG A 251       8.383  15.653  24.281  1.00 15.00      A    N  
ATOM   2503 HH21 ARG A 251       8.279  15.663  25.316  1.00 15.00      A    H  
ATOM   2504 HH22 ARG A 251       9.304  15.429  23.854  1.00 15.00      A    H  
ATOM   2505  C   ARG A 251       6.213  15.106  16.901  1.00 15.00      A    C  
ATOM   2506  O   ARG A 251       5.958  16.306  16.797  1.00 15.00      A    O  
ATOM   2507  N   LYS A 252       6.678  14.373  15.888  1.00 15.00      A    N  
ATOM   2508  HN  LYS A 252       6.849  13.418  16.030  1.00 15.00      A    H  
ATOM   2509  CA  LYS A 252       6.936  14.952  14.571  1.00 15.00      A    C  
ATOM   2510  CB  LYS A 252       8.004  14.146  13.827  1.00 15.00      A    C  
ATOM   2511  CG  LYS A 252       9.405  14.312  14.394  1.00 15.00      A    C  
ATOM   2512  CD  LYS A 252       9.897  15.744  14.241  1.00 15.00      A    C  
ATOM   2513  CE  LYS A 252      11.218  15.961  14.963  1.00 15.00      A    C  
ATOM   2514  NZ  LYS A 252      12.303  15.107  14.408  1.00 15.00      A    N  
ATOM   2515  HZ1 LYS A 252      12.060  14.102  14.523  1.00 15.00      A    H  
ATOM   2516  HZ2 LYS A 252      13.196  15.296  14.906  1.00 15.00      A    H  
ATOM   2517  HZ3 LYS A 252      12.434  15.308  13.396  1.00 15.00      A    H  
ATOM   2518  C   LYS A 252       5.661  15.045  13.736  1.00 15.00      A    C  
ATOM   2519  O   LYS A 252       5.669  15.590  12.631  1.00 15.00      A    O  
ATOM   2520  N   VAL A 253       4.571  14.504  14.269  1.00 15.00      A    N  
ATOM   2521  HN  VAL A 253       4.633  14.078  15.148  1.00 15.00      A    H  
ATOM   2522  CA  VAL A 253       3.284  14.530  13.586  1.00 15.00      A    C  
ATOM   2523  CB  VAL A 253       2.656  13.119  13.526  1.00 15.00      A    C  
ATOM   2524  CG1 VAL A 253       1.307  13.146  12.823  1.00 15.00      A    C  
ATOM   2525  CG2 VAL A 253       3.597  12.155  12.823  1.00 15.00      A    C  
ATOM   2526  C   VAL A 253       2.333  15.489  14.300  1.00 15.00      A    C  
ATOM   2527  O   VAL A 253       2.211  15.443  15.526  1.00 15.00      A    O  
ATOM   2528  N   PRO A 254       1.667  16.385  13.538  1.00 15.00      A    N  
ATOM   2529  CA  PRO A 254       0.721  17.369  14.089  1.00 15.00      A    C  
ATOM   2530  CB  PRO A 254       0.044  17.940  12.843  1.00 15.00      A    C  
ATOM   2531  CG  PRO A 254       1.066  17.790  11.771  1.00 15.00      A    C  
ATOM   2532  CD  PRO A 254       1.798  16.514  12.074  1.00 15.00      A    C  
ATOM   2533  C   PRO A 254      -0.318  16.743  15.020  1.00 15.00      A    C  
ATOM   2534  O   PRO A 254      -0.773  15.619  14.800  1.00 15.00      A    O  
ATOM   2535  N   ASN A 255      -0.683  17.488  16.059  1.00 15.00      A    N  
ATOM   2536  HN  ASN A 255      -0.287  18.377  16.167  1.00 15.00      A    H  
ATOM   2537  CA  ASN A 255      -1.654  17.024  17.045  1.00 15.00      A    C  
ATOM   2538  CB  ASN A 255      -1.685  17.985  18.238  1.00 15.00      A    C  
ATOM   2539  CG  ASN A 255      -2.225  17.342  19.501  1.00 15.00      A    C  
ATOM   2540  OD1 ASN A 255      -1.482  16.716  20.257  1.00 15.00      A    O  
ATOM   2541  ND2 ASN A 255      -3.520  17.503  19.742  1.00 15.00      A    N  
ATOM   2542 HD21 ASN A 255      -4.051  18.020  19.101  1.00 15.00      A    H  
ATOM   2543 HD22 ASN A 255      -3.893  17.096  20.552  1.00 15.00      A    H  
ATOM   2544  C   ASN A 255      -3.050  16.882  16.442  1.00 15.00      A    C  
ATOM   2545  O   ASN A 255      -3.544  17.789  15.771  1.00 15.00      A    O  
ATOM   2546  N   GLY A 256      -3.679  15.733  16.686  1.00 15.00      A    N  
ATOM   2547  HN  GLY A 256      -3.233  15.049  17.229  1.00 15.00      A    H  
ATOM   2548  CA  GLY A 256      -5.014  15.487  16.166  1.00 15.00      A    C  
ATOM   2549  C   GLY A 256      -5.015  14.641  14.905  1.00 15.00      A    C  
ATOM   2550  O   GLY A 256      -6.077  14.315  14.373  1.00 15.00      A    O  
ATOM   2551  N   TYR A 257      -3.825  14.284  14.426  1.00 15.00      A    N  
ATOM   2552  HN  TYR A 257      -3.014  14.577  14.893  1.00 15.00      A    H  
ATOM   2553  CA  TYR A 257      -3.697  13.472  13.218  1.00 15.00      A    C  
ATOM   2554  CB  TYR A 257      -2.353  13.726  12.534  1.00 15.00      A    C  
ATOM   2555  CG  TYR A 257      -2.326  14.939  11.632  1.00 15.00      A    C  
ATOM   2556  CD1 TYR A 257      -3.026  16.094  11.958  1.00 15.00      A    C  
ATOM   2557  CD2 TYR A 257      -1.593  14.928  10.453  1.00 15.00      A    C  
ATOM   2558  CE1 TYR A 257      -2.996  17.204  11.136  1.00 15.00      A    C  
ATOM   2559  CE2 TYR A 257      -1.557  16.032   9.625  1.00 15.00      A    C  
ATOM   2560  CZ  TYR A 257      -2.259  17.167   9.971  1.00 15.00      A    C  
ATOM   2561  OH  TYR A 257      -2.222  18.269   9.149  1.00 15.00      A    O  
ATOM   2562  HH  TYR A 257      -2.382  17.998   8.243  1.00 15.00      A    H  
ATOM   2563  C   TYR A 257      -3.845  11.988  13.525  1.00 15.00      A    C  
ATOM   2564  O   TYR A 257      -4.648  11.296  12.902  1.00 15.00      A    O  
ATOM   2565  N   LEU A 258      -3.059  11.509  14.488  1.00 15.00      A    N  
ATOM   2566  HN  LEU A 258      -2.443  12.117  14.946  1.00 15.00      A    H  
ATOM   2567  CA  LEU A 258      -3.089  10.104  14.882  1.00 15.00      A    C  
ATOM   2568  CB  LEU A 258      -2.002   9.821  15.922  1.00 15.00      A    C  
ATOM   2569  CG  LEU A 258      -1.783   8.351  16.290  1.00 15.00      A    C  
ATOM   2570  CD1 LEU A 258      -1.194   7.582  15.116  1.00 15.00      A    C  
ATOM   2571  CD2 LEU A 258      -0.894   8.233  17.517  1.00 15.00      A    C  
ATOM   2572  C   LEU A 258      -4.458   9.703  15.422  1.00 15.00      A    C  
ATOM   2573  O   LEU A 258      -4.989  10.331  16.339  1.00 15.00      A    O  
ATOM   2574  N   ARG A 259      -5.024   8.651  14.838  1.00 15.00      A    N  
ATOM   2575  HN  ARG A 259      -4.547   8.194  14.116  1.00 15.00      A    H  
ATOM   2576  CA  ARG A 259      -6.334   8.156  15.242  1.00 15.00      A    C  
ATOM   2577  CB  ARG A 259      -7.322   8.248  14.073  1.00 15.00      A    C  
ATOM   2578  CG  ARG A 259      -7.423   9.627  13.437  1.00 15.00      A    C  
ATOM   2579  CD  ARG A 259      -8.152  10.607  14.341  1.00 15.00      A    C  
ATOM   2580  NE  ARG A 259      -8.162  11.962  13.790  1.00 15.00      A    N  
ATOM   2581  HE  ARG A 259      -7.362  12.512  13.928  1.00 15.00      A    H  
ATOM   2582  CZ  ARG A 259      -9.185  12.480  13.111  1.00 15.00      A    C  
ATOM   2583  NH1 ARG A 259     -10.283  11.765  12.907  1.00 15.00      A    N  
ATOM   2584 HH11 ARG A 259     -11.080  12.175  12.378  1.00 15.00      A    H  
ATOM   2585 HH12 ARG A 259     -10.347  10.792  13.269  1.00 15.00      A    H  
ATOM   2586  NH2 ARG A 259      -9.113  13.720  12.647  1.00 15.00      A    N  
ATOM   2587 HH21 ARG A 259      -9.914  14.125  12.121  1.00 15.00      A    H  
ATOM   2588 HH22 ARG A 259      -8.256  14.287  12.807  1.00 15.00      A    H  
ATOM   2589  C   ARG A 259      -6.242   6.711  15.725  1.00 15.00      A    C  
ATOM   2590  O   ARG A 259      -7.041   6.274  16.554  1.00 15.00      A    O  
ATOM   2591  N   PHE A 260      -5.260   5.977  15.201  1.00 15.00      A    N  
ATOM   2592  HN  PHE A 260      -4.653   6.387  14.550  1.00 15.00      A    H  
ATOM   2593  CA  PHE A 260      -5.062   4.578  15.571  1.00 15.00      A    C  
ATOM   2594  CB  PHE A 260      -6.001   3.677  14.754  1.00 15.00      A    C  
ATOM   2595  CG  PHE A 260      -5.675   2.210  14.817  1.00 15.00      A    C  
ATOM   2596  CD1 PHE A 260      -5.918   1.476  15.968  1.00 15.00      A    C  
ATOM   2597  CD2 PHE A 260      -5.125   1.565  13.720  1.00 15.00      A    C  
ATOM   2598  CE1 PHE A 260      -5.619   0.128  16.023  1.00 15.00      A    C  
ATOM   2599  CE2 PHE A 260      -4.823   0.218  13.769  1.00 15.00      A    C  
ATOM   2600  CZ  PHE A 260      -5.070  -0.501  14.922  1.00 15.00      A    C  
ATOM   2601  C   PHE A 260      -3.608   4.147  15.368  1.00 15.00      A    C  
ATOM   2602  O   PHE A 260      -2.956   4.561  14.408  1.00 15.00      A    O  
ATOM   2603  N   HIS A 261      -3.111   3.318  16.287  1.00 15.00      A    N  
ATOM   2604  HN  HIS A 261      -3.679   3.046  17.038  1.00 15.00      A    H  
ATOM   2605  CA  HIS A 261      -1.746   2.806  16.213  1.00 15.00      A    C  
ATOM   2606  CB  HIS A 261      -0.751   3.772  16.874  1.00 15.00      A    C  
ATOM   2607  CG  HIS A 261       0.664   3.266  16.905  1.00 15.00      A    C  
ATOM   2608  ND1 HIS A 261       1.276   2.925  18.088  1.00 15.00      A    N  
ATOM   2609  CD2 HIS A 261       1.527   3.046  15.879  1.00 15.00      A    C  
ATOM   2610  CE1 HIS A 261       2.485   2.507  17.763  1.00 15.00      A    C  
ATOM   2611  NE2 HIS A 261       2.682   2.562  16.440  1.00 15.00      A    N  
ATOM   2612  HE2 HIS A 261       3.497   2.304  15.961  1.00 15.00      A    H  
ATOM   2613  C   HIS A 261      -1.645   1.416  16.845  1.00 15.00      A    C  
ATOM   2614  O   HIS A 261      -2.158   1.178  17.939  1.00 15.00      A    O  
ATOM   2615  N   TYR A 262      -0.983   0.507  16.138  1.00 15.00      A    N  
ATOM   2616  HN  TYR A 262      -0.616   0.761  15.265  1.00 15.00      A    H  
ATOM   2617  CA  TYR A 262      -0.788  -0.858  16.611  1.00 15.00      A    C  
ATOM   2618  CB  TYR A 262      -1.902  -1.764  16.077  1.00 15.00      A    C  
ATOM   2619  CG  TYR A 262      -1.998  -3.104  16.771  1.00 15.00      A    C  
ATOM   2620  CD1 TYR A 262      -2.476  -3.197  18.071  1.00 15.00      A    C  
ATOM   2621  CD2 TYR A 262      -1.615  -4.274  16.126  1.00 15.00      A    C  
ATOM   2622  CE1 TYR A 262      -2.570  -4.417  18.711  1.00 15.00      A    C  
ATOM   2623  CE2 TYR A 262      -1.707  -5.499  16.759  1.00 15.00      A    C  
ATOM   2624  CZ  TYR A 262      -2.184  -5.564  18.051  1.00 15.00      A    C  
ATOM   2625  OH  TYR A 262      -2.280  -6.781  18.685  1.00 15.00      A    O  
ATOM   2626  HH  TYR A 262      -1.561  -7.350  18.399  1.00 15.00      A    H  
ATOM   2627  C   TYR A 262       0.568  -1.366  16.140  1.00 15.00      A    C  
ATOM   2628  O   TYR A 262       0.773  -1.581  14.945  1.00 15.00      A    O  
ATOM   2629  N   GLY A 263       1.496  -1.556  17.075  1.00 15.00      A    N  
ATOM   2630  HN  GLY A 263       1.280  -1.384  18.017  1.00 15.00      A    H  
ATOM   2631  CA  GLY A 263       2.821  -2.015  16.698  1.00 15.00      A    C  
ATOM   2632  C   GLY A 263       3.459  -2.988  17.672  1.00 15.00      A    C  
ATOM   2633  O   GLY A 263       4.666  -3.207  17.610  1.00 15.00      A    O  
ATOM   2634  N   THR A 264       2.666  -3.581  18.565  1.00 15.00      A    N  
ATOM   2635  HN  THR A 264       1.709  -3.371  18.574  1.00 15.00      A    H  
ATOM   2636  CA  THR A 264       3.205  -4.537  19.537  1.00 15.00      A    C  
ATOM   2637  CB  THR A 264       2.128  -5.106  20.488  1.00 15.00      A    C  
ATOM   2638  OG1 THR A 264       2.715  -6.079  21.363  1.00 15.00      A    O  
ATOM   2639  HG1 THR A 264       2.084  -6.323  22.045  1.00 15.00      A    H  
ATOM   2640  CG2 THR A 264       0.987  -5.745  19.715  1.00 15.00      A    C  
ATOM   2641  C   THR A 264       3.970  -5.670  18.845  1.00 15.00      A    C  
ATOM   2642  O   THR A 264       3.478  -6.277  17.891  1.00 15.00      A    O  
ATOM   2643  N   GLU A 265       5.182  -5.939  19.328  1.00 15.00      A    N  
ATOM   2644  HN  GLU A 265       5.514  -5.424  20.091  1.00 15.00      A    H  
ATOM   2645  CA  GLU A 265       6.032  -6.978  18.749  1.00 15.00      A    C  
ATOM   2646  CB  GLU A 265       7.498  -6.790  19.153  1.00 15.00      A    C  
ATOM   2647  CG  GLU A 265       7.738  -6.688  20.650  1.00 15.00      A    C  
ATOM   2648  CD  GLU A 265       9.176  -6.334  20.984  1.00 15.00      A    C  
ATOM   2649  OE1 GLU A 265      10.088  -6.839  20.296  1.00 15.00      A    O  
ATOM   2650  OE2 GLU A 265       9.390  -5.553  21.937  1.00 15.00      A    O  
ATOM   2651  C   GLU A 265       5.545  -8.399  19.052  1.00 15.00      A    C  
ATOM   2652  O   GLU A 265       6.112  -9.370  18.557  1.00 15.00      A    O  
ATOM   2653  N   ASP A 266       4.495  -8.516  19.860  1.00 15.00      A    N  
ATOM   2654  HN  ASP A 266       4.091  -7.708  20.242  1.00 15.00      A    H  
ATOM   2655  CA  ASP A 266       3.933  -9.822  20.196  1.00 15.00      A    C  
ATOM   2656  CB  ASP A 266       3.253  -9.788  21.567  1.00 15.00      A    C  
ATOM   2657  CG  ASP A 266       4.240  -9.650  22.706  1.00 15.00      A    C  
ATOM   2658  OD1 ASP A 266       5.025 -10.594  22.927  1.00 15.00      A    O  
ATOM   2659  OD2 ASP A 266       4.226  -8.600  23.380  1.00 15.00      A    O  
ATOM   2660  C   ASP A 266       2.939 -10.267  19.127  1.00 15.00      A    C  
ATOM   2661  O   ASP A 266       2.620 -11.452  19.012  1.00 15.00      A    O  
ATOM   2662  N   SER A 267       2.461  -9.302  18.344  1.00 15.00      A    N  
ATOM   2663  HN  SER A 267       2.761  -8.380  18.491  1.00 15.00      A    H  
ATOM   2664  CA  SER A 267       1.506  -9.571  17.274  1.00 15.00      A    C  
ATOM   2665  CB  SER A 267       0.796  -8.274  16.871  1.00 15.00      A    C  
ATOM   2666  OG  SER A 267       0.057  -8.428  15.671  1.00 15.00      A    O  
ATOM   2667  HG  SER A 267      -0.690  -9.015  15.824  1.00 15.00      A    H  
ATOM   2668  C   SER A 267       2.193 -10.192  16.061  1.00 15.00      A    C  
ATOM   2669  O   SER A 267       3.379  -9.963  15.821  1.00 15.00      A    O  
ATOM   2670  N   LEU A 268       1.434 -10.974  15.296  1.00 15.00      A    N  
ATOM   2671  HN  LEU A 268       0.494 -11.110  15.539  1.00 15.00      A    H  
ATOM   2672  CA  LEU A 268       1.958 -11.633  14.103  1.00 15.00      A    C  
ATOM   2673  CB  LEU A 268       1.239 -12.964  13.869  1.00 15.00      A    C  
ATOM   2674  CG  LEU A 268       1.563 -14.090  14.851  1.00 15.00      A    C  
ATOM   2675  CD1 LEU A 268       0.557 -15.222  14.714  1.00 15.00      A    C  
ATOM   2676  CD2 LEU A 268       2.978 -14.602  14.627  1.00 15.00      A    C  
ATOM   2677  C   LEU A 268       1.828 -10.742  12.867  1.00 15.00      A    C  
ATOM   2678  O   LEU A 268       2.019 -11.198  11.738  1.00 15.00      A    O  
ATOM   2679  N   GLY A 269       1.506  -9.471  13.088  1.00 15.00      A    N  
ATOM   2680  HN  GLY A 269       1.365  -9.165  14.009  1.00 15.00      A    H  
ATOM   2681  CA  GLY A 269       1.358  -8.536  11.988  1.00 15.00      A    C  
ATOM   2682  C   GLY A 269      -0.091  -8.209  11.691  1.00 15.00      A    C  
ATOM   2683  O   GLY A 269      -0.973  -8.482  12.504  1.00 15.00      A    O  
ATOM   2684  N   GLY A 270      -0.336  -7.622  10.523  1.00 15.00      A    N  
ATOM   2685  HN  GLY A 270       0.410  -7.421   9.920  1.00 15.00      A    H  
ATOM   2686  CA  GLY A 270      -1.690  -7.271  10.138  1.00 15.00      A    C  
ATOM   2687  C   GLY A 270      -1.759  -6.600   8.781  1.00 15.00      A    C  
ATOM   2688  O   GLY A 270      -0.733  -6.367   8.140  1.00 15.00      A    O  
ATOM   2689  N   PHE A 271      -2.978  -6.293   8.345  1.00 15.00      A    N  
ATOM   2690  HN  PHE A 271      -3.751  -6.514   8.907  1.00 15.00      A    H  
ATOM   2691  CA  PHE A 271      -3.204  -5.641   7.059  1.00 15.00      A    C  
ATOM   2692  CB  PHE A 271      -3.350  -6.677   5.933  1.00 15.00      A    C  
ATOM   2693  CG  PHE A 271      -4.408  -7.723   6.170  1.00 15.00      A    C  
ATOM   2694  CD1 PHE A 271      -4.105  -8.893   6.848  1.00 15.00      A    C  
ATOM   2695  CD2 PHE A 271      -5.703  -7.538   5.710  1.00 15.00      A    C  
ATOM   2696  CE1 PHE A 271      -5.070  -9.858   7.062  1.00 15.00      A    C  
ATOM   2697  CE2 PHE A 271      -6.673  -8.498   5.921  1.00 15.00      A    C  
ATOM   2698  CZ  PHE A 271      -6.356  -9.660   6.598  1.00 15.00      A    C  
ATOM   2699  C   PHE A 271      -4.426  -4.726   7.118  1.00 15.00      A    C  
ATOM   2700  O   PHE A 271      -5.031  -4.555   8.177  1.00 15.00      A    O  
ATOM   2701  N   ALA A 272      -4.785  -4.137   5.980  1.00 15.00      A    N  
ATOM   2702  HN  ALA A 272      -4.267  -4.312   5.166  1.00 15.00      A    H  
ATOM   2703  CA  ALA A 272      -5.935  -3.238   5.918  1.00 15.00      A    C  
ATOM   2704  CB  ALA A 272      -5.485  -1.801   5.694  1.00 15.00      A    C  
ATOM   2705  C   ALA A 272      -6.934  -3.663   4.844  1.00 15.00      A    C  
ATOM   2706  O   ALA A 272      -6.566  -3.892   3.694  1.00 15.00      A    O  
ATOM   2707  N   TYR A 273      -8.198  -3.767   5.235  1.00 15.00      A    N  
ATOM   2708  HN  TYR A 273      -8.422  -3.579   6.171  1.00 15.00      A    H  
ATOM   2709  CA  TYR A 273      -9.265  -4.155   4.319  1.00 15.00      A    C  
ATOM   2710  CB  TYR A 273     -10.137  -5.231   4.973  1.00 15.00      A    C  
ATOM   2711  CG  TYR A 273     -11.218  -5.793   4.081  1.00 15.00      A    C  
ATOM   2712  CD1 TYR A 273     -10.901  -6.490   2.921  1.00 15.00      A    C  
ATOM   2713  CD2 TYR A 273     -12.559  -5.635   4.405  1.00 15.00      A    C  
ATOM   2714  CE1 TYR A 273     -11.889  -7.011   2.112  1.00 15.00      A    C  
ATOM   2715  CE2 TYR A 273     -13.552  -6.152   3.601  1.00 15.00      A    C  
ATOM   2716  CZ  TYR A 273     -13.213  -6.839   2.458  1.00 15.00      A    C  
ATOM   2717  OH  TYR A 273     -14.199  -7.358   1.658  1.00 15.00      A    O  
ATOM   2718  HH  TYR A 273     -13.944  -8.236   1.366  1.00 15.00      A    H  
ATOM   2719  C   TYR A 273     -10.104  -2.933   3.950  1.00 15.00      A    C  
ATOM   2720  O   TYR A 273     -10.655  -2.265   4.823  1.00 15.00      A    O  
ATOM   2721  N   VAL A 274     -10.202  -2.641   2.656  1.00 15.00      A    N  
ATOM   2722  HN  VAL A 274      -9.764  -3.221   1.997  1.00 15.00      A    H  
ATOM   2723  CA  VAL A 274     -10.953  -1.473   2.201  1.00 15.00      A    C  
ATOM   2724  CB  VAL A 274     -10.069  -0.519   1.370  1.00 15.00      A    C  
ATOM   2725  CG1 VAL A 274     -10.819   0.762   1.042  1.00 15.00      A    C  
ATOM   2726  CG2 VAL A 274      -8.778  -0.205   2.110  1.00 15.00      A    C  
ATOM   2727  C   VAL A 274     -12.203  -1.837   1.397  1.00 15.00      A    C  
ATOM   2728  O   VAL A 274     -12.159  -2.684   0.504  1.00 15.00      A    O  
ATOM   2729  N   GLU A 275     -13.314  -1.179   1.737  1.00 15.00      A    N  
ATOM   2730  HN  GLU A 275     -13.270  -0.532   2.475  1.00 15.00      A    H  
ATOM   2731  CA  GLU A 275     -14.594  -1.381   1.060  1.00 15.00      A    C  
ATOM   2732  CB  GLU A 275     -15.636  -1.936   2.037  1.00 15.00      A    C  
ATOM   2733  CG  GLU A 275     -15.256  -3.254   2.690  1.00 15.00      A    C  
ATOM   2734  CD  GLU A 275     -16.227  -3.661   3.781  1.00 15.00      A    C  
ATOM   2735  OE1 GLU A 275     -15.912  -3.437   4.969  1.00 15.00      A    O  
ATOM   2736  OE2 GLU A 275     -17.304  -4.198   3.448  1.00 15.00      A    O  
ATOM   2737  C   GLU A 275     -15.085  -0.046   0.501  1.00 15.00      A    C  
ATOM   2738  O   GLU A 275     -15.390   0.874   1.259  1.00 15.00      A    O  
ATOM   2739  N   ILE A 276     -15.159   0.066  -0.820  1.00 15.00      A    N  
ATOM   2740  HN  ILE A 276     -14.921  -0.701  -1.385  1.00 15.00      A    H  
ATOM   2741  CA  ILE A 276     -15.590   1.313  -1.447  1.00 15.00      A    C  
ATOM   2742  CB  ILE A 276     -14.596   1.780  -2.529  1.00 15.00      A    C  
ATOM   2743  CG1 ILE A 276     -13.188   1.904  -1.939  1.00 15.00      A    C  
ATOM   2744  CG2 ILE A 276     -15.041   3.108  -3.127  1.00 15.00      A    C  
ATOM   2745  CD1 ILE A 276     -12.113   2.167  -2.971  1.00 15.00      A    C  
ATOM   2746  C   ILE A 276     -16.987   1.209  -2.051  1.00 15.00      A    C  
ATOM   2747  O   ILE A 276     -17.186   0.567  -3.080  1.00 15.00      A    O  
ATOM   2748  N   SER A 277     -17.950   1.859  -1.409  1.00 15.00      A    N  
ATOM   2749  HN  SER A 277     -17.729   2.362  -0.596  1.00 15.00      A    H  
ATOM   2750  CA  SER A 277     -19.327   1.855  -1.887  1.00 15.00      A    C  
ATOM   2751  CB  SER A 277     -20.289   1.536  -0.739  1.00 15.00      A    C  
ATOM   2752  OG  SER A 277     -20.222   2.526   0.273  1.00 15.00      A    O  
ATOM   2753  HG  SER A 277     -20.937   2.394   0.899  1.00 15.00      A    H  
ATOM   2754  C   SER A 277     -19.671   3.207  -2.501  1.00 15.00      A    C  
ATOM   2755  O   SER A 277     -18.795   4.053  -2.683  1.00 15.00      A    O  
ATOM   2756  N   SER A 278     -20.945   3.410  -2.822  1.00 15.00      A    N  
ATOM   2757  HN  SER A 278     -21.600   2.697  -2.666  1.00 15.00      A    H  
ATOM   2758  CA  SER A 278     -21.389   4.672  -3.406  1.00 15.00      A    C  
ATOM   2759  CB  SER A 278     -22.613   4.450  -4.297  1.00 15.00      A    C  
ATOM   2760  OG  SER A 278     -23.703   3.939  -3.550  1.00 15.00      A    O  
ATOM   2761  HG  SER A 278     -24.173   4.666  -3.134  1.00 15.00      A    H  
ATOM   2762  C   SER A 278     -21.701   5.699  -2.319  1.00 15.00      A    C  
ATOM   2763  O   SER A 278     -22.059   6.840  -2.612  1.00 15.00      A    O  
ATOM   2764  N   LYS A 279     -21.564   5.281  -1.063  1.00 15.00      A    N  
ATOM   2765  HN  LYS A 279     -21.280   4.356  -0.896  1.00 15.00      A    H  
ATOM   2766  CA  LYS A 279     -21.829   6.156   0.071  1.00 15.00      A    C  
ATOM   2767  CB  LYS A 279     -22.714   5.448   1.099  1.00 15.00      A    C  
ATOM   2768  CG  LYS A 279     -24.153   5.232   0.653  1.00 15.00      A    C  
ATOM   2769  CD  LYS A 279     -25.020   6.447   0.950  1.00 15.00      A    C  
ATOM   2770  CE  LYS A 279     -26.501   6.111   0.832  1.00 15.00      A    C  
ATOM   2771  NZ  LYS A 279     -27.371   7.223   1.312  1.00 15.00      A    N  
ATOM   2772  HZ1 LYS A 279     -27.488   7.936   0.564  1.00 15.00      A    H  
ATOM   2773  HZ2 LYS A 279     -26.945   7.678   2.144  1.00 15.00      A    H  
ATOM   2774  HZ3 LYS A 279     -28.309   6.855   1.575  1.00 15.00      A    H  
ATOM   2775  C   LYS A 279     -20.538   6.624   0.737  1.00 15.00      A    C  
ATOM   2776  O   LYS A 279     -20.349   7.820   0.958  1.00 15.00      A    O  
ATOM   2777  N   GLU A 280     -19.650   5.679   1.057  1.00 15.00      A    N  
ATOM   2778  HN  GLU A 280     -19.848   4.741   0.850  1.00 15.00      A    H  
ATOM   2779  CA  GLU A 280     -18.386   6.016   1.711  1.00 15.00      A    C  
ATOM   2780  CB  GLU A 280     -18.606   6.204   3.217  1.00 15.00      A    C  
ATOM   2781  CG  GLU A 280     -18.844   4.907   3.977  1.00 15.00      A    C  
ATOM   2782  CD  GLU A 280     -19.922   5.033   5.032  1.00 15.00      A    C  
ATOM   2783  OE1 GLU A 280     -19.759   5.860   5.954  1.00 15.00      A    O  
ATOM   2784  OE2 GLU A 280     -20.929   4.300   4.938  1.00 15.00      A    O  
ATOM   2785  C   GLU A 280     -17.305   4.957   1.471  1.00 15.00      A    C  
ATOM   2786  O   GLU A 280     -17.515   3.987   0.743  1.00 15.00      A    O  
ATOM   2787  N   MET A 281     -16.148   5.168   2.097  1.00 15.00      A    N  
ATOM   2788  HN  MET A 281     -16.055   5.970   2.654  1.00 15.00      A    H  
ATOM   2789  CA  MET A 281     -15.014   4.255   1.989  1.00 15.00      A    C  
ATOM   2790  CB  MET A 281     -13.834   4.979   1.332  1.00 15.00      A    C  
ATOM   2791  CG  MET A 281     -12.522   4.212   1.341  1.00 15.00      A    C  
ATOM   2792  SD  MET A 281     -11.148   5.213   0.744  1.00 15.00      A    S  
ATOM   2793  CE  MET A 281      -9.751   4.209   1.243  1.00 15.00      A    C  
ATOM   2794  C   MET A 281     -14.625   3.752   3.380  1.00 15.00      A    C  
ATOM   2795  O   MET A 281     -14.107   4.511   4.199  1.00 15.00      A    O  
ATOM   2796  N   THR A 282     -14.876   2.472   3.644  1.00 15.00      A    N  
ATOM   2797  HN  THR A 282     -15.268   1.906   2.945  1.00 15.00      A    H  
ATOM   2798  CA  THR A 282     -14.578   1.886   4.948  1.00 15.00      A    C  
ATOM   2799  CB  THR A 282     -15.658   0.865   5.357  1.00 15.00      A    C  
ATOM   2800  OG1 THR A 282     -16.957   1.423   5.127  1.00 15.00      A    O  
ATOM   2801  HG1 THR A 282     -17.229   1.236   4.226  1.00 15.00      A    H  
ATOM   2802  CG2 THR A 282     -15.529   0.509   6.830  1.00 15.00      A    C  
ATOM   2803  C   THR A 282     -13.212   1.205   4.986  1.00 15.00      A    C  
ATOM   2804  O   THR A 282     -12.859   0.449   4.083  1.00 15.00      A    O  
ATOM   2805  N   VAL A 283     -12.451   1.486   6.042  1.00 15.00      A    N  
ATOM   2806  HN  VAL A 283     -12.786   2.116   6.715  1.00 15.00      A    H  
ATOM   2807  CA  VAL A 283     -11.133   0.887   6.232  1.00 15.00      A    C  
ATOM   2808  CB  VAL A 283     -10.015   1.952   6.276  1.00 15.00      A    C  
ATOM   2809  CG1 VAL A 283      -8.643   1.292   6.313  1.00 15.00      A    C  
ATOM   2810  CG2 VAL A 283     -10.123   2.894   5.087  1.00 15.00      A    C  
ATOM   2811  C   VAL A 283     -11.122   0.091   7.536  1.00 15.00      A    C  
ATOM   2812  O   VAL A 283     -11.367   0.642   8.610  1.00 15.00      A    O  
ATOM   2813  N   THR A 284     -10.847  -1.205   7.436  1.00 15.00      A    N  
ATOM   2814  HN  THR A 284     -10.651  -1.585   6.554  1.00 15.00      A    H  
ATOM   2815  CA  THR A 284     -10.826  -2.073   8.606  1.00 15.00      A    C  
ATOM   2816  CB  THR A 284     -11.913  -3.164   8.510  1.00 15.00      A    C  
ATOM   2817  OG1 THR A 284     -13.159  -2.569   8.126  1.00 15.00      A    O  
ATOM   2818  HG1 THR A 284     -13.678  -3.206   7.627  1.00 15.00      A    H  
ATOM   2819  CG2 THR A 284     -12.089  -3.862   9.850  1.00 15.00      A    C  
ATOM   2820  C   THR A 284      -9.466  -2.739   8.792  1.00 15.00      A    C  
ATOM   2821  O   THR A 284      -9.028  -3.530   7.958  1.00 15.00      A    O  
ATOM   2822  N   TYR A 285      -8.804  -2.414   9.897  1.00 15.00      A    N  
ATOM   2823  HN  TYR A 285      -9.206  -1.776  10.524  1.00 15.00      A    H  
ATOM   2824  CA  TYR A 285      -7.498  -2.985  10.204  1.00 15.00      A    C  
ATOM   2825  CB  TYR A 285      -6.696  -2.036  11.101  1.00 15.00      A    C  
ATOM   2826  CG  TYR A 285      -6.282  -0.754  10.413  1.00 15.00      A    C  
ATOM   2827  CD1 TYR A 285      -7.138   0.339  10.359  1.00 15.00      A    C  
ATOM   2828  CD2 TYR A 285      -5.036  -0.639   9.810  1.00 15.00      A    C  
ATOM   2829  CE1 TYR A 285      -6.765   1.507   9.723  1.00 15.00      A    C  
ATOM   2830  CE2 TYR A 285      -4.654   0.526   9.174  1.00 15.00      A    C  
ATOM   2831  CZ  TYR A 285      -5.523   1.595   9.133  1.00 15.00      A    C  
ATOM   2832  OH  TYR A 285      -5.152   2.753   8.495  1.00 15.00      A    O  
ATOM   2833  HH  TYR A 285      -4.720   2.537   7.666  1.00 15.00      A    H  
ATOM   2834  C   TYR A 285      -7.660  -4.344  10.876  1.00 15.00      A    C  
ATOM   2835  O   TYR A 285      -8.187  -4.438  11.983  1.00 15.00      A    O  
ATOM   2836  N   ILE A 286      -7.214  -5.397  10.197  1.00 15.00      A    N  
ATOM   2837  HN  ILE A 286      -6.799  -5.260   9.320  1.00 15.00      A    H  
ATOM   2838  CA  ILE A 286      -7.325  -6.750  10.730  1.00 15.00      A    C  
ATOM   2839  CB  ILE A 286      -8.052  -7.694   9.745  1.00 15.00      A    C  
ATOM   2840  CG1 ILE A 286      -9.315  -7.024   9.192  1.00 15.00      A    C  
ATOM   2841  CG2 ILE A 286      -8.406  -9.010  10.428  1.00 15.00      A    C  
ATOM   2842  CD1 ILE A 286     -10.000  -7.814   8.096  1.00 15.00      A    C  
ATOM   2843  C   ILE A 286      -5.955  -7.331  11.068  1.00 15.00      A    C  
ATOM   2844  O   ILE A 286      -5.010  -7.210  10.290  1.00 15.00      A    O  
ATOM   2845  N   GLU A 287      -5.862  -7.954  12.240  1.00 15.00      A    N  
ATOM   2846  HN  GLU A 287      -6.653  -7.999  12.817  1.00 15.00      A    H  
ATOM   2847  CA  GLU A 287      -4.623  -8.574  12.694  1.00 15.00      A    C  
ATOM   2848  CB  GLU A 287      -4.644  -8.692  14.225  1.00 15.00      A    C  
ATOM   2849  CG  GLU A 287      -3.299  -9.011  14.865  1.00 15.00      A    C  
ATOM   2850  CD  GLU A 287      -3.396  -9.214  16.365  1.00 15.00      A    C  
ATOM   2851  OE1 GLU A 287      -4.497  -9.019  16.924  1.00 15.00      A    O  
ATOM   2852  OE2 GLU A 287      -2.369  -9.570  16.982  1.00 15.00      A    O  
ATOM   2853  C   GLU A 287      -4.478  -9.961  12.064  1.00 15.00      A    C  
ATOM   2854  O   GLU A 287      -5.432 -10.484  11.485  1.00 15.00      A    O  
ATOM   2855  N   ALA A 288      -3.289 -10.551  12.176  1.00 15.00      A    N  
ATOM   2856  HN  ALA A 288      -2.565 -10.083  12.641  1.00 15.00      A    H  
ATOM   2857  CA  ALA A 288      -3.036 -11.876  11.621  1.00 15.00      A    C  
ATOM   2858  CB  ALA A 288      -1.545 -12.175  11.612  1.00 15.00      A    C  
ATOM   2859  C   ALA A 288      -3.798 -12.957  12.388  1.00 15.00      A    C  
ATOM   2860  O   ALA A 288      -3.945 -14.081  11.906  1.00 15.00      A    O  
ATOM   2861  N   SER A 289      -4.281 -12.610  13.581  1.00 15.00      A    N  
ATOM   2862  HN  SER A 289      -4.126 -11.700  13.913  1.00 15.00      A    H  
ATOM   2863  CA  SER A 289      -5.033 -13.547  14.409  1.00 15.00      A    C  
ATOM   2864  CB  SER A 289      -4.956 -13.151  15.885  1.00 15.00      A    C  
ATOM   2865  OG  SER A 289      -5.578 -11.898  16.110  1.00 15.00      A    O  
ATOM   2866  HG  SER A 289      -6.214 -11.980  16.826  1.00 15.00      A    H  
ATOM   2867  C   SER A 289      -6.491 -13.630  13.957  1.00 15.00      A    C  
ATOM   2868  O   SER A 289      -7.153 -14.650  14.155  1.00 15.00      A    O  
ATOM   2869  N   GLY A 290      -6.986 -12.546  13.357  1.00 15.00      A    N  
ATOM   2870  HN  GLY A 290      -6.413 -11.761  13.234  1.00 15.00      A    H  
ATOM   2871  CA  GLY A 290      -8.358 -12.524  12.874  1.00 15.00      A    C  
ATOM   2872  C   GLY A 290      -9.256 -11.535  13.600  1.00 15.00      A    C  
ATOM   2873  O   GLY A 290     -10.458 -11.484  13.338  1.00 15.00      A    O  
ATOM   2874  N   LYS A 291      -8.686 -10.746  14.507  1.00 15.00      A    N  
ATOM   2875  HN  LYS A 291      -7.721 -10.819  14.672  1.00 15.00      A    H  
ATOM   2876  CA  LYS A 291      -9.467  -9.766  15.258  1.00 15.00      A    C  
ATOM   2877  CB  LYS A 291      -8.979  -9.680  16.711  1.00 15.00      A    C  
ATOM   2878  CG  LYS A 291      -9.772  -8.717  17.591  1.00 15.00      A    C  
ATOM   2879  CD  LYS A 291      -9.002  -8.357  18.857  1.00 15.00      A    C  
ATOM   2880  CE  LYS A 291      -9.636  -7.175  19.580  1.00 15.00      A    C  
ATOM   2881  NZ  LYS A 291      -9.126  -7.030  20.975  1.00 15.00      A    N  
ATOM   2882  HZ1 LYS A 291      -8.139  -6.701  20.966  1.00 15.00      A    H  
ATOM   2883  HZ2 LYS A 291      -9.168  -7.946  21.465  1.00 15.00      A    H  
ATOM   2884  HZ3 LYS A 291      -9.705  -6.343  21.501  1.00 15.00      A    H  
ATOM   2885  C   LYS A 291      -9.409  -8.389  14.603  1.00 15.00      A    C  
ATOM   2886  O   LYS A 291      -8.365  -7.971  14.098  1.00 15.00      A    O  
ATOM   2887  N   SER A 292     -10.544  -7.692  14.605  1.00 15.00      A    N  
ATOM   2888  HN  SER A 292     -11.346  -8.089  15.004  1.00 15.00      A    H  
ATOM   2889  CA  SER A 292     -10.619  -6.353  14.038  1.00 15.00      A    C  
ATOM   2890  CB  SER A 292     -12.051  -6.009  13.624  1.00 15.00      A    C  
ATOM   2891  OG  SER A 292     -12.363  -6.578  12.361  1.00 15.00      A    O  
ATOM   2892  HG  SER A 292     -13.277  -6.875  12.359  1.00 15.00      A    H  
ATOM   2893  C   SER A 292     -10.083  -5.342  15.041  1.00 15.00      A    C  
ATOM   2894  O   SER A 292     -10.631  -5.174  16.131  1.00 15.00      A    O  
ATOM   2895  N   LEU A 293      -9.001  -4.681  14.667  1.00 15.00      A    N  
ATOM   2896  HN  LEU A 293      -8.626  -4.846  13.775  1.00 15.00      A    H  
ATOM   2897  CA  LEU A 293      -8.354  -3.711  15.535  1.00 15.00      A    C  
ATOM   2898  CB  LEU A 293      -6.864  -3.638  15.206  1.00 15.00      A    C  
ATOM   2899  CG  LEU A 293      -6.117  -4.975  15.174  1.00 15.00      A    C  
ATOM   2900  CD1 LEU A 293      -4.755  -4.808  14.523  1.00 15.00      A    C  
ATOM   2901  CD2 LEU A 293      -5.976  -5.549  16.576  1.00 15.00      A    C  
ATOM   2902  C   LEU A 293      -8.989  -2.329  15.440  1.00 15.00      A    C  
ATOM   2903  O   LEU A 293      -9.258  -1.695  16.460  1.00 15.00      A    O  
ATOM   2904  N   PHE A 294      -9.233  -1.861  14.218  1.00 15.00      A    N  
ATOM   2905  HN  PHE A 294      -9.011  -2.412  13.437  1.00 15.00      A    H  
ATOM   2906  CA  PHE A 294      -9.822  -0.541  14.021  1.00 15.00      A    C  
ATOM   2907  CB  PHE A 294      -8.712   0.506  13.877  1.00 15.00      A    C  
ATOM   2908  CG  PHE A 294      -9.201   1.927  13.843  1.00 15.00      A    C  
ATOM   2909  CD1 PHE A 294      -9.804   2.492  14.953  1.00 15.00      A    C  
ATOM   2910  CD2 PHE A 294      -9.058   2.694  12.698  1.00 15.00      A    C  
ATOM   2911  CE1 PHE A 294     -10.258   3.796  14.924  1.00 15.00      A    C  
ATOM   2912  CE2 PHE A 294      -9.508   3.999  12.662  1.00 15.00      A    C  
ATOM   2913  CZ  PHE A 294     -10.110   4.551  13.776  1.00 15.00      A    C  
ATOM   2914  C   PHE A 294     -10.748  -0.493  12.809  1.00 15.00      A    C  
ATOM   2915  O   PHE A 294     -10.609  -1.279  11.875  1.00 15.00      A    O  
ATOM   2916  N   LYS A 295     -11.693   0.446  12.840  1.00 15.00      A    N  
ATOM   2917  HN  LYS A 295     -11.752   1.036  13.622  1.00 15.00      A    H  
ATOM   2918  CA  LYS A 295     -12.643   0.626  11.750  1.00 15.00      A    C  
ATOM   2919  CB  LYS A 295     -13.872  -0.261  11.956  1.00 15.00      A    C  
ATOM   2920  CG  LYS A 295     -14.679  -0.501  10.693  1.00 15.00      A    C  
ATOM   2921  CD  LYS A 295     -15.541  -1.747  10.818  1.00 15.00      A    C  
ATOM   2922  CE  LYS A 295     -16.185  -2.103   9.488  1.00 15.00      A    C  
ATOM   2923  NZ  LYS A 295     -16.892  -3.413   9.542  1.00 15.00      A    N  
ATOM   2924  HZ1 LYS A 295     -16.243  -4.158   9.866  1.00 15.00      A    H  
ATOM   2925  HZ2 LYS A 295     -17.246  -3.665   8.597  1.00 15.00      A    H  
ATOM   2926  HZ3 LYS A 295     -17.698  -3.359  10.198  1.00 15.00      A    H  
ATOM   2927  C   LYS A 295     -13.052   2.094  11.630  1.00 15.00      A    C  
ATOM   2928  O   LYS A 295     -13.601   2.675  12.568  1.00 15.00      A    O  
ATOM   2929  N   THR A 296     -12.770   2.685  10.472  1.00 15.00      A    N  
ATOM   2930  HN  THR A 296     -12.331   2.164   9.767  1.00 15.00      A    H  
ATOM   2931  CA  THR A 296     -13.093   4.089  10.217  1.00 15.00      A    C  
ATOM   2932  CB  THR A 296     -11.822   4.967  10.267  1.00 15.00      A    C  
ATOM   2933  OG1 THR A 296     -12.160   6.351  10.095  1.00 15.00      A    O  
ATOM   2934  HG1 THR A 296     -13.114   6.451  10.105  1.00 15.00      A    H  
ATOM   2935  CG2 THR A 296     -10.831   4.543   9.192  1.00 15.00      A    C  
ATOM   2936  C   THR A 296     -13.781   4.247   8.857  1.00 15.00      A    C  
ATOM   2937  O   THR A 296     -13.743   3.336   8.028  1.00 15.00      A    O  
ATOM   2938  N   ARG A 297     -14.409   5.401   8.630  1.00 15.00      A    N  
ATOM   2939  HN  ARG A 297     -14.398   6.098   9.320  1.00 15.00      A    H  
ATOM   2940  CA  ARG A 297     -15.109   5.651   7.371  1.00 15.00      A    C  
ATOM   2941  CB  ARG A 297     -16.619   5.518   7.570  1.00 15.00      A    C  
ATOM   2942  CG  ARG A 297     -17.049   4.149   8.064  1.00 15.00      A    C  
ATOM   2943  CD  ARG A 297     -18.337   4.223   8.863  1.00 15.00      A    C  
ATOM   2944  NE  ARG A 297     -18.546   3.007   9.644  1.00 15.00      A    N  
ATOM   2945  HE  ARG A 297     -18.170   2.981  10.550  1.00 15.00      A    H  
ATOM   2946  CZ  ARG A 297     -19.215   1.947   9.199  1.00 15.00      A    C  
ATOM   2947  NH1 ARG A 297     -19.742   1.954   7.980  1.00 15.00      A    N  
ATOM   2948 HH11 ARG A 297     -20.265   1.124   7.634  1.00 15.00      A    H  
ATOM   2949 HH12 ARG A 297     -19.634   2.790   7.370  1.00 15.00      A    H  
ATOM   2950  NH2 ARG A 297     -19.344   0.873   9.966  1.00 15.00      A    N  
ATOM   2951 HH21 ARG A 297     -19.868   0.045   9.618  1.00 15.00      A    H  
ATOM   2952 HH22 ARG A 297     -18.921   0.859  10.916  1.00 15.00      A    H  
ATOM   2953  C   ARG A 297     -14.780   7.019   6.782  1.00 15.00      A    C  
ATOM   2954  O   ARG A 297     -14.631   8.004   7.507  1.00 15.00      A    O  
ATOM   2955  N   LEU A 298     -14.667   7.063   5.457  1.00 15.00      A    N  
ATOM   2956  HN  LEU A 298     -14.781   6.234   4.945  1.00 15.00      A    H  
ATOM   2957  CA  LEU A 298     -14.377   8.300   4.739  1.00 15.00      A    C  
ATOM   2958  CB  LEU A 298     -13.031   8.210   4.010  1.00 15.00      A    C  
ATOM   2959  CG  LEU A 298     -11.785   8.080   4.890  1.00 15.00      A    C  
ATOM   2960  CD1 LEU A 298     -11.387   6.621   5.051  1.00 15.00      A    C  
ATOM   2961  CD2 LEU A 298     -10.637   8.893   4.315  1.00 15.00      A    C  
ATOM   2962  C   LEU A 298     -15.498   8.595   3.745  1.00 15.00      A    C  
ATOM   2963  O   LEU A 298     -15.556   7.996   2.670  1.00 15.00      A    O  
ATOM   2964  N   PRO A 299     -16.402   9.526   4.101  1.00 15.00      A    N  
ATOM   2965  CA  PRO A 299     -17.555   9.897   3.262  1.00 15.00      A    C  
ATOM   2966  CB  PRO A 299     -18.243  11.010   4.062  1.00 15.00      A    C  
ATOM   2967  CG  PRO A 299     -17.777  10.814   5.463  1.00 15.00      A    C  
ATOM   2968  CD  PRO A 299     -16.373  10.295   5.358  1.00 15.00      A    C  
ATOM   2969  C   PRO A 299     -17.173  10.410   1.875  1.00 15.00      A    C  
ATOM   2970  O   PRO A 299     -16.138  11.057   1.698  1.00 15.00      A    O  
ATOM   2971  N   ARG A 300     -18.027  10.106   0.899  1.00 15.00      A    N  
ATOM   2972  HN  ARG A 300     -18.820   9.573   1.115  1.00 15.00      A    H  
ATOM   2973  CA  ARG A 300     -17.825  10.533  -0.481  1.00 15.00      A    C  
ATOM   2974  CB  ARG A 300     -18.801   9.785  -1.395  1.00 15.00      A    C  
ATOM   2975  CG  ARG A 300     -18.663  10.086  -2.879  1.00 15.00      A    C  
ATOM   2976  CD  ARG A 300     -19.570   9.180  -3.698  1.00 15.00      A    C  
ATOM   2977  NE  ARG A 300     -19.750   9.657  -5.066  1.00 15.00      A    N  
ATOM   2978  HE  ARG A 300     -19.088  10.291  -5.416  1.00 15.00      A    H  
ATOM   2979  CZ  ARG A 300     -20.752   9.279  -5.857  1.00 15.00      A    C  
ATOM   2980  NH1 ARG A 300     -21.664   8.417  -5.421  1.00 15.00      A    N  
ATOM   2981 HH11 ARG A 300     -22.444   8.126  -6.044  1.00 15.00      A    H  
ATOM   2982 HH12 ARG A 300     -21.596   8.032  -4.457  1.00 15.00      A    H  
ATOM   2983  NH2 ARG A 300     -20.846   9.765  -7.086  1.00 15.00      A    N  
ATOM   2984 HH21 ARG A 300     -20.135  10.441  -7.435  1.00 15.00      A    H  
ATOM   2985 HH22 ARG A 300     -21.629   9.470  -7.705  1.00 15.00      A    H  
ATOM   2986  C   ARG A 300     -18.041  12.039  -0.599  1.00 15.00      A    C  
ATOM   2987  O   ARG A 300     -19.090  12.557  -0.212  1.00 15.00      A    O  
ATOM   2988  N   ARG A 301     -17.044  12.738  -1.130  1.00 15.00      A    N  
ATOM   2989  HN  ARG A 301     -16.240  12.269  -1.436  1.00 15.00      A    H  
ATOM   2990  CA  ARG A 301     -17.121  14.188  -1.281  1.00 15.00      A    C  
ATOM   2991  CB  ARG A 301     -15.976  14.858  -0.515  1.00 15.00      A    C  
ATOM   2992  CG  ARG A 301     -16.270  15.101   0.958  1.00 15.00      A    C  
ATOM   2993  CD  ARG A 301     -14.993  15.130   1.784  1.00 15.00      A    C  
ATOM   2994  NE  ARG A 301     -14.520  13.783   2.097  1.00 15.00      A    N  
ATOM   2995  HE  ARG A 301     -14.664  13.087   1.423  1.00 15.00      A    H  
ATOM   2996  CZ  ARG A 301     -13.915  13.451   3.236  1.00 15.00      A    C  
ATOM   2997  NH1 ARG A 301     -13.697  14.368   4.169  1.00 15.00      A    N  
ATOM   2998 HH11 ARG A 301     -13.223  14.104   5.056  1.00 15.00      A    H  
ATOM   2999 HH12 ARG A 301     -14.001  15.350   4.014  1.00 15.00      A    H  
ATOM   3000  NH2 ARG A 301     -13.537  12.197   3.445  1.00 15.00      A    N  
ATOM   3001 HH21 ARG A 301     -13.063  11.937   4.334  1.00 15.00      A    H  
ATOM   3002 HH22 ARG A 301     -13.718  11.472   2.721  1.00 15.00      A    H  
ATOM   3003  C   ARG A 301     -17.080  14.605  -2.744  1.00 15.00      A    C  
ATOM   3004  O   ARG A 301     -16.541  13.888  -3.589  1.00 15.00      A    O  
ATOM   3005  N   ALA A 302     -17.656  15.770  -3.035  1.00 15.00      A    N  
ATOM   3006  HN  ALA A 302     -18.079  16.287  -2.318  1.00 15.00      A    H  
ATOM   3007  CA  ALA A 302     -17.673  16.299  -4.394  1.00 15.00      A    C  
ATOM   3008  CB  ALA A 302     -18.710  17.404  -4.521  1.00 15.00      A    C  
ATOM   3009  C   ALA A 302     -16.288  16.812  -4.771  1.00 15.00      A    C  
ATOM   3010  O   ALA A 302     -15.601  17.428  -3.954  1.00 15.00      A    O  
ATOM   3011  N   ARG A 303     -15.880  16.555  -6.006  1.00 15.00      A    N  
ATOM   3012  HN  ARG A 303     -16.474  16.073  -6.618  1.00 15.00      A    H  
ATOM   3013  CA  ARG A 303     -14.565  16.976  -6.473  1.00 15.00      A    C  
ATOM   3014  CB  ARG A 303     -13.774  15.769  -6.977  1.00 15.00      A    C  
ATOM   3015  CG  ARG A 303     -13.467  14.738  -5.903  1.00 15.00      A    C  
ATOM   3016  CD  ARG A 303     -12.609  13.612  -6.454  1.00 15.00      A    C  
ATOM   3017  NE  ARG A 303     -11.335  14.106  -6.970  1.00 15.00      A    N  
ATOM   3018  HE  ARG A 303     -10.706  14.496  -6.324  1.00 15.00      A    H  
ATOM   3019  CZ  ARG A 303     -10.982  14.057  -8.252  1.00 15.00      A    C  
ATOM   3020  NH1 ARG A 303     -11.808  13.538  -9.155  1.00 15.00      A    N  
ATOM   3021 HH11 ARG A 303     -12.734  13.166  -8.861  1.00 15.00      A    H  
ATOM   3022 HH12 ARG A 303     -11.528  13.502 -10.157  1.00 15.00      A    H  
ATOM   3023  NH2 ARG A 303      -9.805  14.532  -8.634  1.00 15.00      A    N  
ATOM   3024 HH21 ARG A 303      -9.527  14.495  -9.635  1.00 15.00      A    H  
ATOM   3025 HH22 ARG A 303      -9.158  14.942  -7.929  1.00 15.00      A    H  
ATOM   3026  C   ARG A 303     -14.657  18.043  -7.560  1.00 15.00      A    C  
ATOM   3027  O   ARG A 303     -15.603  18.056  -8.349  1.00 15.00      A    O  
ATOM   3028  N   PRO A 304     -13.667  18.957  -7.605  1.00 15.00      A    N  
ATOM   3029  CA  PRO A 304     -13.623  20.036  -8.597  1.00 15.00      A    C  
ATOM   3030  CB  PRO A 304     -12.613  21.011  -7.991  1.00 15.00      A    C  
ATOM   3031  CG  PRO A 304     -11.680  20.138  -7.224  1.00 15.00      A    C  
ATOM   3032  CD  PRO A 304     -12.515  19.010  -6.681  1.00 15.00      A    C  
ATOM   3033  C   PRO A 304     -13.125  19.547  -9.955  1.00 15.00      A    C  
ATOM   3034  O   PRO A 304     -13.913  19.156 -10.816  1.00 15.00      A    O  
ATOM   3035  C1  UNK B   1      16.822   6.298  -6.873  1.00 15.00      B    C  
ATOM   3036  C2  UNK B   1      16.267   6.655  -8.253  1.00 15.00      B    C  
ATOM   3037  C3  UNK B   1      16.235   5.695  -9.261  1.00 15.00      B    C  
ATOM   3038  C4  UNK B   1      15.748   8.067  -8.527  1.00 15.00      B    C  
ATOM   3039  O1  UNK B   1      15.772   8.927  -7.642  1.00 15.00      B    O  
ATOM   3040  O2  UNK B   1      15.254   8.382  -9.757  1.00 15.00      B    O  
ATOM   3041  C5  UNK B   1      14.834   9.743  -9.772  1.00 15.00      B    C  
END
