# Supplementary material for: In silico assessment of biocompatibility and toxicity: molecular docking and dynamics simulation of PMMA-based dental materials for interim prosthetic restorations
Source: J Mater Sci Mater Med. 2024 Jun 4;35(1):28. doi: 10.1007/s10856-024-06799-7 (PMC11150300; doi:10.1007/s10856-024-06799-7)
Supplement: Supplementary file 3 — Supplementary Data 3 [file 10856_2024_6799_MOESM3_ESM.zip › Complexes/TRAP_PMMA.pdb]

REMARK FILENAME="complex_63w.pdb0"
REMARK ===============================================================
REMARK HADDOCK run for complex
REMARK initial structure: complex_63.pdb
REMARK ===============================================================
REMARK            total,bonds,angles,improper,dihe,vdw,elec,air,cdih,coup,rdcs,vean,dani,xpcs,rg
REMARK energies: 20.8219, 0, 0, 0, 0, -31.2458, 7.69894, 44.3688, 0, 0, 0, 0, 0, 0, 0
REMARK ===============================================================
REMARK            bonds,angles,impropers,dihe,air,cdih,coup,rdcs,vean,dani,xpcs
REMARK rms-dev.: 0,0,0,0,0.402991,0,0, 0, 0, 0, 0
REMARK ===============================================================
REMARK               air,cdih,coup,rdcs,vean,dani,xpcs
REMARK               >0.3,>5,>1,>0,>5,>0.2,>0.2
REMARK violations.: 2, 0, 0, 0, 0, 0, 0
REMARK ===============================================================
REMARK                        CVpartition#,violations,rms
REMARK AIRs cross-validation: 2, 5, 0.792637
REMARK ===============================================================
REMARK NCS energy: 0
REMARK ===============================================================
REMARK Symmetry energy: 0
REMARK ===============================================================
REMARK Membrane restraining energy: 0
REMARK ===============================================================
REMARK Local cross-correlation:  0.0000
REMARK ===============================================================
REMARK Desolvation energy: -9.75186
REMARK Internal energy free molecules: -10719.8
REMARK Internal energy complex: -10559.6
REMARK Binding energy: 126.956
REMARK ===============================================================
REMARK buried surface area: 1008.27
REMARK ===============================================================
REMARK water - chain_1: 0 0 0
REMARK water - chain_2: 0 0 0
REMARK ===============================================================
REMARK water - water: 0 0 0
REMARK ===============================================================
REMARK DATE:14-Feb-2024  05:00:48       created by user: enmr
REMARK VERSION:1.3U
ATOM      1  N   GLU A  -6     -41.133   3.744   1.130  1.00 15.00      A    N  
ATOM      2  HN  GLU A  -6     -41.188   2.898   0.638  1.00 15.00      A    H  
ATOM      3  CA  GLU A  -6     -41.419   4.993   0.434  1.00 15.00      A    C  
ATOM      4  CB  GLU A  -6     -41.701   6.124   1.428  1.00 15.00      A    C  
ATOM      5  CG  GLU A  -6     -43.164   6.240   1.842  1.00 15.00      A    C  
ATOM      6  CD  GLU A  -6     -43.506   5.435   3.085  1.00 15.00      A    C  
ATOM      7  OE1 GLU A  -6     -44.048   6.030   4.044  1.00 15.00      A    O  
ATOM      8  OE2 GLU A  -6     -43.240   4.213   3.100  1.00 15.00      A    O  
ATOM      9  C   GLU A  -6     -40.286   5.374  -0.517  1.00 15.00      A    C  
ATOM     10  O   GLU A  -6     -39.133   4.988  -0.311  1.00 15.00      A    O  
ATOM     11  N   ALA A  -5     -40.624   6.135  -1.557  1.00 15.00      A    N  
ATOM     12  HN  ALA A  -5     -41.558   6.416  -1.657  1.00 15.00      A    H  
ATOM     13  CA  ALA A  -5     -39.643   6.564  -2.555  1.00 15.00      A    C  
ATOM     14  CB  ALA A  -5     -40.338   6.941  -3.855  1.00 15.00      A    C  
ATOM     15  C   ALA A  -5     -38.775   7.718  -2.056  1.00 15.00      A    C  
ATOM     16  O   ALA A  -5     -37.634   7.878  -2.492  1.00 15.00      A    O  
ATOM     17  N   GLU A  -4     -39.319   8.521  -1.147  1.00 15.00      A    N  
ATOM     18  HN  GLU A  -4     -40.236   8.350  -0.845  1.00 15.00      A    H  
ATOM     19  CA  GLU A  -4     -38.588   9.659  -0.594  1.00 15.00      A    C  
ATOM     20  CB  GLU A  -4     -39.554  10.749  -0.114  1.00 15.00      A    C  
ATOM     21  CG  GLU A  -4     -40.375  10.372   1.112  1.00 15.00      A    C  
ATOM     22  CD  GLU A  -4     -41.795   9.957   0.773  1.00 15.00      A    C  
ATOM     23  OE1 GLU A  -4     -42.000   9.354  -0.302  1.00 15.00      A    O  
ATOM     24  OE2 GLU A  -4     -42.703  10.233   1.585  1.00 15.00      A    O  
ATOM     25  C   GLU A  -4     -37.658   9.238   0.544  1.00 15.00      A    C  
ATOM     26  O   GLU A  -4     -36.809  10.017   0.980  1.00 15.00      A    O  
ATOM     27  N   ALA A  -3     -37.826   8.006   1.024  1.00 15.00      A    N  
ATOM     28  HN  ALA A  -3     -38.523   7.435   0.638  1.00 15.00      A    H  
ATOM     29  CA  ALA A  -3     -36.999   7.485   2.108  1.00 15.00      A    C  
ATOM     30  CB  ALA A  -3     -37.607   6.207   2.666  1.00 15.00      A    C  
ATOM     31  C   ALA A  -3     -35.571   7.237   1.631  1.00 15.00      A    C  
ATOM     32  O   ALA A  -3     -35.334   6.394   0.766  1.00 15.00      A    O  
ATOM     33  N   GLU A  -2     -34.623   7.983   2.194  1.00 15.00      A    N  
ATOM     34  HN  GLU A  -2     -34.873   8.639   2.879  1.00 15.00      A    H  
ATOM     35  CA  GLU A  -2     -33.222   7.850   1.813  1.00 15.00      A    C  
ATOM     36  CB  GLU A  -2     -32.611   9.221   1.510  1.00 15.00      A    C  
ATOM     37  CG  GLU A  -2     -31.194   9.161   0.958  1.00 15.00      A    C  
ATOM     38  CD  GLU A  -2     -30.612  10.531   0.669  1.00 15.00      A    C  
ATOM     39  OE1 GLU A  -2     -29.532  10.595   0.044  1.00 15.00      A    O  
ATOM     40  OE2 GLU A  -2     -31.233  11.540   1.066  1.00 15.00      A    O  
ATOM     41  C   GLU A  -2     -32.408   7.129   2.882  1.00 15.00      A    C  
ATOM     42  O   GLU A  -2     -32.278   7.606   4.010  1.00 15.00      A    O  
ATOM     43  N   PHE A  -1     -31.864   5.974   2.512  1.00 15.00      A    N  
ATOM     44  HN  PHE A  -1     -32.016   5.648   1.601  1.00 15.00      A    H  
ATOM     45  CA  PHE A  -1     -31.047   5.177   3.417  1.00 15.00      A    C  
ATOM     46  CB  PHE A  -1     -31.795   3.911   3.852  1.00 15.00      A    C  
ATOM     47  CG  PHE A  -1     -33.082   4.177   4.585  1.00 15.00      A    C  
ATOM     48  CD1 PHE A  -1     -34.297   3.794   4.039  1.00 15.00      A    C  
ATOM     49  CD2 PHE A  -1     -33.075   4.810   5.818  1.00 15.00      A    C  
ATOM     50  CE1 PHE A  -1     -35.481   4.037   4.709  1.00 15.00      A    C  
ATOM     51  CE2 PHE A  -1     -34.256   5.056   6.493  1.00 15.00      A    C  
ATOM     52  CZ  PHE A  -1     -35.461   4.669   5.937  1.00 15.00      A    C  
ATOM     53  C   PHE A  -1     -29.729   4.806   2.743  1.00 15.00      A    C  
ATOM     54  O   PHE A  -1     -29.703   3.998   1.814  1.00 15.00      A    O  
ATOM     55  N   ALA A   1     -28.639   5.409   3.211  1.00 15.00      A    N  
ATOM     56  HN  ALA A   1     -28.725   6.041   3.954  1.00 15.00      A    H  
ATOM     57  CA  ALA A   1     -27.319   5.152   2.646  1.00 15.00      A    C  
ATOM     58  CB  ALA A   1     -26.390   6.327   2.909  1.00 15.00      A    C  
ATOM     59  C   ALA A   1     -26.713   3.860   3.181  1.00 15.00      A    C  
ATOM     60  O   ALA A   1     -26.932   3.488   4.335  1.00 15.00      A    O  
ATOM     61  N   THR A   2     -25.950   3.181   2.327  1.00 15.00      A    N  
ATOM     62  HN  THR A   2     -25.824   3.534   1.422  1.00 15.00      A    H  
ATOM     63  CA  THR A   2     -25.301   1.927   2.695  1.00 15.00      A    C  
ATOM     64  CB  THR A   2     -25.054   1.042   1.453  1.00 15.00      A    C  
ATOM     65  OG1 THR A   2     -26.256   0.952   0.681  1.00 15.00      A    O  
ATOM     66  HG1 THR A   2     -26.962   0.606   1.232  1.00 15.00      A    H  
ATOM     67  CG2 THR A   2     -24.624  -0.357   1.867  1.00 15.00      A    C  
ATOM     68  C   THR A   2     -23.964   2.196   3.385  1.00 15.00      A    C  
ATOM     69  O   THR A   2     -23.073   2.816   2.802  1.00 15.00      A    O  
ATOM     70  N   PRO A   3     -23.814   1.745   4.646  1.00 15.00      A    N  
ATOM     71  CA  PRO A   3     -22.580   1.932   5.418  1.00 15.00      A    C  
ATOM     72  CB  PRO A   3     -22.941   1.413   6.817  1.00 15.00      A    C  
ATOM     73  CG  PRO A   3     -24.431   1.335   6.834  1.00 15.00      A    C  
ATOM     74  CD  PRO A   3     -24.838   1.033   5.424  1.00 15.00      A    C  
ATOM     75  C   PRO A   3     -21.420   1.124   4.839  1.00 15.00      A    C  
ATOM     76  O   PRO A   3     -21.561  -0.069   4.559  1.00 15.00      A    O  
ATOM     77  N   ALA A   4     -20.275   1.784   4.662  1.00 15.00      A    N  
ATOM     78  HN  ALA A   4     -20.228   2.730   4.910  1.00 15.00      A    H  
ATOM     79  CA  ALA A   4     -19.090   1.135   4.110  1.00 15.00      A    C  
ATOM     80  CB  ALA A   4     -19.193   1.058   2.593  1.00 15.00      A    C  
ATOM     81  C   ALA A   4     -17.810   1.867   4.513  1.00 15.00      A    C  
ATOM     82  O   ALA A   4     -17.792   3.094   4.617  1.00 15.00      A    O  
ATOM     83  N   LEU A   5     -16.742   1.102   4.736  1.00 15.00      A    N  
ATOM     84  HN  LEU A   5     -16.826   0.129   4.639  1.00 15.00      A    H  
ATOM     85  CA  LEU A   5     -15.449   1.666   5.118  1.00 15.00      A    C  
ATOM     86  CB  LEU A   5     -14.634   0.635   5.901  1.00 15.00      A    C  
ATOM     87  CG  LEU A   5     -13.306   1.124   6.483  1.00 15.00      A    C  
ATOM     88  CD1 LEU A   5     -13.542   2.034   7.678  1.00 15.00      A    C  
ATOM     89  CD2 LEU A   5     -12.419  -0.052   6.863  1.00 15.00      A    C  
ATOM     90  C   LEU A   5     -14.680   2.106   3.874  1.00 15.00      A    C  
ATOM     91  O   LEU A   5     -14.400   1.297   2.991  1.00 15.00      A    O  
ATOM     92  N   ARG A   6     -14.332   3.387   3.814  1.00 15.00      A    N  
ATOM     93  HN  ARG A   6     -14.557   3.981   4.561  1.00 15.00      A    H  
ATOM     94  CA  ARG A   6     -13.622   3.926   2.659  1.00 15.00      A    C  
ATOM     95  CB  ARG A   6     -14.404   5.105   2.077  1.00 15.00      A    C  
ATOM     96  CG  ARG A   6     -15.868   4.796   1.820  1.00 15.00      A    C  
ATOM     97  CD  ARG A   6     -16.696   6.064   1.716  1.00 15.00      A    C  
ATOM     98  NE  ARG A   6     -18.118   5.766   1.584  1.00 15.00      A    N  
ATOM     99  HE  ARG A   6     -18.652   5.741   2.405  1.00 15.00      A    H  
ATOM    100  CZ  ARG A   6     -18.721   5.533   0.421  1.00 15.00      A    C  
ATOM    101  NH1 ARG A   6     -18.028   5.572  -0.711  1.00 15.00      A    N  
ATOM    102 HH11 ARG A   6     -17.009   5.785  -0.691  1.00 15.00      A    H  
ATOM    103 HH12 ARG A   6     -18.502   5.388  -1.619  1.00 15.00      A    H  
ATOM    104  NH2 ARG A   6     -20.015   5.244   0.390  1.00 15.00      A    N  
ATOM    105 HH21 ARG A   6     -20.486   5.062  -0.518  1.00 15.00      A    H  
ATOM    106 HH22 ARG A   6     -20.558   5.197   1.276  1.00 15.00      A    H  
ATOM    107  C   ARG A   6     -12.201   4.359   2.996  1.00 15.00      A    C  
ATOM    108  O   ARG A   6     -11.933   4.848   4.093  1.00 15.00      A    O  
ATOM    109  N   PHE A   7     -11.294   4.165   2.039  1.00 15.00      A    N  
ATOM    110  HN  PHE A   7     -11.576   3.751   1.196  1.00 15.00      A    H  
ATOM    111  CA  PHE A   7      -9.895   4.548   2.205  1.00 15.00      A    C  
ATOM    112  CB  PHE A   7      -9.153   3.632   3.190  1.00 15.00      A    C  
ATOM    113  CG  PHE A   7      -8.971   2.208   2.741  1.00 15.00      A    C  
ATOM    114  CD1 PHE A   7      -7.801   1.810   2.114  1.00 15.00      A    C  
ATOM    115  CD2 PHE A   7      -9.961   1.265   2.962  1.00 15.00      A    C  
ATOM    116  CE1 PHE A   7      -7.622   0.499   1.715  1.00 15.00      A    C  
ATOM    117  CE2 PHE A   7      -9.790  -0.047   2.564  1.00 15.00      A    C  
ATOM    118  CZ  PHE A   7      -8.619  -0.432   1.940  1.00 15.00      A    C  
ATOM    119  C   PHE A   7      -9.172   4.630   0.862  1.00 15.00      A    C  
ATOM    120  O   PHE A   7      -9.518   3.924  -0.087  1.00 15.00      A    O  
ATOM    121  N   VAL A   8      -8.171   5.503   0.790  1.00 15.00      A    N  
ATOM    122  HN  VAL A   8      -7.945   6.034   1.581  1.00 15.00      A    H  
ATOM    123  CA  VAL A   8      -7.398   5.691  -0.437  1.00 15.00      A    C  
ATOM    124  CB  VAL A   8      -7.200   7.190  -0.756  1.00 15.00      A    C  
ATOM    125  CG1 VAL A   8      -6.391   7.373  -2.033  1.00 15.00      A    C  
ATOM    126  CG2 VAL A   8      -8.543   7.895  -0.868  1.00 15.00      A    C  
ATOM    127  C   VAL A   8      -6.033   5.012  -0.338  1.00 15.00      A    C  
ATOM    128  O   VAL A   8      -5.262   5.280   0.581  1.00 15.00      A    O  
ATOM    129  N   ALA A   9      -5.741   4.137  -1.294  1.00 15.00      A    N  
ATOM    130  HN  ALA A   9      -6.395   3.972  -2.007  1.00 15.00      A    H  
ATOM    131  CA  ALA A   9      -4.472   3.423  -1.317  1.00 15.00      A    C  
ATOM    132  CB  ALA A   9      -4.698   1.954  -1.644  1.00 15.00      A    C  
ATOM    133  C   ALA A   9      -3.505   4.053  -2.315  1.00 15.00      A    C  
ATOM    134  O   ALA A   9      -3.689   3.945  -3.528  1.00 15.00      A    O  
ATOM    135  N   VAL A  10      -2.482   4.721  -1.793  1.00 15.00      A    N  
ATOM    136  HN  VAL A  10      -2.398   4.781  -0.818  1.00 15.00      A    H  
ATOM    137  CA  VAL A  10      -1.478   5.366  -2.631  1.00 15.00      A    C  
ATOM    138  CB  VAL A  10      -1.672   6.902  -2.692  1.00 15.00      A    C  
ATOM    139  CG1 VAL A  10      -1.538   7.540  -1.316  1.00 15.00      A    C  
ATOM    140  CG2 VAL A  10      -0.712   7.541  -3.687  1.00 15.00      A    C  
ATOM    141  C   VAL A  10      -0.069   5.018  -2.153  1.00 15.00      A    C  
ATOM    142  O   VAL A  10       0.225   5.058  -0.956  1.00 15.00      A    O  
ATOM    143  N   GLY A  11       0.788   4.649  -3.094  1.00 15.00      A    N  
ATOM    144  HN  GLY A  11       0.492   4.619  -4.026  1.00 15.00      A    H  
ATOM    145  CA  GLY A  11       2.154   4.299  -2.762  1.00 15.00      A    C  
ATOM    146  C   GLY A  11       3.137   4.917  -3.728  1.00 15.00      A    C  
ATOM    147  O   GLY A  11       2.752   5.312  -4.831  1.00 15.00      A    O  
ATOM    148  N   ASP A  12       4.402   5.001  -3.311  1.00 15.00      A    N  
ATOM    149  HN  ASP A  12       4.631   4.665  -2.420  1.00 15.00      A    H  
ATOM    150  CA  ASP A  12       5.460   5.580  -4.138  1.00 15.00      A    C  
ATOM    151  CB  ASP A  12       5.699   4.731  -5.395  1.00 15.00      A    C  
ATOM    152  CG  ASP A  12       5.947   3.265  -5.077  1.00 15.00      A    C  
ATOM    153  OD1 ASP A  12       7.118   2.887  -4.884  1.00 15.00      A    O  
ATOM    154  OD2 ASP A  12       4.967   2.494  -5.019  1.00 15.00      A    O  
ATOM    155  C   ASP A  12       5.133   7.028  -4.502  1.00 15.00      A    C  
ATOM    156  O   ASP A  12       4.791   7.330  -5.644  1.00 15.00      A    O  
ATOM    157  N   TRP A  13       5.222   7.913  -3.507  1.00 15.00      A    N  
ATOM    158  HN  TRP A  13       5.495   7.600  -2.618  1.00 15.00      A    H  
ATOM    159  CA  TRP A  13       4.929   9.335  -3.696  1.00 15.00      A    C  
ATOM    160  CB  TRP A  13       3.557   9.672  -3.088  1.00 15.00      A    C  
ATOM    161  CG  TRP A  13       3.383   9.196  -1.670  1.00 15.00      A    C  
ATOM    162  CD1 TRP A  13       2.891   7.987  -1.268  1.00 15.00      A    C  
ATOM    163  CD2 TRP A  13       3.696   9.917  -0.467  1.00 15.00      A    C  
ATOM    164  NE1 TRP A  13       2.889   7.906   0.102  1.00 15.00      A    N  
ATOM    165  HE1 TRP A  13       2.588   7.135   0.627  1.00 15.00      A    H  
ATOM    166  CE2 TRP A  13       3.378   9.078   0.618  1.00 15.00      A    C  
ATOM    167  CE3 TRP A  13       4.219  11.187  -0.201  1.00 15.00      A    C  
ATOM    168  CZ2 TRP A  13       3.566   9.466   1.943  1.00 15.00      A    C  
ATOM    169  CZ3 TRP A  13       4.405  11.570   1.113  1.00 15.00      A    C  
ATOM    170  CH2 TRP A  13       4.080  10.712   2.169  1.00 15.00      A    C  
ATOM    171  C   TRP A  13       6.007  10.205  -3.051  1.00 15.00      A    C  
ATOM    172  O   TRP A  13       5.756  11.352  -2.688  1.00 15.00      A    O  
ATOM    173  N   GLY A  14       7.212   9.655  -2.934  1.00 15.00      A    N  
ATOM    174  HN  GLY A  14       7.353   8.744  -3.264  1.00 15.00      A    H  
ATOM    175  CA  GLY A  14       8.318  10.373  -2.313  1.00 15.00      A    C  
ATOM    176  C   GLY A  14       8.781  11.634  -3.032  1.00 15.00      A    C  
ATOM    177  O   GLY A  14       9.642  12.348  -2.519  1.00 15.00      A    O  
ATOM    178  N   GLY A  15       8.231  11.909  -4.214  1.00 15.00      A    N  
ATOM    179  HN  GLY A  15       7.555  11.303  -4.584  1.00 15.00      A    H  
ATOM    180  CA  GLY A  15       8.624  13.098  -4.957  1.00 15.00      A    C  
ATOM    181  C   GLY A  15      10.062  13.035  -5.438  1.00 15.00      A    C  
ATOM    182  O   GLY A  15      10.446  12.106  -6.148  1.00 15.00      A    O  
ATOM    183  N   VAL A  16      10.859  14.028  -5.051  1.00 15.00      A    N  
ATOM    184  HN  VAL A  16      10.492  14.744  -4.489  1.00 15.00      A    H  
ATOM    185  CA  VAL A  16      12.269  14.080  -5.441  1.00 15.00      A    C  
ATOM    186  CB  VAL A  16      12.504  14.975  -6.681  1.00 15.00      A    C  
ATOM    187  CG1 VAL A  16      12.228  14.207  -7.964  1.00 15.00      A    C  
ATOM    188  CG2 VAL A  16      11.657  16.237  -6.616  1.00 15.00      A    C  
ATOM    189  C   VAL A  16      13.152  14.572  -4.294  1.00 15.00      A    C  
ATOM    190  O   VAL A  16      12.696  15.319  -3.427  1.00 15.00      A    O  
ATOM    191  N   PRO A  17      14.433  14.147  -4.269  1.00 15.00      A    N  
ATOM    192  CA  PRO A  17      15.390  14.557  -3.231  1.00 15.00      A    C  
ATOM    193  CB  PRO A  17      16.574  13.613  -3.453  1.00 15.00      A    C  
ATOM    194  CG  PRO A  17      16.506  13.271  -4.900  1.00 15.00      A    C  
ATOM    195  CD  PRO A  17      15.042  13.217  -5.240  1.00 15.00      A    C  
ATOM    196  C   PRO A  17      15.838  16.013  -3.389  1.00 15.00      A    C  
ATOM    197  O   PRO A  17      16.314  16.629  -2.436  1.00 15.00      A    O  
ATOM    198  N   ASN A  18      15.690  16.556  -4.598  1.00 15.00      A    N  
ATOM    199  HN  ASN A  18      15.318  16.010  -5.323  1.00 15.00      A    H  
ATOM    200  CA  ASN A  18      16.075  17.938  -4.872  1.00 15.00      A    C  
ATOM    201  CB  ASN A  18      16.849  18.029  -6.187  1.00 15.00      A    C  
ATOM    202  CG  ASN A  18      18.050  17.107  -6.217  1.00 15.00      A    C  
ATOM    203  OD1 ASN A  18      18.098  16.158  -6.998  1.00 15.00      A    O  
ATOM    204  ND2 ASN A  18      19.024  17.377  -5.356  1.00 15.00      A    N  
ATOM    205 HD21 ASN A  18      18.915  18.146  -4.758  1.00 15.00      A    H  
ATOM    206 HD22 ASN A  18      19.812  16.794  -5.352  1.00 15.00      A    H  
ATOM    207  C   ASN A  18      14.850  18.840  -4.929  1.00 15.00      A    C  
ATOM    208  O   ASN A  18      13.733  18.356  -5.085  1.00 15.00      A    O  
ATOM    209  N   ALA A  19      15.074  20.152  -4.810  1.00 15.00      A    N  
ATOM    210  HN  ALA A  19      15.996  20.465  -4.696  1.00 15.00      A    H  
ATOM    211  CA  ALA A  19      13.993  21.142  -4.841  1.00 15.00      A    C  
ATOM    212  CB  ALA A  19      14.560  22.543  -4.666  1.00 15.00      A    C  
ATOM    213  C   ALA A  19      13.170  21.048  -6.130  1.00 15.00      A    C  
ATOM    214  O   ALA A  19      13.701  20.718  -7.192  1.00 15.00      A    O  
ATOM    215  N   PRO A  20      11.854  21.351  -6.059  1.00 15.00      A    N  
ATOM    216  CA  PRO A  20      11.174  21.770  -4.821  1.00 15.00      A    C  
ATOM    217  CB  PRO A  20       9.942  22.497  -5.357  1.00 15.00      A    C  
ATOM    218  CG  PRO A  20       9.615  21.781  -6.623  1.00 15.00      A    C  
ATOM    219  CD  PRO A  20      10.925  21.316  -7.205  1.00 15.00      A    C  
ATOM    220  C   PRO A  20      10.750  20.597  -3.930  1.00 15.00      A    C  
ATOM    221  O   PRO A  20       9.804  20.713  -3.150  1.00 15.00      A    O  
ATOM    222  N   PHE A  21      11.464  19.476  -4.060  1.00 15.00      A    N  
ATOM    223  HN  PHE A  21      12.195  19.465  -4.712  1.00 15.00      A    H  
ATOM    224  CA  PHE A  21      11.211  18.260  -3.278  1.00 15.00      A    C  
ATOM    225  CB  PHE A  21      11.286  18.518  -1.767  1.00 15.00      A    C  
ATOM    226  CG  PHE A  21      12.563  19.187  -1.338  1.00 15.00      A    C  
ATOM    227  CD1 PHE A  21      13.766  18.501  -1.367  1.00 15.00      A    C  
ATOM    228  CD2 PHE A  21      12.560  20.507  -0.916  1.00 15.00      A    C  
ATOM    229  CE1 PHE A  21      14.941  19.118  -0.982  1.00 15.00      A    C  
ATOM    230  CE2 PHE A  21      13.730  21.129  -0.529  1.00 15.00      A    C  
ATOM    231  CZ  PHE A  21      14.923  20.434  -0.563  1.00 15.00      A    C  
ATOM    232  C   PHE A  21       9.922  17.541  -3.673  1.00 15.00      A    C  
ATOM    233  O   PHE A  21       9.489  16.613  -2.991  1.00 15.00      A    O  
ATOM    234  N   HIS A  22       9.326  17.960  -4.788  1.00 15.00      A    N  
ATOM    235  HN  HIS A  22       9.723  18.701  -5.294  1.00 15.00      A    H  
ATOM    236  CA  HIS A  22       8.094  17.342  -5.278  1.00 15.00      A    C  
ATOM    237  CB  HIS A  22       6.847  17.953  -4.617  1.00 15.00      A    C  
ATOM    238  CG  HIS A  22       6.655  19.424  -4.853  1.00 15.00      A    C  
ATOM    239  ND1 HIS A  22       6.852  20.339  -3.849  1.00 15.00      A    N  
ATOM    240  CD2 HIS A  22       6.264  20.076  -5.979  1.00 15.00      A    C  
ATOM    241  CE1 HIS A  22       6.580  21.518  -4.373  1.00 15.00      A    C  
ATOM    242  NE2 HIS A  22       6.220  21.409  -5.659  1.00 15.00      A    N  
ATOM    243  HE2 HIS A  22       5.973  22.142  -6.259  1.00 15.00      A    H  
ATOM    244  C   HIS A  22       7.997  17.413  -6.801  1.00 15.00      A    C  
ATOM    245  O   HIS A  22       8.674  18.222  -7.439  1.00 15.00      A    O  
ATOM    246  N   THR A  23       7.154  16.557  -7.376  1.00 15.00      A    N  
ATOM    247  HN  THR A  23       6.649  15.934  -6.811  1.00 15.00      A    H  
ATOM    248  CA  THR A  23       6.964  16.522  -8.826  1.00 15.00      A    C  
ATOM    249  CB  THR A  23       7.191  15.106  -9.401  1.00 15.00      A    C  
ATOM    250  OG1 THR A  23       6.126  14.242  -8.987  1.00 15.00      A    O  
ATOM    251  HG1 THR A  23       6.455  13.618  -8.334  1.00 15.00      A    H  
ATOM    252  CG2 THR A  23       8.518  14.530  -8.928  1.00 15.00      A    C  
ATOM    253  C   THR A  23       5.557  16.980  -9.205  1.00 15.00      A    C  
ATOM    254  O   THR A  23       4.739  17.289  -8.338  1.00 15.00      A    O  
ATOM    255  N   ALA A  24       5.281  17.009 -10.509  1.00 15.00      A    N  
ATOM    256  HN  ALA A  24       5.976  16.749 -11.149  1.00 15.00      A    H  
ATOM    257  CA  ALA A  24       3.973  17.420 -11.010  1.00 15.00      A    C  
ATOM    258  CB  ALA A  24       4.074  17.871 -12.459  1.00 15.00      A    C  
ATOM    259  C   ALA A  24       2.948  16.296 -10.867  1.00 15.00      A    C  
ATOM    260  O   ALA A  24       1.743  16.543 -10.849  1.00 15.00      A    O  
ATOM    261  N   ARG A  25       3.438  15.062 -10.766  1.00 15.00      A    N  
ATOM    262  HN  ARG A  25       4.408  14.930 -10.794  1.00 15.00      A    H  
ATOM    263  CA  ARG A  25       2.569  13.904 -10.611  1.00 15.00      A    C  
ATOM    264  CB  ARG A  25       3.303  12.622 -10.999  1.00 15.00      A    C  
ATOM    265  CG  ARG A  25       3.450  12.416 -12.496  1.00 15.00      A    C  
ATOM    266  CD  ARG A  25       3.932  11.010 -12.805  1.00 15.00      A    C  
ATOM    267  NE  ARG A  25       3.925  10.730 -14.237  1.00 15.00      A    N  
ATOM    268  HE  ARG A  25       3.082  10.422 -14.634  1.00 15.00      A    H  
ATOM    269  CZ  ARG A  25       4.988  10.870 -15.023  1.00 15.00      A    C  
ATOM    270  NH1 ARG A  25       6.144  11.287 -14.520  1.00 15.00      A    N  
ATOM    271 HH11 ARG A  25       6.973  11.396 -15.139  1.00 15.00      A    H  
ATOM    272 HH12 ARG A  25       6.221  11.508 -13.506  1.00 15.00      A    H  
ATOM    273  NH2 ARG A  25       4.894  10.590 -16.315  1.00 15.00      A    N  
ATOM    274 HH21 ARG A  25       3.989  10.264 -16.712  1.00 15.00      A    H  
ATOM    275 HH22 ARG A  25       5.724  10.697 -16.933  1.00 15.00      A    H  
ATOM    276  C   ARG A  25       2.070  13.796  -9.177  1.00 15.00      A    C  
ATOM    277  O   ARG A  25       0.919  13.438  -8.938  1.00 15.00      A    O  
ATOM    278  N   GLU A  26       2.948  14.113  -8.230  1.00 15.00      A    N  
ATOM    279  HN  GLU A  26       3.852  14.390  -8.489  1.00 15.00      A    H  
ATOM    280  CA  GLU A  26       2.606  14.058  -6.816  1.00 15.00      A    C  
ATOM    281  CB  GLU A  26       3.863  14.212  -5.962  1.00 15.00      A    C  
ATOM    282  CG  GLU A  26       3.668  13.837  -4.504  1.00 15.00      A    C  
ATOM    283  CD  GLU A  26       4.803  14.313  -3.620  1.00 15.00      A    C  
ATOM    284  OE1 GLU A  26       5.854  14.721  -4.164  1.00 15.00      A    O  
ATOM    285  OE2 GLU A  26       4.640  14.279  -2.383  1.00 15.00      A    O  
ATOM    286  C   GLU A  26       1.596  15.145  -6.459  1.00 15.00      A    C  
ATOM    287  O   GLU A  26       0.693  14.922  -5.654  1.00 15.00      A    O  
ATOM    288  N   MET A  27       1.759  16.321  -7.069  1.00 15.00      A    N  
ATOM    289  HN  MET A  27       2.505  16.434  -7.694  1.00 15.00      A    H  
ATOM    290  CA  MET A  27       0.861  17.448  -6.829  1.00 15.00      A    C  
ATOM    291  CB  MET A  27       1.486  18.751  -7.329  1.00 15.00      A    C  
ATOM    292  CG  MET A  27       2.690  19.205  -6.520  1.00 15.00      A    C  
ATOM    293  SD  MET A  27       2.271  19.615  -4.815  1.00 15.00      A    S  
ATOM    294  CE  MET A  27       1.136  20.980  -5.062  1.00 15.00      A    C  
ATOM    295  C   MET A  27      -0.496  17.223  -7.488  1.00 15.00      A    C  
ATOM    296  O   MET A  27      -1.522  17.689  -6.991  1.00 15.00      A    O  
ATOM    297  N   ALA A  28      -0.490  16.503  -8.610  1.00 15.00      A    N  
ATOM    298  HN  ALA A  28       0.364  16.168  -8.956  1.00 15.00      A    H  
ATOM    299  CA  ALA A  28      -1.719  16.198  -9.337  1.00 15.00      A    C  
ATOM    300  CB  ALA A  28      -1.404  15.760 -10.759  1.00 15.00      A    C  
ATOM    301  C   ALA A  28      -2.515  15.118  -8.611  1.00 15.00      A    C  
ATOM    302  O   ALA A  28      -3.745  15.155  -8.579  1.00 15.00      A    O  
ATOM    303  N   ASN A  29      -1.797  14.156  -8.032  1.00 15.00      A    N  
ATOM    304  HN  ASN A  29      -0.821  14.177  -8.111  1.00 15.00      A    H  
ATOM    305  CA  ASN A  29      -2.424  13.071  -7.287  1.00 15.00      A    C  
ATOM    306  CB  ASN A  29      -1.442  11.917  -7.060  1.00 15.00      A    C  
ATOM    307  CG  ASN A  29      -1.456  10.902  -8.187  1.00 15.00      A    C  
ATOM    308  OD1 ASN A  29      -2.426  10.163  -8.357  1.00 15.00      A    O  
ATOM    309  ND2 ASN A  29      -0.373  10.849  -8.954  1.00 15.00      A    N  
ATOM    310 HD21 ASN A  29       0.367  11.460  -8.754  1.00 15.00      A    H  
ATOM    311 HD22 ASN A  29      -0.357  10.200  -9.689  1.00 15.00      A    H  
ATOM    312  C   ASN A  29      -2.964  13.572  -5.953  1.00 15.00      A    C  
ATOM    313  O   ASN A  29      -3.993  13.099  -5.481  1.00 15.00      A    O  
ATOM    314  N   ALA A  30      -2.263  14.537  -5.354  1.00 15.00      A    N  
ATOM    315  HN  ALA A  30      -1.446  14.867  -5.784  1.00 15.00      A    H  
ATOM    316  CA  ALA A  30      -2.676  15.116  -4.077  1.00 15.00      A    C  
ATOM    317  CB  ALA A  30      -1.572  15.997  -3.512  1.00 15.00      A    C  
ATOM    318  C   ALA A  30      -3.963  15.917  -4.240  1.00 15.00      A    C  
ATOM    319  O   ALA A  30      -4.792  15.974  -3.331  1.00 15.00      A    O  
ATOM    320  N   LYS A  31      -4.119  16.531  -5.409  1.00 15.00      A    N  
ATOM    321  HN  LYS A  31      -3.415  16.452  -6.086  1.00 15.00      A    H  
ATOM    322  CA  LYS A  31      -5.305  17.320  -5.714  1.00 15.00      A    C  
ATOM    323  CB  LYS A  31      -5.030  18.236  -6.911  1.00 15.00      A    C  
ATOM    324  CG  LYS A  31      -6.183  19.159  -7.274  1.00 15.00      A    C  
ATOM    325  CD  LYS A  31      -5.839  20.614  -6.994  1.00 15.00      A    C  
ATOM    326  CE  LYS A  31      -5.740  20.890  -5.501  1.00 15.00      A    C  
ATOM    327  NZ  LYS A  31      -5.223  22.258  -5.222  1.00 15.00      A    N  
ATOM    328  HZ1 LYS A  31      -5.694  22.952  -5.837  1.00 15.00      A    H  
ATOM    329  HZ2 LYS A  31      -4.198  22.296  -5.395  1.00 15.00      A    H  
ATOM    330  HZ3 LYS A  31      -5.404  22.512  -4.229  1.00 15.00      A    H  
ATOM    331  C   LYS A  31      -6.490  16.407  -6.016  1.00 15.00      A    C  
ATOM    332  O   LYS A  31      -7.623  16.693  -5.629  1.00 15.00      A    O  
ATOM    333  N   GLU A  32      -6.211  15.302  -6.705  1.00 15.00      A    N  
ATOM    334  HN  GLU A  32      -5.286  15.135  -6.983  1.00 15.00      A    H  
ATOM    335  CA  GLU A  32      -7.242  14.335  -7.063  1.00 15.00      A    C  
ATOM    336  CB  GLU A  32      -6.732  13.378  -8.145  1.00 15.00      A    C  
ATOM    337  CG  GLU A  32      -7.808  12.494  -8.760  1.00 15.00      A    C  
ATOM    338  CD  GLU A  32      -9.023  13.278  -9.225  1.00 15.00      A    C  
ATOM    339  OE1 GLU A  32      -8.848  14.255  -9.984  1.00 15.00      A    O  
ATOM    340  OE2 GLU A  32     -10.151  12.912  -8.832  1.00 15.00      A    O  
ATOM    341  C   GLU A  32      -7.719  13.559  -5.838  1.00 15.00      A    C  
ATOM    342  O   GLU A  32      -8.900  13.235  -5.726  1.00 15.00      A    O  
ATOM    343  N   ILE A  33      -6.795  13.265  -4.922  1.00 15.00      A    N  
ATOM    344  HN  ILE A  33      -5.864  13.538  -5.075  1.00 15.00      A    H  
ATOM    345  CA  ILE A  33      -7.134  12.546  -3.696  1.00 15.00      A    C  
ATOM    346  CB  ILE A  33      -5.870  12.113  -2.912  1.00 15.00      A    C  
ATOM    347  CG1 ILE A  33      -5.167  10.960  -3.636  1.00 15.00      A    C  
ATOM    348  CG2 ILE A  33      -6.214  11.705  -1.484  1.00 15.00      A    C  
ATOM    349  CD1 ILE A  33      -3.819  10.595  -3.050  1.00 15.00      A    C  
ATOM    350  C   ILE A  33      -8.040  13.409  -2.818  1.00 15.00      A    C  
ATOM    351  O   ILE A  33      -8.990  12.911  -2.217  1.00 15.00      A    O  
ATOM    352  N   ALA A  34      -7.747  14.710  -2.777  1.00 15.00      A    N  
ATOM    353  HN  ALA A  34      -6.974  15.039  -3.282  1.00 15.00      A    H  
ATOM    354  CA  ALA A  34      -8.538  15.659  -1.996  1.00 15.00      A    C  
ATOM    355  CB  ALA A  34      -7.873  17.027  -1.996  1.00 15.00      A    C  
ATOM    356  C   ALA A  34      -9.961  15.763  -2.543  1.00 15.00      A    C  
ATOM    357  O   ALA A  34     -10.914  15.948  -1.784  1.00 15.00      A    O  
ATOM    358  N   ARG A  35     -10.093  15.642  -3.865  1.00 15.00      A    N  
ATOM    359  HN  ARG A  35      -9.291  15.509  -4.412  1.00 15.00      A    H  
ATOM    360  CA  ARG A  35     -11.396  15.707  -4.521  1.00 15.00      A    C  
ATOM    361  CB  ARG A  35     -11.232  15.877  -6.033  1.00 15.00      A    C  
ATOM    362  CG  ARG A  35     -10.803  17.266  -6.480  1.00 15.00      A    C  
ATOM    363  CD  ARG A  35     -11.513  17.676  -7.766  1.00 15.00      A    C  
ATOM    364  NE  ARG A  35     -11.388  16.669  -8.821  1.00 15.00      A    N  
ATOM    365  HE  ARG A  35     -10.526  16.602  -9.285  1.00 15.00      A    H  
ATOM    366  CZ  ARG A  35     -12.375  15.847  -9.184  1.00 15.00      A    C  
ATOM    367  NH1 ARG A  35     -13.556  15.913  -8.581  1.00 15.00      A    N  
ATOM    368 HH11 ARG A  35     -14.323  15.270  -8.865  1.00 15.00      A    H  
ATOM    369 HH12 ARG A  35     -13.715  16.608  -7.823  1.00 15.00      A    H  
ATOM    370  NH2 ARG A  35     -12.178  14.952 -10.144  1.00 15.00      A    N  
ATOM    371 HH21 ARG A  35     -12.948  14.311 -10.424  1.00 15.00      A    H  
ATOM    372 HH22 ARG A  35     -11.252  14.888 -10.615  1.00 15.00      A    H  
ATOM    373  C   ARG A  35     -12.220  14.453  -4.237  1.00 15.00      A    C  
ATOM    374  O   ARG A  35     -13.435  14.528  -4.060  1.00 15.00      A    O  
ATOM    375  N   THR A  36     -11.544  13.304  -4.195  1.00 15.00      A    N  
ATOM    376  HN  THR A  36     -10.576  13.320  -4.344  1.00 15.00      A    H  
ATOM    377  CA  THR A  36     -12.194  12.022  -3.938  1.00 15.00      A    C  
ATOM    378  CB  THR A  36     -11.230  10.849  -4.231  1.00 15.00      A    C  
ATOM    379  OG1 THR A  36     -10.745  10.955  -5.578  1.00 15.00      A    O  
ATOM    380  HG1 THR A  36     -10.281  10.149  -5.819  1.00 15.00      A    H  
ATOM    381  CG2 THR A  36     -11.925   9.507  -4.056  1.00 15.00      A    C  
ATOM    382  C   THR A  36     -12.694  11.927  -2.493  1.00 15.00      A    C  
ATOM    383  O   THR A  36     -13.679  11.247  -2.211  1.00 15.00      A    O  
ATOM    384  N   VAL A  37     -12.016  12.622  -1.586  1.00 15.00      A    N  
ATOM    385  HN  VAL A  37     -11.239  13.148  -1.872  1.00 15.00      A    H  
ATOM    386  CA  VAL A  37     -12.389  12.618  -0.173  1.00 15.00      A    C  
ATOM    387  CB  VAL A  37     -11.173  12.946   0.729  1.00 15.00      A    C  
ATOM    388  CG1 VAL A  37     -11.570  13.019   2.198  1.00 15.00      A    C  
ATOM    389  CG2 VAL A  37     -10.080  11.908   0.532  1.00 15.00      A    C  
ATOM    390  C   VAL A  37     -13.549  13.582   0.117  1.00 15.00      A    C  
ATOM    391  O   VAL A  37     -14.350  13.346   1.023  1.00 15.00      A    O  
ATOM    392  N   GLN A  38     -13.650  14.653  -0.668  1.00 15.00      A    N  
ATOM    393  HN  GLN A  38     -13.004  14.779  -1.392  1.00 15.00      A    H  
ATOM    394  CA  GLN A  38     -14.710  15.641  -0.475  1.00 15.00      A    C  
ATOM    395  CB  GLN A  38     -14.233  17.049  -0.861  1.00 15.00      A    C  
ATOM    396  CG  GLN A  38     -14.281  17.355  -2.352  1.00 15.00      A    C  
ATOM    397  CD  GLN A  38     -13.931  18.798  -2.667  1.00 15.00      A    C  
ATOM    398  OE1 GLN A  38     -12.795  19.113  -3.025  1.00 15.00      A    O  
ATOM    399  NE2 GLN A  38     -14.906  19.687  -2.517  1.00 15.00      A    N  
ATOM    400 HE21 GLN A  38     -15.780  19.365  -2.214  1.00 15.00      A    H  
ATOM    401 HE22 GLN A  38     -14.713  20.627  -2.716  1.00 15.00      A    H  
ATOM    402  C   GLN A  38     -15.991  15.274  -1.228  1.00 15.00      A    C  
ATOM    403  O   GLN A  38     -17.048  15.861  -0.994  1.00 15.00      A    O  
ATOM    404  N   ILE A  39     -15.894  14.303  -2.131  1.00 15.00      A    N  
ATOM    405  HN  ILE A  39     -15.028  13.867  -2.276  1.00 15.00      A    H  
ATOM    406  CA  ILE A  39     -17.051  13.869  -2.907  1.00 15.00      A    C  
ATOM    407  CB  ILE A  39     -16.769  13.883  -4.428  1.00 15.00      A    C  
ATOM    408  CG1 ILE A  39     -16.527  15.319  -4.909  1.00 15.00      A    C  
ATOM    409  CG2 ILE A  39     -17.922  13.251  -5.200  1.00 15.00      A    C  
ATOM    410  CD1 ILE A  39     -16.079  15.420  -6.352  1.00 15.00      A    C  
ATOM    411  C   ILE A  39     -17.512  12.480  -2.472  1.00 15.00      A    C  
ATOM    412  O   ILE A  39     -18.677  12.286  -2.122  1.00 15.00      A    O  
ATOM    413  N   LEU A  40     -16.591  11.520  -2.484  1.00 15.00      A    N  
ATOM    414  HN  LEU A  40     -15.676  11.740  -2.760  1.00 15.00      A    H  
ATOM    415  CA  LEU A  40     -16.908  10.150  -2.096  1.00 15.00      A    C  
ATOM    416  CB  LEU A  40     -16.080   9.154  -2.912  1.00 15.00      A    C  
ATOM    417  CG  LEU A  40     -16.389   9.088  -4.410  1.00 15.00      A    C  
ATOM    418  CD1 LEU A  40     -15.341   8.260  -5.139  1.00 15.00      A    C  
ATOM    419  CD2 LEU A  40     -17.780   8.519  -4.645  1.00 15.00      A    C  
ATOM    420  C   LEU A  40     -16.690   9.919  -0.604  1.00 15.00      A    C  
ATOM    421  O   LEU A  40     -17.412   9.142   0.022  1.00 15.00      A    O  
ATOM    422  N   GLY A  41     -15.691  10.595  -0.038  1.00 15.00      A    N  
ATOM    423  HN  GLY A  41     -15.150  11.202  -0.583  1.00 15.00      A    H  
ATOM    424  CA  GLY A  41     -15.400  10.444   1.376  1.00 15.00      A    C  
ATOM    425  C   GLY A  41     -14.302   9.432   1.634  1.00 15.00      A    C  
ATOM    426  O   GLY A  41     -14.063   8.546   0.815  1.00 15.00      A    O  
ATOM    427  N   ALA A  42     -13.632   9.565   2.775  1.00 15.00      A    N  
ATOM    428  HN  ALA A  42     -13.871  10.292   3.386  1.00 15.00      A    H  
ATOM    429  CA  ALA A  42     -12.552   8.655   3.142  1.00 15.00      A    C  
ATOM    430  CB  ALA A  42     -11.283   8.984   2.370  1.00 15.00      A    C  
ATOM    431  C   ALA A  42     -12.284   8.701   4.640  1.00 15.00      A    C  
ATOM    432  O   ALA A  42     -12.139   9.776   5.223  1.00 15.00      A    O  
ATOM    433  N   ASP A  43     -12.219   7.526   5.259  1.00 15.00      A    N  
ATOM    434  HN  ASP A  43     -12.346   6.705   4.739  1.00 15.00      A    H  
ATOM    435  CA  ASP A  43     -11.961   7.429   6.689  1.00 15.00      A    C  
ATOM    436  CB  ASP A  43     -12.492   6.107   7.248  1.00 15.00      A    C  
ATOM    437  CG  ASP A  43     -14.000   5.987   7.129  1.00 15.00      A    C  
ATOM    438  OD1 ASP A  43     -14.471   5.321   6.185  1.00 15.00      A    O  
ATOM    439  OD2 ASP A  43     -14.710   6.561   7.980  1.00 15.00      A    O  
ATOM    440  C   ASP A  43     -10.473   7.577   6.983  1.00 15.00      A    C  
ATOM    441  O   ASP A  43     -10.087   8.172   7.989  1.00 15.00      A    O  
ATOM    442  N   PHE A  44      -9.641   7.033   6.096  1.00 15.00      A    N  
ATOM    443  HN  PHE A  44     -10.013   6.565   5.318  1.00 15.00      A    H  
ATOM    444  CA  PHE A  44      -8.193   7.110   6.251  1.00 15.00      A    C  
ATOM    445  CB  PHE A  44      -7.688   6.111   7.304  1.00 15.00      A    C  
ATOM    446  CG  PHE A  44      -7.930   4.659   6.980  1.00 15.00      A    C  
ATOM    447  CD1 PHE A  44      -6.910   3.871   6.468  1.00 15.00      A    C  
ATOM    448  CD2 PHE A  44      -9.169   4.079   7.199  1.00 15.00      A    C  
ATOM    449  CE1 PHE A  44      -7.122   2.535   6.182  1.00 15.00      A    C  
ATOM    450  CE2 PHE A  44      -9.389   2.746   6.913  1.00 15.00      A    C  
ATOM    451  CZ  PHE A  44      -8.364   1.972   6.404  1.00 15.00      A    C  
ATOM    452  C   PHE A  44      -7.475   6.898   4.921  1.00 15.00      A    C  
ATOM    453  O   PHE A  44      -8.090   6.521   3.924  1.00 15.00      A    O  
ATOM    454  N   ILE A  45      -6.175   7.166   4.911  1.00 15.00      A    N  
ATOM    455  HN  ILE A  45      -5.748   7.492   5.731  1.00 15.00      A    H  
ATOM    456  CA  ILE A  45      -5.361   6.989   3.716  1.00 15.00      A    C  
ATOM    457  CB  ILE A  45      -4.791   8.327   3.195  1.00 15.00      A    C  
ATOM    458  CG1 ILE A  45      -5.932   9.323   2.954  1.00 15.00      A    C  
ATOM    459  CG2 ILE A  45      -3.998   8.110   1.912  1.00 15.00      A    C  
ATOM    460  CD1 ILE A  45      -5.483  10.673   2.439  1.00 15.00      A    C  
ATOM    461  C   ILE A  45      -4.230   6.009   4.008  1.00 15.00      A    C  
ATOM    462  O   ILE A  45      -3.501   6.163   4.987  1.00 15.00      A    O  
ATOM    463  N   LEU A  46      -4.099   4.999   3.160  1.00 15.00      A    N  
ATOM    464  HN  LEU A  46      -4.696   4.946   2.385  1.00 15.00      A    H  
ATOM    465  CA  LEU A  46      -3.082   3.976   3.342  1.00 15.00      A    C  
ATOM    466  CB  LEU A  46      -3.700   2.592   3.100  1.00 15.00      A    C  
ATOM    467  CG  LEU A  46      -3.154   1.432   3.939  1.00 15.00      A    C  
ATOM    468  CD1 LEU A  46      -4.154   0.287   3.972  1.00 15.00      A    C  
ATOM    469  CD2 LEU A  46      -1.819   0.950   3.392  1.00 15.00      A    C  
ATOM    470  C   LEU A  46      -1.899   4.191   2.403  1.00 15.00      A    C  
ATOM    471  O   LEU A  46      -2.067   4.263   1.185  1.00 15.00      A    O  
ATOM    472  N   SER A  47      -0.705   4.299   2.981  1.00 15.00      A    N  
ATOM    473  HN  SER A  47      -0.641   4.250   3.959  1.00 15.00      A    H  
ATOM    474  CA  SER A  47       0.511   4.477   2.198  1.00 15.00      A    C  
ATOM    475  CB  SER A  47       1.492   5.404   2.911  1.00 15.00      A    C  
ATOM    476  OG  SER A  47       2.543   5.790   2.044  1.00 15.00      A    O  
ATOM    477  HG  SER A  47       2.893   5.014   1.598  1.00 15.00      A    H  
ATOM    478  C   SER A  47       1.136   3.111   1.953  1.00 15.00      A    C  
ATOM    479  O   SER A  47       1.204   2.284   2.863  1.00 15.00      A    O  
ATOM    480  N   LEU A  48       1.598   2.876   0.732  1.00 15.00      A    N  
ATOM    481  HN  LEU A  48       1.565   3.588   0.058  1.00 15.00      A    H  
ATOM    482  CA  LEU A  48       2.155   1.576   0.377  1.00 15.00      A    C  
ATOM    483  CB  LEU A  48       1.471   1.035  -0.881  1.00 15.00      A    C  
ATOM    484  CG  LEU A  48      -0.009   0.676  -0.722  1.00 15.00      A    C  
ATOM    485  CD1 LEU A  48      -0.653   0.409  -2.072  1.00 15.00      A    C  
ATOM    486  CD2 LEU A  48      -0.170  -0.524   0.200  1.00 15.00      A    C  
ATOM    487  C   LEU A  48       3.677   1.542   0.233  1.00 15.00      A    C  
ATOM    488  O   LEU A  48       4.207   0.691  -0.479  1.00 15.00      A    O  
ATOM    489  N   GLY A  49       4.380   2.445   0.915  1.00 15.00      A    N  
ATOM    490  HN  GLY A  49       3.914   3.108   1.467  1.00 15.00      A    H  
ATOM    491  CA  GLY A  49       5.834   2.452   0.840  1.00 15.00      A    C  
ATOM    492  C   GLY A  49       6.384   3.607   0.028  1.00 15.00      A    C  
ATOM    493  O   GLY A  49       5.622   4.339  -0.604  1.00 15.00      A    O  
ATOM    494  N   ASP A  50       7.716   3.747   0.040  1.00 15.00      A    N  
ATOM    495  HN  ASP A  50       8.249   3.103   0.553  1.00 15.00      A    H  
ATOM    496  CA  ASP A  50       8.417   4.819  -0.682  1.00 15.00      A    C  
ATOM    497  CB  ASP A  50       8.592   4.499  -2.171  1.00 15.00      A    C  
ATOM    498  CG  ASP A  50       9.654   3.440  -2.412  1.00 15.00      A    C  
ATOM    499  OD1 ASP A  50      10.299   3.009  -1.433  1.00 15.00      A    O  
ATOM    500  OD2 ASP A  50       9.838   3.041  -3.580  1.00 15.00      A    O  
ATOM    501  C   ASP A  50       7.769   6.182  -0.450  1.00 15.00      A    C  
ATOM    502  O   ASP A  50       7.230   6.805  -1.372  1.00 15.00      A    O  
ATOM    503  N   ASN A  51       7.828   6.620   0.803  1.00 15.00      A    N  
ATOM    504  HN  ASN A  51       8.268   6.060   1.473  1.00 15.00      A    H  
ATOM    505  CA  ASN A  51       7.249   7.889   1.226  1.00 15.00      A    C  
ATOM    506  CB  ASN A  51       6.963   7.844   2.727  1.00 15.00      A    C  
ATOM    507  CG  ASN A  51       6.352   6.530   3.178  1.00 15.00      A    C  
ATOM    508  OD1 ASN A  51       5.391   6.036   2.583  1.00 15.00      A    O  
ATOM    509  ND2 ASN A  51       6.924   5.941   4.226  1.00 15.00      A    N  
ATOM    510 HD21 ASN A  51       7.695   6.380   4.643  1.00 15.00      A    H  
ATOM    511 HD22 ASN A  51       6.556   5.086   4.535  1.00 15.00      A    H  
ATOM    512  C   ASN A  51       8.163   9.063   0.911  1.00 15.00      A    C  
ATOM    513  O   ASN A  51       7.704  10.198   0.793  1.00 15.00      A    O  
ATOM    514  N   PHE A  52       9.458   8.802   0.791  1.00 15.00      A    N  
ATOM    515  HN  PHE A  52       9.782   7.885   0.890  1.00 15.00      A    H  
ATOM    516  CA  PHE A  52      10.404   9.856   0.485  1.00 15.00      A    C  
ATOM    517  CB  PHE A  52      11.095  10.363   1.774  1.00 15.00      A    C  
ATOM    518  CG  PHE A  52      10.170  10.959   2.821  1.00 15.00      A    C  
ATOM    519  CD1 PHE A  52       9.605  12.217   2.650  1.00 15.00      A    C  
ATOM    520  CD2 PHE A  52       9.876  10.257   3.984  1.00 15.00      A    C  
ATOM    521  CE1 PHE A  52       8.764  12.756   3.613  1.00 15.00      A    C  
ATOM    522  CE2 PHE A  52       9.037  10.794   4.948  1.00 15.00      A    C  
ATOM    523  CZ  PHE A  52       8.479  12.044   4.762  1.00 15.00      A    C  
ATOM    524  C   PHE A  52      11.438   9.331  -0.502  1.00 15.00      A    C  
ATOM    525  O   PHE A  52      12.263   8.489  -0.152  1.00 15.00      A    O  
ATOM    526  N   TYR A  53      11.438   9.848  -1.733  1.00 15.00      A    N  
ATOM    527  HN  TYR A  53      10.822  10.572  -1.953  1.00 15.00      A    H  
ATOM    528  CA  TYR A  53      12.395   9.371  -2.730  1.00 15.00      A    C  
ATOM    529  CB  TYR A  53      11.930   9.541  -4.194  1.00 15.00      A    C  
ATOM    530  CG  TYR A  53      11.105   8.363  -4.665  1.00 15.00      A    C  
ATOM    531  CD1 TYR A  53      11.683   7.122  -4.942  1.00 15.00      A    C  
ATOM    532  CD2 TYR A  53       9.730   8.476  -4.772  1.00 15.00      A    C  
ATOM    533  CE1 TYR A  53      10.900   6.038  -5.311  1.00 15.00      A    C  
ATOM    534  CE2 TYR A  53       8.945   7.407  -5.143  1.00 15.00      A    C  
ATOM    535  CZ  TYR A  53       9.530   6.189  -5.408  1.00 15.00      A    C  
ATOM    536  OH  TYR A  53       8.734   5.128  -5.763  1.00 15.00      A    O  
ATOM    537  HH  TYR A  53       9.046   4.322  -5.343  1.00 15.00      A    H  
ATOM    538  C   TYR A  53      13.786   9.915  -2.507  1.00 15.00      A    C  
ATOM    539  O   TYR A  53      13.953  11.055  -2.060  1.00 15.00      A    O  
ATOM    540  N   PHE A  54      14.782   9.087  -2.820  1.00 15.00      A    N  
ATOM    541  HN  PHE A  54      14.564   8.185  -3.157  1.00 15.00      A    H  
ATOM    542  CA  PHE A  54      16.183   9.448  -2.649  1.00 15.00      A    C  
ATOM    543  CB  PHE A  54      16.925   9.465  -3.989  1.00 15.00      A    C  
ATOM    544  CG  PHE A  54      16.113   8.933  -5.131  1.00 15.00      A    C  
ATOM    545  CD1 PHE A  54      15.848   7.576  -5.251  1.00 15.00      A    C  
ATOM    546  CD2 PHE A  54      15.593   9.800  -6.073  1.00 15.00      A    C  
ATOM    547  CE1 PHE A  54      15.081   7.102  -6.285  1.00 15.00      A    C  
ATOM    548  CE2 PHE A  54      14.826   9.337  -7.118  1.00 15.00      A    C  
ATOM    549  CZ  PHE A  54      14.568   7.982  -7.221  1.00 15.00      A    C  
ATOM    550  C   PHE A  54      16.844   8.446  -1.719  1.00 15.00      A    C  
ATOM    551  O   PHE A  54      17.373   7.429  -2.159  1.00 15.00      A    O  
ATOM    552  N   THR A  55      16.829   8.753  -0.438  1.00 15.00      A    N  
ATOM    553  HN  THR A  55      16.493   9.637  -0.165  1.00 15.00      A    H  
ATOM    554  CA  THR A  55      17.360   7.848   0.582  1.00 15.00      A    C  
ATOM    555  CB  THR A  55      18.814   8.209   0.940  1.00 15.00      A    C  
ATOM    556  OG1 THR A  55      18.939   9.634   0.933  1.00 15.00      A    O  
ATOM    557  HG1 THR A  55      18.857   9.969   1.822  1.00 15.00      A    H  
ATOM    558  CG2 THR A  55      19.764   7.624  -0.100  1.00 15.00      A    C  
ATOM    559  C   THR A  55      16.464   7.871   1.837  1.00 15.00      A    C  
ATOM    560  O   THR A  55      16.859   7.420   2.908  1.00 15.00      A    O  
ATOM    561  N   GLY A  56      15.238   8.384   1.674  1.00 15.00      A    N  
ATOM    562  HN  GLY A  56      14.965   8.692   0.781  1.00 15.00      A    H  
ATOM    563  CA  GLY A  56      14.303   8.486   2.783  1.00 15.00      A    C  
ATOM    564  C   GLY A  56      14.555   9.746   3.592  1.00 15.00      A    C  
ATOM    565  O   GLY A  56      14.777  10.815   3.029  1.00 15.00      A    O  
ATOM    566  N   VAL A  57      14.538   9.621   4.919  1.00 15.00      A    N  
ATOM    567  HN  VAL A  57      14.345   8.743   5.313  1.00 15.00      A    H  
ATOM    568  CA  VAL A  57      14.795  10.767   5.808  1.00 15.00      A    C  
ATOM    569  CB  VAL A  57      13.559  11.183   6.637  1.00 15.00      A    C  
ATOM    570  CG1 VAL A  57      12.535  11.891   5.759  1.00 15.00      A    C  
ATOM    571  CG2 VAL A  57      12.939   9.988   7.344  1.00 15.00      A    C  
ATOM    572  C   VAL A  57      15.988  10.527   6.743  1.00 15.00      A    C  
ATOM    573  O   VAL A  57      16.377   9.384   6.994  1.00 15.00      A    O  
ATOM    574  N   GLN A  58      16.567  11.614   7.257  1.00 15.00      A    N  
ATOM    575  HN  GLN A  58      16.219  12.504   7.021  1.00 15.00      A    H  
ATOM    576  CA  GLN A  58      17.707  11.512   8.164  1.00 15.00      A    C  
ATOM    577  CB  GLN A  58      18.641  12.713   8.005  1.00 15.00      A    C  
ATOM    578  CG  GLN A  58      19.306  12.795   6.640  1.00 15.00      A    C  
ATOM    579  CD  GLN A  58      20.077  14.084   6.436  1.00 15.00      A    C  
ATOM    580  OE1 GLN A  58      20.622  14.653   7.381  1.00 15.00      A    O  
ATOM    581  NE2 GLN A  58      20.125  14.555   5.195  1.00 15.00      A    N  
ATOM    582 HE21 GLN A  58      19.666  14.050   4.491  1.00 15.00      A    H  
ATOM    583 HE22 GLN A  58      20.616  15.387   5.035  1.00 15.00      A    H  
ATOM    584  C   GLN A  58      17.244  11.384   9.611  1.00 15.00      A    C  
ATOM    585  O   GLN A  58      17.646  10.465  10.325  1.00 15.00      A    O  
ATOM    586  N   ASP A  59      16.397  12.316  10.038  1.00 15.00      A    N  
ATOM    587  HN  ASP A  59      16.118  13.027   9.425  1.00 15.00      A    H  
ATOM    588  CA  ASP A  59      15.869  12.309  11.393  1.00 15.00      A    C  
ATOM    589  CB  ASP A  59      16.723  13.180  12.329  1.00 15.00      A    C  
ATOM    590  CG  ASP A  59      17.192  14.471  11.687  1.00 15.00      A    C  
ATOM    591  OD1 ASP A  59      16.379  15.408  11.571  1.00 15.00      A    O  
ATOM    592  OD2 ASP A  59      18.378  14.546  11.305  1.00 15.00      A    O  
ATOM    593  C   ASP A  59      14.410  12.749  11.411  1.00 15.00      A    C  
ATOM    594  O   ASP A  59      13.746  12.780  10.372  1.00 15.00      A    O  
ATOM    595  N   ILE A  60      13.917  13.083  12.594  1.00 15.00      A    N  
ATOM    596  HN  ILE A  60      14.497  13.037  13.381  1.00 15.00      A    H  
ATOM    597  CA  ILE A  60      12.536  13.517  12.761  1.00 15.00      A    C  
ATOM    598  CB  ILE A  60      12.041  13.205  14.190  1.00 15.00      A    C  
ATOM    599  CG1 ILE A  60      10.517  13.304  14.286  1.00 15.00      A    C  
ATOM    600  CG2 ILE A  60      12.717  14.109  15.215  1.00 15.00      A    C  
ATOM    601  CD1 ILE A  60       9.967  12.888  15.632  1.00 15.00      A    C  
ATOM    602  C   ILE A  60      12.382  15.014  12.462  1.00 15.00      A    C  
ATOM    603  O   ILE A  60      11.267  15.521  12.319  1.00 15.00      A    O  
ATOM    604  N   ASN A  61      13.511  15.710  12.347  1.00 15.00      A    N  
ATOM    605  HN  ASN A  61      14.370  15.245  12.442  1.00 15.00      A    H  
ATOM    606  CA  ASN A  61      13.508  17.144  12.069  1.00 15.00      A    C  
ATOM    607  CB  ASN A  61      14.531  17.867  12.952  1.00 15.00      A    C  
ATOM    608  CG  ASN A  61      14.168  17.840  14.424  1.00 15.00      A    C  
ATOM    609  OD1 ASN A  61      13.103  18.311  14.822  1.00 15.00      A    O  
ATOM    610  ND2 ASN A  61      15.056  17.285  15.241  1.00 15.00      A    N  
ATOM    611 HD21 ASN A  61      15.883  16.928  14.853  1.00 15.00      A    H  
ATOM    612 HD22 ASN A  61      14.850  17.256  16.199  1.00 15.00      A    H  
ATOM    613  C   ASN A  61      13.801  17.429  10.598  1.00 15.00      A    C  
ATOM    614  O   ASN A  61      14.056  18.575  10.221  1.00 15.00      A    O  
ATOM    615  N   ASP A  62      13.758  16.385   9.771  1.00 15.00      A    N  
ATOM    616  HN  ASP A  62      13.544  15.499  10.131  1.00 15.00      A    H  
ATOM    617  CA  ASP A  62      14.023  16.532   8.343  1.00 15.00      A    C  
ATOM    618  CB  ASP A  62      14.110  15.161   7.662  1.00 15.00      A    C  
ATOM    619  CG  ASP A  62      14.994  15.170   6.426  1.00 15.00      A    C  
ATOM    620  OD1 ASP A  62      14.922  16.141   5.643  1.00 15.00      A    O  
ATOM    621  OD2 ASP A  62      15.761  14.206   6.242  1.00 15.00      A    O  
ATOM    622  C   ASP A  62      12.949  17.386   7.674  1.00 15.00      A    C  
ATOM    623  O   ASP A  62      11.755  17.207   7.921  1.00 15.00      A    O  
ATOM    624  N   LYS A  63      13.383  18.309   6.820  1.00 15.00      A    N  
ATOM    625  HN  LYS A  63      14.346  18.394   6.658  1.00 15.00      A    H  
ATOM    626  CA  LYS A  63      12.462  19.197   6.115  1.00 15.00      A    C  
ATOM    627  CB  LYS A  63      13.203  20.393   5.511  1.00 15.00      A    C  
ATOM    628  CG  LYS A  63      14.501  20.027   4.811  1.00 15.00      A    C  
ATOM    629  CD  LYS A  63      14.940  21.107   3.837  1.00 15.00      A    C  
ATOM    630  CE  LYS A  63      16.226  20.711   3.131  1.00 15.00      A    C  
ATOM    631  NZ  LYS A  63      16.052  19.472   2.326  1.00 15.00      A    N  
ATOM    632  HZ1 LYS A  63      15.725  18.694   2.933  1.00 15.00      A    H  
ATOM    633  HZ2 LYS A  63      16.954  19.197   1.886  1.00 15.00      A    H  
ATOM    634  HZ3 LYS A  63      15.349  19.631   1.577  1.00 15.00      A    H  
ATOM    635  C   LYS A  63      11.658  18.461   5.040  1.00 15.00      A    C  
ATOM    636  O   LYS A  63      10.718  19.018   4.480  1.00 15.00      A    O  
ATOM    637  N   ARG A  64      12.031  17.209   4.757  1.00 15.00      A    N  
ATOM    638  HN  ARG A  64      12.801  16.821   5.225  1.00 15.00      A    H  
ATOM    639  CA  ARG A  64      11.327  16.404   3.759  1.00 15.00      A    C  
ATOM    640  CB  ARG A  64      12.105  15.122   3.444  1.00 15.00      A    C  
ATOM    641  CG  ARG A  64      13.455  15.348   2.780  1.00 15.00      A    C  
ATOM    642  CD  ARG A  64      13.311  15.986   1.405  1.00 15.00      A    C  
ATOM    643  NE  ARG A  64      12.390  15.245   0.545  1.00 15.00      A    N  
ATOM    644  HE  ARG A  64      11.468  15.575   0.482  1.00 15.00      A    H  
ATOM    645  CZ  ARG A  64      12.727  14.159  -0.149  1.00 15.00      A    C  
ATOM    646  NH1 ARG A  64      13.965  13.683  -0.093  1.00 15.00      A    N  
ATOM    647 HH11 ARG A  64      14.221  12.834  -0.637  1.00 15.00      A    H  
ATOM    648 HH12 ARG A  64      14.679  14.158   0.496  1.00 15.00      A    H  
ATOM    649  NH2 ARG A  64      11.823  13.544  -0.897  1.00 15.00      A    N  
ATOM    650 HH21 ARG A  64      12.086  12.696  -1.439  1.00 15.00      A    H  
ATOM    651 HH22 ARG A  64      10.850  13.909  -0.944  1.00 15.00      A    H  
ATOM    652  C   ARG A  64       9.913  16.056   4.226  1.00 15.00      A    C  
ATOM    653  O   ARG A  64       9.028  15.802   3.411  1.00 15.00      A    O  
ATOM    654  N   PHE A  65       9.709  16.051   5.544  1.00 15.00      A    N  
ATOM    655  HN  PHE A  65      10.456  16.263   6.141  1.00 15.00      A    H  
ATOM    656  CA  PHE A  65       8.404  15.741   6.124  1.00 15.00      A    C  
ATOM    657  CB  PHE A  65       8.512  15.583   7.645  1.00 15.00      A    C  
ATOM    658  CG  PHE A  65       9.046  14.254   8.099  1.00 15.00      A    C  
ATOM    659  CD1 PHE A  65       8.293  13.102   7.947  1.00 15.00      A    C  
ATOM    660  CD2 PHE A  65      10.297  14.158   8.686  1.00 15.00      A    C  
ATOM    661  CE1 PHE A  65       8.777  11.878   8.369  1.00 15.00      A    C  
ATOM    662  CE2 PHE A  65      10.788  12.937   9.110  1.00 15.00      A    C  
ATOM    663  CZ  PHE A  65      10.026  11.795   8.951  1.00 15.00      A    C  
ATOM    664  C   PHE A  65       7.379  16.823   5.794  1.00 15.00      A    C  
ATOM    665  O   PHE A  65       6.194  16.538   5.634  1.00 15.00      A    O  
ATOM    666  N   GLN A  66       7.845  18.065   5.695  1.00 15.00      A    N  
ATOM    667  HN  GLN A  66       8.802  18.228   5.831  1.00 15.00      A    H  
ATOM    668  CA  GLN A  66       6.970  19.192   5.395  1.00 15.00      A    C  
ATOM    669  CB  GLN A  66       7.381  20.429   6.203  1.00 15.00      A    C  
ATOM    670  CG  GLN A  66       6.922  20.422   7.656  1.00 15.00      A    C  
ATOM    671  CD  GLN A  66       7.796  19.572   8.562  1.00 15.00      A    C  
ATOM    672  OE1 GLN A  66       7.317  19.003   9.543  1.00 15.00      A    O  
ATOM    673  NE2 GLN A  66       9.083  19.485   8.241  1.00 15.00      A    N  
ATOM    674 HE21 GLN A  66       9.395  19.968   7.447  1.00 15.00      A    H  
ATOM    675 HE22 GLN A  66       9.668  18.943   8.812  1.00 15.00      A    H  
ATOM    676  C   GLN A  66       6.946  19.531   3.907  1.00 15.00      A    C  
ATOM    677  O   GLN A  66       5.896  19.844   3.360  1.00 15.00      A    O  
ATOM    678  N   GLU A  67       8.100  19.457   3.253  1.00 15.00      A    N  
ATOM    679  HN  GLU A  67       8.904  19.173   3.733  1.00 15.00      A    H  
ATOM    680  CA  GLU A  67       8.201  19.790   1.833  1.00 15.00      A    C  
ATOM    681  CB  GLU A  67       9.664  20.032   1.448  1.00 15.00      A    C  
ATOM    682  CG  GLU A  67      10.297  21.248   2.110  1.00 15.00      A    C  
ATOM    683  CD  GLU A  67      10.056  22.530   1.337  1.00 15.00      A    C  
ATOM    684  OE1 GLU A  67       8.884  22.949   1.228  1.00 15.00      A    O  
ATOM    685  OE2 GLU A  67      11.043  23.120   0.844  1.00 15.00      A    O  
ATOM    686  C   GLU A  67       7.595  18.725   0.918  1.00 15.00      A    C  
ATOM    687  O   GLU A  67       7.095  19.043  -0.163  1.00 15.00      A    O  
ATOM    688  N   THR A  68       7.634  17.467   1.348  1.00 15.00      A    N  
ATOM    689  HN  THR A  68       8.020  17.271   2.227  1.00 15.00      A    H  
ATOM    690  CA  THR A  68       7.117  16.371   0.533  1.00 15.00      A    C  
ATOM    691  CB  THR A  68       8.130  15.208   0.459  1.00 15.00      A    C  
ATOM    692  OG1 THR A  68       9.455  15.728   0.286  1.00 15.00      A    O  
ATOM    693  HG1 THR A  68       9.914  15.209  -0.378  1.00 15.00      A    H  
ATOM    694  CG2 THR A  68       7.804  14.287  -0.706  1.00 15.00      A    C  
ATOM    695  C   THR A  68       5.770  15.830   1.020  1.00 15.00      A    C  
ATOM    696  O   THR A  68       5.008  15.266   0.237  1.00 15.00      A    O  
ATOM    697  N   PHE A  69       5.459  15.998   2.298  1.00 15.00      A    N  
ATOM    698  HN  PHE A  69       6.081  16.469   2.895  1.00 15.00      A    H  
ATOM    699  CA  PHE A  69       4.199  15.475   2.822  1.00 15.00      A    C  
ATOM    700  CB  PHE A  69       4.448  14.463   3.944  1.00 15.00      A    C  
ATOM    701  CG  PHE A  69       3.190  13.926   4.566  1.00 15.00      A    C  
ATOM    702  CD1 PHE A  69       2.313  13.148   3.829  1.00 15.00      A    C  
ATOM    703  CD2 PHE A  69       2.884  14.204   5.887  1.00 15.00      A    C  
ATOM    704  CE1 PHE A  69       1.153  12.660   4.397  1.00 15.00      A    C  
ATOM    705  CE2 PHE A  69       1.725  13.718   6.462  1.00 15.00      A    C  
ATOM    706  CZ  PHE A  69       0.858  12.945   5.716  1.00 15.00      A    C  
ATOM    707  C   PHE A  69       3.207  16.553   3.263  1.00 15.00      A    C  
ATOM    708  O   PHE A  69       2.142  16.698   2.664  1.00 15.00      A    O  
ATOM    709  N   GLU A  70       3.562  17.294   4.311  1.00 15.00      A    N  
ATOM    710  HN  GLU A  70       4.435  17.134   4.727  1.00 15.00      A    H  
ATOM    711  CA  GLU A  70       2.696  18.336   4.871  1.00 15.00      A    C  
ATOM    712  CB  GLU A  70       3.373  19.027   6.059  1.00 15.00      A    C  
ATOM    713  CG  GLU A  70       3.692  18.108   7.232  1.00 15.00      A    C  
ATOM    714  CD  GLU A  70       2.453  17.508   7.870  1.00 15.00      A    C  
ATOM    715  OE1 GLU A  70       1.435  18.223   7.986  1.00 15.00      A    O  
ATOM    716  OE2 GLU A  70       2.503  16.323   8.261  1.00 15.00      A    O  
ATOM    717  C   GLU A  70       2.218  19.384   3.858  1.00 15.00      A    C  
ATOM    718  O   GLU A  70       1.020  19.652   3.763  1.00 15.00      A    O  
ATOM    719  N   ASP A  71       3.148  19.971   3.108  1.00 15.00      A    N  
ATOM    720  HN  ASP A  71       4.086  19.701   3.208  1.00 15.00      A    H  
ATOM    721  CA  ASP A  71       2.807  21.016   2.140  1.00 15.00      A    C  
ATOM    722  CB  ASP A  71       4.010  21.910   1.834  1.00 15.00      A    C  
ATOM    723  CG  ASP A  71       4.472  22.699   3.047  1.00 15.00      A    C  
ATOM    724  OD1 ASP A  71       3.621  23.030   3.901  1.00 15.00      A    O  
ATOM    725  OD2 ASP A  71       5.683  22.988   3.143  1.00 15.00      A    O  
ATOM    726  C   ASP A  71       2.163  20.490   0.856  1.00 15.00      A    C  
ATOM    727  O   ASP A  71       1.396  21.208   0.213  1.00 15.00      A    O  
ATOM    728  N   VAL A  72       2.469  19.251   0.476  1.00 15.00      A    N  
ATOM    729  HN  VAL A  72       3.092  18.720   1.014  1.00 15.00      A    H  
ATOM    730  CA  VAL A  72       1.881  18.669  -0.731  1.00 15.00      A    C  
ATOM    731  CB  VAL A  72       2.614  17.388  -1.183  1.00 15.00      A    C  
ATOM    732  CG1 VAL A  72       1.884  16.725  -2.343  1.00 15.00      A    C  
ATOM    733  CG2 VAL A  72       4.045  17.720  -1.583  1.00 15.00      A    C  
ATOM    734  C   VAL A  72       0.394  18.393  -0.506  1.00 15.00      A    C  
ATOM    735  O   VAL A  72      -0.459  18.890  -1.244  1.00 15.00      A    O  
ATOM    736  N   PHE A  73       0.095  17.603   0.521  1.00 15.00      A    N  
ATOM    737  HN  PHE A  73       0.822  17.215   1.052  1.00 15.00      A    H  
ATOM    738  CA  PHE A  73      -1.285  17.294   0.876  1.00 15.00      A    C  
ATOM    739  CB  PHE A  73      -1.397  15.862   1.424  1.00 15.00      A    C  
ATOM    740  CG  PHE A  73      -0.760  14.800   0.567  1.00 15.00      A    C  
ATOM    741  CD1 PHE A  73      -1.502  14.121  -0.386  1.00 15.00      A    C  
ATOM    742  CD2 PHE A  73       0.578  14.472   0.725  1.00 15.00      A    C  
ATOM    743  CE1 PHE A  73      -0.922  13.136  -1.166  1.00 15.00      A    C  
ATOM    744  CE2 PHE A  73       1.164  13.491  -0.052  1.00 15.00      A    C  
ATOM    745  CZ  PHE A  73       0.413  12.821  -0.999  1.00 15.00      A    C  
ATOM    746  C   PHE A  73      -1.744  18.289   1.941  1.00 15.00      A    C  
ATOM    747  O   PHE A  73      -1.921  17.931   3.107  1.00 15.00      A    O  
ATOM    748  N   SER A  74      -1.919  19.547   1.535  1.00 15.00      A    N  
ATOM    749  HN  SER A  74      -1.778  19.768   0.591  1.00 15.00      A    H  
ATOM    750  CA  SER A  74      -2.315  20.604   2.463  1.00 15.00      A    C  
ATOM    751  CB  SER A  74      -1.408  21.827   2.297  1.00 15.00      A    C  
ATOM    752  OG  SER A  74      -1.481  22.341   0.978  1.00 15.00      A    O  
ATOM    753  HG  SER A  74      -1.796  21.656   0.384  1.00 15.00      A    H  
ATOM    754  C   SER A  74      -3.779  21.014   2.325  1.00 15.00      A    C  
ATOM    755  O   SER A  74      -4.238  21.909   3.040  1.00 15.00      A    O  
ATOM    756  N   ASP A  75      -4.511  20.374   1.410  1.00 15.00      A    N  
ATOM    757  HN  ASP A  75      -4.092  19.680   0.860  1.00 15.00      A    H  
ATOM    758  CA  ASP A  75      -5.927  20.691   1.210  1.00 15.00      A    C  
ATOM    759  CB  ASP A  75      -6.533  19.843   0.089  1.00 15.00      A    C  
ATOM    760  CG  ASP A  75      -6.395  20.498  -1.275  1.00 15.00      A    C  
ATOM    761  OD1 ASP A  75      -7.375  21.116  -1.739  1.00 15.00      A    O  
ATOM    762  OD2 ASP A  75      -5.304  20.402  -1.876  1.00 15.00      A    O  
ATOM    763  C   ASP A  75      -6.717  20.524   2.506  1.00 15.00      A    C  
ATOM    764  O   ASP A  75      -6.465  19.600   3.283  1.00 15.00      A    O  
ATOM    765  N   ARG A  76      -7.678  21.423   2.726  1.00 15.00      A    N  
ATOM    766  HN  ARG A  76      -7.840  22.118   2.055  1.00 15.00      A    H  
ATOM    767  CA  ARG A  76      -8.495  21.409   3.940  1.00 15.00      A    C  
ATOM    768  CB  ARG A  76      -9.346  22.678   4.060  1.00 15.00      A    C  
ATOM    769  CG  ARG A  76     -10.223  22.983   2.855  1.00 15.00      A    C  
ATOM    770  CD  ARG A  76     -10.988  24.280   3.061  1.00 15.00      A    C  
ATOM    771  NE  ARG A  76     -11.825  24.631   1.915  1.00 15.00      A    N  
ATOM    772  HE  ARG A  76     -11.509  24.369   1.024  1.00 15.00      A    H  
ATOM    773  CZ  ARG A  76     -12.982  25.283   2.020  1.00 15.00      A    C  
ATOM    774  NH1 ARG A  76     -13.436  25.647   3.213  1.00 15.00      A    N  
ATOM    775 HH11 ARG A  76     -12.888  25.424   4.068  1.00 15.00      A    H  
ATOM    776 HH12 ARG A  76     -14.340  26.156   3.294  1.00 15.00      A    H  
ATOM    777  NH2 ARG A  76     -13.680  25.582   0.933  1.00 15.00      A    N  
ATOM    778 HH21 ARG A  76     -13.325  25.308  -0.006  1.00 15.00      A    H  
ATOM    779 HH22 ARG A  76     -14.583  26.091   1.019  1.00 15.00      A    H  
ATOM    780  C   ARG A  76      -9.344  20.145   4.108  1.00 15.00      A    C  
ATOM    781  O   ARG A  76      -9.829  19.865   5.204  1.00 15.00      A    O  
ATOM    782  N   SER A  77      -9.518  19.382   3.034  1.00 15.00      A    N  
ATOM    783  HN  SER A  77      -9.117  19.652   2.181  1.00 15.00      A    H  
ATOM    784  CA  SER A  77     -10.305  18.154   3.093  1.00 15.00      A    C  
ATOM    785  CB  SER A  77     -11.055  17.938   1.775  1.00 15.00      A    C  
ATOM    786  OG  SER A  77     -10.168  17.969   0.670  1.00 15.00      A    O  
ATOM    787  HG  SER A  77      -9.510  17.276   0.766  1.00 15.00      A    H  
ATOM    788  C   SER A  77      -9.439  16.933   3.422  1.00 15.00      A    C  
ATOM    789  O   SER A  77      -9.933  15.806   3.457  1.00 15.00      A    O  
ATOM    790  N   LEU A  78      -8.148  17.163   3.661  1.00 15.00      A    N  
ATOM    791  HN  LEU A  78      -7.812  18.083   3.616  1.00 15.00      A    H  
ATOM    792  CA  LEU A  78      -7.218  16.080   3.984  1.00 15.00      A    C  
ATOM    793  CB  LEU A  78      -6.243  15.854   2.824  1.00 15.00      A    C  
ATOM    794  CG  LEU A  78      -6.833  15.354   1.505  1.00 15.00      A    C  
ATOM    795  CD1 LEU A  78      -5.767  15.358   0.419  1.00 15.00      A    C  
ATOM    796  CD2 LEU A  78      -7.411  13.959   1.674  1.00 15.00      A    C  
ATOM    797  C   LEU A  78      -6.414  16.384   5.248  1.00 15.00      A    C  
ATOM    798  O   LEU A  78      -5.550  15.598   5.642  1.00 15.00      A    O  
ATOM    799  N   ARG A  79      -6.704  17.515   5.882  1.00 15.00      A    N  
ATOM    800  HN  ARG A  79      -7.419  18.088   5.534  1.00 15.00      A    H  
ATOM    801  CA  ARG A  79      -5.987  17.927   7.089  1.00 15.00      A    C  
ATOM    802  CB  ARG A  79      -6.306  19.381   7.443  1.00 15.00      A    C  
ATOM    803  CG  ARG A  79      -5.573  20.409   6.599  1.00 15.00      A    C  
ATOM    804  CD  ARG A  79      -4.927  21.482   7.465  1.00 15.00      A    C  
ATOM    805  NE  ARG A  79      -5.904  22.214   8.274  1.00 15.00      A    N  
ATOM    806  HE  ARG A  79      -6.074  21.888   9.182  1.00 15.00      A    H  
ATOM    807  CZ  ARG A  79      -6.564  23.290   7.847  1.00 15.00      A    C  
ATOM    808  NH1 ARG A  79      -6.356  23.757   6.623  1.00 15.00      A    N  
ATOM    809 HH11 ARG A  79      -6.873  24.596   6.290  1.00 15.00      A    H  
ATOM    810 HH12 ARG A  79      -5.676  23.283   5.995  1.00 15.00      A    H  
ATOM    811  NH2 ARG A  79      -7.425  23.906   8.648  1.00 15.00      A    N  
ATOM    812 HH21 ARG A  79      -7.940  24.746   8.313  1.00 15.00      A    H  
ATOM    813 HH22 ARG A  79      -7.585  23.550   9.613  1.00 15.00      A    H  
ATOM    814  C   ARG A  79      -6.266  17.034   8.293  1.00 15.00      A    C  
ATOM    815  O   ARG A  79      -5.375  16.785   9.105  1.00 15.00      A    O  
ATOM    816  N   LYS A  80      -7.499  16.551   8.407  1.00 15.00      A    N  
ATOM    817  HN  LYS A  80      -8.162  16.760   7.715  1.00 15.00      A    H  
ATOM    818  CA  LYS A  80      -7.888  15.713   9.540  1.00 15.00      A    C  
ATOM    819  CB  LYS A  80      -9.233  16.170  10.104  1.00 15.00      A    C  
ATOM    820  CG  LYS A  80      -9.187  17.529  10.784  1.00 15.00      A    C  
ATOM    821  CD  LYS A  80      -9.555  17.424  12.256  1.00 15.00      A    C  
ATOM    822  CE  LYS A  80      -9.318  18.740  12.983  1.00 15.00      A    C  
ATOM    823  NZ  LYS A  80     -10.099  19.857  12.384  1.00 15.00      A    N  
ATOM    824  HZ1 LYS A  80     -11.117  19.659  12.456  1.00 15.00      A    H  
ATOM    825  HZ2 LYS A  80      -9.849  19.969  11.381  1.00 15.00      A    H  
ATOM    826  HZ3 LYS A  80      -9.892  20.746  12.883  1.00 15.00      A    H  
ATOM    827  C   LYS A  80      -7.929  14.223   9.209  1.00 15.00      A    C  
ATOM    828  O   LYS A  80      -8.184  13.401  10.090  1.00 15.00      A    O  
ATOM    829  N   VAL A  81      -7.679  13.873   7.951  1.00 15.00      A    N  
ATOM    830  HN  VAL A  81      -7.475  14.566   7.290  1.00 15.00      A    H  
ATOM    831  CA  VAL A  81      -7.696  12.471   7.538  1.00 15.00      A    C  
ATOM    832  CB  VAL A  81      -7.897  12.322   6.014  1.00 15.00      A    C  
ATOM    833  CG1 VAL A  81      -8.086  10.859   5.639  1.00 15.00      A    C  
ATOM    834  CG2 VAL A  81      -9.085  13.148   5.547  1.00 15.00      A    C  
ATOM    835  C   VAL A  81      -6.405  11.768   7.963  1.00 15.00      A    C  
ATOM    836  O   VAL A  81      -5.311  12.169   7.558  1.00 15.00      A    O  
ATOM    837  N   PRO A  82      -6.520  10.710   8.798  1.00 15.00      A    N  
ATOM    838  CA  PRO A  82      -5.364   9.950   9.292  1.00 15.00      A    C  
ATOM    839  CB  PRO A  82      -5.971   8.982  10.313  1.00 15.00      A    C  
ATOM    840  CG  PRO A  82      -7.395   8.846   9.901  1.00 15.00      A    C  
ATOM    841  CD  PRO A  82      -7.790  10.178   9.326  1.00 15.00      A    C  
ATOM    842  C   PRO A  82      -4.644   9.182   8.186  1.00 15.00      A    C  
ATOM    843  O   PRO A  82      -5.248   8.777   7.193  1.00 15.00      A    O  
ATOM    844  N   TRP A  83      -3.345   8.988   8.378  1.00 15.00      A    N  
ATOM    845  HN  TRP A  83      -2.933   9.332   9.198  1.00 15.00      A    H  
ATOM    846  CA  TRP A  83      -2.511   8.288   7.413  1.00 15.00      A    C  
ATOM    847  CB  TRP A  83      -1.435   9.237   6.871  1.00 15.00      A    C  
ATOM    848  CG  TRP A  83      -1.861  10.094   5.717  1.00 15.00      A    C  
ATOM    849  CD1 TRP A  83      -2.781  11.101   5.733  1.00 15.00      A    C  
ATOM    850  CD2 TRP A  83      -1.360  10.029   4.376  1.00 15.00      A    C  
ATOM    851  NE1 TRP A  83      -2.886  11.666   4.486  1.00 15.00      A    N  
ATOM    852  HE1 TRP A  83      -3.482  12.406   4.244  1.00 15.00      A    H  
ATOM    853  CE2 TRP A  83      -2.025  11.024   3.634  1.00 15.00      A    C  
ATOM    854  CE3 TRP A  83      -0.416   9.223   3.731  1.00 15.00      A    C  
ATOM    855  CZ2 TRP A  83      -1.773  11.235   2.280  1.00 15.00      A    C  
ATOM    856  CZ3 TRP A  83      -0.168   9.435   2.388  1.00 15.00      A    C  
ATOM    857  CH2 TRP A  83      -0.843  10.433   1.677  1.00 15.00      A    C  
ATOM    858  C   TRP A  83      -1.808   7.092   8.048  1.00 15.00      A    C  
ATOM    859  O   TRP A  83      -1.012   7.251   8.973  1.00 15.00      A    O  
ATOM    860  N   TYR A  84      -2.107   5.898   7.554  1.00 15.00      A    N  
ATOM    861  HN  TYR A  84      -2.772   5.830   6.838  1.00 15.00      A    H  
ATOM    862  CA  TYR A  84      -1.463   4.684   8.042  1.00 15.00      A    C  
ATOM    863  CB  TYR A  84      -2.486   3.568   8.255  1.00 15.00      A    C  
ATOM    864  CG  TYR A  84      -3.458   3.867   9.380  1.00 15.00      A    C  
ATOM    865  CD1 TYR A  84      -3.115   3.629  10.707  1.00 15.00      A    C  
ATOM    866  CD2 TYR A  84      -4.716   4.401   9.119  1.00 15.00      A    C  
ATOM    867  CE1 TYR A  84      -3.994   3.912  11.737  1.00 15.00      A    C  
ATOM    868  CE2 TYR A  84      -5.601   4.685  10.143  1.00 15.00      A    C  
ATOM    869  CZ  TYR A  84      -5.235   4.439  11.449  1.00 15.00      A    C  
ATOM    870  OH  TYR A  84      -6.111   4.726  12.471  1.00 15.00      A    O  
ATOM    871  HH  TYR A  84      -7.001   4.474  12.211  1.00 15.00      A    H  
ATOM    872  C   TYR A  84      -0.383   4.299   7.039  1.00 15.00      A    C  
ATOM    873  O   TYR A  84      -0.675   3.810   5.948  1.00 15.00      A    O  
ATOM    874  N   VAL A  85       0.868   4.534   7.423  1.00 15.00      A    N  
ATOM    875  HN  VAL A  85       1.036   4.852   8.333  1.00 15.00      A    H  
ATOM    876  CA  VAL A  85       1.998   4.319   6.532  1.00 15.00      A    C  
ATOM    877  CB  VAL A  85       2.849   5.611   6.483  1.00 15.00      A    C  
ATOM    878  CG1 VAL A  85       3.895   5.545   5.389  1.00 15.00      A    C  
ATOM    879  CG2 VAL A  85       1.967   6.838   6.307  1.00 15.00      A    C  
ATOM    880  C   VAL A  85       2.910   3.155   6.921  1.00 15.00      A    C  
ATOM    881  O   VAL A  85       3.056   2.815   8.094  1.00 15.00      A    O  
ATOM    882  N   LEU A  86       3.509   2.545   5.893  1.00 15.00      A    N  
ATOM    883  HN  LEU A  86       3.293   2.842   4.984  1.00 15.00      A    H  
ATOM    884  CA  LEU A  86       4.471   1.459   6.056  1.00 15.00      A    C  
ATOM    885  CB  LEU A  86       3.918   0.118   5.541  1.00 15.00      A    C  
ATOM    886  CG  LEU A  86       3.437   0.066   4.085  1.00 15.00      A    C  
ATOM    887  CD1 LEU A  86       4.528  -0.472   3.171  1.00 15.00      A    C  
ATOM    888  CD2 LEU A  86       2.177  -0.779   3.970  1.00 15.00      A    C  
ATOM    889  C   LEU A  86       5.763   1.855   5.331  1.00 15.00      A    C  
ATOM    890  O   LEU A  86       5.745   2.767   4.501  1.00 15.00      A    O  
ATOM    891  N   ALA A  87       6.873   1.190   5.634  1.00 15.00      A    N  
ATOM    892  HN  ALA A  87       6.835   0.457   6.281  1.00 15.00      A    H  
ATOM    893  CA  ALA A  87       8.153   1.531   5.010  1.00 15.00      A    C  
ATOM    894  CB  ALA A  87       9.296   1.299   5.983  1.00 15.00      A    C  
ATOM    895  C   ALA A  87       8.407   0.784   3.701  1.00 15.00      A    C  
ATOM    896  O   ALA A  87       7.921  -0.329   3.502  1.00 15.00      A    O  
ATOM    897  N   GLY A  88       9.181   1.415   2.813  1.00 15.00      A    N  
ATOM    898  HN  GLY A  88       9.531   2.303   3.030  1.00 15.00      A    H  
ATOM    899  CA  GLY A  88       9.512   0.810   1.534  1.00 15.00      A    C  
ATOM    900  C   GLY A  88      10.996   0.513   1.416  1.00 15.00      A    C  
ATOM    901  O   GLY A  88      11.707   0.492   2.421  1.00 15.00      A    O  
ATOM    902  N   ASN A  89      11.472   0.300   0.189  1.00 15.00      A    N  
ATOM    903  HN  ASN A  89      10.864   0.357  -0.578  1.00 15.00      A    H  
ATOM    904  CA  ASN A  89      12.884  -0.007  -0.039  1.00 15.00      A    C  
ATOM    905  CB  ASN A  89      13.086  -0.812  -1.331  1.00 15.00      A    C  
ATOM    906  CG  ASN A  89      12.552  -0.120  -2.571  1.00 15.00      A    C  
ATOM    907  OD1 ASN A  89      11.354  -0.126  -2.828  1.00 15.00      A    O  
ATOM    908  ND2 ASN A  89      13.444   0.462  -3.359  1.00 15.00      A    N  
ATOM    909 HD21 ASN A  89      14.390   0.417  -3.104  1.00 15.00      A    H  
ATOM    910 HD22 ASN A  89      13.122   0.914  -4.168  1.00 15.00      A    H  
ATOM    911  C   ASN A  89      13.765   1.243  -0.013  1.00 15.00      A    C  
ATOM    912  O   ASN A  89      14.939   1.172   0.353  1.00 15.00      A    O  
ATOM    913  N   HIS A  90      13.198   2.387  -0.391  1.00 15.00      A    N  
ATOM    914  HN  HIS A  90      12.259   2.389  -0.675  1.00 15.00      A    H  
ATOM    915  CA  HIS A  90      13.945   3.642  -0.390  1.00 15.00      A    C  
ATOM    916  CB  HIS A  90      13.380   4.629  -1.413  1.00 15.00      A    C  
ATOM    917  CG  HIS A  90      13.721   4.277  -2.827  1.00 15.00      A    C  
ATOM    918  ND1 HIS A  90      14.944   4.527  -3.407  1.00 15.00      A    N  
ATOM    919  HD1 HIS A  90      15.707   4.967  -2.978  1.00 15.00      A    H  
ATOM    920  CD2 HIS A  90      12.977   3.661  -3.779  1.00 15.00      A    C  
ATOM    921  CE1 HIS A  90      14.905   4.065  -4.665  1.00 15.00      A    C  
ATOM    922  NE2 HIS A  90      13.732   3.529  -4.940  1.00 15.00      A    N  
ATOM    923  C   HIS A  90      13.978   4.259   1.003  1.00 15.00      A    C  
ATOM    924  O   HIS A  90      14.822   5.105   1.299  1.00 15.00      A    O  
ATOM    925  N   ASP A  91      13.054   3.824   1.857  1.00 15.00      A    N  
ATOM    926  HN  ASP A  91      12.403   3.156   1.555  1.00 15.00      A    H  
ATOM    927  CA  ASP A  91      12.981   4.316   3.228  1.00 15.00      A    C  
ATOM    928  CB  ASP A  91      11.530   4.328   3.719  1.00 15.00      A    C  
ATOM    929  CG  ASP A  91      10.612   5.156   2.842  1.00 15.00      A    C  
ATOM    930  OD1 ASP A  91      10.841   6.379   2.725  1.00 15.00      A    O  
ATOM    931  OD2 ASP A  91       9.658   4.581   2.277  1.00 15.00      A    O  
ATOM    932  C   ASP A  91      13.825   3.443   4.153  1.00 15.00      A    C  
ATOM    933  O   ASP A  91      14.035   3.779   5.319  1.00 15.00      A    O  
ATOM    934  N   HIS A  92      14.309   2.323   3.621  1.00 15.00      A    N  
ATOM    935  HN  HIS A  92      14.114   2.118   2.682  1.00 15.00      A    H  
ATOM    936  CA  HIS A  92      15.123   1.393   4.394  1.00 15.00      A    C  
ATOM    937  CB  HIS A  92      14.593  -0.030   4.242  1.00 15.00      A    C  
ATOM    938  CG  HIS A  92      13.838  -0.527   5.433  1.00 15.00      A    C  
ATOM    939  ND1 HIS A  92      14.464  -1.233   6.432  1.00 15.00      A    N  
ATOM    940  CD2 HIS A  92      12.521  -0.406   5.729  1.00 15.00      A    C  
ATOM    941  CE1 HIS A  92      13.525  -1.526   7.309  1.00 15.00      A    C  
ATOM    942  NE2 HIS A  92      12.334  -1.047   6.926  1.00 15.00      A    N  
ATOM    943  HE2 HIS A  92      11.485  -1.139   7.408  1.00 15.00      A    H  
ATOM    944  C   HIS A  92      16.592   1.445   3.989  1.00 15.00      A    C  
ATOM    945  O   HIS A  92      17.312   0.456   4.114  1.00 15.00      A    O  
ATOM    946  N   LEU A  93      17.032   2.600   3.512  1.00 15.00      A    N  
ATOM    947  HN  LEU A  93      16.411   3.354   3.433  1.00 15.00      A    H  
ATOM    948  CA  LEU A  93      18.420   2.775   3.102  1.00 15.00      A    C  
ATOM    949  CB  LEU A  93      18.497   3.536   1.776  1.00 15.00      A    C  
ATOM    950  CG  LEU A  93      17.984   2.792   0.540  1.00 15.00      A    C  
ATOM    951  CD1 LEU A  93      17.941   3.720  -0.664  1.00 15.00      A    C  
ATOM    952  CD2 LEU A  93      18.851   1.575   0.250  1.00 15.00      A    C  
ATOM    953  C   LEU A  93      19.217   3.506   4.178  1.00 15.00      A    C  
ATOM    954  O   LEU A  93      20.437   3.644   4.076  1.00 15.00      A    O  
ATOM    955  N   GLY A  94      18.517   3.966   5.214  1.00 15.00      A    N  
ATOM    956  HN  GLY A  94      17.549   3.814   5.243  1.00 15.00      A    H  
ATOM    957  CA  GLY A  94      19.168   4.679   6.296  1.00 15.00      A    C  
ATOM    958  C   GLY A  94      18.546   4.386   7.648  1.00 15.00      A    C  
ATOM    959  O   GLY A  94      19.081   3.595   8.424  1.00 15.00      A    O  
ATOM    960  N   ASN A  95      17.411   5.022   7.927  1.00 15.00      A    N  
ATOM    961  HN  ASN A  95      17.028   5.632   7.263  1.00 15.00      A    H  
ATOM    962  CA  ASN A  95      16.719   4.830   9.199  1.00 15.00      A    C  
ATOM    963  CB  ASN A  95      17.185   5.879  10.215  1.00 15.00      A    C  
ATOM    964  CG  ASN A  95      17.108   5.392  11.651  1.00 15.00      A    C  
ATOM    965  OD1 ASN A  95      16.332   4.495  11.979  1.00 15.00      A    O  
ATOM    966  ND2 ASN A  95      17.914   5.991  12.519  1.00 15.00      A    N  
ATOM    967 HD21 ASN A  95      18.503   6.702  12.190  1.00 15.00      A    H  
ATOM    968 HD22 ASN A  95      17.886   5.698  13.454  1.00 15.00      A    H  
ATOM    969  C   ASN A  95      15.206   4.923   9.018  1.00 15.00      A    C  
ATOM    970  O   ASN A  95      14.708   5.788   8.296  1.00 15.00      A    O  
ATOM    971  N   VAL A  96      14.481   4.027   9.683  1.00 15.00      A    N  
ATOM    972  HN  VAL A  96      14.939   3.363  10.239  1.00 15.00      A    H  
ATOM    973  CA  VAL A  96      13.023   4.004   9.604  1.00 15.00      A    C  
ATOM    974  CB  VAL A  96      12.499   2.587   9.289  1.00 15.00      A    C  
ATOM    975  CG1 VAL A  96      11.059   2.636   8.799  1.00 15.00      A    C  
ATOM    976  CG2 VAL A  96      13.390   1.903   8.267  1.00 15.00      A    C  
ATOM    977  C   VAL A  96      12.404   4.486  10.916  1.00 15.00      A    C  
ATOM    978  O   VAL A  96      11.211   4.788  10.980  1.00 15.00      A    O  
ATOM    979  N   SER A  97      13.230   4.566  11.959  1.00 15.00      A    N  
ATOM    980  HN  SER A  97      14.171   4.322  11.840  1.00 15.00      A    H  
ATOM    981  CA  SER A  97      12.774   5.010  13.275  1.00 15.00      A    C  
ATOM    982  CB  SER A  97      13.846   4.740  14.332  1.00 15.00      A    C  
ATOM    983  OG  SER A  97      14.176   3.364  14.383  1.00 15.00      A    O  
ATOM    984  HG  SER A  97      13.903   2.939  13.566  1.00 15.00      A    H  
ATOM    985  C   SER A  97      12.397   6.491  13.271  1.00 15.00      A    C  
ATOM    986  O   SER A  97      11.697   6.962  14.166  1.00 15.00      A    O  
ATOM    987  N   ALA A  98      12.867   7.216  12.256  1.00 15.00      A    N  
ATOM    988  HN  ALA A  98      13.426   6.779  11.579  1.00 15.00      A    H  
ATOM    989  CA  ALA A  98      12.576   8.639  12.123  1.00 15.00      A    C  
ATOM    990  CB  ALA A  98      13.500   9.267  11.091  1.00 15.00      A    C  
ATOM    991  C   ALA A  98      11.115   8.861  11.738  1.00 15.00      A    C  
ATOM    992  O   ALA A  98      10.490   9.833  12.165  1.00 15.00      A    O  
ATOM    993  N   GLN A  99      10.578   7.946  10.933  1.00 15.00      A    N  
ATOM    994  HN  GLN A  99      11.131   7.196  10.631  1.00 15.00      A    H  
ATOM    995  CA  GLN A  99       9.191   8.027  10.491  1.00 15.00      A    C  
ATOM    996  CB  GLN A  99       9.010   7.283   9.168  1.00 15.00      A    C  
ATOM    997  CG  GLN A  99       9.753   7.901   7.997  1.00 15.00      A    C  
ATOM    998  CD  GLN A  99       9.552   7.127   6.711  1.00 15.00      A    C  
ATOM    999  OE1 GLN A  99       8.527   6.475   6.523  1.00 15.00      A    O  
ATOM   1000  NE2 GLN A  99      10.531   7.195   5.819  1.00 15.00      A    N  
ATOM   1001 HE21 GLN A  99      11.320   7.734   6.036  1.00 15.00      A    H  
ATOM   1002 HE22 GLN A  99      10.425   6.705   4.976  1.00 15.00      A    H  
ATOM   1003  C   GLN A  99       8.251   7.450  11.544  1.00 15.00      A    C  
ATOM   1004  O   GLN A  99       7.084   7.830  11.625  1.00 15.00      A    O  
ATOM   1005  N   ILE A 100       8.772   6.527  12.347  1.00 15.00      A    N  
ATOM   1006  HN  ILE A 100       9.709   6.266  12.225  1.00 15.00      A    H  
ATOM   1007  CA  ILE A 100       7.993   5.893  13.404  1.00 15.00      A    C  
ATOM   1008  CB  ILE A 100       8.678   4.596  13.895  1.00 15.00      A    C  
ATOM   1009  CG1 ILE A 100       8.644   3.536  12.789  1.00 15.00      A    C  
ATOM   1010  CG2 ILE A 100       8.025   4.068  15.166  1.00 15.00      A    C  
ATOM   1011  CD1 ILE A 100       9.401   2.269  13.121  1.00 15.00      A    C  
ATOM   1012  C   ILE A 100       7.779   6.858  14.572  1.00 15.00      A    C  
ATOM   1013  O   ILE A 100       6.714   6.875  15.192  1.00 15.00      A    O  
ATOM   1014  N   ALA A 101       8.792   7.676  14.848  1.00 15.00      A    N  
ATOM   1015  HN  ALA A 101       9.608   7.623  14.309  1.00 15.00      A    H  
ATOM   1016  CA  ALA A 101       8.720   8.649  15.933  1.00 15.00      A    C  
ATOM   1017  CB  ALA A 101      10.114   8.986  16.441  1.00 15.00      A    C  
ATOM   1018  C   ALA A 101       7.980   9.918  15.506  1.00 15.00      A    C  
ATOM   1019  O   ALA A 101       7.631  10.751  16.343  1.00 15.00      A    O  
ATOM   1020  N   TYR A 102       7.735  10.055  14.202  1.00 15.00      A    N  
ATOM   1021  HN  TYR A 102       8.035   9.355  13.584  1.00 15.00      A    H  
ATOM   1022  CA  TYR A 102       7.032  11.222  13.668  1.00 15.00      A    C  
ATOM   1023  CB  TYR A 102       7.280  11.358  12.159  1.00 15.00      A    C  
ATOM   1024  CG  TYR A 102       6.773  12.653  11.556  1.00 15.00      A    C  
ATOM   1025  CD1 TYR A 102       7.306  13.877  11.941  1.00 15.00      A    C  
ATOM   1026  CD2 TYR A 102       5.760  12.651  10.603  1.00 15.00      A    C  
ATOM   1027  CE1 TYR A 102       6.845  15.060  11.397  1.00 15.00      A    C  
ATOM   1028  CE2 TYR A 102       5.293  13.830  10.053  1.00 15.00      A    C  
ATOM   1029  CZ  TYR A 102       5.839  15.032  10.454  1.00 15.00      A    C  
ATOM   1030  OH  TYR A 102       5.378  16.210   9.911  1.00 15.00      A    O  
ATOM   1031  HH  TYR A 102       4.418  16.203   9.895  1.00 15.00      A    H  
ATOM   1032  C   TYR A 102       5.531  11.154  13.970  1.00 15.00      A    C  
ATOM   1033  O   TYR A 102       4.802  12.129  13.779  1.00 15.00      A    O  
ATOM   1034  N   SER A 103       5.079   9.996  14.448  1.00 15.00      A    N  
ATOM   1035  HN  SER A 103       5.708   9.253  14.571  1.00 15.00      A    H  
ATOM   1036  CA  SER A 103       3.675   9.798  14.789  1.00 15.00      A    C  
ATOM   1037  CB  SER A 103       3.381   8.307  14.942  1.00 15.00      A    C  
ATOM   1038  OG  SER A 103       3.942   7.573  13.872  1.00 15.00      A    O  
ATOM   1039  HG  SER A 103       4.190   6.697  14.178  1.00 15.00      A    H  
ATOM   1040  C   SER A 103       3.326  10.526  16.082  1.00 15.00      A    C  
ATOM   1041  O   SER A 103       2.156  10.786  16.364  1.00 15.00      A    O  
ATOM   1042  N   LYS A 104       4.353  10.852  16.864  1.00 15.00      A    N  
ATOM   1043  HN  LYS A 104       5.261  10.614  16.581  1.00 15.00      A    H  
ATOM   1044  CA  LYS A 104       4.165  11.553  18.128  1.00 15.00      A    C  
ATOM   1045  CB  LYS A 104       5.287  11.210  19.109  1.00 15.00      A    C  
ATOM   1046  CG  LYS A 104       5.374   9.729  19.447  1.00 15.00      A    C  
ATOM   1047  CD  LYS A 104       6.376   9.460  20.559  1.00 15.00      A    C  
ATOM   1048  CE  LYS A 104       5.896  10.016  21.892  1.00 15.00      A    C  
ATOM   1049  NZ  LYS A 104       6.693   9.482  23.031  1.00 15.00      A    N  
ATOM   1050  HZ1 LYS A 104       6.523  10.052  23.885  1.00 15.00      A    H  
ATOM   1051  HZ2 LYS A 104       7.707   9.511  22.804  1.00 15.00      A    H  
ATOM   1052  HZ3 LYS A 104       6.420   8.497  23.226  1.00 15.00      A    H  
ATOM   1053  C   LYS A 104       4.073  13.063  17.918  1.00 15.00      A    C  
ATOM   1054  O   LYS A 104       3.618  13.793  18.798  1.00 15.00      A    O  
ATOM   1055  N   ILE A 105       4.510  13.525  16.748  1.00 15.00      A    N  
ATOM   1056  HN  ILE A 105       4.870  12.895  16.089  1.00 15.00      A    H  
ATOM   1057  CA  ILE A 105       4.459  14.946  16.421  1.00 15.00      A    C  
ATOM   1058  CB  ILE A 105       5.708  15.410  15.637  1.00 15.00      A    C  
ATOM   1059  CG1 ILE A 105       6.958  15.292  16.515  1.00 15.00      A    C  
ATOM   1060  CG2 ILE A 105       5.533  16.841  15.137  1.00 15.00      A    C  
ATOM   1061  CD1 ILE A 105       8.203  15.905  15.907  1.00 15.00      A    C  
ATOM   1062  C   ILE A 105       3.201  15.254  15.616  1.00 15.00      A    C  
ATOM   1063  O   ILE A 105       2.414  16.129  15.981  1.00 15.00      A    O  
ATOM   1064  N   SER A 106       3.015  14.520  14.526  1.00 15.00      A    N  
ATOM   1065  HN  SER A 106       3.676  13.834  14.292  1.00 15.00      A    H  
ATOM   1066  CA  SER A 106       1.851  14.705  13.672  1.00 15.00      A    C  
ATOM   1067  CB  SER A 106       2.211  14.428  12.212  1.00 15.00      A    C  
ATOM   1068  OG  SER A 106       1.130  14.745  11.354  1.00 15.00      A    O  
ATOM   1069  HG  SER A 106       0.339  14.891  11.878  1.00 15.00      A    H  
ATOM   1070  C   SER A 106       0.709  13.800  14.120  1.00 15.00      A    C  
ATOM   1071  O   SER A 106       0.905  12.605  14.344  1.00 15.00      A    O  
ATOM   1072  N   LYS A 107      -0.482  14.381  14.257  1.00 15.00      A    N  
ATOM   1073  HN  LYS A 107      -0.569  15.339  14.070  1.00 15.00      A    H  
ATOM   1074  CA  LYS A 107      -1.663  13.630  14.685  1.00 15.00      A    C  
ATOM   1075  CB  LYS A 107      -2.767  14.587  15.128  1.00 15.00      A    C  
ATOM   1076  CG  LYS A 107      -2.296  15.702  16.037  1.00 15.00      A    C  
ATOM   1077  CD  LYS A 107      -3.438  16.640  16.374  1.00 15.00      A    C  
ATOM   1078  CE  LYS A 107      -2.935  17.853  17.133  1.00 15.00      A    C  
ATOM   1079  NZ  LYS A 107      -4.009  18.858  17.351  1.00 15.00      A    N  
ATOM   1080  HZ1 LYS A 107      -4.522  19.033  16.462  1.00 15.00      A    H  
ATOM   1081  HZ2 LYS A 107      -3.595  19.753  17.679  1.00 15.00      A    H  
ATOM   1082  HZ3 LYS A 107      -4.681  18.516  18.067  1.00 15.00      A    H  
ATOM   1083  C   LYS A 107      -2.196  12.757  13.562  1.00 15.00      A    C  
ATOM   1084  O   LYS A 107      -2.775  11.699  13.806  1.00 15.00      A    O  
ATOM   1085  N   ARG A 108      -2.005  13.217  12.331  1.00 15.00      A    N  
ATOM   1086  HN  ARG A 108      -1.537  14.067  12.207  1.00 15.00      A    H  
ATOM   1087  CA  ARG A 108      -2.470  12.484  11.163  1.00 15.00      A    C  
ATOM   1088  CB  ARG A 108      -2.698  13.427   9.976  1.00 15.00      A    C  
ATOM   1089  CG  ARG A 108      -1.456  14.179   9.522  1.00 15.00      A    C  
ATOM   1090  CD  ARG A 108      -1.815  15.500   8.858  1.00 15.00      A    C  
ATOM   1091  NE  ARG A 108      -2.436  15.319   7.546  1.00 15.00      A    N  
ATOM   1092  HE  ARG A 108      -3.211  14.721   7.488  1.00 15.00      A    H  
ATOM   1093  CZ  ARG A 108      -2.001  15.918   6.437  1.00 15.00      A    C  
ATOM   1094  NH1 ARG A 108      -0.953  16.731   6.485  1.00 15.00      A    N  
ATOM   1095 HH11 ARG A 108      -0.617  17.198   5.618  1.00 15.00      A    H  
ATOM   1096 HH12 ARG A 108      -0.464  16.900   7.388  1.00 15.00      A    H  
ATOM   1097  NH2 ARG A 108      -2.623  15.718   5.283  1.00 15.00      A    N  
ATOM   1098 HH21 ARG A 108      -3.452  15.090   5.239  1.00 15.00      A    H  
ATOM   1099 HH22 ARG A 108      -2.282  16.190   4.421  1.00 15.00      A    H  
ATOM   1100  C   ARG A 108      -1.516  11.353  10.793  1.00 15.00      A    C  
ATOM   1101  O   ARG A 108      -1.930  10.351  10.223  1.00 15.00      A    O  
ATOM   1102  N   TRP A 109      -0.241  11.509  11.133  1.00 15.00      A    N  
ATOM   1103  HN  TRP A 109       0.036  12.325  11.599  1.00 15.00      A    H  
ATOM   1104  CA  TRP A 109       0.752  10.486  10.829  1.00 15.00      A    C  
ATOM   1105  CB  TRP A 109       2.163  11.080  10.826  1.00 15.00      A    C  
ATOM   1106  CG  TRP A 109       3.197  10.172  10.229  1.00 15.00      A    C  
ATOM   1107  CD1 TRP A 109       3.987   9.280  10.892  1.00 15.00      A    C  
ATOM   1108  CD2 TRP A 109       3.555  10.069   8.844  1.00 15.00      A    C  
ATOM   1109  NE1 TRP A 109       4.811   8.627  10.009  1.00 15.00      A    N  
ATOM   1110  HE1 TRP A 109       5.469   7.940  10.246  1.00 15.00      A    H  
ATOM   1111  CE2 TRP A 109       4.567   9.094   8.746  1.00 15.00      A    C  
ATOM   1112  CE3 TRP A 109       3.118  10.705   7.679  1.00 15.00      A    C  
ATOM   1113  CZ2 TRP A 109       5.149   8.741   7.531  1.00 15.00      A    C  
ATOM   1114  CZ3 TRP A 109       3.696  10.354   6.474  1.00 15.00      A    C  
ATOM   1115  CH2 TRP A 109       4.700   9.381   6.408  1.00 15.00      A    C  
ATOM   1116  C   TRP A 109       0.660   9.330  11.818  1.00 15.00      A    C  
ATOM   1117  O   TRP A 109       0.795   9.521  13.027  1.00 15.00      A    O  
ATOM   1118  N   ASN A 110       0.418   8.132  11.295  1.00 15.00      A    N  
ATOM   1119  HN  ASN A 110       0.311   8.049  10.324  1.00 15.00      A    H  
ATOM   1120  CA  ASN A 110       0.308   6.939  12.126  1.00 15.00      A    C  
ATOM   1121  CB  ASN A 110      -1.122   6.390  12.135  1.00 15.00      A    C  
ATOM   1122  CG  ASN A 110      -2.105   7.304  12.841  1.00 15.00      A    C  
ATOM   1123  OD1 ASN A 110      -2.184   7.318  14.069  1.00 15.00      A    O  
ATOM   1124  ND2 ASN A 110      -2.873   8.060  12.067  1.00 15.00      A    N  
ATOM   1125 HD21 ASN A 110      -2.765   7.988  11.095  1.00 15.00      A    H  
ATOM   1126 HD22 ASN A 110      -3.515   8.661  12.498  1.00 15.00      A    H  
ATOM   1127  C   ASN A 110       1.287   5.858  11.684  1.00 15.00      A    C  
ATOM   1128  O   ASN A 110       1.101   5.214  10.650  1.00 15.00      A    O  
ATOM   1129  N   PHE A 111       2.328   5.671  12.485  1.00 15.00      A    N  
ATOM   1130  HN  PHE A 111       2.410   6.228  13.287  1.00 15.00      A    H  
ATOM   1131  CA  PHE A 111       3.355   4.670  12.220  1.00 15.00      A    C  
ATOM   1132  CB  PHE A 111       4.449   5.267  11.323  1.00 15.00      A    C  
ATOM   1133  CG  PHE A 111       5.245   4.262  10.533  1.00 15.00      A    C  
ATOM   1134  CD1 PHE A 111       5.092   2.900  10.745  1.00 15.00      A    C  
ATOM   1135  CD2 PHE A 111       6.150   4.687   9.574  1.00 15.00      A    C  
ATOM   1136  CE1 PHE A 111       5.827   1.985  10.017  1.00 15.00      A    C  
ATOM   1137  CE2 PHE A 111       6.888   3.777   8.842  1.00 15.00      A    C  
ATOM   1138  CZ  PHE A 111       6.726   2.423   9.064  1.00 15.00      A    C  
ATOM   1139  C   PHE A 111       3.951   4.205  13.551  1.00 15.00      A    C  
ATOM   1140  O   PHE A 111       5.014   4.670  13.962  1.00 15.00      A    O  
ATOM   1141  N   PRO A 112       3.251   3.291  14.252  1.00 15.00      A    N  
ATOM   1142  CA  PRO A 112       3.688   2.774  15.559  1.00 15.00      A    C  
ATOM   1143  CB  PRO A 112       2.451   2.038  16.080  1.00 15.00      A    C  
ATOM   1144  CG  PRO A 112       1.707   1.633  14.854  1.00 15.00      A    C  
ATOM   1145  CD  PRO A 112       1.964   2.703  13.830  1.00 15.00      A    C  
ATOM   1146  C   PRO A 112       4.893   1.831  15.502  1.00 15.00      A    C  
ATOM   1147  O   PRO A 112       5.773   1.895  16.361  1.00 15.00      A    O  
ATOM   1148  N   SER A 113       4.938   0.959  14.498  1.00 15.00      A    N  
ATOM   1149  HN  SER A 113       4.222   0.963  13.828  1.00 15.00      A    H  
ATOM   1150  CA  SER A 113       6.035   0.000  14.368  1.00 15.00      A    C  
ATOM   1151  CB  SER A 113       5.793  -1.184  15.313  1.00 15.00      A    C  
ATOM   1152  OG  SER A 113       4.503  -1.737  15.115  1.00 15.00      A    O  
ATOM   1153  HG  SER A 113       4.571  -2.515  14.556  1.00 15.00      A    H  
ATOM   1154  C   SER A 113       6.168  -0.495  12.928  1.00 15.00      A    C  
ATOM   1155  O   SER A 113       5.262  -0.288  12.123  1.00 15.00      A    O  
ATOM   1156  N   PRO A 114       7.311  -1.139  12.578  1.00 15.00      A    N  
ATOM   1157  CA  PRO A 114       7.540  -1.676  11.224  1.00 15.00      A    C  
ATOM   1158  CB  PRO A 114       8.827  -2.490  11.382  1.00 15.00      A    C  
ATOM   1159  CG  PRO A 114       9.545  -1.827  12.506  1.00 15.00      A    C  
ATOM   1160  CD  PRO A 114       8.476  -1.373  13.459  1.00 15.00      A    C  
ATOM   1161  C   PRO A 114       6.391  -2.575  10.765  1.00 15.00      A    C  
ATOM   1162  O   PRO A 114       5.920  -2.469   9.632  1.00 15.00      A    O  
ATOM   1163  N   PHE A 115       5.946  -3.457  11.657  1.00 15.00      A    N  
ATOM   1164  HN  PHE A 115       6.375  -3.501  12.537  1.00 15.00      A    H  
ATOM   1165  CA  PHE A 115       4.837  -4.357  11.363  1.00 15.00      A    C  
ATOM   1166  CB  PHE A 115       5.314  -5.795  11.094  1.00 15.00      A    C  
ATOM   1167  CG  PHE A 115       6.217  -6.383  12.147  1.00 15.00      A    C  
ATOM   1168  CD1 PHE A 115       5.700  -7.173  13.161  1.00 15.00      A    C  
ATOM   1169  CD2 PHE A 115       7.583  -6.153  12.115  1.00 15.00      A    C  
ATOM   1170  CE1 PHE A 115       6.527  -7.721  14.124  1.00 15.00      A    C  
ATOM   1171  CE2 PHE A 115       8.416  -6.696  13.075  1.00 15.00      A    C  
ATOM   1172  CZ  PHE A 115       7.887  -7.482  14.080  1.00 15.00      A    C  
ATOM   1173  C   PHE A 115       3.793  -4.308  12.476  1.00 15.00      A    C  
ATOM   1174  O   PHE A 115       4.095  -4.576  13.640  1.00 15.00      A    O  
ATOM   1175  N   TYR A 116       2.566  -3.942  12.119  1.00 15.00      A    N  
ATOM   1176  HN  TYR A 116       2.380  -3.736  11.178  1.00 15.00      A    H  
ATOM   1177  CA  TYR A 116       1.488  -3.845  13.100  1.00 15.00      A    C  
ATOM   1178  CB  TYR A 116       1.374  -2.422  13.670  1.00 15.00      A    C  
ATOM   1179  CG  TYR A 116       1.171  -1.325  12.640  1.00 15.00      A    C  
ATOM   1180  CD1 TYR A 116       2.234  -0.841  11.887  1.00 15.00      A    C  
ATOM   1181  CD2 TYR A 116      -0.082  -0.761  12.432  1.00 15.00      A    C  
ATOM   1182  CE1 TYR A 116       2.057   0.169  10.959  1.00 15.00      A    C  
ATOM   1183  CE2 TYR A 116      -0.268   0.248  11.504  1.00 15.00      A    C  
ATOM   1184  CZ  TYR A 116       0.803   0.710  10.771  1.00 15.00      A    C  
ATOM   1185  OH  TYR A 116       0.619   1.715   9.848  1.00 15.00      A    O  
ATOM   1186  HH  TYR A 116       0.084   2.413  10.235  1.00 15.00      A    H  
ATOM   1187  C   TYR A 116       0.147  -4.318  12.547  1.00 15.00      A    C  
ATOM   1188  O   TYR A 116       0.024  -4.635  11.364  1.00 15.00      A    O  
ATOM   1189  N   ARG A 117      -0.852  -4.360  13.423  1.00 15.00      A    N  
ATOM   1190  HN  ARG A 117      -0.683  -4.086  14.349  1.00 15.00      A    H  
ATOM   1191  CA  ARG A 117      -2.193  -4.794  13.053  1.00 15.00      A    C  
ATOM   1192  CB  ARG A 117      -2.596  -6.009  13.896  1.00 15.00      A    C  
ATOM   1193  CG  ARG A 117      -4.055  -6.415  13.767  1.00 15.00      A    C  
ATOM   1194  CD  ARG A 117      -4.462  -7.350  14.893  1.00 15.00      A    C  
ATOM   1195  NE  ARG A 117      -5.914  -7.463  15.009  1.00 15.00      A    N  
ATOM   1196  HE  ARG A 117      -6.372  -8.073  14.392  1.00 15.00      A    H  
ATOM   1197  CZ  ARG A 117      -6.639  -6.792  15.902  1.00 15.00      A    C  
ATOM   1198  NH1 ARG A 117      -6.053  -5.958  16.755  1.00 15.00      A    N  
ATOM   1199 HH11 ARG A 117      -6.626  -5.436  17.449  1.00 15.00      A    H  
ATOM   1200 HH12 ARG A 117      -5.021  -5.828  16.730  1.00 15.00      A    H  
ATOM   1201  NH2 ARG A 117      -7.955  -6.948  15.937  1.00 15.00      A    N  
ATOM   1202 HH21 ARG A 117      -8.420  -7.597  15.268  1.00 15.00      A    H  
ATOM   1203 HH22 ARG A 117      -8.523  -6.423  16.632  1.00 15.00      A    H  
ATOM   1204  C   ARG A 117      -3.198  -3.662  13.248  1.00 15.00      A    C  
ATOM   1205  O   ARG A 117      -3.127  -2.918  14.227  1.00 15.00      A    O  
ATOM   1206  N   LEU A 118      -4.129  -3.539  12.310  1.00 15.00      A    N  
ATOM   1207  HN  LEU A 118      -4.129  -4.163  11.554  1.00 15.00      A    H  
ATOM   1208  CA  LEU A 118      -5.150  -2.503  12.372  1.00 15.00      A    C  
ATOM   1209  CB  LEU A 118      -5.057  -1.592  11.148  1.00 15.00      A    C  
ATOM   1210  CG  LEU A 118      -3.837  -0.676  11.085  1.00 15.00      A    C  
ATOM   1211  CD1 LEU A 118      -3.799   0.062   9.757  1.00 15.00      A    C  
ATOM   1212  CD2 LEU A 118      -3.851   0.305  12.246  1.00 15.00      A    C  
ATOM   1213  C   LEU A 118      -6.544  -3.109  12.462  1.00 15.00      A    C  
ATOM   1214  O   LEU A 118      -6.853  -4.081  11.774  1.00 15.00      A    O  
ATOM   1215  N   HIS A 119      -7.379  -2.537  13.321  1.00 15.00      A    N  
ATOM   1216  HN  HIS A 119      -7.071  -1.774  13.853  1.00 15.00      A    H  
ATOM   1217  CA  HIS A 119      -8.745  -3.015  13.489  1.00 15.00      A    C  
ATOM   1218  CB  HIS A 119      -8.957  -3.598  14.891  1.00 15.00      A    C  
ATOM   1219  CG  HIS A 119     -10.326  -4.169  15.113  1.00 15.00      A    C  
ATOM   1220  ND1 HIS A 119     -10.740  -5.389  14.630  1.00 15.00      A    N  
ATOM   1221  HD1 HIS A 119     -10.199  -6.016  14.105  1.00 15.00      A    H  
ATOM   1222  CD2 HIS A 119     -11.391  -3.651  15.776  1.00 15.00      A    C  
ATOM   1223  CE1 HIS A 119     -12.016  -5.567  15.002  1.00 15.00      A    C  
ATOM   1224  NE2 HIS A 119     -12.458  -4.540  15.702  1.00 15.00      A    N  
ATOM   1225  C   HIS A 119      -9.740  -1.893  13.221  1.00 15.00      A    C  
ATOM   1226  O   HIS A 119      -9.684  -0.838  13.851  1.00 15.00      A    O  
ATOM   1227  N   PHE A 120     -10.644  -2.127  12.281  1.00 15.00      A    N  
ATOM   1228  HN  PHE A 120     -10.640  -2.989  11.814  1.00 15.00      A    H  
ATOM   1229  CA  PHE A 120     -11.649  -1.136  11.928  1.00 15.00      A    C  
ATOM   1230  CB  PHE A 120     -11.353  -0.541  10.547  1.00 15.00      A    C  
ATOM   1231  CG  PHE A 120     -10.074   0.244  10.483  1.00 15.00      A    C  
ATOM   1232  CD1 PHE A 120      -8.947  -0.287   9.874  1.00 15.00      A    C  
ATOM   1233  CD2 PHE A 120      -9.996   1.510  11.039  1.00 15.00      A    C  
ATOM   1234  CE1 PHE A 120      -7.767   0.432   9.822  1.00 15.00      A    C  
ATOM   1235  CE2 PHE A 120      -8.821   2.235  10.989  1.00 15.00      A    C  
ATOM   1236  CZ  PHE A 120      -7.704   1.694  10.380  1.00 15.00      A    C  
ATOM   1237  C   PHE A 120     -13.043  -1.742  11.941  1.00 15.00      A    C  
ATOM   1238  O   PHE A 120     -13.218  -2.925  11.657  1.00 15.00      A    O  
ATOM   1239  N   LYS A 121     -14.029  -0.930  12.286  1.00 15.00      A    N  
ATOM   1240  HN  LYS A 121     -13.823   0.000  12.520  1.00 15.00      A    H  
ATOM   1241  CA  LYS A 121     -15.410  -1.382  12.324  1.00 15.00      A    C  
ATOM   1242  CB  LYS A 121     -15.965  -1.315  13.748  1.00 15.00      A    C  
ATOM   1243  CG  LYS A 121     -15.575  -2.486  14.636  1.00 15.00      A    C  
ATOM   1244  CD  LYS A 121     -16.017  -2.258  16.077  1.00 15.00      A    C  
ATOM   1245  CE  LYS A 121     -17.534  -2.268  16.211  1.00 15.00      A    C  
ATOM   1246  NZ  LYS A 121     -18.095  -3.640  16.079  1.00 15.00      A    N  
ATOM   1247  HZ1 LYS A 121     -17.762  -4.236  16.863  1.00 15.00      A    H  
ATOM   1248  HZ2 LYS A 121     -17.791  -4.067  15.181  1.00 15.00      A    H  
ATOM   1249  HZ3 LYS A 121     -19.135  -3.606  16.101  1.00 15.00      A    H  
ATOM   1250  C   LYS A 121     -16.263  -0.533  11.397  1.00 15.00      A    C  
ATOM   1251  O   LYS A 121     -16.288   0.694  11.523  1.00 15.00      A    O  
ATOM   1252  N   ILE A 122     -16.938  -1.188  10.453  1.00 15.00      A    N  
ATOM   1253  HN  ILE A 122     -16.850  -2.161  10.390  1.00 15.00      A    H  
ATOM   1254  CA  ILE A 122     -17.802  -0.493   9.508  1.00 15.00      A    C  
ATOM   1255  CB  ILE A 122     -18.485  -1.475   8.536  1.00 15.00      A    C  
ATOM   1256  CG1 ILE A 122     -17.423  -2.305   7.802  1.00 15.00      A    C  
ATOM   1257  CG2 ILE A 122     -19.362  -0.725   7.541  1.00 15.00      A    C  
ATOM   1258  CD1 ILE A 122     -17.984  -3.262   6.774  1.00 15.00      A    C  
ATOM   1259  C   ILE A 122     -18.845   0.330  10.262  1.00 15.00      A    C  
ATOM   1260  O   ILE A 122     -19.622  -0.213  11.050  1.00 15.00      A    O  
ATOM   1261  N   PRO A 123     -18.837   1.660  10.046  1.00 15.00      A    N  
ATOM   1262  CA  PRO A 123     -19.752   2.600  10.714  1.00 15.00      A    C  
ATOM   1263  CB  PRO A 123     -19.564   3.892   9.917  1.00 15.00      A    C  
ATOM   1264  CG  PRO A 123     -18.157   3.812   9.435  1.00 15.00      A    C  
ATOM   1265  CD  PRO A 123     -17.915   2.360   9.127  1.00 15.00      A    C  
ATOM   1266  C   PRO A 123     -21.220   2.170  10.703  1.00 15.00      A    C  
ATOM   1267  O   PRO A 123     -21.805   1.945   9.644  1.00 15.00      A    O  
ATOM   1268  N   GLN A 124     -21.786   2.045  11.913  1.00 15.00      A    N  
ATOM   1269  HN  GLN A 124     -21.230   2.206  12.704  1.00 15.00      A    H  
ATOM   1270  CA  GLN A 124     -23.195   1.674  12.116  1.00 15.00      A    C  
ATOM   1271  CB  GLN A 124     -24.150   2.583  11.334  1.00 15.00      A    C  
ATOM   1272  CG  GLN A 124     -23.996   4.062  11.658  1.00 15.00      A    C  
ATOM   1273  CD  GLN A 124     -24.889   4.954  10.814  1.00 15.00      A    C  
ATOM   1274  OE1 GLN A 124     -25.277   6.041  11.243  1.00 15.00      A    O  
ATOM   1275  NE2 GLN A 124     -25.224   4.499   9.609  1.00 15.00      A    N  
ATOM   1276 HE21 GLN A 124     -24.884   3.623   9.334  1.00 15.00      A    H  
ATOM   1277 HE22 GLN A 124     -25.797   5.061   9.044  1.00 15.00      A    H  
ATOM   1278  C   GLN A 124     -23.509   0.192  11.883  1.00 15.00      A    C  
ATOM   1279  O   GLN A 124     -24.677  -0.184  11.761  1.00 15.00      A    O  
ATOM   1280  N   THR A 125     -22.479  -0.651  11.825  1.00 15.00      A    N  
ATOM   1281  HN  THR A 125     -21.567  -0.303  11.920  1.00 15.00      A    H  
ATOM   1282  CA  THR A 125     -22.681  -2.089  11.622  1.00 15.00      A    C  
ATOM   1283  CB  THR A 125     -22.370  -2.545  10.176  1.00 15.00      A    C  
ATOM   1284  OG1 THR A 125     -20.955  -2.598   9.973  1.00 15.00      A    O  
ATOM   1285  HG1 THR A 125     -20.520  -2.024  10.605  1.00 15.00      A    H  
ATOM   1286  CG2 THR A 125     -22.995  -1.613   9.148  1.00 15.00      A    C  
ATOM   1287  C   THR A 125     -21.828  -2.904  12.593  1.00 15.00      A    C  
ATOM   1288  O   THR A 125     -21.085  -2.345  13.402  1.00 15.00      A    O  
ATOM   1289  N   ASN A 126     -21.939  -4.229  12.506  1.00 15.00      A    N  
ATOM   1290  HN  ASN A 126     -22.553  -4.613  11.847  1.00 15.00      A    H  
ATOM   1291  CA  ASN A 126     -21.175  -5.124  13.371  1.00 15.00      A    C  
ATOM   1292  CB  ASN A 126     -22.089  -6.216  13.938  1.00 15.00      A    C  
ATOM   1293  CG  ASN A 126     -21.501  -6.916  15.150  1.00 15.00      A    C  
ATOM   1294  OD1 ASN A 126     -20.763  -6.315  15.933  1.00 15.00      A    O  
ATOM   1295  ND2 ASN A 126     -21.822  -8.195  15.307  1.00 15.00      A    N  
ATOM   1296 HD21 ASN A 126     -22.410  -8.609  14.641  1.00 15.00      A    H  
ATOM   1297 HD22 ASN A 126     -21.457  -8.673  16.081  1.00 15.00      A    H  
ATOM   1298  C   ASN A 126     -20.001  -5.754  12.614  1.00 15.00      A    C  
ATOM   1299  O   ASN A 126     -19.182  -6.464  13.199  1.00 15.00      A    O  
ATOM   1300  N   VAL A 127     -19.919  -5.476  11.312  1.00 15.00      A    N  
ATOM   1301  HN  VAL A 127     -20.590  -4.888  10.908  1.00 15.00      A    H  
ATOM   1302  CA  VAL A 127     -18.852  -6.019  10.470  1.00 15.00      A    C  
ATOM   1303  CB  VAL A 127     -19.166  -5.824   8.970  1.00 15.00      A    C  
ATOM   1304  CG1 VAL A 127     -18.196  -6.614   8.103  1.00 15.00      A    C  
ATOM   1305  CG2 VAL A 127     -20.603  -6.219   8.664  1.00 15.00      A    C  
ATOM   1306  C   VAL A 127     -17.500  -5.381  10.803  1.00 15.00      A    C  
ATOM   1307  O   VAL A 127     -17.407  -4.170  11.011  1.00 15.00      A    O  
ATOM   1308  N   SER A 128     -16.456  -6.208  10.852  1.00 15.00      A    N  
ATOM   1309  HN  SER A 128     -16.593  -7.161  10.666  1.00 15.00      A    H  
ATOM   1310  CA  SER A 128     -15.112  -5.731  11.171  1.00 15.00      A    C  
ATOM   1311  CB  SER A 128     -14.643  -6.306  12.510  1.00 15.00      A    C  
ATOM   1312  OG  SER A 128     -14.735  -7.720  12.519  1.00 15.00      A    O  
ATOM   1313  HG  SER A 128     -15.653  -7.983  12.616  1.00 15.00      A    H  
ATOM   1314  C   SER A 128     -14.102  -6.054  10.067  1.00 15.00      A    C  
ATOM   1315  O   SER A 128     -14.266  -7.020   9.318  1.00 15.00      A    O  
ATOM   1316  N   VAL A 129     -13.056  -5.229   9.978  1.00 15.00      A    N  
ATOM   1317  HN  VAL A 129     -12.987  -4.485  10.611  1.00 15.00      A    H  
ATOM   1318  CA  VAL A 129     -12.004  -5.399   8.974  1.00 15.00      A    C  
ATOM   1319  CB  VAL A 129     -12.097  -4.315   7.870  1.00 15.00      A    C  
ATOM   1320  CG1 VAL A 129     -11.073  -4.567   6.772  1.00 15.00      A    C  
ATOM   1321  CG2 VAL A 129     -13.501  -4.240   7.286  1.00 15.00      A    C  
ATOM   1322  C   VAL A 129     -10.621  -5.310   9.624  1.00 15.00      A    C  
ATOM   1323  O   VAL A 129     -10.369  -4.424  10.441  1.00 15.00      A    O  
ATOM   1324  N   ALA A 130      -9.732  -6.232   9.261  1.00 15.00      A    N  
ATOM   1325  HN  ALA A 130      -9.996  -6.921   8.615  1.00 15.00      A    H  
ATOM   1326  CA  ALA A 130      -8.376  -6.251   9.800  1.00 15.00      A    C  
ATOM   1327  CB  ALA A 130      -8.098  -7.576  10.491  1.00 15.00      A    C  
ATOM   1328  C   ALA A 130      -7.349  -6.013   8.697  1.00 15.00      A    C  
ATOM   1329  O   ALA A 130      -7.397  -6.650   7.648  1.00 15.00      A    O  
ATOM   1330  N   ILE A 131      -6.425  -5.085   8.939  1.00 15.00      A    N  
ATOM   1331  HN  ILE A 131      -6.447  -4.603   9.792  1.00 15.00      A    H  
ATOM   1332  CA  ILE A 131      -5.378  -4.769   7.969  1.00 15.00      A    C  
ATOM   1333  CB  ILE A 131      -5.494  -3.320   7.447  1.00 15.00      A    C  
ATOM   1334  CG1 ILE A 131      -6.881  -3.080   6.841  1.00 15.00      A    C  
ATOM   1335  CG2 ILE A 131      -4.409  -3.036   6.415  1.00 15.00      A    C  
ATOM   1336  CD1 ILE A 131      -7.160  -1.634   6.493  1.00 15.00      A    C  
ATOM   1337  C   ILE A 131      -4.003  -4.979   8.597  1.00 15.00      A    C  
ATOM   1338  O   ILE A 131      -3.650  -4.322   9.574  1.00 15.00      A    O  
ATOM   1339  N   PHE A 132      -3.232  -5.901   8.033  1.00 15.00      A    N  
ATOM   1340  HN  PHE A 132      -3.561  -6.386   7.247  1.00 15.00      A    H  
ATOM   1341  CA  PHE A 132      -1.905  -6.207   8.553  1.00 15.00      A    C  
ATOM   1342  CB  PHE A 132      -1.663  -7.720   8.565  1.00 15.00      A    C  
ATOM   1343  CG  PHE A 132      -2.526  -8.476   9.536  1.00 15.00      A    C  
ATOM   1344  CD1 PHE A 132      -3.655  -9.151   9.101  1.00 15.00      A    C  
ATOM   1345  CD2 PHE A 132      -2.207  -8.513  10.882  1.00 15.00      A    C  
ATOM   1346  CE1 PHE A 132      -4.448  -9.849   9.990  1.00 15.00      A    C  
ATOM   1347  CE2 PHE A 132      -2.996  -9.208  11.776  1.00 15.00      A    C  
ATOM   1348  CZ  PHE A 132      -4.119  -9.878  11.330  1.00 15.00      A    C  
ATOM   1349  C   PHE A 132      -0.809  -5.511   7.756  1.00 15.00      A    C  
ATOM   1350  O   PHE A 132      -0.518  -5.890   6.622  1.00 15.00      A    O  
ATOM   1351  N   MET A 133      -0.207  -4.491   8.358  1.00 15.00      A    N  
ATOM   1352  HN  MET A 133      -0.494  -4.231   9.259  1.00 15.00      A    H  
ATOM   1353  CA  MET A 133       0.873  -3.750   7.718  1.00 15.00      A    C  
ATOM   1354  CB  MET A 133       0.956  -2.335   8.298  1.00 15.00      A    C  
ATOM   1355  CG  MET A 133      -0.389  -1.632   8.412  1.00 15.00      A    C  
ATOM   1356  SD  MET A 133      -0.992  -0.996   6.837  1.00 15.00      A    S  
ATOM   1357  CE  MET A 133       0.011   0.477   6.662  1.00 15.00      A    C  
ATOM   1358  C   MET A 133       2.189  -4.488   7.937  1.00 15.00      A    C  
ATOM   1359  O   MET A 133       2.597  -4.714   9.076  1.00 15.00      A    O  
ATOM   1360  N   LEU A 134       2.848  -4.867   6.847  1.00 15.00      A    N  
ATOM   1361  HN  LEU A 134       2.485  -4.644   5.964  1.00 15.00      A    H  
ATOM   1362  CA  LEU A 134       4.100  -5.609   6.935  1.00 15.00      A    C  
ATOM   1363  CB  LEU A 134       3.986  -6.926   6.161  1.00 15.00      A    C  
ATOM   1364  CG  LEU A 134       2.911  -7.910   6.623  1.00 15.00      A    C  
ATOM   1365  CD1 LEU A 134       2.857  -9.103   5.684  1.00 15.00      A    C  
ATOM   1366  CD2 LEU A 134       3.177  -8.365   8.048  1.00 15.00      A    C  
ATOM   1367  C   LEU A 134       5.287  -4.824   6.396  1.00 15.00      A    C  
ATOM   1368  O   LEU A 134       5.133  -3.897   5.598  1.00 15.00      A    O  
ATOM   1369  N   ASP A 135       6.474  -5.216   6.847  1.00 15.00      A    N  
ATOM   1370  HN  ASP A 135       6.514  -5.946   7.500  1.00 15.00      A    H  
ATOM   1371  CA  ASP A 135       7.718  -4.602   6.404  1.00 15.00      A    C  
ATOM   1372  CB  ASP A 135       8.578  -4.203   7.605  1.00 15.00      A    C  
ATOM   1373  CG  ASP A 135       9.662  -3.207   7.242  1.00 15.00      A    C  
ATOM   1374  OD1 ASP A 135      10.694  -3.630   6.678  1.00 15.00      A    O  
ATOM   1375  OD2 ASP A 135       9.480  -2.003   7.524  1.00 15.00      A    O  
ATOM   1376  C   ASP A 135       8.460  -5.603   5.522  1.00 15.00      A    C  
ATOM   1377  O   ASP A 135       9.207  -6.451   6.013  1.00 15.00      A    O  
ATOM   1378  N   THR A 136       8.233  -5.499   4.216  1.00 15.00      A    N  
ATOM   1379  HN  THR A 136       7.643  -4.786   3.895  1.00 15.00      A    H  
ATOM   1380  CA  THR A 136       8.831  -6.409   3.241  1.00 15.00      A    C  
ATOM   1381  CB  THR A 136       8.184  -6.242   1.855  1.00 15.00      A    C  
ATOM   1382  OG1 THR A 136       8.206  -4.859   1.478  1.00 15.00      A    O  
ATOM   1383  HG1 THR A 136       9.096  -4.513   1.581  1.00 15.00      A    H  
ATOM   1384  CG2 THR A 136       6.746  -6.736   1.874  1.00 15.00      A    C  
ATOM   1385  C   THR A 136      10.350  -6.277   3.113  1.00 15.00      A    C  
ATOM   1386  O   THR A 136      11.002  -7.157   2.552  1.00 15.00      A    O  
ATOM   1387  N   VAL A 137      10.915  -5.191   3.630  1.00 15.00      A    N  
ATOM   1388  HN  VAL A 137      10.355  -4.521   4.076  1.00 15.00      A    H  
ATOM   1389  CA  VAL A 137      12.358  -4.979   3.545  1.00 15.00      A    C  
ATOM   1390  CB  VAL A 137      12.735  -3.491   3.647  1.00 15.00      A    C  
ATOM   1391  CG1 VAL A 137      14.173  -3.279   3.199  1.00 15.00      A    C  
ATOM   1392  CG2 VAL A 137      11.786  -2.651   2.808  1.00 15.00      A    C  
ATOM   1393  C   VAL A 137      13.118  -5.787   4.597  1.00 15.00      A    C  
ATOM   1394  O   VAL A 137      14.254  -6.202   4.371  1.00 15.00      A    O  
ATOM   1395  N   THR A 138      12.491  -6.013   5.745  1.00 15.00      A    N  
ATOM   1396  HN  THR A 138      11.590  -5.651   5.880  1.00 15.00      A    H  
ATOM   1397  CA  THR A 138      13.118  -6.789   6.811  1.00 15.00      A    C  
ATOM   1398  CB  THR A 138      12.755  -6.253   8.210  1.00 15.00      A    C  
ATOM   1399  OG1 THR A 138      11.332  -6.148   8.336  1.00 15.00      A    O  
ATOM   1400  HG1 THR A 138      11.014  -5.427   7.785  1.00 15.00      A    H  
ATOM   1401  CG2 THR A 138      13.390  -4.892   8.447  1.00 15.00      A    C  
ATOM   1402  C   THR A 138      12.713  -8.258   6.716  1.00 15.00      A    C  
ATOM   1403  O   THR A 138      13.186  -9.095   7.484  1.00 15.00      A    O  
ATOM   1404  N   LEU A 139      11.836  -8.555   5.760  1.00 15.00      A    N  
ATOM   1405  HN  LEU A 139      11.504  -7.837   5.182  1.00 15.00      A    H  
ATOM   1406  CA  LEU A 139      11.349  -9.912   5.550  1.00 15.00      A    C  
ATOM   1407  CB  LEU A 139       9.828  -9.895   5.363  1.00 15.00      A    C  
ATOM   1408  CG  LEU A 139       9.146 -11.248   5.153  1.00 15.00      A    C  
ATOM   1409  CD1 LEU A 139       9.120 -12.046   6.447  1.00 15.00      A    C  
ATOM   1410  CD2 LEU A 139       7.739 -11.056   4.612  1.00 15.00      A    C  
ATOM   1411  C   LEU A 139      12.016 -10.568   4.340  1.00 15.00      A    C  
ATOM   1412  O   LEU A 139      12.212 -11.784   4.317  1.00 15.00      A    O  
ATOM   1413  N   CYS A 140      12.367  -9.759   3.340  1.00 15.00      A    N  
ATOM   1414  HN  CYS A 140      12.198  -8.797   3.421  1.00 15.00      A    H  
ATOM   1415  CA  CYS A 140      12.991 -10.279   2.124  1.00 15.00      A    C  
ATOM   1416  C   CYS A 140      14.328  -9.609   1.811  1.00 15.00      A    C  
ATOM   1417  O   CYS A 140      15.164 -10.185   1.115  1.00 15.00      A    O  
ATOM   1418  CB  CYS A 140      12.040 -10.130   0.936  1.00 15.00      A    C  
ATOM   1419  SG  CYS A 140      10.391 -10.850   1.213  1.00 15.00      A    S  
ATOM   1420  N   GLY A 141      14.526  -8.399   2.327  1.00 15.00      A    N  
ATOM   1421  HN  GLY A 141      13.829  -7.995   2.885  1.00 15.00      A    H  
ATOM   1422  CA  GLY A 141      15.762  -7.674   2.075  1.00 15.00      A    C  
ATOM   1423  C   GLY A 141      15.519  -6.397   1.291  1.00 15.00      A    C  
ATOM   1424  O   GLY A 141      14.372  -6.017   1.065  1.00 15.00      A    O  
ATOM   1425  N   ASN A 142      16.594  -5.733   0.873  1.00 15.00      A    N  
ATOM   1426  HN  ASN A 142      17.486  -6.085   1.076  1.00 15.00      A    H  
ATOM   1427  CA  ASN A 142      16.472  -4.493   0.110  1.00 15.00      A    C  
ATOM   1428  CB  ASN A 142      17.293  -3.370   0.751  1.00 15.00      A    C  
ATOM   1429  CG  ASN A 142      16.756  -1.989   0.416  1.00 15.00      A    C  
ATOM   1430  OD1 ASN A 142      16.295  -1.739  -0.697  1.00 15.00      A    O  
ATOM   1431  ND2 ASN A 142      16.801  -1.086   1.386  1.00 15.00      A    N  
ATOM   1432 HD21 ASN A 142      17.172  -1.355   2.253  1.00 15.00      A    H  
ATOM   1433 HD22 ASN A 142      16.462  -0.186   1.197  1.00 15.00      A    H  
ATOM   1434  C   ASN A 142      16.878  -4.701  -1.347  1.00 15.00      A    C  
ATOM   1435  O   ASN A 142      18.002  -5.106  -1.637  1.00 15.00      A    O  
ATOM   1436  N   SER A 143      15.950  -4.406  -2.254  1.00 15.00      A    N  
ATOM   1437  HN  SER A 143      15.083  -4.065  -1.950  1.00 15.00      A    H  
ATOM   1438  CA  SER A 143      16.179  -4.573  -3.687  1.00 15.00      A    C  
ATOM   1439  CB  SER A 143      14.843  -4.564  -4.435  1.00 15.00      A    C  
ATOM   1440  OG  SER A 143      14.076  -3.422  -4.099  1.00 15.00      A    O  
ATOM   1441  HG  SER A 143      13.144  -3.653  -4.090  1.00 15.00      A    H  
ATOM   1442  C   SER A 143      17.117  -3.515  -4.275  1.00 15.00      A    C  
ATOM   1443  O   SER A 143      17.701  -3.727  -5.338  1.00 15.00      A    O  
ATOM   1444  N   ASP A 144      17.259  -2.384  -3.586  1.00 15.00      A    N  
ATOM   1445  HN  ASP A 144      16.770  -2.274  -2.743  1.00 15.00      A    H  
ATOM   1446  CA  ASP A 144      18.122  -1.297  -4.055  1.00 15.00      A    C  
ATOM   1447  CB  ASP A 144      17.951  -0.050  -3.185  1.00 15.00      A    C  
ATOM   1448  CG  ASP A 144      16.656   0.687  -3.450  1.00 15.00      A    C  
ATOM   1449  OD1 ASP A 144      16.236   0.753  -4.625  1.00 15.00      A    O  
ATOM   1450  OD2 ASP A 144      16.064   1.207  -2.481  1.00 15.00      A    O  
ATOM   1451  C   ASP A 144      19.597  -1.690  -4.088  1.00 15.00      A    C  
ATOM   1452  O   ASP A 144      20.305  -1.388  -5.050  1.00 15.00      A    O  
ATOM   1453  N   ASP A 145      20.052  -2.362  -3.036  1.00 15.00      A    N  
ATOM   1454  HN  ASP A 145      19.433  -2.586  -2.309  1.00 15.00      A    H  
ATOM   1455  CA  ASP A 145      21.449  -2.774  -2.930  1.00 15.00      A    C  
ATOM   1456  CB  ASP A 145      21.782  -3.181  -1.496  1.00 15.00      A    C  
ATOM   1457  CG  ASP A 145      21.549  -2.064  -0.500  1.00 15.00      A    C  
ATOM   1458  OD1 ASP A 145      22.523  -1.362  -0.155  1.00 15.00      A    O  
ATOM   1459  OD2 ASP A 145      20.391  -1.894  -0.060  1.00 15.00      A    O  
ATOM   1460  C   ASP A 145      21.811  -3.897  -3.900  1.00 15.00      A    C  
ATOM   1461  O   ASP A 145      22.958  -3.998  -4.337  1.00 15.00      A    O  
ATOM   1462  N   PHE A 146      20.839  -4.741  -4.231  1.00 15.00      A    N  
ATOM   1463  HN  PHE A 146      19.944  -4.617  -3.851  1.00 15.00      A    H  
ATOM   1464  CA  PHE A 146      21.080  -5.845  -5.154  1.00 15.00      A    C  
ATOM   1465  CB  PHE A 146      20.093  -6.991  -4.914  1.00 15.00      A    C  
ATOM   1466  CG  PHE A 146      20.277  -7.656  -3.577  1.00 15.00      A    C  
ATOM   1467  CD1 PHE A 146      19.240  -7.708  -2.662  1.00 15.00      A    C  
ATOM   1468  CD2 PHE A 146      21.496  -8.220  -3.232  1.00 15.00      A    C  
ATOM   1469  CE1 PHE A 146      19.411  -8.308  -1.429  1.00 15.00      A    C  
ATOM   1470  CE2 PHE A 146      21.674  -8.824  -2.002  1.00 15.00      A    C  
ATOM   1471  CZ  PHE A 146      20.630  -8.868  -1.098  1.00 15.00      A    C  
ATOM   1472  C   PHE A 146      21.048  -5.371  -6.605  1.00 15.00      A    C  
ATOM   1473  O   PHE A 146      20.227  -4.532  -6.976  1.00 15.00      A    O  
ATOM   1474  N   LEU A 147      21.955  -5.914  -7.417  1.00 15.00      A    N  
ATOM   1475  HN  LEU A 147      22.570  -6.587  -7.058  1.00 15.00      A    H  
ATOM   1476  CA  LEU A 147      22.063  -5.540  -8.829  1.00 15.00      A    C  
ATOM   1477  CB  LEU A 147      23.335  -6.126  -9.445  1.00 15.00      A    C  
ATOM   1478  CG  LEU A 147      24.651  -5.454  -9.046  1.00 15.00      A    C  
ATOM   1479  CD1 LEU A 147      25.834  -6.242  -9.585  1.00 15.00      A    C  
ATOM   1480  CD2 LEU A 147      24.691  -4.018  -9.548  1.00 15.00      A    C  
ATOM   1481  C   LEU A 147      20.841  -5.955  -9.645  1.00 15.00      A    C  
ATOM   1482  O   LEU A 147      20.460  -5.270 -10.595  1.00 15.00      A    O  
ATOM   1483  N   SER A 148      20.230  -7.075  -9.271  1.00 15.00      A    N  
ATOM   1484  HN  SER A 148      20.580  -7.578  -8.507  1.00 15.00      A    H  
ATOM   1485  CA  SER A 148      19.052  -7.575  -9.973  1.00 15.00      A    C  
ATOM   1486  CB  SER A 148      18.872  -9.072  -9.708  1.00 15.00      A    C  
ATOM   1487  OG  SER A 148      18.756  -9.335  -8.321  1.00 15.00      A    O  
ATOM   1488  HG  SER A 148      18.128  -8.723  -7.931  1.00 15.00      A    H  
ATOM   1489  C   SER A 148      17.789  -6.816  -9.567  1.00 15.00      A    C  
ATOM   1490  O   SER A 148      16.717  -7.042 -10.133  1.00 15.00      A    O  
ATOM   1491  N   GLN A 149      17.930  -5.917  -8.585  1.00 15.00      A    N  
ATOM   1492  HN  GLN A 149      18.818  -5.785  -8.191  1.00 15.00      A    H  
ATOM   1493  CA  GLN A 149      16.811  -5.121  -8.079  1.00 15.00      A    C  
ATOM   1494  CB  GLN A 149      16.292  -4.140  -9.135  1.00 15.00      A    C  
ATOM   1495  CG  GLN A 149      17.331  -3.123  -9.588  1.00 15.00      A    C  
ATOM   1496  CD  GLN A 149      16.820  -1.693  -9.557  1.00 15.00      A    C  
ATOM   1497  OE1 GLN A 149      17.577  -0.758  -9.297  1.00 15.00      A    O  
ATOM   1498  NE2 GLN A 149      15.533  -1.512  -9.831  1.00 15.00      A    N  
ATOM   1499 HE21 GLN A 149      14.988  -2.301 -10.036  1.00 15.00      A    H  
ATOM   1500 HE22 GLN A 149      15.180  -0.598  -9.815  1.00 15.00      A    H  
ATOM   1501  C   GLN A 149      15.696  -6.012  -7.537  1.00 15.00      A    C  
ATOM   1502  O   GLN A 149      14.515  -5.666  -7.593  1.00 15.00      A    O  
ATOM   1503  N   GLN A 150      16.100  -7.160  -7.003  1.00 15.00      A    N  
ATOM   1504  HN  GLN A 150      17.058  -7.363  -6.991  1.00 15.00      A    H  
ATOM   1505  CA  GLN A 150      15.175  -8.128  -6.435  1.00 15.00      A    C  
ATOM   1506  CB  GLN A 150      15.122  -9.378  -7.324  1.00 15.00      A    C  
ATOM   1507  CG  GLN A 150      14.244 -10.499  -6.787  1.00 15.00      A    C  
ATOM   1508  CD  GLN A 150      12.763 -10.244  -6.997  1.00 15.00      A    C  
ATOM   1509  OE1 GLN A 150      11.936 -10.629  -6.172  1.00 15.00      A    O  
ATOM   1510  NE2 GLN A 150      12.420  -9.606  -8.112  1.00 15.00      A    N  
ATOM   1511 HE21 GLN A 150      13.131  -9.338  -8.731  1.00 15.00      A    H  
ATOM   1512 HE22 GLN A 150      11.469  -9.431  -8.270  1.00 15.00      A    H  
ATOM   1513  C   GLN A 150      15.633  -8.510  -5.031  1.00 15.00      A    C  
ATOM   1514  O   GLN A 150      16.787  -8.901  -4.840  1.00 15.00      A    O  
ATOM   1515  N   PRO A 151      14.746  -8.381  -4.025  1.00 15.00      A    N  
ATOM   1516  CA  PRO A 151      15.072  -8.727  -2.636  1.00 15.00      A    C  
ATOM   1517  CB  PRO A 151      13.799  -8.365  -1.861  1.00 15.00      A    C  
ATOM   1518  CG  PRO A 151      12.718  -8.340  -2.887  1.00 15.00      A    C  
ATOM   1519  CD  PRO A 151      13.366  -7.886  -4.162  1.00 15.00      A    C  
ATOM   1520  C   PRO A 151      15.389 -10.214  -2.493  1.00 15.00      A    C  
ATOM   1521  O   PRO A 151      14.491 -11.058  -2.497  1.00 15.00      A    O  
ATOM   1522  N   GLU A 152      16.678 -10.524  -2.386  1.00 15.00      A    N  
ATOM   1523  HN  GLU A 152      17.342  -9.804  -2.388  1.00 15.00      A    H  
ATOM   1524  CA  GLU A 152      17.130 -11.904  -2.264  1.00 15.00      A    C  
ATOM   1525  CB  GLU A 152      18.515 -12.069  -2.897  1.00 15.00      A    C  
ATOM   1526  CG  GLU A 152      18.565 -11.794  -4.391  1.00 15.00      A    C  
ATOM   1527  CD  GLU A 152      19.977 -11.855  -4.941  1.00 15.00      A    C  
ATOM   1528  OE1 GLU A 152      20.570 -12.956  -4.935  1.00 15.00      A    O  
ATOM   1529  OE2 GLU A 152      20.490 -10.803  -5.379  1.00 15.00      A    O  
ATOM   1530  C   GLU A 152      17.179 -12.345  -0.809  1.00 15.00      A    C  
ATOM   1531  O   GLU A 152      16.299 -13.067  -0.336  1.00 15.00      A    O  
ATOM   1532  N   ARG A 153      18.212 -11.902  -0.104  1.00 15.00      A    N  
ATOM   1533  HN  ARG A 153      18.868 -11.318  -0.537  1.00 15.00      A    H  
ATOM   1534  CA  ARG A 153      18.394 -12.256   1.294  1.00 15.00      A    C  
ATOM   1535  CB  ARG A 153      19.779 -12.881   1.500  1.00 15.00      A    C  
ATOM   1536  CG  ARG A 153      20.933 -11.969   1.109  1.00 15.00      A    C  
ATOM   1537  CD  ARG A 153      22.267 -12.692   1.169  1.00 15.00      A    C  
ATOM   1538  NE  ARG A 153      23.373 -11.819   0.777  1.00 15.00      A    N  
ATOM   1539  HE  ARG A 153      23.784 -11.268   1.476  1.00 15.00      A    H  
ATOM   1540  CZ  ARG A 153      23.847 -11.734  -0.465  1.00 15.00      A    C  
ATOM   1541  NH1 ARG A 153      23.315 -12.466  -1.437  1.00 15.00      A    N  
ATOM   1542 HH11 ARG A 153      23.688 -12.396  -2.405  1.00 15.00      A    H  
ATOM   1543 HH12 ARG A 153      22.524 -13.110  -1.230  1.00 15.00      A    H  
ATOM   1544  NH2 ARG A 153      24.852 -10.913  -0.736  1.00 15.00      A    N  
ATOM   1545 HH21 ARG A 153      25.223 -10.846  -1.706  1.00 15.00      A    H  
ATOM   1546 HH22 ARG A 153      25.271 -10.335   0.020  1.00 15.00      A    H  
ATOM   1547  C   ARG A 153      18.232 -11.040   2.199  1.00 15.00      A    C  
ATOM   1548  O   ARG A 153      18.692  -9.944   1.872  1.00 15.00      A    O  
ATOM   1549  N   PRO A 154      17.552 -11.214   3.342  1.00 15.00      A    N  
ATOM   1550  CA  PRO A 154      17.354 -10.134   4.307  1.00 15.00      A    C  
ATOM   1551  CB  PRO A 154      16.219 -10.662   5.186  1.00 15.00      A    C  
ATOM   1552  CG  PRO A 154      16.368 -12.144   5.139  1.00 15.00      A    C  
ATOM   1553  CD  PRO A 154      16.912 -12.473   3.775  1.00 15.00      A    C  
ATOM   1554  C   PRO A 154      18.614  -9.923   5.141  1.00 15.00      A    C  
ATOM   1555  O   PRO A 154      19.442 -10.829   5.263  1.00 15.00      A    O  
ATOM   1556  N   ARG A 155      18.768  -8.727   5.701  1.00 15.00      A    N  
ATOM   1557  HN  ARG A 155      18.088  -8.036   5.557  1.00 15.00      A    H  
ATOM   1558  CA  ARG A 155      19.935  -8.425   6.523  1.00 15.00      A    C  
ATOM   1559  CB  ARG A 155      19.991  -6.940   6.875  1.00 15.00      A    C  
ATOM   1560  CG  ARG A 155      21.352  -6.488   7.378  1.00 15.00      A    C  
ATOM   1561  CD  ARG A 155      21.221  -5.417   8.443  1.00 15.00      A    C  
ATOM   1562  NE  ARG A 155      22.525  -4.918   8.875  1.00 15.00      A    N  
ATOM   1563  HE  ARG A 155      23.230  -4.848   8.196  1.00 15.00      A    H  
ATOM   1564  CZ  ARG A 155      22.804  -4.557  10.125  1.00 15.00      A    C  
ATOM   1565  NH1 ARG A 155      21.873  -4.637  11.068  1.00 15.00      A    N  
ATOM   1566 HH11 ARG A 155      22.096  -4.354  12.044  1.00 15.00      A    H  
ATOM   1567 HH12 ARG A 155      20.921  -4.983  10.832  1.00 15.00      A    H  
ATOM   1568  NH2 ARG A 155      24.015  -4.115  10.432  1.00 15.00      A    N  
ATOM   1569 HH21 ARG A 155      24.748  -4.049   9.696  1.00 15.00      A    H  
ATOM   1570 HH22 ARG A 155      24.234  -3.833  11.409  1.00 15.00      A    H  
ATOM   1571  C   ARG A 155      19.921  -9.265   7.795  1.00 15.00      A    C  
ATOM   1572  O   ARG A 155      20.961  -9.739   8.255  1.00 15.00      A    O  
ATOM   1573  N   ASP A 156      18.730  -9.448   8.353  1.00 15.00      A    N  
ATOM   1574  HN  ASP A 156      17.940  -9.042   7.938  1.00 15.00      A    H  
ATOM   1575  CA  ASP A 156      18.565 -10.239   9.560  1.00 15.00      A    C  
ATOM   1576  CB  ASP A 156      18.032  -9.367  10.700  1.00 15.00      A    C  
ATOM   1577  CG  ASP A 156      18.397  -9.899  12.076  1.00 15.00      A    C  
ATOM   1578  OD1 ASP A 156      18.432  -9.097  13.030  1.00 15.00      A    O  
ATOM   1579  OD2 ASP A 156      18.651 -11.117  12.199  1.00 15.00      A    O  
ATOM   1580  C   ASP A 156      17.616 -11.403   9.297  1.00 15.00      A    C  
ATOM   1581  O   ASP A 156      16.424 -11.203   9.054  1.00 15.00      A    O  
ATOM   1582  N   VAL A 157      18.158 -12.619   9.334  1.00 15.00      A    N  
ATOM   1583  HN  VAL A 157      19.115 -12.708   9.521  1.00 15.00      A    H  
ATOM   1584  CA  VAL A 157      17.367 -13.824   9.098  1.00 15.00      A    C  
ATOM   1585  CB  VAL A 157      18.271 -15.062   8.890  1.00 15.00      A    C  
ATOM   1586  CG1 VAL A 157      17.447 -16.275   8.482  1.00 15.00      A    C  
ATOM   1587  CG2 VAL A 157      19.347 -14.774   7.852  1.00 15.00      A    C  
ATOM   1588  C   VAL A 157      16.405 -14.084  10.256  1.00 15.00      A    C  
ATOM   1589  O   VAL A 157      15.288 -14.564  10.053  1.00 15.00      A    O  
ATOM   1590  N   LYS A 158      16.841 -13.750  11.469  1.00 15.00      A    N  
ATOM   1591  HN  LYS A 158      17.736 -13.362  11.565  1.00 15.00      A    H  
ATOM   1592  CA  LYS A 158      16.020 -13.946  12.657  1.00 15.00      A    C  
ATOM   1593  CB  LYS A 158      16.863 -13.835  13.930  1.00 15.00      A    C  
ATOM   1594  CG  LYS A 158      16.122 -14.235  15.197  1.00 15.00      A    C  
ATOM   1595  CD  LYS A 158      17.014 -14.131  16.422  1.00 15.00      A    C  
ATOM   1596  CE  LYS A 158      16.268 -14.544  17.680  1.00 15.00      A    C  
ATOM   1597  NZ  LYS A 158      17.131 -14.461  18.889  1.00 15.00      A    N  
ATOM   1598  HZ1 LYS A 158      17.461 -13.484  19.026  1.00 15.00      A    H  
ATOM   1599  HZ2 LYS A 158      17.958 -15.082  18.782  1.00 15.00      A    H  
ATOM   1600  HZ3 LYS A 158      16.596 -14.757  19.731  1.00 15.00      A    H  
ATOM   1601  C   LYS A 158      14.858 -12.955  12.696  1.00 15.00      A    C  
ATOM   1602  O   LYS A 158      13.743 -13.317  13.065  1.00 15.00      A    O  
ATOM   1603  N   LEU A 159      15.122 -11.707  12.301  1.00 15.00      A    N  
ATOM   1604  HN  LEU A 159      16.031 -11.480  12.012  1.00 15.00      A    H  
ATOM   1605  CA  LEU A 159      14.089 -10.671  12.290  1.00 15.00      A    C  
ATOM   1606  CB  LEU A 159      14.712  -9.283  12.088  1.00 15.00      A    C  
ATOM   1607  CG  LEU A 159      13.795  -8.079  12.337  1.00 15.00      A    C  
ATOM   1608  CD1 LEU A 159      13.312  -8.054  13.779  1.00 15.00      A    C  
ATOM   1609  CD2 LEU A 159      14.506  -6.779  11.988  1.00 15.00      A    C  
ATOM   1610  C   LEU A 159      13.041 -10.952  11.212  1.00 15.00      A    C  
ATOM   1611  O   LEU A 159      11.887 -10.538  11.332  1.00 15.00      A    O  
ATOM   1612  N   ALA A 160      13.453 -11.665  10.164  1.00 15.00      A    N  
ATOM   1613  HN  ALA A 160      14.387 -11.959  10.125  1.00 15.00      A    H  
ATOM   1614  CA  ALA A 160      12.554 -12.018   9.071  1.00 15.00      A    C  
ATOM   1615  CB  ALA A 160      13.352 -12.422   7.841  1.00 15.00      A    C  
ATOM   1616  C   ALA A 160      11.613 -13.145   9.488  1.00 15.00      A    C  
ATOM   1617  O   ALA A 160      10.422 -13.119   9.176  1.00 15.00      A    O  
ATOM   1618  N   ARG A 161      12.156 -14.130  10.202  1.00 15.00      A    N  
ATOM   1619  HN  ARG A 161      13.111 -14.093  10.417  1.00 15.00      A    H  
ATOM   1620  CA  ARG A 161      11.366 -15.265  10.671  1.00 15.00      A    C  
ATOM   1621  CB  ARG A 161      12.271 -16.397  11.158  1.00 15.00      A    C  
ATOM   1622  CG  ARG A 161      12.950 -17.180  10.047  1.00 15.00      A    C  
ATOM   1623  CD  ARG A 161      13.613 -18.436  10.590  1.00 15.00      A    C  
ATOM   1624  NE  ARG A 161      12.639 -19.365  11.166  1.00 15.00      A    N  
ATOM   1625  HE  ARG A 161      11.940 -19.712  10.572  1.00 15.00      A    H  
ATOM   1626  CZ  ARG A 161      12.647 -19.760  12.440  1.00 15.00      A    C  
ATOM   1627  NH1 ARG A 161      13.577 -19.310  13.273  1.00 15.00      A    N  
ATOM   1628 HH11 ARG A 161      13.580 -19.619  14.266  1.00 15.00      A    H  
ATOM   1629 HH12 ARG A 161      14.302 -18.647  12.933  1.00 15.00      A    H  
ATOM   1630  NH2 ARG A 161      11.723 -20.605  12.880  1.00 15.00      A    N  
ATOM   1631 HH21 ARG A 161      11.729 -20.913  13.874  1.00 15.00      A    H  
ATOM   1632 HH22 ARG A 161      10.991 -20.960  12.232  1.00 15.00      A    H  
ATOM   1633  C   ARG A 161      10.403 -14.851  11.779  1.00 15.00      A    C  
ATOM   1634  O   ARG A 161       9.342 -15.448  11.941  1.00 15.00      A    O  
ATOM   1635  N   THR A 162      10.787 -13.831  12.546  1.00 15.00      A    N  
ATOM   1636  HN  THR A 162      11.658 -13.411  12.381  1.00 15.00      A    H  
ATOM   1637  CA  THR A 162       9.952 -13.328  13.631  1.00 15.00      A    C  
ATOM   1638  CB  THR A 162      10.727 -12.350  14.541  1.00 15.00      A    C  
ATOM   1639  OG1 THR A 162      11.858 -13.021  15.110  1.00 15.00      A    O  
ATOM   1640  HG1 THR A 162      11.557 -13.774  15.625  1.00 15.00      A    H  
ATOM   1641  CG2 THR A 162       9.842 -11.836  15.668  1.00 15.00      A    C  
ATOM   1642  C   THR A 162       8.696 -12.646  13.083  1.00 15.00      A    C  
ATOM   1643  O   THR A 162       7.607 -12.800  13.635  1.00 15.00      A    O  
ATOM   1644  N   GLN A 163       8.850 -11.908  11.983  1.00 15.00      A    N  
ATOM   1645  HN  GLN A 163       9.740 -11.830  11.578  1.00 15.00      A    H  
ATOM   1646  CA  GLN A 163       7.724 -11.215  11.364  1.00 15.00      A    C  
ATOM   1647  CB  GLN A 163       8.218 -10.192  10.341  1.00 15.00      A    C  
ATOM   1648  CG  GLN A 163       7.128  -9.284   9.791  1.00 15.00      A    C  
ATOM   1649  CD  GLN A 163       7.604  -8.448   8.620  1.00 15.00      A    C  
ATOM   1650  OE1 GLN A 163       6.818  -8.068   7.753  1.00 15.00      A    O  
ATOM   1651  NE2 GLN A 163       8.900  -8.163   8.586  1.00 15.00      A    N  
ATOM   1652 HE21 GLN A 163       9.466  -8.503   9.311  1.00 15.00      A    H  
ATOM   1653 HE22 GLN A 163       9.239  -7.629   7.838  1.00 15.00      A    H  
ATOM   1654  C   GLN A 163       6.776 -12.206  10.695  1.00 15.00      A    C  
ATOM   1655  O   GLN A 163       5.559 -12.012  10.693  1.00 15.00      A    O  
ATOM   1656  N   LEU A 164       7.342 -13.274  10.135  1.00 15.00      A    N  
ATOM   1657  HN  LEU A 164       8.317 -13.374  10.176  1.00 15.00      A    H  
ATOM   1658  CA  LEU A 164       6.550 -14.297   9.466  1.00 15.00      A    C  
ATOM   1659  CB  LEU A 164       7.436 -15.190   8.595  1.00 15.00      A    C  
ATOM   1660  CG  LEU A 164       6.704 -16.077   7.584  1.00 15.00      A    C  
ATOM   1661  CD1 LEU A 164       6.034 -15.230   6.511  1.00 15.00      A    C  
ATOM   1662  CD2 LEU A 164       7.659 -17.082   6.962  1.00 15.00      A    C  
ATOM   1663  C   LEU A 164       5.775 -15.136  10.477  1.00 15.00      A    C  
ATOM   1664  O   LEU A 164       4.636 -15.521  10.226  1.00 15.00      A    O  
ATOM   1665  N   SER A 165       6.400 -15.409  11.623  1.00 15.00      A    N  
ATOM   1666  HN  SER A 165       7.312 -15.074  11.761  1.00 15.00      A    H  
ATOM   1667  CA  SER A 165       5.763 -16.192  12.679  1.00 15.00      A    C  
ATOM   1668  CB  SER A 165       6.793 -16.661  13.707  1.00 15.00      A    C  
ATOM   1669  OG  SER A 165       7.695 -17.592  13.134  1.00 15.00      A    O  
ATOM   1670  HG  SER A 165       7.314 -17.952  12.329  1.00 15.00      A    H  
ATOM   1671  C   SER A 165       4.663 -15.382  13.357  1.00 15.00      A    C  
ATOM   1672  O   SER A 165       3.679 -15.937  13.846  1.00 15.00      A    O  
ATOM   1673  N   TRP A 166       4.845 -14.063  13.383  1.00 15.00      A    N  
ATOM   1674  HN  TRP A 166       5.664 -13.689  12.994  1.00 15.00      A    H  
ATOM   1675  CA  TRP A 166       3.867 -13.159  13.974  1.00 15.00      A    C  
ATOM   1676  CB  TRP A 166       4.478 -11.758  14.133  1.00 15.00      A    C  
ATOM   1677  CG  TRP A 166       3.485 -10.668  14.418  1.00 15.00      A    C  
ATOM   1678  CD1 TRP A 166       2.954 -10.333  15.631  1.00 15.00      A    C  
ATOM   1679  CD2 TRP A 166       2.909  -9.762  13.466  1.00 15.00      A    C  
ATOM   1680  NE1 TRP A 166       2.081  -9.280  15.492  1.00 15.00      A    N  
ATOM   1681  HE1 TRP A 166       1.575  -8.861  16.219  1.00 15.00      A    H  
ATOM   1682  CE2 TRP A 166       2.037  -8.911  14.173  1.00 15.00      A    C  
ATOM   1683  CE3 TRP A 166       3.047  -9.590  12.085  1.00 15.00      A    C  
ATOM   1684  CZ2 TRP A 166       1.306  -7.904  13.545  1.00 15.00      A    C  
ATOM   1685  CZ3 TRP A 166       2.322  -8.591  11.466  1.00 15.00      A    C  
ATOM   1686  CH2 TRP A 166       1.463  -7.760  12.194  1.00 15.00      A    C  
ATOM   1687  C   TRP A 166       2.622 -13.101  13.094  1.00 15.00      A    C  
ATOM   1688  O   TRP A 166       1.499 -13.093  13.592  1.00 15.00      A    O  
ATOM   1689  N   LEU A 167       2.842 -13.082  11.781  1.00 15.00      A    N  
ATOM   1690  HN  LEU A 167       3.766 -13.103  11.453  1.00 15.00      A    H  
ATOM   1691  CA  LEU A 167       1.755 -13.028  10.813  1.00 15.00      A    C  
ATOM   1692  CB  LEU A 167       2.313 -12.729   9.420  1.00 15.00      A    C  
ATOM   1693  CG  LEU A 167       1.284 -12.517   8.309  1.00 15.00      A    C  
ATOM   1694  CD1 LEU A 167       0.521 -11.218   8.524  1.00 15.00      A    C  
ATOM   1695  CD2 LEU A 167       1.958 -12.532   6.947  1.00 15.00      A    C  
ATOM   1696  C   LEU A 167       0.961 -14.333  10.792  1.00 15.00      A    C  
ATOM   1697  O   LEU A 167      -0.243 -14.329  10.541  1.00 15.00      A    O  
ATOM   1698  N   LYS A 168       1.642 -15.444  11.063  1.00 15.00      A    N  
ATOM   1699  HN  LYS A 168       2.600 -15.380  11.258  1.00 15.00      A    H  
ATOM   1700  CA  LYS A 168       1.000 -16.755  11.078  1.00 15.00      A    C  
ATOM   1701  CB  LYS A 168       2.047 -17.868  11.122  1.00 15.00      A    C  
ATOM   1702  CG  LYS A 168       2.820 -18.035   9.826  1.00 15.00      A    C  
ATOM   1703  CD  LYS A 168       4.001 -18.971  10.003  1.00 15.00      A    C  
ATOM   1704  CE  LYS A 168       3.869 -20.201   9.122  1.00 15.00      A    C  
ATOM   1705  NZ  LYS A 168       5.095 -20.434   8.312  1.00 15.00      A    N  
ATOM   1706  HZ1 LYS A 168       5.065 -21.379   7.881  1.00 15.00      A    H  
ATOM   1707  HZ2 LYS A 168       5.939 -20.367   8.915  1.00 15.00      A    H  
ATOM   1708  HZ3 LYS A 168       5.164 -19.721   7.557  1.00 15.00      A    H  
ATOM   1709  C   LYS A 168       0.040 -16.892  12.254  1.00 15.00      A    C  
ATOM   1710  O   LYS A 168      -1.035 -17.474  12.119  1.00 15.00      A    O  
ATOM   1711  N   LYS A 169       0.435 -16.351  13.405  1.00 15.00      A    N  
ATOM   1712  HN  LYS A 169       1.306 -15.902  13.447  1.00 15.00      A    H  
ATOM   1713  CA  LYS A 169      -0.395 -16.409  14.604  1.00 15.00      A    C  
ATOM   1714  CB  LYS A 169       0.434 -16.094  15.854  1.00 15.00      A    C  
ATOM   1715  CG  LYS A 169       1.602 -17.037  16.095  1.00 15.00      A    C  
ATOM   1716  CD  LYS A 169       2.254 -16.770  17.443  1.00 15.00      A    C  
ATOM   1717  CE  LYS A 169       3.564 -17.529  17.594  1.00 15.00      A    C  
ATOM   1718  NZ  LYS A 169       4.684 -16.860  16.873  1.00 15.00      A    N  
ATOM   1719  HZ1 LYS A 169       4.487 -16.833  15.852  1.00 15.00      A    H  
ATOM   1720  HZ2 LYS A 169       5.571 -17.379  17.030  1.00 15.00      A    H  
ATOM   1721  HZ3 LYS A 169       4.800 -15.886  17.219  1.00 15.00      A    H  
ATOM   1722  C   LYS A 169      -1.563 -15.431  14.505  1.00 15.00      A    C  
ATOM   1723  O   LYS A 169      -2.651 -15.696  15.015  1.00 15.00      A    O  
ATOM   1724  N   GLN A 170      -1.324 -14.302  13.842  1.00 15.00      A    N  
ATOM   1725  HN  GLN A 170      -0.434 -14.158  13.457  1.00 15.00      A    H  
ATOM   1726  CA  GLN A 170      -2.342 -13.268  13.675  1.00 15.00      A    C  
ATOM   1727  CB  GLN A 170      -1.695 -11.950  13.248  1.00 15.00      A    C  
ATOM   1728  CG  GLN A 170      -0.932 -11.235  14.352  1.00 15.00      A    C  
ATOM   1729  CD  GLN A 170      -1.836 -10.712  15.451  1.00 15.00      A    C  
ATOM   1730  OE1 GLN A 170      -2.998 -10.381  15.214  1.00 15.00      A    O  
ATOM   1731  NE2 GLN A 170      -1.303 -10.629  16.663  1.00 15.00      A    N  
ATOM   1732 HE21 GLN A 170      -0.370 -10.906  16.778  1.00 15.00      A    H  
ATOM   1733 HE22 GLN A 170      -1.863 -10.294  17.394  1.00 15.00      A    H  
ATOM   1734  C   GLN A 170      -3.421 -13.669  12.670  1.00 15.00      A    C  
ATOM   1735  O   GLN A 170      -4.599 -13.378  12.872  1.00 15.00      A    O  
ATOM   1736  N   LEU A 171      -3.014 -14.332  11.589  1.00 15.00      A    N  
ATOM   1737  HN  LEU A 171      -2.061 -14.536  11.485  1.00 15.00      A    H  
ATOM   1738  CA  LEU A 171      -3.951 -14.764  10.553  1.00 15.00      A    C  
ATOM   1739  CB  LEU A 171      -3.208 -15.116   9.262  1.00 15.00      A    C  
ATOM   1740  CG  LEU A 171      -2.599 -13.947   8.483  1.00 15.00      A    C  
ATOM   1741  CD1 LEU A 171      -1.785 -14.459   7.304  1.00 15.00      A    C  
ATOM   1742  CD2 LEU A 171      -3.686 -12.995   8.008  1.00 15.00      A    C  
ATOM   1743  C   LEU A 171      -4.794 -15.951  11.012  1.00 15.00      A    C  
ATOM   1744  O   LEU A 171      -5.933 -16.119  10.574  1.00 15.00      A    O  
ATOM   1745  N   ALA A 172      -4.227 -16.771  11.893  1.00 15.00      A    N  
ATOM   1746  HN  ALA A 172      -3.314 -16.587  12.199  1.00 15.00      A    H  
ATOM   1747  CA  ALA A 172      -4.928 -17.940  12.414  1.00 15.00      A    C  
ATOM   1748  CB  ALA A 172      -3.933 -18.960  12.944  1.00 15.00      A    C  
ATOM   1749  C   ALA A 172      -5.922 -17.550  13.505  1.00 15.00      A    C  
ATOM   1750  O   ALA A 172      -6.909 -18.250  13.738  1.00 15.00      A    O  
ATOM   1751  N   ALA A 173      -5.659 -16.425  14.166  1.00 15.00      A    N  
ATOM   1752  HN  ALA A 173      -4.861 -15.909  13.930  1.00 15.00      A    H  
ATOM   1753  CA  ALA A 173      -6.529 -15.942  15.233  1.00 15.00      A    C  
ATOM   1754  CB  ALA A 173      -5.707 -15.496  16.431  1.00 15.00      A    C  
ATOM   1755  C   ALA A 173      -7.437 -14.811  14.755  1.00 15.00      A    C  
ATOM   1756  O   ALA A 173      -8.182 -14.229  15.545  1.00 15.00      A    O  
ATOM   1757  N   ALA A 174      -7.374 -14.503  13.461  1.00 15.00      A    N  
ATOM   1758  HN  ALA A 174      -6.759 -14.998  12.880  1.00 15.00      A    H  
ATOM   1759  CA  ALA A 174      -8.198 -13.444  12.887  1.00 15.00      A    C  
ATOM   1760  CB  ALA A 174      -7.721 -13.091  11.487  1.00 15.00      A    C  
ATOM   1761  C   ALA A 174      -9.669 -13.849  12.868  1.00 15.00      A    C  
ATOM   1762  O   ALA A 174     -10.040 -14.845  12.247  1.00 15.00      A    O  
ATOM   1763  N   ARG A 175     -10.499 -13.069  13.554  1.00 15.00      A    N  
ATOM   1764  HN  ARG A 175     -10.140 -12.284  14.019  1.00 15.00      A    H  
ATOM   1765  CA  ARG A 175     -11.929 -13.345  13.630  1.00 15.00      A    C  
ATOM   1766  CB  ARG A 175     -12.379 -13.394  15.092  1.00 15.00      A    C  
ATOM   1767  CG  ARG A 175     -11.929 -14.643  15.831  1.00 15.00      A    C  
ATOM   1768  CD  ARG A 175     -12.716 -15.863  15.378  1.00 15.00      A    C  
ATOM   1769  NE  ARG A 175     -14.055 -15.893  15.964  1.00 15.00      A    N  
ATOM   1770  HE  ARG A 175     -14.120 -16.067  16.926  1.00 15.00      A    H  
ATOM   1771  CZ  ARG A 175     -15.179 -15.702  15.274  1.00 15.00      A    C  
ATOM   1772  NH1 ARG A 175     -15.135 -15.463  13.970  1.00 15.00      A    N  
ATOM   1773 HH11 ARG A 175     -16.018 -15.315  13.438  1.00 15.00      A    H  
ATOM   1774 HH12 ARG A 175     -14.220 -15.423  13.478  1.00 15.00      A    H  
ATOM   1775  NH2 ARG A 175     -16.350 -15.747  15.894  1.00 15.00      A    N  
ATOM   1776 HH21 ARG A 175     -17.229 -15.599  15.359  1.00 15.00      A    H  
ATOM   1777 HH22 ARG A 175     -16.390 -15.930  16.918  1.00 15.00      A    H  
ATOM   1778  C   ARG A 175     -12.742 -12.308  12.863  1.00 15.00      A    C  
ATOM   1779  O   ARG A 175     -13.974 -12.331  12.886  1.00 15.00      A    O  
ATOM   1780  N   GLU A 176     -12.043 -11.405  12.180  1.00 15.00      A    N  
ATOM   1781  HN  GLU A 176     -11.063 -11.446  12.202  1.00 15.00      A    H  
ATOM   1782  CA  GLU A 176     -12.693 -10.355  11.402  1.00 15.00      A    C  
ATOM   1783  CB  GLU A 176     -11.708  -9.228  11.068  1.00 15.00      A    C  
ATOM   1784  CG  GLU A 176     -11.315  -8.363  12.258  1.00 15.00      A    C  
ATOM   1785  CD  GLU A 176     -10.133  -8.912  13.040  1.00 15.00      A    C  
ATOM   1786  OE1 GLU A 176      -9.572  -9.953  12.633  1.00 15.00      A    O  
ATOM   1787  OE2 GLU A 176      -9.762  -8.292  14.058  1.00 15.00      A    O  
ATOM   1788  C   GLU A 176     -13.308 -10.912  10.124  1.00 15.00      A    C  
ATOM   1789  O   GLU A 176     -12.864 -11.937   9.605  1.00 15.00      A    O  
ATOM   1790  N   ASP A 177     -14.334 -10.229   9.625  1.00 15.00      A    N  
ATOM   1791  HN  ASP A 177     -14.637  -9.420  10.088  1.00 15.00      A    H  
ATOM   1792  CA  ASP A 177     -15.019 -10.648   8.408  1.00 15.00      A    C  
ATOM   1793  CB  ASP A 177     -16.356  -9.918   8.273  1.00 15.00      A    C  
ATOM   1794  CG  ASP A 177     -17.230 -10.087   9.500  1.00 15.00      A    C  
ATOM   1795  OD1 ASP A 177     -17.871 -11.148   9.632  1.00 15.00      A    O  
ATOM   1796  OD2 ASP A 177     -17.274  -9.156  10.329  1.00 15.00      A    O  
ATOM   1797  C   ASP A 177     -14.148 -10.399   7.182  1.00 15.00      A    C  
ATOM   1798  O   ASP A 177     -14.173 -11.169   6.220  1.00 15.00      A    O  
ATOM   1799  N   TYR A 178     -13.381  -9.317   7.227  1.00 15.00      A    N  
ATOM   1800  HN  TYR A 178     -13.420  -8.738   8.017  1.00 15.00      A    H  
ATOM   1801  CA  TYR A 178     -12.488  -8.965   6.134  1.00 15.00      A    C  
ATOM   1802  CB  TYR A 178     -12.877  -7.618   5.524  1.00 15.00      A    C  
ATOM   1803  CG  TYR A 178     -14.122  -7.662   4.671  1.00 15.00      A    C  
ATOM   1804  CD1 TYR A 178     -15.368  -7.370   5.210  1.00 15.00      A    C  
ATOM   1805  CD2 TYR A 178     -14.050  -7.990   3.323  1.00 15.00      A    C  
ATOM   1806  CE1 TYR A 178     -16.507  -7.404   4.431  1.00 15.00      A    C  
ATOM   1807  CE2 TYR A 178     -15.184  -8.028   2.536  1.00 15.00      A    C  
ATOM   1808  CZ  TYR A 178     -16.410  -7.734   3.095  1.00 15.00      A    C  
ATOM   1809  OH  TYR A 178     -17.543  -7.766   2.315  1.00 15.00      A    O  
ATOM   1810  HH  TYR A 178     -18.065  -6.974   2.472  1.00 15.00      A    H  
ATOM   1811  C   TYR A 178     -11.047  -8.915   6.615  1.00 15.00      A    C  
ATOM   1812  O   TYR A 178     -10.738  -8.258   7.606  1.00 15.00      A    O  
ATOM   1813  N   VAL A 179     -10.172  -9.626   5.916  1.00 15.00      A    N  
ATOM   1814  HN  VAL A 179     -10.483 -10.141   5.143  1.00 15.00      A    H  
ATOM   1815  CA  VAL A 179      -8.757  -9.656   6.265  1.00 15.00      A    C  
ATOM   1816  CB  VAL A 179      -8.308 -11.054   6.742  1.00 15.00      A    C  
ATOM   1817  CG1 VAL A 179      -6.806 -11.090   6.981  1.00 15.00      A    C  
ATOM   1818  CG2 VAL A 179      -9.051 -11.436   8.012  1.00 15.00      A    C  
ATOM   1819  C   VAL A 179      -7.911  -9.206   5.079  1.00 15.00      A    C  
ATOM   1820  O   VAL A 179      -7.920  -9.833   4.020  1.00 15.00      A    O  
ATOM   1821  N   LEU A 180      -7.194  -8.106   5.264  1.00 15.00      A    N  
ATOM   1822  HN  LEU A 180      -7.230  -7.653   6.133  1.00 15.00      A    H  
ATOM   1823  CA  LEU A 180      -6.351  -7.553   4.216  1.00 15.00      A    C  
ATOM   1824  CB  LEU A 180      -6.837  -6.150   3.835  1.00 15.00      A    C  
ATOM   1825  CG  LEU A 180      -8.274  -6.041   3.317  1.00 15.00      A    C  
ATOM   1826  CD1 LEU A 180      -8.670  -4.581   3.150  1.00 15.00      A    C  
ATOM   1827  CD2 LEU A 180      -8.426  -6.788   2.002  1.00 15.00      A    C  
ATOM   1828  C   LEU A 180      -4.898  -7.481   4.667  1.00 15.00      A    C  
ATOM   1829  O   LEU A 180      -4.610  -7.162   5.819  1.00 15.00      A    O  
ATOM   1830  N   VAL A 181      -3.989  -7.790   3.752  1.00 15.00      A    N  
ATOM   1831  HN  VAL A 181      -4.284  -8.056   2.857  1.00 15.00      A    H  
ATOM   1832  CA  VAL A 181      -2.560  -7.740   4.042  1.00 15.00      A    C  
ATOM   1833  CB  VAL A 181      -1.882  -9.113   3.826  1.00 15.00      A    C  
ATOM   1834  CG1 VAL A 181      -0.412  -9.055   4.210  1.00 15.00      A    C  
ATOM   1835  CG2 VAL A 181      -2.593 -10.195   4.626  1.00 15.00      A    C  
ATOM   1836  C   VAL A 181      -1.900  -6.691   3.152  1.00 15.00      A    C  
ATOM   1837  O   VAL A 181      -2.152  -6.647   1.950  1.00 15.00      A    O  
ATOM   1838  N   ALA A 182      -1.066  -5.839   3.743  1.00 15.00      A    N  
ATOM   1839  HN  ALA A 182      -0.894  -5.923   4.705  1.00 15.00      A    H  
ATOM   1840  CA  ALA A 182      -0.400  -4.786   2.988  1.00 15.00      A    C  
ATOM   1841  CB  ALA A 182      -0.939  -3.423   3.391  1.00 15.00      A    C  
ATOM   1842  C   ALA A 182       1.115  -4.830   3.143  1.00 15.00      A    C  
ATOM   1843  O   ALA A 182       1.637  -5.192   4.196  1.00 15.00      A    O  
ATOM   1844  N   GLY A 183       1.805  -4.459   2.072  1.00 15.00      A    N  
ATOM   1845  HN  GLY A 183       1.318  -4.196   1.263  1.00 15.00      A    H  
ATOM   1846  CA  GLY A 183       3.256  -4.437   2.066  1.00 15.00      A    C  
ATOM   1847  C   GLY A 183       3.775  -3.635   0.889  1.00 15.00      A    C  
ATOM   1848  O   GLY A 183       2.987  -3.161   0.072  1.00 15.00      A    O  
ATOM   1849  N   HIS A 184       5.090  -3.472   0.792  1.00 15.00      A    N  
ATOM   1850  HN  HIS A 184       5.679  -3.860   1.473  1.00 15.00      A    H  
ATOM   1851  CA  HIS A 184       5.669  -2.714  -0.312  1.00 15.00      A    C  
ATOM   1852  CB  HIS A 184       6.940  -1.975   0.112  1.00 15.00      A    C  
ATOM   1853  CG  HIS A 184       7.449  -1.034  -0.936  1.00 15.00      A    C  
ATOM   1854  ND1 HIS A 184       6.771   0.086  -1.353  1.00 15.00      A    N  
ATOM   1855  HD1 HIS A 184       5.906   0.395  -1.012  1.00 15.00      A    H  
ATOM   1856  CD2 HIS A 184       8.585  -1.074  -1.671  1.00 15.00      A    C  
ATOM   1857  CE1 HIS A 184       7.496   0.678  -2.309  1.00 15.00      A    C  
ATOM   1858  NE2 HIS A 184       8.607   0.012  -2.540  1.00 15.00      A    N  
ATOM   1859  C   HIS A 184       5.931  -3.587  -1.538  1.00 15.00      A    C  
ATOM   1860  O   HIS A 184       5.460  -3.277  -2.633  1.00 15.00      A    O  
ATOM   1861  N   TYR A 185       6.676  -4.676  -1.355  1.00 15.00      A    N  
ATOM   1862  HN  TYR A 185       7.013  -4.883  -0.459  1.00 15.00      A    H  
ATOM   1863  CA  TYR A 185       6.991  -5.577  -2.460  1.00 15.00      A    C  
ATOM   1864  CB  TYR A 185       8.093  -6.565  -2.056  1.00 15.00      A    C  
ATOM   1865  CG  TYR A 185       9.416  -5.906  -1.705  1.00 15.00      A    C  
ATOM   1866  CD1 TYR A 185       9.810  -4.722  -2.315  1.00 15.00      A    C  
ATOM   1867  CD2 TYR A 185      10.269  -6.467  -0.763  1.00 15.00      A    C  
ATOM   1868  CE1 TYR A 185      11.012  -4.116  -2.000  1.00 15.00      A    C  
ATOM   1869  CE2 TYR A 185      11.474  -5.866  -0.441  1.00 15.00      A    C  
ATOM   1870  CZ  TYR A 185      11.840  -4.692  -1.062  1.00 15.00      A    C  
ATOM   1871  OH  TYR A 185      13.038  -4.091  -0.745  1.00 15.00      A    O  
ATOM   1872  HH  TYR A 185      12.899  -3.150  -0.603  1.00 15.00      A    H  
ATOM   1873  C   TYR A 185       5.734  -6.313  -2.930  1.00 15.00      A    C  
ATOM   1874  O   TYR A 185       4.899  -6.700  -2.114  1.00 15.00      A    O  
ATOM   1875  N   PRO A 186       5.571  -6.493  -4.256  1.00 15.00      A    N  
ATOM   1876  CA  PRO A 186       4.407  -7.167  -4.826  1.00 15.00      A    C  
ATOM   1877  CB  PRO A 186       4.291  -6.502  -6.198  1.00 15.00      A    C  
ATOM   1878  CG  PRO A 186       5.695  -6.151  -6.579  1.00 15.00      A    C  
ATOM   1879  CD  PRO A 186       6.497  -6.034  -5.304  1.00 15.00      A    C  
ATOM   1880  C   PRO A 186       4.595  -8.676  -4.985  1.00 15.00      A    C  
ATOM   1881  O   PRO A 186       5.693  -9.153  -5.270  1.00 15.00      A    O  
ATOM   1882  N   VAL A 187       3.508  -9.421  -4.793  1.00 15.00      A    N  
ATOM   1883  HN  VAL A 187       2.665  -8.983  -4.554  1.00 15.00      A    H  
ATOM   1884  CA  VAL A 187       3.539 -10.874  -4.929  1.00 15.00      A    C  
ATOM   1885  CB  VAL A 187       2.378 -11.545  -4.159  1.00 15.00      A    C  
ATOM   1886  CG1 VAL A 187       2.433 -13.058  -4.306  1.00 15.00      A    C  
ATOM   1887  CG2 VAL A 187       2.417 -11.154  -2.688  1.00 15.00      A    C  
ATOM   1888  C   VAL A 187       3.475 -11.263  -6.406  1.00 15.00      A    C  
ATOM   1889  O   VAL A 187       4.203 -12.145  -6.858  1.00 15.00      A    O  
ATOM   1890  N   TRP A 188       2.594 -10.595  -7.149  1.00 15.00      A    N  
ATOM   1891  HN  TRP A 188       2.029  -9.919  -6.721  1.00 15.00      A    H  
ATOM   1892  CA  TRP A 188       2.439 -10.843  -8.579  1.00 15.00      A    C  
ATOM   1893  CB  TRP A 188       1.125 -11.578  -8.866  1.00 15.00      A    C  
ATOM   1894  CG  TRP A 188       1.074 -12.981  -8.342  1.00 15.00      A    C  
ATOM   1895  CD1 TRP A 188       0.155 -13.495  -7.476  1.00 15.00      A    C  
ATOM   1896  CD2 TRP A 188       1.977 -14.053  -8.650  1.00 15.00      A    C  
ATOM   1897  NE1 TRP A 188       0.427 -14.817  -7.222  1.00 15.00      A    N  
ATOM   1898  HE1 TRP A 188      -0.091 -15.402  -6.631  1.00 15.00      A    H  
ATOM   1899  CE2 TRP A 188       1.541 -15.183  -7.931  1.00 15.00      A    C  
ATOM   1900  CE3 TRP A 188       3.111 -14.167  -9.461  1.00 15.00      A    C  
ATOM   1901  CZ2 TRP A 188       2.197 -16.409  -7.999  1.00 15.00      A    C  
ATOM   1902  CZ3 TRP A 188       3.761 -15.384  -9.527  1.00 15.00      A    C  
ATOM   1903  CH2 TRP A 188       3.302 -16.490  -8.801  1.00 15.00      A    C  
ATOM   1904  C   TRP A 188       2.461  -9.525  -9.343  1.00 15.00      A    C  
ATOM   1905  O   TRP A 188       1.705  -8.607  -9.023  1.00 15.00      A    O  
ATOM   1906  N   SER A 189       3.325  -9.431 -10.352  1.00 15.00      A    N  
ATOM   1907  HN  SER A 189       3.901 -10.196 -10.564  1.00 15.00      A    H  
ATOM   1908  CA  SER A 189       3.429  -8.209 -11.150  1.00 15.00      A    C  
ATOM   1909  CB  SER A 189       4.187  -7.126 -10.381  1.00 15.00      A    C  
ATOM   1910  OG  SER A 189       4.043  -5.866 -11.010  1.00 15.00      A    O  
ATOM   1911  HG  SER A 189       4.871  -5.622 -11.433  1.00 15.00      A    H  
ATOM   1912  C   SER A 189       4.099  -8.457 -12.498  1.00 15.00      A    C  
ATOM   1913  O   SER A 189       4.965  -9.324 -12.627  1.00 15.00      A    O  
ATOM   1914  N   ILE A 190       3.691  -7.678 -13.498  1.00 15.00      A    N  
ATOM   1915  HN  ILE A 190       2.999  -7.007 -13.323  1.00 15.00      A    H  
ATOM   1916  CA  ILE A 190       4.241  -7.791 -14.847  1.00 15.00      A    C  
ATOM   1917  CB  ILE A 190       3.125  -7.997 -15.897  1.00 15.00      A    C  
ATOM   1918  CG1 ILE A 190       2.289  -6.723 -16.062  1.00 15.00      A    C  
ATOM   1919  CG2 ILE A 190       2.236  -9.172 -15.514  1.00 15.00      A    C  
ATOM   1920  CD1 ILE A 190       1.466  -6.683 -17.334  1.00 15.00      A    C  
ATOM   1921  C   ILE A 190       5.043  -6.543 -15.215  1.00 15.00      A    C  
ATOM   1922  O   ILE A 190       5.377  -6.327 -16.378  1.00 15.00      A    O  
ATOM   1923  N   ALA A 191       5.374  -5.742 -14.207  1.00 15.00      A    N  
ATOM   1924  HN  ALA A 191       5.120  -5.995 -13.295  1.00 15.00      A    H  
ATOM   1925  CA  ALA A 191       6.110  -4.498 -14.415  1.00 15.00      A    C  
ATOM   1926  CB  ALA A 191       5.705  -3.475 -13.368  1.00 15.00      A    C  
ATOM   1927  C   ALA A 191       7.628  -4.695 -14.443  1.00 15.00      A    C  
ATOM   1928  O   ALA A 191       8.119  -5.782 -14.752  1.00 15.00      A    O  
ATOM   1929  N   GLU A 192       8.362  -3.622 -14.134  1.00 15.00      A    N  
ATOM   1930  HN  GLU A 192       7.904  -2.787 -13.901  1.00 15.00      A    H  
ATOM   1931  CA  GLU A 192       9.823  -3.643 -14.138  1.00 15.00      A    C  
ATOM   1932  CB  GLU A 192      10.408  -2.230 -14.000  1.00 15.00      A    C  
ATOM   1933  CG  GLU A 192      10.102  -1.528 -12.681  1.00 15.00      A    C  
ATOM   1934  CD  GLU A 192       8.862  -0.649 -12.728  1.00 15.00      A    C  
ATOM   1935  OE1 GLU A 192       7.992  -0.883 -13.596  1.00 15.00      A    O  
ATOM   1936  OE2 GLU A 192       8.759   0.275 -11.888  1.00 15.00      A    O  
ATOM   1937  C   GLU A 192      10.424  -4.594 -13.101  1.00 15.00      A    C  
ATOM   1938  O   GLU A 192      11.342  -5.350 -13.418  1.00 15.00      A    O  
ATOM   1939  N   HIS A 193       9.916  -4.555 -11.869  1.00 15.00      A    N  
ATOM   1940  HN  HIS A 193       9.190  -3.925 -11.666  1.00 15.00      A    H  
ATOM   1941  CA  HIS A 193      10.427  -5.425 -10.807  1.00 15.00      A    C  
ATOM   1942  CB  HIS A 193      10.161  -4.834  -9.417  1.00 15.00      A    C  
ATOM   1943  CG  HIS A 193      10.951  -3.594  -9.114  1.00 15.00      A    C  
ATOM   1944  ND1 HIS A 193      12.298  -3.650  -8.838  1.00 15.00      A    N  
ATOM   1945  CD2 HIS A 193      10.538  -2.301  -9.052  1.00 15.00      A    C  
ATOM   1946  CE1 HIS A 193      12.673  -2.405  -8.617  1.00 15.00      A    C  
ATOM   1947  NE2 HIS A 193      11.645  -1.555  -8.733  1.00 15.00      A    N  
ATOM   1948  HE2 HIS A 193      11.674  -0.584  -8.607  1.00 15.00      A    H  
ATOM   1949  C   HIS A 193       9.845  -6.831 -10.910  1.00 15.00      A    C  
ATOM   1950  O   HIS A 193      10.554  -7.820 -10.721  1.00 15.00      A    O  
ATOM   1951  N   GLY A 194       8.551  -6.911 -11.212  1.00 15.00      A    N  
ATOM   1952  HN  GLY A 194       8.037  -6.086 -11.342  1.00 15.00      A    H  
ATOM   1953  CA  GLY A 194       7.897  -8.199 -11.346  1.00 15.00      A    C  
ATOM   1954  C   GLY A 194       7.485  -8.799 -10.015  1.00 15.00      A    C  
ATOM   1955  O   GLY A 194       7.350  -8.082  -9.023  1.00 15.00      A    O  
ATOM   1956  N   PRO A 195       7.275 -10.128  -9.967  1.00 15.00      A    N  
ATOM   1957  CA  PRO A 195       6.870 -10.835  -8.751  1.00 15.00      A    C  
ATOM   1958  CB  PRO A 195       6.299 -12.165  -9.279  1.00 15.00      A    C  
ATOM   1959  CG  PRO A 195       6.373 -12.089 -10.773  1.00 15.00      A    C  
ATOM   1960  CD  PRO A 195       7.406 -11.052 -11.096  1.00 15.00      A    C  
ATOM   1961  C   PRO A 195       8.048 -11.113  -7.818  1.00 15.00      A    C  
ATOM   1962  O   PRO A 195       9.108 -11.566  -8.257  1.00 15.00      A    O  
ATOM   1963  N   THR A 196       7.852 -10.836  -6.530  1.00 15.00      A    N  
ATOM   1964  HN  THR A 196       6.990 -10.466  -6.249  1.00 15.00      A    H  
ATOM   1965  CA  THR A 196       8.885 -11.065  -5.525  1.00 15.00      A    C  
ATOM   1966  CB  THR A 196       8.649 -10.199  -4.268  1.00 15.00      A    C  
ATOM   1967  OG1 THR A 196       8.636  -8.815  -4.636  1.00 15.00      A    O  
ATOM   1968  HG1 THR A 196       7.742  -8.554  -4.868  1.00 15.00      A    H  
ATOM   1969  CG2 THR A 196       9.747 -10.426  -3.240  1.00 15.00      A    C  
ATOM   1970  C   THR A 196       8.914 -12.538  -5.125  1.00 15.00      A    C  
ATOM   1971  O   THR A 196       7.950 -13.049  -4.563  1.00 15.00      A    O  
ATOM   1972  N   HIS A 197      10.034 -13.207  -5.412  1.00 15.00      A    N  
ATOM   1973  HN  HIS A 197      10.775 -12.728  -5.837  1.00 15.00      A    H  
ATOM   1974  CA  HIS A 197      10.199 -14.630  -5.106  1.00 15.00      A    C  
ATOM   1975  CB  HIS A 197      11.573 -15.117  -5.586  1.00 15.00      A    C  
ATOM   1976  CG  HIS A 197      11.801 -16.592  -5.421  1.00 15.00      A    C  
ATOM   1977  ND1 HIS A 197      12.711 -17.081  -4.512  1.00 15.00      A    N  
ATOM   1978  CD2 HIS A 197      11.225 -17.630  -6.078  1.00 15.00      A    C  
ATOM   1979  CE1 HIS A 197      12.670 -18.394  -4.631  1.00 15.00      A    C  
ATOM   1980  NE2 HIS A 197      11.788 -18.773  -5.564  1.00 15.00      A    N  
ATOM   1981  HE2 HIS A 197      11.584 -19.691  -5.834  1.00 15.00      A    H  
ATOM   1982  C   HIS A 197      10.016 -14.932  -3.619  1.00 15.00      A    C  
ATOM   1983  O   HIS A 197       9.448 -15.962  -3.253  1.00 15.00      A    O  
ATOM   1984  N   CYS A 198      10.491 -14.028  -2.770  1.00 15.00      A    N  
ATOM   1985  HN  CYS A 198      10.923 -13.223  -3.123  1.00 15.00      A    H  
ATOM   1986  CA  CYS A 198      10.386 -14.200  -1.324  1.00 15.00      A    C  
ATOM   1987  C   CYS A 198       8.932 -14.185  -0.845  1.00 15.00      A    C  
ATOM   1988  O   CYS A 198       8.565 -14.929   0.066  1.00 15.00      A    O  
ATOM   1989  CB  CYS A 198      11.197 -13.120  -0.609  1.00 15.00      A    C  
ATOM   1990  SG  CYS A 198      10.730 -12.847   1.130  1.00 15.00      A    S  
ATOM   1991  N   LEU A 199       8.109 -13.344  -1.467  1.00 15.00      A    N  
ATOM   1992  HN  LEU A 199       8.456 -12.781  -2.189  1.00 15.00      A    H  
ATOM   1993  CA  LEU A 199       6.703 -13.236  -1.095  1.00 15.00      A    C  
ATOM   1994  CB  LEU A 199       6.151 -11.855  -1.443  1.00 15.00      A    C  
ATOM   1995  CG  LEU A 199       6.724 -10.680  -0.650  1.00 15.00      A    C  
ATOM   1996  CD1 LEU A 199       6.036  -9.392  -1.056  1.00 15.00      A    C  
ATOM   1997  CD2 LEU A 199       6.580 -10.914   0.846  1.00 15.00      A    C  
ATOM   1998  C   LEU A 199       5.850 -14.328  -1.737  1.00 15.00      A    C  
ATOM   1999  O   LEU A 199       4.803 -14.690  -1.211  1.00 15.00      A    O  
ATOM   2000  N   VAL A 200       6.295 -14.847  -2.875  1.00 15.00      A    N  
ATOM   2001  HN  VAL A 200       7.134 -14.513  -3.259  1.00 15.00      A    H  
ATOM   2002  CA  VAL A 200       5.562 -15.904  -3.572  1.00 15.00      A    C  
ATOM   2003  CB  VAL A 200       5.972 -15.977  -5.065  1.00 15.00      A    C  
ATOM   2004  CG1 VAL A 200       5.263 -17.115  -5.786  1.00 15.00      A    C  
ATOM   2005  CG2 VAL A 200       5.686 -14.660  -5.764  1.00 15.00      A    C  
ATOM   2006  C   VAL A 200       5.812 -17.261  -2.908  1.00 15.00      A    C  
ATOM   2007  O   VAL A 200       4.994 -18.177  -3.004  1.00 15.00      A    O  
ATOM   2008  N   LYS A 201       6.931 -17.370  -2.204  1.00 15.00      A    N  
ATOM   2009  HN  LYS A 201       7.522 -16.592  -2.121  1.00 15.00      A    H  
ATOM   2010  CA  LYS A 201       7.310 -18.616  -1.554  1.00 15.00      A    C  
ATOM   2011  CB  LYS A 201       8.818 -18.823  -1.722  1.00 15.00      A    C  
ATOM   2012  CG  LYS A 201       9.320 -20.224  -1.417  1.00 15.00      A    C  
ATOM   2013  CD  LYS A 201      10.703 -20.433  -2.012  1.00 15.00      A    C  
ATOM   2014  CE  LYS A 201      11.418 -21.616  -1.381  1.00 15.00      A    C  
ATOM   2015  NZ  LYS A 201      12.734 -21.872  -2.032  1.00 15.00      A    N  
ATOM   2016  HZ1 LYS A 201      13.169 -20.972  -2.323  1.00 15.00      A    H  
ATOM   2017  HZ2 LYS A 201      12.608 -22.470  -2.872  1.00 15.00      A    H  
ATOM   2018  HZ3 LYS A 201      13.375 -22.355  -1.370  1.00 15.00      A    H  
ATOM   2019  C   LYS A 201       6.925 -18.668  -0.071  1.00 15.00      A    C  
ATOM   2020  O   LYS A 201       6.738 -19.755   0.480  1.00 15.00      A    O  
ATOM   2021  N   GLN A 202       6.794 -17.507   0.577  1.00 15.00      A    N  
ATOM   2022  HN  GLN A 202       6.927 -16.665   0.094  1.00 15.00      A    H  
ATOM   2023  CA  GLN A 202       6.462 -17.478   2.005  1.00 15.00      A    C  
ATOM   2024  CB  GLN A 202       7.576 -16.796   2.806  1.00 15.00      A    C  
ATOM   2025  CG  GLN A 202       8.968 -17.360   2.570  1.00 15.00      A    C  
ATOM   2026  CD  GLN A 202       9.985 -16.827   3.562  1.00 15.00      A    C  
ATOM   2027  OE1 GLN A 202      10.211 -17.424   4.615  1.00 15.00      A    O  
ATOM   2028  NE2 GLN A 202      10.603 -15.697   3.235  1.00 15.00      A    N  
ATOM   2029 HE21 GLN A 202      10.373 -15.272   2.382  1.00 15.00      A    H  
ATOM   2030 HE22 GLN A 202      11.264 -15.333   3.861  1.00 15.00      A    H  
ATOM   2031  C   GLN A 202       5.122 -16.806   2.328  1.00 15.00      A    C  
ATOM   2032  O   GLN A 202       4.425 -17.226   3.253  1.00 15.00      A    O  
ATOM   2033  N   LEU A 203       4.761 -15.773   1.574  1.00 15.00      A    N  
ATOM   2034  HN  LEU A 203       5.334 -15.501   0.827  1.00 15.00      A    H  
ATOM   2035  CA  LEU A 203       3.522 -15.034   1.837  1.00 15.00      A    C  
ATOM   2036  CB  LEU A 203       3.714 -13.541   1.546  1.00 15.00      A    C  
ATOM   2037  CG  LEU A 203       2.505 -12.632   1.785  1.00 15.00      A    C  
ATOM   2038  CD1 LEU A 203       2.104 -12.637   3.252  1.00 15.00      A    C  
ATOM   2039  CD2 LEU A 203       2.806 -11.218   1.317  1.00 15.00      A    C  
ATOM   2040  C   LEU A 203       2.299 -15.577   1.093  1.00 15.00      A    C  
ATOM   2041  O   LEU A 203       1.213 -15.664   1.668  1.00 15.00      A    O  
ATOM   2042  N   ARG A 204       2.477 -15.936  -0.179  1.00 15.00      A    N  
ATOM   2043  HN  ARG A 204       3.372 -15.853  -0.571  1.00 15.00      A    H  
ATOM   2044  CA  ARG A 204       1.381 -16.448  -1.010  1.00 15.00      A    C  
ATOM   2045  CB  ARG A 204       1.857 -16.809  -2.423  1.00 15.00      A    C  
ATOM   2046  CG  ARG A 204       0.749 -17.332  -3.327  1.00 15.00      A    C  
ATOM   2047  CD  ARG A 204       1.282 -17.778  -4.680  1.00 15.00      A    C  
ATOM   2048  NE  ARG A 204       2.463 -18.631  -4.557  1.00 15.00      A    N  
ATOM   2049  HE  ARG A 204       3.338 -18.208  -4.688  1.00 15.00      A    H  
ATOM   2050  CZ  ARG A 204       2.422 -19.934  -4.277  1.00 15.00      A    C  
ATOM   2051  NH1 ARG A 204       1.259 -20.546  -4.086  1.00 15.00      A    N  
ATOM   2052 HH11 ARG A 204       0.370 -20.009  -4.154  1.00 15.00      A    H  
ATOM   2053 HH12 ARG A 204       1.236 -21.563  -3.867  1.00 15.00      A    H  
ATOM   2054  NH2 ARG A 204       3.550 -20.625  -4.188  1.00 15.00      A    N  
ATOM   2055 HH21 ARG A 204       3.523 -21.641  -3.968  1.00 15.00      A    H  
ATOM   2056 HH22 ARG A 204       4.464 -20.150  -4.337  1.00 15.00      A    H  
ATOM   2057  C   ARG A 204       0.573 -17.596  -0.379  1.00 15.00      A    C  
ATOM   2058  O   ARG A 204      -0.657 -17.522  -0.339  1.00 15.00      A    O  
ATOM   2059  N   PRO A 205       1.227 -18.683   0.108  1.00 15.00      A    N  
ATOM   2060  CA  PRO A 205       0.520 -19.822   0.724  1.00 15.00      A    C  
ATOM   2061  CB  PRO A 205       1.653 -20.733   1.205  1.00 15.00      A    C  
ATOM   2062  CG  PRO A 205       2.808 -20.381   0.335  1.00 15.00      A    C  
ATOM   2063  CD  PRO A 205       2.688 -18.908   0.077  1.00 15.00      A    C  
ATOM   2064  C   PRO A 205      -0.372 -19.427   1.905  1.00 15.00      A    C  
ATOM   2065  O   PRO A 205      -1.444 -20.000   2.094  1.00 15.00      A    O  
ATOM   2066  N   LEU A 206       0.069 -18.443   2.686  1.00 15.00      A    N  
ATOM   2067  HN  LEU A 206       0.923 -18.012   2.470  1.00 15.00      A    H  
ATOM   2068  CA  LEU A 206      -0.682 -17.984   3.857  1.00 15.00      A    C  
ATOM   2069  CB  LEU A 206       0.201 -17.104   4.747  1.00 15.00      A    C  
ATOM   2070  CG  LEU A 206       1.438 -17.772   5.348  1.00 15.00      A    C  
ATOM   2071  CD1 LEU A 206       2.260 -16.762   6.133  1.00 15.00      A    C  
ATOM   2072  CD2 LEU A 206       1.040 -18.945   6.231  1.00 15.00      A    C  
ATOM   2073  C   LEU A 206      -1.951 -17.219   3.484  1.00 15.00      A    C  
ATOM   2074  O   LEU A 206      -2.909 -17.181   4.258  1.00 15.00      A    O  
ATOM   2075  N   LEU A 207      -1.953 -16.613   2.300  1.00 15.00      A    N  
ATOM   2076  HN  LEU A 207      -1.165 -16.690   1.724  1.00 15.00      A    H  
ATOM   2077  CA  LEU A 207      -3.097 -15.833   1.836  1.00 15.00      A    C  
ATOM   2078  CB  LEU A 207      -2.726 -15.011   0.596  1.00 15.00      A    C  
ATOM   2079  CG  LEU A 207      -1.551 -14.040   0.748  1.00 15.00      A    C  
ATOM   2080  CD1 LEU A 207      -1.236 -13.371  -0.581  1.00 15.00      A    C  
ATOM   2081  CD2 LEU A 207      -1.843 -12.997   1.817  1.00 15.00      A    C  
ATOM   2082  C   LEU A 207      -4.322 -16.703   1.545  1.00 15.00      A    C  
ATOM   2083  O   LEU A 207      -5.448 -16.318   1.849  1.00 15.00      A    O  
ATOM   2084  N   ALA A 208      -4.099 -17.876   0.965  1.00 15.00      A    N  
ATOM   2085  HN  ALA A 208      -3.179 -18.141   0.759  1.00 15.00      A    H  
ATOM   2086  CA  ALA A 208      -5.197 -18.778   0.621  1.00 15.00      A    C  
ATOM   2087  CB  ALA A 208      -4.844 -19.591  -0.615  1.00 15.00      A    C  
ATOM   2088  C   ALA A 208      -5.599 -19.702   1.774  1.00 15.00      A    C  
ATOM   2089  O   ALA A 208      -6.735 -20.174   1.829  1.00 15.00      A    O  
ATOM   2090  N   THR A 209      -4.670 -19.957   2.690  1.00 15.00      A    N  
ATOM   2091  HN  THR A 209      -3.785 -19.546   2.602  1.00 15.00      A    H  
ATOM   2092  CA  THR A 209      -4.938 -20.840   3.826  1.00 15.00      A    C  
ATOM   2093  CB  THR A 209      -3.624 -21.350   4.464  1.00 15.00      A    C  
ATOM   2094  OG1 THR A 209      -2.859 -22.053   3.478  1.00 15.00      A    O  
ATOM   2095  HG1 THR A 209      -3.445 -22.607   2.956  1.00 15.00      A    H  
ATOM   2096  CG2 THR A 209      -3.904 -22.286   5.632  1.00 15.00      A    C  
ATOM   2097  C   THR A 209      -5.802 -20.166   4.895  1.00 15.00      A    C  
ATOM   2098  O   THR A 209      -6.635 -20.814   5.530  1.00 15.00      A    O  
ATOM   2099  N   TYR A 210      -5.619 -18.864   5.082  1.00 15.00      A    N  
ATOM   2100  HN  TYR A 210      -4.965 -18.383   4.532  1.00 15.00      A    H  
ATOM   2101  CA  TYR A 210      -6.376 -18.137   6.096  1.00 15.00      A    C  
ATOM   2102  CB  TYR A 210      -5.441 -17.337   7.001  1.00 15.00      A    C  
ATOM   2103  CG  TYR A 210      -4.492 -18.221   7.780  1.00 15.00      A    C  
ATOM   2104  CD1 TYR A 210      -4.969 -19.096   8.749  1.00 15.00      A    C  
ATOM   2105  CD2 TYR A 210      -3.124 -18.197   7.538  1.00 15.00      A    C  
ATOM   2106  CE1 TYR A 210      -4.113 -19.921   9.453  1.00 15.00      A    C  
ATOM   2107  CE2 TYR A 210      -2.260 -19.017   8.239  1.00 15.00      A    C  
ATOM   2108  CZ  TYR A 210      -2.759 -19.877   9.194  1.00 15.00      A    C  
ATOM   2109  OH  TYR A 210      -1.903 -20.700   9.889  1.00 15.00      A    O  
ATOM   2110  HH  TYR A 210      -2.266 -21.589   9.917  1.00 15.00      A    H  
ATOM   2111  C   TYR A 210      -7.494 -17.273   5.514  1.00 15.00      A    C  
ATOM   2112  O   TYR A 210      -8.108 -16.479   6.228  1.00 15.00      A    O  
ATOM   2113  N   GLY A 211      -7.758 -17.445   4.221  1.00 15.00      A    N  
ATOM   2114  HN  GLY A 211      -7.228 -18.090   3.708  1.00 15.00      A    H  
ATOM   2115  CA  GLY A 211      -8.821 -16.699   3.560  1.00 15.00      A    C  
ATOM   2116  C   GLY A 211      -8.612 -15.195   3.527  1.00 15.00      A    C  
ATOM   2117  O   GLY A 211      -9.450 -14.438   4.020  1.00 15.00      A    O  
ATOM   2118  N   VAL A 212      -7.497 -14.761   2.951  1.00 15.00      A    N  
ATOM   2119  HN  VAL A 212      -6.858 -15.412   2.595  1.00 15.00      A    H  
ATOM   2120  CA  VAL A 212      -7.203 -13.337   2.837  1.00 15.00      A    C  
ATOM   2121  CB  VAL A 212      -5.684 -13.065   2.768  1.00 15.00      A    C  
ATOM   2122  CG1 VAL A 212      -5.406 -11.577   2.606  1.00 15.00      A    C  
ATOM   2123  CG2 VAL A 212      -4.993 -13.603   4.013  1.00 15.00      A    C  
ATOM   2124  C   VAL A 212      -7.891 -12.769   1.600  1.00 15.00      A    C  
ATOM   2125  O   VAL A 212      -7.718 -13.287   0.496  1.00 15.00      A    O  
ATOM   2126  N   THR A 213      -8.675 -11.711   1.798  1.00 15.00      A    N  
ATOM   2127  HN  THR A 213      -8.756 -11.345   2.703  1.00 15.00      A    H  
ATOM   2128  CA  THR A 213      -9.414 -11.078   0.711  1.00 15.00      A    C  
ATOM   2129  CB  THR A 213     -10.314  -9.932   1.222  1.00 15.00      A    C  
ATOM   2130  OG1 THR A 213     -11.158 -10.421   2.273  1.00 15.00      A    O  
ATOM   2131  HG1 THR A 213     -11.907 -10.885   1.891  1.00 15.00      A    H  
ATOM   2132  CG2 THR A 213     -11.190  -9.397   0.098  1.00 15.00      A    C  
ATOM   2133  C   THR A 213      -8.501 -10.567  -0.407  1.00 15.00      A    C  
ATOM   2134  O   THR A 213      -8.620 -11.002  -1.554  1.00 15.00      A    O  
ATOM   2135  N   ALA A 214      -7.590  -9.652  -0.077  1.00 15.00      A    N  
ATOM   2136  HN  ALA A 214      -7.524  -9.350   0.852  1.00 15.00      A    H  
ATOM   2137  CA  ALA A 214      -6.686  -9.097  -1.079  1.00 15.00      A    C  
ATOM   2138  CB  ALA A 214      -7.378  -7.988  -1.859  1.00 15.00      A    C  
ATOM   2139  C   ALA A 214      -5.383  -8.586  -0.473  1.00 15.00      A    C  
ATOM   2140  O   ALA A 214      -5.316  -8.259   0.714  1.00 15.00      A    O  
ATOM   2141  N   TYR A 215      -4.348  -8.524  -1.307  1.00 15.00      A    N  
ATOM   2142  HN  TYR A 215      -4.470  -8.813  -2.236  1.00 15.00      A    H  
ATOM   2143  CA  TYR A 215      -3.038  -8.046  -0.883  1.00 15.00      A    C  
ATOM   2144  CB  TYR A 215      -1.958  -9.097  -1.161  1.00 15.00      A    C  
ATOM   2145  CG  TYR A 215      -0.559  -8.646  -0.797  1.00 15.00      A    C  
ATOM   2146  CD1 TYR A 215      -0.147  -8.598   0.527  1.00 15.00      A    C  
ATOM   2147  CD2 TYR A 215       0.349  -8.263  -1.778  1.00 15.00      A    C  
ATOM   2148  CE1 TYR A 215       1.125  -8.182   0.866  1.00 15.00      A    C  
ATOM   2149  CE2 TYR A 215       1.624  -7.847  -1.447  1.00 15.00      A    C  
ATOM   2150  CZ  TYR A 215       2.006  -7.808  -0.124  1.00 15.00      A    C  
ATOM   2151  OH  TYR A 215       3.274  -7.397   0.212  1.00 15.00      A    O  
ATOM   2152  HH  TYR A 215       3.538  -6.673  -0.361  1.00 15.00      A    H  
ATOM   2153  C   TYR A 215      -2.688  -6.735  -1.583  1.00 15.00      A    C  
ATOM   2154  O   TYR A 215      -2.558  -6.688  -2.807  1.00 15.00      A    O  
ATOM   2155  N   LEU A 216      -2.539  -5.673  -0.798  1.00 15.00      A    N  
ATOM   2156  HN  LEU A 216      -2.658  -5.774   0.170  1.00 15.00      A    H  
ATOM   2157  CA  LEU A 216      -2.198  -4.362  -1.338  1.00 15.00      A    C  
ATOM   2158  CB  LEU A 216      -2.896  -3.251  -0.544  1.00 15.00      A    C  
ATOM   2159  CG  LEU A 216      -4.425  -3.197  -0.644  1.00 15.00      A    C  
ATOM   2160  CD1 LEU A 216      -5.075  -4.094   0.401  1.00 15.00      A    C  
ATOM   2161  CD2 LEU A 216      -4.920  -1.765  -0.508  1.00 15.00      A    C  
ATOM   2162  C   LEU A 216      -0.688  -4.157  -1.314  1.00 15.00      A    C  
ATOM   2163  O   LEU A 216      -0.025  -4.510  -0.339  1.00 15.00      A    O  
ATOM   2164  N   CYS A 217      -0.145  -3.593  -2.390  1.00 15.00      A    N  
ATOM   2165  HN  CYS A 217      -0.722  -3.334  -3.141  1.00 15.00      A    H  
ATOM   2166  CA  CYS A 217       1.292  -3.357  -2.478  1.00 15.00      A    C  
ATOM   2167  CB  CYS A 217       2.017  -4.638  -2.900  1.00 15.00      A    C  
ATOM   2168  SG  CYS A 217       1.494  -5.298  -4.501  1.00 15.00      A    S  
ATOM   2169  HG  CYS A 217       0.236  -5.696  -4.391  1.00 15.00      A    H  
ATOM   2170  C   CYS A 217       1.631  -2.232  -3.449  1.00 15.00      A    C  
ATOM   2171  O   CYS A 217       0.760  -1.707  -4.144  1.00 15.00      A    O  
ATOM   2172  N   GLY A 218       2.910  -1.873  -3.481  1.00 15.00      A    N  
ATOM   2173  HN  GLY A 218       3.547  -2.331  -2.894  1.00 15.00      A    H  
ATOM   2174  CA  GLY A 218       3.378  -0.825  -4.367  1.00 15.00      A    C  
ATOM   2175  C   GLY A 218       4.584  -1.281  -5.165  1.00 15.00      A    C  
ATOM   2176  O   GLY A 218       4.464  -2.169  -6.010  1.00 15.00      A    O  
ATOM   2177  N   HIS A 219       5.743  -0.680  -4.875  1.00 15.00      A    N  
ATOM   2178  HN  HIS A 219       5.747   0.017  -4.188  1.00 15.00      A    H  
ATOM   2179  CA  HIS A 219       7.009  -1.006  -5.547  1.00 15.00      A    C  
ATOM   2180  CB  HIS A 219       7.385  -2.485  -5.385  1.00 15.00      A    C  
ATOM   2181  CG  HIS A 219       8.861  -2.741  -5.410  1.00 15.00      A    C  
ATOM   2182  ND1 HIS A 219       9.808  -1.811  -5.045  1.00 15.00      A    N  
ATOM   2183  HD1 HIS A 219       9.629  -0.898  -4.732  1.00 15.00      A    H  
ATOM   2184  CD2 HIS A 219       9.552  -3.854  -5.763  1.00 15.00      A    C  
ATOM   2185  CE1 HIS A 219      11.016  -2.375  -5.185  1.00 15.00      A    C  
ATOM   2186  NE2 HIS A 219      10.915  -3.617  -5.616  1.00 15.00      A    N  
ATOM   2187  C   HIS A 219       7.017  -0.580  -7.016  1.00 15.00      A    C  
ATOM   2188  O   HIS A 219       7.655   0.409  -7.376  1.00 15.00      A    O  
ATOM   2189  N   ASP A 220       6.321  -1.340  -7.862  1.00 15.00      A    N  
ATOM   2190  HN  ASP A 220       5.846  -2.124  -7.521  1.00 15.00      A    H  
ATOM   2191  CA  ASP A 220       6.242  -1.029  -9.285  1.00 15.00      A    C  
ATOM   2192  CB  ASP A 220       5.676  -2.214 -10.064  1.00 15.00      A    C  
ATOM   2193  CG  ASP A 220       6.693  -3.325 -10.223  1.00 15.00      A    C  
ATOM   2194  OD1 ASP A 220       7.825  -3.026 -10.642  1.00 15.00      A    O  
ATOM   2195  OD2 ASP A 220       6.356  -4.494  -9.941  1.00 15.00      A    O  
ATOM   2196  C   ASP A 220       5.413   0.232  -9.508  1.00 15.00      A    C  
ATOM   2197  O   ASP A 220       4.303   0.355  -8.987  1.00 15.00      A    O  
ATOM   2198  N   HIS A 221       5.960   1.164 -10.284  1.00 15.00      A    N  
ATOM   2199  HN  HIS A 221       6.835   0.989 -10.693  1.00 15.00      A    H  
ATOM   2200  CA  HIS A 221       5.293   2.440 -10.545  1.00 15.00      A    C  
ATOM   2201  CB  HIS A 221       6.313   3.534 -10.880  1.00 15.00      A    C  
ATOM   2202  CG  HIS A 221       7.456   3.608  -9.916  1.00 15.00      A    C  
ATOM   2203  ND1 HIS A 221       8.773   3.744 -10.294  1.00 15.00      A    N  
ATOM   2204  HD1 HIS A 221       9.105   3.813 -11.213  1.00 15.00      A    H  
ATOM   2205  CD2 HIS A 221       7.462   3.552  -8.562  1.00 15.00      A    C  
ATOM   2206  CE1 HIS A 221       9.520   3.751  -9.182  1.00 15.00      A    C  
ATOM   2207  NE2 HIS A 221       8.771   3.639  -8.105  1.00 15.00      A    N  
ATOM   2208  C   HIS A 221       4.226   2.349 -11.631  1.00 15.00      A    C  
ATOM   2209  O   HIS A 221       4.439   2.786 -12.760  1.00 15.00      A    O  
ATOM   2210  N   ASN A 222       3.077   1.779 -11.272  1.00 15.00      A    N  
ATOM   2211  HN  ASN A 222       2.982   1.448 -10.354  1.00 15.00      A    H  
ATOM   2212  CA  ASN A 222       1.952   1.623 -12.194  1.00 15.00      A    C  
ATOM   2213  CB  ASN A 222       2.320   0.756 -13.408  1.00 15.00      A    C  
ATOM   2214  CG  ASN A 222       3.169  -0.449 -13.051  1.00 15.00      A    C  
ATOM   2215  OD1 ASN A 222       2.677  -1.416 -12.475  1.00 15.00      A    O  
ATOM   2216  ND2 ASN A 222       4.451  -0.397 -13.402  1.00 15.00      A    N  
ATOM   2217 HD21 ASN A 222       4.774   0.404 -13.866  1.00 15.00      A    H  
ATOM   2218 HD22 ASN A 222       5.023  -1.163 -13.182  1.00 15.00      A    H  
ATOM   2219  C   ASN A 222       0.737   1.045 -11.470  1.00 15.00      A    C  
ATOM   2220  O   ASN A 222       0.803   0.744 -10.278  1.00 15.00      A    O  
ATOM   2221  N   LEU A 223      -0.370   0.894 -12.193  1.00 15.00      A    N  
ATOM   2222  HN  LEU A 223      -0.359   1.143 -13.141  1.00 15.00      A    H  
ATOM   2223  CA  LEU A 223      -1.597   0.354 -11.613  1.00 15.00      A    C  
ATOM   2224  CB  LEU A 223      -2.776   1.291 -11.881  1.00 15.00      A    C  
ATOM   2225  CG  LEU A 223      -2.654   2.706 -11.314  1.00 15.00      A    C  
ATOM   2226  CD1 LEU A 223      -3.840   3.554 -11.745  1.00 15.00      A    C  
ATOM   2227  CD2 LEU A 223      -2.543   2.672  -9.797  1.00 15.00      A    C  
ATOM   2228  C   LEU A 223      -1.893  -1.031 -12.170  1.00 15.00      A    C  
ATOM   2229  O   LEU A 223      -1.968  -1.217 -13.385  1.00 15.00      A    O  
ATOM   2230  N   GLN A 224      -2.074  -1.998 -11.279  1.00 15.00      A    N  
ATOM   2231  HN  GLN A 224      -2.031  -1.784 -10.323  1.00 15.00      A    H  
ATOM   2232  CA  GLN A 224      -2.340  -3.369 -11.691  1.00 15.00      A    C  
ATOM   2233  CB  GLN A 224      -1.039  -4.170 -11.714  1.00 15.00      A    C  
ATOM   2234  CG  GLN A 224      -0.235  -4.065 -12.993  1.00 15.00      A    C  
ATOM   2235  CD  GLN A 224       1.042  -4.873 -12.918  1.00 15.00      A    C  
ATOM   2236  OE1 GLN A 224       1.074  -6.045 -13.290  1.00 15.00      A    O  
ATOM   2237  NE2 GLN A 224       2.100  -4.255 -12.416  1.00 15.00      A    N  
ATOM   2238 HE21 GLN A 224       1.998  -3.324 -12.126  1.00 15.00      A    H  
ATOM   2239 HE22 GLN A 224       2.939  -4.756 -12.346  1.00 15.00      A    H  
ATOM   2240  C   GLN A 224      -3.301  -4.076 -10.750  1.00 15.00      A    C  
ATOM   2241  O   GLN A 224      -3.352  -3.785  -9.556  1.00 15.00      A    O  
ATOM   2242  N   TYR A 225      -4.063  -5.006 -11.310  1.00 15.00      A    N  
ATOM   2243  HN  TYR A 225      -4.001  -5.149 -12.278  1.00 15.00      A    H  
ATOM   2244  CA  TYR A 225      -4.993  -5.815 -10.537  1.00 15.00      A    C  
ATOM   2245  CB  TYR A 225      -6.433  -5.303 -10.607  1.00 15.00      A    C  
ATOM   2246  CG  TYR A 225      -7.379  -6.133  -9.760  1.00 15.00      A    C  
ATOM   2247  CD1 TYR A 225      -7.360  -6.048  -8.373  1.00 15.00      A    C  
ATOM   2248  CD2 TYR A 225      -8.275  -7.020 -10.346  1.00 15.00      A    C  
ATOM   2249  CE1 TYR A 225      -8.203  -6.822  -7.596  1.00 15.00      A    C  
ATOM   2250  CE2 TYR A 225      -9.124  -7.794  -9.578  1.00 15.00      A    C  
ATOM   2251  CZ  TYR A 225      -9.083  -7.693  -8.203  1.00 15.00      A    C  
ATOM   2252  OH  TYR A 225      -9.922  -8.469  -7.433  1.00 15.00      A    O  
ATOM   2253  HH  TYR A 225     -10.151  -7.997  -6.627  1.00 15.00      A    H  
ATOM   2254  C   TYR A 225      -4.928  -7.261 -11.002  1.00 15.00      A    C  
ATOM   2255  O   TYR A 225      -5.172  -7.559 -12.171  1.00 15.00      A    O  
ATOM   2256  N   LEU A 226      -4.589  -8.152 -10.083  1.00 15.00      A    N  
ATOM   2257  HN  LEU A 226      -4.403  -7.850  -9.169  1.00 15.00      A    H  
ATOM   2258  CA  LEU A 226      -4.481  -9.567 -10.399  1.00 15.00      A    C  
ATOM   2259  CB  LEU A 226      -3.024 -10.033 -10.283  1.00 15.00      A    C  
ATOM   2260  CG  LEU A 226      -1.997  -9.245 -11.104  1.00 15.00      A    C  
ATOM   2261  CD1 LEU A 226      -1.335  -8.164 -10.260  1.00 15.00      A    C  
ATOM   2262  CD2 LEU A 226      -0.959 -10.173 -11.710  1.00 15.00      A    C  
ATOM   2263  C   LEU A 226      -5.387 -10.396  -9.496  1.00 15.00      A    C  
ATOM   2264  O   LEU A 226      -5.848  -9.919  -8.459  1.00 15.00      A    O  
ATOM   2265  N   GLN A 227      -5.656 -11.630  -9.904  1.00 15.00      A    N  
ATOM   2266  HN  GLN A 227      -5.278 -11.947 -10.751  1.00 15.00      A    H  
ATOM   2267  CA  GLN A 227      -6.504 -12.524  -9.127  1.00 15.00      A    C  
ATOM   2268  CB  GLN A 227      -7.980 -12.254  -9.427  1.00 15.00      A    C  
ATOM   2269  CG  GLN A 227      -8.926 -12.622  -8.295  1.00 15.00      A    C  
ATOM   2270  CD  GLN A 227     -10.382 -12.458  -8.683  1.00 15.00      A    C  
ATOM   2271  OE1 GLN A 227     -11.006 -13.388  -9.192  1.00 15.00      A    O  
ATOM   2272  NE2 GLN A 227     -10.934 -11.272  -8.446  1.00 15.00      A    N  
ATOM   2273 HE21 GLN A 227     -10.380 -10.574  -8.036  1.00 15.00      A    H  
ATOM   2274 HE22 GLN A 227     -11.874 -11.142  -8.691  1.00 15.00      A    H  
ATOM   2275  C   GLN A 227      -6.157 -13.978  -9.425  1.00 15.00      A    C  
ATOM   2276  O   GLN A 227      -6.178 -14.405 -10.581  1.00 15.00      A    O  
ATOM   2277  N   ASP A 228      -5.834 -14.734  -8.378  1.00 15.00      A    N  
ATOM   2278  HN  ASP A 228      -5.844 -14.340  -7.481  1.00 15.00      A    H  
ATOM   2279  CA  ASP A 228      -5.472 -16.139  -8.534  1.00 15.00      A    C  
ATOM   2280  CB  ASP A 228      -4.520 -16.601  -7.420  1.00 15.00      A    C  
ATOM   2281  CG  ASP A 228      -5.019 -16.305  -6.018  1.00 15.00      A    C  
ATOM   2282  OD1 ASP A 228      -6.247 -16.296  -5.807  1.00 15.00      A    O  
ATOM   2283  OD2 ASP A 228      -4.175 -16.091  -5.125  1.00 15.00      A    O  
ATOM   2284  C   ASP A 228      -6.697 -17.046  -8.620  1.00 15.00      A    C  
ATOM   2285  O   ASP A 228      -7.832 -16.574  -8.697  1.00 15.00      A    O  
ATOM   2286  N   GLU A 229      -6.454 -18.354  -8.600  1.00 15.00      A    N  
ATOM   2287  HN  GLU A 229      -5.526 -18.664  -8.535  1.00 15.00      A    H  
ATOM   2288  CA  GLU A 229      -7.527 -19.341  -8.678  1.00 15.00      A    C  
ATOM   2289  CB  GLU A 229      -6.995 -20.691  -9.178  1.00 15.00      A    C  
ATOM   2290  CG  GLU A 229      -5.952 -21.347  -8.279  1.00 15.00      A    C  
ATOM   2291  CD  GLU A 229      -4.540 -20.842  -8.526  1.00 15.00      A    C  
ATOM   2292  OE1 GLU A 229      -4.224 -20.495  -9.684  1.00 15.00      A    O  
ATOM   2293  OE2 GLU A 229      -3.748 -20.802  -7.560  1.00 15.00      A    O  
ATOM   2294  C   GLU A 229      -8.259 -19.511  -7.344  1.00 15.00      A    C  
ATOM   2295  O   GLU A 229      -9.332 -20.113  -7.290  1.00 15.00      A    O  
ATOM   2296  N   ASN A 230      -7.677 -18.974  -6.274  1.00 15.00      A    N  
ATOM   2297  HN  ASN A 230      -6.823 -18.504  -6.381  1.00 15.00      A    H  
ATOM   2298  CA  ASN A 230      -8.277 -19.072  -4.944  1.00 15.00      A    C  
ATOM   2299  CB  ASN A 230      -7.194 -19.186  -3.870  1.00 15.00      A    C  
ATOM   2300  CG  ASN A 230      -6.557 -20.562  -3.841  1.00 15.00      A    C  
ATOM   2301  OD1 ASN A 230      -7.251 -21.579  -3.789  1.00 15.00      A    O  
ATOM   2302  ND2 ASN A 230      -5.232 -20.604  -3.887  1.00 15.00      A    N  
ATOM   2303 HD21 ASN A 230      -4.743 -19.756  -3.937  1.00 15.00      A    H  
ATOM   2304 HD22 ASN A 230      -4.797 -21.482  -3.872  1.00 15.00      A    H  
ATOM   2305  C   ASN A 230      -9.218 -17.904  -4.646  1.00 15.00      A    C  
ATOM   2306  O   ASN A 230      -9.919 -17.908  -3.633  1.00 15.00      A    O  
ATOM   2307  N   GLY A 231      -9.229 -16.908  -5.529  1.00 15.00      A    N  
ATOM   2308  HN  GLY A 231      -8.643 -16.955  -6.314  1.00 15.00      A    H  
ATOM   2309  CA  GLY A 231     -10.098 -15.756  -5.342  1.00 15.00      A    C  
ATOM   2310  C   GLY A 231      -9.429 -14.610  -4.603  1.00 15.00      A    C  
ATOM   2311  O   GLY A 231     -10.092 -13.646  -4.214  1.00 15.00      A    O  
ATOM   2312  N   VAL A 232      -8.120 -14.714  -4.407  1.00 15.00      A    N  
ATOM   2313  HN  VAL A 232      -7.649 -15.507  -4.738  1.00 15.00      A    H  
ATOM   2314  CA  VAL A 232      -7.365 -13.676  -3.715  1.00 15.00      A    C  
ATOM   2315  CB  VAL A 232      -6.084 -14.242  -3.061  1.00 15.00      A    C  
ATOM   2316  CG1 VAL A 232      -5.391 -13.181  -2.217  1.00 15.00      A    C  
ATOM   2317  CG2 VAL A 232      -6.404 -15.470  -2.221  1.00 15.00      A    C  
ATOM   2318  C   VAL A 232      -6.984 -12.560  -4.682  1.00 15.00      A    C  
ATOM   2319  O   VAL A 232      -6.363 -12.808  -5.717  1.00 15.00      A    O  
ATOM   2320  N   GLY A 233      -7.370 -11.333  -4.344  1.00 15.00      A    N  
ATOM   2321  HN  GLY A 233      -7.866 -11.199  -3.508  1.00 15.00      A    H  
ATOM   2322  CA  GLY A 233      -7.062 -10.198  -5.192  1.00 15.00      A    C  
ATOM   2323  C   GLY A 233      -5.691  -9.619  -4.907  1.00 15.00      A    C  
ATOM   2324  O   GLY A 233      -5.141  -9.814  -3.824  1.00 15.00      A    O  
ATOM   2325  N   TYR A 234      -5.133  -8.915  -5.885  1.00 15.00      A    N  
ATOM   2326  HN  TYR A 234      -5.618  -8.806  -6.730  1.00 15.00      A    H  
ATOM   2327  CA  TYR A 234      -3.819  -8.301  -5.738  1.00 15.00      A    C  
ATOM   2328  CB  TYR A 234      -2.746  -9.117  -6.469  1.00 15.00      A    C  
ATOM   2329  CG  TYR A 234      -2.532 -10.499  -5.892  1.00 15.00      A    C  
ATOM   2330  CD1 TYR A 234      -3.196 -11.603  -6.414  1.00 15.00      A    C  
ATOM   2331  CD2 TYR A 234      -1.672 -10.698  -4.819  1.00 15.00      A    C  
ATOM   2332  CE1 TYR A 234      -3.010 -12.864  -5.883  1.00 15.00      A    C  
ATOM   2333  CE2 TYR A 234      -1.479 -11.956  -4.284  1.00 15.00      A    C  
ATOM   2334  CZ  TYR A 234      -2.150 -13.035  -4.818  1.00 15.00      A    C  
ATOM   2335  OH  TYR A 234      -1.957 -14.289  -4.289  1.00 15.00      A    O  
ATOM   2336  HH  TYR A 234      -2.176 -14.952  -4.949  1.00 15.00      A    H  
ATOM   2337  C   TYR A 234      -3.846  -6.865  -6.247  1.00 15.00      A    C  
ATOM   2338  O   TYR A 234      -3.701  -6.613  -7.445  1.00 15.00      A    O  
ATOM   2339  N   VAL A 235      -4.047  -5.929  -5.327  1.00 15.00      A    N  
ATOM   2340  HN  VAL A 235      -4.146  -6.196  -4.388  1.00 15.00      A    H  
ATOM   2341  CA  VAL A 235      -4.115  -4.516  -5.673  1.00 15.00      A    C  
ATOM   2342  CB  VAL A 235      -5.048  -3.747  -4.714  1.00 15.00      A    C  
ATOM   2343  CG1 VAL A 235      -5.181  -2.292  -5.141  1.00 15.00      A    C  
ATOM   2344  CG2 VAL A 235      -6.415  -4.414  -4.654  1.00 15.00      A    C  
ATOM   2345  C   VAL A 235      -2.732  -3.877  -5.665  1.00 15.00      A    C  
ATOM   2346  O   VAL A 235      -2.089  -3.773  -4.621  1.00 15.00      A    O  
ATOM   2347  N   LEU A 236      -2.281  -3.455  -6.841  1.00 15.00      A    N  
ATOM   2348  HN  LEU A 236      -2.841  -3.574  -7.637  1.00 15.00      A    H  
ATOM   2349  CA  LEU A 236      -0.979  -2.819  -6.981  1.00 15.00      A    C  
ATOM   2350  CB  LEU A 236      -0.142  -3.537  -8.046  1.00 15.00      A    C  
ATOM   2351  CG  LEU A 236       1.371  -3.294  -8.007  1.00 15.00      A    C  
ATOM   2352  CD1 LEU A 236       2.116  -4.508  -8.535  1.00 15.00      A    C  
ATOM   2353  CD2 LEU A 236       1.745  -2.056  -8.809  1.00 15.00      A    C  
ATOM   2354  C   LEU A 236      -1.146  -1.346  -7.334  1.00 15.00      A    C  
ATOM   2355  O   LEU A 236      -1.564  -1.003  -8.441  1.00 15.00      A    O  
ATOM   2356  N   SER A 237      -0.822  -0.479  -6.384  1.00 15.00      A    N  
ATOM   2357  HN  SER A 237      -0.494  -0.813  -5.522  1.00 15.00      A    H  
ATOM   2358  CA  SER A 237      -0.937   0.958  -6.592  1.00 15.00      A    C  
ATOM   2359  CB  SER A 237      -2.143   1.518  -5.834  1.00 15.00      A    C  
ATOM   2360  OG  SER A 237      -2.330   2.892  -6.120  1.00 15.00      A    O  
ATOM   2361  HG  SER A 237      -1.527   3.373  -5.911  1.00 15.00      A    H  
ATOM   2362  C   SER A 237       0.339   1.679  -6.171  1.00 15.00      A    C  
ATOM   2363  O   SER A 237       0.546   1.963  -4.990  1.00 15.00      A    O  
ATOM   2364  N   GLY A 238       1.196   1.964  -7.146  1.00 15.00      A    N  
ATOM   2365  HN  GLY A 238       0.983   1.699  -8.066  1.00 15.00      A    H  
ATOM   2366  CA  GLY A 238       2.440   2.653  -6.862  1.00 15.00      A    C  
ATOM   2367  C   GLY A 238       2.761   3.717  -7.892  1.00 15.00      A    C  
ATOM   2368  O   GLY A 238       3.924   3.935  -8.227  1.00 15.00      A    O  
ATOM   2369  N   ALA A 239       1.727   4.390  -8.386  1.00 15.00      A    N  
ATOM   2370  HN  ALA A 239       0.824   4.181  -8.067  1.00 15.00      A    H  
ATOM   2371  CA  ALA A 239       1.903   5.431  -9.392  1.00 15.00      A    C  
ATOM   2372  CB  ALA A 239       1.029   5.136 -10.600  1.00 15.00      A    C  
ATOM   2373  C   ALA A 239       1.589   6.818  -8.832  1.00 15.00      A    C  
ATOM   2374  O   ALA A 239       1.001   7.652  -9.516  1.00 15.00      A    O  
ATOM   2375  N   GLY A 240       1.999   7.067  -7.592  1.00 15.00      A    N  
ATOM   2376  HN  GLY A 240       2.478   6.371  -7.092  1.00 15.00      A    H  
ATOM   2377  CA  GLY A 240       1.743   8.357  -6.973  1.00 15.00      A    C  
ATOM   2378  C   GLY A 240       2.838   9.375  -7.243  1.00 15.00      A    C  
ATOM   2379  O   GLY A 240       2.766  10.508  -6.769  1.00 15.00      A    O  
ATOM   2380  N   ASN A 241       3.850   8.977  -8.013  1.00 15.00      A    N  
ATOM   2381  HN  ASN A 241       3.849   8.066  -8.374  1.00 15.00      A    H  
ATOM   2382  CA  ASN A 241       4.961   9.868  -8.329  1.00 15.00      A    C  
ATOM   2383  CB  ASN A 241       6.015   9.792  -7.226  1.00 15.00      A    C  
ATOM   2384  CG  ASN A 241       6.968  10.964  -7.241  1.00 15.00      A    C  
ATOM   2385  OD1 ASN A 241       6.550  12.120  -7.229  1.00 15.00      A    O  
ATOM   2386  ND2 ASN A 241       8.258  10.670  -7.278  1.00 15.00      A    N  
ATOM   2387 HD21 ASN A 241       8.517   9.725  -7.296  1.00 15.00      A    H  
ATOM   2388 HD22 ASN A 241       8.902  11.410  -7.284  1.00 15.00      A    H  
ATOM   2389  C   ASN A 241       5.596   9.528  -9.673  1.00 15.00      A    C  
ATOM   2390  O   ASN A 241       6.000  10.418 -10.419  1.00 15.00      A    O  
ATOM   2391  N   PHE A 242       5.689   8.236  -9.976  1.00 15.00      A    N  
ATOM   2392  HN  PHE A 242       5.349   7.569  -9.344  1.00 15.00      A    H  
ATOM   2393  CA  PHE A 242       6.286   7.794 -11.233  1.00 15.00      A    C  
ATOM   2394  CB  PHE A 242       7.569   6.999 -10.974  1.00 15.00      A    C  
ATOM   2395  CG  PHE A 242       8.663   7.781 -10.302  1.00 15.00      A    C  
ATOM   2396  CD1 PHE A 242       9.220   8.892 -10.916  1.00 15.00      A    C  
ATOM   2397  CD2 PHE A 242       9.142   7.401  -9.057  1.00 15.00      A    C  
ATOM   2398  CE1 PHE A 242      10.231   9.609 -10.304  1.00 15.00      A    C  
ATOM   2399  CE2 PHE A 242      10.153   8.113  -8.438  1.00 15.00      A    C  
ATOM   2400  CZ  PHE A 242      10.698   9.219  -9.062  1.00 15.00      A    C  
ATOM   2401  C   PHE A 242       5.312   6.953 -12.058  1.00 15.00      A    C  
ATOM   2402  O   PHE A 242       4.282   6.502 -11.554  1.00 15.00      A    O  
ATOM   2403  N   MET A 243       5.651   6.749 -13.331  1.00 15.00      A    N  
ATOM   2404  HN  MET A 243       6.489   7.131 -13.666  1.00 15.00      A    H  
ATOM   2405  CA  MET A 243       4.821   5.964 -14.241  1.00 15.00      A    C  
ATOM   2406  CB  MET A 243       3.847   6.860 -15.010  1.00 15.00      A    C  
ATOM   2407  CG  MET A 243       2.518   7.066 -14.304  1.00 15.00      A    C  
ATOM   2408  SD  MET A 243       1.684   5.510 -13.939  1.00 15.00      A    S  
ATOM   2409  CE  MET A 243       0.565   5.385 -15.330  1.00 15.00      A    C  
ATOM   2410  C   MET A 243       5.676   5.160 -15.213  1.00 15.00      A    C  
ATOM   2411  O   MET A 243       6.249   5.709 -16.154  1.00 15.00      A    O  
ATOM   2412  N   ASP A 244       5.752   3.856 -14.975  1.00 15.00      A    N  
ATOM   2413  HN  ASP A 244       5.264   3.482 -14.211  1.00 15.00      A    H  
ATOM   2414  CA  ASP A 244       6.542   2.964 -15.813  1.00 15.00      A    C  
ATOM   2415  CB  ASP A 244       7.480   2.126 -14.939  1.00 15.00      A    C  
ATOM   2416  CG  ASP A 244       8.807   1.828 -15.609  1.00 15.00      A    C  
ATOM   2417  OD1 ASP A 244       8.802   1.366 -16.767  1.00 15.00      A    O  
ATOM   2418  OD2 ASP A 244       9.855   2.055 -14.971  1.00 15.00      A    O  
ATOM   2419  C   ASP A 244       5.641   2.046 -16.638  1.00 15.00      A    C  
ATOM   2420  O   ASP A 244       4.819   1.313 -16.086  1.00 15.00      A    O  
ATOM   2421  N   PRO A 245       5.779   2.088 -17.977  1.00 15.00      A    N  
ATOM   2422  CA  PRO A 245       4.995   1.256 -18.890  1.00 15.00      A    C  
ATOM   2423  CB  PRO A 245       4.948   2.123 -20.147  1.00 15.00      A    C  
ATOM   2424  CG  PRO A 245       6.250   2.860 -20.148  1.00 15.00      A    C  
ATOM   2425  CD  PRO A 245       6.699   2.978 -18.711  1.00 15.00      A    C  
ATOM   2426  C   PRO A 245       5.700  -0.064 -19.197  1.00 15.00      A    C  
ATOM   2427  O   PRO A 245       5.476  -0.673 -20.245  1.00 15.00      A    O  
ATOM   2428  N   SER A 246       6.545  -0.501 -18.267  1.00 15.00      A    N  
ATOM   2429  HN  SER A 246       6.664   0.025 -17.447  1.00 15.00      A    H  
ATOM   2430  CA  SER A 246       7.301  -1.732 -18.431  1.00 15.00      A    C  
ATOM   2431  CB  SER A 246       8.515  -1.747 -17.497  1.00 15.00      A    C  
ATOM   2432  OG  SER A 246       9.306  -2.904 -17.705  1.00 15.00      A    O  
ATOM   2433  HG  SER A 246       8.783  -3.570 -18.154  1.00 15.00      A    H  
ATOM   2434  C   SER A 246       6.449  -2.978 -18.206  1.00 15.00      A    C  
ATOM   2435  O   SER A 246       5.753  -3.103 -17.198  1.00 15.00      A    O  
ATOM   2436  N   LYS A 247       6.512  -3.888 -19.170  1.00 15.00      A    N  
ATOM   2437  HN  LYS A 247       7.065  -3.701 -19.957  1.00 15.00      A    H  
ATOM   2438  CA  LYS A 247       5.794  -5.154 -19.106  1.00 15.00      A    C  
ATOM   2439  CB  LYS A 247       4.725  -5.224 -20.199  1.00 15.00      A    C  
ATOM   2440  CG  LYS A 247       3.589  -4.230 -20.004  1.00 15.00      A    C  
ATOM   2441  CD  LYS A 247       2.515  -4.374 -21.070  1.00 15.00      A    C  
ATOM   2442  CE  LYS A 247       3.011  -3.912 -22.430  1.00 15.00      A    C  
ATOM   2443  NZ  LYS A 247       1.907  -3.850 -23.427  1.00 15.00      A    N  
ATOM   2444  HZ1 LYS A 247       2.296  -3.754 -24.387  1.00 15.00      A    H  
ATOM   2445  HZ2 LYS A 247       1.295  -3.032 -23.230  1.00 15.00      A    H  
ATOM   2446  HZ3 LYS A 247       1.333  -4.716 -23.380  1.00 15.00      A    H  
ATOM   2447  C   LYS A 247       6.806  -6.287 -19.248  1.00 15.00      A    C  
ATOM   2448  O   LYS A 247       6.567  -7.294 -19.918  1.00 15.00      A    O  
ATOM   2449  N   ARG A 248       7.941  -6.084 -18.584  1.00 15.00      A    N  
ATOM   2450  HN  ARG A 248       8.025  -5.262 -18.057  1.00 15.00      A    H  
ATOM   2451  CA  ARG A 248       9.066  -7.012 -18.591  1.00 15.00      A    C  
ATOM   2452  CB  ARG A 248      10.219  -6.370 -17.812  1.00 15.00      A    C  
ATOM   2453  CG  ARG A 248      11.530  -7.139 -17.808  1.00 15.00      A    C  
ATOM   2454  CD  ARG A 248      12.598  -6.337 -17.079  1.00 15.00      A    C  
ATOM   2455  NE  ARG A 248      13.867  -7.051 -16.956  1.00 15.00      A    N  
ATOM   2456  HE  ARG A 248      13.906  -7.973 -17.289  1.00 15.00      A    H  
ATOM   2457  CZ  ARG A 248      14.963  -6.514 -16.418  1.00 15.00      A    C  
ATOM   2458  NH1 ARG A 248      14.939  -5.267 -15.961  1.00 15.00      A    N  
ATOM   2459 HH11 ARG A 248      15.794  -4.849 -15.541  1.00 15.00      A    H  
ATOM   2460 HH12 ARG A 248      14.064  -4.707 -16.022  1.00 15.00      A    H  
ATOM   2461  NH2 ARG A 248      16.082  -7.222 -16.334  1.00 15.00      A    N  
ATOM   2462 HH21 ARG A 248      16.108  -8.200 -16.688  1.00 15.00      A    H  
ATOM   2463 HH22 ARG A 248      16.935  -6.800 -15.913  1.00 15.00      A    H  
ATOM   2464  C   ARG A 248       8.722  -8.375 -17.993  1.00 15.00      A    C  
ATOM   2465  O   ARG A 248       9.053  -9.411 -18.572  1.00 15.00      A    O  
ATOM   2466  N   HIS A 249       8.056  -8.378 -16.844  1.00 15.00      A    N  
ATOM   2467  HN  HIS A 249       7.793  -7.525 -16.437  1.00 15.00      A    H  
ATOM   2468  CA  HIS A 249       7.706  -9.629 -16.176  1.00 15.00      A    C  
ATOM   2469  CB  HIS A 249       8.025  -9.551 -14.681  1.00 15.00      A    C  
ATOM   2470  CG  HIS A 249       9.492  -9.451 -14.390  1.00 15.00      A    C  
ATOM   2471  ND1 HIS A 249      10.157  -8.264 -14.187  1.00 15.00      A    N  
ATOM   2472  HD1 HIS A 249       9.757  -7.369 -14.203  1.00 15.00      A    H  
ATOM   2473  CD2 HIS A 249      10.428 -10.425 -14.275  1.00 15.00      A    C  
ATOM   2474  CE1 HIS A 249      11.449  -8.548 -13.966  1.00 15.00      A    C  
ATOM   2475  NE2 HIS A 249      11.665  -9.848 -14.008  1.00 15.00      A    N  
ATOM   2476  C   HIS A 249       6.252 -10.037 -16.403  1.00 15.00      A    C  
ATOM   2477  O   HIS A 249       5.551 -10.413 -15.464  1.00 15.00      A    O  
ATOM   2478  N   GLN A 250       5.812  -9.985 -17.659  1.00 15.00      A    N  
ATOM   2479  HN  GLN A 250       6.420  -9.690 -18.368  1.00 15.00      A    H  
ATOM   2480  CA  GLN A 250       4.444 -10.361 -18.004  1.00 15.00      A    C  
ATOM   2481  CB  GLN A 250       3.988  -9.634 -19.272  1.00 15.00      A    C  
ATOM   2482  CG  GLN A 250       2.519  -9.840 -19.612  1.00 15.00      A    C  
ATOM   2483  CD  GLN A 250       2.063  -9.003 -20.791  1.00 15.00      A    C  
ATOM   2484  OE1 GLN A 250       2.852  -8.668 -21.675  1.00 15.00      A    O  
ATOM   2485  NE2 GLN A 250       0.779  -8.667 -20.814  1.00 15.00      A    N  
ATOM   2486 HE21 GLN A 250       0.207  -8.973 -20.079  1.00 15.00      A    H  
ATOM   2487 HE22 GLN A 250       0.454  -8.131 -21.567  1.00 15.00      A    H  
ATOM   2488  C   GLN A 250       4.319 -11.874 -18.173  1.00 15.00      A    C  
ATOM   2489  O   GLN A 250       3.259 -12.453 -17.932  1.00 15.00      A    O  
ATOM   2490  N   ARG A 251       5.417 -12.509 -18.578  1.00 15.00      A    N  
ATOM   2491  HN  ARG A 251       6.230 -11.991 -18.750  1.00 15.00      A    H  
ATOM   2492  CA  ARG A 251       5.442 -13.954 -18.776  1.00 15.00      A    C  
ATOM   2493  CB  ARG A 251       6.459 -14.322 -19.865  1.00 15.00      A    C  
ATOM   2494  CG  ARG A 251       6.323 -15.740 -20.403  1.00 15.00      A    C  
ATOM   2495  CD  ARG A 251       5.777 -15.752 -21.824  1.00 15.00      A    C  
ATOM   2496  NE  ARG A 251       6.799 -15.403 -22.811  1.00 15.00      A    N  
ATOM   2497  HE  ARG A 251       7.682 -15.145 -22.475  1.00 15.00      A    H  
ATOM   2498  CZ  ARG A 251       6.597 -15.421 -24.129  1.00 15.00      A    C  
ATOM   2499  NH1 ARG A 251       5.415 -15.770 -24.623  1.00 15.00      A    N  
ATOM   2500 HH11 ARG A 251       4.639 -16.032 -23.982  1.00 15.00      A    H  
ATOM   2501 HH12 ARG A 251       5.264 -15.782 -25.653  1.00 15.00      A    H  
ATOM   2502  NH2 ARG A 251       7.581 -15.089 -24.956  1.00 15.00      A    N  
ATOM   2503 HH21 ARG A 251       8.510 -14.814 -24.575  1.00 15.00      A    H  
ATOM   2504 HH22 ARG A 251       7.424 -15.103 -25.984  1.00 15.00      A    H  
ATOM   2505  C   ARG A 251       5.775 -14.679 -17.469  1.00 15.00      A    C  
ATOM   2506  O   ARG A 251       5.593 -15.891 -17.355  1.00 15.00      A    O  
ATOM   2507  N   LYS A 252       6.252 -13.923 -16.479  1.00 15.00      A    N  
ATOM   2508  HN  LYS A 252       6.362 -12.960 -16.625  1.00 15.00      A    H  
ATOM   2509  CA  LYS A 252       6.612 -14.489 -15.179  1.00 15.00      A    C  
ATOM   2510  CB  LYS A 252       7.667 -13.624 -14.487  1.00 15.00      A    C  
ATOM   2511  CG  LYS A 252       9.045 -13.708 -15.124  1.00 15.00      A    C  
ATOM   2512  CD  LYS A 252       9.625 -15.109 -15.002  1.00 15.00      A    C  
ATOM   2513  CE  LYS A 252      10.913 -15.250 -15.798  1.00 15.00      A    C  
ATOM   2514  NZ  LYS A 252      11.977 -14.334 -15.303  1.00 15.00      A    N  
ATOM   2515  HZ1 LYS A 252      11.671 -13.345 -15.403  1.00 15.00      A    H  
ATOM   2516  HZ2 LYS A 252      12.850 -14.471 -15.850  1.00 15.00      A    H  
ATOM   2517  HZ3 LYS A 252      12.175 -14.526 -14.300  1.00 15.00      A    H  
ATOM   2518  C   LYS A 252       5.390 -14.658 -14.278  1.00 15.00      A    C  
ATOM   2519  O   LYS A 252       5.489 -15.200 -13.177  1.00 15.00      A    O  
ATOM   2520  N   VAL A 253       4.242 -14.185 -14.753  1.00 15.00      A    N  
ATOM   2521  HN  VAL A 253       4.232 -13.757 -15.634  1.00 15.00      A    H  
ATOM   2522  CA  VAL A 253       2.996 -14.286 -14.003  1.00 15.00      A    C  
ATOM   2523  CB  VAL A 253       2.294 -12.913 -13.901  1.00 15.00      A    C  
ATOM   2524  CG1 VAL A 253       0.987 -13.018 -13.129  1.00 15.00      A    C  
ATOM   2525  CG2 VAL A 253       3.215 -11.901 -13.244  1.00 15.00      A    C  
ATOM   2526  C   VAL A 253       2.063 -15.295 -14.668  1.00 15.00      A    C  
ATOM   2527  O   VAL A 253       1.869 -15.254 -15.884  1.00 15.00      A    O  
ATOM   2528  N   PRO A 254       1.493 -16.229 -13.873  1.00 15.00      A    N  
ATOM   2529  CA  PRO A 254       0.573 -17.263 -14.372  1.00 15.00      A    C  
ATOM   2530  CB  PRO A 254      -0.006 -17.862 -13.090  1.00 15.00      A    C  
ATOM   2531  CG  PRO A 254       1.067 -17.666 -12.078  1.00 15.00      A    C  
ATOM   2532  CD  PRO A 254       1.720 -16.355 -12.420  1.00 15.00      A    C  
ATOM   2533  C   PRO A 254      -0.544 -16.697 -15.247  1.00 15.00      A    C  
ATOM   2534  O   PRO A 254      -1.052 -15.601 -15.001  1.00 15.00      A    O  
ATOM   2535  N   ASN A 255      -0.918 -17.460 -16.270  1.00 15.00      A    N  
ATOM   2536  HN  ASN A 255      -0.477 -18.325 -16.401  1.00 15.00      A    H  
ATOM   2537  CA  ASN A 255      -1.962 -17.051 -17.204  1.00 15.00      A    C  
ATOM   2538  CB  ASN A 255      -2.004 -18.014 -18.395  1.00 15.00      A    C  
ATOM   2539  CG  ASN A 255      -2.640 -17.402 -19.628  1.00 15.00      A    C  
ATOM   2540  OD1 ASN A 255      -1.971 -16.734 -20.416  1.00 15.00      A    O  
ATOM   2541  ND2 ASN A 255      -3.935 -17.635 -19.808  1.00 15.00      A    N  
ATOM   2542 HD21 ASN A 255      -4.404 -18.183 -19.144  1.00 15.00      A    H  
ATOM   2543 HD22 ASN A 255      -4.369 -17.249 -20.597  1.00 15.00      A    H  
ATOM   2544  C   ASN A 255      -3.330 -16.985 -16.529  1.00 15.00      A    C  
ATOM   2545  O   ASN A 255      -3.732 -17.911 -15.823  1.00 15.00      A    O  
ATOM   2546  N   GLY A 256      -4.039 -15.878 -16.750  1.00 15.00      A    N  
ATOM   2547  HN  GLY A 256      -3.665 -15.175 -17.322  1.00 15.00      A    H  
ATOM   2548  CA  GLY A 256      -5.356 -15.704 -16.162  1.00 15.00      A    C  
ATOM   2549  C   GLY A 256      -5.340 -14.865 -14.895  1.00 15.00      A    C  
ATOM   2550  O   GLY A 256      -6.390 -14.602 -14.306  1.00 15.00      A    O  
ATOM   2551  N   TYR A 257      -4.148 -14.444 -14.475  1.00 15.00      A    N  
ATOM   2552  HN  TYR A 257      -3.348 -14.687 -14.987  1.00 15.00      A    H  
ATOM   2553  CA  TYR A 257      -4.001 -13.633 -13.269  1.00 15.00      A    C  
ATOM   2554  CB  TYR A 257      -2.611 -13.819 -12.656  1.00 15.00      A    C  
ATOM   2555  CG  TYR A 257      -2.482 -15.022 -11.748  1.00 15.00      A    C  
ATOM   2556  CD1 TYR A 257      -3.238 -16.169 -11.963  1.00 15.00      A    C  
ATOM   2557  CD2 TYR A 257      -1.601 -15.010 -10.676  1.00 15.00      A    C  
ATOM   2558  CE1 TYR A 257      -3.120 -17.268 -11.135  1.00 15.00      A    C  
ATOM   2559  CE2 TYR A 257      -1.475 -16.105  -9.843  1.00 15.00      A    C  
ATOM   2560  CZ  TYR A 257      -2.237 -17.230 -10.077  1.00 15.00      A    C  
ATOM   2561  OH  TYR A 257      -2.114 -18.321  -9.250  1.00 15.00      A    O  
ATOM   2562  HH  TYR A 257      -2.269 -19.125  -9.753  1.00 15.00      A    H  
ATOM   2563  C   TYR A 257      -4.246 -12.158 -13.556  1.00 15.00      A    C  
ATOM   2564  O   TYR A 257      -5.049 -11.514 -12.883  1.00 15.00      A    O  
ATOM   2565  N   LEU A 258      -3.547 -11.632 -14.560  1.00 15.00      A    N  
ATOM   2566  HN  LEU A 258      -2.927 -12.204 -15.058  1.00 15.00      A    H  
ATOM   2567  CA  LEU A 258      -3.677 -10.229 -14.941  1.00 15.00      A    C  
ATOM   2568  CB  LEU A 258      -2.665  -9.877 -16.034  1.00 15.00      A    C  
ATOM   2569  CG  LEU A 258      -2.553  -8.395 -16.402  1.00 15.00      A    C  
ATOM   2570  CD1 LEU A 258      -1.958  -7.595 -15.252  1.00 15.00      A    C  
ATOM   2571  CD2 LEU A 258      -1.730  -8.219 -17.668  1.00 15.00      A    C  
ATOM   2572  C   LEU A 258      -5.096  -9.906 -15.404  1.00 15.00      A    C  
ATOM   2573  O   LEU A 258      -5.638 -10.563 -16.294  1.00 15.00      A    O  
ATOM   2574  N   ARG A 259      -5.690  -8.891 -14.784  1.00 15.00      A    N  
ATOM   2575  HN  ARG A 259      -5.201  -8.408 -14.085  1.00 15.00      A    H  
ATOM   2576  CA  ARG A 259      -7.047  -8.472 -15.115  1.00 15.00      A    C  
ATOM   2577  CB  ARG A 259      -7.962  -8.624 -13.894  1.00 15.00      A    C  
ATOM   2578  CG  ARG A 259      -7.946 -10.010 -13.264  1.00 15.00      A    C  
ATOM   2579  CD  ARG A 259      -8.663 -11.028 -14.136  1.00 15.00      A    C  
ATOM   2580  NE  ARG A 259      -8.570 -12.382 -13.590  1.00 15.00      A    N  
ATOM   2581  HE  ARG A 259      -7.750 -12.888 -13.775  1.00 15.00      A    H  
ATOM   2582  CZ  ARG A 259      -9.526 -12.958 -12.862  1.00 15.00      A    C  
ATOM   2583  NH1 ARG A 259     -10.649 -12.303 -12.593  1.00 15.00      A    N  
ATOM   2584 HH11 ARG A 259     -11.394 -12.756 -12.026  1.00 15.00      A    H  
ATOM   2585 HH12 ARG A 259     -10.784 -11.334 -12.948  1.00 15.00      A    H  
ATOM   2586  NH2 ARG A 259      -9.362 -14.193 -12.406  1.00 15.00      A    N  
ATOM   2587 HH21 ARG A 259     -10.109 -14.642 -11.839  1.00 15.00      A    H  
ATOM   2588 HH22 ARG A 259      -8.484 -14.712 -12.613  1.00 15.00      A    H  
ATOM   2589  C   ARG A 259      -7.066  -7.024 -15.597  1.00 15.00      A    C  
ATOM   2590  O   ARG A 259      -7.930  -6.633 -16.381  1.00 15.00      A    O  
ATOM   2591  N   PHE A 260      -6.103  -6.235 -15.120  1.00 15.00      A    N  
ATOM   2592  HN  PHE A 260      -5.441  -6.611 -14.503  1.00 15.00      A    H  
ATOM   2593  CA  PHE A 260      -6.005  -4.826 -15.494  1.00 15.00      A    C  
ATOM   2594  CB  PHE A 260      -6.951  -3.984 -14.627  1.00 15.00      A    C  
ATOM   2595  CG  PHE A 260      -6.713  -2.499 -14.698  1.00 15.00      A    C  
ATOM   2596  CD1 PHE A 260      -7.055  -1.777 -15.832  1.00 15.00      A    C  
ATOM   2597  CD2 PHE A 260      -6.147  -1.826 -13.626  1.00 15.00      A    C  
ATOM   2598  CE1 PHE A 260      -6.837  -0.414 -15.894  1.00 15.00      A    C  
ATOM   2599  CE2 PHE A 260      -5.926  -0.464 -13.682  1.00 15.00      A    C  
ATOM   2600  CZ  PHE A 260      -6.272   0.243 -14.817  1.00 15.00      A    C  
ATOM   2601  C   PHE A 260      -4.572  -4.312 -15.363  1.00 15.00      A    C  
ATOM   2602  O   PHE A 260      -3.849  -4.689 -14.440  1.00 15.00      A    O  
ATOM   2603  N   HIS A 261      -4.172  -3.454 -16.302  1.00 15.00      A    N  
ATOM   2604  HN  HIS A 261      -4.793  -3.212 -17.020  1.00 15.00      A    H  
ATOM   2605  CA  HIS A 261      -2.837  -2.864 -16.295  1.00 15.00      A    C  
ATOM   2606  CB  HIS A 261      -1.818  -3.773 -17.000  1.00 15.00      A    C  
ATOM   2607  CG  HIS A 261      -0.441  -3.177 -17.111  1.00 15.00      A    C  
ATOM   2608  ND1 HIS A 261       0.078  -2.799 -18.326  1.00 15.00      A    N  
ATOM   2609  CD2 HIS A 261       0.465  -2.902 -16.135  1.00 15.00      A    C  
ATOM   2610  CE1 HIS A 261       1.274  -2.304 -18.071  1.00 15.00      A    C  
ATOM   2611  NE2 HIS A 261       1.552  -2.345 -16.761  1.00 15.00      A    N  
ATOM   2612  HE2 HIS A 261       2.375  -2.036 -16.329  1.00 15.00      A    H  
ATOM   2613  C   HIS A 261      -2.847  -1.475 -16.934  1.00 15.00      A    C  
ATOM   2614  O   HIS A 261      -3.421  -1.275 -18.006  1.00 15.00      A    O  
ATOM   2615  N   TYR A 262      -2.209  -0.524 -16.261  1.00 15.00      A    N  
ATOM   2616  HN  TYR A 262      -1.787  -0.752 -15.405  1.00 15.00      A    H  
ATOM   2617  CA  TYR A 262      -2.117   0.847 -16.745  1.00 15.00      A    C  
ATOM   2618  CB  TYR A 262      -3.248   1.692 -16.149  1.00 15.00      A    C  
ATOM   2619  CG  TYR A 262      -3.446   3.029 -16.826  1.00 15.00      A    C  
ATOM   2620  CD1 TYR A 262      -4.063   3.113 -18.067  1.00 15.00      A    C  
ATOM   2621  CD2 TYR A 262      -3.019   4.207 -16.224  1.00 15.00      A    C  
ATOM   2622  CE1 TYR A 262      -4.249   4.330 -18.691  1.00 15.00      A    C  
ATOM   2623  CE2 TYR A 262      -3.203   5.429 -16.841  1.00 15.00      A    C  
ATOM   2624  CZ  TYR A 262      -3.818   5.485 -18.075  1.00 15.00      A    C  
ATOM   2625  OH  TYR A 262      -3.998   6.701 -18.694  1.00 15.00      A    O  
ATOM   2626  HH  TYR A 262      -4.914   6.792 -18.967  1.00 15.00      A    H  
ATOM   2627  C   TYR A 262      -0.767   1.432 -16.345  1.00 15.00      A    C  
ATOM   2628  O   TYR A 262      -0.511   1.654 -15.161  1.00 15.00      A    O  
ATOM   2629  N   GLY A 263       0.099   1.679 -17.326  1.00 15.00      A    N  
ATOM   2630  HN  GLY A 263      -0.153   1.500 -18.256  1.00 15.00      A    H  
ATOM   2631  CA  GLY A 263       1.412   2.212 -17.011  1.00 15.00      A    C  
ATOM   2632  C   GLY A 263       1.948   3.221 -18.009  1.00 15.00      A    C  
ATOM   2633  O   GLY A 263       3.141   3.508 -17.998  1.00 15.00      A    O  
ATOM   2634  N   THR A 264       1.082   3.772 -18.862  1.00 15.00      A    N  
ATOM   2635  HN  THR A 264       0.138   3.510 -18.827  1.00 15.00      A    H  
ATOM   2636  CA  THR A 264       1.520   4.761 -19.853  1.00 15.00      A    C  
ATOM   2637  CB  THR A 264       0.370   5.260 -20.757  1.00 15.00      A    C  
ATOM   2638  OG1 THR A 264       0.842   6.308 -21.612  1.00 15.00      A    O  
ATOM   2639  HG1 THR A 264       1.255   5.928 -22.389  1.00 15.00      A    H  
ATOM   2640  CG2 THR A 264      -0.796   5.777 -19.931  1.00 15.00      A    C  
ATOM   2641  C   THR A 264       2.243   5.941 -19.191  1.00 15.00      A    C  
ATOM   2642  O   THR A 264       1.758   6.518 -18.215  1.00 15.00      A    O  
ATOM   2643  N   GLU A 265       3.415   6.281 -19.727  1.00 15.00      A    N  
ATOM   2644  HN  GLU A 265       3.741   5.786 -20.505  1.00 15.00      A    H  
ATOM   2645  CA  GLU A 265       4.230   7.368 -19.186  1.00 15.00      A    C  
ATOM   2646  CB  GLU A 265       5.681   7.265 -19.668  1.00 15.00      A    C  
ATOM   2647  CG  GLU A 265       5.846   7.178 -21.179  1.00 15.00      A    C  
ATOM   2648  CD  GLU A 265       7.280   6.901 -21.591  1.00 15.00      A    C  
ATOM   2649  OE1 GLU A 265       8.202   7.442 -20.941  1.00 15.00      A    O  
ATOM   2650  OE2 GLU A 265       7.483   6.143 -22.564  1.00 15.00      A    O  
ATOM   2651  C   GLU A 265       3.649   8.758 -19.460  1.00 15.00      A    C  
ATOM   2652  O   GLU A 265       4.194   9.761 -19.003  1.00 15.00      A    O  
ATOM   2653  N   ASP A 266       2.547   8.815 -20.203  1.00 15.00      A    N  
ATOM   2654  HN  ASP A 266       2.164   7.986 -20.558  1.00 15.00      A    H  
ATOM   2655  CA  ASP A 266       1.897  10.089 -20.505  1.00 15.00      A    C  
ATOM   2656  CB  ASP A 266       1.149  10.016 -21.838  1.00 15.00      A    C  
ATOM   2657  CG  ASP A 266       2.083   9.939 -23.027  1.00 15.00      A    C  
ATOM   2658  OD1 ASP A 266       2.789  10.934 -23.293  1.00 15.00      A    O  
ATOM   2659  OD2 ASP A 266       2.106   8.886 -23.697  1.00 15.00      A    O  
ATOM   2660  C   ASP A 266       0.938  10.478 -19.382  1.00 15.00      A    C  
ATOM   2661  O   ASP A 266       0.583  11.648 -19.226  1.00 15.00      A    O  
ATOM   2662  N   SER A 267       0.530   9.480 -18.601  1.00 15.00      A    N  
ATOM   2663  HN  SER A 267       0.852   8.574 -18.786  1.00 15.00      A    H  
ATOM   2664  CA  SER A 267      -0.382   9.688 -17.481  1.00 15.00      A    C  
ATOM   2665  CB  SER A 267      -0.997   8.350 -17.057  1.00 15.00      A    C  
ATOM   2666  OG  SER A 267      -1.629   8.440 -15.791  1.00 15.00      A    O  
ATOM   2667  HG  SER A 267      -1.615   7.579 -15.365  1.00 15.00      A    H  
ATOM   2668  C   SER A 267       0.330  10.343 -16.299  1.00 15.00      A    C  
ATOM   2669  O   SER A 267       1.538  10.181 -16.120  1.00 15.00      A    O  
ATOM   2670  N   LEU A 268      -0.432  11.080 -15.492  1.00 15.00      A    N  
ATOM   2671  HN  LEU A 268      -1.389  11.165 -15.688  1.00 15.00      A    H  
ATOM   2672  CA  LEU A 268       0.116  11.763 -14.323  1.00 15.00      A    C  
ATOM   2673  CB  LEU A 268      -0.666  13.049 -14.040  1.00 15.00      A    C  
ATOM   2674  CG  LEU A 268      -0.455  14.201 -15.023  1.00 15.00      A    C  
ATOM   2675  CD1 LEU A 268      -1.513  15.275 -14.819  1.00 15.00      A    C  
ATOM   2676  CD2 LEU A 268       0.940  14.788 -14.866  1.00 15.00      A    C  
ATOM   2677  C   LEU A 268       0.105  10.861 -13.088  1.00 15.00      A    C  
ATOM   2678  O   LEU A 268       0.321  11.325 -11.968  1.00 15.00      A    O  
ATOM   2679  N   GLY A 269      -0.143   9.572 -13.301  1.00 15.00      A    N  
ATOM   2680  HN  GLY A 269      -0.309   9.260 -14.215  1.00 15.00      A    H  
ATOM   2681  CA  GLY A 269      -0.175   8.628 -12.200  1.00 15.00      A    C  
ATOM   2682  C   GLY A 269      -1.585   8.223 -11.821  1.00 15.00      A    C  
ATOM   2683  O   GLY A 269      -2.523   8.427 -12.592  1.00 15.00      A    O  
ATOM   2684  N   GLY A 270      -1.735   7.644 -10.633  1.00 15.00      A    N  
ATOM   2685  HN  GLY A 270      -0.949   7.501 -10.065  1.00 15.00      A    H  
ATOM   2686  CA  GLY A 270      -3.044   7.222 -10.174  1.00 15.00      A    C  
ATOM   2687  C   GLY A 270      -3.003   6.539  -8.820  1.00 15.00      A    C  
ATOM   2688  O   GLY A 270      -1.933   6.368  -8.234  1.00 15.00      A    O  
ATOM   2689  N   PHE A 271      -4.177   6.155  -8.325  1.00 15.00      A    N  
ATOM   2690  HN  PHE A 271      -4.990   6.330  -8.843  1.00 15.00      A    H  
ATOM   2691  CA  PHE A 271      -4.295   5.482  -7.034  1.00 15.00      A    C  
ATOM   2692  CB  PHE A 271      -4.435   6.499  -5.891  1.00 15.00      A    C  
ATOM   2693  CG  PHE A 271      -5.559   7.488  -6.058  1.00 15.00      A    C  
ATOM   2694  CD1 PHE A 271      -5.356   8.682  -6.732  1.00 15.00      A    C  
ATOM   2695  CD2 PHE A 271      -6.815   7.226  -5.534  1.00 15.00      A    C  
ATOM   2696  CE1 PHE A 271      -6.383   9.594  -6.881  1.00 15.00      A    C  
ATOM   2697  CE2 PHE A 271      -7.847   8.133  -5.680  1.00 15.00      A    C  
ATOM   2698  CZ  PHE A 271      -7.630   9.319  -6.354  1.00 15.00      A    C  
ATOM   2699  C   PHE A 271      -5.465   4.499  -7.037  1.00 15.00      A    C  
ATOM   2700  O   PHE A 271      -6.113   4.299  -8.065  1.00 15.00      A    O  
ATOM   2701  N   ALA A 272      -5.731   3.884  -5.887  1.00 15.00      A    N  
ATOM   2702  HN  ALA A 272      -5.181   4.083  -5.099  1.00 15.00      A    H  
ATOM   2703  CA  ALA A 272      -6.823   2.922  -5.774  1.00 15.00      A    C  
ATOM   2704  CB  ALA A 272      -6.279   1.512  -5.589  1.00 15.00      A    C  
ATOM   2705  C   ALA A 272      -7.780   3.281  -4.640  1.00 15.00      A    C  
ATOM   2706  O   ALA A 272      -7.359   3.511  -3.509  1.00 15.00      A    O  
ATOM   2707  N   TYR A 273      -9.068   3.327  -4.960  1.00 15.00      A    N  
ATOM   2708  HN  TYR A 273      -9.334   3.139  -5.884  1.00 15.00      A    H  
ATOM   2709  CA  TYR A 273     -10.103   3.648  -3.981  1.00 15.00      A    C  
ATOM   2710  CB  TYR A 273     -11.074   4.672  -4.575  1.00 15.00      A    C  
ATOM   2711  CG  TYR A 273     -12.124   5.177  -3.612  1.00 15.00      A    C  
ATOM   2712  CD1 TYR A 273     -11.771   5.903  -2.482  1.00 15.00      A    C  
ATOM   2713  CD2 TYR A 273     -13.471   4.934  -3.841  1.00 15.00      A    C  
ATOM   2714  CE1 TYR A 273     -12.732   6.371  -1.608  1.00 15.00      A    C  
ATOM   2715  CE2 TYR A 273     -14.436   5.397  -2.973  1.00 15.00      A    C  
ATOM   2716  CZ  TYR A 273     -14.063   6.113  -1.860  1.00 15.00      A    C  
ATOM   2717  OH  TYR A 273     -15.023   6.576  -0.996  1.00 15.00      A    O  
ATOM   2718  HH  TYR A 273     -14.809   7.474  -0.734  1.00 15.00      A    H  
ATOM   2719  C   TYR A 273     -10.845   2.376  -3.573  1.00 15.00      A    C  
ATOM   2720  O   TYR A 273     -11.406   1.681  -4.417  1.00 15.00      A    O  
ATOM   2721  N   VAL A 274     -10.849   2.073  -2.276  1.00 15.00      A    N  
ATOM   2722  HN  VAL A 274     -10.407   2.673  -1.640  1.00 15.00      A    H  
ATOM   2723  CA  VAL A 274     -11.502   0.861  -1.785  1.00 15.00      A    C  
ATOM   2724  CB  VAL A 274     -10.519  -0.033  -1.000  1.00 15.00      A    C  
ATOM   2725  CG1 VAL A 274     -11.171  -1.357  -0.631  1.00 15.00      A    C  
ATOM   2726  CG2 VAL A 274      -9.250  -0.270  -1.806  1.00 15.00      A    C  
ATOM   2727  C   VAL A 274     -12.726   1.153  -0.916  1.00 15.00      A    C  
ATOM   2728  O   VAL A 274     -12.680   1.991  -0.014  1.00 15.00      A    O  
ATOM   2729  N   GLU A 275     -13.819   0.446  -1.211  1.00 15.00      A    N  
ATOM   2730  HN  GLU A 275     -13.782  -0.187  -1.959  1.00 15.00      A    H  
ATOM   2731  CA  GLU A 275     -15.071   0.575  -0.468  1.00 15.00      A    C  
ATOM   2732  CB  GLU A 275     -16.190   1.068  -1.391  1.00 15.00      A    C  
ATOM   2733  CG  GLU A 275     -15.922   2.412  -2.046  1.00 15.00      A    C  
ATOM   2734  CD  GLU A 275     -16.983   2.783  -3.063  1.00 15.00      A    C  
ATOM   2735  OE1 GLU A 275     -16.756   2.553  -4.271  1.00 15.00      A    O  
ATOM   2736  OE2 GLU A 275     -18.044   3.303  -2.653  1.00 15.00      A    O  
ATOM   2737  C   GLU A 275     -15.458  -0.788   0.107  1.00 15.00      A    C  
ATOM   2738  O   GLU A 275     -15.760  -1.717  -0.642  1.00 15.00      A    O  
ATOM   2739  N   ILE A 276     -15.446  -0.910   1.430  1.00 15.00      A    N  
ATOM   2740  HN  ILE A 276     -15.212  -0.136   1.985  1.00 15.00      A    H  
ATOM   2741  CA  ILE A 276     -15.777  -2.179   2.073  1.00 15.00      A    C  
ATOM   2742  CB  ILE A 276     -14.706  -2.591   3.104  1.00 15.00      A    C  
ATOM   2743  CG1 ILE A 276     -13.328  -2.648   2.438  1.00 15.00      A    C  
ATOM   2744  CG2 ILE A 276     -15.053  -3.938   3.724  1.00 15.00      A    C  
ATOM   2745  CD1 ILE A 276     -12.186  -2.859   3.408  1.00 15.00      A    C  
ATOM   2746  C   ILE A 276     -17.146  -2.150   2.742  1.00 15.00      A    C  
ATOM   2747  O   ILE A 276     -17.341  -1.484   3.757  1.00 15.00      A    O  
ATOM   2748  N   SER A 277     -18.086  -2.890   2.169  1.00 15.00      A    N  
ATOM   2749  HN  SER A 277     -17.863  -3.404   1.365  1.00 15.00      A    H  
ATOM   2750  CA  SER A 277     -19.439  -2.966   2.707  1.00 15.00      A    C  
ATOM   2751  CB  SER A 277     -20.468  -2.707   1.602  1.00 15.00      A    C  
ATOM   2752  OG  SER A 277     -20.398  -3.703   0.596  1.00 15.00      A    O  
ATOM   2753  HG  SER A 277     -19.482  -3.840   0.345  1.00 15.00      A    H  
ATOM   2754  C   SER A 277     -19.675  -4.335   3.339  1.00 15.00      A    C  
ATOM   2755  O   SER A 277     -18.742  -5.125   3.486  1.00 15.00      A    O  
ATOM   2756  N   SER A 278     -20.920  -4.611   3.717  1.00 15.00      A    N  
ATOM   2757  HN  SER A 278     -21.621  -3.939   3.587  1.00 15.00      A    H  
ATOM   2758  CA  SER A 278     -21.263  -5.894   4.323  1.00 15.00      A    C  
ATOM   2759  CB  SER A 278     -22.462  -5.745   5.263  1.00 15.00      A    C  
ATOM   2760  OG  SER A 278     -23.622  -5.340   4.556  1.00 15.00      A    O  
ATOM   2761  HG  SER A 278     -23.771  -4.401   4.694  1.00 15.00      A    H  
ATOM   2762  C   SER A 278     -21.557  -6.943   3.252  1.00 15.00      A    C  
ATOM   2763  O   SER A 278     -21.791  -8.112   3.561  1.00 15.00      A    O  
ATOM   2764  N   LYS A 279     -21.543  -6.512   1.993  1.00 15.00      A    N  
ATOM   2765  HN  LYS A 279     -21.353  -5.567   1.815  1.00 15.00      A    H  
ATOM   2766  CA  LYS A 279     -21.808  -7.403   0.873  1.00 15.00      A    C  
ATOM   2767  CB  LYS A 279     -22.789  -6.756  -0.106  1.00 15.00      A    C  
ATOM   2768  CG  LYS A 279     -24.210  -6.619   0.420  1.00 15.00      A    C  
ATOM   2769  CD  LYS A 279     -25.024  -7.880   0.170  1.00 15.00      A    C  
ATOM   2770  CE  LYS A 279     -26.513  -7.618   0.346  1.00 15.00      A    C  
ATOM   2771  NZ  LYS A 279     -27.344  -8.778  -0.087  1.00 15.00      A    N  
ATOM   2772  HZ1 LYS A 279     -26.936  -9.214  -0.938  1.00 15.00      A    H  
ATOM   2773  HZ2 LYS A 279     -28.312  -8.463  -0.305  1.00 15.00      A    H  
ATOM   2774  HZ3 LYS A 279     -27.387  -9.491   0.670  1.00 15.00      A    H  
ATOM   2775  C   LYS A 279     -20.525  -7.789   0.141  1.00 15.00      A    C  
ATOM   2776  O   LYS A 279     -20.269  -8.971  -0.084  1.00 15.00      A    O  
ATOM   2777  N   GLU A 280     -19.720  -6.789  -0.229  1.00 15.00      A    N  
ATOM   2778  HN  GLU A 280     -19.970  -5.866  -0.012  1.00 15.00      A    H  
ATOM   2779  CA  GLU A 280     -18.474  -7.047  -0.951  1.00 15.00      A    C  
ATOM   2780  CB  GLU A 280     -18.762  -7.247  -2.444  1.00 15.00      A    C  
ATOM   2781  CG  GLU A 280     -19.107  -5.966  -3.189  1.00 15.00      A    C  
ATOM   2782  CD  GLU A 280     -20.222  -6.154  -4.195  1.00 15.00      A    C  
ATOM   2783  OE1 GLU A 280     -20.061  -6.987  -5.114  1.00 15.00      A    O  
ATOM   2784  OE2 GLU A 280     -21.257  -5.465  -4.067  1.00 15.00      A    O  
ATOM   2785  C   GLU A 280     -17.453  -5.922  -0.767  1.00 15.00      A    C  
ATOM   2786  O   GLU A 280     -17.694  -4.957  -0.040  1.00 15.00      A    O  
ATOM   2787  N   MET A 281     -16.311  -6.071  -1.438  1.00 15.00      A    N  
ATOM   2788  HN  MET A 281     -16.192  -6.873  -1.990  1.00 15.00      A    H  
ATOM   2789  CA  MET A 281     -15.230  -5.089  -1.389  1.00 15.00      A    C  
ATOM   2790  CB  MET A 281     -13.975  -5.740  -0.797  1.00 15.00      A    C  
ATOM   2791  CG  MET A 281     -12.711  -4.900  -0.888  1.00 15.00      A    C  
ATOM   2792  SD  MET A 281     -11.251  -5.811  -0.353  1.00 15.00      A    S  
ATOM   2793  CE  MET A 281      -9.943  -4.747  -0.954  1.00 15.00      A    C  
ATOM   2794  C   MET A 281     -14.946  -4.567  -2.800  1.00 15.00      A    C  
ATOM   2795  O   MET A 281     -14.444  -5.301  -3.651  1.00 15.00      A    O  
ATOM   2796  N   THR A 282     -15.269  -3.300  -3.042  1.00 15.00      A    N  
ATOM   2797  HN  THR A 282     -15.643  -2.753  -2.318  1.00 15.00      A    H  
ATOM   2798  CA  THR A 282     -15.075  -2.700  -4.358  1.00 15.00      A    C  
ATOM   2799  CB  THR A 282     -16.235  -1.744  -4.708  1.00 15.00      A    C  
ATOM   2800  OG1 THR A 282     -17.485  -2.373  -4.405  1.00 15.00      A    O  
ATOM   2801  HG1 THR A 282     -17.486  -2.657  -3.490  1.00 15.00      A    H  
ATOM   2802  CG2 THR A 282     -16.209  -1.391  -6.187  1.00 15.00      A    C  
ATOM   2803  C   THR A 282     -13.756  -1.940  -4.468  1.00 15.00      A    C  
ATOM   2804  O   THR A 282     -13.395  -1.168  -3.582  1.00 15.00      A    O  
ATOM   2805  N   VAL A 283     -13.040  -2.175  -5.566  1.00 15.00      A    N  
ATOM   2806  HN  VAL A 283     -13.376  -2.820  -6.223  1.00 15.00      A    H  
ATOM   2807  CA  VAL A 283     -11.770  -1.503  -5.827  1.00 15.00      A    C  
ATOM   2808  CB  VAL A 283     -10.599  -2.504  -5.937  1.00 15.00      A    C  
ATOM   2809  CG1 VAL A 283      -9.270  -1.767  -6.050  1.00 15.00      A    C  
ATOM   2810  CG2 VAL A 283     -10.583  -3.452  -4.747  1.00 15.00      A    C  
ATOM   2811  C   VAL A 283     -11.877  -0.706  -7.125  1.00 15.00      A    C  
ATOM   2812  O   VAL A 283     -12.148  -1.269  -8.186  1.00 15.00      A    O  
ATOM   2813  N   THR A 284     -11.672   0.605  -7.036  1.00 15.00      A    N  
ATOM   2814  HN  THR A 284     -11.451   0.996  -6.165  1.00 15.00      A    H  
ATOM   2815  CA  THR A 284     -11.765   1.472  -8.202  1.00 15.00      A    C  
ATOM   2816  CB  THR A 284     -12.903   2.501  -8.043  1.00 15.00      A    C  
ATOM   2817  OG1 THR A 284     -14.092   1.836  -7.601  1.00 15.00      A    O  
ATOM   2818  HG1 THR A 284     -14.628   2.446  -7.090  1.00 15.00      A    H  
ATOM   2819  CG2 THR A 284     -13.187   3.194  -9.367  1.00 15.00      A    C  
ATOM   2820  C   THR A 284     -10.456   2.213  -8.456  1.00 15.00      A    C  
ATOM   2821  O   THR A 284     -10.018   3.022  -7.640  1.00 15.00      A    O  
ATOM   2822  N   TYR A 285      -9.837   1.931  -9.597  1.00 15.00      A    N  
ATOM   2823  HN  TYR A 285     -10.236   1.272 -10.206  1.00 15.00      A    H  
ATOM   2824  CA  TYR A 285      -8.584   2.575  -9.970  1.00 15.00      A    C  
ATOM   2825  CB  TYR A 285      -7.775   1.675 -10.908  1.00 15.00      A    C  
ATOM   2826  CG  TYR A 285      -7.257   0.417 -10.245  1.00 15.00      A    C  
ATOM   2827  CD1 TYR A 285      -8.038  -0.730 -10.176  1.00 15.00      A    C  
ATOM   2828  CD2 TYR A 285      -5.989   0.380  -9.679  1.00 15.00      A    C  
ATOM   2829  CE1 TYR A 285      -7.572  -1.877  -9.561  1.00 15.00      A    C  
ATOM   2830  CE2 TYR A 285      -5.515  -0.763  -9.065  1.00 15.00      A    C  
ATOM   2831  CZ  TYR A 285      -6.310  -1.887  -9.008  1.00 15.00      A    C  
ATOM   2832  OH  TYR A 285      -5.843  -3.023  -8.387  1.00 15.00      A    O  
ATOM   2833  HH  TYR A 285      -6.083  -3.795  -8.906  1.00 15.00      A    H  
ATOM   2834  C   TYR A 285      -8.856   3.924 -10.626  1.00 15.00      A    C  
ATOM   2835  O   TYR A 285      -9.440   3.990 -11.705  1.00 15.00      A    O  
ATOM   2836  N   ILE A 286      -8.436   4.997  -9.963  1.00 15.00      A    N  
ATOM   2837  HN  ILE A 286      -7.970   4.881  -9.110  1.00 15.00      A    H  
ATOM   2838  CA  ILE A 286      -8.651   6.344 -10.479  1.00 15.00      A    C  
ATOM   2839  CB  ILE A 286      -9.373   7.242  -9.448  1.00 15.00      A    C  
ATOM   2840  CG1 ILE A 286     -10.570   6.502  -8.837  1.00 15.00      A    C  
ATOM   2841  CG2 ILE A 286      -9.829   8.543 -10.097  1.00 15.00      A    C  
ATOM   2842  CD1 ILE A 286     -11.238   7.247  -7.699  1.00 15.00      A    C  
ATOM   2843  C   ILE A 286      -7.336   7.002 -10.889  1.00 15.00      A    C  
ATOM   2844  O   ILE A 286      -6.343   6.932 -10.166  1.00 15.00      A    O  
ATOM   2845  N   GLU A 287      -7.345   7.631 -12.061  1.00 15.00      A    N  
ATOM   2846  HN  GLU A 287      -8.170   7.630 -12.591  1.00 15.00      A    H  
ATOM   2847  CA  GLU A 287      -6.173   8.323 -12.586  1.00 15.00      A    C  
ATOM   2848  CB  GLU A 287      -6.296   8.435 -14.113  1.00 15.00      A    C  
ATOM   2849  CG  GLU A 287      -5.033   8.887 -14.834  1.00 15.00      A    C  
ATOM   2850  CD  GLU A 287      -5.253   9.097 -16.321  1.00 15.00      A    C  
ATOM   2851  OE1 GLU A 287      -6.405   8.938 -16.782  1.00 15.00      A    O  
ATOM   2852  OE2 GLU A 287      -4.274   9.423 -17.026  1.00 15.00      A    O  
ATOM   2853  C   GLU A 287      -6.077   9.718 -11.962  1.00 15.00      A    C  
ATOM   2854  O   GLU A 287      -7.027  10.187 -11.335  1.00 15.00      A    O  
ATOM   2855  N   ALA A 288      -4.931  10.376 -12.134  1.00 15.00      A    N  
ATOM   2856  HN  ALA A 288      -4.205   9.951 -12.637  1.00 15.00      A    H  
ATOM   2857  CA  ALA A 288      -4.728  11.716 -11.590  1.00 15.00      A    C  
ATOM   2858  CB  ALA A 288      -3.260  12.104 -11.664  1.00 15.00      A    C  
ATOM   2859  C   ALA A 288      -5.597  12.749 -12.312  1.00 15.00      A    C  
ATOM   2860  O   ALA A 288      -5.799  13.856 -11.813  1.00 15.00      A    O  
ATOM   2861  N   SER A 289      -6.109  12.374 -13.486  1.00 15.00      A    N  
ATOM   2862  HN  SER A 289      -5.905  11.480 -13.831  1.00 15.00      A    H  
ATOM   2863  CA  SER A 289      -6.963  13.260 -14.273  1.00 15.00      A    C  
ATOM   2864  CB  SER A 289      -6.956  12.848 -15.747  1.00 15.00      A    C  
ATOM   2865  OG  SER A 289      -7.566  11.582 -15.931  1.00 15.00      A    O  
ATOM   2866  HG  SER A 289      -7.124  11.113 -16.644  1.00 15.00      A    H  
ATOM   2867  C   SER A 289      -8.395  13.262 -13.734  1.00 15.00      A    C  
ATOM   2868  O   SER A 289      -9.128  14.238 -13.900  1.00 15.00      A    O  
ATOM   2869  N   GLY A 290      -8.783  12.159 -13.096  1.00 15.00      A    N  
ATOM   2870  HN  GLY A 290      -8.155  11.414 -13.001  1.00 15.00      A    H  
ATOM   2871  CA  GLY A 290     -10.119  12.056 -12.535  1.00 15.00      A    C  
ATOM   2872  C   GLY A 290     -10.995  11.015 -13.212  1.00 15.00      A    C  
ATOM   2873  O   GLY A 290     -12.170  10.882 -12.871  1.00 15.00      A    O  
ATOM   2874  N   LYS A 291     -10.435  10.274 -14.167  1.00 15.00      A    N  
ATOM   2875  HN  LYS A 291      -9.494  10.414 -14.398  1.00 15.00      A    H  
ATOM   2876  CA  LYS A 291     -11.202   9.250 -14.876  1.00 15.00      A    C  
ATOM   2877  CB  LYS A 291     -10.795   9.186 -16.357  1.00 15.00      A    C  
ATOM   2878  CG  LYS A 291     -11.570   8.163 -17.186  1.00 15.00      A    C  
ATOM   2879  CD  LYS A 291     -10.865   7.864 -18.505  1.00 15.00      A    C  
ATOM   2880  CE  LYS A 291     -11.457   6.639 -19.194  1.00 15.00      A    C  
ATOM   2881  NZ  LYS A 291     -11.028   6.530 -20.621  1.00 15.00      A    N  
ATOM   2882  HZ1 LYS A 291     -10.027   6.252 -20.677  1.00 15.00      A    H  
ATOM   2883  HZ2 LYS A 291     -11.147   7.445 -21.099  1.00 15.00      A    H  
ATOM   2884  HZ3 LYS A 291     -11.604   5.817 -21.116  1.00 15.00      A    H  
ATOM   2885  C   LYS A 291     -11.030   7.879 -14.230  1.00 15.00      A    C  
ATOM   2886  O   LYS A 291      -9.940   7.524 -13.777  1.00 15.00      A    O  
ATOM   2887  N   SER A 292     -12.120   7.116 -14.184  1.00 15.00      A    N  
ATOM   2888  HN  SER A 292     -12.962   7.465 -14.543  1.00 15.00      A    H  
ATOM   2889  CA  SER A 292     -12.089   5.774 -13.619  1.00 15.00      A    C  
ATOM   2890  CB  SER A 292     -13.475   5.345 -13.135  1.00 15.00      A    C  
ATOM   2891  OG  SER A 292     -13.774   5.930 -11.876  1.00 15.00      A    O  
ATOM   2892  HG  SER A 292     -14.726   5.979 -11.763  1.00 15.00      A    H  
ATOM   2893  C   SER A 292     -11.546   4.797 -14.655  1.00 15.00      A    C  
ATOM   2894  O   SER A 292     -12.140   4.602 -15.716  1.00 15.00      A    O  
ATOM   2895  N   LEU A 293     -10.411   4.196 -14.338  1.00 15.00      A    N  
ATOM   2896  HN  LEU A 293     -10.002   4.380 -13.467  1.00 15.00      A    H  
ATOM   2897  CA  LEU A 293      -9.755   3.268 -15.242  1.00 15.00      A    C  
ATOM   2898  CB  LEU A 293      -8.245   3.278 -14.988  1.00 15.00      A    C  
ATOM   2899  CG  LEU A 293      -7.571   4.653 -15.000  1.00 15.00      A    C  
ATOM   2900  CD1 LEU A 293      -6.160   4.559 -14.446  1.00 15.00      A    C  
ATOM   2901  CD2 LEU A 293      -7.560   5.236 -16.405  1.00 15.00      A    C  
ATOM   2902  C   LEU A 293     -10.305   1.850 -15.122  1.00 15.00      A    C  
ATOM   2903  O   LEU A 293     -10.587   1.203 -16.132  1.00 15.00      A    O  
ATOM   2904  N   PHE A 294     -10.461   1.367 -13.892  1.00 15.00      A    N  
ATOM   2905  HN  PHE A 294     -10.235   1.929 -13.121  1.00 15.00      A    H  
ATOM   2906  CA  PHE A 294     -10.962   0.014 -13.675  1.00 15.00      A    C  
ATOM   2907  CB  PHE A 294      -9.788  -0.968 -13.600  1.00 15.00      A    C  
ATOM   2908  CG  PHE A 294     -10.191  -2.413 -13.541  1.00 15.00      A    C  
ATOM   2909  CD1 PHE A 294     -10.819  -3.016 -14.619  1.00 15.00      A    C  
ATOM   2910  CD2 PHE A 294      -9.943  -3.170 -12.407  1.00 15.00      A    C  
ATOM   2911  CE1 PHE A 294     -11.192  -4.345 -14.568  1.00 15.00      A    C  
ATOM   2912  CE2 PHE A 294     -10.313  -4.498 -12.349  1.00 15.00      A    C  
ATOM   2913  CZ  PHE A 294     -10.939  -5.087 -13.430  1.00 15.00      A    C  
ATOM   2914  C   PHE A 294     -11.816  -0.093 -12.414  1.00 15.00      A    C  
ATOM   2915  O   PHE A 294     -11.669   0.696 -11.482  1.00 15.00      A    O  
ATOM   2916  N   LYS A 295     -12.708  -1.083 -12.403  1.00 15.00      A    N  
ATOM   2917  HN  LYS A 295     -12.774  -1.670 -13.185  1.00 15.00      A    H  
ATOM   2918  CA  LYS A 295     -13.586  -1.325 -11.265  1.00 15.00      A    C  
ATOM   2919  CB  LYS A 295     -14.877  -0.515 -11.399  1.00 15.00      A    C  
ATOM   2920  CG  LYS A 295     -15.622  -0.320 -10.089  1.00 15.00      A    C  
ATOM   2921  CD  LYS A 295     -16.564   0.870 -10.163  1.00 15.00      A    C  
ATOM   2922  CE  LYS A 295     -17.147   1.194  -8.797  1.00 15.00      A    C  
ATOM   2923  NZ  LYS A 295     -17.935   2.458  -8.809  1.00 15.00      A    N  
ATOM   2924  HZ1 LYS A 295     -18.768   2.355  -9.424  1.00 15.00      A    H  
ATOM   2925  HZ2 LYS A 295     -17.351   3.241  -9.164  1.00 15.00      A    H  
ATOM   2926  HZ3 LYS A 295     -18.254   2.688  -7.846  1.00 15.00      A    H  
ATOM   2927  C   LYS A 295     -13.897  -2.816 -11.133  1.00 15.00      A    C  
ATOM   2928  O   LYS A 295     -14.452  -3.429 -12.045  1.00 15.00      A    O  
ATOM   2929  N   THR A 296     -13.526  -3.393  -9.993  1.00 15.00      A    N  
ATOM   2930  HN  THR A 296     -13.089  -2.848  -9.304  1.00 15.00      A    H  
ATOM   2931  CA  THR A 296     -13.752  -4.815  -9.732  1.00 15.00      A    C  
ATOM   2932  CB  THR A 296     -12.435  -5.614  -9.860  1.00 15.00      A    C  
ATOM   2933  OG1 THR A 296     -12.684  -7.021  -9.720  1.00 15.00      A    O  
ATOM   2934  HG1 THR A 296     -13.469  -7.156  -9.186  1.00 15.00      A    H  
ATOM   2935  CG2 THR A 296     -11.427  -5.164  -8.813  1.00 15.00      A    C  
ATOM   2936  C   THR A 296     -14.350  -5.019  -8.338  1.00 15.00      A    C  
ATOM   2937  O   THR A 296     -14.312  -4.113  -7.505  1.00 15.00      A    O  
ATOM   2938  N   ARG A 297     -14.904  -6.206  -8.086  1.00 15.00      A    N  
ATOM   2939  HN  ARG A 297     -14.900  -6.897  -8.782  1.00 15.00      A    H  
ATOM   2940  CA  ARG A 297     -15.518  -6.498  -6.791  1.00 15.00      A    C  
ATOM   2941  CB  ARG A 297     -17.042  -6.455  -6.906  1.00 15.00      A    C  
ATOM   2942  CG  ARG A 297     -17.578  -5.111  -7.364  1.00 15.00      A    C  
ATOM   2943  CD  ARG A 297     -18.896  -5.256  -8.102  1.00 15.00      A    C  
ATOM   2944  NE  ARG A 297     -19.215  -4.050  -8.861  1.00 15.00      A    N  
ATOM   2945  HE  ARG A 297     -18.892  -3.999  -9.786  1.00 15.00      A    H  
ATOM   2946  CZ  ARG A 297     -19.918  -3.031  -8.372  1.00 15.00      A    C  
ATOM   2947  NH1 ARG A 297     -20.379  -3.073  -7.127  1.00 15.00      A    N  
ATOM   2948 HH11 ARG A 297     -20.928  -2.275  -6.747  1.00 15.00      A    H  
ATOM   2949 HH12 ARG A 297     -20.194  -3.906  -6.530  1.00 15.00      A    H  
ATOM   2950  NH2 ARG A 297     -20.146  -1.961  -9.124  1.00 15.00      A    N  
ATOM   2951 HH21 ARG A 297     -20.694  -1.165  -8.743  1.00 15.00      A    H  
ATOM   2952 HH22 ARG A 297     -19.775  -1.920 -10.095  1.00 15.00      A    H  
ATOM   2953  C   ARG A 297     -15.077  -7.844  -6.224  1.00 15.00      A    C  
ATOM   2954  O   ARG A 297     -14.906  -8.818  -6.959  1.00 15.00      A    O  
ATOM   2955  N   LEU A 298     -14.895  -7.881  -4.905  1.00 15.00      A    N  
ATOM   2956  HN  LEU A 298     -15.036  -7.062  -4.386  1.00 15.00      A    H  
ATOM   2957  CA  LEU A 298     -14.494  -9.097  -4.204  1.00 15.00      A    C  
ATOM   2958  CB  LEU A 298     -13.120  -8.926  -3.546  1.00 15.00      A    C  
ATOM   2959  CG  LEU A 298     -11.935  -8.725  -4.493  1.00 15.00      A    C  
ATOM   2960  CD1 LEU A 298     -11.626  -7.246  -4.668  1.00 15.00      A    C  
ATOM   2961  CD2 LEU A 298     -10.714  -9.478  -3.991  1.00 15.00      A    C  
ATOM   2962  C   LEU A 298     -15.541  -9.459  -3.154  1.00 15.00      A    C  
ATOM   2963  O   LEU A 298     -15.580  -8.864  -2.076  1.00 15.00      A    O  
ATOM   2964  N   PRO A 299     -16.407 -10.442  -3.464  1.00 15.00      A    N  
ATOM   2965  CA  PRO A 299     -17.490 -10.880  -2.567  1.00 15.00      A    C  
ATOM   2966  CB  PRO A 299     -18.152 -12.031  -3.333  1.00 15.00      A    C  
ATOM   2967  CG  PRO A 299     -17.775 -11.808  -4.755  1.00 15.00      A    C  
ATOM   2968  CD  PRO A 299     -16.401 -11.208  -4.723  1.00 15.00      A    C  
ATOM   2969  C   PRO A 299     -17.008 -11.371  -1.204  1.00 15.00      A    C  
ATOM   2970  O   PRO A 299     -15.931 -11.960  -1.082  1.00 15.00      A    O  
ATOM   2971  N   ARG A 300     -17.825 -11.113  -0.182  1.00 15.00      A    N  
ATOM   2972  HN  ARG A 300     -18.655 -10.621  -0.353  1.00 15.00      A    H  
ATOM   2973  CA  ARG A 300     -17.526 -11.530   1.185  1.00 15.00      A    C  
ATOM   2974  CB  ARG A 300     -18.496 -10.841   2.151  1.00 15.00      A    C  
ATOM   2975  CG  ARG A 300     -18.267 -11.139   3.625  1.00 15.00      A    C  
ATOM   2976  CD  ARG A 300     -19.178 -10.286   4.495  1.00 15.00      A    C  
ATOM   2977  NE  ARG A 300     -19.253 -10.776   5.870  1.00 15.00      A    N  
ATOM   2978  HE  ARG A 300     -18.536 -11.369   6.179  1.00 15.00      A    H  
ATOM   2979  CZ  ARG A 300     -20.233 -10.462   6.716  1.00 15.00      A    C  
ATOM   2980  NH1 ARG A 300     -21.217  -9.655   6.335  1.00 15.00      A    N  
ATOM   2981 HH11 ARG A 300     -21.979  -9.414   7.001  1.00 15.00      A    H  
ATOM   2982 HH12 ARG A 300     -21.227  -9.265   5.370  1.00 15.00      A    H  
ATOM   2983  NH2 ARG A 300     -20.231 -10.956   7.945  1.00 15.00      A    N  
ATOM   2984 HH21 ARG A 300     -20.995 -10.712   8.606  1.00 15.00      A    H  
ATOM   2985 HH22 ARG A 300     -19.463 -11.590   8.250  1.00 15.00      A    H  
ATOM   2986  C   ARG A 300     -17.646 -13.048   1.306  1.00 15.00      A    C  
ATOM   2987  O   ARG A 300     -18.680 -13.625   0.967  1.00 15.00      A    O  
ATOM   2988  N   ARG A 301     -16.585 -13.687   1.786  1.00 15.00      A    N  
ATOM   2989  HN  ARG A 301     -15.797 -13.171   2.055  1.00 15.00      A    H  
ATOM   2990  CA  ARG A 301     -16.568 -15.138   1.931  1.00 15.00      A    C  
ATOM   2991  CB  ARG A 301     -15.426 -15.737   1.104  1.00 15.00      A    C  
ATOM   2992  CG  ARG A 301     -15.782 -16.006  -0.349  1.00 15.00      A    C  
ATOM   2993  CD  ARG A 301     -14.552 -15.958  -1.242  1.00 15.00      A    C  
ATOM   2994  NE  ARG A 301     -14.182 -14.585  -1.578  1.00 15.00      A    N  
ATOM   2995  HE  ARG A 301     -14.327 -13.899  -0.894  1.00 15.00      A    H  
ATOM   2996  CZ  ARG A 301     -13.662 -14.219  -2.747  1.00 15.00      A    C  
ATOM   2997  NH1 ARG A 301     -13.441 -15.120  -3.695  1.00 15.00      A    N  
ATOM   2998 HH11 ARG A 301     -13.674 -16.119  -3.527  1.00 15.00      A    H  
ATOM   2999 HH12 ARG A 301     -13.035 -14.827  -4.607  1.00 15.00      A    H  
ATOM   3000  NH2 ARG A 301     -13.375 -12.945  -2.974  1.00 15.00      A    N  
ATOM   3001 HH21 ARG A 301     -12.969 -12.656  -3.887  1.00 15.00      A    H  
ATOM   3002 HH22 ARG A 301     -13.558 -12.232  -2.239  1.00 15.00      A    H  
ATOM   3003  C   ARG A 301     -16.428 -15.558   3.388  1.00 15.00      A    C  
ATOM   3004  O   ARG A 301     -15.886 -14.815   4.208  1.00 15.00      A    O  
ATOM   3005  N   ALA A 302     -16.928 -16.752   3.702  1.00 15.00      A    N  
ATOM   3006  HN  ALA A 302     -17.364 -17.286   3.005  1.00 15.00      A    H  
ATOM   3007  CA  ALA A 302     -16.844 -17.286   5.055  1.00 15.00      A    C  
ATOM   3008  CB  ALA A 302     -17.806 -18.453   5.226  1.00 15.00      A    C  
ATOM   3009  C   ALA A 302     -15.413 -17.719   5.354  1.00 15.00      A    C  
ATOM   3010  O   ALA A 302     -14.735 -18.286   4.496  1.00 15.00      A    O  
ATOM   3011  N   ARG A 303     -14.956 -17.448   6.569  1.00 15.00      A    N  
ATOM   3012  HN  ARG A 303     -15.546 -17.008   7.218  1.00 15.00      A    H  
ATOM   3013  CA  ARG A 303     -13.596 -17.792   6.961  1.00 15.00      A    C  
ATOM   3014  CB  ARG A 303     -12.851 -16.541   7.425  1.00 15.00      A    C  
ATOM   3015  CG  ARG A 303     -12.664 -15.494   6.339  1.00 15.00      A    C  
ATOM   3016  CD  ARG A 303     -11.848 -14.318   6.848  1.00 15.00      A    C  
ATOM   3017  NE  ARG A 303     -10.522 -14.737   7.294  1.00 15.00      A    N  
ATOM   3018  HE  ARG A 303      -9.909 -15.094   6.617  1.00 15.00      A    H  
ATOM   3019  CZ  ARG A 303     -10.105 -14.665   8.557  1.00 15.00      A    C  
ATOM   3020  NH1 ARG A 303     -10.909 -14.191   9.502  1.00 15.00      A    N  
ATOM   3021 HH11 ARG A 303     -11.870 -13.874   9.258  1.00 15.00      A    H  
ATOM   3022 HH12 ARG A 303     -10.578 -14.137  10.487  1.00 15.00      A    H  
ATOM   3023  NH2 ARG A 303      -8.885 -15.072   8.875  1.00 15.00      A    N  
ATOM   3024 HH21 ARG A 303      -8.254 -15.448   8.137  1.00 15.00      A    H  
ATOM   3025 HH22 ARG A 303      -8.557 -15.017   9.861  1.00 15.00      A    H  
ATOM   3026  C   ARG A 303     -13.564 -18.864   8.045  1.00 15.00      A    C  
ATOM   3027  O   ARG A 303     -14.463 -18.937   8.885  1.00 15.00      A    O  
ATOM   3028  N   PRO A 304     -12.519 -19.716   8.033  1.00 15.00      A    N  
ATOM   3029  CA  PRO A 304     -12.356 -20.793   9.014  1.00 15.00      A    C  
ATOM   3030  CB  PRO A 304     -11.321 -21.701   8.348  1.00 15.00      A    C  
ATOM   3031  CG  PRO A 304     -10.485 -20.770   7.540  1.00 15.00      A    C  
ATOM   3032  CD  PRO A 304     -11.418 -19.698   7.046  1.00 15.00      A    C  
ATOM   3033  C   PRO A 304     -11.818 -20.277  10.347  1.00 15.00      A    C  
ATOM   3034  O   PRO A 304     -12.583 -19.935  11.250  1.00 15.00      A    O  
ATOM   3035  C38 GRP B   0      14.035  -4.552  17.287  1.00 15.00      B    C  
ATOM   3036  O8  GRP B   0      13.069  -3.849  16.498  1.00 15.00      B    O  
ATOM   3037  C32 GRP B   0      13.573  -3.677  15.166  1.00 15.00      B    C  
ATOM   3038  O1  GRP B   0      13.838  -4.960  14.593  1.00 15.00      B    O  
ATOM   3039  HAA GRP B   0      14.134  -4.850  13.644  1.00 15.00      B    H  
ATOM   3040  C40 GRP B   0      12.541  -2.940  14.309  1.00 15.00      B    C  
ATOM   3041  C22 GRP B   0      12.276  -1.558  14.907  1.00 15.00      B    C  
ATOM   3042  C6  GRP B   0      11.690  -1.663  16.315  1.00 15.00      B    C  
ATOM   3043  C35 GRP B   0      11.251  -3.764  14.296  1.00 15.00      B    C  
ATOM   3044  C37 GRP B   0      13.077  -2.790  12.883  1.00 15.00      B    C  
ATOM   3045  C39 GRP B   0      14.308  -1.881  12.805  1.00 15.00      B    C  
ATOM   3046  C17 GRP B   0      13.862  -0.443  13.078  1.00 15.00      B    C  
ATOM   3047  O10 GRP B   0      12.999  -0.004  12.018  1.00 15.00      B    O  
ATOM   3048  C42 GRP B   0      12.535   1.319  12.300  1.00 15.00      B    C  
ATOM   3049  O7  GRP B   0      14.990   0.430  13.161  1.00 15.00      B    O  
ATOM   3050  HAF GRP B   0      14.680   1.362  13.349  1.00 15.00      B    H  
ATOM   3051  C12 GRP B   0      15.359  -2.308  13.831  1.00 15.00      B    C  
ATOM   3052  C9  GRP B   0      14.833  -2.018  11.373  1.00 15.00      B    C  
ATOM   3053  C28 GRP B   0      16.063  -1.183  11.001  1.00 15.00      B    C  
ATOM   3054  C23 GRP B   0      17.191  -1.340  12.024  1.00 15.00      B    C  
ATOM   3055  O15 GRP B   0      16.893  -0.632  13.237  1.00 15.00      B    O  
ATOM   3056  C19 GRP B   0      17.991  -0.754  14.144  1.00 15.00      B    C  
ATOM   3057  O4  GRP B   0      17.438  -2.722  12.292  1.00 15.00      B    O  
ATOM   3058  HAD GRP B   0      17.702  -3.185  11.446  1.00 15.00      B    H  
ATOM   3059  C11 GRP B   0      15.680   0.293  10.889  1.00 15.00      B    C  
ATOM   3060  C24 GRP B   0      16.508  -1.726   9.642  1.00 15.00      B    C  
ATOM   3061  C30 GRP B   0      17.848  -1.216   9.102  1.00 15.00      B    C  
ATOM   3062  C26 GRP B   0      17.736   0.231   8.617  1.00 15.00      B    C  
ATOM   3063  O12 GRP B   0      16.630   0.352   7.712  1.00 15.00      B    O  
ATOM   3064  C21 GRP B   0      16.542   1.703   7.250  1.00 15.00      B    C  
ATOM   3065  O3  GRP B   0      17.543   1.121   9.719  1.00 15.00      B    O  
ATOM   3066  HAC GRP B   0      17.498   2.064   9.384  1.00 15.00      B    H  
ATOM   3067  C13 GRP B   0      18.940  -1.306  10.169  1.00 15.00      B    C  
ATOM   3068  C14 GRP B   0      18.158  -2.139   7.922  1.00 15.00      B    C  
ATOM   3069  C29 GRP B   0      19.373  -1.765   7.065  1.00 15.00      B    C  
ATOM   3070  C27 GRP B   0      20.614  -1.501   7.921  1.00 15.00      B    C  
ATOM   3071  O13 GRP B   0      20.472  -0.266   8.638  1.00 15.00      B    O  
ATOM   3072  C10 GRP B   0      21.669   0.000   9.373  1.00 15.00      B    C  
ATOM   3073  O2  GRP B   0      20.844  -2.585   8.825  1.00 15.00      B    O  
ATOM   3074  HAB GRP B   0      19.970  -2.927   9.168  1.00 15.00      B    H  
ATOM   3075  C41 GRP B   0      19.058  -0.516   6.241  1.00 15.00      B    C  
ATOM   3076  C34 GRP B   0      19.586  -2.981   6.158  1.00 15.00      B    C  
ATOM   3077  C31 GRP B   0      20.857  -2.984   5.304  1.00 15.00      B    C  
ATOM   3078  C2  GRP B   0      20.827  -1.856   4.269  1.00 15.00      B    C  
ATOM   3079  O6  GRP B   0      19.574  -1.876   3.572  1.00 15.00      B    O  
ATOM   3080  C25 GRP B   0      19.549  -0.815   2.613  1.00 15.00      B    C  
ATOM   3081  O11 GRP B   0      20.989  -0.588   4.912  1.00 15.00      B    O  
ATOM   3082  HAG GRP B   0      20.860   0.145   4.244  1.00 15.00      B    H  
ATOM   3083  C4  GRP B   0      22.093  -2.820   6.191  1.00 15.00      B    C  
ATOM   3084  C36 GRP B   0      20.867  -4.349   4.609  1.00 15.00      B    C  
ATOM   3085  C16 GRP B   0      21.906  -4.516   3.497  1.00 15.00      B    C  
ATOM   3086  C15 GRP B   0      23.300  -4.158   4.015  1.00 15.00      B    C  
ATOM   3087  O14 GRP B   0      23.417  -2.741   4.204  1.00 15.00      B    O  
ATOM   3088  C7  GRP B   0      24.741  -2.425   4.645  1.00 15.00      B    C  
ATOM   3089  O5  GRP B   0      23.571  -4.853   5.235  1.00 15.00      B    O  
ATOM   3090  HAE GRP B   0      23.515  -5.839   5.078  1.00 15.00      B    H  
ATOM   3091  C5  GRP B   0      21.566  -3.617   2.306  1.00 15.00      B    C  
ATOM   3092  C3  GRP B   0      21.874  -5.994   3.099  1.00 15.00      B    C  
ATOM   3093  C18 GRP B   0      22.626  -6.317   1.805  1.00 15.00      B    C  
ATOM   3094  C8  GRP B   0      21.890  -5.694   0.617  1.00 15.00      B    C  
ATOM   3095  C33 GRP B   0      22.574  -6.063  -0.703  1.00 15.00      B    C  
ATOM   3096  C20 GRP B   0      22.698  -7.835   1.621  1.00 15.00      B    C  
ATOM   3097  C1  GRP B   0      24.060  -5.783   1.848  1.00 15.00      B    C  
ATOM   3098  O9  GRP B   0      24.064  -4.351   1.747  1.00 15.00      B    O  
ATOM   3099  C43 GRP B   0      25.411  -3.877   1.729  1.00 15.00      B    C  
ATOM   3100  O16 GRP B   0      24.708  -6.204   3.050  1.00 15.00      B    O  
ATOM   3101  HAH GRP B   0      24.685  -7.202   3.110  1.00 15.00      B    H  
END
