# Supplementary material for: In silico assessment of biocompatibility and toxicity: molecular docking and dynamics simulation of PMMA-based dental materials for interim prosthetic restorations
Source: J Mater Sci Mater Med. 2024 Jun 4;35(1):28. doi: 10.1007/s10856-024-06799-7 (PMC11150300; doi:10.1007/s10856-024-06799-7)
Supplement: Supplementary file 3 — Supplementary Data 3 [file 10856_2024_6799_MOESM3_ESM.zip › Complexes/Wnt3_MMA.pdb]

REMARK FILENAME="complex_16w.pdb0"
REMARK ===============================================================
REMARK HADDOCK run for complex
REMARK initial structure: complex_16.pdb
REMARK ===============================================================
REMARK            total,bonds,angles,improper,dihe,vdw,elec,air,cdih,coup,rdcs,vean,dani,xpcs,rg
REMARK energies: -14.0355, 0, 0, 0, 0, -6.56252, -9.91842, 2.44548, 0, 0, 0, 0, 0, 0, 0
REMARK ===============================================================
REMARK            bonds,angles,impropers,dihe,air,cdih,coup,rdcs,vean,dani,xpcs
REMARK rms-dev.: 0,0,0,0,9.028614E-02,0,0, 0, 0, 0, 0
REMARK ===============================================================
REMARK               air,cdih,coup,rdcs,vean,dani,xpcs
REMARK               >0.3,>5,>1,>0,>5,>0.2,>0.2
REMARK violations.: 0, 0, 0, 0, 0, 0, 0
REMARK ===============================================================
REMARK                        CVpartition#,violations,rms
REMARK AIRs cross-validation: 1, 7, 4.78747
REMARK ===============================================================
REMARK NCS energy: 0
REMARK ===============================================================
REMARK Symmetry energy: 0
REMARK ===============================================================
REMARK Membrane restraining energy: 0
REMARK ===============================================================
REMARK Local cross-correlation:  0.0000
REMARK ===============================================================
REMARK Desolvation energy: -1.89687
REMARK Internal energy free molecules: -8384.48
REMARK Internal energy complex: -8244.98
REMARK Binding energy: 121.127
REMARK ===============================================================
REMARK buried surface area: 262.218
REMARK ===============================================================
REMARK water - chain_1: 0 0 0
REMARK water - chain_2: 0 0 0
REMARK ===============================================================
REMARK water - water: 0 0 0
REMARK ===============================================================
REMARK DATE:14-Feb-2024  05:02:36       created by user: enmr
REMARK VERSION:1.3U
ATOM      1  N   LEU A  43       6.445  -3.243 -24.994  1.00 15.00      A    N  
ATOM      2  HN  LEU A  43       7.260  -2.699 -24.958  1.00 15.00      A    H  
ATOM      3  CA  LEU A  43       6.361  -4.450 -24.180  1.00 15.00      A    C  
ATOM      4  CB  LEU A  43       7.376  -5.491 -24.662  1.00 15.00      A    C  
ATOM      5  CG  LEU A  43       6.892  -6.462 -25.739  1.00 15.00      A    C  
ATOM      6  CD1 LEU A  43       8.067  -6.988 -26.546  1.00 15.00      A    C  
ATOM      7  CD2 LEU A  43       6.124  -7.614 -25.108  1.00 15.00      A    C  
ATOM      8  C   LEU A  43       6.588  -4.143 -22.705  1.00 15.00      A    C  
ATOM      9  O   LEU A  43       6.853  -2.999 -22.327  1.00 15.00      A    O  
ATOM     10  N   LEU A  44       6.478  -5.179 -21.876  1.00 15.00      A    N  
ATOM     11  HN  LEU A  44       6.259  -6.060 -22.246  1.00 15.00      A    H  
ATOM     12  CA  LEU A  44       6.677  -5.047 -20.436  1.00 15.00      A    C  
ATOM     13  CB  LEU A  44       6.090  -6.262 -19.714  1.00 15.00      A    C  
ATOM     14  CG  LEU A  44       5.011  -5.981 -18.665  1.00 15.00      A    C  
ATOM     15  CD1 LEU A  44       3.626  -6.007 -19.294  1.00 15.00      A    C  
ATOM     16  CD2 LEU A  44       5.102  -6.983 -17.524  1.00 15.00      A    C  
ATOM     17  C   LEU A  44       8.166  -4.937 -20.113  1.00 15.00      A    C  
ATOM     18  O   LEU A  44       8.971  -5.736 -20.592  1.00 15.00      A    O  
ATOM     19  N   CYS A  45       8.526  -3.951 -19.297  1.00 15.00      A    N  
ATOM     20  HN  CYS A  45       7.839  -3.347 -18.942  1.00 15.00      A    H  
ATOM     21  CA  CYS A  45       9.921  -3.744 -18.918  1.00 15.00      A    C  
ATOM     22  C   CYS A  45      10.442  -2.400 -19.426  1.00 15.00      A    C  
ATOM     23  O   CYS A  45      11.448  -1.889 -18.935  1.00 15.00      A    O  
ATOM     24  CB  CYS A  45      10.106  -3.870 -17.402  1.00 15.00      A    C  
ATOM     25  SG  CYS A  45       9.928  -5.569 -16.763  1.00 15.00      A    S  
ATOM     26  N   GLY A  46       9.753  -1.835 -20.421  1.00 15.00      A    N  
ATOM     27  HN  GLY A  46       8.964  -2.293 -20.781  1.00 15.00      A    H  
ATOM     28  CA  GLY A  46      10.173  -0.561 -20.985  1.00 15.00      A    C  
ATOM     29  C   GLY A  46       9.259   0.608 -20.641  1.00 15.00      A    C  
ATOM     30  O   GLY A  46       9.138   1.549 -21.425  1.00 15.00      A    O  
ATOM     31  N   SER A  47       8.620   0.559 -19.476  1.00 15.00      A    N  
ATOM     32  HN  SER A  47       8.748  -0.216 -18.890  1.00 15.00      A    H  
ATOM     33  CA  SER A  47       7.732   1.641 -19.050  1.00 15.00      A    C  
ATOM     34  CB  SER A  47       6.372   1.094 -18.608  1.00 15.00      A    C  
ATOM     35  OG  SER A  47       6.493   0.291 -17.448  1.00 15.00      A    O  
ATOM     36  HG  SER A  47       5.659   0.288 -16.972  1.00 15.00      A    H  
ATOM     37  C   SER A  47       8.373   2.442 -17.921  1.00 15.00      A    C  
ATOM     38  O   SER A  47       7.766   3.353 -17.353  1.00 15.00      A    O  
ATOM     39  N   ILE A  48       9.614   2.086 -17.614  1.00 15.00      A    N  
ATOM     40  HN  ILE A  48      10.033   1.356 -18.119  1.00 15.00      A    H  
ATOM     41  CA  ILE A  48      10.381   2.734 -16.561  1.00 15.00      A    C  
ATOM     42  CB  ILE A  48      11.205   1.682 -15.773  1.00 15.00      A    C  
ATOM     43  CG1 ILE A  48      10.280   0.723 -15.013  1.00 15.00      A    C  
ATOM     44  CG2 ILE A  48      12.187   2.343 -14.815  1.00 15.00      A    C  
ATOM     45  CD1 ILE A  48       9.796  -0.459 -15.828  1.00 15.00      A    C  
ATOM     46  C   ILE A  48      11.315   3.780 -17.171  1.00 15.00      A    C  
ATOM     47  O   ILE A  48      12.034   3.489 -18.129  1.00 15.00      A    O  
ATOM     48  N   PRO A  49      11.308   5.015 -16.630  1.00 15.00      A    N  
ATOM     49  CA  PRO A  49      12.154   6.108 -17.132  1.00 15.00      A    C  
ATOM     50  CB  PRO A  49      11.869   7.267 -16.170  1.00 15.00      A    C  
ATOM     51  CG  PRO A  49      10.558   6.940 -15.545  1.00 15.00      A    C  
ATOM     52  CD  PRO A  49      10.483   5.439 -15.485  1.00 15.00      A    C  
ATOM     53  C   PRO A  49      13.637   5.763 -17.093  1.00 15.00      A    C  
ATOM     54  O   PRO A  49      14.322   5.820 -18.112  1.00 15.00      A    O  
ATOM     55  N   GLY A  50      14.128   5.404 -15.915  1.00 15.00      A    N  
ATOM     56  HN  GLY A  50      13.529   5.365 -15.136  1.00 15.00      A    H  
ATOM     57  CA  GLY A  50      15.533   5.065 -15.779  1.00 15.00      A    C  
ATOM     58  C   GLY A  50      15.752   3.580 -15.585  1.00 15.00      A    C  
ATOM     59  O   GLY A  50      15.888   3.116 -14.453  1.00 15.00      A    O  
ATOM     60  N   LEU A  51      15.783   2.827 -16.686  1.00 15.00      A    N  
ATOM     61  HN  LEU A  51      15.670   3.250 -17.562  1.00 15.00      A    H  
ATOM     62  CA  LEU A  51      15.983   1.386 -16.609  1.00 15.00      A    C  
ATOM     63  CB  LEU A  51      14.998   0.626 -17.498  1.00 15.00      A    C  
ATOM     64  CG  LEU A  51      15.024  -0.902 -17.368  1.00 15.00      A    C  
ATOM     65  CD1 LEU A  51      14.078  -1.368 -16.271  1.00 15.00      A    C  
ATOM     66  CD2 LEU A  51      14.685  -1.559 -18.696  1.00 15.00      A    C  
ATOM     67  C   LEU A  51      17.417   0.965 -16.925  1.00 15.00      A    C  
ATOM     68  O   LEU A  51      17.997   1.348 -17.946  1.00 15.00      A    O  
ATOM     69  N   VAL A  52      17.956   0.147 -16.028  1.00 15.00      A    N  
ATOM     70  HN  VAL A  52      17.409  -0.116 -15.262  1.00 15.00      A    H  
ATOM     71  CA  VAL A  52      19.308  -0.400 -16.124  1.00 15.00      A    C  
ATOM     72  CB  VAL A  52      20.243   0.329 -15.123  1.00 15.00      A    C  
ATOM     73  CG1 VAL A  52      20.484   1.768 -15.551  1.00 15.00      A    C  
ATOM     74  CG2 VAL A  52      19.675   0.278 -13.710  1.00 15.00      A    C  
ATOM     75  C   VAL A  52      19.209  -1.880 -15.733  1.00 15.00      A    C  
ATOM     76  O   VAL A  52      18.092  -2.332 -15.551  1.00 15.00      A    O  
ATOM     77  N   PRO A  53      20.350  -2.648 -15.702  1.00 15.00      A    N  
ATOM     78  CA  PRO A  53      20.473  -4.067 -15.283  1.00 15.00      A    C  
ATOM     79  CB  PRO A  53      21.302  -4.623 -16.437  1.00 15.00      A    C  
ATOM     80  CG  PRO A  53      22.218  -3.487 -16.812  1.00 15.00      A    C  
ATOM     81  CD  PRO A  53      21.667  -2.220 -16.187  1.00 15.00      A    C  
ATOM     82  C   PRO A  53      19.199  -4.900 -15.045  1.00 15.00      A    C  
ATOM     83  O   PRO A  53      19.111  -6.033 -15.516  1.00 15.00      A    O  
ATOM     84  N   GLN A  55      18.276  -4.353 -14.239  1.00 15.00      A    N  
ATOM     85  HN  GLN A  55      18.484  -3.484 -13.846  1.00 15.00      A    H  
ATOM     86  CA  GLN A  55      16.984  -4.965 -13.900  1.00 15.00      A    C  
ATOM     87  CB  GLN A  55      16.023  -3.898 -13.360  1.00 15.00      A    C  
ATOM     88  CG  GLN A  55      16.580  -3.041 -12.235  1.00 15.00      A    C  
ATOM     89  CD  GLN A  55      15.746  -1.796 -11.993  1.00 15.00      A    C  
ATOM     90  OE1 GLN A  55      16.010  -0.737 -12.562  1.00 15.00      A    O  
ATOM     91  NE2 GLN A  55      14.722  -1.922 -11.157  1.00 15.00      A    N  
ATOM     92 HE21 GLN A  55      14.561  -2.799 -10.750  1.00 15.00      A    H  
ATOM     93 HE22 GLN A  55      14.171  -1.132 -10.978  1.00 15.00      A    H  
ATOM     94  C   GLN A  55      16.286  -5.723 -15.041  1.00 15.00      A    C  
ATOM     95  O   GLN A  55      15.395  -6.524 -14.769  1.00 15.00      A    O  
ATOM     96  N   LEU A  56      16.660  -5.468 -16.309  1.00 15.00      A    N  
ATOM     97  HN  LEU A  56      17.355  -4.799 -16.480  1.00 15.00      A    H  
ATOM     98  CA  LEU A  56      16.056  -6.177 -17.442  1.00 15.00      A    C  
ATOM     99  CB  LEU A  56      16.587  -5.634 -18.773  1.00 15.00      A    C  
ATOM    100  CG  LEU A  56      15.786  -6.016 -20.023  1.00 15.00      A    C  
ATOM    101  CD1 LEU A  56      14.360  -5.497 -19.927  1.00 15.00      A    C  
ATOM    102  CD2 LEU A  56      16.468  -5.495 -21.279  1.00 15.00      A    C  
ATOM    103  C   LEU A  56      16.324  -7.684 -17.337  1.00 15.00      A    C  
ATOM    104  O   LEU A  56      15.677  -8.494 -18.002  1.00 15.00      A    O  
ATOM    105  N   ARG A  57      17.288  -8.033 -16.481  1.00 15.00      A    N  
ATOM    106  HN  ARG A  57      17.758  -7.327 -15.999  1.00 15.00      A    H  
ATOM    107  CA  ARG A  57      17.673  -9.411 -16.224  1.00 15.00      A    C  
ATOM    108  CB  ARG A  57      18.966  -9.409 -15.398  1.00 15.00      A    C  
ATOM    109  CG  ARG A  57      20.102 -10.243 -15.965  1.00 15.00      A    C  
ATOM    110  CD  ARG A  57      21.462  -9.676 -15.578  1.00 15.00      A    C  
ATOM    111  NE  ARG A  57      21.945  -8.686 -16.544  1.00 15.00      A    N  
ATOM    112  HE  ARG A  57      21.362  -8.480 -17.314  1.00 15.00      A    H  
ATOM    113  CZ  ARG A  57      23.117  -8.055 -16.449  1.00 15.00      A    C  
ATOM    114  NH1 ARG A  57      23.941  -8.301 -15.434  1.00 15.00      A    N  
ATOM    115 HH11 ARG A  57      24.854  -7.805 -15.371  1.00 15.00      A    H  
ATOM    116 HH12 ARG A  57      23.673  -8.987 -14.695  1.00 15.00      A    H  
ATOM    117  NH2 ARG A  57      23.462  -7.173 -17.379  1.00 15.00      A    N  
ATOM    118 HH21 ARG A  57      24.375  -6.678 -17.319  1.00 15.00      A    H  
ATOM    119 HH22 ARG A  57      22.816  -6.976 -18.169  1.00 15.00      A    H  
ATOM    120  C   ARG A  57      16.566 -10.127 -15.446  1.00 15.00      A    C  
ATOM    121  O   ARG A  57      16.324 -11.313 -15.652  1.00 15.00      A    O  
ATOM    122  N   PHE A  58      15.888  -9.388 -14.561  1.00 15.00      A    N  
ATOM    123  HN  PHE A  58      16.116  -8.440 -14.455  1.00 15.00      A    H  
ATOM    124  CA  PHE A  58      14.807  -9.943 -13.752  1.00 15.00      A    C  
ATOM    125  CB  PHE A  58      14.665  -9.128 -12.463  1.00 15.00      A    C  
ATOM    126  CG  PHE A  58      13.941  -9.834 -11.355  1.00 15.00      A    C  
ATOM    127  CD1 PHE A  58      12.605  -9.569 -11.103  1.00 15.00      A    C  
ATOM    128  CD2 PHE A  58      14.598 -10.759 -10.561  1.00 15.00      A    C  
ATOM    129  CE1 PHE A  58      11.936 -10.214 -10.080  1.00 15.00      A    C  
ATOM    130  CE2 PHE A  58      13.938 -11.409  -9.538  1.00 15.00      A    C  
ATOM    131  CZ  PHE A  58      12.604 -11.136  -9.296  1.00 15.00      A    C  
ATOM    132  C   PHE A  58      13.492  -9.926 -14.532  1.00 15.00      A    C  
ATOM    133  O   PHE A  58      12.597 -10.735 -14.280  1.00 15.00      A    O  
ATOM    134  N   CYS A  59      13.391  -9.000 -15.485  1.00 15.00      A    N  
ATOM    135  HN  CYS A  59      14.140  -8.382 -15.629  1.00 15.00      A    H  
ATOM    136  CA  CYS A  59      12.195  -8.874 -16.316  1.00 15.00      A    C  
ATOM    137  C   CYS A  59      12.072 -10.036 -17.305  1.00 15.00      A    C  
ATOM    138  O   CYS A  59      10.968 -10.465 -17.634  1.00 15.00      A    O  
ATOM    139  CB  CYS A  59      12.209  -7.548 -17.089  1.00 15.00      A    C  
ATOM    140  SG  CYS A  59      11.791  -6.066 -16.112  1.00 15.00      A    S  
ATOM    141  N   ARG A  60      13.209 -10.544 -17.773  1.00 15.00      A    N  
ATOM    142  HN  ARG A  60      14.062 -10.178 -17.458  1.00 15.00      A    H  
ATOM    143  CA  ARG A  60      13.212 -11.638 -18.741  1.00 15.00      A    C  
ATOM    144  CB  ARG A  60      14.231 -11.393 -19.857  1.00 15.00      A    C  
ATOM    145  CG  ARG A  60      13.707 -10.458 -20.935  1.00 15.00      A    C  
ATOM    146  CD  ARG A  60      14.826  -9.776 -21.700  1.00 15.00      A    C  
ATOM    147  NE  ARG A  60      14.336  -8.594 -22.405  1.00 15.00      A    N  
ATOM    148  HE  ARG A  60      13.524  -8.170 -22.059  1.00 15.00      A    H  
ATOM    149  CZ  ARG A  60      14.926  -8.061 -23.470  1.00 15.00      A    C  
ATOM    150  NH1 ARG A  60      16.032  -8.600 -23.962  1.00 15.00      A    N  
ATOM    151 HH11 ARG A  60      16.447  -9.439 -23.510  1.00 15.00      A    H  
ATOM    152 HH12 ARG A  60      16.487  -8.182 -24.798  1.00 15.00      A    H  
ATOM    153  NH2 ARG A  60      14.407  -6.981 -24.039  1.00 15.00      A    N  
ATOM    154 HH21 ARG A  60      14.864  -6.562 -24.874  1.00 15.00      A    H  
ATOM    155 HH22 ARG A  60      13.544  -6.552 -23.648  1.00 15.00      A    H  
ATOM    156  C   ARG A  60      13.378 -13.016 -18.104  1.00 15.00      A    C  
ATOM    157  O   ARG A  60      13.090 -14.032 -18.737  1.00 15.00      A    O  
ATOM    158  N   ASN A  61      13.834 -13.052 -16.855  1.00 15.00      A    N  
ATOM    159  HN  ASN A  61      14.062 -12.214 -16.403  1.00 15.00      A    H  
ATOM    160  CA  ASN A  61      14.006 -14.317 -16.147  1.00 15.00      A    C  
ATOM    161  CB  ASN A  61      15.167 -14.246 -15.155  1.00 15.00      A    C  
ATOM    162  CG  ASN A  61      16.471 -14.734 -15.759  1.00 15.00      A    C  
ATOM    163  OD1 ASN A  61      16.478 -15.605 -16.630  1.00 15.00      A    O  
ATOM    164  ND2 ASN A  61      17.583 -14.176 -15.300  1.00 15.00      A    N  
ATOM    165 HD21 ASN A  61      17.503 -13.488 -14.607  1.00 15.00      A    H  
ATOM    166 HD22 ASN A  61      18.438 -14.473 -15.675  1.00 15.00      A    H  
ATOM    167  C   ASN A  61      12.713 -14.718 -15.445  1.00 15.00      A    C  
ATOM    168  O   ASN A  61      12.331 -15.888 -15.440  1.00 15.00      A    O  
ATOM    169  N   TYR A  62      12.041 -13.735 -14.855  1.00 15.00      A    N  
ATOM    170  HN  TYR A  62      12.405 -12.824 -14.884  1.00 15.00      A    H  
ATOM    171  CA  TYR A  62      10.778 -13.969 -14.165  1.00 15.00      A    C  
ATOM    172  CB  TYR A  62      10.843 -13.443 -12.724  1.00 15.00      A    C  
ATOM    173  CG  TYR A  62      11.780 -14.207 -11.805  1.00 15.00      A    C  
ATOM    174  CD1 TYR A  62      11.283 -15.085 -10.849  1.00 15.00      A    C  
ATOM    175  CD2 TYR A  62      13.160 -14.043 -11.885  1.00 15.00      A    C  
ATOM    176  CE1 TYR A  62      12.128 -15.775 -10.000  1.00 15.00      A    C  
ATOM    177  CE2 TYR A  62      14.014 -14.732 -11.043  1.00 15.00      A    C  
ATOM    178  CZ  TYR A  62      13.493 -15.596 -10.101  1.00 15.00      A    C  
ATOM    179  OH  TYR A  62      14.336 -16.280  -9.253  1.00 15.00      A    O  
ATOM    180  HH  TYR A  62      14.937 -15.660  -8.831  1.00 15.00      A    H  
ATOM    181  C   TYR A  62       9.643 -13.287 -14.931  1.00 15.00      A    C  
ATOM    182  O   TYR A  62       8.986 -12.380 -14.420  1.00 15.00      A    O  
ATOM    183  N   ILE A  63       9.427 -13.737 -16.169  1.00 15.00      A    N  
ATOM    184  HN  ILE A  63       9.979 -14.470 -16.508  1.00 15.00      A    H  
ATOM    185  CA  ILE A  63       8.394 -13.174 -17.038  1.00 15.00      A    C  
ATOM    186  CB  ILE A  63       8.778 -13.340 -18.531  1.00 15.00      A    C  
ATOM    187  CG1 ILE A  63       7.951 -12.417 -19.433  1.00 15.00      A    C  
ATOM    188  CG2 ILE A  63       8.653 -14.791 -18.979  1.00 15.00      A    C  
ATOM    189  CD1 ILE A  63       8.412 -10.977 -19.423  1.00 15.00      A    C  
ATOM    190  C   ILE A  63       7.017 -13.795 -16.772  1.00 15.00      A    C  
ATOM    191  O   ILE A  63       5.988 -13.228 -17.146  1.00 15.00      A    O  
ATOM    192  N   GLU A  64       7.006 -14.957 -16.118  1.00 15.00      A    N  
ATOM    193  HN  GLU A  64       7.856 -15.360 -15.846  1.00 15.00      A    H  
ATOM    194  CA  GLU A  64       5.758 -15.649 -15.801  1.00 15.00      A    C  
ATOM    195  CB  GLU A  64       6.010 -17.125 -15.513  1.00 15.00      A    C  
ATOM    196  CG  GLU A  64       5.743 -18.044 -16.690  1.00 15.00      A    C  
ATOM    197  CD  GLU A  64       5.761 -19.503 -16.289  1.00 15.00      A    C  
ATOM    198  OE1 GLU A  64       4.710 -20.008 -15.839  1.00 15.00      A    O  
ATOM    199  OE2 GLU A  64       6.825 -20.141 -16.422  1.00 15.00      A    O  
ATOM    200  C   GLU A  64       5.039 -15.004 -14.620  1.00 15.00      A    C  
ATOM    201  O   GLU A  64       3.812 -15.051 -14.532  1.00 15.00      A    O  
ATOM    202  N   ILE A  65       5.806 -14.409 -13.710  1.00 15.00      A    N  
ATOM    203  HN  ILE A  65       6.779 -14.409 -13.828  1.00 15.00      A    H  
ATOM    204  CA  ILE A  65       5.228 -13.743 -12.547  1.00 15.00      A    C  
ATOM    205  CB  ILE A  65       5.849 -14.198 -11.209  1.00 15.00      A    C  
ATOM    206  CG1 ILE A  65       7.377 -14.123 -11.243  1.00 15.00      A    C  
ATOM    207  CG2 ILE A  65       5.373 -15.592 -10.834  1.00 15.00      A    C  
ATOM    208  CD1 ILE A  65       8.016 -14.223  -9.875  1.00 15.00      A    C  
ATOM    209  C   ILE A  65       5.346 -12.230 -12.677  1.00 15.00      A    C  
ATOM    210  O   ILE A  65       5.209 -11.499 -11.697  1.00 15.00      A    O  
ATOM    211  N   MET A  66       5.599 -11.769 -13.896  1.00 15.00      A    N  
ATOM    212  HN  MET A  66       5.697 -12.404 -14.637  1.00 15.00      A    H  
ATOM    213  CA  MET A  66       5.722 -10.343 -14.160  1.00 15.00      A    C  
ATOM    214  CB  MET A  66       6.464 -10.062 -15.468  1.00 15.00      A    C  
ATOM    215  CG  MET A  66       7.475  -8.934 -15.347  1.00 15.00      A    C  
ATOM    216  SD  MET A  66       8.614  -9.181 -13.969  1.00 15.00      A    S  
ATOM    217  CE  MET A  66       9.286  -7.534 -13.773  1.00 15.00      A    C  
ATOM    218  C   MET A  66       4.367  -9.620 -14.111  1.00 15.00      A    C  
ATOM    219  O   MET A  66       4.286  -8.521 -13.562  1.00 15.00      A    O  
ATOM    220  N   PRO A  67       3.284 -10.196 -14.699  1.00 15.00      A    N  
ATOM    221  CA  PRO A  67       1.952  -9.577 -14.656  1.00 15.00      A    C  
ATOM    222  CB  PRO A  67       1.064 -10.557 -15.427  1.00 15.00      A    C  
ATOM    223  CG  PRO A  67       2.008 -11.311 -16.294  1.00 15.00      A    C  
ATOM    224  CD  PRO A  67       3.269 -11.441 -15.494  1.00 15.00      A    C  
ATOM    225  C   PRO A  67       1.434  -9.398 -13.226  1.00 15.00      A    C  
ATOM    226  O   PRO A  67       0.624  -8.511 -12.973  1.00 15.00      A    O  
ATOM    227  N   SER A  68       1.891 -10.248 -12.297  1.00 15.00      A    N  
ATOM    228  HN  SER A  68       2.515 -10.957 -12.558  1.00 15.00      A    H  
ATOM    229  CA  SER A  68       1.474 -10.141 -10.900  1.00 15.00      A    C  
ATOM    230  CB  SER A  68       1.597 -11.473 -10.149  1.00 15.00      A    C  
ATOM    231  OG  SER A  68       2.794 -12.150 -10.477  1.00 15.00      A    O  
ATOM    232  HG  SER A  68       3.405 -12.098  -9.739  1.00 15.00      A    H  
ATOM    233  C   SER A  68       2.228  -9.016 -10.190  1.00 15.00      A    C  
ATOM    234  O   SER A  68       1.760  -8.483  -9.185  1.00 15.00      A    O  
ATOM    235  N   VAL A  69       3.404  -8.663 -10.717  1.00 15.00      A    N  
ATOM    236  HN  VAL A  69       3.747  -9.152 -11.493  1.00 15.00      A    H  
ATOM    237  CA  VAL A  69       4.192  -7.565 -10.164  1.00 15.00      A    C  
ATOM    238  CB  VAL A  69       5.684  -7.661 -10.561  1.00 15.00      A    C  
ATOM    239  CG1 VAL A  69       6.476  -6.489  -9.997  1.00 15.00      A    C  
ATOM    240  CG2 VAL A  69       6.278  -8.973 -10.077  1.00 15.00      A    C  
ATOM    241  C   VAL A  69       3.597  -6.246 -10.663  1.00 15.00      A    C  
ATOM    242  O   VAL A  69       3.673  -5.213  -9.994  1.00 15.00      A    O  
ATOM    243  N   ALA A  70       2.984  -6.307 -11.850  1.00 15.00      A    N  
ATOM    244  HN  ALA A  70       2.969  -7.161 -12.332  1.00 15.00      A    H  
ATOM    245  CA  ALA A  70       2.331  -5.146 -12.447  1.00 15.00      A    C  
ATOM    246  CB  ALA A  70       2.180  -5.340 -13.948  1.00 15.00      A    C  
ATOM    247  C   ALA A  70       0.967  -4.951 -11.794  1.00 15.00      A    C  
ATOM    248  O   ALA A  70       0.521  -3.824 -11.576  1.00 15.00      A    O  
ATOM    249  N   GLU A  71       0.314  -6.078 -11.490  1.00 15.00      A    N  
ATOM    250  HN  GLU A  71       0.711  -6.937 -11.744  1.00 15.00      A    H  
ATOM    251  CA  GLU A  71      -0.980  -6.077 -10.817  1.00 15.00      A    C  
ATOM    252  CB  GLU A  71      -1.679  -7.430 -10.999  1.00 15.00      A    C  
ATOM    253  CG  GLU A  71      -2.757  -7.437 -12.072  1.00 15.00      A    C  
ATOM    254  CD  GLU A  71      -3.940  -6.555 -11.718  1.00 15.00      A    C  
ATOM    255  OE1 GLU A  71      -3.862  -5.331 -11.958  1.00 15.00      A    O  
ATOM    256  OE2 GLU A  71      -4.947  -7.088 -11.204  1.00 15.00      A    O  
ATOM    257  C   GLU A  71      -0.783  -5.799  -9.331  1.00 15.00      A    C  
ATOM    258  O   GLU A  71      -1.747  -5.586  -8.591  1.00 15.00      A    O  
ATOM    259  N   GLY A  72       0.488  -5.808  -8.907  1.00 15.00      A    N  
ATOM    260  HN  GLY A  72       1.201  -5.996  -9.554  1.00 15.00      A    H  
ATOM    261  CA  GLY A  72       0.837  -5.544  -7.521  1.00 15.00      A    C  
ATOM    262  C   GLY A  72       0.676  -4.081  -7.171  1.00 15.00      A    C  
ATOM    263  O   GLY A  72       0.786  -3.706  -6.001  1.00 15.00      A    O  
ATOM    264  N   VAL A  73       0.440  -3.265  -8.214  1.00 15.00      A    N  
ATOM    265  HN  VAL A  73       0.435  -3.660  -9.116  1.00 15.00      A    H  
ATOM    266  CA  VAL A  73       0.204  -1.819  -8.095  1.00 15.00      A    C  
ATOM    267  CB  VAL A  73       1.459  -0.935  -7.809  1.00 15.00      A    C  
ATOM    268  CG1 VAL A  73       1.916  -1.000  -6.357  1.00 15.00      A    C  
ATOM    269  CG2 VAL A  73       2.603  -1.269  -8.760  1.00 15.00      A    C  
ATOM    270  C   VAL A  73      -1.003  -1.463  -7.217  1.00 15.00      A    C  
ATOM    271  O   VAL A  73      -1.315  -0.287  -7.029  1.00 15.00      A    O  
ATOM    272  N   LEU A  75      -1.690  -2.494  -6.689  1.00 15.00      A    N  
ATOM    273  HN  LEU A  75      -1.377  -3.411  -6.854  1.00 15.00      A    H  
ATOM    274  CA  LEU A  75      -2.865  -2.288  -5.843  1.00 15.00      A    C  
ATOM    275  CB  LEU A  75      -3.637  -3.590  -5.603  1.00 15.00      A    C  
ATOM    276  CG  LEU A  75      -3.114  -4.514  -4.502  1.00 15.00      A    C  
ATOM    277  CD1 LEU A  75      -4.256  -5.323  -3.896  1.00 15.00      A    C  
ATOM    278  CD2 LEU A  75      -2.030  -5.439  -5.039  1.00 15.00      A    C  
ATOM    279  C   LEU A  75      -2.491  -1.630  -4.523  1.00 15.00      A    C  
ATOM    280  O   LEU A  75      -3.356  -1.318  -3.709  1.00 15.00      A    O  
ATOM    281  N   GLY A  76      -1.187  -1.440  -4.314  1.00 15.00      A    N  
ATOM    282  HN  GLY A  76      -0.544  -1.754  -4.982  1.00 15.00      A    H  
ATOM    283  CA  GLY A  76      -0.713  -0.777  -3.123  1.00 15.00      A    C  
ATOM    284  C   GLY A  76      -1.106   0.685  -3.155  1.00 15.00      A    C  
ATOM    285  O   GLY A  76      -1.307   1.307  -2.114  1.00 15.00      A    O  
ATOM    286  N   ILE A  77      -1.222   1.231  -4.367  1.00 15.00      A    N  
ATOM    287  HN  ILE A  77      -1.038   0.684  -5.160  1.00 15.00      A    H  
ATOM    288  CA  ILE A  77      -1.625   2.620  -4.541  1.00 15.00      A    C  
ATOM    289  CB  ILE A  77      -1.211   3.176  -5.925  1.00 15.00      A    C  
ATOM    290  CG1 ILE A  77       0.266   2.866  -6.217  1.00 15.00      A    C  
ATOM    291  CG2 ILE A  77      -1.463   4.679  -6.003  1.00 15.00      A    C  
ATOM    292  CD1 ILE A  77       1.239   3.433  -5.200  1.00 15.00      A    C  
ATOM    293  C   ILE A  77      -3.139   2.724  -4.370  1.00 15.00      A    C  
ATOM    294  O   ILE A  77      -3.667   3.783  -4.035  1.00 15.00      A    O  
ATOM    295  N   GLN A  78      -3.827   1.600  -4.586  1.00 15.00      A    N  
ATOM    296  HN  GLN A  78      -3.345   0.788  -4.855  1.00 15.00      A    H  
ATOM    297  CA  GLN A  78      -5.275   1.541  -4.432  1.00 15.00      A    C  
ATOM    298  CB  GLN A  78      -5.823   0.241  -5.023  1.00 15.00      A    C  
ATOM    299  CG  GLN A  78      -7.021   0.429  -5.938  1.00 15.00      A    C  
ATOM    300  CD  GLN A  78      -7.928  -0.784  -5.972  1.00 15.00      A    C  
ATOM    301  OE1 GLN A  78      -7.488  -1.913  -5.760  1.00 15.00      A    O  
ATOM    302  NE2 GLN A  78      -9.206  -0.554  -6.245  1.00 15.00      A    N  
ATOM    303 HE21 GLN A  78      -9.485   0.371  -6.408  1.00 15.00      A    H  
ATOM    304 HE22 GLN A  78      -9.819  -1.319  -6.275  1.00 15.00      A    H  
ATOM    305  C   GLN A  78      -5.637   1.627  -2.952  1.00 15.00      A    C  
ATOM    306  O   GLN A  78      -6.684   2.159  -2.587  1.00 15.00      A    O  
ATOM    307  N   GLU A  79      -4.754   1.092  -2.107  1.00 15.00      A    N  
ATOM    308  HN  GLU A  79      -3.947   0.668  -2.468  1.00 15.00      A    H  
ATOM    309  CA  GLU A  79      -4.950   1.119  -0.663  1.00 15.00      A    C  
ATOM    310  CB  GLU A  79      -4.199  -0.043  -0.007  1.00 15.00      A    C  
ATOM    311  CG  GLU A  79      -4.743  -0.457   1.353  1.00 15.00      A    C  
ATOM    312  CD  GLU A  79      -6.142  -1.043   1.276  1.00 15.00      A    C  
ATOM    313  OE1 GLU A  79      -6.328  -2.049   0.559  1.00 15.00      A    O  
ATOM    314  OE2 GLU A  79      -7.051  -0.499   1.939  1.00 15.00      A    O  
ATOM    315  C   GLU A  79      -4.451   2.450  -0.108  1.00 15.00      A    C  
ATOM    316  O   GLU A  79      -4.890   2.902   0.951  1.00 15.00      A    O  
ATOM    317  N   CYS A  80      -3.524   3.068  -0.844  1.00 15.00      A    N  
ATOM    318  HN  CYS A  80      -3.211   2.639  -1.667  1.00 15.00      A    H  
ATOM    319  CA  CYS A  80      -2.960   4.360  -0.465  1.00 15.00      A    C  
ATOM    320  C   CYS A  80      -4.016   5.451  -0.596  1.00 15.00      A    C  
ATOM    321  O   CYS A  80      -4.093   6.361   0.228  1.00 15.00      A    O  
ATOM    322  CB  CYS A  80      -1.756   4.693  -1.355  1.00 15.00      A    C  
ATOM    323  SG  CYS A  80      -1.044   6.352  -1.089  1.00 15.00      A    S  
ATOM    324  N   GLN A  81      -4.834   5.341  -1.640  1.00 15.00      A    N  
ATOM    325  HN  GLN A  81      -4.717   4.589  -2.258  1.00 15.00      A    H  
ATOM    326  CA  GLN A  81      -5.898   6.304  -1.892  1.00 15.00      A    C  
ATOM    327  CB  GLN A  81      -6.350   6.228  -3.355  1.00 15.00      A    C  
ATOM    328  CG  GLN A  81      -7.577   7.066  -3.679  1.00 15.00      A    C  
ATOM    329  CD  GLN A  81      -7.645   7.464  -5.137  1.00 15.00      A    C  
ATOM    330  OE1 GLN A  81      -8.185   6.736  -5.969  1.00 15.00      A    O  
ATOM    331  NE2 GLN A  81      -7.101   8.632  -5.453  1.00 15.00      A    N  
ATOM    332 HE21 GLN A  81      -6.693   9.162  -4.736  1.00 15.00      A    H  
ATOM    333 HE22 GLN A  81      -7.132   8.918  -6.389  1.00 15.00      A    H  
ATOM    334  C   GLN A  81      -7.076   6.076  -0.948  1.00 15.00      A    C  
ATOM    335  O   GLN A  81      -7.796   7.014  -0.603  1.00 15.00      A    O  
ATOM    336  N   HIS A  82      -7.262   4.827  -0.525  1.00 15.00      A    N  
ATOM    337  HN  HIS A  82      -6.651   4.122  -0.829  1.00 15.00      A    H  
ATOM    338  CA  HIS A  82      -8.350   4.483   0.383  1.00 15.00      A    C  
ATOM    339  CB  HIS A  82      -8.549   2.964   0.456  1.00 15.00      A    C  
ATOM    340  CG  HIS A  82      -9.700   2.554   1.325  1.00 15.00      A    C  
ATOM    341  ND1 HIS A  82      -9.503   2.095   2.605  1.00 15.00      A    N  
ATOM    342  CD2 HIS A  82     -11.031   2.580   1.061  1.00 15.00      A    C  
ATOM    343  CE1 HIS A  82     -10.705   1.857   3.094  1.00 15.00      A    C  
ATOM    344  NE2 HIS A  82     -11.660   2.136   2.196  1.00 15.00      A    N  
ATOM    345  HE2 HIS A  82     -12.627   2.044   2.325  1.00 15.00      A    H  
ATOM    346  C   HIS A  82      -8.118   5.059   1.780  1.00 15.00      A    C  
ATOM    347  O   HIS A  82      -9.058   5.497   2.439  1.00 15.00      A    O  
ATOM    348  N   GLN A  83      -6.864   5.058   2.226  1.00 15.00      A    N  
ATOM    349  HN  GLN A  83      -6.154   4.696   1.657  1.00 15.00      A    H  
ATOM    350  CA  GLN A  83      -6.524   5.579   3.548  1.00 15.00      A    C  
ATOM    351  CB  GLN A  83      -5.277   4.885   4.102  1.00 15.00      A    C  
ATOM    352  CG  GLN A  83      -5.461   3.401   4.384  1.00 15.00      A    C  
ATOM    353  CD  GLN A  83      -6.577   3.119   5.374  1.00 15.00      A    C  
ATOM    354  OE1 GLN A  83      -6.859   3.926   6.262  1.00 15.00      A    O  
ATOM    355  NE2 GLN A  83      -7.222   1.969   5.224  1.00 15.00      A    N  
ATOM    356 HE21 GLN A  83      -6.946   1.375   4.494  1.00 15.00      A    H  
ATOM    357 HE22 GLN A  83      -7.947   1.759   5.850  1.00 15.00      A    H  
ATOM    358  C   GLN A  83      -6.328   7.095   3.534  1.00 15.00      A    C  
ATOM    359  O   GLN A  83      -6.224   7.725   4.587  1.00 15.00      A    O  
ATOM    360  N   PHE A  84      -6.286   7.676   2.338  1.00 15.00      A    N  
ATOM    361  HN  PHE A  84      -6.382   7.122   1.534  1.00 15.00      A    H  
ATOM    362  CA  PHE A  84      -6.103   9.116   2.192  1.00 15.00      A    C  
ATOM    363  CB  PHE A  84      -4.728   9.416   1.587  1.00 15.00      A    C  
ATOM    364  CG  PHE A  84      -3.595   9.327   2.572  1.00 15.00      A    C  
ATOM    365  CD1 PHE A  84      -2.851   8.164   2.694  1.00 15.00      A    C  
ATOM    366  CD2 PHE A  84      -3.274  10.408   3.375  1.00 15.00      A    C  
ATOM    367  CE1 PHE A  84      -1.809   8.083   3.599  1.00 15.00      A    C  
ATOM    368  CE2 PHE A  84      -2.235  10.335   4.282  1.00 15.00      A    C  
ATOM    369  CZ  PHE A  84      -1.501   9.170   4.394  1.00 15.00      A    C  
ATOM    370  C   PHE A  84      -7.207   9.727   1.332  1.00 15.00      A    C  
ATOM    371  O   PHE A  84      -6.975  10.682   0.588  1.00 15.00      A    O  
ATOM    372  N   ARG A  85      -8.415   9.181   1.455  1.00 15.00      A    N  
ATOM    373  HN  ARG A  85      -8.537   8.434   2.077  1.00 15.00      A    H  
ATOM    374  CA  ARG A  85      -9.561   9.656   0.683  1.00 15.00      A    C  
ATOM    375  CB  ARG A  85     -10.658   8.581   0.622  1.00 15.00      A    C  
ATOM    376  CG  ARG A  85     -11.709   8.668   1.726  1.00 15.00      A    C  
ATOM    377  CD  ARG A  85     -11.549   7.562   2.758  1.00 15.00      A    C  
ATOM    378  NE  ARG A  85     -10.458   7.823   3.696  1.00 15.00      A    N  
ATOM    379  HE  ARG A  85      -9.830   8.541   3.473  1.00 15.00      A    H  
ATOM    380  CZ  ARG A  85     -10.275   7.141   4.827  1.00 15.00      A    C  
ATOM    381  NH1 ARG A  85     -11.108   6.163   5.161  1.00 15.00      A    N  
ATOM    382 HH11 ARG A  85     -10.961   5.633   6.045  1.00 15.00      A    H  
ATOM    383 HH12 ARG A  85     -11.907   5.925   4.540  1.00 15.00      A    H  
ATOM    384  NH2 ARG A  85      -9.253   7.432   5.621  1.00 15.00      A    N  
ATOM    385 HH21 ARG A  85      -9.111   6.898   6.503  1.00 15.00      A    H  
ATOM    386 HH22 ARG A  85      -8.592   8.192   5.362  1.00 15.00      A    H  
ATOM    387  C   ARG A  85     -10.125  10.975   1.220  1.00 15.00      A    C  
ATOM    388  O   ARG A  85     -10.773  11.721   0.483  1.00 15.00      A    O  
ATOM    389  N   GLY A  86      -9.872  11.261   2.499  1.00 15.00      A    N  
ATOM    390  HN  GLY A  86      -9.336  10.640   3.033  1.00 15.00      A    H  
ATOM    391  CA  GLY A  86     -10.383  12.483   3.102  1.00 15.00      A    C  
ATOM    392  C   GLY A  86      -9.314  13.325   3.775  1.00 15.00      A    C  
ATOM    393  O   GLY A  86      -9.605  14.063   4.717  1.00 15.00      A    O  
ATOM    394  N   ARG A  87      -8.078  13.219   3.296  1.00 15.00      A    N  
ATOM    395  HN  ARG A  87      -7.905  12.610   2.547  1.00 15.00      A    H  
ATOM    396  CA  ARG A  87      -6.972  13.997   3.857  1.00 15.00      A    C  
ATOM    397  CB  ARG A  87      -5.839  13.085   4.351  1.00 15.00      A    C  
ATOM    398  CG  ARG A  87      -6.082  12.435   5.712  1.00 15.00      A    C  
ATOM    399  CD  ARG A  87      -4.773  12.258   6.473  1.00 15.00      A    C  
ATOM    400  NE  ARG A  87      -4.940  11.543   7.741  1.00 15.00      A    N  
ATOM    401  HE  ARG A  87      -5.624  10.837   7.779  1.00 15.00      A    H  
ATOM    402  CZ  ARG A  87      -4.217  11.791   8.838  1.00 15.00      A    C  
ATOM    403  NH1 ARG A  87      -3.285  12.738   8.835  1.00 15.00      A    N  
ATOM    404 HH11 ARG A  87      -2.727  12.920   9.696  1.00 15.00      A    H  
ATOM    405 HH12 ARG A  87      -3.113  13.300   7.976  1.00 15.00      A    H  
ATOM    406  NH2 ARG A  87      -4.427  11.088   9.943  1.00 15.00      A    N  
ATOM    407 HH21 ARG A  87      -5.155  10.347   9.957  1.00 15.00      A    H  
ATOM    408 HH22 ARG A  87      -3.859  11.275  10.795  1.00 15.00      A    H  
ATOM    409  C   ARG A  87      -6.442  14.995   2.832  1.00 15.00      A    C  
ATOM    410  O   ARG A  87      -6.851  14.976   1.668  1.00 15.00      A    O  
ATOM    411  N   ARG A  88      -5.542  15.870   3.277  1.00 15.00      A    N  
ATOM    412  HN  ARG A  88      -5.278  15.841   4.221  1.00 15.00      A    H  
ATOM    413  CA  ARG A  88      -4.946  16.881   2.406  1.00 15.00      A    C  
ATOM    414  CB  ARG A  88      -4.035  17.805   3.213  1.00 15.00      A    C  
ATOM    415  CG  ARG A  88      -4.802  18.670   4.205  1.00 15.00      A    C  
ATOM    416  CD  ARG A  88      -3.889  19.387   5.185  1.00 15.00      A    C  
ATOM    417  NE  ARG A  88      -4.632  20.374   5.969  1.00 15.00      A    N  
ATOM    418  HE  ARG A  88      -5.592  20.471   5.783  1.00 15.00      A    H  
ATOM    419  CZ  ARG A  88      -4.096  21.133   6.921  1.00 15.00      A    C  
ATOM    420  NH1 ARG A  88      -2.812  21.021   7.230  1.00 15.00      A    N  
ATOM    421 HH11 ARG A  88      -2.214  20.330   6.733  1.00 15.00      A    H  
ATOM    422 HH12 ARG A  88      -2.405  21.621   7.975  1.00 15.00      A    H  
ATOM    423  NH2 ARG A  88      -4.855  22.002   7.572  1.00 15.00      A    N  
ATOM    424 HH21 ARG A  88      -5.867  22.082   7.339  1.00 15.00      A    H  
ATOM    425 HH22 ARG A  88      -4.443  22.605   8.312  1.00 15.00      A    H  
ATOM    426  C   ARG A  88      -4.221  16.247   1.214  1.00 15.00      A    C  
ATOM    427  O   ARG A  88      -4.355  16.708   0.079  1.00 15.00      A    O  
ATOM    428  N   TRP A  89      -3.467  15.183   1.478  1.00 15.00      A    N  
ATOM    429  HN  TRP A  89      -3.379  14.880   2.404  1.00 15.00      A    H  
ATOM    430  CA  TRP A  89      -2.772  14.450   0.426  1.00 15.00      A    C  
ATOM    431  CB  TRP A  89      -1.413  13.960   0.933  1.00 15.00      A    C  
ATOM    432  CG  TRP A  89      -0.570  13.288  -0.110  1.00 15.00      A    C  
ATOM    433  CD1 TRP A  89       0.015  13.872  -1.197  1.00 15.00      A    C  
ATOM    434  CD2 TRP A  89      -0.199  11.905  -0.150  1.00 15.00      A    C  
ATOM    435  NE1 TRP A  89       0.721  12.937  -1.916  1.00 15.00      A    N  
ATOM    436  HE1 TRP A  89       1.227  13.112  -2.737  1.00 15.00      A    H  
ATOM    437  CE2 TRP A  89       0.605  11.720  -1.292  1.00 15.00      A    C  
ATOM    438  CE3 TRP A  89      -0.472  10.805   0.669  1.00 15.00      A    C  
ATOM    439  CZ2 TRP A  89       1.140  10.479  -1.634  1.00 15.00      A    C  
ATOM    440  CZ3 TRP A  89       0.061   9.577   0.329  1.00 15.00      A    C  
ATOM    441  CH2 TRP A  89       0.858   9.423  -0.812  1.00 15.00      A    C  
ATOM    442  C   TRP A  89      -3.655  13.266   0.027  1.00 15.00      A    C  
ATOM    443  O   TRP A  89      -3.892  12.365   0.832  1.00 15.00      A    O  
ATOM    444  N   ASN A  90      -4.150  13.275  -1.208  1.00 15.00      A    N  
ATOM    445  HN  ASN A  90      -3.905  14.002  -1.817  1.00 15.00      A    H  
ATOM    446  CA  ASN A  90      -5.054  12.224  -1.675  1.00 15.00      A    C  
ATOM    447  CB  ASN A  90      -6.246  12.798  -2.455  1.00 15.00      A    C  
ATOM    448  CG  ASN A  90      -5.864  13.677  -3.636  1.00 15.00      A    C  
ATOM    449  OD1 ASN A  90      -4.721  14.113  -3.772  1.00 15.00      A    O  
ATOM    450  ND2 ASN A  90      -6.839  13.955  -4.493  1.00 15.00      A    N  
ATOM    451 HD21 ASN A  90      -7.729  13.585  -4.317  1.00 15.00      A    H  
ATOM    452 HD22 ASN A  90      -6.630  14.519  -5.267  1.00 15.00      A    H  
ATOM    453  C   ASN A  90      -4.390  11.049  -2.401  1.00 15.00      A    C  
ATOM    454  O   ASN A  90      -5.085  10.122  -2.825  1.00 15.00      A    O  
ATOM    455  N   CYS A  91      -3.059  11.085  -2.545  1.00 15.00      A    N  
ATOM    456  HN  CYS A  91      -2.566  11.860  -2.202  1.00 15.00      A    H  
ATOM    457  CA  CYS A  91      -2.311   9.996  -3.198  1.00 15.00      A    C  
ATOM    458  C   CYS A  91      -2.703   9.797  -4.673  1.00 15.00      A    C  
ATOM    459  O   CYS A  91      -2.469   8.733  -5.246  1.00 15.00      A    O  
ATOM    460  CB  CYS A  91      -2.489   8.686  -2.403  1.00 15.00      A    C  
ATOM    461  SG  CYS A  91      -1.357   7.324  -2.849  1.00 15.00      A    S  
ATOM    462  N   THR A  92      -3.277  10.828  -5.294  1.00 15.00      A    N  
ATOM    463  HN  THR A  92      -3.428  11.661  -4.802  1.00 15.00      A    H  
ATOM    464  CA  THR A  92      -3.699  10.739  -6.694  1.00 15.00      A    C  
ATOM    465  CB  THR A  92      -4.990  11.551  -6.944  1.00 15.00      A    C  
ATOM    466  OG1 THR A  92      -5.883  11.368  -5.840  1.00 15.00      A    O  
ATOM    467  HG1 THR A  92      -6.786  11.304  -6.164  1.00 15.00      A    H  
ATOM    468  CG2 THR A  92      -5.687  11.089  -8.217  1.00 15.00      A    C  
ATOM    469  C   THR A  92      -2.601  11.205  -7.660  1.00 15.00      A    C  
ATOM    470  O   THR A  92      -2.712  11.026  -8.873  1.00 15.00      A    O  
ATOM    471  N   THR A  93      -1.534  11.787  -7.120  1.00 15.00      A    N  
ATOM    472  HN  THR A  93      -1.485  11.891  -6.146  1.00 15.00      A    H  
ATOM    473  CA  THR A  93      -0.431  12.279  -7.946  1.00 15.00      A    C  
ATOM    474  CB  THR A  93       0.221  13.521  -7.312  1.00 15.00      A    C  
ATOM    475  OG1 THR A  93       0.451  13.280  -5.916  1.00 15.00      A    O  
ATOM    476  HG1 THR A  93      -0.339  13.507  -5.418  1.00 15.00      A    H  
ATOM    477  CG2 THR A  93      -0.678  14.737  -7.471  1.00 15.00      A    C  
ATOM    478  C   THR A  93       0.642  11.210  -8.176  1.00 15.00      A    C  
ATOM    479  O   THR A  93       1.717  11.500  -8.705  1.00 15.00      A    O  
ATOM    480  N   ILE A  94       0.340   9.974  -7.786  1.00 15.00      A    N  
ATOM    481  HN  ILE A  94      -0.538   9.803  -7.387  1.00 15.00      A    H  
ATOM    482  CA  ILE A  94       1.280   8.863  -7.935  1.00 15.00      A    C  
ATOM    483  CB  ILE A  94       1.380   8.059  -6.616  1.00 15.00      A    C  
ATOM    484  CG1 ILE A  94       1.382   8.990  -5.394  1.00 15.00      A    C  
ATOM    485  CG2 ILE A  94       2.609   7.157  -6.614  1.00 15.00      A    C  
ATOM    486  CD1 ILE A  94       2.616   9.861  -5.271  1.00 15.00      A    C  
ATOM    487  C   ILE A  94       0.835   7.908  -9.047  1.00 15.00      A    C  
ATOM    488  O   ILE A  94      -0.360   7.754  -9.300  1.00 15.00      A    O  
ATOM    489  N   ASP A  95       1.804   7.275  -9.714  1.00 15.00      A    N  
ATOM    490  HN  ASP A  95       2.739   7.459  -9.487  1.00 15.00      A    H  
ATOM    491  CA  ASP A  95       1.505   6.318 -10.778  1.00 15.00      A    C  
ATOM    492  CB  ASP A  95       2.650   6.265 -11.796  1.00 15.00      A    C  
ATOM    493  CG  ASP A  95       2.176   6.465 -13.226  1.00 15.00      A    C  
ATOM    494  OD1 ASP A  95       0.975   6.746 -13.422  1.00 15.00      A    O  
ATOM    495  OD2 ASP A  95       3.010   6.347 -14.149  1.00 15.00      A    O  
ATOM    496  C   ASP A  95       1.263   4.930 -10.184  1.00 15.00      A    C  
ATOM    497  O   ASP A  95       1.801   4.598  -9.127  1.00 15.00      A    O  
ATOM    498  N   ASP A  96       0.455   4.123 -10.868  1.00 15.00      A    N  
ATOM    499  HN  ASP A  96       0.068   4.438 -11.713  1.00 15.00      A    H  
ATOM    500  CA  ASP A  96       0.136   2.774 -10.394  1.00 15.00      A    C  
ATOM    501  CB  ASP A  96      -1.381   2.577 -10.267  1.00 15.00      A    C  
ATOM    502  CG  ASP A  96      -2.157   2.939 -11.525  1.00 15.00      A    C  
ATOM    503  OD1 ASP A  96      -1.547   3.010 -12.613  1.00 15.00      A    O  
ATOM    504  OD2 ASP A  96      -3.384   3.145 -11.418  1.00 15.00      A    O  
ATOM    505  C   ASP A  96       0.748   1.698 -11.288  1.00 15.00      A    C  
ATOM    506  O   ASP A  96       0.345   0.534 -11.249  1.00 15.00      A    O  
ATOM    507  N   SER A  97       1.729   2.098 -12.084  1.00 15.00      A    N  
ATOM    508  HN  SER A  97       2.006   3.037 -12.061  1.00 15.00      A    H  
ATOM    509  CA  SER A  97       2.406   1.189 -12.996  1.00 15.00      A    C  
ATOM    510  CB  SER A  97       2.665   1.906 -14.323  1.00 15.00      A    C  
ATOM    511  OG  SER A  97       3.255   3.176 -14.099  1.00 15.00      A    O  
ATOM    512  HG  SER A  97       4.070   3.248 -14.599  1.00 15.00      A    H  
ATOM    513  C   SER A  97       3.728   0.714 -12.403  1.00 15.00      A    C  
ATOM    514  O   SER A  97       3.978   0.873 -11.207  1.00 15.00      A    O  
ATOM    515  N   LEU A  98       4.572   0.128 -13.252  1.00 15.00      A    N  
ATOM    516  HN  LEU A  98       4.304   0.017 -14.186  1.00 15.00      A    H  
ATOM    517  CA  LEU A  98       5.883  -0.356 -12.828  1.00 15.00      A    C  
ATOM    518  CB  LEU A  98       6.356  -1.484 -13.748  1.00 15.00      A    C  
ATOM    519  CG  LEU A  98       5.748  -2.865 -13.498  1.00 15.00      A    C  
ATOM    520  CD1 LEU A  98       5.690  -3.665 -14.790  1.00 15.00      A    C  
ATOM    521  CD2 LEU A  98       6.548  -3.615 -12.444  1.00 15.00      A    C  
ATOM    522  C   LEU A  98       6.904   0.781 -12.827  1.00 15.00      A    C  
ATOM    523  O   LEU A  98       8.104   0.550 -12.675  1.00 15.00      A    O  
ATOM    524  N   ALA A  99       6.412   2.010 -12.985  1.00 15.00      A    N  
ATOM    525  HN  ALA A  99       5.443   2.124 -13.080  1.00 15.00      A    H  
ATOM    526  CA  ALA A  99       7.267   3.192 -13.006  1.00 15.00      A    C  
ATOM    527  CB  ALA A  99       6.497   4.382 -13.552  1.00 15.00      A    C  
ATOM    528  C   ALA A  99       7.799   3.507 -11.614  1.00 15.00      A    C  
ATOM    529  O   ALA A  99       8.781   4.236 -11.464  1.00 15.00      A    O  
ATOM    530  N   ILE A 100       7.140   2.947 -10.601  1.00 15.00      A    N  
ATOM    531  HN  ILE A 100       6.367   2.378 -10.797  1.00 15.00      A    H  
ATOM    532  CA  ILE A 100       7.531   3.151  -9.211  1.00 15.00      A    C  
ATOM    533  CB  ILE A 100       6.483   2.551  -8.245  1.00 15.00      A    C  
ATOM    534  CG1 ILE A 100       6.679   3.064  -6.815  1.00 15.00      A    C  
ATOM    535  CG2 ILE A 100       6.506   1.029  -8.279  1.00 15.00      A    C  
ATOM    536  CD1 ILE A 100       6.327   4.526  -6.630  1.00 15.00      A    C  
ATOM    537  C   ILE A 100       8.921   2.563  -8.935  1.00 15.00      A    C  
ATOM    538  O   ILE A 100       9.645   3.043  -8.061  1.00 15.00      A    O  
ATOM    539  N   PHE A 101       9.287   1.529  -9.697  1.00 15.00      A    N  
ATOM    540  HN  PHE A 101       8.661   1.188 -10.374  1.00 15.00      A    H  
ATOM    541  CA  PHE A 101      10.589   0.891  -9.551  1.00 15.00      A    C  
ATOM    542  CB  PHE A 101      10.514  -0.592  -9.945  1.00 15.00      A    C  
ATOM    543  CG  PHE A 101       9.986  -1.486  -8.856  1.00 15.00      A    C  
ATOM    544  CD1 PHE A 101      10.836  -1.988  -7.884  1.00 15.00      A    C  
ATOM    545  CD2 PHE A 101       8.641  -1.817  -8.800  1.00 15.00      A    C  
ATOM    546  CE1 PHE A 101      10.358  -2.802  -6.877  1.00 15.00      A    C  
ATOM    547  CE2 PHE A 101       8.155  -2.632  -7.797  1.00 15.00      A    C  
ATOM    548  CZ  PHE A 101       9.014  -3.123  -6.832  1.00 15.00      A    C  
ATOM    549  C   PHE A 101      11.628   1.615 -10.403  1.00 15.00      A    C  
ATOM    550  O   PHE A 101      11.326   2.085 -11.500  1.00 15.00      A    O  
ATOM    551  N   GLY A 102      12.848   1.722  -9.883  1.00 15.00      A    N  
ATOM    552  HN  GLY A 102      13.029   1.348  -8.997  1.00 15.00      A    H  
ATOM    553  CA  GLY A 102      13.909   2.394 -10.604  1.00 15.00      A    C  
ATOM    554  C   GLY A 102      14.524   3.517  -9.793  1.00 15.00      A    C  
ATOM    555  O   GLY A 102      14.728   3.379  -8.586  1.00 15.00      A    O  
ATOM    556  N   PRO A 103      14.846   4.648 -10.433  1.00 15.00      A    N  
ATOM    557  CA  PRO A 103      15.433   5.802  -9.744  1.00 15.00      A    C  
ATOM    558  CB  PRO A 103      15.807   6.757 -10.890  1.00 15.00      A    C  
ATOM    559  CG  PRO A 103      15.746   5.926 -12.128  1.00 15.00      A    C  
ATOM    560  CD  PRO A 103      14.696   4.889 -11.872  1.00 15.00      A    C  
ATOM    561  C   PRO A 103      14.436   6.484  -8.802  1.00 15.00      A    C  
ATOM    562  O   PRO A 103      13.306   6.791  -9.192  1.00 15.00      A    O  
ATOM    563  N   VAL A 104      14.859   6.706  -7.561  1.00 15.00      A    N  
ATOM    564  HN  VAL A 104      15.761   6.423  -7.309  1.00 15.00      A    H  
ATOM    565  CA  VAL A 104      14.012   7.365  -6.568  1.00 15.00      A    C  
ATOM    566  CB  VAL A 104      14.064   6.662  -5.192  1.00 15.00      A    C  
ATOM    567  CG1 VAL A 104      12.872   7.073  -4.338  1.00 15.00      A    C  
ATOM    568  CG2 VAL A 104      14.112   5.149  -5.352  1.00 15.00      A    C  
ATOM    569  C   VAL A 104      14.446   8.821  -6.414  1.00 15.00      A    C  
ATOM    570  O   VAL A 104      15.549   9.103  -5.942  1.00 15.00      A    O  
ATOM    571  N   LEU A 105      13.583   9.748  -6.821  1.00 15.00      A    N  
ATOM    572  HN  LEU A 105      12.718   9.473  -7.189  1.00 15.00      A    H  
ATOM    573  CA  LEU A 105      13.913  11.170  -6.735  1.00 15.00      A    C  
ATOM    574  CB  LEU A 105      14.234  11.746  -8.120  1.00 15.00      A    C  
ATOM    575  CG  LEU A 105      15.231  10.961  -8.973  1.00 15.00      A    C  
ATOM    576  CD1 LEU A 105      14.516  10.271 -10.123  1.00 15.00      A    C  
ATOM    577  CD2 LEU A 105      16.331  11.874  -9.489  1.00 15.00      A    C  
ATOM    578  C   LEU A 105      12.824  12.006  -6.061  1.00 15.00      A    C  
ATOM    579  O   LEU A 105      12.899  13.236  -6.061  1.00 15.00      A    O  
ATOM    580  N   ASP A 106      11.822  11.350  -5.484  1.00 15.00      A    N  
ATOM    581  HN  ASP A 106      11.808  10.372  -5.513  1.00 15.00      A    H  
ATOM    582  CA  ASP A 106      10.736  12.060  -4.813  1.00 15.00      A    C  
ATOM    583  CB  ASP A 106       9.413  11.304  -4.957  1.00 15.00      A    C  
ATOM    584  CG  ASP A 106       9.515   9.844  -4.550  1.00 15.00      A    C  
ATOM    585  OD1 ASP A 106       9.924   9.570  -3.401  1.00 15.00      A    O  
ATOM    586  OD2 ASP A 106       9.183   8.973  -5.380  1.00 15.00      A    O  
ATOM    587  C   ASP A 106      11.051  12.317  -3.340  1.00 15.00      A    C  
ATOM    588  O   ASP A 106      12.142  12.004  -2.861  1.00 15.00      A    O  
ATOM    589  N   ALA A 108      11.336  13.471   0.050  1.00 15.00      A    N  
ATOM    590  HN  ALA A 108      11.535  14.427   0.147  1.00 15.00      A    H  
ATOM    591  CA  ALA A 108      11.511  12.588   1.197  1.00 15.00      A    C  
ATOM    592  CB  ALA A 108      12.971  12.553   1.618  1.00 15.00      A    C  
ATOM    593  C   ALA A 108      10.628  13.030   2.358  1.00 15.00      A    C  
ATOM    594  O   ALA A 108      11.089  13.671   3.297  1.00 15.00      A    O  
ATOM    595  N   THR A 109       9.354  12.675   2.284  1.00 15.00      A    N  
ATOM    596  HN  THR A 109       9.051  12.147   1.514  1.00 15.00      A    H  
ATOM    597  CA  THR A 109       8.393  13.042   3.316  1.00 15.00      A    C  
ATOM    598  CB  THR A 109       7.257  13.898   2.720  1.00 15.00      A    C  
ATOM    599  OG1 THR A 109       6.664  13.192   1.621  1.00 15.00      A    O  
ATOM    600  HG1 THR A 109       6.155  13.802   1.087  1.00 15.00      A    H  
ATOM    601  CG2 THR A 109       7.791  15.235   2.226  1.00 15.00      A    C  
ATOM    602  C   THR A 109       7.786  11.804   3.971  1.00 15.00      A    C  
ATOM    603  O   THR A 109       8.159  10.678   3.644  1.00 15.00      A    O  
ATOM    604  N   ARG A 110       6.849  12.017   4.902  1.00 15.00      A    N  
ATOM    605  HN  ARG A 110       6.595  12.936   5.125  1.00 15.00      A    H  
ATOM    606  CA  ARG A 110       6.191  10.905   5.586  1.00 15.00      A    C  
ATOM    607  CB  ARG A 110       5.508  11.361   6.883  1.00 15.00      A    C  
ATOM    608  CG  ARG A 110       5.522  10.300   7.980  1.00 15.00      A    C  
ATOM    609  CD  ARG A 110       4.633  10.678   9.157  1.00 15.00      A    C  
ATOM    610  NE  ARG A 110       5.159  11.786   9.943  1.00 15.00      A    N  
ATOM    611  HE  ARG A 110       5.691  12.464   9.467  1.00 15.00      A    H  
ATOM    612  CZ  ARG A 110       4.949  11.948  11.254  1.00 15.00      A    C  
ATOM    613  NH1 ARG A 110       4.225  11.072  11.936  1.00 15.00      A    N  
ATOM    614 HH11 ARG A 110       4.061  11.209  12.955  1.00 15.00      A    H  
ATOM    615 HH12 ARG A 110       3.820  10.240  11.455  1.00 15.00      A    H  
ATOM    616  NH2 ARG A 110       5.476  12.995  11.878  1.00 15.00      A    N  
ATOM    617 HH21 ARG A 110       5.312  13.133  12.895  1.00 15.00      A    H  
ATOM    618 HH22 ARG A 110       6.053  13.680  11.347  1.00 15.00      A    H  
ATOM    619  C   ARG A 110       5.194  10.230   4.645  1.00 15.00      A    C  
ATOM    620  O   ARG A 110       4.859   9.056   4.806  1.00 15.00      A    O  
ATOM    621  N   GLU A 111       4.725  10.993   3.662  1.00 15.00      A    N  
ATOM    622  HN  GLU A 111       5.004  11.932   3.614  1.00 15.00      A    H  
ATOM    623  CA  GLU A 111       3.788  10.483   2.668  1.00 15.00      A    C  
ATOM    624  CB  GLU A 111       3.117  11.634   1.917  1.00 15.00      A    C  
ATOM    625  CG  GLU A 111       2.148  12.454   2.758  1.00 15.00      A    C  
ATOM    626  CD  GLU A 111       2.849  13.347   3.764  1.00 15.00      A    C  
ATOM    627  OE1 GLU A 111       2.682  13.118   4.981  1.00 15.00      A    O  
ATOM    628  OE2 GLU A 111       3.579  14.265   3.335  1.00 15.00      A    O  
ATOM    629  C   GLU A 111       4.497   9.552   1.685  1.00 15.00      A    C  
ATOM    630  O   GLU A 111       3.910   8.583   1.205  1.00 15.00      A    O  
ATOM    631  N   SER A 112       5.767   9.849   1.397  1.00 15.00      A    N  
ATOM    632  HN  SER A 112       6.177  10.643   1.801  1.00 15.00      A    H  
ATOM    633  CA  SER A 112       6.557   9.024   0.486  1.00 15.00      A    C  
ATOM    634  CB  SER A 112       7.693   9.822  -0.156  1.00 15.00      A    C  
ATOM    635  OG  SER A 112       7.217  10.587  -1.252  1.00 15.00      A    O  
ATOM    636  HG  SER A 112       7.728  11.396  -1.329  1.00 15.00      A    H  
ATOM    637  C   SER A 112       7.090   7.775   1.186  1.00 15.00      A    C  
ATOM    638  O   SER A 112       7.504   6.818   0.534  1.00 15.00      A    O  
ATOM    639  N   ALA A 113       7.078   7.793   2.520  1.00 15.00      A    N  
ATOM    640  HN  ALA A 113       6.767   8.599   2.983  1.00 15.00      A    H  
ATOM    641  CA  ALA A 113       7.523   6.649   3.308  1.00 15.00      A    C  
ATOM    642  CB  ALA A 113       7.885   7.087   4.716  1.00 15.00      A    C  
ATOM    643  C   ALA A 113       6.426   5.589   3.347  1.00 15.00      A    C  
ATOM    644  O   ALA A 113       6.665   4.438   3.707  1.00 15.00      A    O  
ATOM    645  N   PHE A 114       5.217   6.005   2.973  1.00 15.00      A    N  
ATOM    646  HN  PHE A 114       5.101   6.941   2.712  1.00 15.00      A    H  
ATOM    647  CA  PHE A 114       4.061   5.120   2.933  1.00 15.00      A    C  
ATOM    648  CB  PHE A 114       2.834   5.827   3.534  1.00 15.00      A    C  
ATOM    649  CG  PHE A 114       1.549   5.040   3.468  1.00 15.00      A    C  
ATOM    650  CD1 PHE A 114       1.299   4.011   4.364  1.00 15.00      A    C  
ATOM    651  CD2 PHE A 114       0.589   5.337   2.512  1.00 15.00      A    C  
ATOM    652  CE1 PHE A 114       0.118   3.292   4.305  1.00 15.00      A    C  
ATOM    653  CE2 PHE A 114      -0.593   4.623   2.447  1.00 15.00      A    C  
ATOM    654  CZ  PHE A 114      -0.829   3.598   3.345  1.00 15.00      A    C  
ATOM    655  C   PHE A 114       3.782   4.695   1.492  1.00 15.00      A    C  
ATOM    656  O   PHE A 114       3.177   3.652   1.251  1.00 15.00      A    O  
ATOM    657  N   VAL A 115       4.242   5.505   0.536  1.00 15.00      A    N  
ATOM    658  HN  VAL A 115       4.725   6.321   0.790  1.00 15.00      A    H  
ATOM    659  CA  VAL A 115       4.037   5.210  -0.878  1.00 15.00      A    C  
ATOM    660  CB  VAL A 115       4.083   6.483  -1.765  1.00 15.00      A    C  
ATOM    661  CG1 VAL A 115       5.452   6.699  -2.399  1.00 15.00      A    C  
ATOM    662  CG2 VAL A 115       2.989   6.441  -2.820  1.00 15.00      A    C  
ATOM    663  C   VAL A 115       5.000   4.131  -1.391  1.00 15.00      A    C  
ATOM    664  O   VAL A 115       4.662   3.373  -2.300  1.00 15.00      A    O  
ATOM    665  N   HIS A 116       6.194   4.062  -0.801  1.00 15.00      A    N  
ATOM    666  HN  HIS A 116       6.417   4.700  -0.091  1.00 15.00      A    H  
ATOM    667  CA  HIS A 116       7.184   3.062  -1.198  1.00 15.00      A    C  
ATOM    668  CB  HIS A 116       8.602   3.638  -1.166  1.00 15.00      A    C  
ATOM    669  CG  HIS A 116       8.937   4.487  -2.353  1.00 15.00      A    C  
ATOM    670  ND1 HIS A 116       9.251   3.929  -3.569  1.00 15.00      A    N  
ATOM    671  CD2 HIS A 116       8.987   5.838  -2.457  1.00 15.00      A    C  
ATOM    672  CE1 HIS A 116       9.483   4.942  -4.384  1.00 15.00      A    C  
ATOM    673  NE2 HIS A 116       9.335   6.115  -3.755  1.00 15.00      A    N  
ATOM    674  HE2 HIS A 116       9.448   7.007  -4.149  1.00 15.00      A    H  
ATOM    675  C   HIS A 116       7.094   1.818  -0.318  1.00 15.00      A    C  
ATOM    676  O   HIS A 116       7.611   0.757  -0.672  1.00 15.00      A    O  
ATOM    677  N   ALA A 117       6.428   1.952   0.825  1.00 15.00      A    N  
ATOM    678  HN  ALA A 117       6.034   2.820   1.050  1.00 15.00      A    H  
ATOM    679  CA  ALA A 117       6.265   0.838   1.748  1.00 15.00      A    C  
ATOM    680  CB  ALA A 117       6.127   1.341   3.175  1.00 15.00      A    C  
ATOM    681  C   ALA A 117       5.055   0.001   1.365  1.00 15.00      A    C  
ATOM    682  O   ALA A 117       5.057  -1.219   1.525  1.00 15.00      A    O  
ATOM    683  N   ILE A 118       4.022   0.668   0.854  1.00 15.00      A    N  
ATOM    684  HN  ILE A 118       4.082   1.642   0.757  1.00 15.00      A    H  
ATOM    685  CA  ILE A 118       2.802  -0.011   0.440  1.00 15.00      A    C  
ATOM    686  CB  ILE A 118       1.580   0.941   0.468  1.00 15.00      A    C  
ATOM    687  CG1 ILE A 118       0.273   0.153   0.604  1.00 15.00      A    C  
ATOM    688  CG2 ILE A 118       1.543   1.841  -0.759  1.00 15.00      A    C  
ATOM    689  CD1 ILE A 118       0.088  -0.497   1.957  1.00 15.00      A    C  
ATOM    690  C   ILE A 118       2.973  -0.625  -0.952  1.00 15.00      A    C  
ATOM    691  O   ILE A 118       2.258  -1.556  -1.324  1.00 15.00      A    O  
ATOM    692  N   ALA A 119       3.934  -0.099  -1.712  1.00 15.00      A    N  
ATOM    693  HN  ALA A 119       4.464   0.648  -1.361  1.00 15.00      A    H  
ATOM    694  CA  ALA A 119       4.211  -0.599  -3.053  1.00 15.00      A    C  
ATOM    695  CB  ALA A 119       4.988   0.430  -3.857  1.00 15.00      A    C  
ATOM    696  C   ALA A 119       4.968  -1.922  -2.996  1.00 15.00      A    C  
ATOM    697  O   ALA A 119       4.752  -2.801  -3.826  1.00 15.00      A    O  
ATOM    698  N   SER A 120       5.855  -2.059  -2.008  1.00 15.00      A    N  
ATOM    699  HN  SER A 120       5.989  -1.320  -1.378  1.00 15.00      A    H  
ATOM    700  CA  SER A 120       6.627  -3.287  -1.842  1.00 15.00      A    C  
ATOM    701  CB  SER A 120       7.979  -3.010  -1.179  1.00 15.00      A    C  
ATOM    702  OG  SER A 120       8.899  -2.465  -2.110  1.00 15.00      A    O  
ATOM    703  HG  SER A 120       8.756  -1.519  -2.187  1.00 15.00      A    H  
ATOM    704  C   SER A 120       5.834  -4.320  -1.044  1.00 15.00      A    C  
ATOM    705  O   SER A 120       6.210  -5.490  -0.976  1.00 15.00      A    O  
ATOM    706  N   ALA A 121       4.734  -3.870  -0.443  1.00 15.00      A    N  
ATOM    707  HN  ALA A 121       4.503  -2.922  -0.525  1.00 15.00      A    H  
ATOM    708  CA  ALA A 121       3.865  -4.743   0.332  1.00 15.00      A    C  
ATOM    709  CB  ALA A 121       3.219  -3.967   1.468  1.00 15.00      A    C  
ATOM    710  C   ALA A 121       2.795  -5.345  -0.572  1.00 15.00      A    C  
ATOM    711  O   ALA A 121       2.311  -6.451  -0.330  1.00 15.00      A    O  
ATOM    712  N   GLY A 122       2.432  -4.597  -1.613  1.00 15.00      A    N  
ATOM    713  HN  GLY A 122       2.845  -3.716  -1.737  1.00 15.00      A    H  
ATOM    714  CA  GLY A 122       1.436  -5.060  -2.561  1.00 15.00      A    C  
ATOM    715  C   GLY A 122       2.023  -6.055  -3.538  1.00 15.00      A    C  
ATOM    716  O   GLY A 122       1.313  -6.905  -4.072  1.00 15.00      A    O  
ATOM    717  N   VAL A 123       3.330  -5.945  -3.770  1.00 15.00      A    N  
ATOM    718  HN  VAL A 123       3.837  -5.236  -3.322  1.00 15.00      A    H  
ATOM    719  CA  VAL A 123       4.027  -6.855  -4.671  1.00 15.00      A    C  
ATOM    720  CB  VAL A 123       5.384  -6.272  -5.135  1.00 15.00      A    C  
ATOM    721  CG1 VAL A 123       6.184  -7.301  -5.927  1.00 15.00      A    C  
ATOM    722  CG2 VAL A 123       5.161  -5.024  -5.976  1.00 15.00      A    C  
ATOM    723  C   VAL A 123       4.230  -8.202  -3.980  1.00 15.00      A    C  
ATOM    724  O   VAL A 123       4.160  -9.257  -4.612  1.00 15.00      A    O  
ATOM    725  N   ALA A 124       4.450  -8.155  -2.668  1.00 15.00      A    N  
ATOM    726  HN  ALA A 124       4.490  -7.283  -2.222  1.00 15.00      A    H  
ATOM    727  CA  ALA A 124       4.640  -9.367  -1.876  1.00 15.00      A    C  
ATOM    728  CB  ALA A 124       5.450  -9.058  -0.627  1.00 15.00      A    C  
ATOM    729  C   ALA A 124       3.293  -9.998  -1.506  1.00 15.00      A    C  
ATOM    730  O   ALA A 124       3.243 -11.008  -0.806  1.00 15.00      A    O  
ATOM    731  N   PHE A 125       2.207  -9.386  -1.978  1.00 15.00      A    N  
ATOM    732  HN  PHE A 125       2.317  -8.576  -2.518  1.00 15.00      A    H  
ATOM    733  CA  PHE A 125       0.857  -9.880  -1.716  1.00 15.00      A    C  
ATOM    734  CB  PHE A 125      -0.025  -8.736  -1.186  1.00 15.00      A    C  
ATOM    735  CG  PHE A 125      -1.376  -9.155  -0.662  1.00 15.00      A    C  
ATOM    736  CD1 PHE A 125      -1.573  -9.365   0.695  1.00 15.00      A    C  
ATOM    737  CD2 PHE A 125      -2.451  -9.324  -1.523  1.00 15.00      A    C  
ATOM    738  CE1 PHE A 125      -2.814  -9.737   1.181  1.00 15.00      A    C  
ATOM    739  CE2 PHE A 125      -3.693  -9.697  -1.044  1.00 15.00      A    C  
ATOM    740  CZ  PHE A 125      -3.874  -9.903   0.310  1.00 15.00      A    C  
ATOM    741  C   PHE A 125       0.252 -10.463  -2.993  1.00 15.00      A    C  
ATOM    742  O   PHE A 125      -0.446 -11.476  -2.958  1.00 15.00      A    O  
ATOM    743  N   ALA A 126       0.537  -9.814  -4.121  1.00 15.00      A    N  
ATOM    744  HN  ALA A 126       1.103  -9.014  -4.080  1.00 15.00      A    H  
ATOM    745  CA  ALA A 126       0.022 -10.251  -5.416  1.00 15.00      A    C  
ATOM    746  CB  ALA A 126       0.078  -9.115  -6.422  1.00 15.00      A    C  
ATOM    747  C   ALA A 126       0.764 -11.473  -5.949  1.00 15.00      A    C  
ATOM    748  O   ALA A 126       0.145 -12.383  -6.499  1.00 15.00      A    O  
ATOM    749  N   VAL A 127       2.089 -11.490  -5.794  1.00 15.00      A    N  
ATOM    750  HN  VAL A 127       2.532 -10.730  -5.362  1.00 15.00      A    H  
ATOM    751  CA  VAL A 127       2.900 -12.614  -6.263  1.00 15.00      A    C  
ATOM    752  CB  VAL A 127       4.412 -12.290  -6.236  1.00 15.00      A    C  
ATOM    753  CG1 VAL A 127       5.238 -13.501  -6.653  1.00 15.00      A    C  
ATOM    754  CG2 VAL A 127       4.717 -11.110  -7.147  1.00 15.00      A    C  
ATOM    755  C   VAL A 127       2.611 -13.880  -5.453  1.00 15.00      A    C  
ATOM    756  O   VAL A 127       2.586 -14.985  -5.996  1.00 15.00      A    O  
ATOM    757  N   THR A 128       2.373 -13.708  -4.155  1.00 15.00      A    N  
ATOM    758  HN  THR A 128       2.406 -12.803  -3.779  1.00 15.00      A    H  
ATOM    759  CA  THR A 128       2.069 -14.833  -3.275  1.00 15.00      A    C  
ATOM    760  CB  THR A 128       2.218 -14.431  -1.790  1.00 15.00      A    C  
ATOM    761  OG1 THR A 128       3.516 -13.863  -1.577  1.00 15.00      A    O  
ATOM    762  HG1 THR A 128       4.171 -14.369  -2.059  1.00 15.00      A    H  
ATOM    763  CG2 THR A 128       2.051 -15.637  -0.878  1.00 15.00      A    C  
ATOM    764  C   THR A 128       0.652 -15.356  -3.529  1.00 15.00      A    C  
ATOM    765  O   THR A 128       0.359 -16.531  -3.300  1.00 15.00      A    O  
ATOM    766  N   ARG A 129      -0.218 -14.480  -4.027  1.00 15.00      A    N  
ATOM    767  HN  ARG A 129       0.078 -13.564  -4.210  1.00 15.00      A    H  
ATOM    768  CA  ARG A 129      -1.600 -14.849  -4.311  1.00 15.00      A    C  
ATOM    769  CB  ARG A 129      -2.493 -13.606  -4.290  1.00 15.00      A    C  
ATOM    770  CG  ARG A 129      -3.961 -13.884  -4.003  1.00 15.00      A    C  
ATOM    771  CD  ARG A 129      -4.198 -14.150  -2.525  1.00 15.00      A    C  
ATOM    772  NE  ARG A 129      -5.305 -13.353  -1.994  1.00 15.00      A    N  
ATOM    773  HE  ARG A 129      -5.776 -12.760  -2.619  1.00 15.00      A    H  
ATOM    774  CZ  ARG A 129      -5.704 -13.389  -0.722  1.00 15.00      A    C  
ATOM    775  NH1 ARG A 129      -5.087 -14.178   0.151  1.00 15.00      A    N  
ATOM    776 HH11 ARG A 129      -4.287 -14.770  -0.155  1.00 15.00      A    H  
ATOM    777 HH12 ARG A 129      -5.402 -14.204   1.143  1.00 15.00      A    H  
ATOM    778  NH2 ARG A 129      -6.719 -12.629  -0.322  1.00 15.00      A    N  
ATOM    779 HH21 ARG A 129      -7.031 -12.656   0.670  1.00 15.00      A    H  
ATOM    780 HH22 ARG A 129      -7.202 -12.006  -1.001  1.00 15.00      A    H  
ATOM    781  C   ARG A 129      -1.723 -15.561  -5.657  1.00 15.00      A    C  
ATOM    782  O   ARG A 129      -2.413 -16.571  -5.767  1.00 15.00      A    O  
ATOM    783  N   SER A 130      -1.043 -15.034  -6.674  1.00 15.00      A    N  
ATOM    784  HN  SER A 130      -0.503 -14.229  -6.522  1.00 15.00      A    H  
ATOM    785  CA  SER A 130      -1.083 -15.615  -8.014  1.00 15.00      A    C  
ATOM    786  CB  SER A 130      -0.468 -14.662  -9.039  1.00 15.00      A    C  
ATOM    787  OG  SER A 130      -1.388 -13.648  -9.397  1.00 15.00      A    O  
ATOM    788  HG  SER A 130      -1.235 -12.872  -8.857  1.00 15.00      A    H  
ATOM    789  C   SER A 130      -0.405 -16.983  -8.081  1.00 15.00      A    C  
ATOM    790  O   SER A 130      -0.711 -17.789  -8.960  1.00 15.00      A    O  
ATOM    791  N   CYS A 131       0.514 -17.244  -7.155  1.00 15.00      A    N  
ATOM    792  HN  CYS A 131       0.722 -16.563  -6.480  1.00 15.00      A    H  
ATOM    793  CA  CYS A 131       1.215 -18.523  -7.121  1.00 15.00      A    C  
ATOM    794  C   CYS A 131       0.440 -19.551  -6.301  1.00 15.00      A    C  
ATOM    795  O   CYS A 131       0.727 -20.746  -6.354  1.00 15.00      A    O  
ATOM    796  CB  CYS A 131       2.644 -18.361  -6.599  1.00 15.00      A    C  
ATOM    797  SG  CYS A 131       3.746 -17.446  -7.727  1.00 15.00      A    S  
ATOM    798  N   ALA A 132      -0.542 -19.074  -5.540  1.00 15.00      A    N  
ATOM    799  HN  ALA A 132      -0.703 -18.108  -5.518  1.00 15.00      A    H  
ATOM    800  CA  ALA A 132      -1.382 -19.951  -4.735  1.00 15.00      A    C  
ATOM    801  CB  ALA A 132      -1.991 -19.182  -3.571  1.00 15.00      A    C  
ATOM    802  C   ALA A 132      -2.479 -20.550  -5.609  1.00 15.00      A    C  
ATOM    803  O   ALA A 132      -3.031 -21.608  -5.306  1.00 15.00      A    O  
ATOM    804  N   GLU A 133      -2.777 -19.856  -6.707  1.00 15.00      A    N  
ATOM    805  HN  GLU A 133      -2.302 -19.015  -6.878  1.00 15.00      A    H  
ATOM    806  CA  GLU A 133      -3.794 -20.295  -7.654  1.00 15.00      A    C  
ATOM    807  CB  GLU A 133      -4.290 -19.105  -8.485  1.00 15.00      A    C  
ATOM    808  CG  GLU A 133      -4.431 -17.800  -7.717  1.00 15.00      A    C  
ATOM    809  CD  GLU A 133      -5.803 -17.607  -7.100  1.00 15.00      A    C  
ATOM    810  OE1 GLU A 133      -6.716 -17.143  -7.816  1.00 15.00      A    O  
ATOM    811  OE2 GLU A 133      -5.964 -17.911  -5.898  1.00 15.00      A    O  
ATOM    812  C   GLU A 133      -3.236 -21.368  -8.594  1.00 15.00      A    C  
ATOM    813  O   GLU A 133      -3.996 -22.040  -9.298  1.00 15.00      A    O  
ATOM    814  N   GLY A 134      -1.904 -21.518  -8.605  1.00 15.00      A    N  
ATOM    815  HN  GLY A 134      -1.354 -20.949  -8.028  1.00 15.00      A    H  
ATOM    816  CA  GLY A 134      -1.262 -22.500  -9.464  1.00 15.00      A    C  
ATOM    817  C   GLY A 134      -0.837 -21.898 -10.791  1.00 15.00      A    C  
ATOM    818  O   GLY A 134      -0.322 -20.778 -10.821  1.00 15.00      A    O  
ATOM    819  N   THR A 135      -1.066 -22.650 -11.883  1.00 15.00      A    N  
ATOM    820  HN  THR A 135      -1.479 -23.529 -11.757  1.00 15.00      A    H  
ATOM    821  CA  THR A 135      -0.735 -22.232 -13.263  1.00 15.00      A    C  
ATOM    822  CB  THR A 135      -1.587 -21.071 -13.835  1.00 15.00      A    C  
ATOM    823  OG1 THR A 135      -1.999 -20.168 -12.803  1.00 15.00      A    O  
ATOM    824  HG1 THR A 135      -1.282 -19.560 -12.605  1.00 15.00      A    H  
ATOM    825  CG2 THR A 135      -2.816 -21.609 -14.553  1.00 15.00      A    C  
ATOM    826  C   THR A 135       0.757 -22.044 -13.579  1.00 15.00      A    C  
ATOM    827  O   THR A 135       1.204 -22.384 -14.674  1.00 15.00      A    O  
ATOM    828  N   SER A 136       1.523 -21.511 -12.634  1.00 15.00      A    N  
ATOM    829  HN  SER A 136       1.121 -21.271 -11.771  1.00 15.00      A    H  
ATOM    830  CA  SER A 136       2.947 -21.281 -12.845  1.00 15.00      A    C  
ATOM    831  CB  SER A 136       3.477 -20.228 -11.872  1.00 15.00      A    C  
ATOM    832  OG  SER A 136       3.368 -18.926 -12.417  1.00 15.00      A    O  
ATOM    833  HG  SER A 136       3.237 -18.987 -13.366  1.00 15.00      A    H  
ATOM    834  C   SER A 136       3.762 -22.564 -12.726  1.00 15.00      A    C  
ATOM    835  O   SER A 136       3.310 -23.556 -12.153  1.00 15.00      A    O  
ATOM    836  N   THR A 137       4.973 -22.522 -13.273  1.00 15.00      A    N  
ATOM    837  HN  THR A 137       5.268 -21.694 -13.709  1.00 15.00      A    H  
ATOM    838  CA  THR A 137       5.875 -23.667 -13.249  1.00 15.00      A    C  
ATOM    839  CB  THR A 137       6.495 -23.909 -14.640  1.00 15.00      A    C  
ATOM    840  OG1 THR A 137       5.970 -22.959 -15.577  1.00 15.00      A    O  
ATOM    841  HG1 THR A 137       5.548 -23.423 -16.304  1.00 15.00      A    H  
ATOM    842  CG2 THR A 137       6.196 -25.317 -15.126  1.00 15.00      A    C  
ATOM    843  C   THR A 137       7.010 -23.450 -12.255  1.00 15.00      A    C  
ATOM    844  O   THR A 137       7.528 -24.402 -11.668  1.00 15.00      A    O  
ATOM    845  N   ILE A 138       7.386 -22.190 -12.068  1.00 15.00      A    N  
ATOM    846  HN  ILE A 138       6.919 -21.478 -12.553  1.00 15.00      A    H  
ATOM    847  CA  ILE A 138       8.470 -21.834 -11.160  1.00 15.00      A    C  
ATOM    848  CB  ILE A 138       9.194 -20.547 -11.611  1.00 15.00      A    C  
ATOM    849  CG1 ILE A 138       8.181 -19.493 -12.077  1.00 15.00      A    C  
ATOM    850  CG2 ILE A 138      10.196 -20.861 -12.715  1.00 15.00      A    C  
ATOM    851  CD1 ILE A 138       8.800 -18.161 -12.441  1.00 15.00      A    C  
ATOM    852  C   ILE A 138       7.993 -21.685  -9.715  1.00 15.00      A    C  
ATOM    853  O   ILE A 138       8.736 -21.979  -8.778  1.00 15.00      A    O  
ATOM    854  N   CYS A 139       6.756 -21.233  -9.535  1.00 15.00      A    N  
ATOM    855  HN  CYS A 139       6.204 -21.020 -10.316  1.00 15.00      A    H  
ATOM    856  CA  CYS A 139       6.205 -21.051  -8.196  1.00 15.00      A    C  
ATOM    857  C   CYS A 139       4.952 -21.896  -7.986  1.00 15.00      A    C  
ATOM    858  O   CYS A 139       4.331 -22.359  -8.945  1.00 15.00      A    O  
ATOM    859  CB  CYS A 139       5.906 -19.574  -7.927  1.00 15.00      A    C  
ATOM    860  SG  CYS A 139       4.540 -18.889  -8.916  1.00 15.00      A    S  
ATOM    861  N   GLY A 140       4.593 -22.093  -6.723  1.00 15.00      A    N  
ATOM    862  HN  GLY A 140       5.135 -21.701  -6.006  1.00 15.00      A    H  
ATOM    863  CA  GLY A 140       3.419 -22.872  -6.387  1.00 15.00      A    C  
ATOM    864  C   GLY A 140       3.034 -22.694  -4.935  1.00 15.00      A    C  
ATOM    865  O   GLY A 140       3.326 -21.660  -4.334  1.00 15.00      A    O  
ATOM    866  N   CYS A 141       2.376 -23.695  -4.368  1.00 15.00      A    N  
ATOM    867  HN  CYS A 141       2.165 -24.493  -4.899  1.00 15.00      A    H  
ATOM    868  CA  CYS A 141       1.966 -23.640  -2.970  1.00 15.00      A    C  
ATOM    869  C   CYS A 141       3.109 -24.101  -2.075  1.00 15.00      A    C  
ATOM    870  O   CYS A 141       3.964 -24.875  -2.510  1.00 15.00      A    O  
ATOM    871  CB  CYS A 141       0.740 -24.529  -2.739  1.00 15.00      A    C  
ATOM    872  SG  CYS A 141      -0.699 -24.125  -3.782  1.00 15.00      A    S  
ATOM    873  N   ASP A 142       3.130 -23.616  -0.835  1.00 15.00      A    N  
ATOM    874  HN  ASP A 142       2.434 -22.985  -0.557  1.00 15.00      A    H  
ATOM    875  CA  ASP A 142       4.166 -24.000   0.119  1.00 15.00      A    C  
ATOM    876  CB  ASP A 142       4.003 -23.226   1.428  1.00 15.00      A    C  
ATOM    877  CG  ASP A 142       5.314 -22.665   1.943  1.00 15.00      A    C  
ATOM    878  OD1 ASP A 142       6.352 -23.342   1.786  1.00 15.00      A    O  
ATOM    879  OD2 ASP A 142       5.301 -21.552   2.510  1.00 15.00      A    O  
ATOM    880  C   ASP A 142       4.098 -25.503   0.377  1.00 15.00      A    C  
ATOM    881  O   ASP A 142       3.092 -26.009   0.875  1.00 15.00      A    O  
ATOM    882  N   SER A 143       5.167 -26.211   0.025  1.00 15.00      A    N  
ATOM    883  HN  SER A 143       5.945 -25.748  -0.352  1.00 15.00      A    H  
ATOM    884  CA  SER A 143       5.211 -27.659   0.185  1.00 15.00      A    C  
ATOM    885  CB  SER A 143       5.342 -28.327  -1.187  1.00 15.00      A    C  
ATOM    886  OG  SER A 143       6.369 -27.719  -1.955  1.00 15.00      A    O  
ATOM    887  HG  SER A 143       7.196 -28.185  -1.810  1.00 15.00      A    H  
ATOM    888  C   SER A 143       6.339 -28.121   1.109  1.00 15.00      A    C  
ATOM    889  O   SER A 143       6.838 -29.238   0.973  1.00 15.00      A    O  
ATOM    890  N   HIS A 144       6.732 -27.273   2.055  1.00 15.00      A    N  
ATOM    891  HN  HIS A 144       6.302 -26.394   2.125  1.00 15.00      A    H  
ATOM    892  CA  HIS A 144       7.794 -27.629   2.992  1.00 15.00      A    C  
ATOM    893  CB  HIS A 144       8.807 -26.478   3.149  1.00 15.00      A    C  
ATOM    894  CG  HIS A 144       8.512 -25.499   4.250  1.00 15.00      A    C  
ATOM    895  ND1 HIS A 144       7.551 -24.513   4.178  1.00 15.00      A    N  
ATOM    896  HD1 HIS A 144       6.963 -24.333   3.413  1.00 15.00      A    H  
ATOM    897  CD2 HIS A 144       9.079 -25.375   5.477  1.00 15.00      A    C  
ATOM    898  CE1 HIS A 144       7.566 -23.839   5.337  1.00 15.00      A    C  
ATOM    899  NE2 HIS A 144       8.475 -24.324   6.160  1.00 15.00      A    N  
ATOM    900  C   HIS A 144       7.214 -28.078   4.337  1.00 15.00      A    C  
ATOM    901  O   HIS A 144       6.194 -27.552   4.784  1.00 15.00      A    O  
ATOM    902  N   HIS A 145       7.854 -29.062   4.970  1.00 15.00      A    N  
ATOM    903  HN  HIS A 145       8.656 -29.454   4.562  1.00 15.00      A    H  
ATOM    904  CA  HIS A 145       7.385 -29.566   6.262  1.00 15.00      A    C  
ATOM    905  CB  HIS A 145       7.959 -30.958   6.561  1.00 15.00      A    C  
ATOM    906  CG  HIS A 145       7.389 -31.606   7.793  1.00 15.00      A    C  
ATOM    907  ND1 HIS A 145       8.070 -31.595   8.989  1.00 15.00      A    N  
ATOM    908  CD2 HIS A 145       6.213 -32.264   7.957  1.00 15.00      A    C  
ATOM    909  CE1 HIS A 145       7.302 -32.241   9.849  1.00 15.00      A    C  
ATOM    910  NE2 HIS A 145       6.170 -32.663   9.270  1.00 15.00      A    N  
ATOM    911  HE2 HIS A 145       5.445 -33.163   9.701  1.00 15.00      A    H  
ATOM    912  C   HIS A 145       7.729 -28.595   7.388  1.00 15.00      A    C  
ATOM    913  O   HIS A 145       8.836 -28.064   7.448  1.00 15.00      A    O  
ATOM    914  N   GLY A 147       6.411 -28.649  10.279  1.00 15.00      A    N  
ATOM    915  HN  GLY A 147       6.706 -27.901   9.719  1.00 15.00      A    H  
ATOM    916  CA  GLY A 147       5.787 -28.377  11.564  1.00 15.00      A    C  
ATOM    917  C   GLY A 147       4.555 -29.232  11.797  1.00 15.00      A    C  
ATOM    918  O   GLY A 147       3.660 -29.255  10.963  1.00 15.00      A    O  
ATOM    919  N   PRO A 148       4.492 -29.956  12.928  1.00 15.00      A    N  
ATOM    920  CA  PRO A 148       3.347 -30.823  13.264  1.00 15.00      A    C  
ATOM    921  CB  PRO A 148       3.724 -31.400  14.638  1.00 15.00      A    C  
ATOM    922  CG  PRO A 148       5.201 -31.241  14.738  1.00 15.00      A    C  
ATOM    923  CD  PRO A 148       5.539 -29.996  13.969  1.00 15.00      A    C  
ATOM    924  C   PRO A 148       2.030 -30.055  13.386  1.00 15.00      A    C  
ATOM    925  O   PRO A 148       2.014 -28.881  13.773  1.00 15.00      A    O  
ATOM    926  N   PRO A 149       0.901 -30.710  13.056  1.00 15.00      A    N  
ATOM    927  CA  PRO A 149      -0.416 -30.089  13.162  1.00 15.00      A    C  
ATOM    928  CB  PRO A 149      -1.293 -30.975  12.275  1.00 15.00      A    C  
ATOM    929  CG  PRO A 149      -0.643 -32.322  12.309  1.00 15.00      A    C  
ATOM    930  CD  PRO A 149       0.828 -32.091  12.544  1.00 15.00      A    C  
ATOM    931  C   PRO A 149      -0.914 -30.106  14.608  1.00 15.00      A    C  
ATOM    932  O   PRO A 149      -0.253 -30.657  15.490  1.00 15.00      A    O  
ATOM    933  N   GLY A 150      -2.083 -29.516  14.846  1.00 15.00      A    N  
ATOM    934  HN  GLY A 150      -2.578 -29.111  14.105  1.00 15.00      A    H  
ATOM    935  CA  GLY A 150      -2.624 -29.470  16.195  1.00 15.00      A    C  
ATOM    936  C   GLY A 150      -3.401 -30.719  16.578  1.00 15.00      A    C  
ATOM    937  O   GLY A 150      -3.316 -31.748  15.905  1.00 15.00      A    O  
ATOM    938  N   GLU A 151      -4.155 -30.627  17.675  1.00 15.00      A    N  
ATOM    939  HN  GLU A 151      -4.158 -29.790  18.179  1.00 15.00      A    H  
ATOM    940  CA  GLU A 151      -4.961 -31.745  18.157  1.00 15.00      A    C  
ATOM    941  CB  GLU A 151      -4.822 -31.897  19.675  1.00 15.00      A    C  
ATOM    942  CG  GLU A 151      -4.465 -33.308  20.120  1.00 15.00      A    C  
ATOM    943  CD  GLU A 151      -3.095 -33.735  19.636  1.00 15.00      A    C  
ATOM    944  OE1 GLU A 151      -2.094 -33.340  20.270  1.00 15.00      A    O  
ATOM    945  OE2 GLU A 151      -3.022 -34.469  18.628  1.00 15.00      A    O  
ATOM    946  C   GLU A 151      -6.432 -31.587  17.776  1.00 15.00      A    C  
ATOM    947  O   GLU A 151      -7.300 -32.267  18.325  1.00 15.00      A    O  
ATOM    948  N   GLY A 152      -6.705 -30.687  16.836  1.00 15.00      A    N  
ATOM    949  HN  GLY A 152      -5.977 -30.166  16.444  1.00 15.00      A    H  
ATOM    950  CA  GLY A 152      -8.070 -30.466  16.397  1.00 15.00      A    C  
ATOM    951  C   GLY A 152      -8.253 -30.763  14.921  1.00 15.00      A    C  
ATOM    952  O   GLY A 152      -9.290 -31.284  14.509  1.00 15.00      A    O  
ATOM    953  N   TRP A 153      -7.239 -30.429  14.125  1.00 15.00      A    N  
ATOM    954  HN  TRP A 153      -6.439 -30.018  14.518  1.00 15.00      A    H  
ATOM    955  CA  TRP A 153      -7.285 -30.654  12.682  1.00 15.00      A    C  
ATOM    956  CB  TRP A 153      -7.184 -29.329  11.914  1.00 15.00      A    C  
ATOM    957  CG  TRP A 153      -6.348 -28.281  12.589  1.00 15.00      A    C  
ATOM    958  CD1 TRP A 153      -6.744 -27.433  13.583  1.00 15.00      A    C  
ATOM    959  CD2 TRP A 153      -4.980 -27.960  12.313  1.00 15.00      A    C  
ATOM    960  NE1 TRP A 153      -5.708 -26.614  13.949  1.00 15.00      A    N  
ATOM    961  HE1 TRP A 153      -5.746 -25.922  14.643  1.00 15.00      A    H  
ATOM    962  CE2 TRP A 153      -4.613 -26.915  13.185  1.00 15.00      A    C  
ATOM    963  CE3 TRP A 153      -4.028 -28.457  11.420  1.00 15.00      A    C  
ATOM    964  CZ2 TRP A 153      -3.339 -26.356  13.187  1.00 15.00      A    C  
ATOM    965  CZ3 TRP A 153      -2.765 -27.900  11.422  1.00 15.00      A    C  
ATOM    966  CH2 TRP A 153      -2.430 -26.863  12.302  1.00 15.00      A    C  
ATOM    967  C   TRP A 153      -6.199 -31.622  12.225  1.00 15.00      A    C  
ATOM    968  O   TRP A 153      -5.090 -31.629  12.760  1.00 15.00      A    O  
ATOM    969  N   TRP A 155      -2.924 -30.533   8.391  1.00 15.00      A    N  
ATOM    970  HN  TRP A 155      -2.339 -30.735   9.153  1.00 15.00      A    H  
ATOM    971  CA  TRP A 155      -2.407 -29.728   7.294  1.00 15.00      A    C  
ATOM    972  CB  TRP A 155      -0.879 -29.781   7.262  1.00 15.00      A    C  
ATOM    973  CG  TRP A 155      -0.233 -29.075   8.413  1.00 15.00      A    C  
ATOM    974  CD1 TRP A 155       0.372 -29.647   9.492  1.00 15.00      A    C  
ATOM    975  CD2 TRP A 155      -0.130 -27.660   8.599  1.00 15.00      A    C  
ATOM    976  NE1 TRP A 155       0.845 -28.676  10.340  1.00 15.00      A    N  
ATOM    977  HE1 TRP A 155       1.318 -28.836  11.184  1.00 15.00      A    H  
ATOM    978  CE2 TRP A 155       0.551 -27.447   9.814  1.00 15.00      A    C  
ATOM    979  CE3 TRP A 155      -0.547 -26.552   7.857  1.00 15.00      A    C  
ATOM    980  CZ2 TRP A 155       0.825 -26.174  10.303  1.00 15.00      A    C  
ATOM    981  CZ3 TRP A 155      -0.275 -25.289   8.344  1.00 15.00      A    C  
ATOM    982  CH2 TRP A 155       0.404 -25.110   9.555  1.00 15.00      A    C  
ATOM    983  C   TRP A 155      -2.982 -30.171   5.957  1.00 15.00      A    C  
ATOM    984  O   TRP A 155      -2.908 -31.346   5.591  1.00 15.00      A    O  
ATOM    985  N   GLY A 156      -3.549 -29.219   5.228  1.00 15.00      A    N  
ATOM    986  HN  GLY A 156      -3.566 -28.299   5.572  1.00 15.00      A    H  
ATOM    987  CA  GLY A 156      -4.130 -29.514   3.933  1.00 15.00      A    C  
ATOM    988  C   GLY A 156      -4.355 -28.264   3.116  1.00 15.00      A    C  
ATOM    989  O   GLY A 156      -4.062 -27.158   3.572  1.00 15.00      A    O  
ATOM    990  N   GLY A 157      -4.885 -28.436   1.909  1.00 15.00      A    N  
ATOM    991  HN  GLY A 157      -5.113 -29.344   1.607  1.00 15.00      A    H  
ATOM    992  CA  GLY A 157      -5.135 -27.298   1.044  1.00 15.00      A    C  
ATOM    993  C   GLY A 157      -3.873 -26.765   0.401  1.00 15.00      A    C  
ATOM    994  O   GLY A 157      -2.941 -27.519   0.133  1.00 15.00      A    O  
ATOM    995  N   CYS A 158      -3.831 -25.458   0.166  1.00 15.00      A    N  
ATOM    996  HN  CYS A 158      -4.589 -24.900   0.434  1.00 15.00      A    H  
ATOM    997  CA  CYS A 158      -2.677 -24.833  -0.467  1.00 15.00      A    C  
ATOM    998  C   CYS A 158      -2.112 -23.703   0.382  1.00 15.00      A    C  
ATOM    999  O   CYS A 158      -2.698 -22.622   0.458  1.00 15.00      A    O  
ATOM   1000  CB  CYS A 158      -3.051 -24.309  -1.859  1.00 15.00      A    C  
ATOM   1001  SG  CYS A 158      -1.904 -23.063  -2.540  1.00 15.00      A    S  
ATOM   1002  N   SER A 159      -0.978 -23.959   1.034  1.00 15.00      A    N  
ATOM   1003  HN  SER A 159      -0.573 -24.851   0.968  1.00 15.00      A    H  
ATOM   1004  CA  SER A 159      -0.330 -22.938   1.848  1.00 15.00      A    C  
ATOM   1005  CB  SER A 159       0.719 -23.555   2.776  1.00 15.00      A    C  
ATOM   1006  OG  SER A 159       0.108 -24.373   3.760  1.00 15.00      A    O  
ATOM   1007  HG  SER A 159      -0.494 -23.843   4.288  1.00 15.00      A    H  
ATOM   1008  C   SER A 159       0.296 -21.886   0.937  1.00 15.00      A    C  
ATOM   1009  O   SER A 159       0.670 -22.183  -0.198  1.00 15.00      A    O  
ATOM   1010  N   GLU A 160       0.406 -20.659   1.426  1.00 15.00      A    N  
ATOM   1011  HN  GLU A 160       0.120 -20.479   2.346  1.00 15.00      A    H  
ATOM   1012  CA  GLU A 160       0.957 -19.574   0.619  1.00 15.00      A    C  
ATOM   1013  CB  GLU A 160       0.189 -18.274   0.855  1.00 15.00      A    C  
ATOM   1014  CG  GLU A 160      -1.242 -18.316   0.344  1.00 15.00      A    C  
ATOM   1015  CD  GLU A 160      -1.953 -16.982   0.468  1.00 15.00      A    C  
ATOM   1016  OE1 GLU A 160      -2.818 -16.851   1.358  1.00 15.00      A    O  
ATOM   1017  OE2 GLU A 160      -1.650 -16.070  -0.329  1.00 15.00      A    O  
ATOM   1018  C   GLU A 160       2.456 -19.382   0.819  1.00 15.00      A    C  
ATOM   1019  O   GLU A 160       2.949 -19.357   1.947  1.00 15.00      A    O  
ATOM   1020  N   ASP A 161       3.174 -19.249  -0.297  1.00 15.00      A    N  
ATOM   1021  HN  ASP A 161       2.717 -19.279  -1.163  1.00 15.00      A    H  
ATOM   1022  CA  ASP A 161       4.622 -19.061  -0.272  1.00 15.00      A    C  
ATOM   1023  CB  ASP A 161       5.242 -19.565  -1.578  1.00 15.00      A    C  
ATOM   1024  CG  ASP A 161       6.457 -20.441  -1.346  1.00 15.00      A    C  
ATOM   1025  OD1 ASP A 161       7.547 -19.887  -1.093  1.00 15.00      A    O  
ATOM   1026  OD2 ASP A 161       6.317 -21.680  -1.417  1.00 15.00      A    O  
ATOM   1027  C   ASP A 161       4.984 -17.593  -0.050  1.00 15.00      A    C  
ATOM   1028  O   ASP A 161       5.184 -16.839  -1.006  1.00 15.00      A    O  
ATOM   1029  N   ALA A 162       5.063 -17.195   1.218  1.00 15.00      A    N  
ATOM   1030  HN  ALA A 162       4.894 -17.846   1.932  1.00 15.00      A    H  
ATOM   1031  CA  ALA A 162       5.391 -15.819   1.576  1.00 15.00      A    C  
ATOM   1032  CB  ALA A 162       4.926 -15.508   2.989  1.00 15.00      A    C  
ATOM   1033  C   ALA A 162       6.884 -15.534   1.424  1.00 15.00      A    C  
ATOM   1034  O   ALA A 162       7.286 -14.384   1.263  1.00 15.00      A    O  
ATOM   1035  N   ASP A 163       7.701 -16.583   1.471  1.00 15.00      A    N  
ATOM   1036  HN  ASP A 163       7.326 -17.479   1.606  1.00 15.00      A    H  
ATOM   1037  CA  ASP A 163       9.145 -16.428   1.328  1.00 15.00      A    C  
ATOM   1038  CB  ASP A 163       9.886 -17.678   1.812  1.00 15.00      A    C  
ATOM   1039  CG  ASP A 163      10.124 -17.672   3.311  1.00 15.00      A    C  
ATOM   1040  OD1 ASP A 163      11.271 -17.408   3.729  1.00 15.00      A    O  
ATOM   1041  OD2 ASP A 163       9.163 -17.929   4.067  1.00 15.00      A    O  
ATOM   1042  C   ASP A 163       9.532 -16.094  -0.112  1.00 15.00      A    C  
ATOM   1043  O   ASP A 163      10.553 -15.452  -0.354  1.00 15.00      A    O  
ATOM   1044  N   PHE A 164       8.704 -16.525  -1.064  1.00 15.00      A    N  
ATOM   1045  HN  PHE A 164       7.907 -17.037  -0.808  1.00 15.00      A    H  
ATOM   1046  CA  PHE A 164       8.958 -16.264  -2.480  1.00 15.00      A    C  
ATOM   1047  CB  PHE A 164       8.201 -17.269  -3.354  1.00 15.00      A    C  
ATOM   1048  CG  PHE A 164       8.663 -17.317  -4.787  1.00 15.00      A    C  
ATOM   1049  CD1 PHE A 164       9.794 -18.036  -5.140  1.00 15.00      A    C  
ATOM   1050  CD2 PHE A 164       7.961 -16.652  -5.782  1.00 15.00      A    C  
ATOM   1051  CE1 PHE A 164      10.217 -18.092  -6.455  1.00 15.00      A    C  
ATOM   1052  CE2 PHE A 164       8.380 -16.702  -7.099  1.00 15.00      A    C  
ATOM   1053  CZ  PHE A 164       9.509 -17.423  -7.436  1.00 15.00      A    C  
ATOM   1054  C   PHE A 164       8.567 -14.836  -2.861  1.00 15.00      A    C  
ATOM   1055  O   PHE A 164       9.227 -14.208  -3.685  1.00 15.00      A    O  
ATOM   1056  N   GLY A 165       7.494 -14.330  -2.254  1.00 15.00      A    N  
ATOM   1057  HN  GLY A 165       7.007 -14.878  -1.601  1.00 15.00      A    H  
ATOM   1058  CA  GLY A 165       7.035 -12.982  -2.550  1.00 15.00      A    C  
ATOM   1059  C   GLY A 165       7.940 -11.905  -1.981  1.00 15.00      A    C  
ATOM   1060  O   GLY A 165       8.093 -10.838  -2.577  1.00 15.00      A    O  
ATOM   1061  N   VAL A 166       8.545 -12.183  -0.829  1.00 15.00      A    N  
ATOM   1062  HN  VAL A 166       8.388 -13.053  -0.405  1.00 15.00      A    H  
ATOM   1063  CA  VAL A 166       9.437 -11.227  -0.181  1.00 15.00      A    C  
ATOM   1064  CB  VAL A 166       9.561 -11.501   1.334  1.00 15.00      A    C  
ATOM   1065  CG1 VAL A 166      10.510 -10.512   1.995  1.00 15.00      A    C  
ATOM   1066  CG2 VAL A 166       8.192 -11.438   1.995  1.00 15.00      A    C  
ATOM   1067  C   VAL A 166      10.819 -11.220  -0.839  1.00 15.00      A    C  
ATOM   1068  O   VAL A 166      11.456 -10.171  -0.950  1.00 15.00      A    O  
ATOM   1069  N   LEU A 167      11.271 -12.389  -1.291  1.00 15.00      A    N  
ATOM   1070  HN  LEU A 167      10.720 -13.192  -1.175  1.00 15.00      A    H  
ATOM   1071  CA  LEU A 167      12.572 -12.506  -1.946  1.00 15.00      A    C  
ATOM   1072  CB  LEU A 167      13.077 -13.951  -1.911  1.00 15.00      A    C  
ATOM   1073  CG  LEU A 167      14.017 -14.304  -0.755  1.00 15.00      A    C  
ATOM   1074  CD1 LEU A 167      13.997 -15.802  -0.490  1.00 15.00      A    C  
ATOM   1075  CD2 LEU A 167      15.432 -13.837  -1.058  1.00 15.00      A    C  
ATOM   1076  C   LEU A 167      12.541 -11.976  -3.381  1.00 15.00      A    C  
ATOM   1077  O   LEU A 167      13.584 -11.668  -3.955  1.00 15.00      A    O  
ATOM   1078  N   VAL A 168      11.342 -11.873  -3.956  1.00 15.00      A    N  
ATOM   1079  HN  VAL A 168      10.544 -12.143  -3.453  1.00 15.00      A    H  
ATOM   1080  CA  VAL A 168      11.184 -11.361  -5.315  1.00 15.00      A    C  
ATOM   1081  CB  VAL A 168       9.926 -11.946  -6.007  1.00 15.00      A    C  
ATOM   1082  CG1 VAL A 168       9.422 -11.037  -7.121  1.00 15.00      A    C  
ATOM   1083  CG2 VAL A 168      10.231 -13.331  -6.558  1.00 15.00      A    C  
ATOM   1084  C   VAL A 168      11.138  -9.834  -5.303  1.00 15.00      A    C  
ATOM   1085  O   VAL A 168      11.723  -9.177  -6.169  1.00 15.00      A    O  
ATOM   1086  N   SER A 169      10.456  -9.277  -4.301  1.00 15.00      A    N  
ATOM   1087  HN  SER A 169      10.017  -9.856  -3.643  1.00 15.00      A    H  
ATOM   1088  CA  SER A 169      10.345  -7.830  -4.152  1.00 15.00      A    C  
ATOM   1089  CB  SER A 169       9.243  -7.487  -3.145  1.00 15.00      A    C  
ATOM   1090  OG  SER A 169       9.158  -6.089  -2.927  1.00 15.00      A    O  
ATOM   1091  HG  SER A 169       8.321  -5.880  -2.507  1.00 15.00      A    H  
ATOM   1092  C   SER A 169      11.680  -7.244  -3.693  1.00 15.00      A    C  
ATOM   1093  O   SER A 169      11.924  -6.044  -3.824  1.00 15.00      A    O  
ATOM   1094  N   ARG A 170      12.545  -8.114  -3.173  1.00 15.00      A    N  
ATOM   1095  HN  ARG A 170      12.292  -9.060  -3.120  1.00 15.00      A    H  
ATOM   1096  CA  ARG A 170      13.858  -7.706  -2.689  1.00 15.00      A    C  
ATOM   1097  CB  ARG A 170      14.289  -8.608  -1.524  1.00 15.00      A    C  
ATOM   1098  CG  ARG A 170      15.166  -7.930  -0.483  1.00 15.00      A    C  
ATOM   1099  CD  ARG A 170      15.723  -8.942   0.512  1.00 15.00      A    C  
ATOM   1100  NE  ARG A 170      14.980  -8.966   1.775  1.00 15.00      A    N  
ATOM   1101  HE  ARG A 170      14.900  -8.123   2.269  1.00 15.00      A    H  
ATOM   1102  CZ  ARG A 170      14.419 -10.063   2.289  1.00 15.00      A    C  
ATOM   1103  NH1 ARG A 170      14.509 -11.221   1.647  1.00 15.00      A    N  
ATOM   1104 HH11 ARG A 170      14.072 -12.075   2.050  1.00 15.00      A    H  
ATOM   1105 HH12 ARG A 170      15.016 -11.275   0.740  1.00 15.00      A    H  
ATOM   1106  NH2 ARG A 170      13.775 -10.000   3.451  1.00 15.00      A    N  
ATOM   1107 HH21 ARG A 170      13.338 -10.855   3.853  1.00 15.00      A    H  
ATOM   1108 HH22 ARG A 170      13.708  -9.095   3.960  1.00 15.00      A    H  
ATOM   1109  C   ARG A 170      14.896  -7.761  -3.812  1.00 15.00      A    C  
ATOM   1110  O   ARG A 170      15.867  -7.012  -3.799  1.00 15.00      A    O  
ATOM   1111  N   GLU A 171      14.679  -8.639  -4.794  1.00 15.00      A    N  
ATOM   1112  HN  GLU A 171      13.879  -9.203  -4.765  1.00 15.00      A    H  
ATOM   1113  CA  GLU A 171      15.614  -8.782  -5.911  1.00 15.00      A    C  
ATOM   1114  CB  GLU A 171      15.636 -10.214  -6.440  1.00 15.00      A    C  
ATOM   1115  CG  GLU A 171      16.884 -10.989  -6.059  1.00 15.00      A    C  
ATOM   1116  CD  GLU A 171      17.378 -11.886  -7.179  1.00 15.00      A    C  
ATOM   1117  OE1 GLU A 171      17.940 -11.355  -8.161  1.00 15.00      A    O  
ATOM   1118  OE2 GLU A 171      17.212 -13.119  -7.071  1.00 15.00      A    O  
ATOM   1119  C   GLU A 171      15.344  -7.800  -7.051  1.00 15.00      A    C  
ATOM   1120  O   GLU A 171      16.185  -7.627  -7.932  1.00 15.00      A    O  
ATOM   1121  N   PHE A 172      14.177  -7.160  -7.044  1.00 15.00      A    N  
ATOM   1122  HN  PHE A 172      13.534  -7.339  -6.328  1.00 15.00      A    H  
ATOM   1123  CA  PHE A 172      13.840  -6.197  -8.092  1.00 15.00      A    C  
ATOM   1124  CB  PHE A 172      12.369  -6.316  -8.501  1.00 15.00      A    C  
ATOM   1125  CG  PHE A 172      12.042  -5.674  -9.824  1.00 15.00      A    C  
ATOM   1126  CD1 PHE A 172      12.928  -5.748 -10.889  1.00 15.00      A    C  
ATOM   1127  CD2 PHE A 172      10.843  -5.001 -10.005  1.00 15.00      A    C  
ATOM   1128  CE1 PHE A 172      12.628  -5.162 -12.104  1.00 15.00      A    C  
ATOM   1129  CE2 PHE A 172      10.536  -4.412 -11.218  1.00 15.00      A    C  
ATOM   1130  CZ  PHE A 172      11.430  -4.494 -12.270  1.00 15.00      A    C  
ATOM   1131  C   PHE A 172      14.177  -4.772  -7.657  1.00 15.00      A    C  
ATOM   1132  O   PHE A 172      14.395  -3.893  -8.491  1.00 15.00      A    O  
ATOM   1133  N   ALA A 173      14.218  -4.553  -6.344  1.00 15.00      A    N  
ATOM   1134  HN  ALA A 173      14.014  -5.288  -5.730  1.00 15.00      A    H  
ATOM   1135  CA  ALA A 173      14.545  -3.241  -5.799  1.00 15.00      A    C  
ATOM   1136  CB  ALA A 173      13.706  -2.952  -4.567  1.00 15.00      A    C  
ATOM   1137  C   ALA A 173      16.035  -3.123  -5.476  1.00 15.00      A    C  
ATOM   1138  O   ALA A 173      16.535  -2.028  -5.228  1.00 15.00      A    O  
ATOM   1139  N   ASP A 174      16.737  -4.258  -5.485  1.00 15.00      A    N  
ATOM   1140  HN  ASP A 174      16.283  -5.097  -5.695  1.00 15.00      A    H  
ATOM   1141  CA  ASP A 174      18.168  -4.287  -5.195  1.00 15.00      A    C  
ATOM   1142  CB  ASP A 174      18.518  -5.470  -4.302  1.00 15.00      A    C  
ATOM   1143  CG  ASP A 174      18.268  -5.196  -2.838  1.00 15.00      A    C  
ATOM   1144  OD1 ASP A 174      17.273  -4.509  -2.520  1.00 15.00      A    O  
ATOM   1145  OD2 ASP A 174      19.061  -5.679  -2.007  1.00 15.00      A    O  
ATOM   1146  C   ASP A 174      18.976  -4.377  -6.473  1.00 15.00      A    C  
ATOM   1147  O   ASP A 174      20.175  -4.105  -6.474  1.00 15.00      A    O  
ATOM   1148  N   ALA A 175      18.315  -4.799  -7.553  1.00 15.00      A    N  
ATOM   1149  HN  ALA A 175      17.369  -5.050  -7.469  1.00 15.00      A    H  
ATOM   1150  CA  ALA A 175      18.963  -4.891  -8.852  1.00 15.00      A    C  
ATOM   1151  CB  ALA A 175      18.190  -5.817  -9.787  1.00 15.00      A    C  
ATOM   1152  C   ALA A 175      19.084  -3.491  -9.446  1.00 15.00      A    C  
ATOM   1153  O   ALA A 175      19.814  -3.278 -10.414  1.00 15.00      A    O  
ATOM   1154  N   ARG A 176      18.359  -2.543  -8.836  1.00 15.00      A    N  
ATOM   1155  HN  ARG A 176      17.806  -2.795  -8.068  1.00 15.00      A    H  
ATOM   1156  CA  ARG A 176      18.372  -1.147  -9.258  1.00 15.00      A    C  
ATOM   1157  CB  ARG A 176      17.153  -0.410  -8.673  1.00 15.00      A    C  
ATOM   1158  CG  ARG A 176      17.430   0.756  -7.727  1.00 15.00      A    C  
ATOM   1159  CD  ARG A 176      16.404   0.789  -6.591  1.00 15.00      A    C  
ATOM   1160  NE  ARG A 176      15.030   1.059  -7.042  1.00 15.00      A    N  
ATOM   1161  HE  ARG A 176      14.869   1.115  -8.019  1.00 15.00      A    H  
ATOM   1162  CZ  ARG A 176      14.005   1.267  -6.206  1.00 15.00      A    C  
ATOM   1163  NH1 ARG A 176      14.200   1.249  -4.896  1.00 15.00      A    N  
ATOM   1164 HH11 ARG A 176      13.403   1.417  -4.249  1.00 15.00      A    H  
ATOM   1165 HH12 ARG A 176      15.151   1.063  -4.506  1.00 15.00      A    H  
ATOM   1166  NH2 ARG A 176      12.778   1.435  -6.683  1.00 15.00      A    N  
ATOM   1167 HH21 ARG A 176      11.984   1.601  -6.032  1.00 15.00      A    H  
ATOM   1168 HH22 ARG A 176      12.610   1.394  -7.707  1.00 15.00      A    H  
ATOM   1169  C   ARG A 176      19.683  -0.486  -8.852  1.00 15.00      A    C  
ATOM   1170  O   ARG A 176      20.345  -0.945  -7.922  1.00 15.00      A    O  
ATOM   1171  N   GLU A 177      20.059   0.576  -9.559  1.00 15.00      A    N  
ATOM   1172  HN  GLU A 177      19.482   0.888 -10.286  1.00 15.00      A    H  
ATOM   1173  CA  GLU A 177      21.307   1.290  -9.289  1.00 15.00      A    C  
ATOM   1174  CB  GLU A 177      21.359   2.591 -10.080  1.00 15.00      A    C  
ATOM   1175  CG  GLU A 177      22.506   2.670 -11.069  1.00 15.00      A    C  
ATOM   1176  CD  GLU A 177      23.167   4.029 -11.055  1.00 15.00      A    C  
ATOM   1177  OE1 GLU A 177      24.190   4.181 -10.357  1.00 15.00      A    O  
ATOM   1178  OE2 GLU A 177      22.648   4.949 -11.720  1.00 15.00      A    O  
ATOM   1179  C   GLU A 177      21.542   1.565  -7.800  1.00 15.00      A    C  
ATOM   1180  O   GLU A 177      20.693   2.145  -7.115  1.00 15.00      A    O  
ATOM   1181  N   ASN A 178      22.705   1.136  -7.314  1.00 15.00      A    N  
ATOM   1182  HN  ASN A 178      23.327   0.682  -7.917  1.00 15.00      A    H  
ATOM   1183  CA  ASN A 178      23.085   1.331  -5.915  1.00 15.00      A    C  
ATOM   1184  CB  ASN A 178      24.035   0.213  -5.462  1.00 15.00      A    C  
ATOM   1185  CG  ASN A 178      24.160   0.108  -3.951  1.00 15.00      A    C  
ATOM   1186  OD1 ASN A 178      25.074   0.672  -3.350  1.00 15.00      A    O  
ATOM   1187  ND2 ASN A 178      23.240  -0.622  -3.329  1.00 15.00      A    N  
ATOM   1188 HD21 ASN A 178      22.541  -1.046  -3.869  1.00 15.00      A    H  
ATOM   1189 HD22 ASN A 178      23.298  -0.709  -2.354  1.00 15.00      A    H  
ATOM   1190  C   ASN A 178      23.742   2.703  -5.748  1.00 15.00      A    C  
ATOM   1191  O   ASN A 178      24.852   2.934  -6.228  1.00 15.00      A    O  
ATOM   1192  N   ARG A 179      23.045   3.609  -5.066  1.00 15.00      A    N  
ATOM   1193  HN  ARG A 179      22.179   3.355  -4.681  1.00 15.00      A    H  
ATOM   1194  CA  ARG A 179      23.536   4.967  -4.871  1.00 15.00      A    C  
ATOM   1195  CB  ARG A 179      22.464   5.967  -5.314  1.00 15.00      A    C  
ATOM   1196  CG  ARG A 179      22.736   6.638  -6.649  1.00 15.00      A    C  
ATOM   1197  CD  ARG A 179      21.580   7.532  -7.059  1.00 15.00      A    C  
ATOM   1198  NE  ARG A 179      20.874   7.005  -8.223  1.00 15.00      A    N  
ATOM   1199  HE  ARG A 179      20.923   6.039  -8.382  1.00 15.00      A    H  
ATOM   1200  CZ  ARG A 179      20.162   7.753  -9.062  1.00 15.00      A    C  
ATOM   1201  NH1 ARG A 179      20.051   9.063  -8.866  1.00 15.00      A    N  
ATOM   1202 HH11 ARG A 179      19.494   9.645  -9.524  1.00 15.00      A    H  
ATOM   1203 HH12 ARG A 179      20.520   9.507  -8.049  1.00 15.00      A    H  
ATOM   1204  NH2 ARG A 179      19.565   7.187 -10.103  1.00 15.00      A    N  
ATOM   1205 HH21 ARG A 179      19.008   7.765 -10.764  1.00 15.00      A    H  
ATOM   1206 HH22 ARG A 179      19.654   6.161 -10.258  1.00 15.00      A    H  
ATOM   1207  C   ARG A 179      23.925   5.247  -3.421  1.00 15.00      A    C  
ATOM   1208  O   ARG A 179      23.310   4.730  -2.487  1.00 15.00      A    O  
ATOM   1209  N   PRO A 180      24.969   6.080  -3.224  1.00 15.00      A    N  
ATOM   1210  CA  PRO A 180      25.445   6.488  -1.897  1.00 15.00      A    C  
ATOM   1211  CB  PRO A 180      26.904   6.911  -2.160  1.00 15.00      A    C  
ATOM   1212  CG  PRO A 180      27.131   6.759  -3.634  1.00 15.00      A    C  
ATOM   1213  CD  PRO A 180      25.782   6.686  -4.279  1.00 15.00      A    C  
ATOM   1214  C   PRO A 180      24.641   7.692  -1.414  1.00 15.00      A    C  
ATOM   1215  O   PRO A 180      25.174   8.620  -0.804  1.00 15.00      A    O  
ATOM   1216  N   ASP A 181      23.343   7.646  -1.696  1.00 15.00      A    N  
ATOM   1217  HN  ASP A 181      22.992   6.852  -2.149  1.00 15.00      A    H  
ATOM   1218  CA  ASP A 181      22.419   8.718  -1.357  1.00 15.00      A    C  
ATOM   1219  CB  ASP A 181      21.386   8.835  -2.479  1.00 15.00      A    C  
ATOM   1220  CG  ASP A 181      21.147  10.261  -2.925  1.00 15.00      A    C  
ATOM   1221  OD1 ASP A 181      20.404  10.985  -2.230  1.00 15.00      A    O  
ATOM   1222  OD2 ASP A 181      21.690  10.647  -3.981  1.00 15.00      A    O  
ATOM   1223  C   ASP A 181      21.689   8.454  -0.046  1.00 15.00      A    C  
ATOM   1224  O   ASP A 181      21.684   7.332   0.465  1.00 15.00      A    O  
ATOM   1225  N   ALA A 182      21.064   9.504   0.481  1.00 15.00      A    N  
ATOM   1226  HN  ALA A 182      21.125  10.370   0.027  1.00 15.00      A    H  
ATOM   1227  CA  ALA A 182      20.290   9.407   1.706  1.00 15.00      A    C  
ATOM   1228  CB  ALA A 182      20.247  10.752   2.412  1.00 15.00      A    C  
ATOM   1229  C   ALA A 182      18.880   8.941   1.367  1.00 15.00      A    C  
ATOM   1230  O   ALA A 182      18.149   8.461   2.234  1.00 15.00      A    O  
ATOM   1231  N   ARG A 183      18.510   9.090   0.087  1.00 15.00      A    N  
ATOM   1232  HN  ARG A 183      19.145   9.491  -0.546  1.00 15.00      A    H  
ATOM   1233  CA  ARG A 183      17.196   8.677  -0.402  1.00 15.00      A    C  
ATOM   1234  CB  ARG A 183      16.858   9.388  -1.718  1.00 15.00      A    C  
ATOM   1235  CG  ARG A 183      15.407   9.237  -2.155  1.00 15.00      A    C  
ATOM   1236  CD  ARG A 183      14.457   9.830  -1.124  1.00 15.00      A    C  
ATOM   1237  NE  ARG A 183      13.061   9.479  -1.383  1.00 15.00      A    N  
ATOM   1238  HE  ARG A 183      12.594   9.970  -2.093  1.00 15.00      A    H  
ATOM   1239  CZ  ARG A 183      12.400   8.536  -0.714  1.00 15.00      A    C  
ATOM   1240  NH1 ARG A 183      13.010   7.854   0.245  1.00 15.00      A    N  
ATOM   1241 HH11 ARG A 183      14.006   8.057   0.474  1.00 15.00      A    H  
ATOM   1242 HH12 ARG A 183      12.497   7.115   0.767  1.00 15.00      A    H  
ATOM   1243  NH2 ARG A 183      11.126   8.283  -0.995  1.00 15.00      A    N  
ATOM   1244 HH21 ARG A 183      10.641   8.823  -1.742  1.00 15.00      A    H  
ATOM   1245 HH22 ARG A 183      10.609   7.544  -0.471  1.00 15.00      A    H  
ATOM   1246  C   ARG A 183      17.152   7.163  -0.588  1.00 15.00      A    C  
ATOM   1247  O   ARG A 183      16.110   6.531  -0.401  1.00 15.00      A    O  
ATOM   1248  N   SER A 184      18.301   6.585  -0.940  1.00 15.00      A    N  
ATOM   1249  HN  SER A 184      19.096   7.144  -1.068  1.00 15.00      A    H  
ATOM   1250  CA  SER A 184      18.410   5.143  -1.122  1.00 15.00      A    C  
ATOM   1251  CB  SER A 184      19.617   4.791  -1.993  1.00 15.00      A    C  
ATOM   1252  OG  SER A 184      19.448   5.270  -3.317  1.00 15.00      A    O  
ATOM   1253  HG  SER A 184      20.161   4.941  -3.870  1.00 15.00      A    H  
ATOM   1254  C   SER A 184      18.518   4.474   0.243  1.00 15.00      A    C  
ATOM   1255  O   SER A 184      18.116   3.326   0.421  1.00 15.00      A    O  
ATOM   1256  N   ALA A 185      19.068   5.216   1.204  1.00 15.00      A    N  
ATOM   1257  HN  ALA A 185      19.395   6.113   0.983  1.00 15.00      A    H  
ATOM   1258  CA  ALA A 185      19.205   4.732   2.571  1.00 15.00      A    C  
ATOM   1259  CB  ALA A 185      20.292   5.505   3.298  1.00 15.00      A    C  
ATOM   1260  C   ALA A 185      17.870   4.879   3.293  1.00 15.00      A    C  
ATOM   1261  O   ALA A 185      17.620   4.228   4.309  1.00 15.00      A    O  
ATOM   1262  N   MET A 186      17.018   5.751   2.749  1.00 15.00      A    N  
ATOM   1263  HN  MET A 186      17.293   6.246   1.952  1.00 15.00      A    H  
ATOM   1264  CA  MET A 186      15.689   5.978   3.301  1.00 15.00      A    C  
ATOM   1265  CB  MET A 186      15.217   7.416   3.056  1.00 15.00      A    C  
ATOM   1266  CG  MET A 186      13.924   7.774   3.777  1.00 15.00      A    C  
ATOM   1267  SD  MET A 186      13.256   9.372   3.281  1.00 15.00      A    S  
ATOM   1268  CE  MET A 186      11.497   9.044   3.366  1.00 15.00      A    C  
ATOM   1269  C   MET A 186      14.716   4.980   2.685  1.00 15.00      A    C  
ATOM   1270  O   MET A 186      13.525   4.972   2.996  1.00 15.00      A    O  
ATOM   1271  N   ASN A 187      15.242   4.124   1.807  1.00 15.00      A    N  
ATOM   1272  HN  ASN A 187      16.194   4.192   1.581  1.00 15.00      A    H  
ATOM   1273  CA  ASN A 187      14.432   3.095   1.174  1.00 15.00      A    C  
ATOM   1274  CB  ASN A 187      15.000   2.683  -0.181  1.00 15.00      A    C  
ATOM   1275  CG  ASN A 187      14.005   2.917  -1.301  1.00 15.00      A    C  
ATOM   1276  OD1 ASN A 187      14.023   2.226  -2.315  1.00 15.00      A    O  
ATOM   1277  ND2 ASN A 187      13.118   3.890  -1.116  1.00 15.00      A    N  
ATOM   1278 HD21 ASN A 187      13.155   4.395  -0.277  1.00 15.00      A    H  
ATOM   1279 HD22 ASN A 187      12.458   4.057  -1.822  1.00 15.00      A    H  
ATOM   1280  C   ASN A 187      14.277   1.904   2.109  1.00 15.00      A    C  
ATOM   1281  O   ASN A 187      13.988   0.781   1.692  1.00 15.00      A    O  
ATOM   1282  N   HIS A 189      14.479   2.191   3.394  1.00 15.00      A    N  
ATOM   1283  HN  HIS A 189      14.733   3.105   3.624  1.00 15.00      A    H  
ATOM   1284  CA  HIS A 189      14.343   1.229   4.474  1.00 15.00      A    C  
ATOM   1285  CB  HIS A 189      14.941   1.870   5.743  1.00 15.00      A    C  
ATOM   1286  CG  HIS A 189      14.718   1.157   7.046  1.00 15.00      A    C  
ATOM   1287  ND1 HIS A 189      15.601   0.209   7.506  1.00 15.00      A    N  
ATOM   1288  CD2 HIS A 189      13.737   1.337   7.968  1.00 15.00      A    C  
ATOM   1289  CE1 HIS A 189      15.147  -0.162   8.688  1.00 15.00      A    C  
ATOM   1290  NE2 HIS A 189      14.022   0.494   9.007  1.00 15.00      A    N  
ATOM   1291  HE2 HIS A 189      13.499   0.391   9.830  1.00 15.00      A    H  
ATOM   1292  C   HIS A 189      12.854   0.920   4.660  1.00 15.00      A    C  
ATOM   1293  O   HIS A 189      12.475  -0.038   5.337  1.00 15.00      A    O  
ATOM   1294  N   ASN A 190      12.023   1.746   4.023  1.00 15.00      A    N  
ATOM   1295  HN  ASN A 190      12.400   2.487   3.499  1.00 15.00      A    H  
ATOM   1296  CA  ASN A 190      10.578   1.589   4.068  1.00 15.00      A    C  
ATOM   1297  CB  ASN A 190       9.904   2.889   3.631  1.00 15.00      A    C  
ATOM   1298  CG  ASN A 190      10.270   4.050   4.534  1.00 15.00      A    C  
ATOM   1299  OD1 ASN A 190      10.244   3.934   5.760  1.00 15.00      A    O  
ATOM   1300  ND2 ASN A 190      10.637   5.173   3.932  1.00 15.00      A    N  
ATOM   1301 HD21 ASN A 190      10.651   5.190   2.953  1.00 15.00      A    H  
ATOM   1302 HD22 ASN A 190      10.889   5.937   4.493  1.00 15.00      A    H  
ATOM   1303  C   ASN A 190      10.156   0.430   3.172  1.00 15.00      A    C  
ATOM   1304  O   ASN A 190       9.082  -0.146   3.346  1.00 15.00      A    O  
ATOM   1305  N   ASN A 191      11.017   0.099   2.203  1.00 15.00      A    N  
ATOM   1306  HN  ASN A 191      11.840   0.623   2.097  1.00 15.00      A    H  
ATOM   1307  CA  ASN A 191      10.769  -1.019   1.294  1.00 15.00      A    C  
ATOM   1308  CB  ASN A 191      11.862  -1.090   0.223  1.00 15.00      A    C  
ATOM   1309  CG  ASN A 191      11.492  -0.362  -1.056  1.00 15.00      A    C  
ATOM   1310  OD1 ASN A 191      10.578   0.462  -1.076  1.00 15.00      A    O  
ATOM   1311  ND2 ASN A 191      12.217  -0.651  -2.131  1.00 15.00      A    N  
ATOM   1312 HD21 ASN A 191      12.941  -1.305  -2.040  1.00 15.00      A    H  
ATOM   1313 HD22 ASN A 191      11.996  -0.200  -2.973  1.00 15.00      A    H  
ATOM   1314  C   ASN A 191      10.731  -2.324   2.084  1.00 15.00      A    C  
ATOM   1315  O   ASN A 191       9.934  -3.212   1.793  1.00 15.00      A    O  
ATOM   1316  N   GLU A 192      11.597  -2.420   3.096  1.00 15.00      A    N  
ATOM   1317  HN  GLU A 192      12.208  -1.673   3.270  1.00 15.00      A    H  
ATOM   1318  CA  GLU A 192      11.659  -3.600   3.953  1.00 15.00      A    C  
ATOM   1319  CB  GLU A 192      13.031  -3.707   4.625  1.00 15.00      A    C  
ATOM   1320  CG  GLU A 192      14.048  -4.540   3.861  1.00 15.00      A    C  
ATOM   1321  CD  GLU A 192      13.828  -6.035   4.018  1.00 15.00      A    C  
ATOM   1322  OE1 GLU A 192      13.261  -6.653   3.092  1.00 15.00      A    O  
ATOM   1323  OE2 GLU A 192      14.226  -6.589   5.064  1.00 15.00      A    O  
ATOM   1324  C   GLU A 192      10.565  -3.555   5.013  1.00 15.00      A    C  
ATOM   1325  O   GLU A 192      10.133  -4.590   5.511  1.00 15.00      A    O  
ATOM   1326  N   ALA A 193      10.115  -2.346   5.343  1.00 15.00      A    N  
ATOM   1327  HN  ALA A 193      10.504  -1.558   4.907  1.00 15.00      A    H  
ATOM   1328  CA  ALA A 193       9.066  -2.155   6.344  1.00 15.00      A    C  
ATOM   1329  CB  ALA A 193       8.886  -0.677   6.649  1.00 15.00      A    C  
ATOM   1330  C   ALA A 193       7.738  -2.784   5.916  1.00 15.00      A    C  
ATOM   1331  O   ALA A 193       6.916  -3.147   6.759  1.00 15.00      A    O  
ATOM   1332  N   GLY A 194       7.541  -2.919   4.605  1.00 15.00      A    N  
ATOM   1333  HN  GLY A 194       8.234  -2.619   3.981  1.00 15.00      A    H  
ATOM   1334  CA  GLY A 194       6.321  -3.511   4.092  1.00 15.00      A    C  
ATOM   1335  C   GLY A 194       6.518  -4.948   3.639  1.00 15.00      A    C  
ATOM   1336  O   GLY A 194       5.547  -5.646   3.347  1.00 15.00      A    O  
ATOM   1337  N   ARG A 195       7.776  -5.389   3.587  1.00 15.00      A    N  
ATOM   1338  HN  ARG A 195       8.506  -4.782   3.837  1.00 15.00      A    H  
ATOM   1339  CA  ARG A 195       8.098  -6.752   3.165  1.00 15.00      A    C  
ATOM   1340  CB  ARG A 195       9.508  -6.827   2.574  1.00 15.00      A    C  
ATOM   1341  CG  ARG A 195       9.662  -6.225   1.189  1.00 15.00      A    C  
ATOM   1342  CD  ARG A 195      11.100  -6.341   0.719  1.00 15.00      A    C  
ATOM   1343  NE  ARG A 195      11.391  -5.486  -0.428  1.00 15.00      A    N  
ATOM   1344  HE  ARG A 195      10.708  -5.420  -1.132  1.00 15.00      A    H  
ATOM   1345  CZ  ARG A 195      12.518  -4.792  -0.561  1.00 15.00      A    C  
ATOM   1346  NH1 ARG A 195      13.446  -4.837   0.387  1.00 15.00      A    N  
ATOM   1347 HH11 ARG A 195      13.291  -5.412   1.241  1.00 15.00      A    H  
ATOM   1348 HH12 ARG A 195      14.328  -4.296   0.279  1.00 15.00      A    H  
ATOM   1349  NH2 ARG A 195      12.725  -4.066  -1.650  1.00 15.00      A    N  
ATOM   1350 HH21 ARG A 195      13.607  -3.524  -1.756  1.00 15.00      A    H  
ATOM   1351 HH22 ARG A 195      12.006  -4.041  -2.401  1.00 15.00      A    H  
ATOM   1352  C   ARG A 195       7.997  -7.743   4.319  1.00 15.00      A    C  
ATOM   1353  O   ARG A 195       7.403  -8.811   4.174  1.00 15.00      A    O  
ATOM   1354  N   THR A 196       8.581  -7.386   5.463  1.00 15.00      A    N  
ATOM   1355  HN  THR A 196       9.026  -6.514   5.521  1.00 15.00      A    H  
ATOM   1356  CA  THR A 196       8.570  -8.259   6.634  1.00 15.00      A    C  
ATOM   1357  CB  THR A 196       9.584  -7.826   7.710  1.00 15.00      A    C  
ATOM   1358  OG1 THR A 196      10.260  -6.637   7.296  1.00 15.00      A    O  
ATOM   1359  HG1 THR A 196      11.003  -6.871   6.734  1.00 15.00      A    H  
ATOM   1360  CG2 THR A 196      10.606  -8.927   7.949  1.00 15.00      A    C  
ATOM   1361  C   THR A 196       7.191  -8.372   7.264  1.00 15.00      A    C  
ATOM   1362  O   THR A 196       6.886  -9.376   7.903  1.00 15.00      A    O  
ATOM   1363  N   THR A 197       6.355  -7.348   7.080  1.00 15.00      A    N  
ATOM   1364  HN  THR A 197       6.651  -6.572   6.558  1.00 15.00      A    H  
ATOM   1365  CA  THR A 197       5.005  -7.366   7.641  1.00 15.00      A    C  
ATOM   1366  CB  THR A 197       4.297  -5.992   7.568  1.00 15.00      A    C  
ATOM   1367  OG1 THR A 197       3.097  -6.025   8.354  1.00 15.00      A    O  
ATOM   1368  HG1 THR A 197       2.799  -6.933   8.445  1.00 15.00      A    H  
ATOM   1369  CG2 THR A 197       3.943  -5.626   6.135  1.00 15.00      A    C  
ATOM   1370  C   THR A 197       4.145  -8.452   6.990  1.00 15.00      A    C  
ATOM   1371  O   THR A 197       3.131  -8.868   7.548  1.00 15.00      A    O  
ATOM   1372  N   ILE A 198       4.562  -8.909   5.807  1.00 15.00      A    N  
ATOM   1373  HN  ILE A 198       5.368  -8.521   5.400  1.00 15.00      A    H  
ATOM   1374  CA  ILE A 198       3.849  -9.966   5.100  1.00 15.00      A    C  
ATOM   1375  CB  ILE A 198       4.269 -10.033   3.612  1.00 15.00      A    C  
ATOM   1376  CG1 ILE A 198       3.691  -8.843   2.836  1.00 15.00      A    C  
ATOM   1377  CG2 ILE A 198       3.854 -11.347   2.964  1.00 15.00      A    C  
ATOM   1378  CD1 ILE A 198       2.176  -8.775   2.843  1.00 15.00      A    C  
ATOM   1379  C   ILE A 198       4.084 -11.314   5.797  1.00 15.00      A    C  
ATOM   1380  O   ILE A 198       3.214 -12.187   5.798  1.00 15.00      A    O  
ATOM   1381  N   LEU A 199       5.257 -11.457   6.413  1.00 15.00      A    N  
ATOM   1382  HN  LEU A 199       5.904 -10.722   6.381  1.00 15.00      A    H  
ATOM   1383  CA  LEU A 199       5.604 -12.677   7.134  1.00 15.00      A    C  
ATOM   1384  CB  LEU A 199       7.121 -12.879   7.146  1.00 15.00      A    C  
ATOM   1385  CG  LEU A 199       7.765 -13.239   5.806  1.00 15.00      A    C  
ATOM   1386  CD1 LEU A 199       9.011 -12.400   5.571  1.00 15.00      A    C  
ATOM   1387  CD2 LEU A 199       8.103 -14.721   5.756  1.00 15.00      A    C  
ATOM   1388  C   LEU A 199       5.068 -12.630   8.566  1.00 15.00      A    C  
ATOM   1389  O   LEU A 199       5.082 -13.633   9.277  1.00 15.00      A    O  
ATOM   1390  N   ASP A 200       4.596 -11.456   8.981  1.00 15.00      A    N  
ATOM   1391  HN  ASP A 200       4.618 -10.690   8.370  1.00 15.00      A    H  
ATOM   1392  CA  ASP A 200       4.053 -11.276  10.324  1.00 15.00      A    C  
ATOM   1393  CB  ASP A 200       4.441  -9.905  10.887  1.00 15.00      A    C  
ATOM   1394  CG  ASP A 200       5.919  -9.789  11.209  1.00 15.00      A    C  
ATOM   1395  OD1 ASP A 200       6.416 -10.596  12.021  1.00 15.00      A    O  
ATOM   1396  OD2 ASP A 200       6.578  -8.883  10.657  1.00 15.00      A    O  
ATOM   1397  C   ASP A 200       2.534 -11.422  10.342  1.00 15.00      A    C  
ATOM   1398  O   ASP A 200       1.948 -11.744  11.375  1.00 15.00      A    O  
ATOM   1399  N   HIS A 201       1.902 -11.186   9.196  1.00 15.00      A    N  
ATOM   1400  HN  HIS A 201       2.423 -10.940   8.403  1.00 15.00      A    H  
ATOM   1401  CA  HIS A 201       0.449 -11.281   9.088  1.00 15.00      A    C  
ATOM   1402  CB  HIS A 201      -0.094 -10.208   8.141  1.00 15.00      A    C  
ATOM   1403  CG  HIS A 201      -0.568  -8.970   8.841  1.00 15.00      A    C  
ATOM   1404  ND1 HIS A 201       0.232  -7.880   9.113  1.00 15.00      A    N  
ATOM   1405  HD1 HIS A 201       1.181  -7.790   8.889  1.00 15.00      A    H  
ATOM   1406  CD2 HIS A 201      -1.797  -8.659   9.327  1.00 15.00      A    C  
ATOM   1407  CE1 HIS A 201      -0.520  -6.965   9.741  1.00 15.00      A    C  
ATOM   1408  NE2 HIS A 201      -1.759  -7.389   9.895  1.00 15.00      A    N  
ATOM   1409  C   HIS A 201      -0.017 -12.672   8.655  1.00 15.00      A    C  
ATOM   1410  O   HIS A 201      -1.160 -12.846   8.228  1.00 15.00      A    O  
ATOM   1411  N   MET A 202       0.867 -13.659   8.768  1.00 15.00      A    N  
ATOM   1412  HN  MET A 202       1.768 -13.459   9.100  1.00 15.00      A    H  
ATOM   1413  CA  MET A 202       0.531 -15.032   8.402  1.00 15.00      A    C  
ATOM   1414  CB  MET A 202       1.792 -15.816   8.031  1.00 15.00      A    C  
ATOM   1415  CG  MET A 202       2.484 -15.321   6.770  1.00 15.00      A    C  
ATOM   1416  SD  MET A 202       1.567 -15.707   5.266  1.00 15.00      A    S  
ATOM   1417  CE  MET A 202       1.851 -17.470   5.139  1.00 15.00      A    C  
ATOM   1418  C   MET A 202      -0.205 -15.728   9.547  1.00 15.00      A    C  
ATOM   1419  O   MET A 202       0.392 -16.050  10.575  1.00 15.00      A    O  
ATOM   1420  N   HIS A 203      -1.503 -15.952   9.364  1.00 15.00      A    N  
ATOM   1421  HN  HIS A 203      -1.923 -15.675   8.522  1.00 15.00      A    H  
ATOM   1422  CA  HIS A 203      -2.321 -16.601  10.386  1.00 15.00      A    C  
ATOM   1423  CB  HIS A 203      -3.421 -15.649  10.882  1.00 15.00      A    C  
ATOM   1424  CG  HIS A 203      -4.441 -15.280   9.843  1.00 15.00      A    C  
ATOM   1425  ND1 HIS A 203      -4.125 -14.458   8.787  1.00 15.00      A    N  
ATOM   1426  CD2 HIS A 203      -5.742 -15.650   9.744  1.00 15.00      A    C  
ATOM   1427  CE1 HIS A 203      -5.228 -14.346   8.073  1.00 15.00      A    C  
ATOM   1428  NE2 HIS A 203      -6.232 -15.049   8.614  1.00 15.00      A    N  
ATOM   1429  HE2 HIS A 203      -7.146 -15.122   8.269  1.00 15.00      A    H  
ATOM   1430  C   HIS A 203      -2.927 -17.907   9.873  1.00 15.00      A    C  
ATOM   1431  O   HIS A 203      -2.747 -18.273   8.710  1.00 15.00      A    O  
ATOM   1432  N   LEU A 204      -3.645 -18.604  10.749  1.00 15.00      A    N  
ATOM   1433  HN  LEU A 204      -3.748 -18.261  11.661  1.00 15.00      A    H  
ATOM   1434  CA  LEU A 204      -4.284 -19.866  10.388  1.00 15.00      A    C  
ATOM   1435  CB  LEU A 204      -4.061 -20.912  11.482  1.00 15.00      A    C  
ATOM   1436  CG  LEU A 204      -2.651 -21.497  11.577  1.00 15.00      A    C  
ATOM   1437  CD1 LEU A 204      -2.112 -21.365  12.993  1.00 15.00      A    C  
ATOM   1438  CD2 LEU A 204      -2.648 -22.953  11.136  1.00 15.00      A    C  
ATOM   1439  C   LEU A 204      -5.777 -19.681  10.133  1.00 15.00      A    C  
ATOM   1440  O   LEU A 204      -6.392 -18.740  10.634  1.00 15.00      A    O  
ATOM   1441  N   CYS A 206      -9.071 -21.553   8.130  1.00 15.00      A    N  
ATOM   1442  HN  CYS A 206      -8.670 -20.976   8.814  1.00 15.00      A    H  
ATOM   1443  CA  CYS A 206      -9.275 -22.968   8.420  1.00 15.00      A    C  
ATOM   1444  C   CYS A 206     -10.517 -23.510   7.720  1.00 15.00      A    C  
ATOM   1445  O   CYS A 206     -11.484 -22.783   7.493  1.00 15.00      A    O  
ATOM   1446  CB  CYS A 206      -9.371 -23.203   9.929  1.00 15.00      A    C  
ATOM   1447  SG  CYS A 206      -7.769 -23.171  10.797  1.00 15.00      A    S  
ATOM   1448  N   CYS A 208     -13.453 -26.191   6.968  1.00 15.00      A    N  
ATOM   1449  HN  CYS A 208     -13.597 -25.227   7.064  1.00 15.00      A    H  
ATOM   1450  CA  CYS A 208     -14.120 -27.106   7.887  1.00 15.00      A    C  
ATOM   1451  C   CYS A 208     -15.125 -27.995   7.161  1.00 15.00      A    C  
ATOM   1452  O   CYS A 208     -16.213 -27.549   6.792  1.00 15.00      A    O  
ATOM   1453  CB  CYS A 208     -14.805 -26.333   9.020  1.00 15.00      A    C  
ATOM   1454  SG  CYS A 208     -13.659 -25.676  10.277  1.00 15.00      A    S  
ATOM   1455  N   HIS A 209     -14.748 -29.256   6.956  1.00 15.00      A    N  
ATOM   1456  HN  HIS A 209     -13.863 -29.548   7.266  1.00 15.00      A    H  
ATOM   1457  CA  HIS A 209     -15.614 -30.216   6.278  1.00 15.00      A    C  
ATOM   1458  CB  HIS A 209     -15.002 -30.703   4.953  1.00 15.00      A    C  
ATOM   1459  CG  HIS A 209     -13.543 -31.053   5.017  1.00 15.00      A    C  
ATOM   1460  ND1 HIS A 209     -13.059 -32.265   5.461  1.00 15.00      A    N  
ATOM   1461  HD1 HIS A 209     -13.596 -33.016   5.789  1.00 15.00      A    H  
ATOM   1462  CD2 HIS A 209     -12.453 -30.324   4.665  1.00 15.00      A    C  
ATOM   1463  CE1 HIS A 209     -11.723 -32.233   5.367  1.00 15.00      A    C  
ATOM   1464  NE2 HIS A 209     -11.305 -31.077   4.888  1.00 15.00      A    N  
ATOM   1465  C   HIS A 209     -15.982 -31.387   7.185  1.00 15.00      A    C  
ATOM   1466  O   HIS A 209     -15.221 -31.764   8.079  1.00 15.00      A    O  
ATOM   1467  N   GLY A 210     -17.162 -31.951   6.944  1.00 15.00      A    N  
ATOM   1468  HN  GLY A 210     -17.714 -31.606   6.209  1.00 15.00      A    H  
ATOM   1469  CA  GLY A 210     -17.643 -33.069   7.738  1.00 15.00      A    C  
ATOM   1470  C   GLY A 210     -19.147 -33.224   7.625  1.00 15.00      A    C  
ATOM   1471  O   GLY A 210     -19.686 -33.285   6.520  1.00 15.00      A    O  
ATOM   1472  N   LEU A 211     -19.829 -33.289   8.765  1.00 15.00      A    N  
ATOM   1473  HN  LEU A 211     -19.346 -33.253   9.617  1.00 15.00      A    H  
ATOM   1474  CA  LEU A 211     -21.281 -33.419   8.770  1.00 15.00      A    C  
ATOM   1475  CB  LEU A 211     -21.745 -34.362   9.882  1.00 15.00      A    C  
ATOM   1476  CG  LEU A 211     -23.044 -35.125   9.606  1.00 15.00      A    C  
ATOM   1477  CD1 LEU A 211     -22.770 -36.367   8.772  1.00 15.00      A    C  
ATOM   1478  CD2 LEU A 211     -23.753 -35.482  10.903  1.00 15.00      A    C  
ATOM   1479  C   LEU A 211     -21.936 -32.050   8.927  1.00 15.00      A    C  
ATOM   1480  O   LEU A 211     -21.904 -31.463  10.009  1.00 15.00      A    O  
ATOM   1481  N   SER A 212     -22.508 -31.546   7.828  1.00 15.00      A    N  
ATOM   1482  HN  SER A 212     -22.485 -32.075   7.005  1.00 15.00      A    H  
ATOM   1483  CA  SER A 212     -23.176 -30.238   7.802  1.00 15.00      A    C  
ATOM   1484  CB  SER A 212     -24.295 -30.130   8.846  1.00 15.00      A    C  
ATOM   1485  OG  SER A 212     -25.458 -30.818   8.414  1.00 15.00      A    O  
ATOM   1486  HG  SER A 212     -25.521 -31.660   8.869  1.00 15.00      A    H  
ATOM   1487  C   SER A 212     -22.208 -29.046   7.876  1.00 15.00      A    C  
ATOM   1488  O   SER A 212     -22.628 -27.895   7.747  1.00 15.00      A    O  
ATOM   1489  N   GLY A 213     -20.919 -29.322   8.084  1.00 15.00      A    N  
ATOM   1490  HN  GLY A 213     -20.643 -30.252   8.204  1.00 15.00      A    H  
ATOM   1491  CA  GLY A 213     -19.929 -28.258   8.142  1.00 15.00      A    C  
ATOM   1492  C   GLY A 213     -19.363 -28.023   9.532  1.00 15.00      A    C  
ATOM   1493  O   GLY A 213     -19.374 -26.897  10.029  1.00 15.00      A    O  
ATOM   1494  N   SER A 214     -18.858 -29.082  10.157  1.00 15.00      A    N  
ATOM   1495  HN  SER A 214     -18.875 -29.954   9.713  1.00 15.00      A    H  
ATOM   1496  CA  SER A 214     -18.281 -28.975  11.494  1.00 15.00      A    C  
ATOM   1497  CB  SER A 214     -18.697 -30.167  12.361  1.00 15.00      A    C  
ATOM   1498  OG  SER A 214     -18.981 -31.308  11.567  1.00 15.00      A    O  
ATOM   1499  HG  SER A 214     -18.631 -31.179  10.684  1.00 15.00      A    H  
ATOM   1500  C   SER A 214     -16.760 -28.846  11.443  1.00 15.00      A    C  
ATOM   1501  O   SER A 214     -16.120 -29.299  10.493  1.00 15.00      A    O  
ATOM   1502  N   CYS A 215     -16.188 -28.223  12.470  1.00 15.00      A    N  
ATOM   1503  HN  CYS A 215     -16.752 -27.886  13.198  1.00 15.00      A    H  
ATOM   1504  CA  CYS A 215     -14.743 -28.029  12.543  1.00 15.00      A    C  
ATOM   1505  C   CYS A 215     -14.080 -29.098  13.406  1.00 15.00      A    C  
ATOM   1506  O   CYS A 215     -13.196 -28.809  14.214  1.00 15.00      A    O  
ATOM   1507  CB  CYS A 215     -14.418 -26.626  13.058  1.00 15.00      A    C  
ATOM   1508  SG  CYS A 215     -14.842 -25.297  11.885  1.00 15.00      A    S  
ATOM   1509  N   GLU A 216     -14.515 -30.338  13.221  1.00 15.00      A    N  
ATOM   1510  HN  GLU A 216     -15.228 -30.498  12.569  1.00 15.00      A    H  
ATOM   1511  CA  GLU A 216     -13.974 -31.465  13.969  1.00 15.00      A    C  
ATOM   1512  CB  GLU A 216     -15.106 -32.364  14.467  1.00 15.00      A    C  
ATOM   1513  CG  GLU A 216     -15.946 -31.746  15.573  1.00 15.00      A    C  
ATOM   1514  CD  GLU A 216     -15.183 -31.603  16.876  1.00 15.00      A    C  
ATOM   1515  OE1 GLU A 216     -14.482 -30.584  17.047  1.00 15.00      A    O  
ATOM   1516  OE2 GLU A 216     -15.292 -32.509  17.728  1.00 15.00      A    O  
ATOM   1517  C   GLU A 216     -12.986 -32.274  13.132  1.00 15.00      A    C  
ATOM   1518  O   GLU A 216     -12.071 -32.898  13.671  1.00 15.00      A    O  
ATOM   1519  N   VAL A 217     -13.173 -32.264  11.811  1.00 15.00      A    N  
ATOM   1520  HN  VAL A 217     -13.919 -31.748  11.436  1.00 15.00      A    H  
ATOM   1521  CA  VAL A 217     -12.289 -33.002  10.911  1.00 15.00      A    C  
ATOM   1522  CB  VAL A 217     -13.054 -34.018  10.031  1.00 15.00      A    C  
ATOM   1523  CG1 VAL A 217     -12.154 -35.190   9.667  1.00 15.00      A    C  
ATOM   1524  CG2 VAL A 217     -14.320 -34.504  10.721  1.00 15.00      A    C  
ATOM   1525  C   VAL A 217     -11.506 -32.051  10.009  1.00 15.00      A    C  
ATOM   1526  O   VAL A 217     -12.022 -31.020   9.579  1.00 15.00      A    O  
ATOM   1527  N   THR A 219      -8.732 -29.160   8.844  1.00 15.00      A    N  
ATOM   1528  HN  THR A 219      -9.072 -28.453   9.429  1.00 15.00      A    H  
ATOM   1529  CA  THR A 219      -7.830 -28.811   7.756  1.00 15.00      A    C  
ATOM   1530  CB  THR A 219      -8.417 -29.225   6.392  1.00 15.00      A    C  
ATOM   1531  OG1 THR A 219      -8.809 -30.602   6.445  1.00 15.00      A    O  
ATOM   1532  HG1 THR A 219      -8.597 -30.963   7.309  1.00 15.00      A    H  
ATOM   1533  CG2 THR A 219      -7.390 -29.041   5.286  1.00 15.00      A    C  
ATOM   1534  C   THR A 219      -7.521 -27.312   7.752  1.00 15.00      A    C  
ATOM   1535  O   THR A 219      -8.332 -26.500   7.303  1.00 15.00      A    O  
ATOM   1536  N   CYS A 220      -6.345 -26.957   8.268  1.00 15.00      A    N  
ATOM   1537  HN  CYS A 220      -5.750 -27.653   8.617  1.00 15.00      A    H  
ATOM   1538  CA  CYS A 220      -5.914 -25.563   8.324  1.00 15.00      A    C  
ATOM   1539  C   CYS A 220      -4.656 -25.353   7.487  1.00 15.00      A    C  
ATOM   1540  O   CYS A 220      -3.921 -26.302   7.213  1.00 15.00      A    O  
ATOM   1541  CB  CYS A 220      -5.681 -25.123   9.771  1.00 15.00      A    C  
ATOM   1542  SG  CYS A 220      -7.186 -25.115  10.799  1.00 15.00      A    S  
ATOM   1543  N   TRP A 221      -4.405 -24.107   7.090  1.00 15.00      A    N  
ATOM   1544  HN  TRP A 221      -5.009 -23.385   7.363  1.00 15.00      A    H  
ATOM   1545  CA  TRP A 221      -3.245 -23.794   6.259  1.00 15.00      A    C  
ATOM   1546  CB  TRP A 221      -3.646 -23.909   4.779  1.00 15.00      A    C  
ATOM   1547  CG  TRP A 221      -4.740 -22.953   4.377  1.00 15.00      A    C  
ATOM   1548  CD1 TRP A 221      -4.584 -21.658   3.976  1.00 15.00      A    C  
ATOM   1549  CD2 TRP A 221      -6.155 -23.210   4.340  1.00 15.00      A    C  
ATOM   1550  NE1 TRP A 221      -5.805 -21.090   3.706  1.00 15.00      A    N  
ATOM   1551  HE1 TRP A 221      -5.950 -20.169   3.405  1.00 15.00      A    H  
ATOM   1552  CE2 TRP A 221      -6.784 -22.021   3.915  1.00 15.00      A    C  
ATOM   1553  CE3 TRP A 221      -6.953 -24.323   4.626  1.00 15.00      A    C  
ATOM   1554  CZ2 TRP A 221      -8.166 -21.915   3.767  1.00 15.00      A    C  
ATOM   1555  CZ3 TRP A 221      -8.324 -24.215   4.477  1.00 15.00      A    C  
ATOM   1556  CH2 TRP A 221      -8.917 -23.020   4.053  1.00 15.00      A    C  
ATOM   1557  C   TRP A 221      -2.715 -22.385   6.522  1.00 15.00      A    C  
ATOM   1558  O   TRP A 221      -3.462 -21.500   6.947  1.00 15.00      A    O  
ATOM   1559  N   TRP A 222      -1.415 -22.184   6.280  1.00 15.00      A    N  
ATOM   1560  HN  TRP A 222      -0.855 -22.941   6.003  1.00 15.00      A    H  
ATOM   1561  CA  TRP A 222      -0.810 -20.861   6.431  1.00 15.00      A    C  
ATOM   1562  CB  TRP A 222       0.721 -20.948   6.366  1.00 15.00      A    C  
ATOM   1563  CG  TRP A 222       1.389 -21.429   7.623  1.00 15.00      A    C  
ATOM   1564  CD1 TRP A 222       2.151 -22.554   7.764  1.00 15.00      A    C  
ATOM   1565  CD2 TRP A 222       1.380 -20.790   8.908  1.00 15.00      A    C  
ATOM   1566  NE1 TRP A 222       2.606 -22.661   9.056  1.00 15.00      A    N  
ATOM   1567  HE1 TRP A 222       3.169 -23.384   9.404  1.00 15.00      A    H  
ATOM   1568  CE2 TRP A 222       2.148 -21.593   9.778  1.00 15.00      A    C  
ATOM   1569  CE3 TRP A 222       0.795 -19.625   9.412  1.00 15.00      A    C  
ATOM   1570  CZ2 TRP A 222       2.347 -21.265  11.116  1.00 15.00      A    C  
ATOM   1571  CZ3 TRP A 222       0.994 -19.303  10.742  1.00 15.00      A    C  
ATOM   1572  CH2 TRP A 222       1.762 -20.120  11.579  1.00 15.00      A    C  
ATOM   1573  C   TRP A 222      -1.313 -19.981   5.288  1.00 15.00      A    C  
ATOM   1574  O   TRP A 222      -1.036 -20.264   4.122  1.00 15.00      A    O  
ATOM   1575  N   ALA A 223      -2.060 -18.930   5.616  1.00 15.00      A    N  
ATOM   1576  HN  ALA A 223      -2.235 -18.740   6.560  1.00 15.00      A    H  
ATOM   1577  CA  ALA A 223      -2.616 -18.048   4.591  1.00 15.00      A    C  
ATOM   1578  CB  ALA A 223      -4.092 -18.358   4.392  1.00 15.00      A    C  
ATOM   1579  C   ALA A 223      -2.451 -16.571   4.933  1.00 15.00      A    C  
ATOM   1580  O   ALA A 223      -2.028 -16.213   6.035  1.00 15.00      A    O  
ATOM   1581  N   GLN A 224      -2.808 -15.723   3.971  1.00 15.00      A    N  
ATOM   1582  HN  GLN A 224      -3.133 -16.085   3.121  1.00 15.00      A    H  
ATOM   1583  CA  GLN A 224      -2.741 -14.278   4.134  1.00 15.00      A    C  
ATOM   1584  CB  GLN A 224      -2.193 -13.622   2.857  1.00 15.00      A    C  
ATOM   1585  CG  GLN A 224      -0.749 -13.939   2.508  1.00 15.00      A    C  
ATOM   1586  CD  GLN A 224      -0.222 -13.026   1.412  1.00 15.00      A    C  
ATOM   1587  OE1 GLN A 224       0.368 -11.982   1.690  1.00 15.00      A    O  
ATOM   1588  NE2 GLN A 224      -0.454 -13.402   0.158  1.00 15.00      A    N  
ATOM   1589 HE21 GLN A 224      -0.947 -14.237   0.007  1.00 15.00      A    H  
ATOM   1590 HE22 GLN A 224      -0.124 -12.828  -0.565  1.00 15.00      A    H  
ATOM   1591  C   GLN A 224      -4.146 -13.733   4.359  1.00 15.00      A    C  
ATOM   1592  O   GLN A 224      -5.128 -14.355   3.952  1.00 15.00      A    O  
ATOM   1593  N   PRO A 225      -4.270 -12.575   5.024  1.00 15.00      A    N  
ATOM   1594  CA  PRO A 225      -5.566 -11.935   5.245  1.00 15.00      A    C  
ATOM   1595  CB  PRO A 225      -5.294 -11.083   6.484  1.00 15.00      A    C  
ATOM   1596  CG  PRO A 225      -3.869 -10.668   6.334  1.00 15.00      A    C  
ATOM   1597  CD  PRO A 225      -3.164 -11.803   5.632  1.00 15.00      A    C  
ATOM   1598  C   PRO A 225      -5.886 -11.034   4.057  1.00 15.00      A    C  
ATOM   1599  O   PRO A 225      -5.302 -11.188   2.985  1.00 15.00      A    O  
ATOM   1600  N   ASP A 226      -6.810 -10.103   4.231  1.00 15.00      A    N  
ATOM   1601  HN  ASP A 226      -7.275 -10.036   5.091  1.00 15.00      A    H  
ATOM   1602  CA  ASP A 226      -7.141  -9.176   3.154  1.00 15.00      A    C  
ATOM   1603  CB  ASP A 226      -8.550  -8.612   3.343  1.00 15.00      A    C  
ATOM   1604  CG  ASP A 226      -9.541  -9.150   2.327  1.00 15.00      A    C  
ATOM   1605  OD1 ASP A 226     -10.118 -10.230   2.573  1.00 15.00      A    O  
ATOM   1606  OD2 ASP A 226      -9.742  -8.489   1.286  1.00 15.00      A    O  
ATOM   1607  C   ASP A 226      -6.116  -8.044   3.136  1.00 15.00      A    C  
ATOM   1608  O   ASP A 226      -5.321  -7.919   4.071  1.00 15.00      A    O  
ATOM   1609  N   PHE A 227      -6.117  -7.225   2.082  1.00 15.00      A    N  
ATOM   1610  HN  PHE A 227      -6.754  -7.378   1.348  1.00 15.00      A    H  
ATOM   1611  CA  PHE A 227      -5.169  -6.111   1.994  1.00 15.00      A    C  
ATOM   1612  CB  PHE A 227      -5.002  -5.628   0.544  1.00 15.00      A    C  
ATOM   1613  CG  PHE A 227      -3.661  -4.997   0.246  1.00 15.00      A    C  
ATOM   1614  CD1 PHE A 227      -2.479  -5.600   0.656  1.00 15.00      A    C  
ATOM   1615  CD2 PHE A 227      -3.583  -3.794  -0.442  1.00 15.00      A    C  
ATOM   1616  CE1 PHE A 227      -1.249  -5.016   0.390  1.00 15.00      A    C  
ATOM   1617  CE2 PHE A 227      -2.358  -3.206  -0.713  1.00 15.00      A    C  
ATOM   1618  CZ  PHE A 227      -1.190  -3.816  -0.296  1.00 15.00      A    C  
ATOM   1619  C   PHE A 227      -5.541  -4.953   2.942  1.00 15.00      A    C  
ATOM   1620  O   PHE A 227      -4.749  -4.029   3.135  1.00 15.00      A    O  
ATOM   1621  N   ARG A 228      -6.738  -5.019   3.550  1.00 15.00      A    N  
ATOM   1622  HN  ARG A 228      -7.321  -5.786   3.376  1.00 15.00      A    H  
ATOM   1623  CA  ARG A 228      -7.196  -3.983   4.482  1.00 15.00      A    C  
ATOM   1624  CB  ARG A 228      -8.730  -4.024   4.633  1.00 15.00      A    C  
ATOM   1625  CG  ARG A 228      -9.383  -2.728   5.121  1.00 15.00      A    C  
ATOM   1626  CD  ARG A 228     -10.513  -2.311   4.189  1.00 15.00      A    C  
ATOM   1627  NE  ARG A 228     -10.042  -2.359   2.816  1.00 15.00      A    N  
ATOM   1628  HE  ARG A 228      -9.218  -2.859   2.657  1.00 15.00      A    H  
ATOM   1629  CZ  ARG A 228     -10.624  -1.779   1.773  1.00 15.00      A    C  
ATOM   1630  NH1 ARG A 228     -11.730  -1.076   1.901  1.00 15.00      A    N  
ATOM   1631 HH11 ARG A 228     -12.144  -0.619   1.066  1.00 15.00      A    H  
ATOM   1632 HH12 ARG A 228     -12.190  -0.976   2.827  1.00 15.00      A    H  
ATOM   1633  NH2 ARG A 228     -10.109  -1.964   0.577  1.00 15.00      A    N  
ATOM   1634 HH21 ARG A 228      -9.261  -2.555   0.464  1.00 15.00      A    H  
ATOM   1635 HH22 ARG A 228     -10.551  -1.529  -0.258  1.00 15.00      A    H  
ATOM   1636  C   ARG A 228      -6.509  -4.151   5.843  1.00 15.00      A    C  
ATOM   1637  O   ARG A 228      -6.405  -3.202   6.615  1.00 15.00      A    O  
ATOM   1638  N   ALA A 229      -6.020  -5.364   6.118  1.00 15.00      A    N  
ATOM   1639  HN  ALA A 229      -6.116  -6.081   5.455  1.00 15.00      A    H  
ATOM   1640  CA  ALA A 229      -5.329  -5.643   7.377  1.00 15.00      A    C  
ATOM   1641  CB  ALA A 229      -5.310  -7.139   7.660  1.00 15.00      A    C  
ATOM   1642  C   ALA A 229      -3.906  -5.098   7.332  1.00 15.00      A    C  
ATOM   1643  O   ALA A 229      -3.381  -4.618   8.336  1.00 15.00      A    O  
ATOM   1644  N   ILE A 230      -3.294  -5.158   6.151  1.00 15.00      A    N  
ATOM   1645  HN  ILE A 230      -3.774  -5.535   5.383  1.00 15.00      A    H  
ATOM   1646  CA  ILE A 230      -1.928  -4.675   5.966  1.00 15.00      A    C  
ATOM   1647  CB  ILE A 230      -1.272  -5.277   4.702  1.00 15.00      A    C  
ATOM   1648  CG1 ILE A 230      -1.885  -6.642   4.342  1.00 15.00      A    C  
ATOM   1649  CG2 ILE A 230       0.236  -5.393   4.883  1.00 15.00      A    C  
ATOM   1650  CD1 ILE A 230      -1.563  -7.764   5.311  1.00 15.00      A    C  
ATOM   1651  C   ILE A 230      -1.891  -3.148   5.870  1.00 15.00      A    C  
ATOM   1652  O   ILE A 230      -0.889  -2.520   6.214  1.00 15.00      A    O  
ATOM   1653  N   GLY A 231      -2.991  -2.554   5.409  1.00 15.00      A    N  
ATOM   1654  HN  GLY A 231      -3.764  -3.101   5.155  1.00 15.00      A    H  
ATOM   1655  CA  GLY A 231      -3.058  -1.107   5.287  1.00 15.00      A    C  
ATOM   1656  C   GLY A 231      -3.368  -0.430   6.607  1.00 15.00      A    C  
ATOM   1657  O   GLY A 231      -3.056   0.745   6.797  1.00 15.00      A    O  
ATOM   1658  N   ASP A 232      -3.984  -1.175   7.522  1.00 15.00      A    N  
ATOM   1659  HN  ASP A 232      -4.215  -2.102   7.303  1.00 15.00      A    H  
ATOM   1660  CA  ASP A 232      -4.343  -0.637   8.835  1.00 15.00      A    C  
ATOM   1661  CB  ASP A 232      -5.673  -1.219   9.323  1.00 15.00      A    C  
ATOM   1662  CG  ASP A 232      -6.873  -0.461   8.777  1.00 15.00      A    C  
ATOM   1663  OD1 ASP A 232      -6.998   0.747   9.075  1.00 15.00      A    O  
ATOM   1664  OD2 ASP A 232      -7.691  -1.073   8.058  1.00 15.00      A    O  
ATOM   1665  C   ASP A 232      -3.235  -0.813   9.883  1.00 15.00      A    C  
ATOM   1666  O   ASP A 232      -3.298  -0.227  10.965  1.00 15.00      A    O  
ATOM   1667  N   PHE A 233      -2.219  -1.608   9.550  1.00 15.00      A    N  
ATOM   1668  HN  PHE A 233      -2.215  -2.032   8.669  1.00 15.00      A    H  
ATOM   1669  CA  PHE A 233      -1.097  -1.848  10.450  1.00 15.00      A    C  
ATOM   1670  CB  PHE A 233      -0.510  -3.240  10.183  1.00 15.00      A    C  
ATOM   1671  CG  PHE A 233       0.649  -3.617  11.068  1.00 15.00      A    C  
ATOM   1672  CD1 PHE A 233       1.908  -3.855  10.532  1.00 15.00      A    C  
ATOM   1673  CD2 PHE A 233       0.475  -3.739  12.435  1.00 15.00      A    C  
ATOM   1674  CE1 PHE A 233       2.967  -4.208  11.347  1.00 15.00      A    C  
ATOM   1675  CE2 PHE A 233       1.528  -4.090  13.255  1.00 15.00      A    C  
ATOM   1676  CZ  PHE A 233       2.776  -4.325  12.711  1.00 15.00      A    C  
ATOM   1677  C   PHE A 233      -0.016  -0.814  10.195  1.00 15.00      A    C  
ATOM   1678  O   PHE A 233       0.686  -0.400  11.117  1.00 15.00      A    O  
ATOM   1679  N   LEU A 234       0.094  -0.400   8.932  1.00 15.00      A    N  
ATOM   1680  HN  LEU A 234      -0.527  -0.758   8.259  1.00 15.00      A    H  
ATOM   1681  CA  LEU A 234       1.111   0.568   8.510  1.00 15.00      A    C  
ATOM   1682  CB  LEU A 234       1.359   0.475   7.007  1.00 15.00      A    C  
ATOM   1683  CG  LEU A 234       2.361  -0.587   6.563  1.00 15.00      A    C  
ATOM   1684  CD1 LEU A 234       2.283  -0.787   5.059  1.00 15.00      A    C  
ATOM   1685  CD2 LEU A 234       3.777  -0.200   6.983  1.00 15.00      A    C  
ATOM   1686  C   LEU A 234       0.800   2.005   8.924  1.00 15.00      A    C  
ATOM   1687  O   LEU A 234       0.812   2.918   8.093  1.00 15.00      A    O  
ATOM   1688  N   ASP A 236       0.563   2.198  10.222  1.00 15.00      A    N  
ATOM   1689  HN  ASP A 236       0.590   1.427  10.823  1.00 15.00      A    H  
ATOM   1690  CA  ASP A 236       0.262   3.507  10.776  1.00 15.00      A    C  
ATOM   1691  CB  ASP A 236      -0.136   3.387  12.254  1.00 15.00      A    C  
ATOM   1692  CG  ASP A 236      -1.627   3.136  12.417  1.00 15.00      A    C  
ATOM   1693  OD1 ASP A 236      -2.377   4.118  12.598  1.00 15.00      A    O  
ATOM   1694  OD2 ASP A 236      -2.049   1.962  12.354  1.00 15.00      A    O  
ATOM   1695  C   ASP A 236       1.428   4.467  10.583  1.00 15.00      A    C  
ATOM   1696  O   ASP A 236       2.490   4.314  11.197  1.00 15.00      A    O  
ATOM   1697  N   TYR A 238       1.225   5.463   9.721  1.00 15.00      A    N  
ATOM   1698  HN  TYR A 238       0.347   5.555   9.286  1.00 15.00      A    H  
ATOM   1699  CA  TYR A 238       2.269   6.430   9.423  1.00 15.00      A    C  
ATOM   1700  CB  TYR A 238       2.146   6.944   7.970  1.00 15.00      A    C  
ATOM   1701  CG  TYR A 238       1.524   8.314   7.764  1.00 15.00      A    C  
ATOM   1702  CD1 TYR A 238       0.255   8.628   8.242  1.00 15.00      A    C  
ATOM   1703  CD2 TYR A 238       2.218   9.298   7.067  1.00 15.00      A    C  
ATOM   1704  CE1 TYR A 238      -0.294   9.882   8.037  1.00 15.00      A    C  
ATOM   1705  CE2 TYR A 238       1.677  10.553   6.858  1.00 15.00      A    C  
ATOM   1706  CZ  TYR A 238       0.420  10.840   7.350  1.00 15.00      A    C  
ATOM   1707  OH  TYR A 238      -0.130  12.089   7.150  1.00 15.00      A    O  
ATOM   1708  HH  TYR A 238       0.149  12.682   7.857  1.00 15.00      A    H  
ATOM   1709  C   TYR A 238       2.323   7.547  10.464  1.00 15.00      A    C  
ATOM   1710  O   TYR A 238       3.133   8.459  10.368  1.00 15.00      A    O  
ATOM   1711  N   ASP A 239       1.462   7.438  11.475  1.00 15.00      A    N  
ATOM   1712  HN  ASP A 239       0.852   6.670  11.498  1.00 15.00      A    H  
ATOM   1713  CA  ASP A 239       1.392   8.428  12.546  1.00 15.00      A    C  
ATOM   1714  CB  ASP A 239       0.046   8.336  13.271  1.00 15.00      A    C  
ATOM   1715  CG  ASP A 239      -1.149   8.519  12.355  1.00 15.00      A    C  
ATOM   1716  OD1 ASP A 239      -1.525   9.681  12.088  1.00 15.00      A    O  
ATOM   1717  OD2 ASP A 239      -1.718   7.498  11.915  1.00 15.00      A    O  
ATOM   1718  C   ASP A 239       2.516   8.244  13.559  1.00 15.00      A    C  
ATOM   1719  O   ASP A 239       2.917   9.197  14.226  1.00 15.00      A    O  
ATOM   1720  N   SER A 240       3.017   7.018  13.672  1.00 15.00      A    N  
ATOM   1721  HN  SER A 240       2.663   6.304  13.105  1.00 15.00      A    H  
ATOM   1722  CA  SER A 240       4.083   6.709  14.621  1.00 15.00      A    C  
ATOM   1723  CB  SER A 240       3.781   5.397  15.352  1.00 15.00      A    C  
ATOM   1724  OG  SER A 240       3.402   4.384  14.441  1.00 15.00      A    O  
ATOM   1725  HG  SER A 240       3.963   4.429  13.663  1.00 15.00      A    H  
ATOM   1726  C   SER A 240       5.459   6.654  13.959  1.00 15.00      A    C  
ATOM   1727  O   SER A 240       6.347   5.931  14.413  1.00 15.00      A    O  
ATOM   1728  N   ALA A 241       5.636   7.428  12.890  1.00 15.00      A    N  
ATOM   1729  HN  ALA A 241       4.891   7.984  12.576  1.00 15.00      A    H  
ATOM   1730  CA  ALA A 241       6.911   7.473  12.175  1.00 15.00      A    C  
ATOM   1731  CB  ALA A 241       6.695   7.916  10.737  1.00 15.00      A    C  
ATOM   1732  C   ALA A 241       7.896   8.401  12.887  1.00 15.00      A    C  
ATOM   1733  O   ALA A 241       7.487   9.327  13.590  1.00 15.00      A    O  
ATOM   1734  N   SER A 242       9.192   8.152  12.703  1.00 15.00      A    N  
ATOM   1735  HN  SER A 242       9.460   7.406  12.124  1.00 15.00      A    H  
ATOM   1736  CA  SER A 242      10.226   8.959  13.351  1.00 15.00      A    C  
ATOM   1737  CB  SER A 242      11.179   8.058  14.140  1.00 15.00      A    C  
ATOM   1738  OG  SER A 242      10.477   7.292  15.106  1.00 15.00      A    O  
ATOM   1739  HG  SER A 242       9.883   6.679  14.663  1.00 15.00      A    H  
ATOM   1740  C   SER A 242      11.017   9.801  12.348  1.00 15.00      A    C  
ATOM   1741  O   SER A 242      11.110   9.460  11.166  1.00 15.00      A    O  
ATOM   1742  N   GLU A 243      11.593  10.902  12.839  1.00 15.00      A    N  
ATOM   1743  HN  GLU A 243      11.482  11.112  13.790  1.00 15.00      A    H  
ATOM   1744  CA  GLU A 243      12.386  11.798  12.001  1.00 15.00      A    C  
ATOM   1745  CB  GLU A 243      12.268  13.248  12.472  1.00 15.00      A    C  
ATOM   1746  CG  GLU A 243      11.523  14.145  11.498  1.00 15.00      A    C  
ATOM   1747  CD  GLU A 243      11.625  15.615  11.852  1.00 15.00      A    C  
ATOM   1748  OE1 GLU A 243      10.802  16.090  12.663  1.00 15.00      A    O  
ATOM   1749  OE2 GLU A 243      12.526  16.293  11.315  1.00 15.00      A    O  
ATOM   1750  C   GLU A 243      13.847  11.370  11.961  1.00 15.00      A    C  
ATOM   1751  O   GLU A 243      14.357  10.776  12.911  1.00 15.00      A    O  
ATOM   1752  N   MET A 244      14.514  11.681  10.854  1.00 15.00      A    N  
ATOM   1753  HN  MET A 244      14.055  12.173  10.142  1.00 15.00      A    H  
ATOM   1754  CA  MET A 244      15.910  11.311  10.671  1.00 15.00      A    C  
ATOM   1755  CB  MET A 244      16.026  10.183   9.637  1.00 15.00      A    C  
ATOM   1756  CG  MET A 244      15.058   9.029   9.847  1.00 15.00      A    C  
ATOM   1757  SD  MET A 244      15.420   8.064  11.326  1.00 15.00      A    S  
ATOM   1758  CE  MET A 244      16.923   7.231  10.831  1.00 15.00      A    C  
ATOM   1759  C   MET A 244      16.756  12.497  10.214  1.00 15.00      A    C  
ATOM   1760  O   MET A 244      16.252  13.438   9.604  1.00 15.00      A    O  
ATOM   1761  N   VAL A 245      18.048  12.438  10.526  1.00 15.00      A    N  
ATOM   1762  HN  VAL A 245      18.375  11.671  11.043  1.00 15.00      A    H  
ATOM   1763  CA  VAL A 245      18.996  13.475  10.130  1.00 15.00      A    C  
ATOM   1764  CB  VAL A 245      19.633  14.208  11.335  1.00 15.00      A    C  
ATOM   1765  CG1 VAL A 245      19.079  15.621  11.450  1.00 15.00      A    C  
ATOM   1766  CG2 VAL A 245      19.425  13.439  12.633  1.00 15.00      A    C  
ATOM   1767  C   VAL A 245      20.095  12.858   9.272  1.00 15.00      A    C  
ATOM   1768  O   VAL A 245      20.341  11.655   9.345  1.00 15.00      A    O  
ATOM   1769  N   VAL A 246      20.754  13.675   8.463  1.00 15.00      A    N  
ATOM   1770  HN  VAL A 246      20.533  14.630   8.459  1.00 15.00      A    H  
ATOM   1771  CA  VAL A 246      21.807  13.179   7.583  1.00 15.00      A    C  
ATOM   1772  CB  VAL A 246      21.795  13.888   6.212  1.00 15.00      A    C  
ATOM   1773  CG1 VAL A 246      22.467  13.020   5.161  1.00 15.00      A    C  
ATOM   1774  CG2 VAL A 246      20.375  14.242   5.792  1.00 15.00      A    C  
ATOM   1775  C   VAL A 246      23.190  13.315   8.214  1.00 15.00      A    C  
ATOM   1776  O   VAL A 246      23.558  14.382   8.705  1.00 15.00      A    O  
ATOM   1777  N   GLU A 247      23.949  12.222   8.201  1.00 15.00      A    N  
ATOM   1778  HN  GLU A 247      23.589  11.397   7.809  1.00 15.00      A    H  
ATOM   1779  CA  GLU A 247      25.298  12.213   8.753  1.00 15.00      A    C  
ATOM   1780  CB  GLU A 247      25.407  11.233   9.924  1.00 15.00      A    C  
ATOM   1781  CG  GLU A 247      24.799  11.737  11.223  1.00 15.00      A    C  
ATOM   1782  CD  GLU A 247      25.182  10.877  12.411  1.00 15.00      A    C  
ATOM   1783  OE1 GLU A 247      24.636   9.761  12.537  1.00 15.00      A    O  
ATOM   1784  OE2 GLU A 247      26.028  11.319  13.217  1.00 15.00      A    O  
ATOM   1785  C   GLU A 247      26.321  11.854   7.681  1.00 15.00      A    C  
ATOM   1786  O   GLU A 247      26.093  10.958   6.868  1.00 15.00      A    O  
ATOM   1787  N   HIS A 249      29.855   8.729   6.577  1.00 15.00      A    N  
ATOM   1788  HN  HIS A 249      29.561   9.368   7.260  1.00 15.00      A    H  
ATOM   1789  CA  HIS A 249      31.233   8.237   6.598  1.00 15.00      A    C  
ATOM   1790  CB  HIS A 249      31.372   6.973   7.468  1.00 15.00      A    C  
ATOM   1791  CG  HIS A 249      30.380   5.877   7.189  1.00 15.00      A    C  
ATOM   1792  ND1 HIS A 249      30.749   4.723   6.537  1.00 15.00      A    N  
ATOM   1793  CD2 HIS A 249      29.067   5.798   7.522  1.00 15.00      A    C  
ATOM   1794  CE1 HIS A 249      29.664   3.970   6.490  1.00 15.00      A    C  
ATOM   1795  NE2 HIS A 249      28.624   4.580   7.073  1.00 15.00      A    N  
ATOM   1796  HE2 HIS A 249      27.717   4.221   7.171  1.00 15.00      A    H  
ATOM   1797  C   HIS A 249      31.787   8.009   5.186  1.00 15.00      A    C  
ATOM   1798  O   HIS A 249      31.104   8.270   4.195  1.00 15.00      A    O  
ATOM   1799  N   ARG A 250      33.039   7.543   5.101  1.00 15.00      A    N  
ATOM   1800  HN  ARG A 250      33.540   7.364   5.924  1.00 15.00      A    H  
ATOM   1801  CA  ARG A 250      33.677   7.279   3.811  1.00 15.00      A    C  
ATOM   1802  CB  ARG A 250      34.924   8.154   3.612  1.00 15.00      A    C  
ATOM   1803  CG  ARG A 250      35.581   7.987   2.243  1.00 15.00      A    C  
ATOM   1804  CD  ARG A 250      37.020   8.482   2.225  1.00 15.00      A    C  
ATOM   1805  NE  ARG A 250      37.928   7.558   2.906  1.00 15.00      A    N  
ATOM   1806  HE  ARG A 250      37.663   6.612   2.950  1.00 15.00      A    H  
ATOM   1807  CZ  ARG A 250      39.089   7.920   3.447  1.00 15.00      A    C  
ATOM   1808  NH1 ARG A 250      39.497   9.181   3.373  1.00 15.00      A    N  
ATOM   1809 HH11 ARG A 250      40.404   9.460   3.798  1.00 15.00      A    H  
ATOM   1810 HH12 ARG A 250      38.913   9.891   2.885  1.00 15.00      A    H  
ATOM   1811  NH2 ARG A 250      39.832   7.022   4.080  1.00 15.00      A    N  
ATOM   1812 HH21 ARG A 250      40.741   7.303   4.506  1.00 15.00      A    H  
ATOM   1813 HH22 ARG A 250      39.508   6.037   4.152  1.00 15.00      A    H  
ATOM   1814  C   ARG A 250      34.070   5.814   3.694  1.00 15.00      A    C  
ATOM   1815  O   ARG A 250      34.645   5.240   4.618  1.00 15.00      A    O  
ATOM   1816  N   GLU A 251      33.760   5.215   2.553  1.00 15.00      A    N  
ATOM   1817  HN  GLU A 251      33.290   5.723   1.857  1.00 15.00      A    H  
ATOM   1818  CA  GLU A 251      34.097   3.821   2.311  1.00 15.00      A    C  
ATOM   1819  CB  GLU A 251      32.850   3.030   1.895  1.00 15.00      A    C  
ATOM   1820  CG  GLU A 251      32.306   2.115   2.982  1.00 15.00      A    C  
ATOM   1821  CD  GLU A 251      33.087   0.817   3.111  1.00 15.00      A    C  
ATOM   1822  OE1 GLU A 251      34.253   0.863   3.557  1.00 15.00      A    O  
ATOM   1823  OE2 GLU A 251      32.528  -0.249   2.774  1.00 15.00      A    O  
ATOM   1824  C   GLU A 251      35.204   3.698   1.266  1.00 15.00      A    C  
ATOM   1825  O   GLU A 251      36.152   4.490   1.249  1.00 15.00      A    O  
ATOM   1826  N   SER A 252      35.074   2.700   0.401  1.00 15.00      A    N  
ATOM   1827  HN  SER A 252      34.296   2.109   0.473  1.00 15.00      A    H  
ATOM   1828  CA  SER A 252      36.052   2.449  -0.648  1.00 15.00      A    C  
ATOM   1829  CB  SER A 252      36.281   0.942  -0.765  1.00 15.00      A    C  
ATOM   1830  OG  SER A 252      35.065   0.276  -1.070  1.00 15.00      A    O  
ATOM   1831  HG  SER A 252      35.117  -0.100  -1.950  1.00 15.00      A    H  
ATOM   1832  C   SER A 252      35.563   2.983  -1.992  1.00 15.00      A    C  
ATOM   1833  O   SER A 252      36.351   3.184  -2.918  1.00 15.00      A    O  
ATOM   1834  N   ARG A 253      34.253   3.210  -2.087  1.00 15.00      A    N  
ATOM   1835  HN  ARG A 253      33.686   3.050  -1.303  1.00 15.00      A    H  
ATOM   1836  CA  ARG A 253      33.640   3.693  -3.322  1.00 15.00      A    C  
ATOM   1837  CB  ARG A 253      32.302   2.986  -3.570  1.00 15.00      A    C  
ATOM   1838  CG  ARG A 253      32.383   1.469  -3.515  1.00 15.00      A    C  
ATOM   1839  CD  ARG A 253      33.314   0.923  -4.581  1.00 15.00      A    C  
ATOM   1840  NE  ARG A 253      33.679  -0.462  -4.314  1.00 15.00      A    N  
ATOM   1841  HE  ARG A 253      33.696  -0.753  -3.374  1.00 15.00      A    H  
ATOM   1842  CZ  ARG A 253      33.990  -1.345  -5.255  1.00 15.00      A    C  
ATOM   1843  NH1 ARG A 253      33.985  -1.003  -6.536  1.00 15.00      A    N  
ATOM   1844 HH11 ARG A 253      34.231  -1.707  -7.263  1.00 15.00      A    H  
ATOM   1845 HH12 ARG A 253      33.737  -0.032  -6.815  1.00 15.00      A    H  
ATOM   1846  NH2 ARG A 253      34.293  -2.587  -4.909  1.00 15.00      A    N  
ATOM   1847 HH21 ARG A 253      34.539  -3.286  -5.637  1.00 15.00      A    H  
ATOM   1848 HH22 ARG A 253      34.286  -2.862  -3.906  1.00 15.00      A    H  
ATOM   1849  C   ARG A 253      33.442   5.203  -3.314  1.00 15.00      A    C  
ATOM   1850  O   ARG A 253      33.320   5.822  -4.372  1.00 15.00      A    O  
ATOM   1851  N   GLY A 254      33.407   5.791  -2.125  1.00 15.00      A    N  
ATOM   1852  HN  GLY A 254      33.518   5.250  -1.314  1.00 15.00      A    H  
ATOM   1853  CA  GLY A 254      33.215   7.225  -2.022  1.00 15.00      A    C  
ATOM   1854  C   GLY A 254      32.598   7.633  -0.702  1.00 15.00      A    C  
ATOM   1855  O   GLY A 254      32.822   6.987   0.320  1.00 15.00      A    O  
ATOM   1856  N   TRP A 255      31.817   8.705  -0.726  1.00 15.00      A    N  
ATOM   1857  HN  TRP A 255      31.674   9.174  -1.578  1.00 15.00      A    H  
ATOM   1858  CA  TRP A 255      31.171   9.208   0.481  1.00 15.00      A    C  
ATOM   1859  CB  TRP A 255      31.249  10.737   0.534  1.00 15.00      A    C  
ATOM   1860  CG  TRP A 255      32.468  11.262   1.232  1.00 15.00      A    C  
ATOM   1861  CD1 TRP A 255      33.750  10.811   1.102  1.00 15.00      A    C  
ATOM   1862  CD2 TRP A 255      32.517  12.338   2.176  1.00 15.00      A    C  
ATOM   1863  NE1 TRP A 255      34.593  11.538   1.907  1.00 15.00      A    N  
ATOM   1864  HE1 TRP A 255      35.560  11.403   1.988  1.00 15.00      A    H  
ATOM   1865  CE2 TRP A 255      33.861  12.482   2.575  1.00 15.00      A    C  
ATOM   1866  CE3 TRP A 255      31.556  13.191   2.722  1.00 15.00      A    C  
ATOM   1867  CZ2 TRP A 255      34.268  13.447   3.493  1.00 15.00      A    C  
ATOM   1868  CZ3 TRP A 255      31.960  14.147   3.633  1.00 15.00      A    C  
ATOM   1869  CH2 TRP A 255      33.304  14.268   4.010  1.00 15.00      A    C  
ATOM   1870  C   TRP A 255      29.719   8.752   0.583  1.00 15.00      A    C  
ATOM   1871  O   TRP A 255      28.875   9.141  -0.227  1.00 15.00      A    O  
ATOM   1872  N   VAL A 256      29.437   7.922   1.584  1.00 15.00      A    N  
ATOM   1873  HN  VAL A 256      30.159   7.641   2.185  1.00 15.00      A    H  
ATOM   1874  CA  VAL A 256      28.084   7.414   1.809  1.00 15.00      A    C  
ATOM   1875  CB  VAL A 256      28.069   5.908   2.157  1.00 15.00      A    C  
ATOM   1876  CG1 VAL A 256      27.573   5.090   0.975  1.00 15.00      A    C  
ATOM   1877  CG2 VAL A 256      29.446   5.430   2.603  1.00 15.00      A    C  
ATOM   1878  C   VAL A 256      27.387   8.190   2.922  1.00 15.00      A    C  
ATOM   1879  O   VAL A 256      28.031   8.668   3.855  1.00 15.00      A    O  
ATOM   1880  N   GLU A 257      26.069   8.311   2.817  1.00 15.00      A    N  
ATOM   1881  HN  GLU A 257      25.611   7.909   2.050  1.00 15.00      A    H  
ATOM   1882  CA  GLU A 257      25.287   9.036   3.812  1.00 15.00      A    C  
ATOM   1883  CB  GLU A 257      24.420  10.100   3.133  1.00 15.00      A    C  
ATOM   1884  CG  GLU A 257      25.211  11.173   2.402  1.00 15.00      A    C  
ATOM   1885  CD  GLU A 257      24.325  12.101   1.592  1.00 15.00      A    C  
ATOM   1886  OE1 GLU A 257      23.927  13.159   2.125  1.00 15.00      A    O  
ATOM   1887  OE2 GLU A 257      24.030  11.772   0.424  1.00 15.00      A    O  
ATOM   1888  C   GLU A 257      24.406   8.099   4.632  1.00 15.00      A    C  
ATOM   1889  O   GLU A 257      23.771   7.194   4.090  1.00 15.00      A    O  
ATOM   1890  N   THR A 258      24.377   8.324   5.944  1.00 15.00      A    N  
ATOM   1891  HN  THR A 258      24.915   9.056   6.314  1.00 15.00      A    H  
ATOM   1892  CA  THR A 258      23.563   7.518   6.848  1.00 15.00      A    C  
ATOM   1893  CB  THR A 258      24.416   6.722   7.855  1.00 15.00      A    C  
ATOM   1894  OG1 THR A 258      25.667   7.390   8.065  1.00 15.00      A    O  
ATOM   1895  HG1 THR A 258      26.119   7.493   7.223  1.00 15.00      A    H  
ATOM   1896  CG2 THR A 258      24.678   5.316   7.337  1.00 15.00      A    C  
ATOM   1897  C   THR A 258      22.564   8.399   7.592  1.00 15.00      A    C  
ATOM   1898  O   THR A 258      22.682   9.625   7.583  1.00 15.00      A    O  
ATOM   1899  N   LEU A 259      21.581   7.776   8.233  1.00 15.00      A    N  
ATOM   1900  HN  LEU A 259      21.540   6.797   8.218  1.00 15.00      A    H  
ATOM   1901  CA  LEU A 259      20.560   8.524   8.954  1.00 15.00      A    C  
ATOM   1902  CB  LEU A 259      19.175   8.222   8.373  1.00 15.00      A    C  
ATOM   1903  CG  LEU A 259      18.958   8.597   6.903  1.00 15.00      A    C  
ATOM   1904  CD1 LEU A 259      17.673   7.973   6.377  1.00 15.00      A    C  
ATOM   1905  CD2 LEU A 259      18.927  10.108   6.733  1.00 15.00      A    C  
ATOM   1906  C   LEU A 259      20.575   8.243  10.453  1.00 15.00      A    C  
ATOM   1907  O   LEU A 259      20.929   7.149  10.895  1.00 15.00      A    O  
ATOM   1908  N   ARG A 260      20.193   9.256  11.223  1.00 15.00      A    N  
ATOM   1909  HN  ARG A 260      19.949  10.104  10.796  1.00 15.00      A    H  
ATOM   1910  CA  ARG A 260      20.117   9.158  12.676  1.00 15.00      A    C  
ATOM   1911  CB  ARG A 260      21.237   9.973  13.329  1.00 15.00      A    C  
ATOM   1912  CG  ARG A 260      21.817   9.331  14.579  1.00 15.00      A    C  
ATOM   1913  CD  ARG A 260      21.716  10.258  15.778  1.00 15.00      A    C  
ATOM   1914  NE  ARG A 260      22.529  11.461  15.612  1.00 15.00      A    N  
ATOM   1915  HE  ARG A 260      23.436  11.349  15.252  1.00 15.00      A    H  
ATOM   1916  CZ  ARG A 260      22.109  12.685  15.915  1.00 15.00      A    C  
ATOM   1917  NH1 ARG A 260      20.885  12.871  16.396  1.00 15.00      A    N  
ATOM   1918 HH11 ARG A 260      20.251  12.058  16.535  1.00 15.00      A    H  
ATOM   1919 HH12 ARG A 260      20.560  13.830  16.632  1.00 15.00      A    H  
ATOM   1920  NH2 ARG A 260      22.912  13.724  15.740  1.00 15.00      A    N  
ATOM   1921 HH21 ARG A 260      22.583  14.682  15.977  1.00 15.00      A    H  
ATOM   1922 HH22 ARG A 260      23.872  13.582  15.365  1.00 15.00      A    H  
ATOM   1923  C   ARG A 260      18.753   9.679  13.114  1.00 15.00      A    C  
ATOM   1924  O   ARG A 260      18.081  10.344  12.340  1.00 15.00      A    O  
ATOM   1925  N   ALA A 261      18.334   9.393  14.336  1.00 15.00      A    N  
ATOM   1926  HN  ALA A 261      18.908   8.876  14.941  1.00 15.00      A    H  
ATOM   1927  CA  ALA A 261      17.021   9.849  14.789  1.00 15.00      A    C  
ATOM   1928  CB  ALA A 261      16.030   8.694  14.764  1.00 15.00      A    C  
ATOM   1929  C   ALA A 261      17.061  10.478  16.176  1.00 15.00      A    C  
ATOM   1930  O   ALA A 261      18.134  10.638  16.766  1.00 15.00      A    O  
ATOM   1931  N   TYR A 263      15.871  10.839  16.681  1.00 15.00      A    N  
ATOM   1932  HN  TYR A 263      15.066  10.698  16.143  1.00 15.00      A    H  
ATOM   1933  CA  TYR A 263      15.739  11.432  18.007  1.00 15.00      A    C  
ATOM   1934  CB  TYR A 263      14.279  11.780  18.320  1.00 15.00      A    C  
ATOM   1935  CG  TYR A 263      13.867  13.171  17.879  1.00 15.00      A    C  
ATOM   1936  CD1 TYR A 263      14.061  14.268  18.712  1.00 15.00      A    C  
ATOM   1937  CD2 TYR A 263      13.280  13.390  16.637  1.00 15.00      A    C  
ATOM   1938  CE1 TYR A 263      13.684  15.541  18.323  1.00 15.00      A    C  
ATOM   1939  CE2 TYR A 263      12.899  14.661  16.239  1.00 15.00      A    C  
ATOM   1940  CZ  TYR A 263      13.105  15.732  17.085  1.00 15.00      A    C  
ATOM   1941  OH  TYR A 263      12.728  16.998  16.694  1.00 15.00      A    O  
ATOM   1942  HH  TYR A 263      11.826  16.980  16.366  1.00 15.00      A    H  
ATOM   1943  C   TYR A 263      16.317  10.486  19.052  1.00 15.00      A    C  
ATOM   1944  O   TYR A 263      15.927   9.321  19.138  1.00 15.00      A    O  
ATOM   1945  N   SER A 264      17.256  11.007  19.829  1.00 15.00      A    N  
ATOM   1946  HN  SER A 264      17.490  11.950  19.713  1.00 15.00      A    H  
ATOM   1947  CA  SER A 264      17.962  10.235  20.845  1.00 15.00      A    C  
ATOM   1948  CB  SER A 264      19.225  10.985  21.276  1.00 15.00      A    C  
ATOM   1949  OG  SER A 264      19.027  12.391  21.224  1.00 15.00      A    O  
ATOM   1950  HG  SER A 264      18.268  12.631  21.762  1.00 15.00      A    H  
ATOM   1951  C   SER A 264      17.135   9.857  22.074  1.00 15.00      A    C  
ATOM   1952  O   SER A 264      17.429   8.851  22.721  1.00 15.00      A    O  
ATOM   1953  N   LEU A 265      16.109  10.636  22.404  1.00 15.00      A    N  
ATOM   1954  HN  LEU A 265      15.877  11.401  21.840  1.00 15.00      A    H  
ATOM   1955  CA  LEU A 265      15.315  10.348  23.601  1.00 15.00      A    C  
ATOM   1956  CB  LEU A 265      14.914  11.618  24.359  1.00 15.00      A    C  
ATOM   1957  CG  LEU A 265      13.932  12.565  23.668  1.00 15.00      A    C  
ATOM   1958  CD1 LEU A 265      12.556  12.455  24.309  1.00 15.00      A    C  
ATOM   1959  CD2 LEU A 265      14.440  13.997  23.738  1.00 15.00      A    C  
ATOM   1960  C   LEU A 265      14.134   9.399  23.375  1.00 15.00      A    C  
ATOM   1961  O   LEU A 265      13.563   8.883  24.336  1.00 15.00      A    O  
ATOM   1962  N   PHE A 266      13.766   9.165  22.118  1.00 15.00      A    N  
ATOM   1963  HN  PHE A 266      14.237   9.614  21.387  1.00 15.00      A    H  
ATOM   1964  CA  PHE A 266      12.666   8.254  21.812  1.00 15.00      A    C  
ATOM   1965  CB  PHE A 266      11.748   8.835  20.736  1.00 15.00      A    C  
ATOM   1966  CG  PHE A 266      10.888   9.971  21.210  1.00 15.00      A    C  
ATOM   1967  CD1 PHE A 266      11.230  11.282  20.921  1.00 15.00      A    C  
ATOM   1968  CD2 PHE A 266       9.736   9.729  21.942  1.00 15.00      A    C  
ATOM   1969  CE1 PHE A 266      10.442  12.331  21.352  1.00 15.00      A    C  
ATOM   1970  CE2 PHE A 266       8.941  10.774  22.377  1.00 15.00      A    C  
ATOM   1971  CZ  PHE A 266       9.295  12.078  22.081  1.00 15.00      A    C  
ATOM   1972  C   PHE A 266      13.194   6.893  21.371  1.00 15.00      A    C  
ATOM   1973  O   PHE A 266      14.089   6.806  20.528  1.00 15.00      A    O  
ATOM   1974  N   PRO A 268      14.934   3.778  19.281  1.00 15.00      A    N  
ATOM   1975  CA  PRO A 268      15.329   3.770  17.868  1.00 15.00      A    C  
ATOM   1976  CB  PRO A 268      16.736   3.161  17.897  1.00 15.00      A    C  
ATOM   1977  CG  PRO A 268      16.770   2.352  19.148  1.00 15.00      A    C  
ATOM   1978  CD  PRO A 268      15.918   3.092  20.138  1.00 15.00      A    C  
ATOM   1979  C   PRO A 268      14.393   2.916  17.013  1.00 15.00      A    C  
ATOM   1980  O   PRO A 268      13.794   1.953  17.498  1.00 15.00      A    O  
ATOM   1981  N   PRO A 269      14.255   3.267  15.724  1.00 15.00      A    N  
ATOM   1982  CA  PRO A 269      13.390   2.535  14.787  1.00 15.00      A    C  
ATOM   1983  CB  PRO A 269      13.457   3.373  13.503  1.00 15.00      A    C  
ATOM   1984  CG  PRO A 269      14.000   4.698  13.925  1.00 15.00      A    C  
ATOM   1985  CD  PRO A 269      14.910   4.418  15.084  1.00 15.00      A    C  
ATOM   1986  C   PRO A 269      13.887   1.114  14.509  1.00 15.00      A    C  
ATOM   1987  O   PRO A 269      15.085   0.833  14.603  1.00 15.00      A    O  
ATOM   1988  N   THR A 270      12.954   0.225  14.166  1.00 15.00      A    N  
ATOM   1989  HN  THR A 270      12.019   0.513  14.114  1.00 15.00      A    H  
ATOM   1990  CA  THR A 270      13.284  -1.167  13.863  1.00 15.00      A    C  
ATOM   1991  CB  THR A 270      12.435  -2.159  14.682  1.00 15.00      A    C  
ATOM   1992  OG1 THR A 270      11.125  -1.623  14.894  1.00 15.00      A    O  
ATOM   1993  HG1 THR A 270      10.948  -0.941  14.241  1.00 15.00      A    H  
ATOM   1994  CG2 THR A 270      13.089  -2.453  16.024  1.00 15.00      A    C  
ATOM   1995  C   THR A 270      13.113  -1.462  12.375  1.00 15.00      A    C  
ATOM   1996  O   THR A 270      12.872  -0.553  11.578  1.00 15.00      A    O  
ATOM   1997  N   GLU A 271      13.230  -2.739  12.007  1.00 15.00      A    N  
ATOM   1998  HN  GLU A 271      13.415  -3.418  12.693  1.00 15.00      A    H  
ATOM   1999  CA  GLU A 271      13.101  -3.156  10.608  1.00 15.00      A    C  
ATOM   2000  CB  GLU A 271      13.706  -4.545  10.387  1.00 15.00      A    C  
ATOM   2001  CG  GLU A 271      15.187  -4.642  10.719  1.00 15.00      A    C  
ATOM   2002  CD  GLU A 271      15.443  -5.416  11.995  1.00 15.00      A    C  
ATOM   2003  OE1 GLU A 271      15.448  -6.664  11.940  1.00 15.00      A    O  
ATOM   2004  OE2 GLU A 271      15.636  -4.777  13.051  1.00 15.00      A    O  
ATOM   2005  C   GLU A 271      11.656  -3.126  10.110  1.00 15.00      A    C  
ATOM   2006  O   GLU A 271      11.405  -3.257   8.913  1.00 15.00      A    O  
ATOM   2007  N   ARG A 272      10.708  -2.965  11.028  1.00 15.00      A    N  
ATOM   2008  HN  ARG A 272      10.961  -2.881  11.972  1.00 15.00      A    H  
ATOM   2009  CA  ARG A 272       9.297  -2.918  10.661  1.00 15.00      A    C  
ATOM   2010  CB  ARG A 272       8.500  -3.947  11.463  1.00 15.00      A    C  
ATOM   2011  CG  ARG A 272       8.629  -5.370  10.944  1.00 15.00      A    C  
ATOM   2012  CD  ARG A 272       8.466  -6.380  12.065  1.00 15.00      A    C  
ATOM   2013  NE  ARG A 272       9.747  -6.824  12.612  1.00 15.00      A    N  
ATOM   2014  HE  ARG A 272      10.285  -6.169  13.105  1.00 15.00      A    H  
ATOM   2015  CZ  ARG A 272      10.216  -8.057  12.472  1.00 15.00      A    C  
ATOM   2016  NH1 ARG A 272       9.510  -8.959  11.815  1.00 15.00      A    N  
ATOM   2017 HH11 ARG A 272       9.873  -9.927  11.704  1.00 15.00      A    H  
ATOM   2018 HH12 ARG A 272       8.589  -8.696  11.406  1.00 15.00      A    H  
ATOM   2019  NH2 ARG A 272      11.381  -8.391  13.013  1.00 15.00      A    N  
ATOM   2020 HH21 ARG A 272      11.929  -7.683  13.542  1.00 15.00      A    H  
ATOM   2021 HH22 ARG A 272      11.748  -9.359  12.906  1.00 15.00      A    H  
ATOM   2022  C   ARG A 272       8.721  -1.520  10.850  1.00 15.00      A    C  
ATOM   2023  O   ARG A 272       7.505  -1.328  10.821  1.00 15.00      A    O  
ATOM   2024  N   ASP A 273       9.610  -0.547  11.031  1.00 15.00      A    N  
ATOM   2025  HN  ASP A 273      10.564  -0.770  11.034  1.00 15.00      A    H  
ATOM   2026  CA  ASP A 273       9.204   0.841  11.224  1.00 15.00      A    C  
ATOM   2027  CB  ASP A 273       9.810   1.424  12.500  1.00 15.00      A    C  
ATOM   2028  CG  ASP A 273       8.881   1.277  13.687  1.00 15.00      A    C  
ATOM   2029  OD1 ASP A 273       7.787   1.884  13.665  1.00 15.00      A    O  
ATOM   2030  OD2 ASP A 273       9.242   0.554  14.635  1.00 15.00      A    O  
ATOM   2031  C   ASP A 273       9.541   1.712  10.020  1.00 15.00      A    C  
ATOM   2032  O   ASP A 273      10.342   1.331   9.165  1.00 15.00      A    O  
ATOM   2033  N   LEU A 274       8.912   2.887   9.967  1.00 15.00      A    N  
ATOM   2034  HN  LEU A 274       8.290   3.120  10.686  1.00 15.00      A    H  
ATOM   2035  CA  LEU A 274       9.112   3.834   8.873  1.00 15.00      A    C  
ATOM   2036  CB  LEU A 274       7.763   4.401   8.425  1.00 15.00      A    C  
ATOM   2037  CG  LEU A 274       6.690   3.383   8.034  1.00 15.00      A    C  
ATOM   2038  CD1 LEU A 274       5.344   4.070   7.864  1.00 15.00      A    C  
ATOM   2039  CD2 LEU A 274       7.085   2.655   6.759  1.00 15.00      A    C  
ATOM   2040  C   LEU A 274      10.032   4.984   9.281  1.00 15.00      A    C  
ATOM   2041  O   LEU A 274      10.098   5.353  10.456  1.00 15.00      A    O  
ATOM   2042  N   VAL A 275      10.738   5.546   8.295  1.00 15.00      A    N  
ATOM   2043  HN  VAL A 275      10.643   5.197   7.385  1.00 15.00      A    H  
ATOM   2044  CA  VAL A 275      11.653   6.662   8.532  1.00 15.00      A    C  
ATOM   2045  CB  VAL A 275      13.122   6.195   8.662  1.00 15.00      A    C  
ATOM   2046  CG1 VAL A 275      13.342   5.420   9.952  1.00 15.00      A    C  
ATOM   2047  CG2 VAL A 275      13.548   5.370   7.455  1.00 15.00      A    C  
ATOM   2048  C   VAL A 275      11.567   7.718   7.423  1.00 15.00      A    C  
ATOM   2049  O   VAL A 275      11.337   7.398   6.256  1.00 15.00      A    O  
ATOM   2050  N   TYR A 276      11.745   8.979   7.813  1.00 15.00      A    N  
ATOM   2051  HN  TYR A 276      11.895   9.160   8.766  1.00 15.00      A    H  
ATOM   2052  CA  TYR A 276      11.733  10.108   6.878  1.00 15.00      A    C  
ATOM   2053  CB  TYR A 276      10.307  10.626   6.623  1.00 15.00      A    C  
ATOM   2054  CG  TYR A 276       9.720  11.483   7.723  1.00 15.00      A    C  
ATOM   2055  CD1 TYR A 276       9.289  10.923   8.921  1.00 15.00      A    C  
ATOM   2056  CD2 TYR A 276       9.585  12.855   7.555  1.00 15.00      A    C  
ATOM   2057  CE1 TYR A 276       8.742  11.709   9.919  1.00 15.00      A    C  
ATOM   2058  CE2 TYR A 276       9.042  13.646   8.546  1.00 15.00      A    C  
ATOM   2059  CZ  TYR A 276       8.623  13.071   9.725  1.00 15.00      A    C  
ATOM   2060  OH  TYR A 276       8.078  13.863  10.709  1.00 15.00      A    O  
ATOM   2061  HH  TYR A 276       8.543  13.716  11.535  1.00 15.00      A    H  
ATOM   2062  C   TYR A 276      12.647  11.209   7.413  1.00 15.00      A    C  
ATOM   2063  O   TYR A 276      12.782  11.357   8.625  1.00 15.00      A    O  
ATOM   2064  N   TYR A 277      13.280  11.980   6.529  1.00 15.00      A    N  
ATOM   2065  HN  TYR A 277      13.126  11.851   5.569  1.00 15.00      A    H  
ATOM   2066  CA  TYR A 277      14.196  13.025   6.988  1.00 15.00      A    C  
ATOM   2067  CB  TYR A 277      15.654  12.752   6.586  1.00 15.00      A    C  
ATOM   2068  CG  TYR A 277      15.944  12.749   5.100  1.00 15.00      A    C  
ATOM   2069  CD1 TYR A 277      16.333  13.913   4.447  1.00 15.00      A    C  
ATOM   2070  CD2 TYR A 277      15.858  11.578   4.356  1.00 15.00      A    C  
ATOM   2071  CE1 TYR A 277      16.625  13.912   3.096  1.00 15.00      A    C  
ATOM   2072  CE2 TYR A 277      16.143  11.569   3.003  1.00 15.00      A    C  
ATOM   2073  CZ  TYR A 277      16.528  12.738   2.378  1.00 15.00      A    C  
ATOM   2074  OH  TYR A 277      16.819  12.732   1.033  1.00 15.00      A    O  
ATOM   2075  HH  TYR A 277      16.100  12.317   0.552  1.00 15.00      A    H  
ATOM   2076  C   TYR A 277      13.757  14.453   6.665  1.00 15.00      A    C  
ATOM   2077  O   TYR A 277      14.006  15.369   7.449  1.00 15.00      A    O  
ATOM   2078  N   GLU A 278      13.113  14.652   5.519  1.00 15.00      A    N  
ATOM   2079  HN  GLU A 278      12.948  13.892   4.920  1.00 15.00      A    H  
ATOM   2080  CA  GLU A 278      12.659  15.991   5.134  1.00 15.00      A    C  
ATOM   2081  CB  GLU A 278      12.754  16.212   3.625  1.00 15.00      A    C  
ATOM   2082  CG  GLU A 278      14.131  16.632   3.143  1.00 15.00      A    C  
ATOM   2083  CD  GLU A 278      14.133  17.031   1.682  1.00 15.00      A    C  
ATOM   2084  OE1 GLU A 278      13.639  18.135   1.369  1.00 15.00      A    O  
ATOM   2085  OE2 GLU A 278      14.628  16.241   0.852  1.00 15.00      A    O  
ATOM   2086  C   GLU A 278      11.248  16.294   5.633  1.00 15.00      A    C  
ATOM   2087  O   GLU A 278      10.438  15.389   5.831  1.00 15.00      A    O  
ATOM   2088  N   ASN A 279      10.968  17.584   5.825  1.00 15.00      A    N  
ATOM   2089  HN  ASN A 279      11.664  18.249   5.638  1.00 15.00      A    H  
ATOM   2090  CA  ASN A 279       9.667  18.046   6.310  1.00 15.00      A    C  
ATOM   2091  CB  ASN A 279       9.789  19.476   6.838  1.00 15.00      A    C  
ATOM   2092  CG  ASN A 279      10.041  19.531   8.330  1.00 15.00      A    C  
ATOM   2093  OD1 ASN A 279       9.290  18.957   9.117  1.00 15.00      A    O  
ATOM   2094  ND2 ASN A 279      11.103  20.220   8.727  1.00 15.00      A    N  
ATOM   2095 HD21 ASN A 279      11.659  20.648   8.043  1.00 15.00      A    H  
ATOM   2096 HD22 ASN A 279      11.288  20.273   9.687  1.00 15.00      A    H  
ATOM   2097  C   ASN A 279       8.583  17.990   5.233  1.00 15.00      A    C  
ATOM   2098  O   ASN A 279       8.863  18.127   4.042  1.00 15.00      A    O  
ATOM   2099  N   SER A 280       7.342  17.796   5.674  1.00 15.00      A    N  
ATOM   2100  HN  SER A 280       7.192  17.688   6.636  1.00 15.00      A    H  
ATOM   2101  CA  SER A 280       6.197  17.736   4.775  1.00 15.00      A    C  
ATOM   2102  CB  SER A 280       5.084  16.904   5.415  1.00 15.00      A    C  
ATOM   2103  OG  SER A 280       5.562  15.625   5.793  1.00 15.00      A    O  
ATOM   2104  HG  SER A 280       6.373  15.432   5.316  1.00 15.00      A    H  
ATOM   2105  C   SER A 280       5.696  19.149   4.471  1.00 15.00      A    C  
ATOM   2106  O   SER A 280       5.685  20.007   5.355  1.00 15.00      A    O  
ATOM   2107  N   PRO A 281       5.267  19.410   3.221  1.00 15.00      A    N  
ATOM   2108  CA  PRO A 281       4.793  20.733   2.802  1.00 15.00      A    C  
ATOM   2109  CB  PRO A 281       5.096  20.722   1.304  1.00 15.00      A    C  
ATOM   2110  CG  PRO A 281       4.945  19.291   0.893  1.00 15.00      A    C  
ATOM   2111  CD  PRO A 281       5.208  18.439   2.116  1.00 15.00      A    C  
ATOM   2112  C   PRO A 281       3.296  20.947   3.028  1.00 15.00      A    C  
ATOM   2113  O   PRO A 281       2.577  20.033   3.437  1.00 15.00      A    O  
ATOM   2114  N   ASN A 282       2.836  22.166   2.748  1.00 15.00      A    N  
ATOM   2115  HN  ASN A 282       3.460  22.848   2.422  1.00 15.00      A    H  
ATOM   2116  CA  ASN A 282       1.426  22.510   2.905  1.00 15.00      A    C  
ATOM   2117  CB  ASN A 282       1.259  24.020   3.088  1.00 15.00      A    C  
ATOM   2118  CG  ASN A 282       0.090  24.374   3.986  1.00 15.00      A    C  
ATOM   2119  OD1 ASN A 282      -0.754  25.198   3.631  1.00 15.00      A    O  
ATOM   2120  ND2 ASN A 282       0.041  23.762   5.163  1.00 15.00      A    N  
ATOM   2121 HD21 ASN A 282       0.752  23.124   5.382  1.00 15.00      A    H  
ATOM   2122 HD22 ASN A 282      -0.701  23.975   5.765  1.00 15.00      A    H  
ATOM   2123  C   ASN A 282       0.637  22.042   1.686  1.00 15.00      A    C  
ATOM   2124  O   ASN A 282       1.008  22.334   0.550  1.00 15.00      A    O  
ATOM   2125  N   PHE A 283      -0.455  21.321   1.924  1.00 15.00      A    N  
ATOM   2126  HN  PHE A 283      -0.723  21.146   2.851  1.00 15.00      A    H  
ATOM   2127  CA  PHE A 283      -1.273  20.801   0.832  1.00 15.00      A    C  
ATOM   2128  CB  PHE A 283      -1.537  19.298   1.016  1.00 15.00      A    C  
ATOM   2129  CG  PHE A 283      -0.300  18.442   1.127  1.00 15.00      A    C  
ATOM   2130  CD1 PHE A 283       0.555  18.280   0.047  1.00 15.00      A    C  
ATOM   2131  CD2 PHE A 283       0.004  17.792   2.314  1.00 15.00      A    C  
ATOM   2132  CE1 PHE A 283       1.684  17.487   0.146  1.00 15.00      A    C  
ATOM   2133  CE2 PHE A 283       1.132  16.999   2.422  1.00 15.00      A    C  
ATOM   2134  CZ  PHE A 283       1.974  16.847   1.336  1.00 15.00      A    C  
ATOM   2135  C   PHE A 283      -2.596  21.561   0.692  1.00 15.00      A    C  
ATOM   2136  O   PHE A 283      -3.565  21.031   0.148  1.00 15.00      A    O  
ATOM   2137  N   CYS A 284      -2.635  22.806   1.169  1.00 15.00      A    N  
ATOM   2138  HN  CYS A 284      -1.834  23.190   1.582  1.00 15.00      A    H  
ATOM   2139  CA  CYS A 284      -3.852  23.615   1.077  1.00 15.00      A    C  
ATOM   2140  C   CYS A 284      -3.854  24.469  -0.195  1.00 15.00      A    C  
ATOM   2141  O   CYS A 284      -4.872  24.579  -0.879  1.00 15.00      A    O  
ATOM   2142  CB  CYS A 284      -4.030  24.500   2.319  1.00 15.00      A    C  
ATOM   2143  SG  CYS A 284      -4.298  23.596   3.884  1.00 15.00      A    S  
ATOM   2144  N   GLU A 285      -2.706  25.065  -0.507  1.00 15.00      A    N  
ATOM   2145  HN  GLU A 285      -1.930  24.939   0.077  1.00 15.00      A    H  
ATOM   2146  CA  GLU A 285      -2.564  25.900  -1.694  1.00 15.00      A    C  
ATOM   2147  CB  GLU A 285      -1.882  27.220  -1.318  1.00 15.00      A    C  
ATOM   2148  CG  GLU A 285      -2.691  28.469  -1.641  1.00 15.00      A    C  
ATOM   2149  CD  GLU A 285      -3.950  28.594  -0.802  1.00 15.00      A    C  
ATOM   2150  OE1 GLU A 285      -5.038  28.781  -1.388  1.00 15.00      A    O  
ATOM   2151  OE2 GLU A 285      -3.848  28.507   0.440  1.00 15.00      A    O  
ATOM   2152  C   GLU A 285      -1.729  25.171  -2.747  1.00 15.00      A    C  
ATOM   2153  O   GLU A 285      -0.878  24.350  -2.403  1.00 15.00      A    O  
ATOM   2154  N   PRO A 286      -1.963  25.452  -4.045  1.00 15.00      A    N  
ATOM   2155  CA  PRO A 286      -1.217  24.810  -5.139  1.00 15.00      A    C  
ATOM   2156  CB  PRO A 286      -1.804  25.447  -6.402  1.00 15.00      A    C  
ATOM   2157  CG  PRO A 286      -3.130  25.984  -5.981  1.00 15.00      A    C  
ATOM   2158  CD  PRO A 286      -2.969  26.402  -4.549  1.00 15.00      A    C  
ATOM   2159  C   PRO A 286       0.283  25.089  -5.057  1.00 15.00      A    C  
ATOM   2160  O   PRO A 286       0.705  26.236  -4.900  1.00 15.00      A    O  
ATOM   2161  N   ASN A 287       1.082  24.031  -5.171  1.00 15.00      A    N  
ATOM   2162  HN  ASN A 287       0.685  23.146  -5.312  1.00 15.00      A    H  
ATOM   2163  CA  ASN A 287       2.534  24.155  -5.097  1.00 15.00      A    C  
ATOM   2164  CB  ASN A 287       3.147  22.916  -4.446  1.00 15.00      A    C  
ATOM   2165  CG  ASN A 287       4.209  23.271  -3.427  1.00 15.00      A    C  
ATOM   2166  OD1 ASN A 287       5.390  23.387  -3.756  1.00 15.00      A    O  
ATOM   2167  ND2 ASN A 287       3.791  23.444  -2.180  1.00 15.00      A    N  
ATOM   2168 HD21 ASN A 287       2.835  23.330  -1.993  1.00 15.00      A    H  
ATOM   2169 HD22 ASN A 287       4.452  23.683  -1.498  1.00 15.00      A    H  
ATOM   2170  C   ASN A 287       3.144  24.387  -6.477  1.00 15.00      A    C  
ATOM   2171  O   ASN A 287       2.888  23.630  -7.412  1.00 15.00      A    O  
ATOM   2172  N   PRO A 288       3.955  25.451  -6.618  1.00 15.00      A    N  
ATOM   2173  CA  PRO A 288       4.604  25.805  -7.874  1.00 15.00      A    C  
ATOM   2174  CB  PRO A 288       4.645  27.337  -7.805  1.00 15.00      A    C  
ATOM   2175  CG  PRO A 288       4.461  27.700  -6.357  1.00 15.00      A    C  
ATOM   2176  CD  PRO A 288       4.280  26.423  -5.575  1.00 15.00      A    C  
ATOM   2177  C   PRO A 288       6.023  25.246  -8.017  1.00 15.00      A    C  
ATOM   2178  O   PRO A 288       6.706  25.530  -9.001  1.00 15.00      A    O  
ATOM   2179  N   GLU A 289       6.475  24.462  -7.041  1.00 15.00      A    N  
ATOM   2180  HN  GLU A 289       5.908  24.279  -6.263  1.00 15.00      A    H  
ATOM   2181  CA  GLU A 289       7.813  23.881  -7.109  1.00 15.00      A    C  
ATOM   2182  CB  GLU A 289       8.586  24.071  -5.803  1.00 15.00      A    C  
ATOM   2183  CG  GLU A 289       9.360  25.380  -5.752  1.00 15.00      A    C  
ATOM   2184  CD  GLU A 289      10.071  25.608  -4.434  1.00 15.00      A    C  
ATOM   2185  OE1 GLU A 289      11.126  24.977  -4.210  1.00 15.00      A    O  
ATOM   2186  OE2 GLU A 289       9.580  26.428  -3.630  1.00 15.00      A    O  
ATOM   2187  C   GLU A 289       7.786  22.419  -7.554  1.00 15.00      A    C  
ATOM   2188  O   GLU A 289       8.787  21.896  -8.044  1.00 15.00      A    O  
ATOM   2189  N   THR A 290       6.635  21.766  -7.394  1.00 15.00      A    N  
ATOM   2190  HN  THR A 290       5.872  22.231  -6.992  1.00 15.00      A    H  
ATOM   2191  CA  THR A 290       6.490  20.371  -7.802  1.00 15.00      A    C  
ATOM   2192  CB  THR A 290       5.435  20.183  -8.917  1.00 15.00      A    C  
ATOM   2193  OG1 THR A 290       6.057  20.316 -10.199  1.00 15.00      A    O  
ATOM   2194  HG1 THR A 290       6.556  21.134 -10.229  1.00 15.00      A    H  
ATOM   2195  CG2 THR A 290       4.313  21.202  -8.799  1.00 15.00      A    C  
ATOM   2196  C   THR A 290       6.165  19.446  -6.634  1.00 15.00      A    C  
ATOM   2197  O   THR A 290       6.861  18.455  -6.406  1.00 15.00      A    O  
ATOM   2198  N   GLY A 291       5.112  19.777  -5.897  1.00 15.00      A    N  
ATOM   2199  HN  GLY A 291       4.608  20.586  -6.117  1.00 15.00      A    H  
ATOM   2200  CA  GLY A 291       4.699  18.954  -4.779  1.00 15.00      A    C  
ATOM   2201  C   GLY A 291       3.419  18.211  -5.102  1.00 15.00      A    C  
ATOM   2202  O   GLY A 291       3.443  17.024  -5.433  1.00 15.00      A    O  
ATOM   2203  N   SER A 292       2.300  18.922  -5.019  1.00 15.00      A    N  
ATOM   2204  HN  SER A 292       2.354  19.863  -4.745  1.00 15.00      A    H  
ATOM   2205  CA  SER A 292       0.994  18.350  -5.318  1.00 15.00      A    C  
ATOM   2206  CB  SER A 292       0.460  17.568  -4.114  1.00 15.00      A    C  
ATOM   2207  OG  SER A 292       0.190  18.432  -3.028  1.00 15.00      A    O  
ATOM   2208  HG  SER A 292      -0.721  18.313  -2.746  1.00 15.00      A    H  
ATOM   2209  C   SER A 292       0.014  19.452  -5.710  1.00 15.00      A    C  
ATOM   2210  O   SER A 292       0.400  20.617  -5.833  1.00 15.00      A    O  
ATOM   2211  N   PHE A 293      -1.250  19.082  -5.904  1.00 15.00      A    N  
ATOM   2212  HN  PHE A 293      -1.495  18.143  -5.785  1.00 15.00      A    H  
ATOM   2213  CA  PHE A 293      -2.282  20.044  -6.274  1.00 15.00      A    C  
ATOM   2214  CB  PHE A 293      -3.387  19.357  -7.082  1.00 15.00      A    C  
ATOM   2215  CG  PHE A 293      -3.165  19.354  -8.571  1.00 15.00      A    C  
ATOM   2216  CD1 PHE A 293      -2.581  18.264  -9.201  1.00 15.00      A    C  
ATOM   2217  CD2 PHE A 293      -3.552  20.438  -9.343  1.00 15.00      A    C  
ATOM   2218  CE1 PHE A 293      -2.388  18.257 -10.570  1.00 15.00      A    C  
ATOM   2219  CE2 PHE A 293      -3.361  20.439 -10.713  1.00 15.00      A    C  
ATOM   2220  CZ  PHE A 293      -2.778  19.346 -11.328  1.00 15.00      A    C  
ATOM   2221  C   PHE A 293      -2.876  20.699  -5.027  1.00 15.00      A    C  
ATOM   2222  O   PHE A 293      -2.344  20.547  -3.925  1.00 15.00      A    O  
ATOM   2223  N   GLY A 294      -3.978  21.422  -5.202  1.00 15.00      A    N  
ATOM   2224  HN  GLY A 294      -4.360  21.511  -6.100  1.00 15.00      A    H  
ATOM   2225  CA  GLY A 294      -4.616  22.077  -4.076  1.00 15.00      A    C  
ATOM   2226  C   GLY A 294      -5.863  21.352  -3.607  1.00 15.00      A    C  
ATOM   2227  O   GLY A 294      -6.282  20.365  -4.212  1.00 15.00      A    O  
ATOM   2228  N   THR A 295      -6.460  21.846  -2.526  1.00 15.00      A    N  
ATOM   2229  HN  THR A 295      -6.075  22.632  -2.085  1.00 15.00      A    H  
ATOM   2230  CA  THR A 295      -7.675  21.246  -1.979  1.00 15.00      A    C  
ATOM   2231  CB  THR A 295      -7.723  21.350  -0.445  1.00 15.00      A    C  
ATOM   2232  OG1 THR A 295      -7.055  22.543  -0.021  1.00 15.00      A    O  
ATOM   2233  HG1 THR A 295      -6.108  22.380   0.020  1.00 15.00      A    H  
ATOM   2234  CG2 THR A 295      -7.062  20.138   0.194  1.00 15.00      A    C  
ATOM   2235  C   THR A 295      -8.922  21.901  -2.561  1.00 15.00      A    C  
ATOM   2236  O   THR A 295     -10.036  21.667  -2.091  1.00 15.00      A    O  
ATOM   2237  N   ARG A 296      -8.722  22.720  -3.587  1.00 15.00      A    N  
ATOM   2238  HN  ARG A 296      -7.808  22.858  -3.911  1.00 15.00      A    H  
ATOM   2239  CA  ARG A 296      -9.818  23.414  -4.248  1.00 15.00      A    C  
ATOM   2240  CB  ARG A 296      -9.258  24.555  -5.101  1.00 15.00      A    C  
ATOM   2241  CG  ARG A 296     -10.296  25.542  -5.607  1.00 15.00      A    C  
ATOM   2242  CD  ARG A 296      -9.798  26.265  -6.849  1.00 15.00      A    C  
ATOM   2243  NE  ARG A 296      -9.982  25.461  -8.055  1.00 15.00      A    N  
ATOM   2244  HE  ARG A 296     -10.887  25.415  -8.431  1.00 15.00      A    H  
ATOM   2245  CZ  ARG A 296      -9.008  24.786  -8.662  1.00 15.00      A    C  
ATOM   2246  NH1 ARG A 296      -7.770  24.813  -8.185  1.00 15.00      A    N  
ATOM   2247 HH11 ARG A 296      -7.553  25.363  -7.330  1.00 15.00      A    H  
ATOM   2248 HH12 ARG A 296      -7.017  24.281  -8.667  1.00 15.00      A    H  
ATOM   2249  NH2 ARG A 296      -9.276  24.083  -9.752  1.00 15.00      A    N  
ATOM   2250 HH21 ARG A 296      -8.520  23.553 -10.229  1.00 15.00      A    H  
ATOM   2251 HH22 ARG A 296     -10.245  24.062 -10.130  1.00 15.00      A    H  
ATOM   2252  C   ARG A 296     -10.611  22.442  -5.121  1.00 15.00      A    C  
ATOM   2253  O   ARG A 296     -10.029  21.677  -5.892  1.00 15.00      A    O  
ATOM   2254  N   ASP A 297     -11.940  22.479  -4.983  1.00 15.00      A    N  
ATOM   2255  HN  ASP A 297     -12.331  23.117  -4.350  1.00 15.00      A    H  
ATOM   2256  CA  ASP A 297     -12.836  21.604  -5.743  1.00 15.00      A    C  
ATOM   2257  CB  ASP A 297     -12.715  21.831  -7.256  1.00 15.00      A    C  
ATOM   2258  CG  ASP A 297     -13.311  23.151  -7.701  1.00 15.00      A    C  
ATOM   2259  OD1 ASP A 297     -14.553  23.277  -7.683  1.00 15.00      A    O  
ATOM   2260  OD2 ASP A 297     -12.538  24.059  -8.070  1.00 15.00      A    O  
ATOM   2261  C   ASP A 297     -12.647  20.127  -5.392  1.00 15.00      A    C  
ATOM   2262  O   ASP A 297     -12.087  19.357  -6.173  1.00 15.00      A    O  
ATOM   2263  N   ARG A 298     -13.110  19.746  -4.202  1.00 15.00      A    N  
ATOM   2264  HN  ARG A 298     -13.529  20.415  -3.621  1.00 15.00      A    H  
ATOM   2265  CA  ARG A 298     -13.016  18.364  -3.733  1.00 15.00      A    C  
ATOM   2266  CB  ARG A 298     -11.645  18.077  -3.111  1.00 15.00      A    C  
ATOM   2267  CG  ARG A 298     -10.702  17.303  -4.022  1.00 15.00      A    C  
ATOM   2268  CD  ARG A 298      -9.423  16.907  -3.302  1.00 15.00      A    C  
ATOM   2269  NE  ARG A 298      -9.678  15.998  -2.186  1.00 15.00      A    N  
ATOM   2270  HE  ARG A 298     -10.569  15.593  -2.127  1.00 15.00      A    H  
ATOM   2271  CZ  ARG A 298      -8.774  15.691  -1.258  1.00 15.00      A    C  
ATOM   2272  NH1 ARG A 298      -7.555  16.213  -1.312  1.00 15.00      A    N  
ATOM   2273 HH11 ARG A 298      -7.302  16.866  -2.081  1.00 15.00      A    H  
ATOM   2274 HH12 ARG A 298      -6.853  15.971  -0.584  1.00 15.00      A    H  
ATOM   2275  NH2 ARG A 298      -9.092  14.863  -0.272  1.00 15.00      A    N  
ATOM   2276 HH21 ARG A 298     -10.046  14.453  -0.222  1.00 15.00      A    H  
ATOM   2277 HH22 ARG A 298      -8.385  14.625   0.454  1.00 15.00      A    H  
ATOM   2278  C   ARG A 298     -14.126  18.066  -2.730  1.00 15.00      A    C  
ATOM   2279  O   ARG A 298     -14.809  18.980  -2.270  1.00 15.00      A    O  
ATOM   2280  N   THR A 299     -14.300  16.788  -2.393  1.00 15.00      A    N  
ATOM   2281  HN  THR A 299     -13.718  16.106  -2.789  1.00 15.00      A    H  
ATOM   2282  CA  THR A 299     -15.338  16.377  -1.444  1.00 15.00      A    C  
ATOM   2283  CB  THR A 299     -15.446  14.843  -1.336  1.00 15.00      A    C  
ATOM   2284  OG1 THR A 299     -14.195  14.298  -0.904  1.00 15.00      A    O  
ATOM   2285  HG1 THR A 299     -13.550  14.381  -1.609  1.00 15.00      A    H  
ATOM   2286  CG2 THR A 299     -15.822  14.237  -2.681  1.00 15.00      A    C  
ATOM   2287  C   THR A 299     -15.100  16.978  -0.059  1.00 15.00      A    C  
ATOM   2288  O   THR A 299     -13.960  17.241   0.325  1.00 15.00      A    O  
ATOM   2289  N   CYS A 300     -16.184  17.184   0.688  1.00 15.00      A    N  
ATOM   2290  HN  CYS A 300     -17.062  16.921   0.340  1.00 15.00      A    H  
ATOM   2291  CA  CYS A 300     -16.095  17.780   2.019  1.00 15.00      A    C  
ATOM   2292  C   CYS A 300     -17.233  17.301   2.920  1.00 15.00      A    C  
ATOM   2293  O   CYS A 300     -18.290  16.889   2.438  1.00 15.00      A    O  
ATOM   2294  CB  CYS A 300     -16.146  19.309   1.899  1.00 15.00      A    C  
ATOM   2295  SG  CYS A 300     -15.448  20.213   3.318  1.00 15.00      A    S  
ATOM   2296  N   ASN A 301     -17.004  17.353   4.230  1.00 15.00      A    N  
ATOM   2297  HN  ASN A 301     -16.134  17.673   4.550  1.00 15.00      A    H  
ATOM   2298  CA  ASN A 301     -18.011  16.945   5.201  1.00 15.00      A    C  
ATOM   2299  CB  ASN A 301     -17.549  15.720   5.991  1.00 15.00      A    C  
ATOM   2300  CG  ASN A 301     -18.633  14.665   6.104  1.00 15.00      A    C  
ATOM   2301  OD1 ASN A 301     -19.823  14.978   6.113  1.00 15.00      A    O  
ATOM   2302  ND2 ASN A 301     -18.225  13.406   6.189  1.00 15.00      A    N  
ATOM   2303 HD21 ASN A 301     -17.261  13.229   6.176  1.00 15.00      A    H  
ATOM   2304 HD22 ASN A 301     -18.905  12.704   6.258  1.00 15.00      A    H  
ATOM   2305  C   ASN A 301     -18.337  18.100   6.141  1.00 15.00      A    C  
ATOM   2306  O   ASN A 301     -17.473  18.919   6.453  1.00 15.00      A    O  
ATOM   2307  N   VAL A 302     -19.585  18.162   6.590  1.00 15.00      A    N  
ATOM   2308  HN  VAL A 302     -20.226  17.471   6.321  1.00 15.00      A    H  
ATOM   2309  CA  VAL A 302     -20.022  19.234   7.482  1.00 15.00      A    C  
ATOM   2310  CB  VAL A 302     -21.253  19.982   6.928  1.00 15.00      A    C  
ATOM   2311  CG1 VAL A 302     -20.838  20.923   5.807  1.00 15.00      A    C  
ATOM   2312  CG2 VAL A 302     -22.311  18.999   6.442  1.00 15.00      A    C  
ATOM   2313  C   VAL A 302     -20.311  18.737   8.898  1.00 15.00      A    C  
ATOM   2314  O   VAL A 302     -20.505  19.537   9.815  1.00 15.00      A    O  
ATOM   2315  N   THR A 303     -20.338  17.419   9.071  1.00 15.00      A    N  
ATOM   2316  HN  THR A 303     -20.184  16.832   8.303  1.00 15.00      A    H  
ATOM   2317  CA  THR A 303     -20.597  16.824  10.378  1.00 15.00      A    C  
ATOM   2318  CB  THR A 303     -21.550  15.617  10.271  1.00 15.00      A    C  
ATOM   2319  OG1 THR A 303     -21.543  15.108   8.929  1.00 15.00      A    O  
ATOM   2320  HG1 THR A 303     -20.863  14.435   8.844  1.00 15.00      A    H  
ATOM   2321  CG2 THR A 303     -22.966  16.016  10.657  1.00 15.00      A    C  
ATOM   2322  C   THR A 303     -19.303  16.375  11.047  1.00 15.00      A    C  
ATOM   2323  O   THR A 303     -19.317  15.875  12.173  1.00 15.00      A    O  
ATOM   2324  N   SER A 304     -18.185  16.561  10.353  1.00 15.00      A    N  
ATOM   2325  HN  SER A 304     -18.233  16.981   9.468  1.00 15.00      A    H  
ATOM   2326  CA  SER A 304     -16.889  16.160  10.880  1.00 15.00      A    C  
ATOM   2327  CB  SER A 304     -16.188  15.224   9.895  1.00 15.00      A    C  
ATOM   2328  OG  SER A 304     -15.298  14.351  10.568  1.00 15.00      A    O  
ATOM   2329  HG  SER A 304     -14.413  14.718  10.549  1.00 15.00      A    H  
ATOM   2330  C   SER A 304     -16.005  17.367  11.182  1.00 15.00      A    C  
ATOM   2331  O   SER A 304     -15.813  18.238  10.334  1.00 15.00      A    O  
ATOM   2332  N   HIS A 305     -15.478  17.414  12.404  1.00 15.00      A    N  
ATOM   2333  HN  HIS A 305     -15.691  16.701  13.041  1.00 15.00      A    H  
ATOM   2334  CA  HIS A 305     -14.599  18.502  12.824  1.00 15.00      A    C  
ATOM   2335  CB  HIS A 305     -14.959  18.970  14.238  1.00 15.00      A    C  
ATOM   2336  CG  HIS A 305     -16.147  19.880  14.288  1.00 15.00      A    C  
ATOM   2337  ND1 HIS A 305     -16.011  21.240  14.156  1.00 15.00      A    N  
ATOM   2338  CD2 HIS A 305     -17.460  19.576  14.452  1.00 15.00      A    C  
ATOM   2339  CE1 HIS A 305     -17.230  21.737  14.239  1.00 15.00      A    C  
ATOM   2340  NE2 HIS A 305     -18.139  20.768  14.418  1.00 15.00      A    N  
ATOM   2341  HE2 HIS A 305     -19.107  20.887  14.507  1.00 15.00      A    H  
ATOM   2342  C   HIS A 305     -13.141  18.062  12.775  1.00 15.00      A    C  
ATOM   2343  O   HIS A 305     -12.281  18.633  13.449  1.00 15.00      A    O  
ATOM   2344  N   GLY A 306     -12.867  17.046  11.961  1.00 15.00      A    N  
ATOM   2345  HN  GLY A 306     -13.589  16.641  11.436  1.00 15.00      A    H  
ATOM   2346  CA  GLY A 306     -11.516  16.538  11.839  1.00 15.00      A    C  
ATOM   2347  C   GLY A 306     -10.800  17.071  10.618  1.00 15.00      A    C  
ATOM   2348  O   GLY A 306     -10.932  18.246  10.274  1.00 15.00      A    O  
ATOM   2349  N   ILE A 307     -10.042  16.204   9.964  1.00 15.00      A    N  
ATOM   2350  HN  ILE A 307      -9.983  15.283  10.294  1.00 15.00      A    H  
ATOM   2351  CA  ILE A 307      -9.290  16.581   8.773  1.00 15.00      A    C  
ATOM   2352  CB  ILE A 307      -8.123  15.603   8.522  1.00 15.00      A    C  
ATOM   2353  CG1 ILE A 307      -7.386  15.300   9.827  1.00 15.00      A    C  
ATOM   2354  CG2 ILE A 307      -7.160  16.172   7.490  1.00 15.00      A    C  
ATOM   2355  CD1 ILE A 307      -7.108  13.828  10.035  1.00 15.00      A    C  
ATOM   2356  C   ILE A 307     -10.188  16.595   7.539  1.00 15.00      A    C  
ATOM   2357  O   ILE A 307      -9.996  17.399   6.627  1.00 15.00      A    O  
ATOM   2358  N   ASP A 308     -11.176  15.702   7.531  1.00 15.00      A    N  
ATOM   2359  HN  ASP A 308     -11.282  15.108   8.303  1.00 15.00      A    H  
ATOM   2360  CA  ASP A 308     -12.105  15.577   6.410  1.00 15.00      A    C  
ATOM   2361  CB  ASP A 308     -12.612  14.137   6.286  1.00 15.00      A    C  
ATOM   2362  CG  ASP A 308     -13.205  13.606   7.579  1.00 15.00      A    C  
ATOM   2363  OD1 ASP A 308     -12.434  13.116   8.434  1.00 15.00      A    O  
ATOM   2364  OD2 ASP A 308     -14.440  13.677   7.735  1.00 15.00      A    O  
ATOM   2365  C   ASP A 308     -13.278  16.552   6.499  1.00 15.00      A    C  
ATOM   2366  O   ASP A 308     -14.233  16.454   5.726  1.00 15.00      A    O  
ATOM   2367  N   GLY A 309     -13.210  17.490   7.444  1.00 15.00      A    N  
ATOM   2368  HN  GLY A 309     -12.438  17.515   8.046  1.00 15.00      A    H  
ATOM   2369  CA  GLY A 309     -14.271  18.469   7.586  1.00 15.00      A    C  
ATOM   2370  C   GLY A 309     -14.041  19.659   6.678  1.00 15.00      A    C  
ATOM   2371  O   GLY A 309     -13.012  19.735   6.007  1.00 15.00      A    O  
ATOM   2372  N   CYS A 310     -14.987  20.593   6.649  1.00 15.00      A    N  
ATOM   2373  HN  CYS A 310     -15.787  20.483   7.205  1.00 15.00      A    H  
ATOM   2374  CA  CYS A 310     -14.858  21.775   5.801  1.00 15.00      A    C  
ATOM   2375  C   CYS A 310     -14.023  22.878   6.449  1.00 15.00      A    C  
ATOM   2376  O   CYS A 310     -13.703  23.879   5.809  1.00 15.00      A    O  
ATOM   2377  CB  CYS A 310     -16.228  22.296   5.360  1.00 15.00      A    C  
ATOM   2378  SG  CYS A 310     -17.008  21.275   4.070  1.00 15.00      A    S  
ATOM   2379  N   ASP A 311     -13.665  22.693   7.718  1.00 15.00      A    N  
ATOM   2380  HN  ASP A 311     -13.954  21.883   8.185  1.00 15.00      A    H  
ATOM   2381  CA  ASP A 311     -12.864  23.684   8.432  1.00 15.00      A    C  
ATOM   2382  CB  ASP A 311     -13.289  23.788   9.894  1.00 15.00      A    C  
ATOM   2383  CG  ASP A 311     -14.402  24.796  10.102  1.00 15.00      A    C  
ATOM   2384  OD1 ASP A 311     -14.216  25.973   9.724  1.00 15.00      A    O  
ATOM   2385  OD2 ASP A 311     -15.456  24.413  10.651  1.00 15.00      A    O  
ATOM   2386  C   ASP A 311     -11.363  23.414   8.341  1.00 15.00      A    C  
ATOM   2387  O   ASP A 311     -10.558  24.343   8.424  1.00 15.00      A    O  
ATOM   2388  N   LEU A 312     -10.979  22.150   8.182  1.00 15.00      A    N  
ATOM   2389  HN  LEU A 312     -11.656  21.441   8.121  1.00 15.00      A    H  
ATOM   2390  CA  LEU A 312      -9.559  21.804   8.093  1.00 15.00      A    C  
ATOM   2391  CB  LEU A 312      -9.190  20.651   9.031  1.00 15.00      A    C  
ATOM   2392  CG  LEU A 312      -8.889  21.037  10.485  1.00 15.00      A    C  
ATOM   2393  CD1 LEU A 312     -10.172  21.302  11.256  1.00 15.00      A    C  
ATOM   2394  CD2 LEU A 312      -8.060  19.957  11.165  1.00 15.00      A    C  
ATOM   2395  C   LEU A 312      -9.121  21.506   6.664  1.00 15.00      A    C  
ATOM   2396  O   LEU A 312      -7.974  21.759   6.299  1.00 15.00      A    O  
ATOM   2397  N   LEU A 313     -10.038  20.970   5.859  1.00 15.00      A    N  
ATOM   2398  HN  LEU A 313     -10.932  20.779   6.214  1.00 15.00      A    H  
ATOM   2399  CA  LEU A 313      -9.740  20.650   4.463  1.00 15.00      A    C  
ATOM   2400  CB  LEU A 313     -10.800  19.709   3.892  1.00 15.00      A    C  
ATOM   2401  CG  LEU A 313     -10.391  18.891   2.666  1.00 15.00      A    C  
ATOM   2402  CD1 LEU A 313     -10.148  17.440   3.049  1.00 15.00      A    C  
ATOM   2403  CD2 LEU A 313     -11.445  18.994   1.575  1.00 15.00      A    C  
ATOM   2404  C   LEU A 313      -9.669  21.920   3.618  1.00 15.00      A    C  
ATOM   2405  O   LEU A 313      -8.922  21.986   2.641  1.00 15.00      A    O  
ATOM   2406  N   CYS A 314     -10.455  22.925   4.003  1.00 15.00      A    N  
ATOM   2407  HN  CYS A 314     -11.031  22.804   4.785  1.00 15.00      A    H  
ATOM   2408  CA  CYS A 314     -10.483  24.199   3.291  1.00 15.00      A    C  
ATOM   2409  C   CYS A 314      -9.372  25.125   3.786  1.00 15.00      A    C  
ATOM   2410  O   CYS A 314      -8.934  26.023   3.065  1.00 15.00      A    O  
ATOM   2411  CB  CYS A 314     -11.849  24.872   3.450  1.00 15.00      A    C  
ATOM   2412  SG  CYS A 314     -13.000  24.628   2.053  1.00 15.00      A    S  
ATOM   2413  N   CYS A 315      -8.920  24.891   5.020  1.00 15.00      A    N  
ATOM   2414  HN  CYS A 315      -9.308  24.148   5.534  1.00 15.00      A    H  
ATOM   2415  CA  CYS A 315      -7.853  25.692   5.629  1.00 15.00      A    C  
ATOM   2416  C   CYS A 315      -8.186  27.195   5.658  1.00 15.00      A    C  
ATOM   2417  O   CYS A 315      -7.473  28.003   5.066  1.00 15.00      A    O  
ATOM   2418  CB  CYS A 315      -6.511  25.453   4.910  1.00 15.00      A    C  
ATOM   2419  SG  CYS A 315      -6.296  23.769   4.234  1.00 15.00      A    S  
ATOM   2420  N   GLY A 316      -9.280  27.562   6.335  1.00 15.00      A    N  
ATOM   2421  HN  GLY A 316      -9.826  26.878   6.774  1.00 15.00      A    H  
ATOM   2422  CA  GLY A 316      -9.667  28.968   6.431  1.00 15.00      A    C  
ATOM   2423  C   GLY A 316     -10.529  29.457   5.274  1.00 15.00      A    C  
ATOM   2424  O   GLY A 316     -11.107  30.543   5.344  1.00 15.00      A    O  
ATOM   2425  N   ARG A 317     -10.612  28.659   4.211  1.00 15.00      A    N  
ATOM   2426  HN  ARG A 317     -10.123  27.814   4.216  1.00 15.00      A    H  
ATOM   2427  CA  ARG A 317     -11.400  29.009   3.030  1.00 15.00      A    C  
ATOM   2428  CB  ARG A 317     -10.859  28.262   1.808  1.00 15.00      A    C  
ATOM   2429  CG  ARG A 317     -10.407  29.150   0.657  1.00 15.00      A    C  
ATOM   2430  CD  ARG A 317      -9.628  28.344  -0.370  1.00 15.00      A    C  
ATOM   2431  NE  ARG A 317      -8.623  27.500   0.274  1.00 15.00      A    N  
ATOM   2432  HE  ARG A 317      -8.407  27.701   1.211  1.00 15.00      A    H  
ATOM   2433  CZ  ARG A 317      -7.993  26.486  -0.314  1.00 15.00      A    C  
ATOM   2434  NH1 ARG A 317      -8.254  26.170  -1.569  1.00 15.00      A    N  
ATOM   2435 HH11 ARG A 317      -7.755  25.378  -2.021  1.00 15.00      A    H  
ATOM   2436 HH12 ARG A 317      -8.962  26.713  -2.106  1.00 15.00      A    H  
ATOM   2437  NH2 ARG A 317      -7.101  25.781   0.373  1.00 15.00      A    N  
ATOM   2438 HH21 ARG A 317      -6.600  24.985  -0.078  1.00 15.00      A    H  
ATOM   2439 HH22 ARG A 317      -6.899  26.024   1.363  1.00 15.00      A    H  
ATOM   2440  C   ARG A 317     -12.870  28.641   3.195  1.00 15.00      A    C  
ATOM   2441  O   ARG A 317     -13.254  27.953   4.144  1.00 15.00      A    O  
ATOM   2442  N   GLY A 318     -13.683  29.100   2.244  1.00 15.00      A    N  
ATOM   2443  HN  GLY A 318     -13.316  29.657   1.527  1.00 15.00      A    H  
ATOM   2444  CA  GLY A 318     -15.099  28.795   2.256  1.00 15.00      A    C  
ATOM   2445  C   GLY A 318     -15.404  27.610   1.361  1.00 15.00      A    C  
ATOM   2446  O   GLY A 318     -14.520  27.117   0.658  1.00 15.00      A    O  
ATOM   2447  N   HIS A 319     -16.649  27.151   1.371  1.00 15.00      A    N  
ATOM   2448  HN  HIS A 319     -17.324  27.592   1.927  1.00 15.00      A    H  
ATOM   2449  CA  HIS A 319     -17.029  26.010   0.556  1.00 15.00      A    C  
ATOM   2450  CB  HIS A 319     -17.255  24.757   1.417  1.00 15.00      A    C  
ATOM   2451  CG  HIS A 319     -18.347  24.879   2.440  1.00 15.00      A    C  
ATOM   2452  ND1 HIS A 319     -19.662  24.634   2.119  1.00 15.00      A    N  
ATOM   2453  CD2 HIS A 319     -18.261  25.202   3.755  1.00 15.00      A    C  
ATOM   2454  CE1 HIS A 319     -20.344  24.810   3.235  1.00 15.00      A    C  
ATOM   2455  NE2 HIS A 319     -19.539  25.154   4.250  1.00 15.00      A    N  
ATOM   2456  HE2 HIS A 319     -19.809  25.331   5.176  1.00 15.00      A    H  
ATOM   2457  C   HIS A 319     -18.248  26.295  -0.309  1.00 15.00      A    C  
ATOM   2458  O   HIS A 319     -19.154  27.028   0.088  1.00 15.00      A    O  
ATOM   2459  N   ASN A 320     -18.246  25.719  -1.501  1.00 15.00      A    N  
ATOM   2460  HN  ASN A 320     -17.474  25.174  -1.766  1.00 15.00      A    H  
ATOM   2461  CA  ASN A 320     -19.354  25.863  -2.421  1.00 15.00      A    C  
ATOM   2462  CB  ASN A 320     -18.863  25.904  -3.868  1.00 15.00      A    C  
ATOM   2463  CG  ASN A 320     -18.479  27.303  -4.302  1.00 15.00      A    C  
ATOM   2464  OD1 ASN A 320     -19.024  28.289  -3.808  1.00 15.00      A    O  
ATOM   2465  ND2 ASN A 320     -17.541  27.399  -5.234  1.00 15.00      A    N  
ATOM   2466 HD21 ASN A 320     -17.152  26.571  -5.587  1.00 15.00      A    H  
ATOM   2467 HD22 ASN A 320     -17.276  28.293  -5.531  1.00 15.00      A    H  
ATOM   2468  C   ASN A 320     -20.314  24.707  -2.211  1.00 15.00      A    C  
ATOM   2469  O   ASN A 320     -19.912  23.639  -1.746  1.00 15.00      A    O  
ATOM   2470  N   THR A 321     -21.576  24.914  -2.543  1.00 15.00      A    N  
ATOM   2471  HN  THR A 321     -21.840  25.773  -2.933  1.00 15.00      A    H  
ATOM   2472  CA  THR A 321     -22.575  23.881  -2.343  1.00 15.00      A    C  
ATOM   2473  CB  THR A 321     -23.512  24.230  -1.170  1.00 15.00      A    C  
ATOM   2474  OG1 THR A 321     -22.807  25.024  -0.208  1.00 15.00      A    O  
ATOM   2475  HG1 THR A 321     -22.608  24.489   0.560  1.00 15.00      A    H  
ATOM   2476  CG2 THR A 321     -24.022  22.965  -0.500  1.00 15.00      A    C  
ATOM   2477  C   THR A 321     -23.420  23.666  -3.583  1.00 15.00      A    C  
ATOM   2478  O   THR A 321     -23.915  24.618  -4.186  1.00 15.00      A    O  
ATOM   2479  N   ARG A 322     -23.569  22.406  -3.962  1.00 15.00      A    N  
ATOM   2480  HN  ARG A 322     -23.111  21.700  -3.461  1.00 15.00      A    H  
ATOM   2481  CA  ARG A 322     -24.383  22.040  -5.102  1.00 15.00      A    C  
ATOM   2482  CB  ARG A 322     -23.512  21.673  -6.305  1.00 15.00      A    C  
ATOM   2483  CG  ARG A 322     -22.570  20.502  -6.071  1.00 15.00      A    C  
ATOM   2484  CD  ARG A 322     -21.867  20.103  -7.354  1.00 15.00      A    C  
ATOM   2485  NE  ARG A 322     -22.017  18.682  -7.622  1.00 15.00      A    N  
ATOM   2486  HE  ARG A 322     -22.917  18.303  -7.548  1.00 15.00      A    H  
ATOM   2487  CZ  ARG A 322     -21.014  17.888  -7.973  1.00 15.00      A    C  
ATOM   2488  NH1 ARG A 322     -19.790  18.381  -8.091  1.00 15.00      A    N  
ATOM   2489 HH11 ARG A 322     -19.000  17.763  -8.367  1.00 15.00      A    H  
ATOM   2490 HH12 ARG A 322     -19.622  19.392  -7.912  1.00 15.00      A    H  
ATOM   2491  NH2 ARG A 322     -21.237  16.596  -8.208  1.00 15.00      A    N  
ATOM   2492 HH21 ARG A 322     -20.452  15.970  -8.484  1.00 15.00      A    H  
ATOM   2493 HH22 ARG A 322     -22.201  16.212  -8.118  1.00 15.00      A    H  
ATOM   2494  C   ARG A 322     -25.299  20.883  -4.723  1.00 15.00      A    C  
ATOM   2495  O   ARG A 322     -24.925  20.017  -3.931  1.00 15.00      A    O  
ATOM   2496  N   THR A 323     -26.501  20.877  -5.279  1.00 15.00      A    N  
ATOM   2497  HN  THR A 323     -26.744  21.590  -5.903  1.00 15.00      A    H  
ATOM   2498  CA  THR A 323     -27.466  19.826  -4.985  1.00 15.00      A    C  
ATOM   2499  CB  THR A 323     -28.830  20.400  -4.554  1.00 15.00      A    C  
ATOM   2500  OG1 THR A 323     -29.008  21.700  -5.124  1.00 15.00      A    O  
ATOM   2501  HG1 THR A 323     -29.696  21.664  -5.790  1.00 15.00      A    H  
ATOM   2502  CG2 THR A 323     -28.926  20.484  -3.039  1.00 15.00      A    C  
ATOM   2503  C   THR A 323     -27.673  18.890  -6.168  1.00 15.00      A    C  
ATOM   2504  O   THR A 323     -27.770  19.326  -7.316  1.00 15.00      A    O  
ATOM   2505  N   GLU A 324     -27.724  17.596  -5.871  1.00 15.00      A    N  
ATOM   2506  HN  GLU A 324     -27.604  17.319  -4.938  1.00 15.00      A    H  
ATOM   2507  CA  GLU A 324     -27.946  16.576  -6.889  1.00 15.00      A    C  
ATOM   2508  CB  GLU A 324     -26.622  15.964  -7.355  1.00 15.00      A    C  
ATOM   2509  CG  GLU A 324     -26.254  16.287  -8.796  1.00 15.00      A    C  
ATOM   2510  CD  GLU A 324     -27.257  15.749  -9.802  1.00 15.00      A    C  
ATOM   2511  OE1 GLU A 324     -27.188  14.544 -10.127  1.00 15.00      A    O  
ATOM   2512  OE2 GLU A 324     -28.106  16.536 -10.271  1.00 15.00      A    O  
ATOM   2513  C   GLU A 324     -28.876  15.484  -6.365  1.00 15.00      A    C  
ATOM   2514  O   GLU A 324     -28.907  15.204  -5.165  1.00 15.00      A    O  
ATOM   2515  N   ARG A 326     -31.080  11.073  -7.408  1.00 15.00      A    N  
ATOM   2516  HN  ARG A 326     -31.268  11.801  -8.032  1.00 15.00      A    H  
ATOM   2517  CA  ARG A 326     -30.572   9.808  -7.921  1.00 15.00      A    C  
ATOM   2518  CB  ARG A 326     -29.258   9.446  -7.230  1.00 15.00      A    C  
ATOM   2519  CG  ARG A 326     -28.130  10.441  -7.469  1.00 15.00      A    C  
ATOM   2520  CD  ARG A 326     -27.809  10.571  -8.948  1.00 15.00      A    C  
ATOM   2521  NE  ARG A 326     -26.650  11.420  -9.202  1.00 15.00      A    N  
ATOM   2522  HE  ARG A 326     -26.344  12.007  -8.474  1.00 15.00      A    H  
ATOM   2523  CZ  ARG A 326     -26.002  11.455 -10.364  1.00 15.00      A    C  
ATOM   2524  NH1 ARG A 326     -26.401  10.700 -11.381  1.00 15.00      A    N  
ATOM   2525 HH11 ARG A 326     -27.228  10.077 -11.277  1.00 15.00      A    H  
ATOM   2526 HH12 ARG A 326     -25.883  10.729 -12.283  1.00 15.00      A    H  
ATOM   2527  NH2 ARG A 326     -24.957  12.255 -10.510  1.00 15.00      A    N  
ATOM   2528 HH21 ARG A 326     -24.444  12.284 -11.415  1.00 15.00      A    H  
ATOM   2529 HH22 ARG A 326     -24.651  12.858  -9.720  1.00 15.00      A    H  
ATOM   2530  C   ARG A 326     -31.588   8.684  -7.746  1.00 15.00      A    C  
ATOM   2531  O   ARG A 326     -32.146   8.497  -6.667  1.00 15.00      A    O  
ATOM   2532  N   GLU A 328     -33.186   5.368  -7.715  1.00 15.00      A    N  
ATOM   2533  HN  GLU A 328     -33.865   5.975  -7.352  1.00 15.00      A    H  
ATOM   2534  CA  GLU A 328     -32.969   4.076  -7.072  1.00 15.00      A    C  
ATOM   2535  CB  GLU A 328     -32.210   4.247  -5.752  1.00 15.00      A    C  
ATOM   2536  CG  GLU A 328     -32.861   5.213  -4.773  1.00 15.00      A    C  
ATOM   2537  CD  GLU A 328     -32.145   5.264  -3.439  1.00 15.00      A    C  
ATOM   2538  OE1 GLU A 328     -31.033   5.830  -3.384  1.00 15.00      A    O  
ATOM   2539  OE2 GLU A 328     -32.699   4.745  -2.448  1.00 15.00      A    O  
ATOM   2540  C   GLU A 328     -34.287   3.340  -6.837  1.00 15.00      A    C  
ATOM   2541  O   GLU A 328     -35.287   3.941  -6.443  1.00 15.00      A    O  
ATOM   2542  N   CYS A 330     -35.867   1.957  -3.823  1.00 15.00      A    N  
ATOM   2543  HN  CYS A 330     -36.526   2.371  -4.419  1.00 15.00      A    H  
ATOM   2544  CA  CYS A 330     -35.892   2.273  -2.399  1.00 15.00      A    C  
ATOM   2545  C   CYS A 330     -36.813   1.332  -1.629  1.00 15.00      A    C  
ATOM   2546  O   CYS A 330     -36.399   0.713  -0.648  1.00 15.00      A    O  
ATOM   2547  CB  CYS A 330     -36.277   3.737  -2.160  1.00 15.00      A    C  
ATOM   2548  SG  CYS A 330     -37.541   4.397  -3.296  1.00 15.00      A    S  
ATOM   2549  N   HIS A 331     -38.062   1.225  -2.073  1.00 15.00      A    N  
ATOM   2550  HN  HIS A 331     -38.341   1.747  -2.853  1.00 15.00      A    H  
ATOM   2551  CA  HIS A 331     -39.026   0.348  -1.418  1.00 15.00      A    C  
ATOM   2552  CB  HIS A 331     -40.398   1.018  -1.311  1.00 15.00      A    C  
ATOM   2553  CG  HIS A 331     -40.419   2.214  -0.408  1.00 15.00      A    C  
ATOM   2554  ND1 HIS A 331     -40.116   2.108   0.929  1.00 15.00      A    N  
ATOM   2555  CD2 HIS A 331     -40.704   3.507  -0.700  1.00 15.00      A    C  
ATOM   2556  CE1 HIS A 331     -40.220   3.329   1.421  1.00 15.00      A    C  
ATOM   2557  NE2 HIS A 331     -40.574   4.207   0.473  1.00 15.00      A    N  
ATOM   2558  HE2 HIS A 331     -40.709   5.169   0.591  1.00 15.00      A    H  
ATOM   2559  C   HIS A 331     -39.132  -0.991  -2.139  1.00 15.00      A    C  
ATOM   2560  O   HIS A 331     -39.775  -1.099  -3.184  1.00 15.00      A    O  
ATOM   2561  N   CYS A 332     -38.486  -2.007  -1.576  1.00 15.00      A    N  
ATOM   2562  HN  CYS A 332     -37.991  -1.854  -0.745  1.00 15.00      A    H  
ATOM   2563  CA  CYS A 332     -38.498  -3.347  -2.156  1.00 15.00      A    C  
ATOM   2564  C   CYS A 332     -39.279  -4.314  -1.273  1.00 15.00      A    C  
ATOM   2565  O   CYS A 332     -39.207  -4.241  -0.044  1.00 15.00      A    O  
ATOM   2566  CB  CYS A 332     -37.069  -3.858  -2.353  1.00 15.00      A    C  
ATOM   2567  SG  CYS A 332     -36.090  -2.911  -3.561  1.00 15.00      A    S  
ATOM   2568  N   ILE A 333     -40.027  -5.217  -1.902  1.00 15.00      A    N  
ATOM   2569  HN  ILE A 333     -40.038  -5.231  -2.882  1.00 15.00      A    H  
ATOM   2570  CA  ILE A 333     -40.828  -6.193  -1.168  1.00 15.00      A    C  
ATOM   2571  CB  ILE A 333     -42.335  -5.837  -1.214  1.00 15.00      A    C  
ATOM   2572  CG1 ILE A 333     -42.587  -4.461  -0.591  1.00 15.00      A    C  
ATOM   2573  CG2 ILE A 333     -43.177  -6.894  -0.514  1.00 15.00      A    C  
ATOM   2574  CD1 ILE A 333     -43.190  -3.457  -1.551  1.00 15.00      A    C  
ATOM   2575  C   ILE A 333     -40.631  -7.603  -1.725  1.00 15.00      A    C  
ATOM   2576  O   ILE A 333     -40.539  -7.798  -2.937  1.00 15.00      A    O  
ATOM   2577  N   PHE A 334     -40.559  -8.581  -0.825  1.00 15.00      A    N  
ATOM   2578  HN  PHE A 334     -40.617  -8.356   0.128  1.00 15.00      A    H  
ATOM   2579  CA  PHE A 334     -40.402  -9.978  -1.212  1.00 15.00      A    C  
ATOM   2580  CB  PHE A 334     -39.609 -10.719  -0.135  1.00 15.00      A    C  
ATOM   2581  CG  PHE A 334     -39.171 -12.096  -0.527  1.00 15.00      A    C  
ATOM   2582  CD1 PHE A 334     -38.180 -12.277  -1.476  1.00 15.00      A    C  
ATOM   2583  CD2 PHE A 334     -39.744 -13.211   0.064  1.00 15.00      A    C  
ATOM   2584  CE1 PHE A 334     -37.766 -13.542  -1.831  1.00 15.00      A    C  
ATOM   2585  CE2 PHE A 334     -39.335 -14.482  -0.288  1.00 15.00      A    C  
ATOM   2586  CZ  PHE A 334     -38.343 -14.646  -1.236  1.00 15.00      A    C  
ATOM   2587  C   PHE A 334     -41.780 -10.614  -1.385  1.00 15.00      A    C  
ATOM   2588  O   PHE A 334     -42.673 -10.385  -0.571  1.00 15.00      A    O  
ATOM   2589  N   HIS A 335     -41.950 -11.412  -2.437  1.00 15.00      A    N  
ATOM   2590  HN  HIS A 335     -41.194 -11.588  -3.035  1.00 15.00      A    H  
ATOM   2591  CA  HIS A 335     -43.238 -12.056  -2.706  1.00 15.00      A    C  
ATOM   2592  CB  HIS A 335     -43.725 -11.749  -4.126  1.00 15.00      A    C  
ATOM   2593  CG  HIS A 335     -44.233 -10.349  -4.292  1.00 15.00      A    C  
ATOM   2594  ND1 HIS A 335     -45.501  -9.944  -3.936  1.00 15.00      A    N  
ATOM   2595  HD1 HIS A 335     -46.199 -10.509  -3.546  1.00 15.00      A    H  
ATOM   2596  CD2 HIS A 335     -43.618  -9.246  -4.790  1.00 15.00      A    C  
ATOM   2597  CE1 HIS A 335     -45.614  -8.638  -4.225  1.00 15.00      A    C  
ATOM   2598  NE2 HIS A 335     -44.497  -8.167  -4.746  1.00 15.00      A    N  
ATOM   2599  C   HIS A 335     -43.195 -13.561  -2.443  1.00 15.00      A    C  
ATOM   2600  O   HIS A 335     -42.116 -14.127  -2.264  1.00 15.00      A    O  
ATOM   2601  N   TRP A 336     -44.387 -14.189  -2.451  1.00 15.00      A    N  
ATOM   2602  HN  TRP A 336     -45.184 -13.660  -2.652  1.00 15.00      A    H  
ATOM   2603  CA  TRP A 336     -44.551 -15.638  -2.185  1.00 15.00      A    C  
ATOM   2604  CB  TRP A 336     -43.754 -16.070  -0.943  1.00 15.00      A    C  
ATOM   2605  CG  TRP A 336     -43.750 -17.544  -0.662  1.00 15.00      A    C  
ATOM   2606  CD1 TRP A 336     -44.823 -18.386  -0.666  1.00 15.00      A    C  
ATOM   2607  CD2 TRP A 336     -42.614 -18.349  -0.303  1.00 15.00      A    C  
ATOM   2608  NE1 TRP A 336     -44.427 -19.665  -0.356  1.00 15.00      A    N  
ATOM   2609  HE1 TRP A 336     -45.018 -20.450  -0.303  1.00 15.00      A    H  
ATOM   2610  CE2 TRP A 336     -43.077 -19.670  -0.128  1.00 15.00      A    C  
ATOM   2611  CE3 TRP A 336     -41.253 -18.088  -0.123  1.00 15.00      A    C  
ATOM   2612  CZ2 TRP A 336     -42.233 -20.724   0.221  1.00 15.00      A    C  
ATOM   2613  CZ3 TRP A 336     -40.418 -19.134   0.226  1.00 15.00      A    C  
ATOM   2614  CH2 TRP A 336     -40.908 -20.435   0.392  1.00 15.00      A    C  
ATOM   2615  C   TRP A 336     -44.211 -16.520  -3.389  1.00 15.00      A    C  
ATOM   2616  O   TRP A 336     -44.980 -17.421  -3.754  1.00 15.00      A    O  
ATOM   2617  N   CYS A 337     -43.073 -16.243  -4.011  1.00 15.00      A    N  
ATOM   2618  HN  CYS A 337     -42.538 -15.489  -3.689  1.00 15.00      A    H  
ATOM   2619  CA  CYS A 337     -42.586 -17.004  -5.152  1.00 15.00      A    C  
ATOM   2620  C   CYS A 337     -41.437 -16.235  -5.747  1.00 15.00      A    C  
ATOM   2621  O   CYS A 337     -41.552 -15.058  -6.093  1.00 15.00      A    O  
ATOM   2622  CB  CYS A 337     -42.003 -18.325  -4.599  1.00 15.00      A    C  
ATOM   2623  SG  CYS A 337     -40.581 -18.213  -3.387  1.00 15.00      A    S  
ATOM   2624  N   CYS A 338     -40.362 -16.992  -5.870  1.00 15.00      A    N  
ATOM   2625  HN  CYS A 338     -40.481 -17.969  -5.747  1.00 15.00      A    H  
ATOM   2626  CA  CYS A 338     -39.029 -16.540  -6.189  1.00 15.00      A    C  
ATOM   2627  C   CYS A 338     -38.859 -15.258  -7.014  1.00 15.00      A    C  
ATOM   2628  O   CYS A 338     -38.424 -15.327  -8.175  1.00 15.00      A    O  
ATOM   2629  CB  CYS A 338     -38.398 -16.386  -4.805  1.00 15.00      A    C  
ATOM   2630  SG  CYS A 338     -39.684 -16.347  -3.465  1.00 15.00      A    S  
ATOM   2631  N   TYR A 339     -39.169 -14.096  -6.416  1.00 15.00      A    N  
ATOM   2632  HN  TYR A 339     -39.557 -14.113  -5.511  1.00 15.00      A    H  
ATOM   2633  CA  TYR A 339     -38.982 -12.808  -7.080  1.00 15.00      A    C  
ATOM   2634  CB  TYR A 339     -39.777 -12.654  -8.391  1.00 15.00      A    C  
ATOM   2635  CG  TYR A 339     -41.241 -12.266  -8.273  1.00 15.00      A    C  
ATOM   2636  CD1 TYR A 339     -42.245 -13.188  -8.544  1.00 15.00      A    C  
ATOM   2637  CD2 TYR A 339     -41.622 -10.970  -7.930  1.00 15.00      A    C  
ATOM   2638  CE1 TYR A 339     -43.582 -12.832  -8.477  1.00 15.00      A    C  
ATOM   2639  CE2 TYR A 339     -42.955 -10.608  -7.853  1.00 15.00      A    C  
ATOM   2640  CZ  TYR A 339     -43.932 -11.542  -8.129  1.00 15.00      A    C  
ATOM   2641  OH  TYR A 339     -45.259 -11.183  -8.075  1.00 15.00      A    O  
ATOM   2642  HH  TYR A 339     -45.430 -10.497  -8.725  1.00 15.00      A    H  
ATOM   2643  C   TYR A 339     -39.140 -11.621  -6.132  1.00 15.00      A    C  
ATOM   2644  O   TYR A 339     -39.839 -11.705  -5.123  1.00 15.00      A    O  
ATOM   2645  N   VAL A 340     -38.456 -10.523  -6.456  1.00 15.00      A    N  
ATOM   2646  HN  VAL A 340     -37.897 -10.533  -7.261  1.00 15.00      A    H  
ATOM   2647  CA  VAL A 340     -38.516  -9.301  -5.653  1.00 15.00      A    C  
ATOM   2648  CB  VAL A 340     -37.166  -8.987  -4.961  1.00 15.00      A    C  
ATOM   2649  CG1 VAL A 340     -37.255  -7.702  -4.147  1.00 15.00      A    C  
ATOM   2650  CG2 VAL A 340     -36.718 -10.142  -4.079  1.00 15.00      A    C  
ATOM   2651  C   VAL A 340     -38.896  -8.109  -6.530  1.00 15.00      A    C  
ATOM   2652  O   VAL A 340     -38.357  -7.934  -7.626  1.00 15.00      A    O  
ATOM   2653  N   SER A 341     -39.828  -7.297  -6.041  1.00 15.00      A    N  
ATOM   2654  HN  SER A 341     -40.224  -7.498  -5.168  1.00 15.00      A    H  
ATOM   2655  CA  SER A 341     -40.273  -6.115  -6.767  1.00 15.00      A    C  
ATOM   2656  CB  SER A 341     -41.791  -6.123  -6.942  1.00 15.00      A    C  
ATOM   2657  OG  SER A 341     -42.186  -5.168  -7.910  1.00 15.00      A    O  
ATOM   2658  HG  SER A 341     -42.962  -4.699  -7.605  1.00 15.00      A    H  
ATOM   2659  C   SER A 341     -39.834  -4.859  -6.031  1.00 15.00      A    C  
ATOM   2660  O   SER A 341     -39.897  -4.800  -4.803  1.00 15.00      A    O  
ATOM   2661  N   CYS A 342     -39.391  -3.857  -6.780  1.00 15.00      A    N  
ATOM   2662  HN  CYS A 342     -39.377  -3.955  -7.753  1.00 15.00      A    H  
ATOM   2663  CA  CYS A 342     -38.928  -2.612  -6.181  1.00 15.00      A    C  
ATOM   2664  C   CYS A 342     -39.541  -1.388  -6.847  1.00 15.00      A    C  
ATOM   2665  O   CYS A 342     -39.910  -1.420  -8.022  1.00 15.00      A    O  
ATOM   2666  CB  CYS A 342     -37.401  -2.523  -6.262  1.00 15.00      A    C  
ATOM   2667  SG  CYS A 342     -36.514  -3.811  -5.330  1.00 15.00      A    S  
ATOM   2668  N   GLN A 343     -39.651  -0.311  -6.074  1.00 15.00      A    N  
ATOM   2669  HN  GLN A 343     -39.364  -0.369  -5.139  1.00 15.00      A    H  
ATOM   2670  CA  GLN A 343     -40.186   0.949  -6.570  1.00 15.00      A    C  
ATOM   2671  CB  GLN A 343     -41.139   1.573  -5.544  1.00 15.00      A    C  
ATOM   2672  CG  GLN A 343     -42.503   0.907  -5.457  1.00 15.00      A    C  
ATOM   2673  CD  GLN A 343     -43.461   1.674  -4.564  1.00 15.00      A    C  
ATOM   2674  OE1 GLN A 343     -43.560   1.409  -3.366  1.00 15.00      A    O  
ATOM   2675  NE2 GLN A 343     -44.166   2.638  -5.144  1.00 15.00      A    N  
ATOM   2676 HE21 GLN A 343     -44.031   2.799  -6.101  1.00 15.00      A    H  
ATOM   2677 HE22 GLN A 343     -44.794   3.149  -4.591  1.00 15.00      A    H  
ATOM   2678  C   GLN A 343     -39.039   1.912  -6.851  1.00 15.00      A    C  
ATOM   2679  O   GLN A 343     -37.973   1.810  -6.243  1.00 15.00      A    O  
ATOM   2680  N   GLU A 344     -39.255   2.844  -7.771  1.00 15.00      A    N  
ATOM   2681  HN  GLU A 344     -40.123   2.880  -8.224  1.00 15.00      A    H  
ATOM   2682  CA  GLU A 344     -38.224   3.814  -8.122  1.00 15.00      A    C  
ATOM   2683  CB  GLU A 344     -38.005   3.866  -9.636  1.00 15.00      A    C  
ATOM   2684  CG  GLU A 344     -37.289   2.647 -10.196  1.00 15.00      A    C  
ATOM   2685  CD  GLU A 344     -36.080   3.018 -11.032  1.00 15.00      A    C  
ATOM   2686  OE1 GLU A 344     -35.076   3.481 -10.451  1.00 15.00      A    O  
ATOM   2687  OE2 GLU A 344     -36.136   2.842 -12.268  1.00 15.00      A    O  
ATOM   2688  C   GLU A 344     -38.531   5.203  -7.575  1.00 15.00      A    C  
ATOM   2689  O   GLU A 344     -39.604   5.757  -7.817  1.00 15.00      A    O  
ATOM   2690  N   CYS A 345     -37.576   5.755  -6.835  1.00 15.00      A    N  
ATOM   2691  HN  CYS A 345     -36.746   5.256  -6.679  1.00 15.00      A    H  
ATOM   2692  CA  CYS A 345     -37.725   7.080  -6.252  1.00 15.00      A    C  
ATOM   2693  C   CYS A 345     -36.426   7.870  -6.372  1.00 15.00      A    C  
ATOM   2694  O   CYS A 345     -35.340   7.293  -6.430  1.00 15.00      A    O  
ATOM   2695  CB  CYS A 345     -38.152   6.978  -4.787  1.00 15.00      A    C  
ATOM   2696  SG  CYS A 345     -36.886   6.281  -3.678  1.00 15.00      A    S  
ATOM   2697  N   ILE A 346     -36.545   9.192  -6.409  1.00 15.00      A    N  
ATOM   2698  HN  ILE A 346     -37.439   9.593  -6.357  1.00 15.00      A    H  
ATOM   2699  CA  ILE A 346     -35.381  10.062  -6.529  1.00 15.00      A    C  
ATOM   2700  CB  ILE A 346     -35.643  11.222  -7.513  1.00 15.00      A    C  
ATOM   2701  CG1 ILE A 346     -36.374  10.710  -8.758  1.00 15.00      A    C  
ATOM   2702  CG2 ILE A 346     -34.332  11.883  -7.911  1.00 15.00      A    C  
ATOM   2703  CD1 ILE A 346     -37.619  11.499  -9.107  1.00 15.00      A    C  
ATOM   2704  C   ILE A 346     -34.978  10.629  -5.170  1.00 15.00      A    C  
ATOM   2705  O   ILE A 346     -35.749  11.346  -4.531  1.00 15.00      A    O  
ATOM   2706  N   ARG A 347     -33.769  10.292  -4.728  1.00 15.00      A    N  
ATOM   2707  HN  ARG A 347     -33.204   9.710  -5.281  1.00 15.00      A    H  
ATOM   2708  CA  ARG A 347     -33.261  10.771  -3.445  1.00 15.00      A    C  
ATOM   2709  CB  ARG A 347     -32.499   9.661  -2.717  1.00 15.00      A    C  
ATOM   2710  CG  ARG A 347     -33.337   8.431  -2.402  1.00 15.00      A    C  
ATOM   2711  CD  ARG A 347     -33.339   8.126  -0.913  1.00 15.00      A    C  
ATOM   2712  NE  ARG A 347     -33.987   9.191  -0.149  1.00 15.00      A    N  
ATOM   2713  HE  ARG A 347     -34.771   9.622  -0.553  1.00 15.00      A    H  
ATOM   2714  CZ  ARG A 347     -33.590   9.595   1.054  1.00 15.00      A    C  
ATOM   2715  NH1 ARG A 347     -32.553   9.023   1.648  1.00 15.00      A    N  
ATOM   2716 HH11 ARG A 347     -32.045   8.246   1.176  1.00 15.00      A    H  
ATOM   2717 HH12 ARG A 347     -32.248   9.348   2.587  1.00 15.00      A    H  
ATOM   2718  NH2 ARG A 347     -34.227  10.589   1.655  1.00 15.00      A    N  
ATOM   2719 HH21 ARG A 347     -33.921  10.911   2.596  1.00 15.00      A    H  
ATOM   2720 HH22 ARG A 347     -35.034  11.048   1.186  1.00 15.00      A    H  
ATOM   2721  C   ARG A 347     -32.358  11.980  -3.646  1.00 15.00      A    C  
ATOM   2722  O   ARG A 347     -31.749  12.136  -4.704  1.00 15.00      A    O  
ATOM   2723  N   ILE A 348     -32.272  12.839  -2.631  1.00 15.00      A    N  
ATOM   2724  HN  ILE A 348     -32.774  12.662  -1.807  1.00 15.00      A    H  
ATOM   2725  CA  ILE A 348     -31.443  14.040  -2.720  1.00 15.00      A    C  
ATOM   2726  CB  ILE A 348     -32.291  15.334  -2.629  1.00 15.00      A    C  
ATOM   2727  CG1 ILE A 348     -33.601  15.209  -3.423  1.00 15.00      A    C  
ATOM   2728  CG2 ILE A 348     -31.486  16.543  -3.094  1.00 15.00      A    C  
ATOM   2729  CD1 ILE A 348     -33.423  15.178  -4.928  1.00 15.00      A    C  
ATOM   2730  C   ILE A 348     -30.379  14.068  -1.622  1.00 15.00      A    C  
ATOM   2731  O   ILE A 348     -30.669  13.788  -0.456  1.00 15.00      A    O  
ATOM   2732  N   TYR A 349     -29.149  14.402  -2.007  1.00 15.00      A    N  
ATOM   2733  HN  TYR A 349     -28.982  14.604  -2.952  1.00 15.00      A    H  
ATOM   2734  CA  TYR A 349     -28.042  14.485  -1.061  1.00 15.00      A    C  
ATOM   2735  CB  TYR A 349     -27.185  13.208  -1.062  1.00 15.00      A    C  
ATOM   2736  CG  TYR A 349     -26.508  12.870  -2.377  1.00 15.00      A    C  
ATOM   2737  CD1 TYR A 349     -27.102  12.001  -3.286  1.00 15.00      A    C  
ATOM   2738  CD2 TYR A 349     -25.264  13.404  -2.701  1.00 15.00      A    C  
ATOM   2739  CE1 TYR A 349     -26.479  11.674  -4.477  1.00 15.00      A    C  
ATOM   2740  CE2 TYR A 349     -24.637  13.087  -3.891  1.00 15.00      A    C  
ATOM   2741  CZ  TYR A 349     -25.248  12.222  -4.774  1.00 15.00      A    C  
ATOM   2742  OH  TYR A 349     -24.621  11.898  -5.954  1.00 15.00      A    O  
ATOM   2743  HH  TYR A 349     -23.699  11.700  -5.780  1.00 15.00      A    H  
ATOM   2744  C   TYR A 349     -27.199  15.733  -1.311  1.00 15.00      A    C  
ATOM   2745  O   TYR A 349     -27.002  16.142  -2.456  1.00 15.00      A    O  
ATOM   2746  N   ASP A 350     -26.707  16.337  -0.234  1.00 15.00      A    N  
ATOM   2747  HN  ASP A 350     -26.895  15.965   0.652  1.00 15.00      A    H  
ATOM   2748  CA  ASP A 350     -25.899  17.544  -0.344  1.00 15.00      A    C  
ATOM   2749  CB  ASP A 350     -26.191  18.507   0.806  1.00 15.00      A    C  
ATOM   2750  CG  ASP A 350     -27.316  19.470   0.486  1.00 15.00      A    C  
ATOM   2751  OD1 ASP A 350     -28.487  19.121   0.742  1.00 15.00      A    O  
ATOM   2752  OD2 ASP A 350     -27.025  20.574  -0.021  1.00 15.00      A    O  
ATOM   2753  C   ASP A 350     -24.407  17.248  -0.419  1.00 15.00      A    C  
ATOM   2754  O   ASP A 350     -23.855  16.532   0.418  1.00 15.00      A    O  
ATOM   2755  N   VAL A 351     -23.768  17.809  -1.438  1.00 15.00      A    N  
ATOM   2756  HN  VAL A 351     -24.278  18.354  -2.073  1.00 15.00      A    H  
ATOM   2757  CA  VAL A 351     -22.334  17.645  -1.641  1.00 15.00      A    C  
ATOM   2758  CB  VAL A 351     -21.995  17.043  -3.024  1.00 15.00      A    C  
ATOM   2759  CG1 VAL A 351     -21.674  15.563  -2.896  1.00 15.00      A    C  
ATOM   2760  CG2 VAL A 351     -23.131  17.262  -4.015  1.00 15.00      A    C  
ATOM   2761  C   VAL A 351     -21.633  18.987  -1.486  1.00 15.00      A    C  
ATOM   2762  O   VAL A 351     -22.100  20.003  -2.001  1.00 15.00      A    O  
ATOM   2763  N   HIS A 352     -20.517  18.989  -0.769  1.00 15.00      A    N  
ATOM   2764  HN  HIS A 352     -20.188  18.147  -0.390  1.00 15.00      A    H  
ATOM   2765  CA  HIS A 352     -19.765  20.217  -0.533  1.00 15.00      A    C  
ATOM   2766  CB  HIS A 352     -19.593  20.457   0.972  1.00 15.00      A    C  
ATOM   2767  CG  HIS A 352     -20.860  20.300   1.758  1.00 15.00      A    C  
ATOM   2768  ND1 HIS A 352     -21.698  21.365   1.991  1.00 15.00      A    N  
ATOM   2769  CD2 HIS A 352     -21.390  19.184   2.320  1.00 15.00      A    C  
ATOM   2770  CE1 HIS A 352     -22.714  20.880   2.681  1.00 15.00      A    C  
ATOM   2771  NE2 HIS A 352     -22.570  19.566   2.903  1.00 15.00      A    N  
ATOM   2772  HE2 HIS A 352     -23.191  18.984   3.389  1.00 15.00      A    H  
ATOM   2773  C   HIS A 352     -18.408  20.167  -1.222  1.00 15.00      A    C  
ATOM   2774  O   HIS A 352     -17.803  19.101  -1.337  1.00 15.00      A    O  
ATOM   2775  N   THR A 353     -17.941  21.322  -1.689  1.00 15.00      A    N  
ATOM   2776  HN  THR A 353     -18.475  22.136  -1.571  1.00 15.00      A    H  
ATOM   2777  CA  THR A 353     -16.651  21.409  -2.370  1.00 15.00      A    C  
ATOM   2778  CB  THR A 353     -16.809  21.547  -3.901  1.00 15.00      A    C  
ATOM   2779  OG1 THR A 353     -17.811  22.525  -4.208  1.00 15.00      A    O  
ATOM   2780  HG1 THR A 353     -17.647  22.888  -5.081  1.00 15.00      A    H  
ATOM   2781  CG2 THR A 353     -17.188  20.215  -4.532  1.00 15.00      A    C  
ATOM   2782  C   THR A 353     -15.822  22.576  -1.839  1.00 15.00      A    C  
ATOM   2783  O   THR A 353     -16.334  23.675  -1.656  1.00 15.00      A    O  
ATOM   2784  N   CYS A 354     -14.538  22.328  -1.594  1.00 15.00      A    N  
ATOM   2785  HN  CYS A 354     -14.185  21.428  -1.759  1.00 15.00      A    H  
ATOM   2786  CA  CYS A 354     -13.641  23.364  -1.084  1.00 15.00      A    C  
ATOM   2787  C   CYS A 354     -13.076  24.217  -2.218  1.00 15.00      A    C  
ATOM   2788  O   CYS A 354     -13.697  25.187  -2.653  1.00 15.00      A    O  
ATOM   2789  CB  CYS A 354     -12.497  22.744  -0.274  1.00 15.00      A    C  
ATOM   2790  SG  CYS A 354     -12.777  22.679   1.527  1.00 15.00      A    S  
ATOM   2791  C1  UNK B   1      -8.687  11.073  -5.092  1.00 15.00      B    C  
ATOM   2792  C2  UNK B   1      -9.269  11.092  -3.679  1.00 15.00      B    C  
ATOM   2793  C3  UNK B   1      -8.917  10.101  -2.769  1.00 15.00      B    C  
ATOM   2794  C4  UNK B   1     -10.235  12.201  -3.264  1.00 15.00      B    C  
ATOM   2795  O1  UNK B   1     -10.522  13.106  -4.044  1.00 15.00      B    O  
ATOM   2796  O2  UNK B   1     -10.778  12.190  -2.019  1.00 15.00      B    O  
ATOM   2797  C5  UNK B   1     -11.646  13.316  -1.861  1.00 15.00      B    C  
END
