# Supplementary material for: In silico assessment of biocompatibility and toxicity: molecular docking and dynamics simulation of PMMA-based dental materials for interim prosthetic restorations
Source: J Mater Sci Mater Med. 2024 Jun 4;35(1):28. doi: 10.1007/s10856-024-06799-7 (PMC11150300; doi:10.1007/s10856-024-06799-7)
Supplement: Supplementary file 3 — Supplementary Data 3 [file 10856_2024_6799_MOESM3_ESM.zip › Complexes/Wnt3_PMMA.pdb]

REMARK FILENAME="complex_12w.pdb0"
REMARK ===============================================================
REMARK HADDOCK run for complex
REMARK initial structure: complex_12.pdb
REMARK ===============================================================
REMARK            total,bonds,angles,improper,dihe,vdw,elec,air,cdih,coup,rdcs,vean,dani,xpcs,rg
REMARK energies: -23.9283, 0, 0, 0, 0, -26.3621, 1.57495, 0.858885, 0, 0, 0, 0, 0, 0, 0
REMARK ===============================================================
REMARK            bonds,angles,impropers,dihe,air,cdih,coup,rdcs,vean,dani,xpcs
REMARK rms-dev.: 0,0,0,0,6.553186E-02,0,0, 0, 0, 0, 0
REMARK ===============================================================
REMARK               air,cdih,coup,rdcs,vean,dani,xpcs
REMARK               >0.3,>5,>1,>0,>5,>0.2,>0.2
REMARK violations.: 0, 0, 0, 0, 0, 0, 0
REMARK ===============================================================
REMARK                        CVpartition#,violations,rms
REMARK AIRs cross-validation: 1, 7, 1.42613
REMARK ===============================================================
REMARK NCS energy: 0
REMARK ===============================================================
REMARK Symmetry energy: 0
REMARK ===============================================================
REMARK Membrane restraining energy: 0
REMARK ===============================================================
REMARK Local cross-correlation:  0.0000
REMARK ===============================================================
REMARK Desolvation energy: -7.38527
REMARK Internal energy free molecules: -8293.41
REMARK Internal energy complex: -8150.83
REMARK Binding energy: 110.409
REMARK ===============================================================
REMARK buried surface area: 812.502
REMARK ===============================================================
REMARK water - chain_1: 0 0 0
REMARK water - chain_2: 0 0 0
REMARK ===============================================================
REMARK water - water: 0 0 0
REMARK ===============================================================
REMARK DATE:14-Feb-2024  05:09:36       created by user: enmr
REMARK VERSION:1.3U
ATOM      1  N   LEU A  43       7.012  -2.791 -24.988  1.00 15.00      A    N  
ATOM      2  HN  LEU A  43       7.678  -2.104 -24.774  1.00 15.00      A    H  
ATOM      3  CA  LEU A  43       6.935  -3.984 -24.152  1.00 15.00      A    C  
ATOM      4  CB  LEU A  43       8.053  -4.961 -24.519  1.00 15.00      A    C  
ATOM      5  CG  LEU A  43       7.740  -5.963 -25.630  1.00 15.00      A    C  
ATOM      6  CD1 LEU A  43       8.997  -6.298 -26.413  1.00 15.00      A    C  
ATOM      7  CD2 LEU A  43       7.124  -7.226 -25.046  1.00 15.00      A    C  
ATOM      8  C   LEU A  43       7.027  -3.623 -22.678  1.00 15.00      A    C  
ATOM      9  O   LEU A  43       7.010  -2.443 -22.314  1.00 15.00      A    O  
ATOM     10  N   LEU A  44       7.127  -4.645 -21.832  1.00 15.00      A    N  
ATOM     11  HN  LEU A  44       7.128  -5.560 -22.186  1.00 15.00      A    H  
ATOM     12  CA  LEU A  44       7.236  -4.439 -20.396  1.00 15.00      A    C  
ATOM     13  CB  LEU A  44       6.974  -5.738 -19.635  1.00 15.00      A    C  
ATOM     14  CG  LEU A  44       5.793  -5.713 -18.665  1.00 15.00      A    C  
ATOM     15  CD1 LEU A  44       4.481  -5.885 -19.414  1.00 15.00      A    C  
ATOM     16  CD2 LEU A  44       5.951  -6.779 -17.596  1.00 15.00      A    C  
ATOM     17  C   LEU A  44       8.608  -3.896 -20.025  1.00 15.00      A    C  
ATOM     18  O   LEU A  44       9.580  -4.083 -20.766  1.00 15.00      A    O  
ATOM     19  N   CYS A  45       8.667  -3.204 -18.882  1.00 15.00      A    N  
ATOM     20  HN  CYS A  45       7.844  -3.078 -18.366  1.00 15.00      A    H  
ATOM     21  CA  CYS A  45       9.910  -2.617 -18.377  1.00 15.00      A    C  
ATOM     22  C   CYS A  45      10.387  -1.439 -19.221  1.00 15.00      A    C  
ATOM     23  O   CYS A  45      11.454  -0.876 -18.973  1.00 15.00      A    O  
ATOM     24  CB  CYS A  45      11.011  -3.665 -18.192  1.00 15.00      A    C  
ATOM     25  SG  CYS A  45      10.621  -4.926 -16.937  1.00 15.00      A    S  
ATOM     26  N   GLY A  46       9.588  -1.070 -20.217  1.00 15.00      A    N  
ATOM     27  HN  GLY A  46       8.764  -1.579 -20.389  1.00 15.00      A    H  
ATOM     28  CA  GLY A  46       9.929   0.052 -21.067  1.00 15.00      A    C  
ATOM     29  C   GLY A  46       9.109   1.282 -20.733  1.00 15.00      A    C  
ATOM     30  O   GLY A  46       9.070   2.237 -21.505  1.00 15.00      A    O  
ATOM     31  N   SER A  47       8.453   1.249 -19.575  1.00 15.00      A    N  
ATOM     32  HN  SER A  47       8.528   0.452 -19.010  1.00 15.00      A    H  
ATOM     33  CA  SER A  47       7.621   2.362 -19.125  1.00 15.00      A    C  
ATOM     34  CB  SER A  47       6.247   1.856 -18.685  1.00 15.00      A    C  
ATOM     35  OG  SER A  47       6.366   0.721 -17.845  1.00 15.00      A    O  
ATOM     36  HG  SER A  47       6.163   0.967 -16.940  1.00 15.00      A    H  
ATOM     37  C   SER A  47       8.288   3.132 -17.987  1.00 15.00      A    C  
ATOM     38  O   SER A  47       7.682   4.019 -17.380  1.00 15.00      A    O  
ATOM     39  N   ILE A  48       9.541   2.787 -17.708  1.00 15.00      A    N  
ATOM     40  HN  ILE A  48       9.968   2.078 -18.234  1.00 15.00      A    H  
ATOM     41  CA  ILE A  48      10.301   3.437 -16.647  1.00 15.00      A    C  
ATOM     42  CB  ILE A  48      11.179   2.420 -15.880  1.00 15.00      A    C  
ATOM     43  CG1 ILE A  48      10.295   1.420 -15.128  1.00 15.00      A    C  
ATOM     44  CG2 ILE A  48      12.122   3.121 -14.912  1.00 15.00      A    C  
ATOM     45  CD1 ILE A  48      10.317   0.020 -15.701  1.00 15.00      A    C  
ATOM     46  C   ILE A  48      11.167   4.563 -17.218  1.00 15.00      A    C  
ATOM     47  O   ILE A  48      11.940   4.346 -18.152  1.00 15.00      A    O  
ATOM     48  N   PRO A  49      11.034   5.785 -16.659  1.00 15.00      A    N  
ATOM     49  CA  PRO A  49      11.794   6.960 -17.110  1.00 15.00      A    C  
ATOM     50  CB  PRO A  49      11.407   8.052 -16.109  1.00 15.00      A    C  
ATOM     51  CG  PRO A  49      10.099   7.614 -15.551  1.00 15.00      A    C  
ATOM     52  CD  PRO A  49      10.129   6.112 -15.542  1.00 15.00      A    C  
ATOM     53  C   PRO A  49      13.301   6.739 -17.069  1.00 15.00      A    C  
ATOM     54  O   PRO A  49      13.977   6.835 -18.093  1.00 15.00      A    O  
ATOM     55  N   GLY A  50      13.821   6.440 -15.887  1.00 15.00      A    N  
ATOM     56  HN  GLY A  50      13.231   6.362 -15.105  1.00 15.00      A    H  
ATOM     57  CA  GLY A  50      15.250   6.224 -15.750  1.00 15.00      A    C  
ATOM     58  C   GLY A  50      15.602   4.762 -15.581  1.00 15.00      A    C  
ATOM     59  O   GLY A  50      15.831   4.304 -14.462  1.00 15.00      A    O  
ATOM     60  N   LEU A  51      15.647   4.022 -16.689  1.00 15.00      A    N  
ATOM     61  HN  LEU A  51      15.457   4.436 -17.555  1.00 15.00      A    H  
ATOM     62  CA  LEU A  51      15.971   2.605 -16.634  1.00 15.00      A    C  
ATOM     63  CB  LEU A  51      15.051   1.767 -17.518  1.00 15.00      A    C  
ATOM     64  CG  LEU A  51      15.242   0.246 -17.426  1.00 15.00      A    C  
ATOM     65  CD1 LEU A  51      14.319  -0.355 -16.376  1.00 15.00      A    C  
ATOM     66  CD2 LEU A  51      15.024  -0.407 -18.783  1.00 15.00      A    C  
ATOM     67  C   LEU A  51      17.432   2.317 -16.965  1.00 15.00      A    C  
ATOM     68  O   LEU A  51      17.962   2.742 -17.996  1.00 15.00      A    O  
ATOM     69  N   VAL A  52      18.055   1.566 -16.067  1.00 15.00      A    N  
ATOM     70  HN  VAL A  52      17.545   1.269 -15.284  1.00 15.00      A    H  
ATOM     71  CA  VAL A  52      19.452   1.146 -16.176  1.00 15.00      A    C  
ATOM     72  CB  VAL A  52      20.325   1.964 -15.188  1.00 15.00      A    C  
ATOM     73  CG1 VAL A  52      20.389   3.426 -15.612  1.00 15.00      A    C  
ATOM     74  CG2 VAL A  52      19.795   1.840 -13.757  1.00 15.00      A    C  
ATOM     75  C   VAL A  52      19.489  -0.340 -15.781  1.00 15.00      A    C  
ATOM     76  O   VAL A  52      18.414  -0.886 -15.583  1.00 15.00      A    O  
ATOM     77  N   PRO A  53      20.690  -1.002 -15.758  1.00 15.00      A    N  
ATOM     78  CA  PRO A  53      20.941  -2.408 -15.348  1.00 15.00      A    C  
ATOM     79  CB  PRO A  53      21.799  -2.880 -16.521  1.00 15.00      A    C  
ATOM     80  CG  PRO A  53      22.617  -1.674 -16.881  1.00 15.00      A    C  
ATOM     81  CD  PRO A  53      21.958  -0.461 -16.243  1.00 15.00      A    C  
ATOM     82  C   PRO A  53      19.742  -3.353 -15.108  1.00 15.00      A    C  
ATOM     83  O   PRO A  53      19.756  -4.494 -15.577  1.00 15.00      A    O  
ATOM     84  N   GLN A  55      18.781  -2.899 -14.291  1.00 15.00      A    N  
ATOM     85  HN  GLN A  55      18.908  -2.016 -13.894  1.00 15.00      A    H  
ATOM     86  CA  GLN A  55      17.550  -3.627 -13.944  1.00 15.00      A    C  
ATOM     87  CB  GLN A  55      16.503  -2.653 -13.400  1.00 15.00      A    C  
ATOM     88  CG  GLN A  55      16.987  -1.754 -12.275  1.00 15.00      A    C  
ATOM     89  CD  GLN A  55      16.064  -0.573 -12.048  1.00 15.00      A    C  
ATOM     90  OE1 GLN A  55      16.263   0.502 -12.614  1.00 15.00      A    O  
ATOM     91  NE2 GLN A  55      15.038  -0.771 -11.229  1.00 15.00      A    N  
ATOM     92 HE21 GLN A  55      14.933  -1.658 -10.825  1.00 15.00      A    H  
ATOM     93 HE22 GLN A  55      14.431  -0.022 -11.059  1.00 15.00      A    H  
ATOM     94  C   GLN A  55      16.922  -4.448 -15.082  1.00 15.00      A    C  
ATOM     95  O   GLN A  55      16.122  -5.340 -14.804  1.00 15.00      A    O  
ATOM     96  N   LEU A  56      17.242  -4.143 -16.352  1.00 15.00      A    N  
ATOM     97  HN  LEU A  56      17.857  -3.403 -16.530  1.00 15.00      A    H  
ATOM     98  CA  LEU A  56      16.694  -4.903 -17.486  1.00 15.00      A    C  
ATOM     99  CB  LEU A  56      17.164  -4.305 -18.815  1.00 15.00      A    C  
ATOM    100  CG  LEU A  56      16.387  -4.739 -20.062  1.00 15.00      A    C  
ATOM    101  CD1 LEU A  56      14.923  -4.348 -19.944  1.00 15.00      A    C  
ATOM    102  CD2 LEU A  56      17.005  -4.144 -21.318  1.00 15.00      A    C  
ATOM    103  C   LEU A  56      17.103  -6.377 -17.394  1.00 15.00      A    C  
ATOM    104  O   LEU A  56      16.522  -7.241 -18.058  1.00 15.00      A    O  
ATOM    105  N   ARG A  57      18.105  -6.639 -16.552  1.00 15.00      A    N  
ATOM    106  HN  ARG A  57      18.511  -5.894 -16.067  1.00 15.00      A    H  
ATOM    107  CA  ARG A  57      18.625  -7.975 -16.311  1.00 15.00      A    C  
ATOM    108  CB  ARG A  57      19.919  -7.850 -15.501  1.00 15.00      A    C  
ATOM    109  CG  ARG A  57      21.110  -8.604 -16.069  1.00 15.00      A    C  
ATOM    110  CD  ARG A  57      22.425  -7.923 -15.711  1.00 15.00      A    C  
ATOM    111  NE  ARG A  57      22.805  -6.891 -16.677  1.00 15.00      A    N  
ATOM    112  HE  ARG A  57      22.200  -6.740 -17.442  1.00 15.00      A    H  
ATOM    113  CZ  ARG A  57      23.917  -6.157 -16.586  1.00 15.00      A    C  
ATOM    114  NH1 ARG A  57      24.764  -6.336 -15.578  1.00 15.00      A    N  
ATOM    115 HH11 ARG A  57      24.563  -7.051 -14.846  1.00 15.00      A    H  
ATOM    116 HH12 ARG A  57      25.631  -5.762 -15.513  1.00 15.00      A    H  
ATOM    117  NH2 ARG A  57      24.171  -5.238 -17.509  1.00 15.00      A    N  
ATOM    118 HH21 ARG A  57      23.504  -5.098 -18.295  1.00 15.00      A    H  
ATOM    119 HH22 ARG A  57      25.033  -4.660 -17.451  1.00 15.00      A    H  
ATOM    120  C   ARG A  57      17.611  -8.807 -15.527  1.00 15.00      A    C  
ATOM    121  O   ARG A  57      17.490 -10.010 -15.738  1.00 15.00      A    O  
ATOM    122  N   PHE A  58      16.872  -8.148 -14.631  1.00 15.00      A    N  
ATOM    123  HN  PHE A  58      16.999  -7.181 -14.523  1.00 15.00      A    H  
ATOM    124  CA  PHE A  58      15.865  -8.816 -13.815  1.00 15.00      A    C  
ATOM    125  CB  PHE A  58      15.636  -8.012 -12.533  1.00 15.00      A    C  
ATOM    126  CG  PHE A  58      14.971  -8.778 -11.427  1.00 15.00      A    C  
ATOM    127  CD1 PHE A  58      13.612  -8.642 -11.194  1.00 15.00      A    C  
ATOM    128  CD2 PHE A  58      15.706  -9.629 -10.616  1.00 15.00      A    C  
ATOM    129  CE1 PHE A  58      12.997  -9.343 -10.175  1.00 15.00      A    C  
ATOM    130  CE2 PHE A  58      15.098 -10.333  -9.595  1.00 15.00      A    C  
ATOM    131  CZ  PHE A  58      13.741 -10.190  -9.375  1.00 15.00      A    C  
ATOM    132  C   PHE A  58      14.555  -8.951 -14.587  1.00 15.00      A    C  
ATOM    133  O   PHE A  58      13.740  -9.827 -14.301  1.00 15.00      A    O  
ATOM    134  N   CYS A  59      14.366  -8.077 -15.575  1.00 15.00      A    N  
ATOM    135  HN  CYS A  59      15.057  -7.402 -15.750  1.00 15.00      A    H  
ATOM    136  CA  CYS A  59      13.158  -8.084 -16.395  1.00 15.00      A    C  
ATOM    137  C   CYS A  59      13.135  -9.244 -17.386  1.00 15.00      A    C  
ATOM    138  O   CYS A  59      12.080  -9.812 -17.656  1.00 15.00      A    O  
ATOM    139  CB  CYS A  59      13.014  -6.760 -17.145  1.00 15.00      A    C  
ATOM    140  SG  CYS A  59      12.427  -5.372 -16.126  1.00 15.00      A    S  
ATOM    141  N   ARG A  60      14.297  -9.592 -17.930  1.00 15.00      A    N  
ATOM    142  HN  ARG A  60      15.113  -9.112 -17.671  1.00 15.00      A    H  
ATOM    143  CA  ARG A  60      14.381 -10.681 -18.900  1.00 15.00      A    C  
ATOM    144  CB  ARG A  60      15.357 -10.354 -20.031  1.00 15.00      A    C  
ATOM    145  CG  ARG A  60      14.742  -9.458 -21.093  1.00 15.00      A    C  
ATOM    146  CD  ARG A  60      15.782  -8.589 -21.775  1.00 15.00      A    C  
ATOM    147  NE  ARG A  60      15.169  -7.456 -22.466  1.00 15.00      A    N  
ATOM    148  HE  ARG A  60      14.316  -7.124 -22.118  1.00 15.00      A    H  
ATOM    149  CZ  ARG A  60      15.700  -6.863 -23.529  1.00 15.00      A    C  
ATOM    150  NH1 ARG A  60      16.850  -7.291 -24.029  1.00 15.00      A    N  
ATOM    151 HH11 ARG A  60      17.263  -6.825 -24.862  1.00 15.00      A    H  
ATOM    152 HH12 ARG A  60      17.341  -8.096 -23.588  1.00 15.00      A    H  
ATOM    153  NH2 ARG A  60      15.078  -5.834 -24.089  1.00 15.00      A    N  
ATOM    154 HH21 ARG A  60      15.492  -5.368 -24.921  1.00 15.00      A    H  
ATOM    155 HH22 ARG A  60      14.178  -5.494 -23.696  1.00 15.00      A    H  
ATOM    156  C   ARG A  60      14.677 -12.030 -18.252  1.00 15.00      A    C  
ATOM    157  O   ARG A  60      14.518 -13.077 -18.882  1.00 15.00      A    O  
ATOM    158  N   ASN A  61      15.101 -12.001 -16.992  1.00 15.00      A    N  
ATOM    159  HN  ASN A  61      15.224 -11.138 -16.550  1.00 15.00      A    H  
ATOM    160  CA  ASN A  61      15.389 -13.228 -16.258  1.00 15.00      A    C  
ATOM    161  CB  ASN A  61      16.546 -13.032 -15.276  1.00 15.00      A    C  
ATOM    162  CG  ASN A  61      17.883 -13.401 -15.888  1.00 15.00      A    C  
ATOM    163  OD1 ASN A  61      17.961 -14.261 -16.763  1.00 15.00      A    O  
ATOM    164  ND2 ASN A  61      18.946 -12.755 -15.426  1.00 15.00      A    N  
ATOM    165 HD21 ASN A  61      18.810 -12.084 -14.725  1.00 15.00      A    H  
ATOM    166 HD22 ASN A  61      19.822 -12.977 -15.803  1.00 15.00      A    H  
ATOM    167  C   ASN A  61      14.140 -13.728 -15.538  1.00 15.00      A    C  
ATOM    168  O   ASN A  61      13.856 -14.925 -15.523  1.00 15.00      A    O  
ATOM    169  N   TYR A  62      13.396 -12.800 -14.945  1.00 15.00      A    N  
ATOM    170  HN  TYR A  62      13.684 -11.863 -14.979  1.00 15.00      A    H  
ATOM    171  CA  TYR A  62      12.163 -13.135 -14.243  1.00 15.00      A    C  
ATOM    172  CB  TYR A  62      12.194 -12.604 -12.802  1.00 15.00      A    C  
ATOM    173  CG  TYR A  62      13.196 -13.288 -11.892  1.00 15.00      A    C  
ATOM    174  CD1 TYR A  62      12.780 -14.207 -10.935  1.00 15.00      A    C  
ATOM    175  CD2 TYR A  62      14.557 -13.009 -11.982  1.00 15.00      A    C  
ATOM    176  CE1 TYR A  62      13.687 -14.826 -10.093  1.00 15.00      A    C  
ATOM    177  CE2 TYR A  62      15.471 -13.625 -11.148  1.00 15.00      A    C  
ATOM    178  CZ  TYR A  62      15.031 -14.532 -10.205  1.00 15.00      A    C  
ATOM    179  OH  TYR A  62      15.935 -15.144  -9.365  1.00 15.00      A    O  
ATOM    180  HH  TYR A  62      16.481 -14.476  -8.940  1.00 15.00      A    H  
ATOM    181  C   TYR A  62      10.971 -12.548 -15.001  1.00 15.00      A    C  
ATOM    182  O   TYR A  62      10.249 -11.692 -14.488  1.00 15.00      A    O  
ATOM    183  N   ILE A  63      10.779 -13.022 -16.232  1.00 15.00      A    N  
ATOM    184  HN  ILE A  63      11.384 -13.713 -16.572  1.00 15.00      A    H  
ATOM    185  CA  ILE A  63       9.698 -12.546 -17.094  1.00 15.00      A    C  
ATOM    186  CB  ILE A  63      10.084 -12.682 -18.589  1.00 15.00      A    C  
ATOM    187  CG1 ILE A  63       9.183 -11.825 -19.482  1.00 15.00      A    C  
ATOM    188  CG2 ILE A  63      10.067 -14.138 -19.037  1.00 15.00      A    C  
ATOM    189  CD1 ILE A  63       9.522 -10.351 -19.461  1.00 15.00      A    C  
ATOM    190  C   ILE A  63       8.380 -13.280 -16.818  1.00 15.00      A    C  
ATOM    191  O   ILE A  63       7.304 -12.793 -17.170  1.00 15.00      A    O  
ATOM    192  N   GLU A  64       8.473 -14.446 -16.179  1.00 15.00      A    N  
ATOM    193  HN  GLU A  64       9.357 -14.780 -15.922  1.00 15.00      A    H  
ATOM    194  CA  GLU A  64       7.291 -15.241 -15.856  1.00 15.00      A    C  
ATOM    195  CB  GLU A  64       7.673 -16.691 -15.573  1.00 15.00      A    C  
ATOM    196  CG  GLU A  64       7.492 -17.626 -16.754  1.00 15.00      A    C  
ATOM    197  CD  GLU A  64       7.659 -19.078 -16.360  1.00 15.00      A    C  
ATOM    198  OE1 GLU A  64       6.667 -19.689 -15.907  1.00 15.00      A    O  
ATOM    199  OE2 GLU A  64       8.784 -19.603 -16.498  1.00 15.00      A    O  
ATOM    200  C   GLU A  64       6.527 -14.664 -14.670  1.00 15.00      A    C  
ATOM    201  O   GLU A  64       5.310 -14.819 -14.572  1.00 15.00      A    O  
ATOM    202  N   ILE A  65       7.247 -14.004 -13.765  1.00 15.00      A    N  
ATOM    203  HN  ILE A  65       8.216 -13.917 -13.893  1.00 15.00      A    H  
ATOM    204  CA  ILE A  65       6.622 -13.393 -12.596  1.00 15.00      A    C  
ATOM    205  CB  ILE A  65       7.289 -13.800 -11.265  1.00 15.00      A    C  
ATOM    206  CG1 ILE A  65       8.805 -13.593 -11.309  1.00 15.00      A    C  
ATOM    207  CG2 ILE A  65       6.940 -15.235 -10.897  1.00 15.00      A    C  
ATOM    208  CD1 ILE A  65       9.460 -13.637  -9.945  1.00 15.00      A    C  
ATOM    209  C   ILE A  65       6.613 -11.876 -12.719  1.00 15.00      A    C  
ATOM    210  O   ILE A  65       6.438 -11.162 -11.734  1.00 15.00      A    O  
ATOM    211  N   MET A  66       6.801 -11.392 -13.940  1.00 15.00      A    N  
ATOM    212  HN  MET A  66       6.933 -12.014 -14.687  1.00 15.00      A    H  
ATOM    213  CA  MET A  66       6.803  -9.960 -14.201  1.00 15.00      A    C  
ATOM    214  CB  MET A  66       7.502  -9.620 -15.517  1.00 15.00      A    C  
ATOM    215  CG  MET A  66       8.412  -8.407 -15.412  1.00 15.00      A    C  
ATOM    216  SD  MET A  66       9.574  -8.543 -14.038  1.00 15.00      A    S  
ATOM    217  CE  MET A  66      10.096  -6.839 -13.860  1.00 15.00      A    C  
ATOM    218  C   MET A  66       5.396  -9.346 -14.131  1.00 15.00      A    C  
ATOM    219  O   MET A  66       5.236  -8.257 -13.582  1.00 15.00      A    O  
ATOM    220  N   PRO A  67       4.354 -10.007 -14.702  1.00 15.00      A    N  
ATOM    221  CA  PRO A  67       2.979  -9.491 -14.644  1.00 15.00      A    C  
ATOM    222  CB  PRO A  67       2.160 -10.525 -15.425  1.00 15.00      A    C  
ATOM    223  CG  PRO A  67       3.156 -11.218 -16.286  1.00 15.00      A    C  
ATOM    224  CD  PRO A  67       4.420 -11.257 -15.484  1.00 15.00      A    C  
ATOM    225  C   PRO A  67       2.457  -9.371 -13.212  1.00 15.00      A    C  
ATOM    226  O   PRO A  67       1.563  -8.574 -12.948  1.00 15.00      A    O  
ATOM    227  N   SER A  68       3.005 -10.172 -12.290  1.00 15.00      A    N  
ATOM    228  HN  SER A  68       3.698 -10.814 -12.554  1.00 15.00      A    H  
ATOM    229  CA  SER A  68       2.585 -10.105 -10.891  1.00 15.00      A    C  
ATOM    230  CB  SER A  68       2.817 -11.422 -10.141  1.00 15.00      A    C  
ATOM    231  OG  SER A  68       4.130 -11.908 -10.328  1.00 15.00      A    O  
ATOM    232  HG  SER A  68       4.097 -12.849 -10.516  1.00 15.00      A    H  
ATOM    233  C   SER A  68       3.246  -8.924 -10.183  1.00 15.00      A    C  
ATOM    234  O   SER A  68       2.754  -8.450  -9.161  1.00 15.00      A    O  
ATOM    235  N   VAL A  69       4.370  -8.458 -10.733  1.00 15.00      A    N  
ATOM    236  HN  VAL A  69       4.737  -8.905 -11.525  1.00 15.00      A    H  
ATOM    237  CA  VAL A  69       5.067  -7.299 -10.185  1.00 15.00      A    C  
ATOM    238  CB  VAL A  69       6.557  -7.265 -10.605  1.00 15.00      A    C  
ATOM    239  CG1 VAL A  69       7.262  -6.048 -10.022  1.00 15.00      A    C  
ATOM    240  CG2 VAL A  69       7.263  -8.538 -10.162  1.00 15.00      A    C  
ATOM    241  C   VAL A  69       4.351  -6.036 -10.668  1.00 15.00      A    C  
ATOM    242  O   VAL A  69       4.343  -5.005  -9.992  1.00 15.00      A    O  
ATOM    243  N   ALA A  70       3.733  -6.143 -11.848  1.00 15.00      A    N  
ATOM    244  HN  ALA A  70       3.792  -6.991 -12.339  1.00 15.00      A    H  
ATOM    245  CA  ALA A  70       2.970  -5.044 -12.429  1.00 15.00      A    C  
ATOM    246  CB  ALA A  70       2.816  -5.244 -13.930  1.00 15.00      A    C  
ATOM    247  C   ALA A  70       1.600  -4.984 -11.759  1.00 15.00      A    C  
ATOM    248  O   ALA A  70       1.058  -3.906 -11.512  1.00 15.00      A    O  
ATOM    249  N   GLU A  71       1.057  -6.170 -11.470  1.00 15.00      A    N  
ATOM    250  HN  GLU A  71       1.534  -6.984 -11.734  1.00 15.00      A    H  
ATOM    251  CA  GLU A  71      -0.226  -6.305 -10.792  1.00 15.00      A    C  
ATOM    252  CB  GLU A  71      -0.783  -7.723 -10.987  1.00 15.00      A    C  
ATOM    253  CG  GLU A  71      -1.875  -7.826 -12.039  1.00 15.00      A    C  
ATOM    254  CD  GLU A  71      -3.117  -7.040 -11.664  1.00 15.00      A    C  
ATOM    255  OE1 GLU A  71      -3.137  -5.814 -11.903  1.00 15.00      A    O  
ATOM    256  OE2 GLU A  71      -4.071  -7.650 -11.132  1.00 15.00      A    O  
ATOM    257  C   GLU A  71      -0.053  -6.022  -9.302  1.00 15.00      A    C  
ATOM    258  O   GLU A  71      -1.032  -5.891  -8.564  1.00 15.00      A    O  
ATOM    259  N   GLY A  72       1.216  -5.938  -8.877  1.00 15.00      A    N  
ATOM    260  HN  GLY A  72       1.941  -6.071  -9.524  1.00 15.00      A    H  
ATOM    261  CA  GLY A  72       1.547  -5.656  -7.486  1.00 15.00      A    C  
ATOM    262  C   GLY A  72       1.271  -4.211  -7.121  1.00 15.00      A    C  
ATOM    263  O   GLY A  72       1.351  -3.839  -5.948  1.00 15.00      A    O  
ATOM    264  N   VAL A  73       0.968  -3.408  -8.159  1.00 15.00      A    N  
ATOM    265  HN  VAL A  73       1.008  -3.798  -9.062  1.00 15.00      A    H  
ATOM    266  CA  VAL A  73       0.615  -1.982  -8.037  1.00 15.00      A    C  
ATOM    267  CB  VAL A  73       1.791  -1.006  -7.751  1.00 15.00      A    C  
ATOM    268  CG1 VAL A  73       2.242  -1.031  -6.297  1.00 15.00      A    C  
ATOM    269  CG2 VAL A  73       2.960  -1.256  -8.695  1.00 15.00      A    C  
ATOM    270  C   VAL A  73      -0.613  -1.716  -7.159  1.00 15.00      A    C  
ATOM    271  O   VAL A  73      -1.015  -0.567  -6.985  1.00 15.00      A    O  
ATOM    272  N   LEU A  75      -1.212  -2.787  -6.617  1.00 15.00      A    N  
ATOM    273  HN  LEU A  75      -0.835  -3.680  -6.775  1.00 15.00      A    H  
ATOM    274  CA  LEU A  75      -2.396  -2.661  -5.769  1.00 15.00      A    C  
ATOM    275  CB  LEU A  75      -3.063  -4.016  -5.511  1.00 15.00      A    C  
ATOM    276  CG  LEU A  75      -2.438  -4.901  -4.431  1.00 15.00      A    C  
ATOM    277  CD1 LEU A  75      -3.498  -5.799  -3.805  1.00 15.00      A    C  
ATOM    278  CD2 LEU A  75      -1.302  -5.740  -5.005  1.00 15.00      A    C  
ATOM    279  C   LEU A  75      -2.052  -1.965  -4.459  1.00 15.00      A    C  
ATOM    280  O   LEU A  75      -2.925  -1.700  -3.636  1.00 15.00      A    O  
ATOM    281  N   GLY A  76      -0.761  -1.690  -4.270  1.00 15.00      A    N  
ATOM    282  HN  GLY A  76      -0.108  -1.970  -4.946  1.00 15.00      A    H  
ATOM    283  CA  GLY A  76      -0.311  -0.983  -3.093  1.00 15.00      A    C  
ATOM    284  C   GLY A  76      -0.820   0.443  -3.123  1.00 15.00      A    C  
ATOM    285  O   GLY A  76      -1.073   1.044  -2.081  1.00 15.00      A    O  
ATOM    286  N   ILE A  77      -0.982   0.976  -4.337  1.00 15.00      A    N  
ATOM    287  HN  ILE A  77      -0.748   0.444  -5.126  1.00 15.00      A    H  
ATOM    288  CA  ILE A  77      -1.496   2.331  -4.527  1.00 15.00      A    C  
ATOM    289  CB  ILE A  77      -1.215   2.851  -5.959  1.00 15.00      A    C  
ATOM    290  CG1 ILE A  77       0.276   2.720  -6.303  1.00 15.00      A    C  
ATOM    291  CG2 ILE A  77      -1.675   4.295  -6.119  1.00 15.00      A    C  
ATOM    292  CD1 ILE A  77       1.199   3.479  -5.372  1.00 15.00      A    C  
ATOM    293  C   ILE A  77      -3.003   2.348  -4.261  1.00 15.00      A    C  
ATOM    294  O   ILE A  77      -3.568   3.375  -3.889  1.00 15.00      A    O  
ATOM    295  N   GLN A  78      -3.640   1.190  -4.443  1.00 15.00      A    N  
ATOM    296  HN  GLN A  78      -3.129   0.406  -4.739  1.00 15.00      A    H  
ATOM    297  CA  GLN A  78      -5.075   1.051  -4.209  1.00 15.00      A    C  
ATOM    298  CB  GLN A  78      -5.576  -0.278  -4.782  1.00 15.00      A    C  
ATOM    299  CG  GLN A  78      -7.085  -0.456  -4.746  1.00 15.00      A    C  
ATOM    300  CD  GLN A  78      -7.530  -1.767  -5.366  1.00 15.00      A    C  
ATOM    301  OE1 GLN A  78      -6.876  -2.297  -6.264  1.00 15.00      A    O  
ATOM    302  NE2 GLN A  78      -8.652  -2.296  -4.893  1.00 15.00      A    N  
ATOM    303 HE21 GLN A  78      -9.124  -1.818  -4.180  1.00 15.00      A    H  
ATOM    304 HE22 GLN A  78      -8.961  -3.143  -5.275  1.00 15.00      A    H  
ATOM    305  C   GLN A  78      -5.362   1.126  -2.711  1.00 15.00      A    C  
ATOM    306  O   GLN A  78      -6.373   1.687  -2.285  1.00 15.00      A    O  
ATOM    307  N   GLU A  79      -4.453   0.556  -1.921  1.00 15.00      A    N  
ATOM    308  HN  GLU A  79      -3.681   0.111  -2.330  1.00 15.00      A    H  
ATOM    309  CA  GLU A  79      -4.571   0.570  -0.468  1.00 15.00      A    C  
ATOM    310  CB  GLU A  79      -3.742  -0.564   0.139  1.00 15.00      A    C  
ATOM    311  CG  GLU A  79      -4.220  -1.033   1.506  1.00 15.00      A    C  
ATOM    312  CD  GLU A  79      -5.587  -1.691   1.457  1.00 15.00      A    C  
ATOM    313  OE1 GLU A  79      -5.729  -2.718   0.759  1.00 15.00      A    O  
ATOM    314  OE2 GLU A  79      -6.515  -1.183   2.122  1.00 15.00      A    O  
ATOM    315  C   GLU A  79      -4.097   1.918   0.071  1.00 15.00      A    C  
ATOM    316  O   GLU A  79      -4.451   2.318   1.180  1.00 15.00      A    O  
ATOM    317  N   CYS A  80      -3.290   2.613  -0.738  1.00 15.00      A    N  
ATOM    318  HN  CYS A  80      -3.038   2.225  -1.602  1.00 15.00      A    H  
ATOM    319  CA  CYS A  80      -2.769   3.930  -0.377  1.00 15.00      A    C  
ATOM    320  C   CYS A  80      -3.903   4.948  -0.349  1.00 15.00      A    C  
ATOM    321  O   CYS A  80      -3.917   5.858   0.478  1.00 15.00      A    O  
ATOM    322  CB  CYS A  80      -1.698   4.372  -1.384  1.00 15.00      A    C  
ATOM    323  SG  CYS A  80      -0.950   6.003  -1.045  1.00 15.00      A    S  
ATOM    324  N   GLN A  81      -4.859   4.772  -1.258  1.00 15.00      A    N  
ATOM    325  HN  GLN A  81      -4.786   4.021  -1.885  1.00 15.00      A    H  
ATOM    326  CA  GLN A  81      -6.009   5.660  -1.350  1.00 15.00      A    C  
ATOM    327  CB  GLN A  81      -6.555   5.676  -2.778  1.00 15.00      A    C  
ATOM    328  CG  GLN A  81      -5.593   6.263  -3.797  1.00 15.00      A    C  
ATOM    329  CD  GLN A  81      -6.083   6.109  -5.221  1.00 15.00      A    C  
ATOM    330  OE1 GLN A  81      -6.806   6.960  -5.737  1.00 15.00      A    O  
ATOM    331  NE2 GLN A  81      -5.684   5.021  -5.867  1.00 15.00      A    N  
ATOM    332 HE21 GLN A  81      -5.103   4.389  -5.394  1.00 15.00      A    H  
ATOM    333 HE22 GLN A  81      -5.985   4.895  -6.791  1.00 15.00      A    H  
ATOM    334  C   GLN A  81      -7.104   5.249  -0.370  1.00 15.00      A    C  
ATOM    335  O   GLN A  81      -7.983   6.046  -0.042  1.00 15.00      A    O  
ATOM    336  N   HIS A  82      -7.047   4.000   0.094  1.00 15.00      A    N  
ATOM    337  HN  HIS A  82      -6.328   3.408  -0.212  1.00 15.00      A    H  
ATOM    338  CA  HIS A  82      -8.031   3.493   1.044  1.00 15.00      A    C  
ATOM    339  CB  HIS A  82      -8.035   1.962   1.077  1.00 15.00      A    C  
ATOM    340  CG  HIS A  82      -9.140   1.388   1.912  1.00 15.00      A    C  
ATOM    341  ND1 HIS A  82      -8.903   0.898   3.175  1.00 15.00      A    N  
ATOM    342  CD2 HIS A  82     -10.462   1.273   1.630  1.00 15.00      A    C  
ATOM    343  CE1 HIS A  82     -10.074   0.501   3.634  1.00 15.00      A    C  
ATOM    344  NE2 HIS A  82     -11.046   0.708   2.734  1.00 15.00      A    N  
ATOM    345  HE2 HIS A  82     -11.996   0.496   2.843  1.00 15.00      A    H  
ATOM    346  C   HIS A  82      -7.782   4.059   2.440  1.00 15.00      A    C  
ATOM    347  O   HIS A  82      -8.720   4.452   3.134  1.00 15.00      A    O  
ATOM    348  N   GLN A  83      -6.514   4.093   2.848  1.00 15.00      A    N  
ATOM    349  HN  GLN A  83      -5.812   3.747   2.258  1.00 15.00      A    H  
ATOM    350  CA  GLN A  83      -6.146   4.629   4.156  1.00 15.00      A    C  
ATOM    351  CB  GLN A  83      -4.705   4.253   4.516  1.00 15.00      A    C  
ATOM    352  CG  GLN A  83      -4.477   2.770   4.783  1.00 15.00      A    C  
ATOM    353  CD  GLN A  83      -5.363   2.215   5.885  1.00 15.00      A    C  
ATOM    354  OE1 GLN A  83      -5.161   2.506   7.064  1.00 15.00      A    O  
ATOM    355  NE2 GLN A  83      -6.331   1.387   5.510  1.00 15.00      A    N  
ATOM    356 HE21 GLN A  83      -6.421   1.180   4.557  1.00 15.00      A    H  
ATOM    357 HE22 GLN A  83      -6.914   1.011   6.204  1.00 15.00      A    H  
ATOM    358  C   GLN A  83      -6.320   6.148   4.182  1.00 15.00      A    C  
ATOM    359  O   GLN A  83      -6.606   6.735   5.226  1.00 15.00      A    O  
ATOM    360  N   PHE A  84      -6.148   6.774   3.019  1.00 15.00      A    N  
ATOM    361  HN  PHE A  84      -5.913   6.246   2.227  1.00 15.00      A    H  
ATOM    362  CA  PHE A  84      -6.302   8.220   2.883  1.00 15.00      A    C  
ATOM    363  CB  PHE A  84      -5.136   8.803   2.077  1.00 15.00      A    C  
ATOM    364  CG  PHE A  84      -3.846   8.905   2.844  1.00 15.00      A    C  
ATOM    365  CD1 PHE A  84      -2.820   7.999   2.629  1.00 15.00      A    C  
ATOM    366  CD2 PHE A  84      -3.659   9.911   3.777  1.00 15.00      A    C  
ATOM    367  CE1 PHE A  84      -1.633   8.094   3.331  1.00 15.00      A    C  
ATOM    368  CE2 PHE A  84      -2.476  10.012   4.483  1.00 15.00      A    C  
ATOM    369  CZ  PHE A  84      -1.461   9.102   4.260  1.00 15.00      A    C  
ATOM    370  C   PHE A  84      -7.629   8.544   2.195  1.00 15.00      A    C  
ATOM    371  O   PHE A  84      -7.703   9.426   1.337  1.00 15.00      A    O  
ATOM    372  N   ARG A  85      -8.675   7.822   2.597  1.00 15.00      A    N  
ATOM    373  HN  ARG A  85      -8.541   7.153   3.299  1.00 15.00      A    H  
ATOM    374  CA  ARG A  85     -10.013   7.983   2.028  1.00 15.00      A    C  
ATOM    375  CB  ARG A  85     -10.953   6.891   2.555  1.00 15.00      A    C  
ATOM    376  CG  ARG A  85     -10.992   6.777   4.073  1.00 15.00      A    C  
ATOM    377  CD  ARG A  85     -11.926   5.667   4.527  1.00 15.00      A    C  
ATOM    378  NE  ARG A  85     -11.196   4.505   5.033  1.00 15.00      A    N  
ATOM    379  HE  ARG A  85     -10.280   4.369   4.709  1.00 15.00      A    H  
ATOM    380  CZ  ARG A  85     -11.704   3.632   5.901  1.00 15.00      A    C  
ATOM    381  NH1 ARG A  85     -12.940   3.788   6.360  1.00 15.00      A    N  
ATOM    382 HH11 ARG A  85     -13.515   4.594   6.041  1.00 15.00      A    H  
ATOM    383 HH12 ARG A  85     -13.334   3.104   7.038  1.00 15.00      A    H  
ATOM    384  NH2 ARG A  85     -10.975   2.603   6.314  1.00 15.00      A    N  
ATOM    385 HH21 ARG A  85     -10.005   2.477   5.961  1.00 15.00      A    H  
ATOM    386 HH22 ARG A  85     -11.373   1.922   6.992  1.00 15.00      A    H  
ATOM    387  C   ARG A  85     -10.615   9.373   2.267  1.00 15.00      A    C  
ATOM    388  O   ARG A  85     -11.149   9.986   1.341  1.00 15.00      A    O  
ATOM    389  N   GLY A  86     -10.530   9.866   3.504  1.00 15.00      A    N  
ATOM    390  HN  GLY A  86     -10.085   9.340   4.202  1.00 15.00      A    H  
ATOM    391  CA  GLY A  86     -11.090  11.170   3.824  1.00 15.00      A    C  
ATOM    392  C   GLY A  86     -10.081  12.131   4.422  1.00 15.00      A    C  
ATOM    393  O   GLY A  86     -10.353  12.776   5.435  1.00 15.00      A    O  
ATOM    394  N   ARG A  87      -8.913  12.227   3.797  1.00 15.00      A    N  
ATOM    395  HN  ARG A  87      -8.754  11.686   2.996  1.00 15.00      A    H  
ATOM    396  CA  ARG A  87      -7.867  13.130   4.268  1.00 15.00      A    C  
ATOM    397  CB  ARG A  87      -6.595  12.355   4.636  1.00 15.00      A    C  
ATOM    398  CG  ARG A  87      -6.646  11.637   5.982  1.00 15.00      A    C  
ATOM    399  CD  ARG A  87      -5.270  11.625   6.634  1.00 15.00      A    C  
ATOM    400  NE  ARG A  87      -5.226  10.861   7.881  1.00 15.00      A    N  
ATOM    401  HE  ARG A  87      -5.806  10.072   7.953  1.00 15.00      A    H  
ATOM    402  CZ  ARG A  87      -4.437  11.175   8.911  1.00 15.00      A    C  
ATOM    403  NH1 ARG A  87      -3.640  12.233   8.845  1.00 15.00      A    N  
ATOM    404 HH11 ARG A  87      -3.621  12.820   7.986  1.00 15.00      A    H  
ATOM    405 HH12 ARG A  87      -3.028  12.475   9.650  1.00 15.00      A    H  
ATOM    406  NH2 ARG A  87      -4.429  10.420  10.000  1.00 15.00      A    N  
ATOM    407 HH21 ARG A  87      -5.037   9.577  10.054  1.00 15.00      A    H  
ATOM    408 HH22 ARG A  87      -3.815  10.669  10.802  1.00 15.00      A    H  
ATOM    409  C   ARG A  87      -7.553  14.189   3.216  1.00 15.00      A    C  
ATOM    410  O   ARG A  87      -8.029  14.106   2.083  1.00 15.00      A    O  
ATOM    411  N   ARG A  88      -6.760  15.186   3.605  1.00 15.00      A    N  
ATOM    412  HN  ARG A  88      -6.438  15.202   4.531  1.00 15.00      A    H  
ATOM    413  CA  ARG A  88      -6.368  16.269   2.702  1.00 15.00      A    C  
ATOM    414  CB  ARG A  88      -5.546  17.315   3.456  1.00 15.00      A    C  
ATOM    415  CG  ARG A  88      -6.353  18.042   4.524  1.00 15.00      A    C  
ATOM    416  CD  ARG A  88      -5.475  18.838   5.475  1.00 15.00      A    C  
ATOM    417  NE  ARG A  88      -6.279  19.680   6.358  1.00 15.00      A    N  
ATOM    418  HE  ARG A  88      -7.254  19.638   6.255  1.00 15.00      A    H  
ATOM    419  CZ  ARG A  88      -5.776  20.483   7.290  1.00 15.00      A    C  
ATOM    420  NH1 ARG A  88      -4.468  20.556   7.488  1.00 15.00      A    N  
ATOM    421 HH11 ARG A  88      -3.822  19.977   6.915  1.00 15.00      A    H  
ATOM    422 HH12 ARG A  88      -4.087  21.190   8.217  1.00 15.00      A    H  
ATOM    423  NH2 ARG A  88      -6.594  21.208   8.041  1.00 15.00      A    N  
ATOM    424 HH21 ARG A  88      -7.622  21.141   7.899  1.00 15.00      A    H  
ATOM    425 HH22 ARG A  88      -6.208  21.846   8.765  1.00 15.00      A    H  
ATOM    426  C   ARG A  88      -5.630  15.743   1.465  1.00 15.00      A    C  
ATOM    427  O   ARG A  88      -5.832  16.234   0.355  1.00 15.00      A    O  
ATOM    428  N   TRP A  89      -4.779  14.741   1.667  1.00 15.00      A    N  
ATOM    429  HN  TRP A  89      -4.640  14.413   2.578  1.00 15.00      A    H  
ATOM    430  CA  TRP A  89      -4.047  14.109   0.572  1.00 15.00      A    C  
ATOM    431  CB  TRP A  89      -2.561  13.995   0.926  1.00 15.00      A    C  
ATOM    432  CG  TRP A  89      -1.692  13.517  -0.199  1.00 15.00      A    C  
ATOM    433  CD1 TRP A  89      -1.318  14.222  -1.307  1.00 15.00      A    C  
ATOM    434  CD2 TRP A  89      -1.071  12.231  -0.315  1.00 15.00      A    C  
ATOM    435  NE1 TRP A  89      -0.507  13.454  -2.107  1.00 15.00      A    N  
ATOM    436  HE1 TRP A  89      -0.111  13.739  -2.958  1.00 15.00      A    H  
ATOM    437  CE2 TRP A  89      -0.340  12.226  -1.519  1.00 15.00      A    C  
ATOM    438  CE3 TRP A  89      -1.063  11.082   0.484  1.00 15.00      A    C  
ATOM    439  CZ2 TRP A  89       0.392  11.118  -1.943  1.00 15.00      A    C  
ATOM    440  CZ3 TRP A  89      -0.336   9.985   0.062  1.00 15.00      A    C  
ATOM    441  CH2 TRP A  89       0.382  10.010  -1.140  1.00 15.00      A    C  
ATOM    442  C   TRP A  89      -4.652  12.723   0.345  1.00 15.00      A    C  
ATOM    443  O   TRP A  89      -4.724  11.922   1.278  1.00 15.00      A    O  
ATOM    444  N   ASN A  90      -5.092  12.435  -0.880  1.00 15.00      A    N  
ATOM    445  HN  ASN A  90      -4.985  13.091  -1.600  1.00 15.00      A    H  
ATOM    446  CA  ASN A  90      -5.733  11.150  -1.160  1.00 15.00      A    C  
ATOM    447  CB  ASN A  90      -7.187  11.311  -1.625  1.00 15.00      A    C  
ATOM    448  CG  ASN A  90      -7.347  12.090  -2.918  1.00 15.00      A    C  
ATOM    449  OD1 ASN A  90      -6.536  12.953  -3.254  1.00 15.00      A    O  
ATOM    450  ND2 ASN A  90      -8.414  11.789  -3.647  1.00 15.00      A    N  
ATOM    451 HD21 ASN A  90      -9.021  11.096  -3.312  1.00 15.00      A    H  
ATOM    452 HD22 ASN A  90      -8.551  12.268  -4.490  1.00 15.00      A    H  
ATOM    453  C   ASN A  90      -4.938  10.178  -2.041  1.00 15.00      A    C  
ATOM    454  O   ASN A  90      -5.511   9.225  -2.569  1.00 15.00      A    O  
ATOM    455  N   CYS A  91      -3.631  10.420  -2.198  1.00 15.00      A    N  
ATOM    456  HN  CYS A  91      -3.244  11.218  -1.782  1.00 15.00      A    H  
ATOM    457  CA  CYS A  91      -2.752   9.525  -2.975  1.00 15.00      A    C  
ATOM    458  C   CYS A  91      -3.158   9.380  -4.453  1.00 15.00      A    C  
ATOM    459  O   CYS A  91      -2.853   8.368  -5.085  1.00 15.00      A    O  
ATOM    460  CB  CYS A  91      -2.705   8.143  -2.293  1.00 15.00      A    C  
ATOM    461  SG  CYS A  91      -1.290   7.080  -2.737  1.00 15.00      A    S  
ATOM    462  N   THR A  92      -3.824  10.393  -5.010  1.00 15.00      A    N  
ATOM    463  HN  THR A  92      -4.038  11.182  -4.471  1.00 15.00      A    H  
ATOM    464  CA  THR A  92      -4.257  10.342  -6.412  1.00 15.00      A    C  
ATOM    465  CB  THR A  92      -5.579  11.099  -6.637  1.00 15.00      A    C  
ATOM    466  OG1 THR A  92      -5.525  12.379  -5.992  1.00 15.00      A    O  
ATOM    467  HG1 THR A  92      -6.128  12.985  -6.432  1.00 15.00      A    H  
ATOM    468  CG2 THR A  92      -6.754  10.301  -6.098  1.00 15.00      A    C  
ATOM    469  C   THR A  92      -3.204  10.881  -7.382  1.00 15.00      A    C  
ATOM    470  O   THR A  92      -3.320  10.700  -8.594  1.00 15.00      A    O  
ATOM    471  N   THR A  93      -2.178  11.535  -6.850  1.00 15.00      A    N  
ATOM    472  HN  THR A  93      -2.130  11.641  -5.878  1.00 15.00      A    H  
ATOM    473  CA  THR A  93      -1.119  12.105  -7.680  1.00 15.00      A    C  
ATOM    474  CB  THR A  93      -0.555  13.392  -7.050  1.00 15.00      A    C  
ATOM    475  OG1 THR A  93      -0.327  13.182  -5.649  1.00 15.00      A    O  
ATOM    476  HG1 THR A  93      -0.605  12.294  -5.408  1.00 15.00      A    H  
ATOM    477  CG2 THR A  93      -1.529  14.545  -7.236  1.00 15.00      A    C  
ATOM    478  C   THR A  93       0.025  11.120  -7.922  1.00 15.00      A    C  
ATOM    479  O   THR A  93       1.077  11.497  -8.439  1.00 15.00      A    O  
ATOM    480  N   ILE A  94      -0.189   9.859  -7.554  1.00 15.00      A    N  
ATOM    481  HN  ILE A  94      -1.053   9.618  -7.159  1.00 15.00      A    H  
ATOM    482  CA  ILE A  94       0.829   8.824  -7.718  1.00 15.00      A    C  
ATOM    483  CB  ILE A  94       1.010   8.024  -6.404  1.00 15.00      A    C  
ATOM    484  CG1 ILE A  94       0.994   8.951  -5.180  1.00 15.00      A    C  
ATOM    485  CG2 ILE A  94       2.287   7.192  -6.439  1.00 15.00      A    C  
ATOM    486  CD1 ILE A  94       2.173   9.898  -5.094  1.00 15.00      A    C  
ATOM    487  C   ILE A  94       0.442   7.842  -8.827  1.00 15.00      A    C  
ATOM    488  O   ILE A  94      -0.741   7.595  -9.059  1.00 15.00      A    O  
ATOM    489  N   ASP A  95       1.447   7.292  -9.512  1.00 15.00      A    N  
ATOM    490  HN  ASP A  95       2.369   7.550  -9.299  1.00 15.00      A    H  
ATOM    491  CA  ASP A  95       1.209   6.318 -10.575  1.00 15.00      A    C  
ATOM    492  CB  ASP A  95       2.342   6.355 -11.607  1.00 15.00      A    C  
ATOM    493  CG  ASP A  95       1.837   6.499 -13.033  1.00 15.00      A    C  
ATOM    494  OD1 ASP A  95       0.605   6.590 -13.224  1.00 15.00      A    O  
ATOM    495  OD2 ASP A  95       2.676   6.525 -13.960  1.00 15.00      A    O  
ATOM    496  C   ASP A  95       1.083   4.916  -9.978  1.00 15.00      A    C  
ATOM    497  O   ASP A  95       1.637   4.636  -8.914  1.00 15.00      A    O  
ATOM    498  N   ASP A  96       0.358   4.039 -10.665  1.00 15.00      A    N  
ATOM    499  HN  ASP A  96      -0.044   4.313 -11.517  1.00 15.00      A    H  
ATOM    500  CA  ASP A  96       0.154   2.669 -10.188  1.00 15.00      A    C  
ATOM    501  CB  ASP A  96      -1.341   2.355 -10.047  1.00 15.00      A    C  
ATOM    502  CG  ASP A  96      -2.153   2.660 -11.297  1.00 15.00      A    C  
ATOM    503  OD1 ASP A  96      -1.560   2.768 -12.392  1.00 15.00      A    O  
ATOM    504  OD2 ASP A  96      -3.391   2.781 -11.178  1.00 15.00      A    O  
ATOM    505  C   ASP A  96       0.834   1.646 -11.094  1.00 15.00      A    C  
ATOM    506  O   ASP A  96       0.507   0.458 -11.071  1.00 15.00      A    O  
ATOM    507  N   SER A  97       1.787   2.120 -11.883  1.00 15.00      A    N  
ATOM    508  HN  SER A  97       2.005   3.073 -11.843  1.00 15.00      A    H  
ATOM    509  CA  SER A  97       2.520   1.269 -12.806  1.00 15.00      A    C  
ATOM    510  CB  SER A  97       2.702   2.009 -14.133  1.00 15.00      A    C  
ATOM    511  OG  SER A  97       3.220   3.311 -13.913  1.00 15.00      A    O  
ATOM    512  HG  SER A  97       4.021   3.432 -14.428  1.00 15.00      A    H  
ATOM    513  C   SER A  97       3.884   0.897 -12.238  1.00 15.00      A    C  
ATOM    514  O   SER A  97       4.142   1.075 -11.046  1.00 15.00      A    O  
ATOM    515  N   LEU A  98       4.754   0.380 -13.104  1.00 15.00      A    N  
ATOM    516  HN  LEU A  98       4.477   0.250 -14.033  1.00 15.00      A    H  
ATOM    517  CA  LEU A  98       6.106  -0.001 -12.708  1.00 15.00      A    C  
ATOM    518  CB  LEU A  98       6.655  -1.073 -13.651  1.00 15.00      A    C  
ATOM    519  CG  LEU A  98       6.182  -2.505 -13.394  1.00 15.00      A    C  
ATOM    520  CD1 LEU A  98       6.249  -3.326 -14.673  1.00 15.00      A    C  
ATOM    521  CD2 LEU A  98       7.019  -3.152 -12.302  1.00 15.00      A    C  
ATOM    522  C   LEU A  98       7.029   1.217 -12.706  1.00 15.00      A    C  
ATOM    523  O   LEU A  98       8.246   1.087 -12.582  1.00 15.00      A    O  
ATOM    524  N   ALA A  99       6.431   2.401 -12.832  1.00 15.00      A    N  
ATOM    525  HN  ALA A  99       5.453   2.432 -12.913  1.00 15.00      A    H  
ATOM    526  CA  ALA A  99       7.180   3.652 -12.846  1.00 15.00      A    C  
ATOM    527  CB  ALA A  99       6.300   4.777 -13.362  1.00 15.00      A    C  
ATOM    528  C   ALA A  99       7.696   3.993 -11.455  1.00 15.00      A    C  
ATOM    529  O   ALA A  99       8.620   4.793 -11.305  1.00 15.00      A    O  
ATOM    530  N   ILE A 100       7.096   3.367 -10.442  1.00 15.00      A    N  
ATOM    531  HN  ILE A 100       6.373   2.733 -10.637  1.00 15.00      A    H  
ATOM    532  CA  ILE A 100       7.484   3.591  -9.055  1.00 15.00      A    C  
ATOM    533  CB  ILE A 100       6.500   2.907  -8.077  1.00 15.00      A    C  
ATOM    534  CG1 ILE A 100       6.653   3.461  -6.658  1.00 15.00      A    C  
ATOM    535  CG2 ILE A 100       6.667   1.396  -8.087  1.00 15.00      A    C  
ATOM    536  CD1 ILE A 100       6.212   4.900  -6.506  1.00 15.00      A    C  
ATOM    537  C   ILE A 100       8.918   3.114  -8.797  1.00 15.00      A    C  
ATOM    538  O   ILE A 100       9.608   3.634  -7.919  1.00 15.00      A    O  
ATOM    539  N   PHE A 101       9.359   2.125  -9.578  1.00 15.00      A    N  
ATOM    540  HN  PHE A 101       8.754   1.741 -10.251  1.00 15.00      A    H  
ATOM    541  CA  PHE A 101      10.711   1.593  -9.453  1.00 15.00      A    C  
ATOM    542  CB  PHE A 101      10.757   0.110  -9.847  1.00 15.00      A    C  
ATOM    543  CG  PHE A 101      10.314  -0.825  -8.756  1.00 15.00      A    C  
ATOM    544  CD1 PHE A 101      11.218  -1.283  -7.809  1.00 15.00      A    C  
ATOM    545  CD2 PHE A 101       8.995  -1.244  -8.676  1.00 15.00      A    C  
ATOM    546  CE1 PHE A 101      10.814  -2.139  -6.804  1.00 15.00      A    C  
ATOM    547  CE2 PHE A 101       8.585  -2.099  -7.675  1.00 15.00      A    C  
ATOM    548  CZ  PHE A 101       9.495  -2.548  -6.738  1.00 15.00      A    C  
ATOM    549  C   PHE A 101      11.681   2.402 -10.309  1.00 15.00      A    C  
ATOM    550  O   PHE A 101      11.336   2.844 -11.405  1.00 15.00      A    O  
ATOM    551  N   GLY A 102      12.889   2.608  -9.794  1.00 15.00      A    N  
ATOM    552  HN  GLY A 102      13.100   2.245  -8.912  1.00 15.00      A    H  
ATOM    553  CA  GLY A 102      13.893   3.367 -10.518  1.00 15.00      A    C  
ATOM    554  C   GLY A 102      14.373   4.571  -9.729  1.00 15.00      A    C  
ATOM    555  O   GLY A 102      14.457   4.510  -8.507  1.00 15.00      A    O  
ATOM    556  N   PRO A 103      14.680   5.689 -10.401  1.00 15.00      A    N  
ATOM    557  CA  PRO A 103      15.158   6.903  -9.726  1.00 15.00      A    C  
ATOM    558  CB  PRO A 103      15.420   7.884 -10.875  1.00 15.00      A    C  
ATOM    559  CG  PRO A 103      15.480   7.045 -12.105  1.00 15.00      A    C  
ATOM    560  CD  PRO A 103      14.581   5.872 -11.857  1.00 15.00      A    C  
ATOM    561  C   PRO A 103      14.107   7.485  -8.783  1.00 15.00      A    C  
ATOM    562  O   PRO A 103      12.956   7.671  -9.170  1.00 15.00      A    O  
ATOM    563  N   VAL A 104      14.512   7.760  -7.548  1.00 15.00      A    N  
ATOM    564  HN  VAL A 104      15.438   7.567  -7.298  1.00 15.00      A    H  
ATOM    565  CA  VAL A 104      13.614   8.338  -6.553  1.00 15.00      A    C  
ATOM    566  CB  VAL A 104      13.770   7.635  -5.187  1.00 15.00      A    C  
ATOM    567  CG1 VAL A 104      12.576   7.928  -4.291  1.00 15.00      A    C  
ATOM    568  CG2 VAL A 104      13.961   6.133  -5.363  1.00 15.00      A    C  
ATOM    569  C   VAL A 104      13.945   9.819  -6.380  1.00 15.00      A    C  
ATOM    570  O   VAL A 104      15.028  10.164  -5.906  1.00 15.00      A    O  
ATOM    571  N   LEU A 105      13.020  10.700  -6.763  1.00 15.00      A    N  
ATOM    572  HN  LEU A 105      12.165  10.381  -7.120  1.00 15.00      A    H  
ATOM    573  CA  LEU A 105      13.265  12.138  -6.658  1.00 15.00      A    C  
ATOM    574  CB  LEU A 105      13.581  12.737  -8.035  1.00 15.00      A    C  
ATOM    575  CG  LEU A 105      14.622  11.993  -8.877  1.00 15.00      A    C  
ATOM    576  CD1 LEU A 105      13.952  11.243 -10.019  1.00 15.00      A    C  
ATOM    577  CD2 LEU A 105      15.675  12.953  -9.405  1.00 15.00      A    C  
ATOM    578  C   LEU A 105      12.104  12.892  -6.010  1.00 15.00      A    C  
ATOM    579  O   LEU A 105      12.069  14.123  -6.035  1.00 15.00      A    O  
ATOM    580  N   ASP A 106      11.165  12.155  -5.421  1.00 15.00      A    N  
ATOM    581  HN  ASP A 106      11.248  11.181  -5.428  1.00 15.00      A    H  
ATOM    582  CA  ASP A 106      10.011  12.769  -4.769  1.00 15.00      A    C  
ATOM    583  CB  ASP A 106       8.768  11.874  -4.867  1.00 15.00      A    C  
ATOM    584  CG  ASP A 106       9.012  10.440  -4.424  1.00 15.00      A    C  
ATOM    585  OD1 ASP A 106       9.458  10.236  -3.273  1.00 15.00      A    O  
ATOM    586  OD2 ASP A 106       8.753   9.519  -5.226  1.00 15.00      A    O  
ATOM    587  C   ASP A 106      10.304  13.134  -3.316  1.00 15.00      A    C  
ATOM    588  O   ASP A 106      11.383  12.850  -2.796  1.00 15.00      A    O  
ATOM    589  N   ALA A 108      10.470  14.309   0.071  1.00 15.00      A    N  
ATOM    590  HN  ALA A 108      11.129  14.998  -0.160  1.00 15.00      A    H  
ATOM    591  CA  ALA A 108      10.723  13.444   1.214  1.00 15.00      A    C  
ATOM    592  CB  ALA A 108      12.180  13.544   1.634  1.00 15.00      A    C  
ATOM    593  C   ALA A 108       9.803  13.798   2.375  1.00 15.00      A    C  
ATOM    594  O   ALA A 108      10.208  14.462   3.324  1.00 15.00      A    O  
ATOM    595  N   THR A 109       8.559  13.344   2.288  1.00 15.00      A    N  
ATOM    596  HN  THR A 109       8.304  12.807   1.510  1.00 15.00      A    H  
ATOM    597  CA  THR A 109       7.565  13.614   3.319  1.00 15.00      A    C  
ATOM    598  CB  THR A 109       6.345  14.341   2.714  1.00 15.00      A    C  
ATOM    599  OG1 THR A 109       5.836  13.580   1.609  1.00 15.00      A    O  
ATOM    600  HG1 THR A 109       5.996  14.052   0.791  1.00 15.00      A    H  
ATOM    601  CG2 THR A 109       6.730  15.737   2.238  1.00 15.00      A    C  
ATOM    602  C   THR A 109       7.088  12.316   3.971  1.00 15.00      A    C  
ATOM    603  O   THR A 109       7.559  11.233   3.622  1.00 15.00      A    O  
ATOM    604  N   ARG A 110       6.152  12.424   4.918  1.00 15.00      A    N  
ATOM    605  HN  ARG A 110       5.822  13.313   5.169  1.00 15.00      A    H  
ATOM    606  CA  ARG A 110       5.618  11.242   5.589  1.00 15.00      A    C  
ATOM    607  CB  ARG A 110       4.908  11.615   6.895  1.00 15.00      A    C  
ATOM    608  CG  ARG A 110       5.065  10.569   7.989  1.00 15.00      A    C  
ATOM    609  CD  ARG A 110       4.177  10.848   9.182  1.00 15.00      A    C  
ATOM    610  NE  ARG A 110       4.606  11.999   9.963  1.00 15.00      A    N  
ATOM    611  HE  ARG A 110       5.076  12.719   9.491  1.00 15.00      A    H  
ATOM    612  CZ  ARG A 110       4.386  12.127  11.275  1.00 15.00      A    C  
ATOM    613  NH1 ARG A 110       3.739  11.183  11.942  1.00 15.00      A    N  
ATOM    614 HH11 ARG A 110       3.398  10.333  11.445  1.00 15.00      A    H  
ATOM    615 HH12 ARG A 110       3.557  11.293  12.962  1.00 15.00      A    H  
ATOM    616  NH2 ARG A 110       4.841  13.195  11.912  1.00 15.00      A    N  
ATOM    617 HH21 ARG A 110       4.669  13.312  12.927  1.00 15.00      A    H  
ATOM    618 HH22 ARG A 110       5.371  13.925  11.388  1.00 15.00      A    H  
ATOM    619  C   ARG A 110       4.689  10.470   4.653  1.00 15.00      A    C  
ATOM    620  O   ARG A 110       4.490   9.265   4.806  1.00 15.00      A    O  
ATOM    621  N   GLU A 111       4.122  11.182   3.682  1.00 15.00      A    N  
ATOM    622  HN  GLU A 111       4.289  12.149   3.640  1.00 15.00      A    H  
ATOM    623  CA  GLU A 111       3.235  10.572   2.697  1.00 15.00      A    C  
ATOM    624  CB  GLU A 111       2.441  11.642   1.945  1.00 15.00      A    C  
ATOM    625  CG  GLU A 111       1.416  12.377   2.798  1.00 15.00      A    C  
ATOM    626  CD  GLU A 111       2.052  13.339   3.783  1.00 15.00      A    C  
ATOM    627  OE1 GLU A 111       1.903  13.125   5.006  1.00 15.00      A    O  
ATOM    628  OE2 GLU A 111       2.708  14.300   3.331  1.00 15.00      A    O  
ATOM    629  C   GLU A 111       4.027   9.709   1.714  1.00 15.00      A    C  
ATOM    630  O   GLU A 111       3.538   8.679   1.249  1.00 15.00      A    O  
ATOM    631  N   SER A 112       5.259  10.128   1.410  1.00 15.00      A    N  
ATOM    632  HN  SER A 112       5.592  10.961   1.804  1.00 15.00      A    H  
ATOM    633  CA  SER A 112       6.119   9.378   0.496  1.00 15.00      A    C  
ATOM    634  CB  SER A 112       7.177  10.277  -0.143  1.00 15.00      A    C  
ATOM    635  OG  SER A 112       6.650  10.947  -1.278  1.00 15.00      A    O  
ATOM    636  HG  SER A 112       6.908  11.871  -1.255  1.00 15.00      A    H  
ATOM    637  C   SER A 112       6.762   8.178   1.188  1.00 15.00      A    C  
ATOM    638  O   SER A 112       7.233   7.252   0.529  1.00 15.00      A    O  
ATOM    639  N   ALA A 113       6.777   8.201   2.522  1.00 15.00      A    N  
ATOM    640  HN  ALA A 113       6.413   8.981   2.991  1.00 15.00      A    H  
ATOM    641  CA  ALA A 113       7.330   7.099   3.303  1.00 15.00      A    C  
ATOM    642  CB  ALA A 113       7.672   7.568   4.707  1.00 15.00      A    C  
ATOM    643  C   ALA A 113       6.330   5.948   3.357  1.00 15.00      A    C  
ATOM    644  O   ALA A 113       6.673   4.823   3.716  1.00 15.00      A    O  
ATOM    645  N   PHE A 114       5.086   6.256   2.997  1.00 15.00      A    N  
ATOM    646  HN  PHE A 114       4.887   7.177   2.735  1.00 15.00      A    H  
ATOM    647  CA  PHE A 114       4.012   5.274   2.974  1.00 15.00      A    C  
ATOM    648  CB  PHE A 114       2.741   5.869   3.603  1.00 15.00      A    C  
ATOM    649  CG  PHE A 114       1.527   4.979   3.543  1.00 15.00      A    C  
ATOM    650  CD1 PHE A 114       1.374   3.925   4.433  1.00 15.00      A    C  
ATOM    651  CD2 PHE A 114       0.537   5.200   2.597  1.00 15.00      A    C  
ATOM    652  CE1 PHE A 114       0.259   3.111   4.380  1.00 15.00      A    C  
ATOM    653  CE2 PHE A 114      -0.580   4.389   2.537  1.00 15.00      A    C  
ATOM    654  CZ  PHE A 114      -0.720   3.343   3.430  1.00 15.00      A    C  
ATOM    655  C   PHE A 114       3.745   4.827   1.539  1.00 15.00      A    C  
ATOM    656  O   PHE A 114       3.222   3.738   1.308  1.00 15.00      A    O  
ATOM    657  N   VAL A 115       4.122   5.671   0.577  1.00 15.00      A    N  
ATOM    658  HN  VAL A 115       4.538   6.523   0.823  1.00 15.00      A    H  
ATOM    659  CA  VAL A 115       3.919   5.358  -0.833  1.00 15.00      A    C  
ATOM    660  CB  VAL A 115       3.851   6.630  -1.718  1.00 15.00      A    C  
ATOM    661  CG1 VAL A 115       5.188   6.951  -2.376  1.00 15.00      A    C  
ATOM    662  CG2 VAL A 115       2.747   6.503  -2.756  1.00 15.00      A    C  
ATOM    663  C   VAL A 115       4.960   4.361  -1.356  1.00 15.00      A    C  
ATOM    664  O   VAL A 115       4.670   3.564  -2.249  1.00 15.00      A    O  
ATOM    665  N   HIS A 116       6.167   4.405  -0.790  1.00 15.00      A    N  
ATOM    666  HN  HIS A 116       6.343   5.067  -0.089  1.00 15.00      A    H  
ATOM    667  CA  HIS A 116       7.235   3.495  -1.196  1.00 15.00      A    C  
ATOM    668  CB  HIS A 116       8.599   4.191  -1.164  1.00 15.00      A    C  
ATOM    669  CG  HIS A 116       8.861   5.064  -2.352  1.00 15.00      A    C  
ATOM    670  ND1 HIS A 116       9.241   4.533  -3.562  1.00 15.00      A    N  
ATOM    671  CD2 HIS A 116       8.782   6.414  -2.462  1.00 15.00      A    C  
ATOM    672  CE1 HIS A 116       9.384   5.561  -4.379  1.00 15.00      A    C  
ATOM    673  NE2 HIS A 116       9.116   6.717  -3.758  1.00 15.00      A    N  
ATOM    674  HE2 HIS A 116       9.148   7.614  -4.155  1.00 15.00      A    H  
ATOM    675  C   HIS A 116       7.257   2.245  -0.321  1.00 15.00      A    C  
ATOM    676  O   HIS A 116       7.829   1.221  -0.697  1.00 15.00      A    O  
ATOM    677  N   ALA A 117       6.624   2.332   0.846  1.00 15.00      A    N  
ATOM    678  HN  ALA A 117       6.181   3.171   1.089  1.00 15.00      A    H  
ATOM    679  CA  ALA A 117       6.567   1.207   1.768  1.00 15.00      A    C  
ATOM    680  CB  ALA A 117       6.407   1.693   3.199  1.00 15.00      A    C  
ATOM    681  C   ALA A 117       5.427   0.271   1.397  1.00 15.00      A    C  
ATOM    682  O   ALA A 117       5.522  -0.941   1.584  1.00 15.00      A    O  
ATOM    683  N   ILE A 118       4.348   0.846   0.871  1.00 15.00      A    N  
ATOM    684  HN  ILE A 118       4.334   1.820   0.756  1.00 15.00      A    H  
ATOM    685  CA  ILE A 118       3.187   0.068   0.464  1.00 15.00      A    C  
ATOM    686  CB  ILE A 118       1.890   0.914   0.506  1.00 15.00      A    C  
ATOM    687  CG1 ILE A 118       0.658   0.020   0.670  1.00 15.00      A    C  
ATOM    688  CG2 ILE A 118       1.757   1.795  -0.729  1.00 15.00      A    C  
ATOM    689  CD1 ILE A 118       0.569  -0.654   2.020  1.00 15.00      A    C  
ATOM    690  C   ILE A 118       3.394  -0.521  -0.932  1.00 15.00      A    C  
ATOM    691  O   ILE A 118       2.752  -1.502  -1.307  1.00 15.00      A    O  
ATOM    692  N   ALA A 119       4.305   0.086  -1.694  1.00 15.00      A    N  
ATOM    693  HN  ALA A 119       4.780   0.866  -1.341  1.00 15.00      A    H  
ATOM    694  CA  ALA A 119       4.609  -0.379  -3.042  1.00 15.00      A    C  
ATOM    695  CB  ALA A 119       5.288   0.717  -3.846  1.00 15.00      A    C  
ATOM    696  C   ALA A 119       5.473  -1.636  -3.005  1.00 15.00      A    C  
ATOM    697  O   ALA A 119       5.309  -2.532  -3.830  1.00 15.00      A    O  
ATOM    698  N   SER A 120       6.392  -1.698  -2.040  1.00 15.00      A    N  
ATOM    699  HN  SER A 120       6.483  -0.948  -1.414  1.00 15.00      A    H  
ATOM    700  CA  SER A 120       7.267  -2.858  -1.895  1.00 15.00      A    C  
ATOM    701  CB  SER A 120       8.610  -2.469  -1.269  1.00 15.00      A    C  
ATOM    702  OG  SER A 120       9.453  -1.850  -2.225  1.00 15.00      A    O  
ATOM    703  HG  SER A 120       9.249  -0.914  -2.273  1.00 15.00      A    H  
ATOM    704  C   SER A 120       6.585  -3.952  -1.077  1.00 15.00      A    C  
ATOM    705  O   SER A 120       7.070  -5.082  -1.002  1.00 15.00      A    O  
ATOM    706  N   ALA A 121       5.456  -3.601  -0.465  1.00 15.00      A    N  
ATOM    707  HN  ALA A 121       5.134  -2.679  -0.554  1.00 15.00      A    H  
ATOM    708  CA  ALA A 121       4.682  -4.543   0.331  1.00 15.00      A    C  
ATOM    709  CB  ALA A 121       3.998  -3.822   1.482  1.00 15.00      A    C  
ATOM    710  C   ALA A 121       3.647  -5.237  -0.546  1.00 15.00      A    C  
ATOM    711  O   ALA A 121       3.268  -6.381  -0.294  1.00 15.00      A    O  
ATOM    712  N   GLY A 122       3.193  -4.524  -1.577  1.00 15.00      A    N  
ATOM    713  HN  GLY A 122       3.522  -3.610  -1.707  1.00 15.00      A    H  
ATOM    714  CA  GLY A 122       2.219  -5.074  -2.500  1.00 15.00      A    C  
ATOM    715  C   GLY A 122       2.867  -6.025  -3.485  1.00 15.00      A    C  
ATOM    716  O   GLY A 122       2.217  -6.930  -4.004  1.00 15.00      A    O  
ATOM    717  N   VAL A 123       4.157  -5.811  -3.741  1.00 15.00      A    N  
ATOM    718  HN  VAL A 123       4.613  -5.061  -3.303  1.00 15.00      A    H  
ATOM    719  CA  VAL A 123       4.910  -6.664  -4.651  1.00 15.00      A    C  
ATOM    720  CB  VAL A 123       6.205  -5.971  -5.143  1.00 15.00      A    C  
ATOM    721  CG1 VAL A 123       7.067  -6.928  -5.958  1.00 15.00      A    C  
ATOM    722  CG2 VAL A 123       5.861  -4.741  -5.970  1.00 15.00      A    C  
ATOM    723  C   VAL A 123       5.241  -7.987  -3.963  1.00 15.00      A    C  
ATOM    724  O   VAL A 123       5.243  -9.047  -4.591  1.00 15.00      A    O  
ATOM    725  N   ALA A 124       5.494  -7.917  -2.658  1.00 15.00      A    N  
ATOM    726  HN  ALA A 124       5.474  -7.044  -2.214  1.00 15.00      A    H  
ATOM    727  CA  ALA A 124       5.805  -9.105  -1.869  1.00 15.00      A    C  
ATOM    728  CB  ALA A 124       6.598  -8.722  -0.629  1.00 15.00      A    C  
ATOM    729  C   ALA A 124       4.528  -9.857  -1.483  1.00 15.00      A    C  
ATOM    730  O   ALA A 124       4.577 -10.867  -0.781  1.00 15.00      A    O  
ATOM    731  N   PHE A 125       3.386  -9.348  -1.944  1.00 15.00      A    N  
ATOM    732  HN  PHE A 125       3.418  -8.534  -2.489  1.00 15.00      A    H  
ATOM    733  CA  PHE A 125       2.090  -9.960  -1.665  1.00 15.00      A    C  
ATOM    734  CB  PHE A 125       1.122  -8.903  -1.110  1.00 15.00      A    C  
ATOM    735  CG  PHE A 125      -0.171  -9.446  -0.560  1.00 15.00      A    C  
ATOM    736  CD1 PHE A 125      -0.319  -9.680   0.800  1.00 15.00      A    C  
ATOM    737  CD2 PHE A 125      -1.244  -9.713  -1.401  1.00 15.00      A    C  
ATOM    738  CE1 PHE A 125      -1.507 -10.168   1.310  1.00 15.00      A    C  
ATOM    739  CE2 PHE A 125      -2.433 -10.204  -0.898  1.00 15.00      A    C  
ATOM    740  CZ  PHE A 125      -2.565 -10.431   0.459  1.00 15.00      A    C  
ATOM    741  C   PHE A 125       1.519 -10.581  -2.938  1.00 15.00      A    C  
ATOM    742  O   PHE A 125       0.907 -11.648  -2.901  1.00 15.00      A    O  
ATOM    743  N   ALA A 126       1.733  -9.902  -4.064  1.00 15.00      A    N  
ATOM    744  HN  ALA A 126       2.228  -9.057  -4.023  1.00 15.00      A    H  
ATOM    745  CA  ALA A 126       1.241 -10.372  -5.356  1.00 15.00      A    C  
ATOM    746  CB  ALA A 126       1.198  -9.229  -6.355  1.00 15.00      A    C  
ATOM    747  C   ALA A 126       2.077 -11.526  -5.902  1.00 15.00      A    C  
ATOM    748  O   ALA A 126       1.528 -12.499  -6.419  1.00 15.00      A    O  
ATOM    749  N   VAL A 127       3.401 -11.413  -5.794  1.00 15.00      A    N  
ATOM    750  HN  VAL A 127       3.782 -10.607  -5.384  1.00 15.00      A    H  
ATOM    751  CA  VAL A 127       4.302 -12.459  -6.279  1.00 15.00      A    C  
ATOM    752  CB  VAL A 127       5.778 -11.997  -6.276  1.00 15.00      A    C  
ATOM    753  CG1 VAL A 127       6.701 -13.119  -6.728  1.00 15.00      A    C  
ATOM    754  CG2 VAL A 127       5.955 -10.779  -7.171  1.00 15.00      A    C  
ATOM    755  C   VAL A 127       4.147 -13.747  -5.467  1.00 15.00      A    C  
ATOM    756  O   VAL A 127       4.217 -14.848  -6.014  1.00 15.00      A    O  
ATOM    757  N   THR A 128       3.916 -13.599  -4.165  1.00 15.00      A    N  
ATOM    758  HN  THR A 128       3.867 -12.695  -3.788  1.00 15.00      A    H  
ATOM    759  CA  THR A 128       3.736 -14.747  -3.282  1.00 15.00      A    C  
ATOM    760  CB  THR A 128       3.867 -14.331  -1.800  1.00 15.00      A    C  
ATOM    761  OG1 THR A 128       5.087 -13.602  -1.608  1.00 15.00      A    O  
ATOM    762  HG1 THR A 128       4.888 -12.734  -1.246  1.00 15.00      A    H  
ATOM    763  CG2 THR A 128       3.870 -15.551  -0.891  1.00 15.00      A    C  
ATOM    764  C   THR A 128       2.367 -15.396  -3.511  1.00 15.00      A    C  
ATOM    765  O   THR A 128       2.183 -16.592  -3.271  1.00 15.00      A    O  
ATOM    766  N   ARG A 129       1.415 -14.603  -3.995  1.00 15.00      A    N  
ATOM    767  HN  ARG A 129       1.626 -13.666  -4.188  1.00 15.00      A    H  
ATOM    768  CA  ARG A 129       0.065 -15.091  -4.249  1.00 15.00      A    C  
ATOM    769  CB  ARG A 129      -0.927 -13.924  -4.243  1.00 15.00      A    C  
ATOM    770  CG  ARG A 129      -2.364 -14.316  -3.933  1.00 15.00      A    C  
ATOM    771  CD  ARG A 129      -2.546 -14.610  -2.452  1.00 15.00      A    C  
ATOM    772  NE  ARG A 129      -3.724 -13.940  -1.905  1.00 15.00      A    N  
ATOM    773  HE  ARG A 129      -4.261 -13.398  -2.519  1.00 15.00      A    H  
ATOM    774  CZ  ARG A 129      -4.100 -14.020  -0.628  1.00 15.00      A    C  
ATOM    775  NH1 ARG A 129      -3.388 -14.737   0.236  1.00 15.00      A    N  
ATOM    776 HH11 ARG A 129      -2.534 -15.237  -0.082  1.00 15.00      A    H  
ATOM    777 HH12 ARG A 129      -3.683 -14.796   1.231  1.00 15.00      A    H  
ATOM    778  NH2 ARG A 129      -5.183 -13.373  -0.213  1.00 15.00      A    N  
ATOM    779 HH21 ARG A 129      -5.739 -12.804  -0.884  1.00 15.00      A    H  
ATOM    780 HH22 ARG A 129      -5.478 -13.435   0.783  1.00 15.00      A    H  
ATOM    781  C   ARG A 129      -0.022 -15.849  -5.573  1.00 15.00      A    C  
ATOM    782  O   ARG A 129      -0.604 -16.928  -5.635  1.00 15.00      A    O  
ATOM    783  N   SER A 130       0.566 -15.281  -6.624  1.00 15.00      A    N  
ATOM    784  HN  SER A 130       1.025 -14.422  -6.509  1.00 15.00      A    H  
ATOM    785  CA  SER A 130       0.545 -15.901  -7.947  1.00 15.00      A    C  
ATOM    786  CB  SER A 130       0.982 -14.910  -9.024  1.00 15.00      A    C  
ATOM    787  OG  SER A 130      -0.110 -14.113  -9.442  1.00 15.00      A    O  
ATOM    788  HG  SER A 130       0.170 -13.200  -9.527  1.00 15.00      A    H  
ATOM    789  C   SER A 130       1.382 -17.177  -8.012  1.00 15.00      A    C  
ATOM    790  O   SER A 130       1.179 -18.011  -8.894  1.00 15.00      A    O  
ATOM    791  N   CYS A 131       2.322 -17.327  -7.082  1.00 15.00      A    N  
ATOM    792  HN  CYS A 131       2.446 -16.627  -6.407  1.00 15.00      A    H  
ATOM    793  CA  CYS A 131       3.167 -18.516  -7.045  1.00 15.00      A    C  
ATOM    794  C   CYS A 131       2.521 -19.623  -6.217  1.00 15.00      A    C  
ATOM    795  O   CYS A 131       2.948 -20.776  -6.258  1.00 15.00      A    O  
ATOM    796  CB  CYS A 131       4.572 -18.188  -6.535  1.00 15.00      A    C  
ATOM    797  SG  CYS A 131       5.574 -17.210  -7.701  1.00 15.00      A    S  
ATOM    798  N   ALA A 132       1.488 -19.258  -5.461  1.00 15.00      A    N  
ATOM    799  HN  ALA A 132       1.214 -18.317  -5.449  1.00 15.00      A    H  
ATOM    800  CA  ALA A 132       0.755 -20.220  -4.649  1.00 15.00      A    C  
ATOM    801  CB  ALA A 132       0.089 -19.519  -3.472  1.00 15.00      A    C  
ATOM    802  C   ALA A 132      -0.290 -20.916  -5.514  1.00 15.00      A    C  
ATOM    803  O   ALA A 132      -0.740 -22.021  -5.210  1.00 15.00      A    O  
ATOM    804  N   GLU A 133      -0.659 -20.249  -6.608  1.00 15.00      A    N  
ATOM    805  HN  GLU A 133      -0.262 -19.369  -6.780  1.00 15.00      A    H  
ATOM    806  CA  GLU A 133      -1.637 -20.775  -7.550  1.00 15.00      A    C  
ATOM    807  CB  GLU A 133      -2.248 -19.630  -8.368  1.00 15.00      A    C  
ATOM    808  CG  GLU A 133      -2.498 -18.347  -7.590  1.00 15.00      A    C  
ATOM    809  CD  GLU A 133      -3.882 -18.277  -6.977  1.00 15.00      A    C  
ATOM    810  OE1 GLU A 133      -4.829 -17.894  -7.695  1.00 15.00      A    O  
ATOM    811  OE2 GLU A 133      -4.020 -18.595  -5.775  1.00 15.00      A    O  
ATOM    812  C   GLU A 133      -0.983 -21.775  -8.506  1.00 15.00      A    C  
ATOM    813  O   GLU A 133      -1.674 -22.501  -9.225  1.00 15.00      A    O  
ATOM    814  N   GLY A 134       0.356 -21.798  -8.514  1.00 15.00      A    N  
ATOM    815  HN  GLY A 134       0.850 -21.193  -7.920  1.00 15.00      A    H  
ATOM    816  CA  GLY A 134       1.086 -22.698  -9.388  1.00 15.00      A    C  
ATOM    817  C   GLY A 134       1.397 -22.055 -10.725  1.00 15.00      A    C  
ATOM    818  O   GLY A 134       1.749 -20.873 -10.771  1.00 15.00      A    O  
ATOM    819  N   THR A 135       1.258 -22.839 -11.807  1.00 15.00      A    N  
ATOM    820  HN  THR A 135       0.977 -23.770 -11.669  1.00 15.00      A    H  
ATOM    821  CA  THR A 135       1.505 -22.389 -13.196  1.00 15.00      A    C  
ATOM    822  CB  THR A 135       0.513 -21.337 -13.758  1.00 15.00      A    C  
ATOM    823  OG1 THR A 135       0.050 -20.449 -12.734  1.00 15.00      A    O  
ATOM    824  HG1 THR A 135       0.802 -20.014 -12.322  1.00 15.00      A    H  
ATOM    825  CG2 THR A 135      -0.678 -22.023 -14.411  1.00 15.00      A    C  
ATOM    826  C   THR A 135       2.957 -22.028 -13.525  1.00 15.00      A    C  
ATOM    827  O   THR A 135       3.407 -22.235 -14.651  1.00 15.00      A    O  
ATOM    828  N   SER A 136       3.686 -21.499 -12.550  1.00 15.00      A    N  
ATOM    829  HN  SER A 136       3.275 -21.358 -11.671  1.00 15.00      A    H  
ATOM    830  CA  SER A 136       5.075 -21.121 -12.750  1.00 15.00      A    C  
ATOM    831  CB  SER A 136       5.498 -20.098 -11.703  1.00 15.00      A    C  
ATOM    832  OG  SER A 136       5.608 -18.809 -12.275  1.00 15.00      A    O  
ATOM    833  HG  SER A 136       5.992 -18.886 -13.151  1.00 15.00      A    H  
ATOM    834  C   SER A 136       5.998 -22.331 -12.689  1.00 15.00      A    C  
ATOM    835  O   SER A 136       5.633 -23.380 -12.154  1.00 15.00      A    O  
ATOM    836  N   THR A 137       7.197 -22.170 -13.238  1.00 15.00      A    N  
ATOM    837  HN  THR A 137       7.420 -21.306 -13.647  1.00 15.00      A    H  
ATOM    838  CA  THR A 137       8.191 -23.239 -13.253  1.00 15.00      A    C  
ATOM    839  CB  THR A 137       8.808 -23.404 -14.655  1.00 15.00      A    C  
ATOM    840  OG1 THR A 137       8.214 -22.466 -15.561  1.00 15.00      A    O  
ATOM    841  HG1 THR A 137       7.894 -22.928 -16.337  1.00 15.00      A    H  
ATOM    842  CG2 THR A 137       8.594 -24.815 -15.176  1.00 15.00      A    C  
ATOM    843  C   THR A 137       9.316 -22.932 -12.274  1.00 15.00      A    C  
ATOM    844  O   THR A 137       9.922 -23.836 -11.698  1.00 15.00      A    O  
ATOM    845  N   ILE A 138       9.581 -21.643 -12.094  1.00 15.00      A    N  
ATOM    846  HN  ILE A 138       9.046 -20.978 -12.576  1.00 15.00      A    H  
ATOM    847  CA  ILE A 138      10.639 -21.186 -11.203  1.00 15.00      A    C  
ATOM    848  CB  ILE A 138      11.224 -19.836 -11.670  1.00 15.00      A    C  
ATOM    849  CG1 ILE A 138      10.102 -18.888 -12.114  1.00 15.00      A    C  
ATOM    850  CG2 ILE A 138      12.226 -20.054 -12.797  1.00 15.00      A    C  
ATOM    851  CD1 ILE A 138      10.579 -17.507 -12.508  1.00 15.00      A    C  
ATOM    852  C   ILE A 138      10.166 -21.074  -9.754  1.00 15.00      A    C  
ATOM    853  O   ILE A 138      10.938 -21.309  -8.824  1.00 15.00      A    O  
ATOM    854  N   CYS A 139       8.898 -20.720  -9.562  1.00 15.00      A    N  
ATOM    855  HN  CYS A 139       8.323 -20.550 -10.337  1.00 15.00      A    H  
ATOM    856  CA  CYS A 139       8.346 -20.583  -8.218  1.00 15.00      A    C  
ATOM    857  C   CYS A 139       7.185 -21.547  -7.989  1.00 15.00      A    C  
ATOM    858  O   CYS A 139       6.603 -22.075  -8.939  1.00 15.00      A    O  
ATOM    859  CB  CYS A 139       7.908 -19.140  -7.951  1.00 15.00      A    C  
ATOM    860  SG  CYS A 139       6.444 -18.606  -8.892  1.00 15.00      A    S  
ATOM    861  N   GLY A 140       6.861 -21.773  -6.721  1.00 15.00      A    N  
ATOM    862  HN  GLY A 140       7.367 -21.325  -6.010  1.00 15.00      A    H  
ATOM    863  CA  GLY A 140       5.774 -22.665  -6.371  1.00 15.00      A    C  
ATOM    864  C   GLY A 140       5.394 -22.534  -4.912  1.00 15.00      A    C  
ATOM    865  O   GLY A 140       5.620 -21.491  -4.299  1.00 15.00      A    O  
ATOM    866  N   CYS A 141       4.810 -23.587  -4.355  1.00 15.00      A    N  
ATOM    867  HN  CYS A 141       4.646 -24.387  -4.897  1.00 15.00      A    H  
ATOM    868  CA  CYS A 141       4.410 -23.579  -2.955  1.00 15.00      A    C  
ATOM    869  C   CYS A 141       5.595 -23.949  -2.073  1.00 15.00      A    C  
ATOM    870  O   CYS A 141       6.500 -24.659  -2.515  1.00 15.00      A    O  
ATOM    871  CB  CYS A 141       3.264 -24.569  -2.725  1.00 15.00      A    C  
ATOM    872  SG  CYS A 141       1.785 -24.262  -3.744  1.00 15.00      A    S  
ATOM    873  N   ASP A 142       5.593 -23.458  -0.835  1.00 15.00      A    N  
ATOM    874  HN  ASP A 142       4.852 -22.882  -0.550  1.00 15.00      A    H  
ATOM    875  CA  ASP A 142       6.669 -23.753   0.108  1.00 15.00      A    C  
ATOM    876  CB  ASP A 142       6.462 -22.986   1.415  1.00 15.00      A    C  
ATOM    877  CG  ASP A 142       7.727 -22.302   1.894  1.00 15.00      A    C  
ATOM    878  OD1 ASP A 142       8.819 -22.885   1.726  1.00 15.00      A    O  
ATOM    879  OD2 ASP A 142       7.626 -21.185   2.448  1.00 15.00      A    O  
ATOM    880  C   ASP A 142       6.729 -25.253   0.376  1.00 15.00      A    C  
ATOM    881  O   ASP A 142       5.756 -25.848   0.841  1.00 15.00      A    O  
ATOM    882  N   SER A 143       7.873 -25.862   0.073  1.00 15.00      A    N  
ATOM    883  HN  SER A 143       8.619 -25.332  -0.279  1.00 15.00      A    H  
ATOM    884  CA  SER A 143       8.044 -27.300   0.250  1.00 15.00      A    C  
ATOM    885  CB  SER A 143       8.220 -27.971  -1.115  1.00 15.00      A    C  
ATOM    886  OG  SER A 143       9.360 -27.462  -1.786  1.00 15.00      A    O  
ATOM    887  HG  SER A 143       9.183 -27.409  -2.728  1.00 15.00      A    H  
ATOM    888  C   SER A 143       9.221 -27.651   1.161  1.00 15.00      A    C  
ATOM    889  O   SER A 143       9.838 -28.707   1.003  1.00 15.00      A    O  
ATOM    890  N   HIS A 144       9.529 -26.782   2.119  1.00 15.00      A    N  
ATOM    891  HN  HIS A 144       9.009 -25.956   2.208  1.00 15.00      A    H  
ATOM    892  CA  HIS A 144      10.633 -27.041   3.039  1.00 15.00      A    C  
ATOM    893  CB  HIS A 144      11.553 -25.813   3.176  1.00 15.00      A    C  
ATOM    894  CG  HIS A 144      11.168 -24.824   4.239  1.00 15.00      A    C  
ATOM    895  ND1 HIS A 144      10.084 -23.976   4.158  1.00 15.00      A    N  
ATOM    896  HD1 HIS A 144       9.454 -23.914   3.409  1.00 15.00      A    H  
ATOM    897  CD2 HIS A 144      11.753 -24.563   5.435  1.00 15.00      A    C  
ATOM    898  CE1 HIS A 144      10.051 -23.241   5.280  1.00 15.00      A    C  
ATOM    899  NE2 HIS A 144      11.043 -23.561   6.088  1.00 15.00      A    N  
ATOM    900  C   HIS A 144      10.122 -27.540   4.395  1.00 15.00      A    C  
ATOM    901  O   HIS A 144       9.067 -27.111   4.865  1.00 15.00      A    O  
ATOM    902  N   HIS A 145      10.864 -28.461   5.011  1.00 15.00      A    N  
ATOM    903  HN  HIS A 145      11.693 -28.772   4.588  1.00 15.00      A    H  
ATOM    904  CA  HIS A 145      10.471 -29.013   6.309  1.00 15.00      A    C  
ATOM    905  CB  HIS A 145      11.033 -30.429   6.503  1.00 15.00      A    C  
ATOM    906  CG  HIS A 145      10.580 -31.103   7.770  1.00 15.00      A    C  
ATOM    907  ND1 HIS A 145      11.329 -31.038   8.922  1.00 15.00      A    N  
ATOM    908  CD2 HIS A 145       9.462 -31.835   8.007  1.00 15.00      A    C  
ATOM    909  CE1 HIS A 145      10.657 -31.721   9.830  1.00 15.00      A    C  
ATOM    910  NE2 HIS A 145       9.524 -32.224   9.322  1.00 15.00      A    N  
ATOM    911  HE2 HIS A 145       8.861 -32.766   9.800  1.00 15.00      A    H  
ATOM    912  C   HIS A 145      10.909 -28.104   7.456  1.00 15.00      A    C  
ATOM    913  O   HIS A 145      11.738 -27.212   7.279  1.00 15.00      A    O  
ATOM    914  N   GLY A 147       8.845 -27.916   9.996  1.00 15.00      A    N  
ATOM    915  HN  GLY A 147       8.809 -26.953   9.813  1.00 15.00      A    H  
ATOM    916  CA  GLY A 147       8.858 -28.397  11.371  1.00 15.00      A    C  
ATOM    917  C   GLY A 147       7.655 -29.269  11.704  1.00 15.00      A    C  
ATOM    918  O   GLY A 147       6.689 -29.292  10.948  1.00 15.00      A    O  
ATOM    919  N   PRO A 148       7.680 -29.971  12.854  1.00 15.00      A    N  
ATOM    920  CA  PRO A 148       6.580 -30.861  13.270  1.00 15.00      A    C  
ATOM    921  CB  PRO A 148       7.019 -31.359  14.654  1.00 15.00      A    C  
ATOM    922  CG  PRO A 148       8.491 -31.139  14.704  1.00 15.00      A    C  
ATOM    923  CD  PRO A 148       8.768 -29.938  13.846  1.00 15.00      A    C  
ATOM    924  C   PRO A 148       5.237 -30.141  13.397  1.00 15.00      A    C  
ATOM    925  O   PRO A 148       5.178 -28.969  13.787  1.00 15.00      A    O  
ATOM    926  N   PRO A 149       4.135 -30.840  13.062  1.00 15.00      A    N  
ATOM    927  CA  PRO A 149       2.794 -30.274  13.167  1.00 15.00      A    C  
ATOM    928  CB  PRO A 149       1.977 -31.141  12.209  1.00 15.00      A    C  
ATOM    929  CG  PRO A 149       2.676 -32.462  12.175  1.00 15.00      A    C  
ATOM    930  CD  PRO A 149       4.120 -32.218  12.546  1.00 15.00      A    C  
ATOM    931  C   PRO A 149       2.260 -30.397  14.591  1.00 15.00      A    C  
ATOM    932  O   PRO A 149       2.940 -30.926  15.469  1.00 15.00      A    O  
ATOM    933  N   GLY A 150       1.041 -29.921  14.820  1.00 15.00      A    N  
ATOM    934  HN  GLY A 150       0.528 -29.526  14.083  1.00 15.00      A    H  
ATOM    935  CA  GLY A 150       0.468 -29.984  16.152  1.00 15.00      A    C  
ATOM    936  C   GLY A 150      -0.216 -31.303  16.453  1.00 15.00      A    C  
ATOM    937  O   GLY A 150      -0.101 -32.263  15.690  1.00 15.00      A    O  
ATOM    938  N   GLU A 151      -0.920 -31.342  17.582  1.00 15.00      A    N  
ATOM    939  HN  GLU A 151      -0.945 -30.548  18.150  1.00 15.00      A    H  
ATOM    940  CA  GLU A 151      -1.643 -32.533  18.006  1.00 15.00      A    C  
ATOM    941  CB  GLU A 151      -1.492 -32.741  19.515  1.00 15.00      A    C  
ATOM    942  CG  GLU A 151      -1.055 -34.144  19.902  1.00 15.00      A    C  
ATOM    943  CD  GLU A 151       0.339 -34.474  19.411  1.00 15.00      A    C  
ATOM    944  OE1 GLU A 151       1.313 -34.074  20.085  1.00 15.00      A    O  
ATOM    945  OE2 GLU A 151       0.459 -35.136  18.358  1.00 15.00      A    O  
ATOM    946  C   GLU A 151      -3.121 -32.436  17.633  1.00 15.00      A    C  
ATOM    947  O   GLU A 151      -3.950 -33.191  18.141  1.00 15.00      A    O  
ATOM    948  N   GLY A 152      -3.444 -31.504  16.740  1.00 15.00      A    N  
ATOM    949  HN  GLY A 152      -2.742 -30.927  16.374  1.00 15.00      A    H  
ATOM    950  CA  GLY A 152      -4.816 -31.329  16.309  1.00 15.00      A    C  
ATOM    951  C   GLY A 152      -4.990 -31.601  14.828  1.00 15.00      A    C  
ATOM    952  O   GLY A 152      -5.973 -32.216  14.414  1.00 15.00      A    O  
ATOM    953  N   TRP A 153      -4.025 -31.143  14.031  1.00 15.00      A    N  
ATOM    954  HN  TRP A 153      -3.265 -30.666  14.428  1.00 15.00      A    H  
ATOM    955  CA  TRP A 153      -4.069 -31.329  12.583  1.00 15.00      A    C  
ATOM    956  CB  TRP A 153      -4.054 -29.981  11.855  1.00 15.00      A    C  
ATOM    957  CG  TRP A 153      -3.303 -28.900  12.577  1.00 15.00      A    C  
ATOM    958  CD1 TRP A 153      -3.770 -28.120  13.596  1.00 15.00      A    C  
ATOM    959  CD2 TRP A 153      -1.959 -28.472  12.331  1.00 15.00      A    C  
ATOM    960  NE1 TRP A 153      -2.798 -27.242  14.006  1.00 15.00      A    N  
ATOM    961  HE1 TRP A 153      -2.893 -26.583  14.724  1.00 15.00      A    H  
ATOM    962  CE2 TRP A 153      -1.678 -27.435  13.244  1.00 15.00      A    C  
ATOM    963  CE3 TRP A 153      -0.965 -28.865  11.431  1.00 15.00      A    C  
ATOM    964  CZ2 TRP A 153      -0.446 -26.787  13.284  1.00 15.00      A    C  
ATOM    965  CZ3 TRP A 153       0.255 -28.218  11.472  1.00 15.00      A    C  
ATOM    966  CH2 TRP A 153       0.505 -27.192  12.391  1.00 15.00      A    C  
ATOM    967  C   TRP A 153      -2.923 -32.211  12.098  1.00 15.00      A    C  
ATOM    968  O   TRP A 153      -1.803 -32.121  12.597  1.00 15.00      A    O  
ATOM    969  N   TRP A 155       0.312 -30.843   8.465  1.00 15.00      A    N  
ATOM    970  HN  TRP A 155      -0.496 -30.595   8.960  1.00 15.00      A    H  
ATOM    971  CA  TRP A 155       0.744 -30.011   7.352  1.00 15.00      A    C  
ATOM    972  CB  TRP A 155       2.271 -29.921   7.295  1.00 15.00      A    C  
ATOM    973  CG  TRP A 155       2.861 -29.158   8.439  1.00 15.00      A    C  
ATOM    974  CD1 TRP A 155       3.532 -29.671   9.509  1.00 15.00      A    C  
ATOM    975  CD2 TRP A 155       2.822 -27.741   8.631  1.00 15.00      A    C  
ATOM    976  NE1 TRP A 155       3.915 -28.659  10.354  1.00 15.00      A    N  
ATOM    977  HE1 TRP A 155       4.411 -28.773  11.191  1.00 15.00      A    H  
ATOM    978  CE2 TRP A 155       3.492 -27.465   9.837  1.00 15.00      A    C  
ATOM    979  CE3 TRP A 155       2.284 -26.680   7.898  1.00 15.00      A    C  
ATOM    980  CZ2 TRP A 155       3.642 -26.172  10.326  1.00 15.00      A    C  
ATOM    981  CZ3 TRP A 155       2.432 -25.397   8.386  1.00 15.00      A    C  
ATOM    982  CH2 TRP A 155       3.106 -25.154   9.588  1.00 15.00      A    C  
ATOM    983  C   TRP A 155       0.189 -30.519   6.029  1.00 15.00      A    C  
ATOM    984  O   TRP A 155       0.336 -31.695   5.685  1.00 15.00      A    O  
ATOM    985  N   GLY A 156      -0.442 -29.620   5.292  1.00 15.00      A    N  
ATOM    986  HN  GLY A 156      -0.513 -28.698   5.619  1.00 15.00      A    H  
ATOM    987  CA  GLY A 156      -1.017 -29.971   4.012  1.00 15.00      A    C  
ATOM    988  C   GLY A 156      -1.359 -28.742   3.201  1.00 15.00      A    C  
ATOM    989  O   GLY A 156      -1.133 -27.618   3.652  1.00 15.00      A    O  
ATOM    990  N   GLY A 157      -1.913 -28.949   2.011  1.00 15.00      A    N  
ATOM    991  HN  GLY A 157      -2.084 -29.868   1.709  1.00 15.00      A    H  
ATOM    992  CA  GLY A 157      -2.270 -27.829   1.163  1.00 15.00      A    C  
ATOM    993  C   GLY A 157      -1.065 -27.186   0.509  1.00 15.00      A    C  
ATOM    994  O   GLY A 157      -0.068 -27.851   0.238  1.00 15.00      A    O  
ATOM    995  N   CYS A 158      -1.144 -25.882   0.273  1.00 15.00      A    N  
ATOM    996  HN  CYS A 158      -1.946 -25.394   0.550  1.00 15.00      A    H  
ATOM    997  CA  CYS A 158      -0.058 -25.160  -0.373  1.00 15.00      A    C  
ATOM    998  C   CYS A 158       0.407 -23.974   0.458  1.00 15.00      A    C  
ATOM    999  O   CYS A 158      -0.265 -22.943   0.512  1.00 15.00      A    O  
ATOM   1000  CB  CYS A 158      -0.486 -24.696  -1.771  1.00 15.00      A    C  
ATOM   1001  SG  CYS A 158       0.513 -23.335  -2.464  1.00 15.00      A    S  
ATOM   1002  N   SER A 159       1.554 -24.126   1.121  1.00 15.00      A    N  
ATOM   1003  HN  SER A 159       2.031 -24.982   1.068  1.00 15.00      A    H  
ATOM   1004  CA  SER A 159       2.109 -23.045   1.925  1.00 15.00      A    C  
ATOM   1005  CB  SER A 159       3.205 -23.565   2.858  1.00 15.00      A    C  
ATOM   1006  OG  SER A 159       2.672 -24.473   3.808  1.00 15.00      A    O  
ATOM   1007  HG  SER A 159       3.360 -25.074   4.099  1.00 15.00      A    H  
ATOM   1008  C   SER A 159       2.645 -21.953   1.004  1.00 15.00      A    C  
ATOM   1009  O   SER A 159       3.065 -22.232  -0.119  1.00 15.00      A    O  
ATOM   1010  N   GLU A 160       2.626 -20.710   1.471  1.00 15.00      A    N  
ATOM   1011  HN  GLU A 160       2.306 -20.543   2.383  1.00 15.00      A    H  
ATOM   1012  CA  GLU A 160       3.083 -19.588   0.655  1.00 15.00      A    C  
ATOM   1013  CB  GLU A 160       2.220 -18.350   0.892  1.00 15.00      A    C  
ATOM   1014  CG  GLU A 160       0.784 -18.514   0.417  1.00 15.00      A    C  
ATOM   1015  CD  GLU A 160      -0.036 -17.244   0.542  1.00 15.00      A    C  
ATOM   1016  OE1 GLU A 160      -0.906 -17.185   1.436  1.00 15.00      A    O  
ATOM   1017  OE2 GLU A 160       0.185 -16.310  -0.258  1.00 15.00      A    O  
ATOM   1018  C   GLU A 160       4.564 -19.279   0.846  1.00 15.00      A    C  
ATOM   1019  O   GLU A 160       5.065 -19.229   1.971  1.00 15.00      A    O  
ATOM   1020  N   ASP A 161       5.257 -19.068  -0.272  1.00 15.00      A    N  
ATOM   1021  HN  ASP A 161       4.794 -19.117  -1.135  1.00 15.00      A    H  
ATOM   1022  CA  ASP A 161       6.684 -18.765  -0.254  1.00 15.00      A    C  
ATOM   1023  CB  ASP A 161       7.328 -19.213  -1.568  1.00 15.00      A    C  
ATOM   1024  CG  ASP A 161       8.631 -19.955  -1.356  1.00 15.00      A    C  
ATOM   1025  OD1 ASP A 161       9.657 -19.290  -1.091  1.00 15.00      A    O  
ATOM   1026  OD2 ASP A 161       8.627 -21.201  -1.450  1.00 15.00      A    O  
ATOM   1027  C   ASP A 161       6.919 -17.271  -0.035  1.00 15.00      A    C  
ATOM   1028  O   ASP A 161       7.061 -16.507  -0.992  1.00 15.00      A    O  
ATOM   1029  N   ALA A 162       6.951 -16.864   1.232  1.00 15.00      A    N  
ATOM   1030  HN  ALA A 162       6.831 -17.523   1.948  1.00 15.00      A    H  
ATOM   1031  CA  ALA A 162       7.158 -15.462   1.585  1.00 15.00      A    C  
ATOM   1032  CB  ALA A 162       6.685 -15.192   3.005  1.00 15.00      A    C  
ATOM   1033  C   ALA A 162       8.616 -15.042   1.416  1.00 15.00      A    C  
ATOM   1034  O   ALA A 162       8.908 -13.863   1.239  1.00 15.00      A    O  
ATOM   1035  N   ASP A 163       9.527 -16.011   1.461  1.00 15.00      A    N  
ATOM   1036  HN  ASP A 163       9.237 -16.937   1.603  1.00 15.00      A    H  
ATOM   1037  CA  ASP A 163      10.950 -15.726   1.303  1.00 15.00      A    C  
ATOM   1038  CB  ASP A 163      11.806 -16.901   1.779  1.00 15.00      A    C  
ATOM   1039  CG  ASP A 163      12.062 -16.868   3.274  1.00 15.00      A    C  
ATOM   1040  OD1 ASP A 163      13.187 -16.499   3.676  1.00 15.00      A    O  
ATOM   1041  OD2 ASP A 163      11.138 -17.208   4.043  1.00 15.00      A    O  
ATOM   1042  C   ASP A 163      11.291 -15.358  -0.140  1.00 15.00      A    C  
ATOM   1043  O   ASP A 163      12.245 -14.622  -0.391  1.00 15.00      A    O  
ATOM   1044  N   PHE A 164      10.499 -15.866  -1.083  1.00 15.00      A    N  
ATOM   1045  HN  PHE A 164       9.757 -16.450  -0.820  1.00 15.00      A    H  
ATOM   1046  CA  PHE A 164      10.714 -15.584  -2.500  1.00 15.00      A    C  
ATOM   1047  CB  PHE A 164      10.032 -16.645  -3.368  1.00 15.00      A    C  
ATOM   1048  CG  PHE A 164      10.475 -16.649  -4.806  1.00 15.00      A    C  
ATOM   1049  CD1 PHE A 164      11.662 -17.263  -5.177  1.00 15.00      A    C  
ATOM   1050  CD2 PHE A 164       9.702 -16.046  -5.789  1.00 15.00      A    C  
ATOM   1051  CE1 PHE A 164      12.071 -17.276  -6.498  1.00 15.00      A    C  
ATOM   1052  CE2 PHE A 164      10.105 -16.056  -7.112  1.00 15.00      A    C  
ATOM   1053  CZ  PHE A 164      11.291 -16.672  -7.467  1.00 15.00      A    C  
ATOM   1054  C   PHE A 164      10.204 -14.192  -2.872  1.00 15.00      A    C  
ATOM   1055  O   PHE A 164      10.806 -13.506  -3.694  1.00 15.00      A    O  
ATOM   1056  N   GLY A 165       9.094 -13.783  -2.258  1.00 15.00      A    N  
ATOM   1057  HN  GLY A 165       8.658 -14.375  -1.608  1.00 15.00      A    H  
ATOM   1058  CA  GLY A 165       8.521 -12.478  -2.543  1.00 15.00      A    C  
ATOM   1059  C   GLY A 165       9.354 -11.328  -2.002  1.00 15.00      A    C  
ATOM   1060  O   GLY A 165       9.402 -10.256  -2.605  1.00 15.00      A    O  
ATOM   1061  N   VAL A 166      10.010 -11.551  -0.866  1.00 15.00      A    N  
ATOM   1062  HN  VAL A 166       9.935 -12.429  -0.434  1.00 15.00      A    H  
ATOM   1063  CA  VAL A 166      10.841 -10.522  -0.247  1.00 15.00      A    C  
ATOM   1064  CB  VAL A 166      11.068 -10.800   1.255  1.00 15.00      A    C  
ATOM   1065  CG1 VAL A 166      11.882  -9.684   1.896  1.00 15.00      A    C  
ATOM   1066  CG2 VAL A 166       9.737 -10.956   1.971  1.00 15.00      A    C  
ATOM   1067  C   VAL A 166      12.186 -10.387  -0.961  1.00 15.00      A    C  
ATOM   1068  O   VAL A 166      12.689  -9.278  -1.144  1.00 15.00      A    O  
ATOM   1069  N   LEU A 167      12.757 -11.518  -1.372  1.00 15.00      A    N  
ATOM   1070  HN  LEU A 167      12.307 -12.373  -1.198  1.00 15.00      A    H  
ATOM   1071  CA  LEU A 167      14.042 -11.521  -2.069  1.00 15.00      A    C  
ATOM   1072  CB  LEU A 167      14.678 -12.912  -2.041  1.00 15.00      A    C  
ATOM   1073  CG  LEU A 167      15.616 -13.195  -0.863  1.00 15.00      A    C  
ATOM   1074  CD1 LEU A 167      15.711 -14.690  -0.605  1.00 15.00      A    C  
ATOM   1075  CD2 LEU A 167      16.996 -12.611  -1.130  1.00 15.00      A    C  
ATOM   1076  C   LEU A 167      13.924 -11.003  -3.504  1.00 15.00      A    C  
ATOM   1077  O   LEU A 167      14.923 -10.619  -4.111  1.00 15.00      A    O  
ATOM   1078  N   VAL A 168      12.704 -10.994  -4.042  1.00 15.00      A    N  
ATOM   1079  HN  VAL A 168      11.945 -11.321  -3.515  1.00 15.00      A    H  
ATOM   1080  CA  VAL A 168      12.468 -10.504  -5.398  1.00 15.00      A    C  
ATOM   1081  CB  VAL A 168      11.248 -11.197  -6.054  1.00 15.00      A    C  
ATOM   1082  CG1 VAL A 168      10.659 -10.352  -7.178  1.00 15.00      A    C  
ATOM   1083  CG2 VAL A 168      11.648 -12.566  -6.583  1.00 15.00      A    C  
ATOM   1084  C   VAL A 168      12.290  -8.986  -5.388  1.00 15.00      A    C  
ATOM   1085  O   VAL A 168      12.806  -8.282  -6.260  1.00 15.00      A    O  
ATOM   1086  N   SER A 169      11.570  -8.490  -4.381  1.00 15.00      A    N  
ATOM   1087  HN  SER A 169      11.191  -9.104  -3.717  1.00 15.00      A    H  
ATOM   1088  CA  SER A 169      11.332  -7.058  -4.233  1.00 15.00      A    C  
ATOM   1089  CB  SER A 169      10.210  -6.815  -3.218  1.00 15.00      A    C  
ATOM   1090  OG  SER A 169      10.024  -5.431  -2.972  1.00 15.00      A    O  
ATOM   1091  HG  SER A 169       9.199  -5.297  -2.502  1.00 15.00      A    H  
ATOM   1092  C   SER A 169      12.611  -6.353  -3.783  1.00 15.00      A    C  
ATOM   1093  O   SER A 169      12.747  -5.137  -3.919  1.00 15.00      A    O  
ATOM   1094  N   ARG A 170      13.553  -7.139  -3.265  1.00 15.00      A    N  
ATOM   1095  HN  ARG A 170      13.388  -8.105  -3.209  1.00 15.00      A    H  
ATOM   1096  CA  ARG A 170      14.824  -6.613  -2.790  1.00 15.00      A    C  
ATOM   1097  CB  ARG A 170      15.347  -7.474  -1.635  1.00 15.00      A    C  
ATOM   1098  CG  ARG A 170      16.161  -6.720  -0.595  1.00 15.00      A    C  
ATOM   1099  CD  ARG A 170      16.826  -7.679   0.385  1.00 15.00      A    C  
ATOM   1100  NE  ARG A 170      16.106  -7.779   1.657  1.00 15.00      A    N  
ATOM   1101  HE  ARG A 170      15.943  -6.948   2.150  1.00 15.00      A    H  
ATOM   1102  CZ  ARG A 170      15.674  -8.928   2.180  1.00 15.00      A    C  
ATOM   1103  NH1 ARG A 170      15.881 -10.072   1.539  1.00 15.00      A    N  
ATOM   1104 HH11 ARG A 170      16.380 -10.073   0.626  1.00 15.00      A    H  
ATOM   1105 HH12 ARG A 170      15.545 -10.968   1.948  1.00 15.00      A    H  
ATOM   1106  NH2 ARG A 170      15.047  -8.933   3.354  1.00 15.00      A    N  
ATOM   1107 HH21 ARG A 170      14.893  -8.039   3.865  1.00 15.00      A    H  
ATOM   1108 HH22 ARG A 170      14.711  -9.829   3.764  1.00 15.00      A    H  
ATOM   1109  C   ARG A 170      15.853  -6.563  -3.922  1.00 15.00      A    C  
ATOM   1110  O   ARG A 170      16.736  -5.713  -3.924  1.00 15.00      A    O  
ATOM   1111  N   GLU A 171      15.723  -7.468  -4.894  1.00 15.00      A    N  
ATOM   1112  HN  GLU A 171      14.987  -8.114  -4.853  1.00 15.00      A    H  
ATOM   1113  CA  GLU A 171      16.657  -7.520  -6.018  1.00 15.00      A    C  
ATOM   1114  CB  GLU A 171      16.799  -8.942  -6.557  1.00 15.00      A    C  
ATOM   1115  CG  GLU A 171      18.099  -9.621  -6.166  1.00 15.00      A    C  
ATOM   1116  CD  GLU A 171      18.669 -10.474  -7.283  1.00 15.00      A    C  
ATOM   1117  OE1 GLU A 171      19.193  -9.898  -8.262  1.00 15.00      A    O  
ATOM   1118  OE2 GLU A 171      18.600 -11.717  -7.176  1.00 15.00      A    O  
ATOM   1119  C   GLU A 171      16.288  -6.562  -7.150  1.00 15.00      A    C  
ATOM   1120  O   GLU A 171      17.111  -6.285  -8.022  1.00 15.00      A    O  
ATOM   1121  N   PHE A 172      15.057  -6.057  -7.146  1.00 15.00      A    N  
ATOM   1122  HN  PHE A 172      14.434  -6.311  -6.435  1.00 15.00      A    H  
ATOM   1123  CA  PHE A 172      14.622  -5.129  -8.187  1.00 15.00      A    C  
ATOM   1124  CB  PHE A 172      13.160  -5.370  -8.573  1.00 15.00      A    C  
ATOM   1125  CG  PHE A 172      12.774  -4.763  -9.897  1.00 15.00      A    C  
ATOM   1126  CD1 PHE A 172      13.643  -4.808 -10.978  1.00 15.00      A    C  
ATOM   1127  CD2 PHE A 172      11.541  -4.151 -10.062  1.00 15.00      A    C  
ATOM   1128  CE1 PHE A 172      13.291  -4.256 -12.194  1.00 15.00      A    C  
ATOM   1129  CE2 PHE A 172      11.183  -3.595 -11.277  1.00 15.00      A    C  
ATOM   1130  CZ  PHE A 172      12.060  -3.648 -12.344  1.00 15.00      A    C  
ATOM   1131  C   PHE A 172      14.846  -3.678  -7.766  1.00 15.00      A    C  
ATOM   1132  O   PHE A 172      14.968  -2.789  -8.608  1.00 15.00      A    O  
ATOM   1133  N   ALA A 173      14.900  -3.450  -6.457  1.00 15.00      A    N  
ATOM   1134  HN  ALA A 173      14.777  -4.198  -5.836  1.00 15.00      A    H  
ATOM   1135  CA  ALA A 173      15.124  -2.113  -5.925  1.00 15.00      A    C  
ATOM   1136  CB  ALA A 173      14.269  -1.875  -4.693  1.00 15.00      A    C  
ATOM   1137  C   ALA A 173      16.602  -1.873  -5.616  1.00 15.00      A    C  
ATOM   1138  O   ALA A 173      17.016  -0.737  -5.388  1.00 15.00      A    O  
ATOM   1139  N   ASP A 174      17.391  -2.952  -5.611  1.00 15.00      A    N  
ATOM   1140  HN  ASP A 174      17.002  -3.829  -5.799  1.00 15.00      A    H  
ATOM   1141  CA  ASP A 174      18.824  -2.861  -5.341  1.00 15.00      A    C  
ATOM   1142  CB  ASP A 174      19.296  -4.009  -4.454  1.00 15.00      A    C  
ATOM   1143  CG  ASP A 174      19.024  -3.769  -2.984  1.00 15.00      A    C  
ATOM   1144  OD1 ASP A 174      17.961  -3.195  -2.651  1.00 15.00      A    O  
ATOM   1145  OD2 ASP A 174      19.874  -4.162  -2.160  1.00 15.00      A    O  
ATOM   1146  C   ASP A 174      19.618  -2.850  -6.635  1.00 15.00      A    C  
ATOM   1147  O   ASP A 174      20.774  -2.441  -6.650  1.00 15.00      A    O  
ATOM   1148  N   ALA A 175      18.994  -3.339  -7.716  1.00 15.00      A    N  
ATOM   1149  HN  ALA A 175      18.086  -3.704  -7.621  1.00 15.00      A    H  
ATOM   1150  CA  ALA A 175      19.629  -3.344  -9.031  1.00 15.00      A    C  
ATOM   1151  CB  ALA A 175      18.941  -4.331  -9.974  1.00 15.00      A    C  
ATOM   1152  C   ALA A 175      19.591  -1.929  -9.594  1.00 15.00      A    C  
ATOM   1153  O   ALA A 175      20.272  -1.610 -10.571  1.00 15.00      A    O  
ATOM   1154  N   ARG A 176      18.782  -1.094  -8.941  1.00 15.00      A    N  
ATOM   1155  HN  ARG A 176      18.275  -1.441  -8.177  1.00 15.00      A    H  
ATOM   1156  CA  ARG A 176      18.621   0.299  -9.306  1.00 15.00      A    C  
ATOM   1157  CB  ARG A 176      17.363   0.844  -8.620  1.00 15.00      A    C  
ATOM   1158  CG  ARG A 176      17.477   2.203  -7.950  1.00 15.00      A    C  
ATOM   1159  CD  ARG A 176      16.546   2.277  -6.743  1.00 15.00      A    C  
ATOM   1160  NE  ARG A 176      15.127   2.317  -7.108  1.00 15.00      A    N  
ATOM   1161  HE  ARG A 176      14.904   2.363  -8.070  1.00 15.00      A    H  
ATOM   1162  CZ  ARG A 176      14.144   2.334  -6.207  1.00 15.00      A    C  
ATOM   1163  NH1 ARG A 176      14.432   2.308  -4.920  1.00 15.00      A    N  
ATOM   1164 HH11 ARG A 176      15.428   2.274  -4.608  1.00 15.00      A    H  
ATOM   1165 HH12 ARG A 176      13.672   2.343  -4.213  1.00 15.00      A    H  
ATOM   1166  NH2 ARG A 176      12.873   2.358  -6.597  1.00 15.00      A    N  
ATOM   1167 HH21 ARG A 176      12.111   2.380  -5.892  1.00 15.00      A    H  
ATOM   1168 HH22 ARG A 176      12.642   2.362  -7.612  1.00 15.00      A    H  
ATOM   1169  C   ARG A 176      19.867   1.078  -8.912  1.00 15.00      A    C  
ATOM   1170  O   ARG A 176      20.550   0.712  -7.961  1.00 15.00      A    O  
ATOM   1171  N   GLU A 177      20.159   2.136  -9.663  1.00 15.00      A    N  
ATOM   1172  HN  GLU A 177      19.565   2.362 -10.403  1.00 15.00      A    H  
ATOM   1173  CA  GLU A 177      21.339   2.970  -9.427  1.00 15.00      A    C  
ATOM   1174  CB  GLU A 177      21.258   4.265 -10.231  1.00 15.00      A    C  
ATOM   1175  CG  GLU A 177      22.384   4.448 -11.235  1.00 15.00      A    C  
ATOM   1176  CD  GLU A 177      22.949   5.855 -11.209  1.00 15.00      A    C  
ATOM   1177  OE1 GLU A 177      23.971   6.072 -10.522  1.00 15.00      A    O  
ATOM   1178  OE2 GLU A 177      22.362   6.746 -11.859  1.00 15.00      A    O  
ATOM   1179  C   GLU A 177      21.577   3.277  -7.947  1.00 15.00      A    C  
ATOM   1180  O   GLU A 177      20.689   3.769  -7.244  1.00 15.00      A    O  
ATOM   1181  N   ASN A 178      22.786   2.965  -7.486  1.00 15.00      A    N  
ATOM   1182  HN  ASN A 178      23.432   2.567  -8.102  1.00 15.00      A    H  
ATOM   1183  CA  ASN A 178      23.179   3.202  -6.097  1.00 15.00      A    C  
ATOM   1184  CB  ASN A 178      24.243   2.181  -5.664  1.00 15.00      A    C  
ATOM   1185  CG  ASN A 178      24.400   2.072  -4.155  1.00 15.00      A    C  
ATOM   1186  OD1 ASN A 178      25.271   2.709  -3.562  1.00 15.00      A    O  
ATOM   1187  ND2 ASN A 178      23.558   1.258  -3.526  1.00 15.00      A    N  
ATOM   1188 HD21 ASN A 178      22.891   0.780  -4.060  1.00 15.00      A    H  
ATOM   1189 HD22 ASN A 178      23.641   1.166  -2.552  1.00 15.00      A    H  
ATOM   1190  C   ASN A 178      23.707   4.631  -5.947  1.00 15.00      A    C  
ATOM   1191  O   ASN A 178      24.771   4.966  -6.469  1.00 15.00      A    O  
ATOM   1192  N   ARG A 179      22.954   5.467  -5.238  1.00 15.00      A    N  
ATOM   1193  HN  ARG A 179      22.128   5.135  -4.825  1.00 15.00      A    H  
ATOM   1194  CA  ARG A 179      23.329   6.864  -5.054  1.00 15.00      A    C  
ATOM   1195  CB  ARG A 179      22.173   7.771  -5.487  1.00 15.00      A    C  
ATOM   1196  CG  ARG A 179      22.360   8.428  -6.845  1.00 15.00      A    C  
ATOM   1197  CD  ARG A 179      21.131   9.228  -7.239  1.00 15.00      A    C  
ATOM   1198  NE  ARG A 179      20.448   8.643  -8.391  1.00 15.00      A    N  
ATOM   1199  HE  ARG A 179      20.576   7.685  -8.550  1.00 15.00      A    H  
ATOM   1200  CZ  ARG A 179      19.665   9.329  -9.214  1.00 15.00      A    C  
ATOM   1201  NH1 ARG A 179      19.447  10.625  -9.017  1.00 15.00      A    N  
ATOM   1202 HH11 ARG A 179      18.833  11.159  -9.664  1.00 15.00      A    H  
ATOM   1203 HH12 ARG A 179      19.892  11.108  -8.207  1.00 15.00      A    H  
ATOM   1204  NH2 ARG A 179      19.100   8.716 -10.250  1.00 15.00      A    N  
ATOM   1205 HH21 ARG A 179      18.487   9.246 -10.899  1.00 15.00      A    H  
ATOM   1206 HH22 ARG A 179      19.275   7.703 -10.409  1.00 15.00      A    H  
ATOM   1207  C   ARG A 179      23.711   7.176  -3.609  1.00 15.00      A    C  
ATOM   1208  O   ARG A 179      23.167   6.595  -2.669  1.00 15.00      A    O  
ATOM   1209  N   PRO A 180      24.666   8.112  -3.421  1.00 15.00      A    N  
ATOM   1210  CA  PRO A 180      25.119   8.556  -2.100  1.00 15.00      A    C  
ATOM   1211  CB  PRO A 180      26.530   9.109  -2.378  1.00 15.00      A    C  
ATOM   1212  CG  PRO A 180      26.740   9.018  -3.860  1.00 15.00      A    C  
ATOM   1213  CD  PRO A 180      25.393   8.807  -4.483  1.00 15.00      A    C  
ATOM   1214  C   PRO A 180      24.216   9.682  -1.606  1.00 15.00      A    C  
ATOM   1215  O   PRO A 180      24.669  10.649  -0.991  1.00 15.00      A    O  
ATOM   1216  N   ASP A 181      22.928   9.526  -1.887  1.00 15.00      A    N  
ATOM   1217  HN  ASP A 181      22.645   8.710  -2.347  1.00 15.00      A    H  
ATOM   1218  CA  ASP A 181      21.917  10.510  -1.536  1.00 15.00      A    C  
ATOM   1219  CB  ASP A 181      20.864  10.539  -2.647  1.00 15.00      A    C  
ATOM   1220  CG  ASP A 181      20.490  11.940  -3.078  1.00 15.00      A    C  
ATOM   1221  OD1 ASP A 181      19.693  12.588  -2.366  1.00 15.00      A    O  
ATOM   1222  OD2 ASP A 181      20.983  12.384  -4.138  1.00 15.00      A    O  
ATOM   1223  C   ASP A 181      21.230  10.179  -0.219  1.00 15.00      A    C  
ATOM   1224  O   ASP A 181      21.333   9.062   0.291  1.00 15.00      A    O  
ATOM   1225  N   ALA A 182      20.514  11.167   0.313  1.00 15.00      A    N  
ATOM   1226  HN  ALA A 182      20.490  12.034  -0.144  1.00 15.00      A    H  
ATOM   1227  CA  ALA A 182      19.766  11.002   1.548  1.00 15.00      A    C  
ATOM   1228  CB  ALA A 182      19.601  12.344   2.245  1.00 15.00      A    C  
ATOM   1229  C   ALA A 182      18.404  10.402   1.228  1.00 15.00      A    C  
ATOM   1230  O   ALA A 182      17.738   9.848   2.100  1.00 15.00      A    O  
ATOM   1231  N   ARG A 183      18.005  10.521  -0.046  1.00 15.00      A    N  
ATOM   1232  HN  ARG A 183      18.588  10.986  -0.683  1.00 15.00      A    H  
ATOM   1233  CA  ARG A 183      16.733   9.986  -0.520  1.00 15.00      A    C  
ATOM   1234  CB  ARG A 183      16.323  10.656  -1.835  1.00 15.00      A    C  
ATOM   1235  CG  ARG A 183      14.881  10.392  -2.245  1.00 15.00      A    C  
ATOM   1236  CD  ARG A 183      13.906  10.873  -1.181  1.00 15.00      A    C  
ATOM   1237  NE  ARG A 183      12.549  10.391  -1.422  1.00 15.00      A    N  
ATOM   1238  HE  ARG A 183      12.032  10.828  -2.131  1.00 15.00      A    H  
ATOM   1239  CZ  ARG A 183      11.981   9.399  -0.734  1.00 15.00      A    C  
ATOM   1240  NH1 ARG A 183      12.656   8.794   0.233  1.00 15.00      A    N  
ATOM   1241 HH11 ARG A 183      12.215   8.019   0.769  1.00 15.00      A    H  
ATOM   1242 HH12 ARG A 183      13.627   9.094   0.457  1.00 15.00      A    H  
ATOM   1243  NH2 ARG A 183      10.739   9.018  -1.009  1.00 15.00      A    N  
ATOM   1244 HH21 ARG A 183      10.297   8.243  -0.472  1.00 15.00      A    H  
ATOM   1245 HH22 ARG A 183      10.203   9.497  -1.763  1.00 15.00      A    H  
ATOM   1246  C   ARG A 183      16.828   8.474  -0.698  1.00 15.00      A    C  
ATOM   1247  O   ARG A 183      15.847   7.752  -0.507  1.00 15.00      A    O  
ATOM   1248  N   SER A 184      18.022   8.003  -1.058  1.00 15.00      A    N  
ATOM   1249  HN  SER A 184      18.761   8.632  -1.199  1.00 15.00      A    H  
ATOM   1250  CA  SER A 184      18.260   6.575  -1.232  1.00 15.00      A    C  
ATOM   1251  CB  SER A 184      19.487   6.326  -2.112  1.00 15.00      A    C  
ATOM   1252  OG  SER A 184      19.232   6.699  -3.456  1.00 15.00      A    O  
ATOM   1253  HG  SER A 184      18.427   6.270  -3.757  1.00 15.00      A    H  
ATOM   1254  C   SER A 184      18.435   5.920   0.132  1.00 15.00      A    C  
ATOM   1255  O   SER A 184      18.130   4.742   0.317  1.00 15.00      A    O  
ATOM   1256  N   ALA A 185      18.933   6.706   1.083  1.00 15.00      A    N  
ATOM   1257  HN  ALA A 185      19.188   7.624   0.856  1.00 15.00      A    H  
ATOM   1258  CA  ALA A 185      19.123   6.240   2.449  1.00 15.00      A    C  
ATOM   1259  CB  ALA A 185      20.143   7.111   3.165  1.00 15.00      A    C  
ATOM   1260  C   ALA A 185      17.784   6.270   3.179  1.00 15.00      A    C  
ATOM   1261  O   ALA A 185      17.596   5.596   4.193  1.00 15.00      A    O  
ATOM   1262  N   MET A 186      16.856   7.068   2.643  1.00 15.00      A    N  
ATOM   1263  HN  MET A 186      17.081   7.586   1.843  1.00 15.00      A    H  
ATOM   1264  CA  MET A 186      15.516   7.180   3.205  1.00 15.00      A    C  
ATOM   1265  CB  MET A 186      14.923   8.574   2.972  1.00 15.00      A    C  
ATOM   1266  CG  MET A 186      13.588   8.805   3.668  1.00 15.00      A    C  
ATOM   1267  SD  MET A 186      12.798  10.353   3.193  1.00 15.00      A    S  
ATOM   1268  CE  MET A 186      11.072   9.933   3.426  1.00 15.00      A    C  
ATOM   1269  C   MET A 186      14.624   6.105   2.593  1.00 15.00      A    C  
ATOM   1270  O   MET A 186      13.437   6.001   2.909  1.00 15.00      A    O  
ATOM   1271  N   ASN A 187      15.211   5.292   1.715  1.00 15.00      A    N  
ATOM   1272  HN  ASN A 187      16.152   5.436   1.481  1.00 15.00      A    H  
ATOM   1273  CA  ASN A 187      14.481   4.201   1.090  1.00 15.00      A    C  
ATOM   1274  CB  ASN A 187      15.064   3.834  -0.271  1.00 15.00      A    C  
ATOM   1275  CG  ASN A 187      14.037   3.977  -1.377  1.00 15.00      A    C  
ATOM   1276  OD1 ASN A 187      14.106   3.289  -2.387  1.00 15.00      A    O  
ATOM   1277  ND2 ASN A 187      13.070   4.869  -1.185  1.00 15.00      A    N  
ATOM   1278 HD21 ASN A 187      13.074   5.379  -0.348  1.00 15.00      A    H  
ATOM   1279 HD22 ASN A 187      12.395   4.978  -1.886  1.00 15.00      A    H  
ATOM   1280  C   ASN A 187      14.435   3.002   2.030  1.00 15.00      A    C  
ATOM   1281  O   ASN A 187      14.231   1.859   1.615  1.00 15.00      A    O  
ATOM   1282  N   HIS A 189      14.627   3.308   3.312  1.00 15.00      A    N  
ATOM   1283  HN  HIS A 189      14.806   4.239   3.540  1.00 15.00      A    H  
ATOM   1284  CA  HIS A 189      14.585   2.338   4.393  1.00 15.00      A    C  
ATOM   1285  CB  HIS A 189      15.136   3.029   5.657  1.00 15.00      A    C  
ATOM   1286  CG  HIS A 189      15.005   2.284   6.956  1.00 15.00      A    C  
ATOM   1287  ND1 HIS A 189      15.977   1.411   7.388  1.00 15.00      A    N  
ATOM   1288  CD2 HIS A 189      14.027   2.362   7.895  1.00 15.00      A    C  
ATOM   1289  CE1 HIS A 189      15.578   0.985   8.572  1.00 15.00      A    C  
ATOM   1290  NE2 HIS A 189      14.405   1.531   8.917  1.00 15.00      A    N  
ATOM   1291  HE2 HIS A 189      13.908   1.370   9.747  1.00 15.00      A    H  
ATOM   1292  C   HIS A 189      13.133   1.896   4.592  1.00 15.00      A    C  
ATOM   1293  O   HIS A 189      12.847   0.913   5.281  1.00 15.00      A    O  
ATOM   1294  N   ASN A 190      12.224   2.638   3.957  1.00 15.00      A    N  
ATOM   1295  HN  ASN A 190      12.529   3.405   3.425  1.00 15.00      A    H  
ATOM   1296  CA  ASN A 190      10.802   2.350   4.017  1.00 15.00      A    C  
ATOM   1297  CB  ASN A 190      10.004   3.580   3.585  1.00 15.00      A    C  
ATOM   1298  CG  ASN A 190      10.258   4.772   4.487  1.00 15.00      A    C  
ATOM   1299  OD1 ASN A 190      10.186   4.666   5.711  1.00 15.00      A    O  
ATOM   1300  ND2 ASN A 190      10.574   5.910   3.886  1.00 15.00      A    N  
ATOM   1301 HD21 ASN A 190      10.622   5.917   2.908  1.00 15.00      A    H  
ATOM   1302 HD22 ASN A 190      10.748   6.696   4.445  1.00 15.00      A    H  
ATOM   1303  C   ASN A 190      10.476   1.154   3.128  1.00 15.00      A    C  
ATOM   1304  O   ASN A 190       9.459   0.486   3.319  1.00 15.00      A    O  
ATOM   1305  N   ASN A 191      11.352   0.894   2.152  1.00 15.00      A    N  
ATOM   1306  HN  ASN A 191      12.127   1.485   2.035  1.00 15.00      A    H  
ATOM   1307  CA  ASN A 191      11.189  -0.245   1.252  1.00 15.00      A    C  
ATOM   1308  CB  ASN A 191      12.268  -0.229   0.163  1.00 15.00      A    C  
ATOM   1309  CG  ASN A 191      11.799   0.413  -1.129  1.00 15.00      A    C  
ATOM   1310  OD1 ASN A 191      10.751   1.055  -1.173  1.00 15.00      A    O  
ATOM   1311  ND2 ASN A 191      12.583   0.252  -2.189  1.00 15.00      A    N  
ATOM   1312 HD21 ASN A 191      13.410  -0.260  -2.080  1.00 15.00      A    H  
ATOM   1313 HD22 ASN A 191      12.298   0.651  -3.039  1.00 15.00      A    H  
ATOM   1314  C   ASN A 191      11.271  -1.545   2.047  1.00 15.00      A    C  
ATOM   1315  O   ASN A 191      10.538  -2.494   1.779  1.00 15.00      A    O  
ATOM   1316  N   GLU A 192      12.162  -1.565   3.040  1.00 15.00      A    N  
ATOM   1317  HN  GLU A 192      12.718  -0.772   3.196  1.00 15.00      A    H  
ATOM   1318  CA  GLU A 192      12.336  -2.731   3.902  1.00 15.00      A    C  
ATOM   1319  CB  GLU A 192      13.721  -2.715   4.554  1.00 15.00      A    C  
ATOM   1320  CG  GLU A 192      14.801  -3.432   3.759  1.00 15.00      A    C  
ATOM   1321  CD  GLU A 192      14.758  -4.941   3.931  1.00 15.00      A    C  
ATOM   1322  OE1 GLU A 192      14.168  -5.624   3.066  1.00 15.00      A    O  
ATOM   1323  OE2 GLU A 192      15.318  -5.441   4.930  1.00 15.00      A    O  
ATOM   1324  C   GLU A 192      11.256  -2.769   4.979  1.00 15.00      A    C  
ATOM   1325  O   GLU A 192      10.919  -3.832   5.492  1.00 15.00      A    O  
ATOM   1326  N   ALA A 193      10.711  -1.599   5.307  1.00 15.00      A    N  
ATOM   1327  HN  ALA A 193      11.028  -0.784   4.861  1.00 15.00      A    H  
ATOM   1328  CA  ALA A 193       9.662  -1.489   6.320  1.00 15.00      A    C  
ATOM   1329  CB  ALA A 193       9.361  -0.028   6.616  1.00 15.00      A    C  
ATOM   1330  C   ALA A 193       8.389  -2.231   5.908  1.00 15.00      A    C  
ATOM   1331  O   ALA A 193       7.602  -2.647   6.760  1.00 15.00      A    O  
ATOM   1332  N   GLY A 194       8.196  -2.399   4.601  1.00 15.00      A    N  
ATOM   1333  HN  GLY A 194       8.856  -2.048   3.969  1.00 15.00      A    H  
ATOM   1334  CA  GLY A 194       7.028  -3.100   4.103  1.00 15.00      A    C  
ATOM   1335  C   GLY A 194       7.353  -4.509   3.637  1.00 15.00      A    C  
ATOM   1336  O   GLY A 194       6.449  -5.300   3.371  1.00 15.00      A    O  
ATOM   1337  N   ARG A 195       8.649  -4.824   3.546  1.00 15.00      A    N  
ATOM   1338  HN  ARG A 195       9.321  -4.151   3.785  1.00 15.00      A    H  
ATOM   1339  CA  ARG A 195       9.094  -6.147   3.103  1.00 15.00      A    C  
ATOM   1340  CB  ARG A 195      10.499  -6.081   2.501  1.00 15.00      A    C  
ATOM   1341  CG  ARG A 195      10.582  -5.492   1.105  1.00 15.00      A    C  
ATOM   1342  CD  ARG A 195      12.020  -5.502   0.615  1.00 15.00      A    C  
ATOM   1343  NE  ARG A 195      12.232  -4.627  -0.533  1.00 15.00      A    N  
ATOM   1344  HE  ARG A 195      11.549  -4.626  -1.238  1.00 15.00      A    H  
ATOM   1345  CZ  ARG A 195      13.292  -3.831  -0.666  1.00 15.00      A    C  
ATOM   1346  NH1 ARG A 195      14.220  -3.788   0.282  1.00 15.00      A    N  
ATOM   1347 HH11 ARG A 195      14.120  -4.375   1.137  1.00 15.00      A    H  
ATOM   1348 HH12 ARG A 195      15.047  -3.167   0.174  1.00 15.00      A    H  
ATOM   1349  NH2 ARG A 195      13.426  -3.084  -1.751  1.00 15.00      A    N  
ATOM   1350 HH21 ARG A 195      12.704  -3.119  -2.499  1.00 15.00      A    H  
ATOM   1351 HH22 ARG A 195      14.255  -2.465  -1.859  1.00 15.00      A    H  
ATOM   1352  C   ARG A 195       9.110  -7.154   4.246  1.00 15.00      A    C  
ATOM   1353  O   ARG A 195       8.664  -8.288   4.085  1.00 15.00      A    O  
ATOM   1354  N   THR A 196       9.637  -6.741   5.395  1.00 15.00      A    N  
ATOM   1355  HN  THR A 196       9.965  -5.818   5.470  1.00 15.00      A    H  
ATOM   1356  CA  THR A 196       9.730  -7.628   6.550  1.00 15.00      A    C  
ATOM   1357  CB  THR A 196      10.744  -7.130   7.600  1.00 15.00      A    C  
ATOM   1358  OG1 THR A 196      11.472  -6.010   7.086  1.00 15.00      A    O  
ATOM   1359  HG1 THR A 196      11.925  -6.265   6.278  1.00 15.00      A    H  
ATOM   1360  CG2 THR A 196      11.726  -8.238   7.944  1.00 15.00      A    C  
ATOM   1361  C   THR A 196       8.379  -7.861   7.215  1.00 15.00      A    C  
ATOM   1362  O   THR A 196       8.202  -8.845   7.931  1.00 15.00      A    O  
ATOM   1363  N   THR A 197       7.424  -6.965   6.968  1.00 15.00      A    N  
ATOM   1364  HN  THR A 197       7.617  -6.207   6.378  1.00 15.00      A    H  
ATOM   1365  CA  THR A 197       6.095  -7.090   7.563  1.00 15.00      A    C  
ATOM   1366  CB  THR A 197       5.262  -5.790   7.496  1.00 15.00      A    C  
ATOM   1367  OG1 THR A 197       4.186  -5.877   8.437  1.00 15.00      A    O  
ATOM   1368  HG1 THR A 197       4.447  -6.446   9.165  1.00 15.00      A    H  
ATOM   1369  CG2 THR A 197       4.689  -5.566   6.106  1.00 15.00      A    C  
ATOM   1370  C   THR A 197       5.301  -8.280   7.011  1.00 15.00      A    C  
ATOM   1371  O   THR A 197       4.415  -8.797   7.689  1.00 15.00      A    O  
ATOM   1372  N   ILE A 198       5.615  -8.719   5.791  1.00 15.00      A    N  
ATOM   1373  HN  ILE A 198       6.323  -8.270   5.278  1.00 15.00      A    H  
ATOM   1374  CA  ILE A 198       4.916  -9.862   5.209  1.00 15.00      A    C  
ATOM   1375  CB  ILE A 198       5.020  -9.931   3.666  1.00 15.00      A    C  
ATOM   1376  CG1 ILE A 198       4.576  -8.610   3.029  1.00 15.00      A    C  
ATOM   1377  CG2 ILE A 198       6.417 -10.315   3.208  1.00 15.00      A    C  
ATOM   1378  CD1 ILE A 198       3.084  -8.370   3.088  1.00 15.00      A    C  
ATOM   1379  C   ILE A 198       5.389 -11.166   5.852  1.00 15.00      A    C  
ATOM   1380  O   ILE A 198       4.707 -12.187   5.787  1.00 15.00      A    O  
ATOM   1381  N   LEU A 199       6.565 -11.109   6.483  1.00 15.00      A    N  
ATOM   1382  HN  LEU A 199       7.068 -10.267   6.475  1.00 15.00      A    H  
ATOM   1383  CA  LEU A 199       7.131 -12.260   7.177  1.00 15.00      A    C  
ATOM   1384  CB  LEU A 199       8.661 -12.213   7.130  1.00 15.00      A    C  
ATOM   1385  CG  LEU A 199       9.312 -12.653   5.815  1.00 15.00      A    C  
ATOM   1386  CD1 LEU A 199      10.525 -11.789   5.503  1.00 15.00      A    C  
ATOM   1387  CD2 LEU A 199       9.708 -14.122   5.882  1.00 15.00      A    C  
ATOM   1388  C   LEU A 199       6.644 -12.296   8.626  1.00 15.00      A    C  
ATOM   1389  O   LEU A 199       6.802 -13.299   9.323  1.00 15.00      A    O  
ATOM   1390  N   ASP A 200       6.053 -11.187   9.071  1.00 15.00      A    N  
ATOM   1391  HN  ASP A 200       5.976 -10.415   8.472  1.00 15.00      A    H  
ATOM   1392  CA  ASP A 200       5.522 -11.085  10.428  1.00 15.00      A    C  
ATOM   1393  CB  ASP A 200       5.807  -9.700  11.018  1.00 15.00      A    C  
ATOM   1394  CG  ASP A 200       7.282  -9.444  11.256  1.00 15.00      A    C  
ATOM   1395  OD1 ASP A 200       7.895 -10.192  12.047  1.00 15.00      A    O  
ATOM   1396  OD2 ASP A 200       7.825  -8.486  10.663  1.00 15.00      A    O  
ATOM   1397  C   ASP A 200       4.018 -11.350  10.446  1.00 15.00      A    C  
ATOM   1398  O   ASP A 200       3.451 -11.702  11.480  1.00 15.00      A    O  
ATOM   1399  N   HIS A 201       3.378 -11.184   9.290  1.00 15.00      A    N  
ATOM   1400  HN  HIS A 201       3.886 -10.909   8.499  1.00 15.00      A    H  
ATOM   1401  CA  HIS A 201       1.939 -11.398   9.170  1.00 15.00      A    C  
ATOM   1402  CB  HIS A 201       1.319 -10.381   8.210  1.00 15.00      A    C  
ATOM   1403  CG  HIS A 201       0.727  -9.189   8.897  1.00 15.00      A    C  
ATOM   1404  ND1 HIS A 201       1.413  -8.018   9.143  1.00 15.00      A    N  
ATOM   1405  HD1 HIS A 201       2.343  -7.832   8.900  1.00 15.00      A    H  
ATOM   1406  CD2 HIS A 201      -0.519  -9.002   9.402  1.00 15.00      A    C  
ATOM   1407  CE1 HIS A 201       0.577  -7.175   9.768  1.00 15.00      A    C  
ATOM   1408  NE2 HIS A 201      -0.608  -7.725   9.950  1.00 15.00      A    N  
ATOM   1409  C   HIS A 201       1.595 -12.824   8.741  1.00 15.00      A    C  
ATOM   1410  O   HIS A 201       0.465 -13.100   8.332  1.00 15.00      A    O  
ATOM   1411  N   MET A 202       2.567 -13.727   8.835  1.00 15.00      A    N  
ATOM   1412  HN  MET A 202       3.451 -13.447   9.155  1.00 15.00      A    H  
ATOM   1413  CA  MET A 202       2.349 -15.124   8.470  1.00 15.00      A    C  
ATOM   1414  CB  MET A 202       3.670 -15.799   8.091  1.00 15.00      A    C  
ATOM   1415  CG  MET A 202       4.302 -15.257   6.818  1.00 15.00      A    C  
ATOM   1416  SD  MET A 202       3.378 -15.693   5.331  1.00 15.00      A    S  
ATOM   1417  CE  MET A 202       3.804 -17.424   5.160  1.00 15.00      A    C  
ATOM   1418  C   MET A 202       1.681 -15.879   9.618  1.00 15.00      A    C  
ATOM   1419  O   MET A 202       2.306 -16.148  10.645  1.00 15.00      A    O  
ATOM   1420  N   HIS A 203       0.406 -16.211   9.441  1.00 15.00      A    N  
ATOM   1421  HN  HIS A 203      -0.038 -15.973   8.599  1.00 15.00      A    H  
ATOM   1422  CA  HIS A 203      -0.349 -16.924  10.466  1.00 15.00      A    C  
ATOM   1423  CB  HIS A 203      -1.525 -16.069  10.965  1.00 15.00      A    C  
ATOM   1424  CG  HIS A 203      -2.583 -15.800   9.934  1.00 15.00      A    C  
ATOM   1425  ND1 HIS A 203      -2.340 -14.993   8.848  1.00 15.00      A    N  
ATOM   1426  CD2 HIS A 203      -3.859 -16.259   9.870  1.00 15.00      A    C  
ATOM   1427  CE1 HIS A 203      -3.460 -14.977   8.152  1.00 15.00      A    C  
ATOM   1428  NE2 HIS A 203      -4.406 -15.728   8.731  1.00 15.00      A    N  
ATOM   1429  HE2 HIS A 203      -5.319 -15.872   8.405  1.00 15.00      A    H  
ATOM   1430  C   HIS A 203      -0.841 -18.279   9.957  1.00 15.00      A    C  
ATOM   1431  O   HIS A 203      -0.649 -18.623   8.790  1.00 15.00      A    O  
ATOM   1432  N   LEU A 204      -1.474 -19.042  10.843  1.00 15.00      A    N  
ATOM   1433  HN  LEU A 204      -1.592 -18.712  11.759  1.00 15.00      A    H  
ATOM   1434  CA  LEU A 204      -1.998 -20.357  10.488  1.00 15.00      A    C  
ATOM   1435  CB  LEU A 204      -1.663 -21.378  11.577  1.00 15.00      A    C  
ATOM   1436  CG  LEU A 204      -0.204 -21.833  11.647  1.00 15.00      A    C  
ATOM   1437  CD1 LEU A 204       0.343 -21.662  13.056  1.00 15.00      A    C  
ATOM   1438  CD2 LEU A 204      -0.076 -23.278  11.193  1.00 15.00      A    C  
ATOM   1439  C   LEU A 204      -3.505 -20.312  10.257  1.00 15.00      A    C  
ATOM   1440  O   LEU A 204      -4.186 -19.387  10.698  1.00 15.00      A    O  
ATOM   1441  N   CYS A 206      -6.487 -22.630   8.053  1.00 15.00      A    N  
ATOM   1442  HN  CYS A 206      -5.591 -22.340   7.782  1.00 15.00      A    H  
ATOM   1443  CA  CYS A 206      -6.675 -23.985   8.557  1.00 15.00      A    C  
ATOM   1444  C   CYS A 206      -7.945 -24.618   7.997  1.00 15.00      A    C  
ATOM   1445  O   CYS A 206      -8.864 -23.920   7.570  1.00 15.00      A    O  
ATOM   1446  CB  CYS A 206      -6.708 -23.992  10.087  1.00 15.00      A    C  
ATOM   1447  SG  CYS A 206      -5.069 -23.857  10.872  1.00 15.00      A    S  
ATOM   1448  N   CYS A 208     -11.112 -27.486   7.289  1.00 15.00      A    N  
ATOM   1449  HN  CYS A 208     -10.366 -27.703   6.692  1.00 15.00      A    H  
ATOM   1450  CA  CYS A 208     -11.603 -28.505   8.209  1.00 15.00      A    C  
ATOM   1451  C   CYS A 208     -12.485 -29.524   7.492  1.00 15.00      A    C  
ATOM   1452  O   CYS A 208     -13.629 -29.233   7.141  1.00 15.00      A    O  
ATOM   1453  CB  CYS A 208     -12.362 -27.863   9.373  1.00 15.00      A    C  
ATOM   1454  SG  CYS A 208     -11.289 -27.064  10.611  1.00 15.00      A    S  
ATOM   1455  N   HIS A 209     -11.938 -30.719   7.275  1.00 15.00      A    N  
ATOM   1456  HN  HIS A 209     -11.018 -30.885   7.573  1.00 15.00      A    H  
ATOM   1457  CA  HIS A 209     -12.670 -31.786   6.602  1.00 15.00      A    C  
ATOM   1458  CB  HIS A 209     -11.983 -32.207   5.292  1.00 15.00      A    C  
ATOM   1459  CG  HIS A 209     -10.489 -32.330   5.374  1.00 15.00      A    C  
ATOM   1460  ND1 HIS A 209      -9.831 -33.449   5.837  1.00 15.00      A    N  
ATOM   1461  HD1 HIS A 209     -10.251 -34.273   6.160  1.00 15.00      A    H  
ATOM   1462  CD2 HIS A 209      -9.519 -31.442   5.035  1.00 15.00      A    C  
ATOM   1463  CE1 HIS A 209      -8.514 -33.211   5.764  1.00 15.00      A    C  
ATOM   1464  NE2 HIS A 209      -8.273 -32.007   5.283  1.00 15.00      A    N  
ATOM   1465  C   HIS A 209     -12.891 -32.988   7.518  1.00 15.00      A    C  
ATOM   1466  O   HIS A 209     -12.082 -33.270   8.406  1.00 15.00      A    O  
ATOM   1467  N   GLY A 210     -13.999 -33.688   7.290  1.00 15.00      A    N  
ATOM   1468  HN  GLY A 210     -14.595 -33.413   6.561  1.00 15.00      A    H  
ATOM   1469  CA  GLY A 210     -14.339 -34.852   8.090  1.00 15.00      A    C  
ATOM   1470  C   GLY A 210     -15.808 -35.201   7.968  1.00 15.00      A    C  
ATOM   1471  O   GLY A 210     -16.327 -35.332   6.860  1.00 15.00      A    O  
ATOM   1472  N   LEU A 211     -16.483 -35.351   9.104  1.00 15.00      A    N  
ATOM   1473  HN  LEU A 211     -16.015 -35.247   9.959  1.00 15.00      A    H  
ATOM   1474  CA  LEU A 211     -17.906 -35.671   9.103  1.00 15.00      A    C  
ATOM   1475  CB  LEU A 211     -18.245 -36.664  10.217  1.00 15.00      A    C  
ATOM   1476  CG  LEU A 211     -19.441 -37.582   9.948  1.00 15.00      A    C  
ATOM   1477  CD1 LEU A 211     -19.024 -38.771   9.096  1.00 15.00      A    C  
ATOM   1478  CD2 LEU A 211     -20.082 -38.039  11.250  1.00 15.00      A    C  
ATOM   1479  C   LEU A 211     -18.734 -34.400   9.258  1.00 15.00      A    C  
ATOM   1480  O   LEU A 211     -18.788 -33.818  10.342  1.00 15.00      A    O  
ATOM   1481  N   SER A 212     -19.357 -33.970   8.155  1.00 15.00      A    N  
ATOM   1482  HN  SER A 212     -19.259 -34.489   7.329  1.00 15.00      A    H  
ATOM   1483  CA  SER A 212     -20.187 -32.757   8.125  1.00 15.00      A    C  
ATOM   1484  CB  SER A 212     -21.321 -32.795   9.157  1.00 15.00      A    C  
ATOM   1485  OG  SER A 212     -22.443 -33.493   8.645  1.00 15.00      A    O  
ATOM   1486  HG  SER A 212     -22.764 -34.115   9.302  1.00 15.00      A    H  
ATOM   1487  C   SER A 212     -19.377 -31.456   8.214  1.00 15.00      A    C  
ATOM   1488  O   SER A 212     -19.936 -30.365   8.088  1.00 15.00      A    O  
ATOM   1489  N   GLY A 213     -18.068 -31.572   8.430  1.00 15.00      A    N  
ATOM   1490  HN  GLY A 213     -17.678 -32.463   8.547  1.00 15.00      A    H  
ATOM   1491  CA  GLY A 213     -17.220 -30.395   8.507  1.00 15.00      A    C  
ATOM   1492  C   GLY A 213     -16.706 -30.104   9.903  1.00 15.00      A    C  
ATOM   1493  O   GLY A 213     -16.931 -29.018  10.439  1.00 15.00      A    O  
ATOM   1494  N   SER A 214     -16.009 -31.070  10.495  1.00 15.00      A    N  
ATOM   1495  HN  SER A 214     -15.867 -31.917  10.025  1.00 15.00      A    H  
ATOM   1496  CA  SER A 214     -15.455 -30.897  11.833  1.00 15.00      A    C  
ATOM   1497  CB  SER A 214     -15.702 -32.139  12.692  1.00 15.00      A    C  
ATOM   1498  OG  SER A 214     -15.595 -33.325  11.925  1.00 15.00      A    O  
ATOM   1499  HG  SER A 214     -16.278 -33.943  12.198  1.00 15.00      A    H  
ATOM   1500  C   SER A 214     -13.966 -30.568  11.771  1.00 15.00      A    C  
ATOM   1501  O   SER A 214     -13.285 -30.902  10.801  1.00 15.00      A    O  
ATOM   1502  N   CYS A 215     -13.465 -29.907  12.811  1.00 15.00      A    N  
ATOM   1503  HN  CYS A 215     -14.056 -29.670  13.558  1.00 15.00      A    H  
ATOM   1504  CA  CYS A 215     -12.057 -29.529  12.871  1.00 15.00      A    C  
ATOM   1505  C   CYS A 215     -11.252 -30.510  13.716  1.00 15.00      A    C  
ATOM   1506  O   CYS A 215     -10.378 -30.117  14.490  1.00 15.00      A    O  
ATOM   1507  CB  CYS A 215     -11.905 -28.100  13.394  1.00 15.00      A    C  
ATOM   1508  SG  CYS A 215     -12.491 -26.826  12.232  1.00 15.00      A    S  
ATOM   1509  N   GLU A 216     -11.552 -31.793  13.552  1.00 15.00      A    N  
ATOM   1510  HN  GLU A 216     -12.261 -32.039  12.923  1.00 15.00      A    H  
ATOM   1511  CA  GLU A 216     -10.866 -32.845  14.292  1.00 15.00      A    C  
ATOM   1512  CB  GLU A 216     -11.869 -33.890  14.780  1.00 15.00      A    C  
ATOM   1513  CG  GLU A 216     -12.782 -33.401  15.892  1.00 15.00      A    C  
ATOM   1514  CD  GLU A 216     -12.045 -33.174  17.196  1.00 15.00      A    C  
ATOM   1515  OE1 GLU A 216     -11.470 -32.078  17.370  1.00 15.00      A    O  
ATOM   1516  OE2 GLU A 216     -12.047 -34.090  18.047  1.00 15.00      A    O  
ATOM   1517  C   GLU A 216      -9.785 -33.513  13.448  1.00 15.00      A    C  
ATOM   1518  O   GLU A 216      -8.788 -34.005  13.979  1.00 15.00      A    O  
ATOM   1519  N   VAL A 217      -9.985 -33.530  12.130  1.00 15.00      A    N  
ATOM   1520  HN  VAL A 217     -10.792 -33.112  11.762  1.00 15.00      A    H  
ATOM   1521  CA  VAL A 217      -9.022 -34.150  11.224  1.00 15.00      A    C  
ATOM   1522  CB  VAL A 217      -9.669 -35.250  10.351  1.00 15.00      A    C  
ATOM   1523  CG1 VAL A 217      -8.638 -36.302   9.967  1.00 15.00      A    C  
ATOM   1524  CG2 VAL A 217     -10.854 -35.890  11.060  1.00 15.00      A    C  
ATOM   1525  C   VAL A 217      -8.368 -33.110  10.319  1.00 15.00      A    C  
ATOM   1526  O   VAL A 217      -9.012 -32.158   9.880  1.00 15.00      A    O  
ATOM   1527  N   THR A 219      -5.820 -29.910   8.852  1.00 15.00      A    N  
ATOM   1528  HN  THR A 219      -5.497 -30.122   9.751  1.00 15.00      A    H  
ATOM   1529  CA  THR A 219      -4.861 -29.520   7.826  1.00 15.00      A    C  
ATOM   1530  CB  THR A 219      -5.322 -29.984   6.430  1.00 15.00      A    C  
ATOM   1531  OG1 THR A 219      -5.559 -31.398   6.455  1.00 15.00      A    O  
ATOM   1532  HG1 THR A 219      -4.721 -31.864   6.422  1.00 15.00      A    H  
ATOM   1533  CG2 THR A 219      -4.265 -29.676   5.380  1.00 15.00      A    C  
ATOM   1534  C   THR A 219      -4.641 -28.006   7.823  1.00 15.00      A    C  
ATOM   1535  O   THR A 219      -5.498 -27.243   7.373  1.00 15.00      A    O  
ATOM   1536  N   CYS A 220      -3.487 -27.581   8.337  1.00 15.00      A    N  
ATOM   1537  HN  CYS A 220      -2.849 -28.239   8.682  1.00 15.00      A    H  
ATOM   1538  CA  CYS A 220      -3.143 -26.162   8.393  1.00 15.00      A    C  
ATOM   1539  C   CYS A 220      -1.924 -25.860   7.527  1.00 15.00      A    C  
ATOM   1540  O   CYS A 220      -1.155 -26.762   7.191  1.00 15.00      A    O  
ATOM   1541  CB  CYS A 220      -2.904 -25.715   9.837  1.00 15.00      A    C  
ATOM   1542  SG  CYS A 220      -4.391 -25.770  10.888  1.00 15.00      A    S  
ATOM   1543  N   TRP A 221      -1.746 -24.588   7.177  1.00 15.00      A    N  
ATOM   1544  HN  TRP A 221      -2.378 -23.909   7.495  1.00 15.00      A    H  
ATOM   1545  CA  TRP A 221      -0.631 -24.181   6.327  1.00 15.00      A    C  
ATOM   1546  CB  TRP A 221      -1.040 -24.337   4.855  1.00 15.00      A    C  
ATOM   1547  CG  TRP A 221      -2.217 -23.481   4.469  1.00 15.00      A    C  
ATOM   1548  CD1 TRP A 221      -2.181 -22.176   4.073  1.00 15.00      A    C  
ATOM   1549  CD2 TRP A 221      -3.603 -23.862   4.447  1.00 15.00      A    C  
ATOM   1550  NE1 TRP A 221      -3.449 -21.716   3.822  1.00 15.00      A    N  
ATOM   1551  HE1 TRP A 221      -3.679 -20.810   3.530  1.00 15.00      A    H  
ATOM   1552  CE2 TRP A 221      -4.340 -22.731   4.037  1.00 15.00      A    C  
ATOM   1553  CE3 TRP A 221      -4.295 -25.045   4.734  1.00 15.00      A    C  
ATOM   1554  CZ2 TRP A 221      -5.728 -22.747   3.906  1.00 15.00      A    C  
ATOM   1555  CZ3 TRP A 221      -5.672 -25.057   4.601  1.00 15.00      A    C  
ATOM   1556  CH2 TRP A 221      -6.374 -23.917   4.191  1.00 15.00      A    C  
ATOM   1557  C   TRP A 221      -0.224 -22.728   6.578  1.00 15.00      A    C  
ATOM   1558  O   TRP A 221      -1.043 -21.913   7.012  1.00 15.00      A    O  
ATOM   1559  N   TRP A 222       1.047 -22.411   6.314  1.00 15.00      A    N  
ATOM   1560  HN  TRP A 222       1.668 -23.114   6.026  1.00 15.00      A    H  
ATOM   1561  CA  TRP A 222       1.532 -21.040   6.458  1.00 15.00      A    C  
ATOM   1562  CB  TRP A 222       3.065 -20.991   6.378  1.00 15.00      A    C  
ATOM   1563  CG  TRP A 222       3.784 -21.422   7.623  1.00 15.00      A    C  
ATOM   1564  CD1 TRP A 222       4.638 -22.480   7.747  1.00 15.00      A    C  
ATOM   1565  CD2 TRP A 222       3.733 -20.798   8.914  1.00 15.00      A    C  
ATOM   1566  NE1 TRP A 222       5.114 -22.559   9.033  1.00 15.00      A    N  
ATOM   1567  HE1 TRP A 222       5.739 -23.235   9.370  1.00 15.00      A    H  
ATOM   1568  CE2 TRP A 222       4.574 -21.539   9.770  1.00 15.00      A    C  
ATOM   1569  CE3 TRP A 222       3.057 -19.689   9.432  1.00 15.00      A    C  
ATOM   1570  CZ2 TRP A 222       4.757 -21.207  11.110  1.00 15.00      A    C  
ATOM   1571  CZ3 TRP A 222       3.241 -19.361  10.762  1.00 15.00      A    C  
ATOM   1572  CH2 TRP A 222       4.085 -20.117  11.586  1.00 15.00      A    C  
ATOM   1573  C   TRP A 222       0.943 -20.205   5.324  1.00 15.00      A    C  
ATOM   1574  O   TRP A 222       1.232 -20.456   4.153  1.00 15.00      A    O  
ATOM   1575  N   ALA A 223       0.110 -19.222   5.661  1.00 15.00      A    N  
ATOM   1576  HN  ALA A 223      -0.074 -19.052   6.607  1.00 15.00      A    H  
ATOM   1577  CA  ALA A 223      -0.529 -18.388   4.644  1.00 15.00      A    C  
ATOM   1578  CB  ALA A 223      -1.965 -18.839   4.431  1.00 15.00      A    C  
ATOM   1579  C   ALA A 223      -0.511 -16.908   5.008  1.00 15.00      A    C  
ATOM   1580  O   ALA A 223      -0.134 -16.526   6.117  1.00 15.00      A    O  
ATOM   1581  N   GLN A 224      -0.940 -16.084   4.055  1.00 15.00      A    N  
ATOM   1582  HN  GLN A 224      -1.224 -16.462   3.197  1.00 15.00      A    H  
ATOM   1583  CA  GLN A 224      -1.010 -14.642   4.241  1.00 15.00      A    C  
ATOM   1584  CB  GLN A 224      -0.527 -13.919   2.976  1.00 15.00      A    C  
ATOM   1585  CG  GLN A 224       0.933 -14.125   2.611  1.00 15.00      A    C  
ATOM   1586  CD  GLN A 224       1.378 -13.173   1.513  1.00 15.00      A    C  
ATOM   1587  OE1 GLN A 224       1.893 -12.089   1.787  1.00 15.00      A    O  
ATOM   1588  NE2 GLN A 224       1.161 -13.564   0.261  1.00 15.00      A    N  
ATOM   1589 HE21 GLN A 224       0.730 -14.433   0.113  1.00 15.00      A    H  
ATOM   1590 HE22 GLN A 224       1.439 -12.966  -0.464  1.00 15.00      A    H  
ATOM   1591  C   GLN A 224      -2.457 -14.234   4.484  1.00 15.00      A    C  
ATOM   1592  O   GLN A 224      -3.380 -14.949   4.093  1.00 15.00      A    O  
ATOM   1593  N   PRO A 225      -2.678 -13.091   5.150  1.00 15.00      A    N  
ATOM   1594  CA  PRO A 225      -4.023 -12.575   5.390  1.00 15.00      A    C  
ATOM   1595  CB  PRO A 225      -3.817 -11.713   6.636  1.00 15.00      A    C  
ATOM   1596  CG  PRO A 225      -2.435 -11.172   6.485  1.00 15.00      A    C  
ATOM   1597  CD  PRO A 225      -1.641 -12.217   5.739  1.00 15.00      A    C  
ATOM   1598  C   PRO A 225      -4.439 -11.699   4.214  1.00 15.00      A    C  
ATOM   1599  O   PRO A 225      -3.879 -11.816   3.123  1.00 15.00      A    O  
ATOM   1600  N   ASP A 226      -5.415 -10.831   4.416  1.00 15.00      A    N  
ATOM   1601  HN  ASP A 226      -5.854 -10.790   5.292  1.00 15.00      A    H  
ATOM   1602  CA  ASP A 226      -5.842  -9.934   3.350  1.00 15.00      A    C  
ATOM   1603  CB  ASP A 226      -7.290  -9.496   3.559  1.00 15.00      A    C  
ATOM   1604  CG  ASP A 226      -8.237 -10.120   2.555  1.00 15.00      A    C  
ATOM   1605  OD1 ASP A 226      -8.712 -11.248   2.807  1.00 15.00      A    O  
ATOM   1606  OD2 ASP A 226      -8.508  -9.480   1.516  1.00 15.00      A    O  
ATOM   1607  C   ASP A 226      -4.921  -8.718   3.317  1.00 15.00      A    C  
ATOM   1608  O   ASP A 226      -4.119  -8.525   4.233  1.00 15.00      A    O  
ATOM   1609  N   PHE A 227      -5.018  -7.903   2.267  1.00 15.00      A    N  
ATOM   1610  HN  PHE A 227      -5.655  -8.111   1.547  1.00 15.00      A    H  
ATOM   1611  CA  PHE A 227      -4.178  -6.709   2.164  1.00 15.00      A    C  
ATOM   1612  CB  PHE A 227      -4.083  -6.211   0.715  1.00 15.00      A    C  
ATOM   1613  CG  PHE A 227      -2.808  -5.469   0.396  1.00 15.00      A    C  
ATOM   1614  CD1 PHE A 227      -1.571  -5.980   0.770  1.00 15.00      A    C  
ATOM   1615  CD2 PHE A 227      -2.845  -4.253  -0.272  1.00 15.00      A    C  
ATOM   1616  CE1 PHE A 227      -0.401  -5.293   0.485  1.00 15.00      A    C  
ATOM   1617  CE2 PHE A 227      -1.680  -3.562  -0.560  1.00 15.00      A    C  
ATOM   1618  CZ  PHE A 227      -0.456  -4.082  -0.180  1.00 15.00      A    C  
ATOM   1619  C   PHE A 227      -4.646  -5.596   3.117  1.00 15.00      A    C  
ATOM   1620  O   PHE A 227      -3.949  -4.598   3.304  1.00 15.00      A    O  
ATOM   1621  N   ARG A 228      -5.821  -5.785   3.737  1.00 15.00      A    N  
ATOM   1622  HN  ARG A 228      -6.328  -6.607   3.564  1.00 15.00      A    H  
ATOM   1623  CA  ARG A 228      -6.367  -4.804   4.678  1.00 15.00      A    C  
ATOM   1624  CB  ARG A 228      -7.883  -4.998   4.849  1.00 15.00      A    C  
ATOM   1625  CG  ARG A 228      -8.642  -3.778   5.366  1.00 15.00      A    C  
ATOM   1626  CD  ARG A 228      -9.795  -3.434   4.436  1.00 15.00      A    C  
ATOM   1627  NE  ARG A 228      -9.338  -3.439   3.052  1.00 15.00      A    N  
ATOM   1628  HE  ARG A 228      -8.458  -3.834   2.885  1.00 15.00      A    H  
ATOM   1629  CZ  ARG A 228     -10.005  -2.939   2.020  1.00 15.00      A    C  
ATOM   1630  NH1 ARG A 228     -11.172  -2.362   2.169  1.00 15.00      A    N  
ATOM   1631 HH11 ARG A 228     -11.662  -1.962   1.346  1.00 15.00      A    H  
ATOM   1632 HH12 ARG A 228     -11.614  -2.302   3.113  1.00 15.00      A    H  
ATOM   1633  NH2 ARG A 228      -9.512  -3.081   0.806  1.00 15.00      A    N  
ATOM   1634 HH21 ARG A 228      -8.613  -3.587   0.667  1.00 15.00      A    H  
ATOM   1635 HH22 ARG A 228     -10.026  -2.704  -0.011  1.00 15.00      A    H  
ATOM   1636  C   ARG A 228      -5.653  -4.905   6.029  1.00 15.00      A    C  
ATOM   1637  O   ARG A 228      -5.627  -3.946   6.797  1.00 15.00      A    O  
ATOM   1638  N   ALA A 229      -5.054  -6.068   6.303  1.00 15.00      A    N  
ATOM   1639  HN  ALA A 229      -5.095  -6.793   5.644  1.00 15.00      A    H  
ATOM   1640  CA  ALA A 229      -4.325  -6.279   7.552  1.00 15.00      A    C  
ATOM   1641  CB  ALA A 229      -4.154  -7.767   7.827  1.00 15.00      A    C  
ATOM   1642  C   ALA A 229      -2.960  -5.601   7.485  1.00 15.00      A    C  
ATOM   1643  O   ALA A 229      -2.474  -5.059   8.477  1.00 15.00      A    O  
ATOM   1644  N   ILE A 230      -2.358  -5.621   6.298  1.00 15.00      A    N  
ATOM   1645  HN  ILE A 230      -2.809  -6.054   5.543  1.00 15.00      A    H  
ATOM   1646  CA  ILE A 230      -1.046  -5.016   6.087  1.00 15.00      A    C  
ATOM   1647  CB  ILE A 230      -0.369  -5.550   4.806  1.00 15.00      A    C  
ATOM   1648  CG1 ILE A 230      -0.860  -6.964   4.450  1.00 15.00      A    C  
ATOM   1649  CG2 ILE A 230       1.147  -5.527   4.953  1.00 15.00      A    C  
ATOM   1650  CD1 ILE A 230      -0.425  -8.054   5.412  1.00 15.00      A    C  
ATOM   1651  C   ILE A 230      -1.143  -3.491   6.003  1.00 15.00      A    C  
ATOM   1652  O   ILE A 230      -0.200  -2.782   6.350  1.00 15.00      A    O  
ATOM   1653  N   GLY A 231      -2.290  -2.992   5.545  1.00 15.00      A    N  
ATOM   1654  HN  GLY A 231      -3.014  -3.602   5.285  1.00 15.00      A    H  
ATOM   1655  CA  GLY A 231      -2.481  -1.556   5.433  1.00 15.00      A    C  
ATOM   1656  C   GLY A 231      -2.815  -0.914   6.765  1.00 15.00      A    C  
ATOM   1657  O   GLY A 231      -2.572   0.276   6.966  1.00 15.00      A    O  
ATOM   1658  N   ASP A 232      -3.371  -1.707   7.678  1.00 15.00      A    N  
ATOM   1659  HN  ASP A 232      -3.545  -2.644   7.450  1.00 15.00      A    H  
ATOM   1660  CA  ASP A 232      -3.750  -1.210   9.003  1.00 15.00      A    C  
ATOM   1661  CB  ASP A 232      -5.012  -1.910   9.513  1.00 15.00      A    C  
ATOM   1662  CG  ASP A 232      -6.285  -1.267   8.988  1.00 15.00      A    C  
ATOM   1663  OD1 ASP A 232      -6.507  -0.071   9.274  1.00 15.00      A    O  
ATOM   1664  OD2 ASP A 232      -7.065  -1.960   8.299  1.00 15.00      A    O  
ATOM   1665  C   ASP A 232      -2.612  -1.296  10.030  1.00 15.00      A    C  
ATOM   1666  O   ASP A 232      -2.697  -0.706  11.108  1.00 15.00      A    O  
ATOM   1667  N   PHE A 233      -1.548  -2.017   9.682  1.00 15.00      A    N  
ATOM   1668  HN  PHE A 233      -1.527  -2.446   8.803  1.00 15.00      A    H  
ATOM   1669  CA  PHE A 233      -0.396  -2.162  10.564  1.00 15.00      A    C  
ATOM   1670  CB  PHE A 233       0.312  -3.494  10.283  1.00 15.00      A    C  
ATOM   1671  CG  PHE A 233       1.502  -3.766  11.162  1.00 15.00      A    C  
ATOM   1672  CD1 PHE A 233       2.773  -3.901  10.619  1.00 15.00      A    C  
ATOM   1673  CD2 PHE A 233       1.345  -3.891  12.531  1.00 15.00      A    C  
ATOM   1674  CE1 PHE A 233       3.862  -4.156  11.429  1.00 15.00      A    C  
ATOM   1675  CE2 PHE A 233       2.428  -4.146  13.347  1.00 15.00      A    C  
ATOM   1676  CZ  PHE A 233       3.689  -4.279  12.795  1.00 15.00      A    C  
ATOM   1677  C   PHE A 233       0.581  -1.029  10.313  1.00 15.00      A    C  
ATOM   1678  O   PHE A 233       1.232  -0.546  11.234  1.00 15.00      A    O  
ATOM   1679  N   LEU A 234       0.662  -0.613   9.045  1.00 15.00      A    N  
ATOM   1680  HN  LEU A 234       0.091  -1.039   8.374  1.00 15.00      A    H  
ATOM   1681  CA  LEU A 234       1.577   0.452   8.635  1.00 15.00      A    C  
ATOM   1682  CB  LEU A 234       1.816   0.397   7.123  1.00 15.00      A    C  
ATOM   1683  CG  LEU A 234       2.921  -0.542   6.648  1.00 15.00      A    C  
ATOM   1684  CD1 LEU A 234       2.761  -0.820   5.162  1.00 15.00      A    C  
ATOM   1685  CD2 LEU A 234       4.298   0.052   6.939  1.00 15.00      A    C  
ATOM   1686  C   LEU A 234       1.123   1.850   9.050  1.00 15.00      A    C  
ATOM   1687  O   LEU A 234       1.009   2.753   8.217  1.00 15.00      A    O  
ATOM   1688  N   ASP A 236       0.888   2.027  10.353  1.00 15.00      A    N  
ATOM   1689  HN  ASP A 236       1.003   1.271  10.962  1.00 15.00      A    H  
ATOM   1690  CA  ASP A 236       0.471   3.308  10.896  1.00 15.00      A    C  
ATOM   1691  CB  ASP A 236       0.144   3.174  12.391  1.00 15.00      A    C  
ATOM   1692  CG  ASP A 236      -1.316   2.814  12.634  1.00 15.00      A    C  
ATOM   1693  OD1 ASP A 236      -2.132   3.742  12.828  1.00 15.00      A    O  
ATOM   1694  OD2 ASP A 236      -1.646   1.608  12.621  1.00 15.00      A    O  
ATOM   1695  C   ASP A 236       1.554   4.354  10.672  1.00 15.00      A    C  
ATOM   1696  O   ASP A 236       2.651   4.247  11.221  1.00 15.00      A    O  
ATOM   1697  N   TYR A 238       1.235   5.365   9.860  1.00 15.00      A    N  
ATOM   1698  HN  TYR A 238       0.329   5.411   9.481  1.00 15.00      A    H  
ATOM   1699  CA  TYR A 238       2.189   6.421   9.542  1.00 15.00      A    C  
ATOM   1700  CB  TYR A 238       2.020   6.900   8.078  1.00 15.00      A    C  
ATOM   1701  CG  TYR A 238       1.292   8.213   7.857  1.00 15.00      A    C  
ATOM   1702  CD1 TYR A 238      -0.025   8.394   8.277  1.00 15.00      A    C  
ATOM   1703  CD2 TYR A 238       1.923   9.270   7.213  1.00 15.00      A    C  
ATOM   1704  CE1 TYR A 238      -0.683   9.588   8.068  1.00 15.00      A    C  
ATOM   1705  CE2 TYR A 238       1.268  10.468   6.999  1.00 15.00      A    C  
ATOM   1706  CZ  TYR A 238      -0.032  10.620   7.431  1.00 15.00      A    C  
ATOM   1707  OH  TYR A 238      -0.682  11.815   7.236  1.00 15.00      A    O  
ATOM   1708  HH  TYR A 238      -0.410  12.193   6.394  1.00 15.00      A    H  
ATOM   1709  C   TYR A 238       2.143   7.550  10.575  1.00 15.00      A    C  
ATOM   1710  O   TYR A 238       2.825   8.558  10.446  1.00 15.00      A    O  
ATOM   1711  N   ASP A 239       1.358   7.332  11.633  1.00 15.00      A    N  
ATOM   1712  HN  ASP A 239       0.864   6.488  11.688  1.00 15.00      A    H  
ATOM   1713  CA  ASP A 239       1.208   8.311  12.701  1.00 15.00      A    C  
ATOM   1714  CB  ASP A 239      -0.116   8.098  13.443  1.00 15.00      A    C  
ATOM   1715  CG  ASP A 239      -1.334   8.207  12.544  1.00 15.00      A    C  
ATOM   1716  OD1 ASP A 239      -1.788   9.344  12.287  1.00 15.00      A    O  
ATOM   1717  OD2 ASP A 239      -1.843   7.154  12.102  1.00 15.00      A    O  
ATOM   1718  C   ASP A 239       2.358   8.235  13.697  1.00 15.00      A    C  
ATOM   1719  O   ASP A 239       2.666   9.214  14.373  1.00 15.00      A    O  
ATOM   1720  N   SER A 240       2.992   7.068  13.764  1.00 15.00      A    N  
ATOM   1721  HN  SER A 240       2.716   6.341  13.171  1.00 15.00      A    H  
ATOM   1722  CA  SER A 240       4.097   6.848  14.693  1.00 15.00      A    C  
ATOM   1723  CB  SER A 240       3.938   5.495  15.387  1.00 15.00      A    C  
ATOM   1724  OG  SER A 240       3.824   4.451  14.437  1.00 15.00      A    O  
ATOM   1725  HG  SER A 240       4.684   4.047  14.303  1.00 15.00      A    H  
ATOM   1726  C   SER A 240       5.463   6.941  14.014  1.00 15.00      A    C  
ATOM   1727  O   SER A 240       6.440   6.362  14.492  1.00 15.00      A    O  
ATOM   1728  N   ALA A 241       5.531   7.679  12.912  1.00 15.00      A    N  
ATOM   1729  HN  ALA A 241       4.721   8.121  12.581  1.00 15.00      A    H  
ATOM   1730  CA  ALA A 241       6.786   7.850  12.181  1.00 15.00      A    C  
ATOM   1731  CB  ALA A 241       6.512   8.318  10.760  1.00 15.00      A    C  
ATOM   1732  C   ALA A 241       7.706   8.828  12.910  1.00 15.00      A    C  
ATOM   1733  O   ALA A 241       7.239   9.675  13.672  1.00 15.00      A    O  
ATOM   1734  N   SER A 242       9.013   8.705  12.677  1.00 15.00      A    N  
ATOM   1735  HN  SER A 242       9.325   8.017  12.052  1.00 15.00      A    H  
ATOM   1736  CA  SER A 242       9.992   9.571  13.332  1.00 15.00      A    C  
ATOM   1737  CB  SER A 242      11.063   8.725  14.027  1.00 15.00      A    C  
ATOM   1738  OG  SER A 242      10.474   7.751  14.871  1.00 15.00      A    O  
ATOM   1739  HG  SER A 242       9.840   8.175  15.456  1.00 15.00      A    H  
ATOM   1740  C   SER A 242      10.652  10.530  12.343  1.00 15.00      A    C  
ATOM   1741  O   SER A 242      10.700  10.263  11.140  1.00 15.00      A    O  
ATOM   1742  N   GLU A 243      11.163  11.648  12.862  1.00 15.00      A    N  
ATOM   1743  HN  GLU A 243      11.088  11.805  13.827  1.00 15.00      A    H  
ATOM   1744  CA  GLU A 243      11.832  12.641  12.029  1.00 15.00      A    C  
ATOM   1745  CB  GLU A 243      11.555  14.062  12.518  1.00 15.00      A    C  
ATOM   1746  CG  GLU A 243      10.803  14.909  11.505  1.00 15.00      A    C  
ATOM   1747  CD  GLU A 243      10.770  16.379  11.867  1.00 15.00      A    C  
ATOM   1748  OE1 GLU A 243       9.885  16.779  12.655  1.00 15.00      A    O  
ATOM   1749  OE2 GLU A 243      11.624  17.134  11.355  1.00 15.00      A    O  
ATOM   1750  C   GLU A 243      13.330  12.378  11.958  1.00 15.00      A    C  
ATOM   1751  O   GLU A 243      13.925  11.862  12.905  1.00 15.00      A    O  
ATOM   1752  N   MET A 244      13.933  12.739  10.830  1.00 15.00      A    N  
ATOM   1753  HN  MET A 244      13.407  13.169  10.123  1.00 15.00      A    H  
ATOM   1754  CA  MET A 244      15.354  12.514  10.621  1.00 15.00      A    C  
ATOM   1755  CB  MET A 244      15.560  11.414   9.571  1.00 15.00      A    C  
ATOM   1756  CG  MET A 244      14.703  10.173   9.776  1.00 15.00      A    C  
ATOM   1757  SD  MET A 244      15.152   9.242  11.252  1.00 15.00      A    S  
ATOM   1758  CE  MET A 244      16.722   8.545  10.751  1.00 15.00      A    C  
ATOM   1759  C   MET A 244      16.073  13.780  10.167  1.00 15.00      A    C  
ATOM   1760  O   MET A 244      15.464  14.696   9.617  1.00 15.00      A    O  
ATOM   1761  N   VAL A 245      17.378  13.815  10.418  1.00 15.00      A    N  
ATOM   1762  HN  VAL A 245      17.787  13.060  10.892  1.00 15.00      A    H  
ATOM   1763  CA  VAL A 245      18.223  14.934  10.018  1.00 15.00      A    C  
ATOM   1764  CB  VAL A 245      18.806  15.711  11.222  1.00 15.00      A    C  
ATOM   1765  CG1 VAL A 245      18.121  17.061  11.366  1.00 15.00      A    C  
ATOM   1766  CG2 VAL A 245      18.695  14.910  12.513  1.00 15.00      A    C  
ATOM   1767  C   VAL A 245      19.361  14.417   9.146  1.00 15.00      A    C  
ATOM   1768  O   VAL A 245      19.707  13.238   9.207  1.00 15.00      A    O  
ATOM   1769  N   VAL A 246      19.942  15.291   8.338  1.00 15.00      A    N  
ATOM   1770  HN  VAL A 246      19.642  16.224   8.342  1.00 15.00      A    H  
ATOM   1771  CA  VAL A 246      21.024  14.888   7.446  1.00 15.00      A    C  
ATOM   1772  CB  VAL A 246      20.939  15.598   6.078  1.00 15.00      A    C  
ATOM   1773  CG1 VAL A 246      21.662  14.786   5.015  1.00 15.00      A    C  
ATOM   1774  CG2 VAL A 246      19.490  15.841   5.677  1.00 15.00      A    C  
ATOM   1775  C   VAL A 246      22.397  15.139   8.065  1.00 15.00      A    C  
ATOM   1776  O   VAL A 246      22.675  16.228   8.564  1.00 15.00      A    O  
ATOM   1777  N   GLU A 247      23.247  14.115   8.032  1.00 15.00      A    N  
ATOM   1778  HN  GLU A 247      22.956  13.266   7.636  1.00 15.00      A    H  
ATOM   1779  CA  GLU A 247      24.599  14.218   8.570  1.00 15.00      A    C  
ATOM   1780  CB  GLU A 247      24.802  13.249   9.738  1.00 15.00      A    C  
ATOM   1781  CG  GLU A 247      24.183  13.705  11.048  1.00 15.00      A    C  
ATOM   1782  CD  GLU A 247      24.660  12.884  12.230  1.00 15.00      A    C  
ATOM   1783  OE1 GLU A 247      24.231  11.716  12.353  1.00 15.00      A    O  
ATOM   1784  OE2 GLU A 247      25.463  13.406  13.033  1.00 15.00      A    O  
ATOM   1785  C   GLU A 247      25.634  13.948   7.485  1.00 15.00      A    C  
ATOM   1786  O   GLU A 247      25.451  13.066   6.645  1.00 15.00      A    O  
ATOM   1787  N   HIS A 249      29.445  11.197   6.248  1.00 15.00      A    N  
ATOM   1788  HN  HIS A 249      28.950  11.275   5.404  1.00 15.00      A    H  
ATOM   1789  CA  HIS A 249      30.853  10.792   6.223  1.00 15.00      A    C  
ATOM   1790  CB  HIS A 249      31.094   9.539   7.083  1.00 15.00      A    C  
ATOM   1791  CG  HIS A 249      30.193   8.368   6.801  1.00 15.00      A    C  
ATOM   1792  ND1 HIS A 249      30.653   7.256   6.134  1.00 15.00      A    N  
ATOM   1793  CD2 HIS A 249      28.898   8.168   7.156  1.00 15.00      A    C  
ATOM   1794  CE1 HIS A 249      29.641   6.408   6.100  1.00 15.00      A    C  
ATOM   1795  NE2 HIS A 249      28.560   6.916   6.708  1.00 15.00      A    N  
ATOM   1796  HE2 HIS A 249      27.694   6.476   6.818  1.00 15.00      A    H  
ATOM   1797  C   HIS A 249      31.385  10.610   4.799  1.00 15.00      A    C  
ATOM   1798  O   HIS A 249      30.655  10.797   3.826  1.00 15.00      A    O  
ATOM   1799  N   ARG A 250      32.672  10.266   4.683  1.00 15.00      A    N  
ATOM   1800  HN  ARG A 250      33.208  10.140   5.495  1.00 15.00      A    H  
ATOM   1801  CA  ARG A 250      33.301  10.060   3.378  1.00 15.00      A    C  
ATOM   1802  CB  ARG A 250      34.450  11.052   3.151  1.00 15.00      A    C  
ATOM   1803  CG  ARG A 250      35.089  10.945   1.766  1.00 15.00      A    C  
ATOM   1804  CD  ARG A 250      36.479  11.562   1.721  1.00 15.00      A    C  
ATOM   1805  NE  ARG A 250      37.472  10.731   2.403  1.00 15.00      A    N  
ATOM   1806  HE  ARG A 250      37.293   9.769   2.462  1.00 15.00      A    H  
ATOM   1807  CZ  ARG A 250      38.603  11.205   2.914  1.00 15.00      A    C  
ATOM   1808  NH1 ARG A 250      38.891  12.494   2.818  1.00 15.00      A    N  
ATOM   1809 HH11 ARG A 250      38.232  13.137   2.330  1.00 15.00      A    H  
ATOM   1810 HH12 ARG A 250      39.773  12.865   3.222  1.00 15.00      A    H  
ATOM   1811  NH2 ARG A 250      39.444  10.388   3.538  1.00 15.00      A    N  
ATOM   1812 HH21 ARG A 250      40.327  10.759   3.942  1.00 15.00      A    H  
ATOM   1813 HH22 ARG A 250      39.217   9.377   3.622  1.00 15.00      A    H  
ATOM   1814  C   ARG A 250      33.829   8.640   3.250  1.00 15.00      A    C  
ATOM   1815  O   ARG A 250      34.484   8.125   4.157  1.00 15.00      A    O  
ATOM   1816  N   GLU A 251      33.540   8.013   2.120  1.00 15.00      A    N  
ATOM   1817  HN  GLU A 251      32.999   8.472   1.445  1.00 15.00      A    H  
ATOM   1818  CA  GLU A 251      33.998   6.659   1.863  1.00 15.00      A    C  
ATOM   1819  CB  GLU A 251      32.820   5.764   1.459  1.00 15.00      A    C  
ATOM   1820  CG  GLU A 251      32.372   4.799   2.548  1.00 15.00      A    C  
ATOM   1821  CD  GLU A 251      33.277   3.585   2.673  1.00 15.00      A    C  
ATOM   1822  OE1 GLU A 251      34.438   3.750   3.103  1.00 15.00      A    O  
ATOM   1823  OE2 GLU A 251      32.821   2.465   2.346  1.00 15.00      A    O  
ATOM   1824  C   GLU A 251      35.089   6.640   0.794  1.00 15.00      A    C  
ATOM   1825  O   GLU A 251      35.949   7.525   0.747  1.00 15.00      A    O  
ATOM   1826  N   SER A 252      35.047   5.621  -0.054  1.00 15.00      A    N  
ATOM   1827  HN  SER A 252      34.339   4.953   0.047  1.00 15.00      A    H  
ATOM   1828  CA  SER A 252      36.019   5.458  -1.125  1.00 15.00      A    C  
ATOM   1829  CB  SER A 252      36.380   3.976  -1.250  1.00 15.00      A    C  
ATOM   1830  OG  SER A 252      35.239   3.209  -1.603  1.00 15.00      A    O  
ATOM   1831  HG  SER A 252      34.635   3.166  -0.857  1.00 15.00      A    H  
ATOM   1832  C   SER A 252      35.451   5.945  -2.453  1.00 15.00      A    C  
ATOM   1833  O   SER A 252      36.195   6.222  -3.396  1.00 15.00      A    O  
ATOM   1834  N   ARG A 253      34.124   6.049  -2.517  1.00 15.00      A    N  
ATOM   1835  HN  ARG A 253      33.593   5.841  -1.722  1.00 15.00      A    H  
ATOM   1836  CA  ARG A 253      33.441   6.469  -3.737  1.00 15.00      A    C  
ATOM   1837  CB  ARG A 253      32.169   5.639  -3.954  1.00 15.00      A    C  
ATOM   1838  CG  ARG A 253      32.396   4.135  -3.907  1.00 15.00      A    C  
ATOM   1839  CD  ARG A 253      33.356   3.685  -4.995  1.00 15.00      A    C  
ATOM   1840  NE  ARG A 253      33.871   2.344  -4.741  1.00 15.00      A    N  
ATOM   1841  HE  ARG A 253      33.970   2.069  -3.804  1.00 15.00      A    H  
ATOM   1842  CZ  ARG A 253      34.233   1.496  -5.694  1.00 15.00      A    C  
ATOM   1843  NH1 ARG A 253      34.150   1.834  -6.971  1.00 15.00      A    N  
ATOM   1844 HH11 ARG A 253      33.809   2.780  -7.236  1.00 15.00      A    H  
ATOM   1845 HH12 ARG A 253      34.432   1.161  -7.710  1.00 15.00      A    H  
ATOM   1846  NH2 ARG A 253      34.679   0.292  -5.363  1.00 15.00      A    N  
ATOM   1847 HH21 ARG A 253      34.962  -0.380  -6.103  1.00 15.00      A    H  
ATOM   1848 HH22 ARG A 253      34.747   0.023  -4.362  1.00 15.00      A    H  
ATOM   1849  C   ARG A 253      33.108   7.955  -3.729  1.00 15.00      A    C  
ATOM   1850  O   ARG A 253      32.910   8.557  -4.784  1.00 15.00      A    O  
ATOM   1851  N   GLY A 254      33.047   8.542  -2.540  1.00 15.00      A    N  
ATOM   1852  HN  GLY A 254      33.220   8.014  -1.730  1.00 15.00      A    H  
ATOM   1853  CA  GLY A 254      32.732   9.954  -2.435  1.00 15.00      A    C  
ATOM   1854  C   GLY A 254      32.108  10.313  -1.108  1.00 15.00      A    C  
ATOM   1855  O   GLY A 254      32.413   9.700  -0.086  1.00 15.00      A    O  
ATOM   1856  N   TRP A 255      31.228  11.304  -1.124  1.00 15.00      A    N  
ATOM   1857  HN  TRP A 255      31.022  11.746  -1.977  1.00 15.00      A    H  
ATOM   1858  CA  TRP A 255      30.562  11.755   0.092  1.00 15.00      A    C  
ATOM   1859  CB  TRP A 255      30.497  13.284   0.133  1.00 15.00      A    C  
ATOM   1860  CG  TRP A 255      31.677  13.921   0.804  1.00 15.00      A    C  
ATOM   1861  CD1 TRP A 255      32.992  13.592   0.644  1.00 15.00      A    C  
ATOM   1862  CD2 TRP A 255      31.645  14.997   1.748  1.00 15.00      A    C  
ATOM   1863  NE1 TRP A 255      33.780  14.395   1.431  1.00 15.00      A    N  
ATOM   1864  HE1 TRP A 255      34.756  14.352   1.491  1.00 15.00      A    H  
ATOM   1865  CE2 TRP A 255      32.978  15.267   2.117  1.00 15.00      A    C  
ATOM   1866  CE3 TRP A 255      30.620  15.758   2.316  1.00 15.00      A    C  
ATOM   1867  CZ2 TRP A 255      33.312  16.266   3.028  1.00 15.00      A    C  
ATOM   1868  CZ3 TRP A 255      30.953  16.748   3.220  1.00 15.00      A    C  
ATOM   1869  CH2 TRP A 255      32.287  16.994   3.567  1.00 15.00      A    C  
ATOM   1870  C   TRP A 255      29.162  11.165   0.227  1.00 15.00      A    C  
ATOM   1871  O   TRP A 255      28.268  11.468  -0.564  1.00 15.00      A    O  
ATOM   1872  N   VAL A 256      28.983  10.319   1.237  1.00 15.00      A    N  
ATOM   1873  HN  VAL A 256      29.741  10.112   1.825  1.00 15.00      A    H  
ATOM   1874  CA  VAL A 256      27.691   9.688   1.496  1.00 15.00      A    C  
ATOM   1875  CB  VAL A 256      27.827   8.193   1.863  1.00 15.00      A    C  
ATOM   1876  CG1 VAL A 256      27.378   7.314   0.706  1.00 15.00      A    C  
ATOM   1877  CG2 VAL A 256      29.254   7.854   2.276  1.00 15.00      A    C  
ATOM   1878  C   VAL A 256      26.949  10.408   2.616  1.00 15.00      A    C  
ATOM   1879  O   VAL A 256      27.566  10.956   3.532  1.00 15.00      A    O  
ATOM   1880  N   GLU A 257      25.624  10.404   2.539  1.00 15.00      A    N  
ATOM   1881  HN  GLU A 257      25.189   9.952   1.787  1.00 15.00      A    H  
ATOM   1882  CA  GLU A 257      24.800  11.060   3.546  1.00 15.00      A    C  
ATOM   1883  CB  GLU A 257      23.823  12.032   2.881  1.00 15.00      A    C  
ATOM   1884  CG  GLU A 257      24.490  13.168   2.121  1.00 15.00      A    C  
ATOM   1885  CD  GLU A 257      23.496  14.007   1.343  1.00 15.00      A    C  
ATOM   1886  OE1 GLU A 257      23.003  15.013   1.899  1.00 15.00      A    O  
ATOM   1887  OE2 GLU A 257      23.209  13.661   0.176  1.00 15.00      A    O  
ATOM   1888  C   GLU A 257      24.026  10.047   4.382  1.00 15.00      A    C  
ATOM   1889  O   GLU A 257      23.479   9.080   3.852  1.00 15.00      A    O  
ATOM   1890  N   THR A 258      23.988  10.277   5.690  1.00 15.00      A    N  
ATOM   1891  HN  THR A 258      24.454  11.062   6.051  1.00 15.00      A    H  
ATOM   1892  CA  THR A 258      23.266   9.401   6.604  1.00 15.00      A    C  
ATOM   1893  CB  THR A 258      24.202   8.687   7.599  1.00 15.00      A    C  
ATOM   1894  OG1 THR A 258      25.401   9.452   7.770  1.00 15.00      A    O  
ATOM   1895  HG1 THR A 258      25.855   9.529   6.927  1.00 15.00      A    H  
ATOM   1896  CG2 THR A 258      24.560   7.300   7.087  1.00 15.00      A    C  
ATOM   1897  C   THR A 258      22.204  10.190   7.363  1.00 15.00      A    C  
ATOM   1898  O   THR A 258      22.199  11.422   7.336  1.00 15.00      A    O  
ATOM   1899  N   LEU A 259      21.307   9.481   8.036  1.00 15.00      A    N  
ATOM   1900  HN  LEU A 259      21.366   8.503   8.035  1.00 15.00      A    H  
ATOM   1901  CA  LEU A 259      20.238  10.132   8.775  1.00 15.00      A    C  
ATOM   1902  CB  LEU A 259      18.875   9.697   8.227  1.00 15.00      A    C  
ATOM   1903  CG  LEU A 259      18.587  10.051   6.765  1.00 15.00      A    C  
ATOM   1904  CD1 LEU A 259      17.358   9.305   6.266  1.00 15.00      A    C  
ATOM   1905  CD2 LEU A 259      18.402  11.553   6.602  1.00 15.00      A    C  
ATOM   1906  C   LEU A 259      20.314   9.856  10.272  1.00 15.00      A    C  
ATOM   1907  O   LEU A 259      20.805   8.813  10.706  1.00 15.00      A    O  
ATOM   1908  N   ARG A 260      19.829  10.817  11.048  1.00 15.00      A    N  
ATOM   1909  HN  ARG A 260      19.482  11.631  10.626  1.00 15.00      A    H  
ATOM   1910  CA  ARG A 260      19.792  10.712  12.501  1.00 15.00      A    C  
ATOM   1911  CB  ARG A 260      20.854  11.616  13.132  1.00 15.00      A    C  
ATOM   1912  CG  ARG A 260      21.489  11.037  14.386  1.00 15.00      A    C  
ATOM   1913  CD  ARG A 260      21.320  11.967  15.575  1.00 15.00      A    C  
ATOM   1914  NE  ARG A 260      22.026  13.232  15.385  1.00 15.00      A    N  
ATOM   1915  HE  ARG A 260      22.931  13.194  15.009  1.00 15.00      A    H  
ATOM   1916  CZ  ARG A 260      21.510  14.419  15.688  1.00 15.00      A    C  
ATOM   1917  NH1 ARG A 260      20.285  14.507  16.193  1.00 15.00      A    N  
ATOM   1918 HH11 ARG A 260      19.885  15.437  16.428  1.00 15.00      A    H  
ATOM   1919 HH12 ARG A 260      19.725  13.644  16.352  1.00 15.00      A    H  
ATOM   1920  NH2 ARG A 260      22.220  15.521  15.490  1.00 15.00      A    N  
ATOM   1921 HH21 ARG A 260      21.817  16.449  15.726  1.00 15.00      A    H  
ATOM   1922 HH22 ARG A 260      23.181  15.456  15.097  1.00 15.00      A    H  
ATOM   1923  C   ARG A 260      18.400  11.116  12.967  1.00 15.00      A    C  
ATOM   1924  O   ARG A 260      17.661  11.728  12.210  1.00 15.00      A    O  
ATOM   1925  N   ALA A 261      18.028  10.783  14.192  1.00 15.00      A    N  
ATOM   1926  HN  ALA A 261      18.653  10.309  14.779  1.00 15.00      A    H  
ATOM   1927  CA  ALA A 261      16.691  11.125  14.675  1.00 15.00      A    C  
ATOM   1928  CB  ALA A 261      15.802   9.892  14.667  1.00 15.00      A    C  
ATOM   1929  C   ALA A 261      16.714  11.747  16.063  1.00 15.00      A    C  
ATOM   1930  O   ALA A 261      17.783  11.979  16.636  1.00 15.00      A    O  
ATOM   1931  N   TYR A 263      15.514  12.021  16.588  1.00 15.00      A    N  
ATOM   1932  HN  TYR A 263      14.710  11.825  16.062  1.00 15.00      A    H  
ATOM   1933  CA  TYR A 263      15.364  12.599  17.919  1.00 15.00      A    C  
ATOM   1934  CB  TYR A 263      13.891  12.828  18.263  1.00 15.00      A    C  
ATOM   1935  CG  TYR A 263      13.358  14.169  17.806  1.00 15.00      A    C  
ATOM   1936  CD1 TYR A 263      13.419  15.280  18.642  1.00 15.00      A    C  
ATOM   1937  CD2 TYR A 263      12.790  14.328  16.547  1.00 15.00      A    C  
ATOM   1938  CE1 TYR A 263      12.930  16.511  18.242  1.00 15.00      A    C  
ATOM   1939  CE2 TYR A 263      12.299  15.556  16.136  1.00 15.00      A    C  
ATOM   1940  CZ  TYR A 263      12.371  16.643  16.986  1.00 15.00      A    C  
ATOM   1941  OH  TYR A 263      11.880  17.866  16.576  1.00 15.00      A    O  
ATOM   1942  HH  TYR A 263      12.436  18.570  16.919  1.00 15.00      A    H  
ATOM   1943  C   TYR A 263      16.040  11.711  18.955  1.00 15.00      A    C  
ATOM   1944  O   TYR A 263      15.777  10.511  19.029  1.00 15.00      A    O  
ATOM   1945  N   SER A 264      16.917  12.321  19.740  1.00 15.00      A    N  
ATOM   1946  HN  SER A 264      17.048  13.287  19.636  1.00 15.00      A    H  
ATOM   1947  CA  SER A 264      17.698  11.613  20.748  1.00 15.00      A    C  
ATOM   1948  CB  SER A 264      18.888  12.470  21.184  1.00 15.00      A    C  
ATOM   1949  OG  SER A 264      18.586  13.852  21.084  1.00 15.00      A    O  
ATOM   1950  HG  SER A 264      19.356  14.324  20.756  1.00 15.00      A    H  
ATOM   1951  C   SER A 264      16.910  11.144  21.974  1.00 15.00      A    C  
ATOM   1952  O   SER A 264      17.272  10.138  22.585  1.00 15.00      A    O  
ATOM   1953  N   LEU A 265      15.839  11.848  22.338  1.00 15.00      A    N  
ATOM   1954  HN  LEU A 265      15.557  12.617  21.801  1.00 15.00      A    H  
ATOM   1955  CA  LEU A 265      15.074  11.474  23.530  1.00 15.00      A    C  
ATOM   1956  CB  LEU A 265      14.555  12.691  24.306  1.00 15.00      A    C  
ATOM   1957  CG  LEU A 265      13.507  13.567  23.621  1.00 15.00      A    C  
ATOM   1958  CD1 LEU A 265      12.152  13.379  24.285  1.00 15.00      A    C  
ATOM   1959  CD2 LEU A 265      13.927  15.029  23.672  1.00 15.00      A    C  
ATOM   1960  C   LEU A 265      13.993  10.411  23.300  1.00 15.00      A    C  
ATOM   1961  O   LEU A 265      13.499   9.815  24.257  1.00 15.00      A    O  
ATOM   1962  N   PHE A 266      13.624  10.173  22.044  1.00 15.00      A    N  
ATOM   1963  HN  PHE A 266      14.027  10.688  21.315  1.00 15.00      A    H  
ATOM   1964  CA  PHE A 266      12.620   9.157  21.735  1.00 15.00      A    C  
ATOM   1965  CB  PHE A 266      11.631   9.654  20.681  1.00 15.00      A    C  
ATOM   1966  CG  PHE A 266      10.680  10.704  21.179  1.00 15.00      A    C  
ATOM   1967  CD1 PHE A 266      10.895  12.041  20.890  1.00 15.00      A    C  
ATOM   1968  CD2 PHE A 266       9.570  10.354  21.934  1.00 15.00      A    C  
ATOM   1969  CE1 PHE A 266      10.022  13.012  21.342  1.00 15.00      A    C  
ATOM   1970  CE2 PHE A 266       8.693  11.319  22.391  1.00 15.00      A    C  
ATOM   1971  CZ  PHE A 266       8.919  12.651  22.094  1.00 15.00      A    C  
ATOM   1972  C   PHE A 266      13.281   7.866  21.262  1.00 15.00      A    C  
ATOM   1973  O   PHE A 266      14.165   7.889  20.405  1.00 15.00      A    O  
ATOM   1974  N   PRO A 268      14.958   4.977  19.347  1.00 15.00      A    N  
ATOM   1975  CA  PRO A 268      15.346   5.018  17.932  1.00 15.00      A    C  
ATOM   1976  CB  PRO A 268      16.808   4.560  17.954  1.00 15.00      A    C  
ATOM   1977  CG  PRO A 268      16.934   3.751  19.196  1.00 15.00      A    C  
ATOM   1978  CD  PRO A 268      16.009   4.386  20.194  1.00 15.00      A    C  
ATOM   1979  C   PRO A 268      14.500   4.070  17.078  1.00 15.00      A    C  
ATOM   1980  O   PRO A 268      13.998   3.056  17.565  1.00 15.00      A    O  
ATOM   1981  N   PRO A 269      14.330   4.401  15.787  1.00 15.00      A    N  
ATOM   1982  CA  PRO A 269      13.542   3.587  14.852  1.00 15.00      A    C  
ATOM   1983  CB  PRO A 269      13.526   4.423  13.567  1.00 15.00      A    C  
ATOM   1984  CG  PRO A 269      13.944   5.794  13.980  1.00 15.00      A    C  
ATOM   1985  CD  PRO A 269      14.870   5.609  15.142  1.00 15.00      A    C  
ATOM   1986  C   PRO A 269      14.170   2.219  14.579  1.00 15.00      A    C  
ATOM   1987  O   PRO A 269      15.386   2.047  14.675  1.00 15.00      A    O  
ATOM   1988  N   THR A 270      13.323   1.250  14.232  1.00 15.00      A    N  
ATOM   1989  HN  THR A 270      12.366   1.451  14.172  1.00 15.00      A    H  
ATOM   1990  CA  THR A 270      13.780  -0.104  13.933  1.00 15.00      A    C  
ATOM   1991  CB  THR A 270      13.014  -1.165  14.753  1.00 15.00      A    C  
ATOM   1992  OG1 THR A 270      11.612  -0.872  14.747  1.00 15.00      A    O  
ATOM   1993  HG1 THR A 270      11.357  -0.512  15.601  1.00 15.00      A    H  
ATOM   1994  CG2 THR A 270      13.518  -1.209  16.188  1.00 15.00      A    C  
ATOM   1995  C   THR A 270      13.642  -0.409  12.439  1.00 15.00      A    C  
ATOM   1996  O   THR A 270      13.352   0.485  11.639  1.00 15.00      A    O  
ATOM   1997  N   GLU A 271      13.840  -1.674  12.070  1.00 15.00      A    N  
ATOM   1998  HN  GLU A 271      14.061  -2.342  12.753  1.00 15.00      A    H  
ATOM   1999  CA  GLU A 271      13.749  -2.091  10.669  1.00 15.00      A    C  
ATOM   2000  CB  GLU A 271      14.491  -3.410  10.435  1.00 15.00      A    C  
ATOM   2001  CG  GLU A 271      15.968  -3.365  10.788  1.00 15.00      A    C  
ATOM   2002  CD  GLU A 271      16.280  -4.124  12.060  1.00 15.00      A    C  
ATOM   2003  OE1 GLU A 271      16.374  -5.368  12.000  1.00 15.00      A    O  
ATOM   2004  OE2 GLU A 271      16.424  -3.476  13.119  1.00 15.00      A    O  
ATOM   2005  C   GLU A 271      12.308  -2.201  10.173  1.00 15.00      A    C  
ATOM   2006  O   GLU A 271      12.071  -2.390   8.982  1.00 15.00      A    O  
ATOM   2007  N   ARG A 272      11.347  -2.095  11.084  1.00 15.00      A    N  
ATOM   2008  HN  ARG A 272      11.590  -1.961  12.025  1.00 15.00      A    H  
ATOM   2009  CA  ARG A 272       9.938  -2.180  10.714  1.00 15.00      A    C  
ATOM   2010  CB  ARG A 272       9.235  -3.278  11.512  1.00 15.00      A    C  
ATOM   2011  CG  ARG A 272       9.529  -4.687  11.016  1.00 15.00      A    C  
ATOM   2012  CD  ARG A 272       9.420  -5.701  12.139  1.00 15.00      A    C  
ATOM   2013  NE  ARG A 272      10.724  -6.045  12.706  1.00 15.00      A    N  
ATOM   2014  HE  ARG A 272      11.188  -5.364  13.237  1.00 15.00      A    H  
ATOM   2015  CZ  ARG A 272      11.300  -7.228  12.538  1.00 15.00      A    C  
ATOM   2016  NH1 ARG A 272      10.695  -8.162  11.827  1.00 15.00      A    N  
ATOM   2017 HH11 ARG A 272       9.765  -7.967  11.401  1.00 15.00      A    H  
ATOM   2018 HH12 ARG A 272      11.144  -9.089  11.691  1.00 15.00      A    H  
ATOM   2019  NH2 ARG A 272      12.482  -7.474  13.087  1.00 15.00      A    N  
ATOM   2020 HH21 ARG A 272      12.955  -6.736  13.651  1.00 15.00      A    H  
ATOM   2021 HH22 ARG A 272      12.935  -8.400  12.960  1.00 15.00      A    H  
ATOM   2022  C   ARG A 272       9.234  -0.842  10.903  1.00 15.00      A    C  
ATOM   2023  O   ARG A 272       8.006  -0.756  10.840  1.00 15.00      A    O  
ATOM   2024  N   ASP A 273      10.030   0.201  11.124  1.00 15.00      A    N  
ATOM   2025  HN  ASP A 273      11.000   0.061  11.156  1.00 15.00      A    H  
ATOM   2026  CA  ASP A 273       9.498   1.545  11.319  1.00 15.00      A    C  
ATOM   2027  CB  ASP A 273      10.052   2.183  12.594  1.00 15.00      A    C  
ATOM   2028  CG  ASP A 273       9.119   1.993  13.772  1.00 15.00      A    C  
ATOM   2029  OD1 ASP A 273       7.992   2.536  13.729  1.00 15.00      A    O  
ATOM   2030  OD2 ASP A 273       9.509   1.299  14.733  1.00 15.00      A    O  
ATOM   2031  C   ASP A 273       9.758   2.436  10.111  1.00 15.00      A    C  
ATOM   2032  O   ASP A 273      10.590   2.121   9.257  1.00 15.00      A    O  
ATOM   2033  N   LEU A 274       9.030   3.551  10.053  1.00 15.00      A    N  
ATOM   2034  HN  LEU A 274       8.391   3.736  10.772  1.00 15.00      A    H  
ATOM   2035  CA  LEU A 274       9.148   4.505   8.954  1.00 15.00      A    C  
ATOM   2036  CB  LEU A 274       7.756   4.953   8.501  1.00 15.00      A    C  
ATOM   2037  CG  LEU A 274       6.777   3.845   8.109  1.00 15.00      A    C  
ATOM   2038  CD1 LEU A 274       5.383   4.419   7.907  1.00 15.00      A    C  
ATOM   2039  CD2 LEU A 274       7.250   3.134   6.851  1.00 15.00      A    C  
ATOM   2040  C   LEU A 274       9.964   5.731   9.358  1.00 15.00      A    C  
ATOM   2041  O   LEU A 274      10.011   6.098  10.534  1.00 15.00      A    O  
ATOM   2042  N   VAL A 275      10.601   6.361   8.366  1.00 15.00      A    N  
ATOM   2043  HN  VAL A 275      10.526   6.009   7.455  1.00 15.00      A    H  
ATOM   2044  CA  VAL A 275      11.412   7.556   8.599  1.00 15.00      A    C  
ATOM   2045  CB  VAL A 275      12.920   7.224   8.726  1.00 15.00      A    C  
ATOM   2046  CG1 VAL A 275      13.214   6.479  10.020  1.00 15.00      A    C  
ATOM   2047  CG2 VAL A 275      13.412   6.433   7.521  1.00 15.00      A    C  
ATOM   2048  C   VAL A 275      11.227   8.597   7.490  1.00 15.00      A    C  
ATOM   2049  O   VAL A 275      11.023   8.255   6.323  1.00 15.00      A    O  
ATOM   2050  N   TYR A 276      11.285   9.870   7.878  1.00 15.00      A    N  
ATOM   2051  HN  TYR A 276      11.414  10.067   8.830  1.00 15.00      A    H  
ATOM   2052  CA  TYR A 276      11.163  10.987   6.944  1.00 15.00      A    C  
ATOM   2053  CB  TYR A 276       9.693  11.373   6.718  1.00 15.00      A    C  
ATOM   2054  CG  TYR A 276       9.062  12.222   7.806  1.00 15.00      A    C  
ATOM   2055  CD1 TYR A 276       8.689  11.666   9.025  1.00 15.00      A    C  
ATOM   2056  CD2 TYR A 276       8.828  13.578   7.604  1.00 15.00      A    C  
ATOM   2057  CE1 TYR A 276       8.104  12.437  10.011  1.00 15.00      A    C  
ATOM   2058  CE2 TYR A 276       8.245  14.357   8.585  1.00 15.00      A    C  
ATOM   2059  CZ  TYR A 276       7.884  13.781   9.785  1.00 15.00      A    C  
ATOM   2060  OH  TYR A 276       7.306  14.551  10.765  1.00 15.00      A    O  
ATOM   2061  HH  TYR A 276       6.768  15.233  10.359  1.00 15.00      A    H  
ATOM   2062  C   TYR A 276      11.981  12.164   7.471  1.00 15.00      A    C  
ATOM   2063  O   TYR A 276      12.123  12.318   8.681  1.00 15.00      A    O  
ATOM   2064  N   TYR A 277      12.524  12.994   6.583  1.00 15.00      A    N  
ATOM   2065  HN  TYR A 277      12.364  12.860   5.625  1.00 15.00      A    H  
ATOM   2066  CA  TYR A 277      13.348  14.114   7.036  1.00 15.00      A    C  
ATOM   2067  CB  TYR A 277      14.824  13.959   6.639  1.00 15.00      A    C  
ATOM   2068  CG  TYR A 277      15.118  13.994   5.154  1.00 15.00      A    C  
ATOM   2069  CD1 TYR A 277      15.409  15.194   4.513  1.00 15.00      A    C  
ATOM   2070  CD2 TYR A 277      15.128  12.826   4.398  1.00 15.00      A    C  
ATOM   2071  CE1 TYR A 277      15.699  15.229   3.163  1.00 15.00      A    C  
ATOM   2072  CE2 TYR A 277      15.415  12.853   3.046  1.00 15.00      A    C  
ATOM   2073  CZ  TYR A 277      15.701  14.057   2.434  1.00 15.00      A    C  
ATOM   2074  OH  TYR A 277      15.990  14.088   1.090  1.00 15.00      A    O  
ATOM   2075  HH  TYR A 277      15.324  13.593   0.608  1.00 15.00      A    H  
ATOM   2076  C   TYR A 277      12.793  15.498   6.701  1.00 15.00      A    C  
ATOM   2077  O   TYR A 277      12.985  16.443   7.466  1.00 15.00      A    O  
ATOM   2078  N   GLU A 278      12.116  15.627   5.564  1.00 15.00      A    N  
ATOM   2079  HN  GLU A 278      12.006  14.850   4.977  1.00 15.00      A    H  
ATOM   2080  CA  GLU A 278      11.546  16.918   5.172  1.00 15.00      A    C  
ATOM   2081  CB  GLU A 278      11.620  17.136   3.660  1.00 15.00      A    C  
ATOM   2082  CG  GLU A 278      12.953  17.677   3.171  1.00 15.00      A    C  
ATOM   2083  CD  GLU A 278      12.912  18.082   1.710  1.00 15.00      A    C  
ATOM   2084  OE1 GLU A 278      12.333  19.147   1.405  1.00 15.00      A    O  
ATOM   2085  OE2 GLU A 278      13.459  17.334   0.871  1.00 15.00      A    O  
ATOM   2086  C   GLU A 278      10.115  17.096   5.676  1.00 15.00      A    C  
ATOM   2087  O   GLU A 278       9.393  16.122   5.893  1.00 15.00      A    O  
ATOM   2088  N   ASN A 279       9.719  18.358   5.855  1.00 15.00      A    N  
ATOM   2089  HN  ASN A 279      10.352  19.080   5.660  1.00 15.00      A    H  
ATOM   2090  CA  ASN A 279       8.383  18.706   6.342  1.00 15.00      A    C  
ATOM   2091  CB  ASN A 279       8.381  20.141   6.881  1.00 15.00      A    C  
ATOM   2092  CG  ASN A 279       8.638  20.214   8.375  1.00 15.00      A    C  
ATOM   2093  OD1 ASN A 279       7.951  19.566   9.163  1.00 15.00      A    O  
ATOM   2094  ND2 ASN A 279       9.633  21.000   8.772  1.00 15.00      A    N  
ATOM   2095 HD21 ASN A 279      10.144  21.483   8.090  1.00 15.00      A    H  
ATOM   2096 HD22 ASN A 279       9.811  21.069   9.734  1.00 15.00      A    H  
ATOM   2097  C   ASN A 279       7.301  18.549   5.270  1.00 15.00      A    C  
ATOM   2098  O   ASN A 279       7.561  18.710   4.073  1.00 15.00      A    O  
ATOM   2099  N   SER A 280       6.081  18.249   5.722  1.00 15.00      A    N  
ATOM   2100  HN  SER A 280       5.943  18.152   6.685  1.00 15.00      A    H  
ATOM   2101  CA  SER A 280       4.943  18.077   4.829  1.00 15.00      A    C  
ATOM   2102  CB  SER A 280       3.911  17.123   5.449  1.00 15.00      A    C  
ATOM   2103  OG  SER A 280       4.463  15.828   5.644  1.00 15.00      A    O  
ATOM   2104  HG  SER A 280       4.843  15.768   6.524  1.00 15.00      A    H  
ATOM   2105  C   SER A 280       4.313  19.435   4.529  1.00 15.00      A    C  
ATOM   2106  O   SER A 280       4.209  20.284   5.419  1.00 15.00      A    O  
ATOM   2107  N   PRO A 281       3.880  19.656   3.273  1.00 15.00      A    N  
ATOM   2108  CA  PRO A 281       3.293  20.925   2.845  1.00 15.00      A    C  
ATOM   2109  CB  PRO A 281       3.537  20.935   1.327  1.00 15.00      A    C  
ATOM   2110  CG  PRO A 281       4.086  19.583   0.970  1.00 15.00      A    C  
ATOM   2111  CD  PRO A 281       3.917  18.695   2.170  1.00 15.00      A    C  
ATOM   2112  C   PRO A 281       1.797  21.023   3.120  1.00 15.00      A    C  
ATOM   2113  O   PRO A 281       1.173  20.072   3.590  1.00 15.00      A    O  
ATOM   2114  N   ASN A 282       1.223  22.179   2.800  1.00 15.00      A    N  
ATOM   2115  HN  ASN A 282       1.769  22.896   2.410  1.00 15.00      A    H  
ATOM   2116  CA  ASN A 282      -0.201  22.403   2.996  1.00 15.00      A    C  
ATOM   2117  CB  ASN A 282      -0.478  23.891   3.209  1.00 15.00      A    C  
ATOM   2118  CG  ASN A 282      -1.690  24.138   4.081  1.00 15.00      A    C  
ATOM   2119  OD1 ASN A 282      -2.596  24.877   3.702  1.00 15.00      A    O  
ATOM   2120  ND2 ASN A 282      -1.706  23.531   5.263  1.00 15.00      A    N  
ATOM   2121 HD21 ASN A 282      -0.943  22.966   5.504  1.00 15.00      A    H  
ATOM   2122 HD22 ASN A 282      -2.480  23.677   5.846  1.00 15.00      A    H  
ATOM   2123  C   ASN A 282      -0.979  21.883   1.788  1.00 15.00      A    C  
ATOM   2124  O   ASN A 282      -0.673  22.234   0.648  1.00 15.00      A    O  
ATOM   2125  N   PHE A 283      -1.981  21.042   2.039  1.00 15.00      A    N  
ATOM   2126  HN  PHE A 283      -2.194  20.811   2.967  1.00 15.00      A    H  
ATOM   2127  CA  PHE A 283      -2.773  20.464   0.955  1.00 15.00      A    C  
ATOM   2128  CB  PHE A 283      -2.899  18.941   1.121  1.00 15.00      A    C  
ATOM   2129  CG  PHE A 283      -1.583  18.216   1.234  1.00 15.00      A    C  
ATOM   2130  CD1 PHE A 283      -0.708  18.158   0.160  1.00 15.00      A    C  
ATOM   2131  CD2 PHE A 283      -1.223  17.588   2.418  1.00 15.00      A    C  
ATOM   2132  CE1 PHE A 283       0.499  17.488   0.263  1.00 15.00      A    C  
ATOM   2133  CE2 PHE A 283      -0.018  16.917   2.529  1.00 15.00      A    C  
ATOM   2134  CZ  PHE A 283       0.844  16.866   1.450  1.00 15.00      A    C  
ATOM   2135  C   PHE A 283      -4.158  21.104   0.825  1.00 15.00      A    C  
ATOM   2136  O   PHE A 283      -5.084  20.480   0.310  1.00 15.00      A    O  
ATOM   2137  N   CYS A 284      -4.302  22.351   1.274  1.00 15.00      A    N  
ATOM   2138  HN  CYS A 284      -3.534  22.814   1.670  1.00 15.00      A    H  
ATOM   2139  CA  CYS A 284      -5.589  23.045   1.179  1.00 15.00      A    C  
ATOM   2140  C   CYS A 284      -5.670  23.897  -0.091  1.00 15.00      A    C  
ATOM   2141  O   CYS A 284      -6.699  23.929  -0.766  1.00 15.00      A    O  
ATOM   2142  CB  CYS A 284      -5.857  23.904   2.423  1.00 15.00      A    C  
ATOM   2143  SG  CYS A 284      -6.066  22.973   3.981  1.00 15.00      A    S  
ATOM   2144  N   GLU A 285      -4.576  24.584  -0.411  1.00 15.00      A    N  
ATOM   2145  HN  GLU A 285      -3.787  24.519   0.164  1.00 15.00      A    H  
ATOM   2146  CA  GLU A 285      -4.515  25.432  -1.597  1.00 15.00      A    C  
ATOM   2147  CB  GLU A 285      -3.970  26.813  -1.220  1.00 15.00      A    C  
ATOM   2148  CG  GLU A 285      -4.899  27.974  -1.550  1.00 15.00      A    C  
ATOM   2149  CD  GLU A 285      -6.154  27.992  -0.697  1.00 15.00      A    C  
ATOM   2150  OE1 GLU A 285      -7.262  28.086  -1.271  1.00 15.00      A    O  
ATOM   2151  OE2 GLU A 285      -6.032  27.911   0.545  1.00 15.00      A    O  
ATOM   2152  C   GLU A 285      -3.613  24.787  -2.649  1.00 15.00      A    C  
ATOM   2153  O   GLU A 285      -2.686  24.055  -2.303  1.00 15.00      A    O  
ATOM   2154  N   PRO A 286      -3.874  25.041  -3.947  1.00 15.00      A    N  
ATOM   2155  CA  PRO A 286      -3.072  24.472  -5.039  1.00 15.00      A    C  
ATOM   2156  CB  PRO A 286      -3.707  25.060  -6.302  1.00 15.00      A    C  
ATOM   2157  CG  PRO A 286      -5.078  25.469  -5.887  1.00 15.00      A    C  
ATOM   2158  CD  PRO A 286      -4.964  25.892  -4.452  1.00 15.00      A    C  
ATOM   2159  C   PRO A 286      -1.607  24.883  -4.950  1.00 15.00      A    C  
ATOM   2160  O   PRO A 286      -1.291  26.060  -4.771  1.00 15.00      A    O  
ATOM   2161  N   ASN A 287      -0.717  23.906  -5.080  1.00 15.00      A    N  
ATOM   2162  HN  ASN A 287      -1.029  22.991  -5.236  1.00 15.00      A    H  
ATOM   2163  CA  ASN A 287       0.711  24.170  -5.007  1.00 15.00      A    C  
ATOM   2164  CB  ASN A 287       1.456  22.989  -4.387  1.00 15.00      A    C  
ATOM   2165  CG  ASN A 287       2.472  23.441  -3.362  1.00 15.00      A    C  
ATOM   2166  OD1 ASN A 287       3.636  23.681  -3.684  1.00 15.00      A    O  
ATOM   2167  ND2 ASN A 287       2.031  23.561  -2.118  1.00 15.00      A    N  
ATOM   2168 HD21 ASN A 287       1.090  23.350  -1.941  1.00 15.00      A    H  
ATOM   2169 HD22 ASN A 287       2.660  23.859  -1.430  1.00 15.00      A    H  
ATOM   2170  C   ASN A 287       1.285  24.493  -6.377  1.00 15.00      A    C  
ATOM   2171  O   ASN A 287       1.115  23.733  -7.329  1.00 15.00      A    O  
ATOM   2172  N   PRO A 288       1.965  25.640  -6.494  1.00 15.00      A    N  
ATOM   2173  CA  PRO A 288       2.577  26.075  -7.742  1.00 15.00      A    C  
ATOM   2174  CB  PRO A 288       2.596  27.606  -7.610  1.00 15.00      A    C  
ATOM   2175  CG  PRO A 288       2.212  27.924  -6.192  1.00 15.00      A    C  
ATOM   2176  CD  PRO A 288       2.168  26.627  -5.431  1.00 15.00      A    C  
ATOM   2177  C   PRO A 288       4.004  25.547  -7.918  1.00 15.00      A    C  
ATOM   2178  O   PRO A 288       4.602  25.712  -8.981  1.00 15.00      A    O  
ATOM   2179  N   GLU A 289       4.544  24.895  -6.885  1.00 15.00      A    N  
ATOM   2180  HN  GLU A 289       4.015  24.760  -6.071  1.00 15.00      A    H  
ATOM   2181  CA  GLU A 289       5.911  24.381  -6.950  1.00 15.00      A    C  
ATOM   2182  CB  GLU A 289       6.694  24.650  -5.661  1.00 15.00      A    C  
ATOM   2183  CG  GLU A 289       7.381  26.011  -5.653  1.00 15.00      A    C  
ATOM   2184  CD  GLU A 289       8.101  26.314  -4.353  1.00 15.00      A    C  
ATOM   2185  OE1 GLU A 289       9.212  25.779  -4.147  1.00 15.00      A    O  
ATOM   2186  OE2 GLU A 289       7.558  27.097  -3.542  1.00 15.00      A    O  
ATOM   2187  C   GLU A 289       6.025  22.924  -7.422  1.00 15.00      A    C  
ATOM   2188  O   GLU A 289       7.080  22.514  -7.907  1.00 15.00      A    O  
ATOM   2189  N   THR A 290       4.954  22.140  -7.279  1.00 15.00      A    N  
ATOM   2190  HN  THR A 290       4.149  22.498  -6.854  1.00 15.00      A    H  
ATOM   2191  CA  THR A 290       4.967  20.744  -7.732  1.00 15.00      A    C  
ATOM   2192  CB  THR A 290       3.911  20.479  -8.830  1.00 15.00      A    C  
ATOM   2193  OG1 THR A 290       4.470  20.728 -10.125  1.00 15.00      A    O  
ATOM   2194  HG1 THR A 290       4.460  21.670 -10.305  1.00 15.00      A    H  
ATOM   2195  CG2 THR A 290       2.689  21.364  -8.634  1.00 15.00      A    C  
ATOM   2196  C   THR A 290       4.741  19.761  -6.588  1.00 15.00      A    C  
ATOM   2197  O   THR A 290       5.520  18.822  -6.397  1.00 15.00      A    O  
ATOM   2198  N   GLY A 291       3.665  19.980  -5.841  1.00 15.00      A    N  
ATOM   2199  HN  GLY A 291       3.093  20.749  -6.045  1.00 15.00      A    H  
ATOM   2200  CA  GLY A 291       3.334  19.108  -4.730  1.00 15.00      A    C  
ATOM   2201  C   GLY A 291       2.107  18.252  -5.005  1.00 15.00      A    C  
ATOM   2202  O   GLY A 291       2.223  17.052  -5.247  1.00 15.00      A    O  
ATOM   2203  N   SER A 292       0.929  18.881  -4.979  1.00 15.00      A    N  
ATOM   2204  HN  SER A 292       0.909  19.845  -4.799  1.00 15.00      A    H  
ATOM   2205  CA  SER A 292      -0.333  18.181  -5.218  1.00 15.00      A    C  
ATOM   2206  CB  SER A 292      -0.751  17.398  -3.969  1.00 15.00      A    C  
ATOM   2207  OG  SER A 292      -1.103  18.272  -2.913  1.00 15.00      A    O  
ATOM   2208  HG  SER A 292      -1.986  18.056  -2.605  1.00 15.00      A    H  
ATOM   2209  C   SER A 292      -1.428  19.180  -5.599  1.00 15.00      A    C  
ATOM   2210  O   SER A 292      -1.161  20.377  -5.712  1.00 15.00      A    O  
ATOM   2211  N   PHE A 293      -2.659  18.698  -5.790  1.00 15.00      A    N  
ATOM   2212  HN  PHE A 293      -2.826  17.739  -5.678  1.00 15.00      A    H  
ATOM   2213  CA  PHE A 293      -3.768  19.583  -6.147  1.00 15.00      A    C  
ATOM   2214  CB  PHE A 293      -4.830  18.845  -6.966  1.00 15.00      A    C  
ATOM   2215  CG  PHE A 293      -4.579  18.864  -8.448  1.00 15.00      A    C  
ATOM   2216  CD1 PHE A 293      -3.877  17.836  -9.058  1.00 15.00      A    C  
ATOM   2217  CD2 PHE A 293      -5.043  19.911  -9.235  1.00 15.00      A    C  
ATOM   2218  CE1 PHE A 293      -3.643  17.847 -10.421  1.00 15.00      A    C  
ATOM   2219  CE2 PHE A 293      -4.811  19.929 -10.599  1.00 15.00      A    C  
ATOM   2220  CZ  PHE A 293      -4.111  18.895 -11.193  1.00 15.00      A    C  
ATOM   2221  C   PHE A 293      -4.391  20.202  -4.900  1.00 15.00      A    C  
ATOM   2222  O   PHE A 293      -3.816  20.143  -3.811  1.00 15.00      A    O  
ATOM   2223  N   GLY A 294      -5.563  20.804  -5.063  1.00 15.00      A    N  
ATOM   2224  HN  GLY A 294      -5.975  20.829  -5.953  1.00 15.00      A    H  
ATOM   2225  CA  GLY A 294      -6.238  21.415  -3.937  1.00 15.00      A    C  
ATOM   2226  C   GLY A 294      -7.422  20.593  -3.473  1.00 15.00      A    C  
ATOM   2227  O   GLY A 294      -7.771  19.591  -4.096  1.00 15.00      A    O  
ATOM   2228  N   THR A 295      -8.042  21.013  -2.377  1.00 15.00      A    N  
ATOM   2229  HN  THR A 295      -7.712  21.813  -1.914  1.00 15.00      A    H  
ATOM   2230  CA  THR A 295      -9.203  20.308  -1.844  1.00 15.00      A    C  
ATOM   2231  CB  THR A 295      -9.253  20.359  -0.307  1.00 15.00      A    C  
ATOM   2232  OG1 THR A 295      -8.895  21.668   0.147  1.00 15.00      A    O  
ATOM   2233  HG1 THR A 295      -8.672  21.632   1.080  1.00 15.00      A    H  
ATOM   2234  CG2 THR A 295      -8.303  19.333   0.291  1.00 15.00      A    C  
ATOM   2235  C   THR A 295     -10.498  20.877  -2.410  1.00 15.00      A    C  
ATOM   2236  O   THR A 295     -11.586  20.573  -1.925  1.00 15.00      A    O  
ATOM   2237  N   ARG A 296     -10.366  21.696  -3.447  1.00 15.00      A    N  
ATOM   2238  HN  ARG A 296      -9.467  21.885  -3.791  1.00 15.00      A    H  
ATOM   2239  CA  ARG A 296     -11.511  22.319  -4.092  1.00 15.00      A    C  
ATOM   2240  CB  ARG A 296     -11.042  23.510  -4.932  1.00 15.00      A    C  
ATOM   2241  CG  ARG A 296     -12.154  24.413  -5.439  1.00 15.00      A    C  
ATOM   2242  CD  ARG A 296     -11.721  25.161  -6.691  1.00 15.00      A    C  
ATOM   2243  NE  ARG A 296     -11.861  24.336  -7.889  1.00 15.00      A    N  
ATOM   2244  HE  ARG A 296     -12.766  24.219  -8.250  1.00 15.00      A    H  
ATOM   2245  CZ  ARG A 296     -10.848  23.736  -8.508  1.00 15.00      A    C  
ATOM   2246  NH1 ARG A 296      -9.607  23.866  -8.056  1.00 15.00      A    N  
ATOM   2247 HH11 ARG A 296      -8.823  23.392  -8.547  1.00 15.00      A    H  
ATOM   2248 HH12 ARG A 296      -9.419  24.442  -7.211  1.00 15.00      A    H  
ATOM   2249  NH2 ARG A 296     -11.078  23.003  -9.587  1.00 15.00      A    N  
ATOM   2250 HH21 ARG A 296     -12.050  22.899  -9.946  1.00 15.00      A    H  
ATOM   2251 HH22 ARG A 296     -10.291  22.529 -10.073  1.00 15.00      A    H  
ATOM   2252  C   ARG A 296     -12.254  21.312  -4.970  1.00 15.00      A    C  
ATOM   2253  O   ARG A 296     -11.632  20.574  -5.736  1.00 15.00      A    O  
ATOM   2254  N   ASP A 297     -13.584  21.290  -4.839  1.00 15.00      A    N  
ATOM   2255  HN  ASP A 297     -14.005  21.906  -4.204  1.00 15.00      A    H  
ATOM   2256  CA  ASP A 297     -14.441  20.382  -5.610  1.00 15.00      A    C  
ATOM   2257  CB  ASP A 297     -14.293  20.601  -7.121  1.00 15.00      A    C  
ATOM   2258  CG  ASP A 297     -15.018  21.842  -7.603  1.00 15.00      A    C  
ATOM   2259  OD1 ASP A 297     -16.266  21.815  -7.658  1.00 15.00      A    O  
ATOM   2260  OD2 ASP A 297     -14.340  22.840  -7.925  1.00 15.00      A    O  
ATOM   2261  C   ASP A 297     -14.233  18.913  -5.242  1.00 15.00      A    C  
ATOM   2262  O   ASP A 297     -14.249  18.036  -6.107  1.00 15.00      A    O  
ATOM   2263  N   ARG A 298     -14.044  18.648  -3.952  1.00 15.00      A    N  
ATOM   2264  HN  ARG A 298     -14.030  19.388  -3.309  1.00 15.00      A    H  
ATOM   2265  CA  ARG A 298     -13.852  17.284  -3.471  1.00 15.00      A    C  
ATOM   2266  CB  ARG A 298     -12.459  17.108  -2.864  1.00 15.00      A    C  
ATOM   2267  CG  ARG A 298     -11.354  16.990  -3.905  1.00 15.00      A    C  
ATOM   2268  CD  ARG A 298      -9.978  16.925  -3.263  1.00 15.00      A    C  
ATOM   2269  NE  ARG A 298      -9.895  15.884  -2.243  1.00 15.00      A    N  
ATOM   2270  HE  ARG A 298     -10.720  15.405  -2.018  1.00 15.00      A    H  
ATOM   2271  CZ  ARG A 298      -8.772  15.553  -1.613  1.00 15.00      A    C  
ATOM   2272  NH1 ARG A 298      -7.635  16.174  -1.900  1.00 15.00      A    N  
ATOM   2273 HH11 ARG A 298      -6.759  15.912  -1.403  1.00 15.00      A    H  
ATOM   2274 HH12 ARG A 298      -7.618  16.922  -2.623  1.00 15.00      A    H  
ATOM   2275  NH2 ARG A 298      -8.789  14.608  -0.685  1.00 15.00      A    N  
ATOM   2276 HH21 ARG A 298      -7.911  14.349  -0.190  1.00 15.00      A    H  
ATOM   2277 HH22 ARG A 298      -9.679  14.125  -0.450  1.00 15.00      A    H  
ATOM   2278  C   ARG A 298     -14.946  16.899  -2.477  1.00 15.00      A    C  
ATOM   2279  O   ARG A 298     -15.549  17.769  -1.850  1.00 15.00      A    O  
ATOM   2280  N   THR A 299     -15.194  15.594  -2.340  1.00 15.00      A    N  
ATOM   2281  HN  THR A 299     -14.662  14.954  -2.857  1.00 15.00      A    H  
ATOM   2282  CA  THR A 299     -16.234  15.086  -1.437  1.00 15.00      A    C  
ATOM   2283  CB  THR A 299     -16.349  13.550  -1.488  1.00 15.00      A    C  
ATOM   2284  OG1 THR A 299     -15.049  12.970  -1.649  1.00 15.00      A    O  
ATOM   2285  HG1 THR A 299     -15.138  12.081  -2.003  1.00 15.00      A    H  
ATOM   2286  CG2 THR A 299     -17.238  13.125  -2.647  1.00 15.00      A    C  
ATOM   2287  C   THR A 299     -16.052  15.560   0.007  1.00 15.00      A    C  
ATOM   2288  O   THR A 299     -14.928  15.714   0.485  1.00 15.00      A    O  
ATOM   2289  N   CYS A 300     -17.174  15.777   0.697  1.00 15.00      A    N  
ATOM   2290  HN  CYS A 300     -18.038  15.598   0.270  1.00 15.00      A    H  
ATOM   2291  CA  CYS A 300     -17.151  16.265   2.076  1.00 15.00      A    C  
ATOM   2292  C   CYS A 300     -18.269  15.640   2.916  1.00 15.00      A    C  
ATOM   2293  O   CYS A 300     -19.124  14.921   2.397  1.00 15.00      A    O  
ATOM   2294  CB  CYS A 300     -17.300  17.793   2.071  1.00 15.00      A    C  
ATOM   2295  SG  CYS A 300     -16.760  18.629   3.598  1.00 15.00      A    S  
ATOM   2296  N   ASN A 301     -18.249  15.925   4.219  1.00 15.00      A    N  
ATOM   2297  HN  ASN A 301     -17.535  16.500   4.565  1.00 15.00      A    H  
ATOM   2298  CA  ASN A 301     -19.255  15.414   5.149  1.00 15.00      A    C  
ATOM   2299  CB  ASN A 301     -18.739  14.159   5.864  1.00 15.00      A    C  
ATOM   2300  CG  ASN A 301     -19.836  13.400   6.590  1.00 15.00      A    C  
ATOM   2301  OD1 ASN A 301     -20.996  13.412   6.176  1.00 15.00      A    O  
ATOM   2302  ND2 ASN A 301     -19.476  12.733   7.680  1.00 15.00      A    N  
ATOM   2303 HD21 ASN A 301     -18.536  12.765   7.953  1.00 15.00      A    H  
ATOM   2304 HD22 ASN A 301     -20.167  12.236   8.168  1.00 15.00      A    H  
ATOM   2305  C   ASN A 301     -19.622  16.490   6.172  1.00 15.00      A    C  
ATOM   2306  O   ASN A 301     -18.806  17.354   6.492  1.00 15.00      A    O  
ATOM   2307  N   VAL A 302     -20.849  16.435   6.683  1.00 15.00      A    N  
ATOM   2308  HN  VAL A 302     -21.457  15.721   6.396  1.00 15.00      A    H  
ATOM   2309  CA  VAL A 302     -21.313  17.417   7.663  1.00 15.00      A    C  
ATOM   2310  CB  VAL A 302     -22.625  18.103   7.221  1.00 15.00      A    C  
ATOM   2311  CG1 VAL A 302     -22.351  19.113   6.116  1.00 15.00      A    C  
ATOM   2312  CG2 VAL A 302     -23.653  17.074   6.767  1.00 15.00      A    C  
ATOM   2313  C   VAL A 302     -21.491  16.821   9.061  1.00 15.00      A    C  
ATOM   2314  O   VAL A 302     -21.663  17.557  10.034  1.00 15.00      A    O  
ATOM   2315  N   THR A 303     -21.443  15.495   9.164  1.00 15.00      A    N  
ATOM   2316  HN  THR A 303     -21.294  14.956   8.360  1.00 15.00      A    H  
ATOM   2317  CA  THR A 303     -21.610  14.826  10.454  1.00 15.00      A    C  
ATOM   2318  CB  THR A 303     -22.439  13.532  10.327  1.00 15.00      A    C  
ATOM   2319  OG1 THR A 303     -22.192  12.917   9.058  1.00 15.00      A    O  
ATOM   2320  HG1 THR A 303     -22.761  13.313   8.393  1.00 15.00      A    H  
ATOM   2321  CG2 THR A 303     -23.923  13.827  10.470  1.00 15.00      A    C  
ATOM   2322  C   THR A 303     -20.273  14.503  11.122  1.00 15.00      A    C  
ATOM   2323  O   THR A 303     -20.243  13.994  12.244  1.00 15.00      A    O  
ATOM   2324  N   SER A 304     -19.172  14.802  10.439  1.00 15.00      A    N  
ATOM   2325  HN  SER A 304     -19.254  15.213   9.554  1.00 15.00      A    H  
ATOM   2326  CA  SER A 304     -17.845  14.531  10.978  1.00 15.00      A    C  
ATOM   2327  CB  SER A 304     -17.038  13.696   9.984  1.00 15.00      A    C  
ATOM   2328  OG  SER A 304     -15.690  13.556  10.398  1.00 15.00      A    O  
ATOM   2329  HG  SER A 304     -15.201  13.062   9.734  1.00 15.00      A    H  
ATOM   2330  C   SER A 304     -17.093  15.815  11.318  1.00 15.00      A    C  
ATOM   2331  O   SER A 304     -17.008  16.731  10.502  1.00 15.00      A    O  
ATOM   2332  N   HIS A 305     -16.558  15.874  12.535  1.00 15.00      A    N  
ATOM   2333  HN  HIS A 305     -16.688  15.123  13.149  1.00 15.00      A    H  
ATOM   2334  CA  HIS A 305     -15.791  17.032  12.984  1.00 15.00      A    C  
ATOM   2335  CB  HIS A 305     -16.199  17.439  14.404  1.00 15.00      A    C  
ATOM   2336  CG  HIS A 305     -17.465  18.234  14.460  1.00 15.00      A    C  
ATOM   2337  ND1 HIS A 305     -17.454  19.603  14.334  1.00 15.00      A    N  
ATOM   2338  CD2 HIS A 305     -18.743  17.811  14.626  1.00 15.00      A    C  
ATOM   2339  CE1 HIS A 305     -18.714  19.984  14.425  1.00 15.00      A    C  
ATOM   2340  NE2 HIS A 305     -19.529  18.935  14.601  1.00 15.00      A    N  
ATOM   2341  HE2 HIS A 305     -20.504  18.963  14.693  1.00 15.00      A    H  
ATOM   2342  C   HIS A 305     -14.298  16.731  12.935  1.00 15.00      A    C  
ATOM   2343  O   HIS A 305     -13.497  17.379  13.610  1.00 15.00      A    O  
ATOM   2344  N   GLY A 306     -13.930  15.744  12.123  1.00 15.00      A    N  
ATOM   2345  HN  GLY A 306     -14.613  15.270  11.601  1.00 15.00      A    H  
ATOM   2346  CA  GLY A 306     -12.537  15.360  12.000  1.00 15.00      A    C  
ATOM   2347  C   GLY A 306     -11.879  15.942  10.770  1.00 15.00      A    C  
ATOM   2348  O   GLY A 306     -12.116  17.096  10.418  1.00 15.00      A    O  
ATOM   2349  N   ILE A 307     -11.055  15.136  10.117  1.00 15.00      A    N  
ATOM   2350  HN  ILE A 307     -10.919  14.225  10.449  1.00 15.00      A    H  
ATOM   2351  CA  ILE A 307     -10.346  15.568   8.916  1.00 15.00      A    C  
ATOM   2352  CB  ILE A 307      -9.120  14.673   8.648  1.00 15.00      A    C  
ATOM   2353  CG1 ILE A 307      -8.350  14.417   9.945  1.00 15.00      A    C  
ATOM   2354  CG2 ILE A 307      -8.210  15.310   7.609  1.00 15.00      A    C  
ATOM   2355  CD1 ILE A 307      -7.776  13.021  10.044  1.00 15.00      A    C  
ATOM   2356  C   ILE A 307     -11.262  15.513   7.698  1.00 15.00      A    C  
ATOM   2357  O   ILE A 307     -11.158  16.340   6.793  1.00 15.00      A    O  
ATOM   2358  N   ASP A 308     -12.167  14.537   7.699  1.00 15.00      A    N  
ATOM   2359  HN  ASP A 308     -12.204  13.931   8.466  1.00 15.00      A    H  
ATOM   2360  CA  ASP A 308     -13.102  14.338   6.597  1.00 15.00      A    C  
ATOM   2361  CB  ASP A 308     -13.482  12.861   6.466  1.00 15.00      A    C  
ATOM   2362  CG  ASP A 308     -13.993  12.264   7.762  1.00 15.00      A    C  
ATOM   2363  OD1 ASP A 308     -13.159  11.860   8.604  1.00 15.00      A    O  
ATOM   2364  OD2 ASP A 308     -15.225  12.198   7.934  1.00 15.00      A    O  
ATOM   2365  C   ASP A 308     -14.353  15.205   6.719  1.00 15.00      A    C  
ATOM   2366  O   ASP A 308     -15.321  15.014   5.980  1.00 15.00      A    O  
ATOM   2367  N   GLY A 309     -14.337  16.149   7.656  1.00 15.00      A    N  
ATOM   2368  HN  GLY A 309     -13.554  16.243   8.239  1.00 15.00      A    H  
ATOM   2369  CA  GLY A 309     -15.471  17.036   7.821  1.00 15.00      A    C  
ATOM   2370  C   GLY A 309     -15.371  18.213   6.878  1.00 15.00      A    C  
ATOM   2371  O   GLY A 309     -14.403  18.320   6.129  1.00 15.00      A    O  
ATOM   2372  N   CYS A 310     -16.360  19.098   6.901  1.00 15.00      A    N  
ATOM   2373  HN  CYS A 310     -17.116  18.963   7.511  1.00 15.00      A    H  
ATOM   2374  CA  CYS A 310     -16.341  20.266   6.025  1.00 15.00      A    C  
ATOM   2375  C   CYS A 310     -15.600  21.441   6.654  1.00 15.00      A    C  
ATOM   2376  O   CYS A 310     -15.365  22.457   6.002  1.00 15.00      A    O  
ATOM   2377  CB  CYS A 310     -17.751  20.666   5.598  1.00 15.00      A    C  
ATOM   2378  SG  CYS A 310     -18.390  19.677   4.208  1.00 15.00      A    S  
ATOM   2379  N   ASP A 311     -15.225  21.295   7.921  1.00 15.00      A    N  
ATOM   2380  HN  ASP A 311     -15.443  20.465   8.391  1.00 15.00      A    H  
ATOM   2381  CA  ASP A 311     -14.513  22.351   8.627  1.00 15.00      A    C  
ATOM   2382  CB  ASP A 311     -14.955  22.430  10.086  1.00 15.00      A    C  
ATOM   2383  CG  ASP A 311     -16.190  23.289  10.270  1.00 15.00      A    C  
ATOM   2384  OD1 ASP A 311     -16.151  24.476   9.880  1.00 15.00      A    O  
ATOM   2385  OD2 ASP A 311     -17.193  22.779  10.811  1.00 15.00      A    O  
ATOM   2386  C   ASP A 311     -12.996  22.205   8.539  1.00 15.00      A    C  
ATOM   2387  O   ASP A 311     -12.269  23.188   8.674  1.00 15.00      A    O  
ATOM   2388  N   LEU A 312     -12.512  20.984   8.325  1.00 15.00      A    N  
ATOM   2389  HN  LEU A 312     -13.131  20.225   8.231  1.00 15.00      A    H  
ATOM   2390  CA  LEU A 312     -11.069  20.759   8.230  1.00 15.00      A    C  
ATOM   2391  CB  LEU A 312     -10.600  19.638   9.161  1.00 15.00      A    C  
ATOM   2392  CG  LEU A 312     -10.325  20.039  10.615  1.00 15.00      A    C  
ATOM   2393  CD1 LEU A 312     -11.623  20.192  11.394  1.00 15.00      A    C  
ATOM   2394  CD2 LEU A 312      -9.408  19.029  11.287  1.00 15.00      A    C  
ATOM   2395  C   LEU A 312     -10.621  20.504   6.797  1.00 15.00      A    C  
ATOM   2396  O   LEU A 312      -9.507  20.867   6.420  1.00 15.00      A    O  
ATOM   2397  N   LEU A 313     -11.490  19.881   6.003  1.00 15.00      A    N  
ATOM   2398  HN  LEU A 313     -12.358  19.605   6.368  1.00 15.00      A    H  
ATOM   2399  CA  LEU A 313     -11.181  19.591   4.604  1.00 15.00      A    C  
ATOM   2400  CB  LEU A 313     -12.154  18.554   4.042  1.00 15.00      A    C  
ATOM   2401  CG  LEU A 313     -11.672  17.774   2.817  1.00 15.00      A    C  
ATOM   2402  CD1 LEU A 313     -11.327  16.343   3.200  1.00 15.00      A    C  
ATOM   2403  CD2 LEU A 313     -12.718  17.804   1.714  1.00 15.00      A    C  
ATOM   2404  C   LEU A 313     -11.235  20.861   3.759  1.00 15.00      A    C  
ATOM   2405  O   LEU A 313     -10.494  21.004   2.786  1.00 15.00      A    O  
ATOM   2406  N   CYS A 314     -12.125  21.777   4.137  1.00 15.00      A    N  
ATOM   2407  HN  CYS A 314     -12.696  21.596   4.911  1.00 15.00      A    H  
ATOM   2408  CA  CYS A 314     -12.275  23.044   3.428  1.00 15.00      A    C  
ATOM   2409  C   CYS A 314     -11.248  24.061   3.916  1.00 15.00      A    C  
ATOM   2410  O   CYS A 314     -10.897  24.996   3.194  1.00 15.00      A    O  
ATOM   2411  CB  CYS A 314     -13.692  23.596   3.602  1.00 15.00      A    C  
ATOM   2412  SG  CYS A 314     -14.831  23.253   2.217  1.00 15.00      A    S  
ATOM   2413  N   CYS A 315     -10.766  23.864   5.145  1.00 15.00      A    N  
ATOM   2414  HN  CYS A 315     -11.081  23.088   5.660  1.00 15.00      A    H  
ATOM   2415  CA  CYS A 315      -9.767  24.752   5.740  1.00 15.00      A    C  
ATOM   2416  C   CYS A 315     -10.238  26.216   5.773  1.00 15.00      A    C  
ATOM   2417  O   CYS A 315      -9.608  27.087   5.173  1.00 15.00      A    O  
ATOM   2418  CB  CYS A 315      -8.425  24.635   4.993  1.00 15.00      A    C  
ATOM   2419  SG  CYS A 315      -8.073  22.978   4.306  1.00 15.00      A    S  
ATOM   2420  N   GLY A 316     -11.353  26.481   6.465  1.00 15.00      A    N  
ATOM   2421  HN  GLY A 316     -11.824  25.750   6.918  1.00 15.00      A    H  
ATOM   2422  CA  GLY A 316     -11.871  27.847   6.566  1.00 15.00      A    C  
ATOM   2423  C   GLY A 316     -12.768  28.262   5.404  1.00 15.00      A    C  
ATOM   2424  O   GLY A 316     -13.422  29.305   5.461  1.00 15.00      A    O  
ATOM   2425  N   ARG A 317     -12.790  27.450   4.349  1.00 15.00      A    N  
ATOM   2426  HN  ARG A 317     -12.229  26.646   4.359  1.00 15.00      A    H  
ATOM   2427  CA  ARG A 317     -13.603  27.729   3.165  1.00 15.00      A    C  
ATOM   2428  CB  ARG A 317     -12.997  27.033   1.946  1.00 15.00      A    C  
ATOM   2429  CG  ARG A 317     -12.641  27.956   0.791  1.00 15.00      A    C  
ATOM   2430  CD  ARG A 317     -11.782  27.235  -0.236  1.00 15.00      A    C  
ATOM   2431  NE  ARG A 317     -10.686  26.506   0.397  1.00 15.00      A    N  
ATOM   2432  HE  ARG A 317     -10.481  26.731   1.330  1.00 15.00      A    H  
ATOM   2433  CZ  ARG A 317      -9.969  25.556  -0.198  1.00 15.00      A    C  
ATOM   2434  NH1 ARG A 317     -10.221  25.209  -1.447  1.00 15.00      A    N  
ATOM   2435 HH11 ARG A 317     -10.990  25.674  -1.970  1.00 15.00      A    H  
ATOM   2436 HH12 ARG A 317      -9.654  24.469  -1.907  1.00 15.00      A    H  
ATOM   2437  NH2 ARG A 317      -9.020  24.928   0.486  1.00 15.00      A    N  
ATOM   2438 HH21 ARG A 317      -8.845  25.180   1.480  1.00 15.00      A    H  
ATOM   2439 HH22 ARG A 317      -8.448  24.183   0.033  1.00 15.00      A    H  
ATOM   2440  C   ARG A 317     -15.034  27.240   3.327  1.00 15.00      A    C  
ATOM   2441  O   ARG A 317     -15.364  26.527   4.277  1.00 15.00      A    O  
ATOM   2442  N   GLY A 318     -15.877  27.626   2.372  1.00 15.00      A    N  
ATOM   2443  HN  GLY A 318     -15.552  28.211   1.655  1.00 15.00      A    H  
ATOM   2444  CA  GLY A 318     -17.261  27.205   2.377  1.00 15.00      A    C  
ATOM   2445  C   GLY A 318     -17.450  25.997   1.489  1.00 15.00      A    C  
ATOM   2446  O   GLY A 318     -16.529  25.601   0.775  1.00 15.00      A    O  
ATOM   2447  N   HIS A 319     -18.635  25.411   1.517  1.00 15.00      A    N  
ATOM   2448  HN  HIS A 319     -19.345  25.779   2.083  1.00 15.00      A    H  
ATOM   2449  CA  HIS A 319     -18.904  24.236   0.706  1.00 15.00      A    C  
ATOM   2450  CB  HIS A 319     -19.006  22.972   1.571  1.00 15.00      A    C  
ATOM   2451  CG  HIS A 319     -20.096  22.999   2.602  1.00 15.00      A    C  
ATOM   2452  ND1 HIS A 319     -21.394  22.671   2.284  1.00 15.00      A    N  
ATOM   2453  CD2 HIS A 319     -20.026  23.306   3.922  1.00 15.00      A    C  
ATOM   2454  CE1 HIS A 319     -22.081  22.784   3.404  1.00 15.00      A    C  
ATOM   2455  NE2 HIS A 319     -21.294  23.163   4.422  1.00 15.00      A    N  
ATOM   2456  HE2 HIS A 319     -21.572  23.310   5.350  1.00 15.00      A    H  
ATOM   2457  C   HIS A 319     -20.147  24.403  -0.150  1.00 15.00      A    C  
ATOM   2458  O   HIS A 319     -21.094  25.096   0.226  1.00 15.00      A    O  
ATOM   2459  N   ASN A 320     -20.123  23.773  -1.311  1.00 15.00      A    N  
ATOM   2460  HN  ASN A 320     -19.324  23.262  -1.561  1.00 15.00      A    H  
ATOM   2461  CA  ASN A 320     -21.250  23.805  -2.218  1.00 15.00      A    C  
ATOM   2462  CB  ASN A 320     -20.784  23.915  -3.669  1.00 15.00      A    C  
ATOM   2463  CG  ASN A 320     -20.520  25.351  -4.070  1.00 15.00      A    C  
ATOM   2464  OD1 ASN A 320     -21.136  26.275  -3.542  1.00 15.00      A    O  
ATOM   2465  ND2 ASN A 320     -19.605  25.548  -5.008  1.00 15.00      A    N  
ATOM   2466 HD21 ASN A 320     -19.155  24.765  -5.388  1.00 15.00      A    H  
ATOM   2467 HD22 ASN A 320     -19.418  26.468  -5.285  1.00 15.00      A    H  
ATOM   2468  C   ASN A 320     -22.085  22.560  -2.006  1.00 15.00      A    C  
ATOM   2469  O   ASN A 320     -21.571  21.528  -1.571  1.00 15.00      A    O  
ATOM   2470  N   THR A 321     -23.370  22.653  -2.301  1.00 15.00      A    N  
ATOM   2471  HN  THR A 321     -23.721  23.489  -2.673  1.00 15.00      A    H  
ATOM   2472  CA  THR A 321     -24.264  21.527  -2.098  1.00 15.00      A    C  
ATOM   2473  CB  THR A 321     -25.184  21.756  -0.881  1.00 15.00      A    C  
ATOM   2474  OG1 THR A 321     -24.457  22.411   0.162  1.00 15.00      A    O  
ATOM   2475  HG1 THR A 321     -24.594  23.360   0.094  1.00 15.00      A    H  
ATOM   2476  CG2 THR A 321     -25.726  20.432  -0.362  1.00 15.00      A    C  
ATOM   2477  C   THR A 321     -25.131  21.269  -3.313  1.00 15.00      A    C  
ATOM   2478  O   THR A 321     -25.762  22.180  -3.847  1.00 15.00      A    O  
ATOM   2479  N   ARG A 322     -25.142  20.019  -3.748  1.00 15.00      A    N  
ATOM   2480  HN  ARG A 322     -24.580  19.352  -3.299  1.00 15.00      A    H  
ATOM   2481  CA  ARG A 322     -25.958  19.606  -4.872  1.00 15.00      A    C  
ATOM   2482  CB  ARG A 322     -25.099  19.331  -6.106  1.00 15.00      A    C  
ATOM   2483  CG  ARG A 322     -24.001  18.300  -5.895  1.00 15.00      A    C  
ATOM   2484  CD  ARG A 322     -23.302  17.970  -7.197  1.00 15.00      A    C  
ATOM   2485  NE  ARG A 322     -23.315  16.537  -7.466  1.00 15.00      A    N  
ATOM   2486  HE  ARG A 322     -24.172  16.066  -7.377  1.00 15.00      A    H  
ATOM   2487  CZ  ARG A 322     -22.239  15.844  -7.812  1.00 15.00      A    C  
ATOM   2488  NH1 ARG A 322     -21.068  16.451  -7.930  1.00 15.00      A    N  
ATOM   2489 HH11 ARG A 322     -20.996  17.473  -7.750  1.00 15.00      A    H  
ATOM   2490 HH12 ARG A 322     -20.223  15.909  -8.197  1.00 15.00      A    H  
ATOM   2491  NH2 ARG A 322     -22.334  14.536  -8.026  1.00 15.00      A    N  
ATOM   2492 HH21 ARG A 322     -23.254  14.058  -7.922  1.00 15.00      A    H  
ATOM   2493 HH22 ARG A 322     -21.493  13.986  -8.297  1.00 15.00      A    H  
ATOM   2494  C   ARG A 322     -26.763  18.375  -4.482  1.00 15.00      A    C  
ATOM   2495  O   ARG A 322     -26.330  17.578  -3.649  1.00 15.00      A    O  
ATOM   2496  N   THR A 323     -27.940  18.229  -5.068  1.00 15.00      A    N  
ATOM   2497  HN  THR A 323     -28.236  18.894  -5.723  1.00 15.00      A    H  
ATOM   2498  CA  THR A 323     -28.799  17.096  -4.760  1.00 15.00      A    C  
ATOM   2499  CB  THR A 323     -30.194  17.548  -4.291  1.00 15.00      A    C  
ATOM   2500  OG1 THR A 323     -30.543  18.775  -4.941  1.00 15.00      A    O  
ATOM   2501  HG1 THR A 323     -31.324  18.640  -5.480  1.00 15.00      A    H  
ATOM   2502  CG2 THR A 323     -30.221  17.742  -2.782  1.00 15.00      A    C  
ATOM   2503  C   THR A 323     -28.945  16.152  -5.941  1.00 15.00      A    C  
ATOM   2504  O   THR A 323     -29.125  16.582  -7.082  1.00 15.00      A    O  
ATOM   2505  N   GLU A 324     -28.847  14.859  -5.655  1.00 15.00      A    N  
ATOM   2506  HN  GLU A 324     -28.668  14.590  -4.729  1.00 15.00      A    H  
ATOM   2507  CA  GLU A 324     -28.987  13.829  -6.676  1.00 15.00      A    C  
ATOM   2508  CB  GLU A 324     -27.618  13.336  -7.150  1.00 15.00      A    C  
ATOM   2509  CG  GLU A 324     -27.285  13.701  -8.589  1.00 15.00      A    C  
ATOM   2510  CD  GLU A 324     -28.226  13.063  -9.595  1.00 15.00      A    C  
ATOM   2511  OE1 GLU A 324     -28.052  11.861  -9.892  1.00 15.00      A    O  
ATOM   2512  OE2 GLU A 324     -29.133  13.765 -10.092  1.00 15.00      A    O  
ATOM   2513  C   GLU A 324     -29.817  12.660  -6.151  1.00 15.00      A    C  
ATOM   2514  O   GLU A 324     -29.948  12.474  -4.939  1.00 15.00      A    O  
ATOM   2515  N   ARG A 326     -31.585   8.159  -6.975  1.00 15.00      A    N  
ATOM   2516  HN  ARG A 326     -31.677   9.048  -7.367  1.00 15.00      A    H  
ATOM   2517  CA  ARG A 326     -31.233   7.041  -7.838  1.00 15.00      A    C  
ATOM   2518  CB  ARG A 326     -29.886   6.450  -7.422  1.00 15.00      A    C  
ATOM   2519  CG  ARG A 326     -28.708   7.404  -7.550  1.00 15.00      A    C  
ATOM   2520  CD  ARG A 326     -28.484   7.810  -8.997  1.00 15.00      A    C  
ATOM   2521  NE  ARG A 326     -27.295   8.638  -9.170  1.00 15.00      A    N  
ATOM   2522  HE  ARG A 326     -26.885   9.018  -8.364  1.00 15.00      A    H  
ATOM   2523  CZ  ARG A 326     -26.735   8.897 -10.350  1.00 15.00      A    C  
ATOM   2524  NH1 ARG A 326     -27.255   8.407 -11.469  1.00 15.00      A    N  
ATOM   2525 HH11 ARG A 326     -26.809   8.614 -12.385  1.00 15.00      A    H  
ATOM   2526 HH12 ARG A 326     -28.105   7.809 -11.429  1.00 15.00      A    H  
ATOM   2527  NH2 ARG A 326     -25.655   9.662 -10.412  1.00 15.00      A    N  
ATOM   2528 HH21 ARG A 326     -25.246  10.053  -9.541  1.00 15.00      A    H  
ATOM   2529 HH22 ARG A 326     -25.217   9.872 -11.332  1.00 15.00      A    H  
ATOM   2530  C   ARG A 326     -32.306   5.959  -7.814  1.00 15.00      A    C  
ATOM   2531  O   ARG A 326     -32.883   5.663  -6.771  1.00 15.00      A    O  
ATOM   2532  N   GLU A 328     -33.260   2.425  -7.648  1.00 15.00      A    N  
ATOM   2533  HN  GLU A 328     -34.188   2.723  -7.745  1.00 15.00      A    H  
ATOM   2534  CA  GLU A 328     -32.979   1.213  -6.887  1.00 15.00      A    C  
ATOM   2535  CB  GLU A 328     -32.300   1.553  -5.556  1.00 15.00      A    C  
ATOM   2536  CG  GLU A 328     -33.103   2.490  -4.665  1.00 15.00      A    C  
ATOM   2537  CD  GLU A 328     -32.465   2.694  -3.307  1.00 15.00      A    C  
ATOM   2538  OE1 GLU A 328     -31.409   3.360  -3.241  1.00 15.00      A    O  
ATOM   2539  OE2 GLU A 328     -33.023   2.194  -2.307  1.00 15.00      A    O  
ATOM   2540  C   GLU A 328     -34.249   0.403  -6.640  1.00 15.00      A    C  
ATOM   2541  O   GLU A 328     -35.327   0.964  -6.442  1.00 15.00      A    O  
ATOM   2542  N   CYS A 330     -35.714  -1.037  -3.782  1.00 15.00      A    N  
ATOM   2543  HN  CYS A 330     -36.519  -0.997  -4.339  1.00 15.00      A    H  
ATOM   2544  CA  CYS A 330     -35.817  -0.743  -2.358  1.00 15.00      A    C  
ATOM   2545  C   CYS A 330     -36.638  -1.796  -1.621  1.00 15.00      A    C  
ATOM   2546  O   CYS A 330     -36.171  -2.385  -0.646  1.00 15.00      A    O  
ATOM   2547  CB  CYS A 330     -36.384   0.661  -2.121  1.00 15.00      A    C  
ATOM   2548  SG  CYS A 330     -37.639   1.200  -3.330  1.00 15.00      A    S  
ATOM   2549  N   HIS A 331     -37.859  -2.034  -2.088  1.00 15.00      A    N  
ATOM   2550  HN  HIS A 331     -38.184  -1.532  -2.865  1.00 15.00      A    H  
ATOM   2551  CA  HIS A 331     -38.728  -3.025  -1.465  1.00 15.00      A    C  
ATOM   2552  CB  HIS A 331     -40.166  -2.513  -1.358  1.00 15.00      A    C  
ATOM   2553  CG  HIS A 331     -40.322  -1.337  -0.444  1.00 15.00      A    C  
ATOM   2554  ND1 HIS A 331     -40.032  -1.428   0.897  1.00 15.00      A    N  
ATOM   2555  CD2 HIS A 331     -40.728  -0.076  -0.728  1.00 15.00      A    C  
ATOM   2556  CE1 HIS A 331     -40.266  -0.230   1.399  1.00 15.00      A    C  
ATOM   2557  NE2 HIS A 331     -40.687   0.621   0.453  1.00 15.00      A    N  
ATOM   2558  HE2 HIS A 331     -40.921   1.564   0.578  1.00 15.00      A    H  
ATOM   2559  C   HIS A 331     -38.680  -4.351  -2.217  1.00 15.00      A    C  
ATOM   2560  O   HIS A 331     -39.284  -4.500  -3.279  1.00 15.00      A    O  
ATOM   2561  N   CYS A 332     -37.946  -5.309  -1.658  1.00 15.00      A    N  
ATOM   2562  HN  CYS A 332     -37.488  -5.124  -0.812  1.00 15.00      A    H  
ATOM   2563  CA  CYS A 332     -37.809  -6.628  -2.264  1.00 15.00      A    C  
ATOM   2564  C   CYS A 332     -38.513  -7.683  -1.421  1.00 15.00      A    C  
ATOM   2565  O   CYS A 332     -38.484  -7.624  -0.190  1.00 15.00      A    O  
ATOM   2566  CB  CYS A 332     -36.330  -6.992  -2.424  1.00 15.00      A    C  
ATOM   2567  SG  CYS A 332     -35.407  -5.916  -3.566  1.00 15.00      A    S  
ATOM   2568  N   ILE A 333     -39.147  -8.645  -2.084  1.00 15.00      A    N  
ATOM   2569  HN  ILE A 333     -39.132  -8.644  -3.064  1.00 15.00      A    H  
ATOM   2570  CA  ILE A 333     -39.861  -9.708  -1.385  1.00 15.00      A    C  
ATOM   2571  CB  ILE A 333     -41.397  -9.503  -1.448  1.00 15.00      A    C  
ATOM   2572  CG1 ILE A 333     -41.793  -8.170  -0.809  1.00 15.00      A    C  
ATOM   2573  CG2 ILE A 333     -42.137 -10.650  -0.774  1.00 15.00      A    C  
ATOM   2574  CD1 ILE A 333     -42.403  -7.183  -1.781  1.00 15.00      A    C  
ATOM   2575  C   ILE A 333     -39.513 -11.079  -1.963  1.00 15.00      A    C  
ATOM   2576  O   ILE A 333     -39.371 -11.236  -3.177  1.00 15.00      A    O  
ATOM   2577  N   PHE A 334     -39.369 -12.063  -1.081  1.00 15.00      A    N  
ATOM   2578  HN  PHE A 334     -39.478 -11.868  -0.127  1.00 15.00      A    H  
ATOM   2579  CA  PHE A 334     -39.064 -13.425  -1.490  1.00 15.00      A    C  
ATOM   2580  CB  PHE A 334     -38.226 -14.107  -0.409  1.00 15.00      A    C  
ATOM   2581  CG  PHE A 334     -37.644 -15.426  -0.816  1.00 15.00      A    C  
ATOM   2582  CD1 PHE A 334     -36.618 -15.487  -1.744  1.00 15.00      A    C  
ATOM   2583  CD2 PHE A 334     -38.115 -16.605  -0.261  1.00 15.00      A    C  
ATOM   2584  CE1 PHE A 334     -36.070 -16.698  -2.111  1.00 15.00      A    C  
ATOM   2585  CE2 PHE A 334     -37.572 -17.822  -0.625  1.00 15.00      A    C  
ATOM   2586  CZ  PHE A 334     -36.547 -17.866  -1.550  1.00 15.00      A    C  
ATOM   2587  C   PHE A 334     -40.366 -14.191  -1.706  1.00 15.00      A    C  
ATOM   2588  O   PHE A 334     -41.299 -14.065  -0.914  1.00 15.00      A    O  
ATOM   2589  N   HIS A 335     -40.428 -14.987  -2.770  1.00 15.00      A    N  
ATOM   2590  HN  HIS A 335     -39.642 -15.079  -3.350  1.00 15.00      A    H  
ATOM   2591  CA  HIS A 335     -41.636 -15.747  -3.082  1.00 15.00      A    C  
ATOM   2592  CB  HIS A 335     -42.118 -15.464  -4.506  1.00 15.00      A    C  
ATOM   2593  CG  HIS A 335     -42.745 -14.115  -4.661  1.00 15.00      A    C  
ATOM   2594  ND1 HIS A 335     -44.053 -13.832  -4.336  1.00 15.00      A    N  
ATOM   2595  HD1 HIS A 335     -44.710 -14.467  -3.983  1.00 15.00      A    H  
ATOM   2596  CD2 HIS A 335     -42.214 -12.951  -5.111  1.00 15.00      A    C  
ATOM   2597  CE1 HIS A 335     -44.270 -12.535  -4.597  1.00 15.00      A    C  
ATOM   2598  NE2 HIS A 335     -43.184 -11.954  -5.068  1.00 15.00      A    N  
ATOM   2599  C   HIS A 335     -41.452 -17.237  -2.841  1.00 15.00      A    C  
ATOM   2600  O   HIS A 335     -40.328 -17.699  -2.634  1.00 15.00      A    O  
ATOM   2601  N   TRP A 336     -42.575 -17.980  -2.901  1.00 15.00      A    N  
ATOM   2602  HN  TRP A 336     -43.412 -17.528  -3.121  1.00 15.00      A    H  
ATOM   2603  CA  TRP A 336     -42.603 -19.437  -2.667  1.00 15.00      A    C  
ATOM   2604  CB  TRP A 336     -41.786 -19.815  -1.414  1.00 15.00      A    C  
ATOM   2605  CG  TRP A 336     -41.643 -21.285  -1.152  1.00 15.00      A    C  
ATOM   2606  CD1 TRP A 336     -42.626 -22.228  -1.194  1.00 15.00      A    C  
ATOM   2607  CD2 TRP A 336     -40.441 -21.976  -0.775  1.00 15.00      A    C  
ATOM   2608  NE1 TRP A 336     -42.113 -23.465  -0.889  1.00 15.00      A    N  
ATOM   2609  HE1 TRP A 336     -42.626 -24.305  -0.858  1.00 15.00      A    H  
ATOM   2610  CE2 TRP A 336     -40.774 -23.338  -0.628  1.00 15.00      A    C  
ATOM   2611  CE3 TRP A 336     -39.117 -21.584  -0.557  1.00 15.00      A    C  
ATOM   2612  CZ2 TRP A 336     -39.837 -24.309  -0.271  1.00 15.00      A    C  
ATOM   2613  CZ3 TRP A 336     -38.191 -22.549  -0.203  1.00 15.00      A    C  
ATOM   2614  CH2 TRP A 336     -38.552 -23.896  -0.065  1.00 15.00      A    C  
ATOM   2615  C   TRP A 336     -42.156 -20.251  -3.888  1.00 15.00      A    C  
ATOM   2616  O   TRP A 336     -42.853 -21.181  -4.314  1.00 15.00      A    O  
ATOM   2617  N   CYS A 337     -41.007 -19.881  -4.439  1.00 15.00      A    N  
ATOM   2618  HN  CYS A 337     -40.529 -19.108  -4.065  1.00 15.00      A    H  
ATOM   2619  CA  CYS A 337     -40.423 -20.569  -5.581  1.00 15.00      A    C  
ATOM   2620  C   CYS A 337     -39.355 -19.675  -6.158  1.00 15.00      A    C  
ATOM   2621  O   CYS A 337     -39.597 -18.520  -6.514  1.00 15.00      A    O  
ATOM   2622  CB  CYS A 337     -39.708 -21.817  -5.029  1.00 15.00      A    C  
ATOM   2623  SG  CYS A 337     -38.345 -21.563  -3.780  1.00 15.00      A    S  
ATOM   2624  N   CYS A 338     -38.202 -20.317  -6.256  1.00 15.00      A    N  
ATOM   2625  HN  CYS A 338     -38.219 -21.291  -6.136  1.00 15.00      A    H  
ATOM   2626  CA  CYS A 338     -36.920 -19.731  -6.555  1.00 15.00      A    C  
ATOM   2627  C   CYS A 338     -36.873 -18.426  -7.348  1.00 15.00      A    C  
ATOM   2628  O   CYS A 338     -36.430 -18.420  -8.506  1.00 15.00      A    O  
ATOM   2629  CB  CYS A 338     -36.331 -19.540  -5.166  1.00 15.00      A    C  
ATOM   2630  SG  CYS A 338     -37.638 -19.621  -3.847  1.00 15.00      A    S  
ATOM   2631  N   TYR A 339     -37.299 -17.315  -6.731  1.00 15.00      A    N  
ATOM   2632  HN  TYR A 339     -37.685 -17.393  -5.828  1.00 15.00      A    H  
ATOM   2633  CA  TYR A 339     -37.242 -16.002  -7.373  1.00 15.00      A    C  
ATOM   2634  CB  TYR A 339     -38.036 -15.904  -8.688  1.00 15.00      A    C  
ATOM   2635  CG  TYR A 339     -39.532 -15.667  -8.580  1.00 15.00      A    C  
ATOM   2636  CD1 TYR A 339     -40.438 -16.666  -8.923  1.00 15.00      A    C  
ATOM   2637  CD2 TYR A 339     -40.040 -14.437  -8.167  1.00 15.00      A    C  
ATOM   2638  CE1 TYR A 339     -41.803 -16.448  -8.859  1.00 15.00      A    C  
ATOM   2639  CE2 TYR A 339     -41.399 -14.216  -8.094  1.00 15.00      A    C  
ATOM   2640  CZ  TYR A 339     -42.276 -15.220  -8.442  1.00 15.00      A    C  
ATOM   2641  OH  TYR A 339     -43.629 -14.988  -8.383  1.00 15.00      A    O  
ATOM   2642  HH  TYR A 339     -44.071 -15.755  -8.015  1.00 15.00      A    H  
ATOM   2643  C   TYR A 339     -37.535 -14.860  -6.401  1.00 15.00      A    C  
ATOM   2644  O   TYR A 339     -38.230 -15.043  -5.400  1.00 15.00      A    O  
ATOM   2645  N   VAL A 340     -36.971 -13.691  -6.698  1.00 15.00      A    N  
ATOM   2646  HN  VAL A 340     -36.412 -13.628  -7.500  1.00 15.00      A    H  
ATOM   2647  CA  VAL A 340     -37.163 -12.501  -5.875  1.00 15.00      A    C  
ATOM   2648  CB  VAL A 340     -35.868 -12.093  -5.128  1.00 15.00      A    C  
ATOM   2649  CG1 VAL A 340     -36.086 -10.834  -4.297  1.00 15.00      A    C  
ATOM   2650  CG2 VAL A 340     -35.362 -13.227  -4.251  1.00 15.00      A    C  
ATOM   2651  C   VAL A 340     -37.607 -11.322  -6.743  1.00 15.00      A    C  
ATOM   2652  O   VAL A 340     -37.047 -11.090  -7.819  1.00 15.00      A    O  
ATOM   2653  N   SER A 341     -38.612 -10.590  -6.272  1.00 15.00      A    N  
ATOM   2654  HN  SER A 341     -39.014 -10.832  -5.414  1.00 15.00      A    H  
ATOM   2655  CA  SER A 341     -39.121  -9.432  -6.992  1.00 15.00      A    C  
ATOM   2656  CB  SER A 341     -40.620  -9.571  -7.257  1.00 15.00      A    C  
ATOM   2657  OG  SER A 341     -41.054  -8.589  -8.182  1.00 15.00      A    O  
ATOM   2658  HG  SER A 341     -41.969  -8.365  -8.012  1.00 15.00      A    H  
ATOM   2659  C   SER A 341     -38.844  -8.161  -6.207  1.00 15.00      A    C  
ATOM   2660  O   SER A 341     -38.952  -8.146  -4.980  1.00 15.00      A    O  
ATOM   2661  N   CYS A 342     -38.487  -7.096  -6.913  1.00 15.00      A    N  
ATOM   2662  HN  CYS A 342     -38.431  -7.164  -7.887  1.00 15.00      A    H  
ATOM   2663  CA  CYS A 342     -38.183  -5.826  -6.268  1.00 15.00      A    C  
ATOM   2664  C   CYS A 342     -38.900  -4.661  -6.934  1.00 15.00      A    C  
ATOM   2665  O   CYS A 342     -39.202  -4.699  -8.128  1.00 15.00      A    O  
ATOM   2666  CB  CYS A 342     -36.672  -5.571  -6.292  1.00 15.00      A    C  
ATOM   2667  SG  CYS A 342     -35.682  -6.792  -5.375  1.00 15.00      A    S  
ATOM   2668  N   GLN A 343     -39.177  -3.630  -6.142  1.00 15.00      A    N  
ATOM   2669  HN  GLN A 343     -38.934  -3.683  -5.195  1.00 15.00      A    H  
ATOM   2670  CA  GLN A 343     -39.833  -2.428  -6.636  1.00 15.00      A    C  
ATOM   2671  CB  GLN A 343     -40.864  -1.921  -5.624  1.00 15.00      A    C  
ATOM   2672  CG  GLN A 343     -42.146  -2.733  -5.563  1.00 15.00      A    C  
ATOM   2673  CD  GLN A 343     -43.196  -2.080  -4.683  1.00 15.00      A    C  
ATOM   2674  OE1 GLN A 343     -43.292  -2.371  -3.491  1.00 15.00      A    O  
ATOM   2675  NE2 GLN A 343     -43.983  -1.184  -5.268  1.00 15.00      A    N  
ATOM   2676 HE21 GLN A 343     -43.844  -0.998  -6.219  1.00 15.00      A    H  
ATOM   2677 HE22 GLN A 343     -44.672  -0.749  -4.724  1.00 15.00      A    H  
ATOM   2678  C   GLN A 343     -38.790  -1.347  -6.885  1.00 15.00      A    C  
ATOM   2679  O   GLN A 343     -37.734  -1.338  -6.251  1.00 15.00      A    O  
ATOM   2680  N   GLU A 344     -39.082  -0.438  -7.807  1.00 15.00      A    N  
ATOM   2681  HN  GLU A 344     -39.938  -0.491  -8.281  1.00 15.00      A    H  
ATOM   2682  CA  GLU A 344     -38.153   0.639  -8.128  1.00 15.00      A    C  
ATOM   2683  CB  GLU A 344     -37.916   0.735  -9.637  1.00 15.00      A    C  
ATOM   2684  CG  GLU A 344     -37.059  -0.388 -10.198  1.00 15.00      A    C  
ATOM   2685  CD  GLU A 344     -35.872   0.125 -10.988  1.00 15.00      A    C  
ATOM   2686  OE1 GLU A 344     -34.941   0.683 -10.366  1.00 15.00      A    O  
ATOM   2687  OE2 GLU A 344     -35.871  -0.034 -12.227  1.00 15.00      A    O  
ATOM   2688  C   GLU A 344     -38.610   1.979  -7.565  1.00 15.00      A    C  
ATOM   2689  O   GLU A 344     -39.743   2.410  -7.791  1.00 15.00      A    O  
ATOM   2690  N   CYS A 345     -37.715   2.631  -6.830  1.00 15.00      A    N  
ATOM   2691  HN  CYS A 345     -36.832   2.229  -6.687  1.00 15.00      A    H  
ATOM   2692  CA  CYS A 345     -38.006   3.924  -6.230  1.00 15.00      A    C  
ATOM   2693  C   CYS A 345     -36.778   4.827  -6.278  1.00 15.00      A    C  
ATOM   2694  O   CYS A 345     -35.644   4.349  -6.236  1.00 15.00      A    O  
ATOM   2695  CB  CYS A 345     -38.470   3.745  -4.782  1.00 15.00      A    C  
ATOM   2696  SG  CYS A 345     -37.177   3.152  -3.643  1.00 15.00      A    S  
ATOM   2697  N   ILE A 346     -37.010   6.131  -6.371  1.00 15.00      A    N  
ATOM   2698  HN  ILE A 346     -37.936   6.452  -6.410  1.00 15.00      A    H  
ATOM   2699  CA  ILE A 346     -35.918   7.098  -6.420  1.00 15.00      A    C  
ATOM   2700  CB  ILE A 346     -36.249   8.287  -7.351  1.00 15.00      A    C  
ATOM   2701  CG1 ILE A 346     -36.893   7.795  -8.650  1.00 15.00      A    C  
ATOM   2702  CG2 ILE A 346     -34.993   9.087  -7.656  1.00 15.00      A    C  
ATOM   2703  CD1 ILE A 346     -38.314   8.281  -8.852  1.00 15.00      A    C  
ATOM   2704  C   ILE A 346     -35.614   7.632  -5.023  1.00 15.00      A    C  
ATOM   2705  O   ILE A 346     -36.494   8.172  -4.352  1.00 15.00      A    O  
ATOM   2706  N   ARG A 347     -34.370   7.472  -4.582  1.00 15.00      A    N  
ATOM   2707  HN  ARG A 347     -33.709   7.028  -5.159  1.00 15.00      A    H  
ATOM   2708  CA  ARG A 347     -33.968   7.946  -3.262  1.00 15.00      A    C  
ATOM   2709  CB  ARG A 347     -33.232   6.855  -2.479  1.00 15.00      A    C  
ATOM   2710  CG  ARG A 347     -34.075   5.614  -2.208  1.00 15.00      A    C  
ATOM   2711  CD  ARG A 347     -34.087   5.257  -0.731  1.00 15.00      A    C  
ATOM   2712  NE  ARG A 347     -34.772   6.269   0.073  1.00 15.00      A    N  
ATOM   2713  HE  ARG A 347     -35.594   6.657  -0.294  1.00 15.00      A    H  
ATOM   2714  CZ  ARG A 347     -34.348   6.682   1.264  1.00 15.00      A    C  
ATOM   2715  NH1 ARG A 347     -33.250   6.168   1.799  1.00 15.00      A    N  
ATOM   2716 HH11 ARG A 347     -32.921   6.495   2.729  1.00 15.00      A    H  
ATOM   2717 HH12 ARG A 347     -32.716   5.437   1.285  1.00 15.00      A    H  
ATOM   2718  NH2 ARG A 347     -35.019   7.621   1.916  1.00 15.00      A    N  
ATOM   2719 HH21 ARG A 347     -35.877   8.034   1.496  1.00 15.00      A    H  
ATOM   2720 HH22 ARG A 347     -34.691   7.944   2.848  1.00 15.00      A    H  
ATOM   2721  C   ARG A 347     -33.131   9.217  -3.365  1.00 15.00      A    C  
ATOM   2722  O   ARG A 347     -32.503   9.472  -4.393  1.00 15.00      A    O  
ATOM   2723  N   ILE A 348     -33.124  10.012  -2.294  1.00 15.00      A    N  
ATOM   2724  HN  ILE A 348     -33.624   9.742  -1.493  1.00 15.00      A    H  
ATOM   2725  CA  ILE A 348     -32.384  11.274  -2.276  1.00 15.00      A    C  
ATOM   2726  CB  ILE A 348     -33.324  12.463  -1.943  1.00 15.00      A    C  
ATOM   2727  CG1 ILE A 348     -34.454  12.574  -2.974  1.00 15.00      A    C  
ATOM   2728  CG2 ILE A 348     -32.558  13.778  -1.840  1.00 15.00      A    C  
ATOM   2729  CD1 ILE A 348     -33.986  12.938  -4.369  1.00 15.00      A    C  
ATOM   2730  C   ILE A 348     -31.229  11.243  -1.277  1.00 15.00      A    C  
ATOM   2731  O   ILE A 348     -31.359  10.704  -0.177  1.00 15.00      A    O  
ATOM   2732  N   TYR A 349     -30.099  11.825  -1.678  1.00 15.00      A    N  
ATOM   2733  HN  TYR A 349     -30.062  12.221  -2.574  1.00 15.00      A    H  
ATOM   2734  CA  TYR A 349     -28.916  11.897  -0.825  1.00 15.00      A    C  
ATOM   2735  CB  TYR A 349     -27.988  10.692  -1.034  1.00 15.00      A    C  
ATOM   2736  CG  TYR A 349     -27.499  10.493  -2.454  1.00 15.00      A    C  
ATOM   2737  CD1 TYR A 349     -28.259   9.788  -3.379  1.00 15.00      A    C  
ATOM   2738  CD2 TYR A 349     -26.272  11.000  -2.865  1.00 15.00      A    C  
ATOM   2739  CE1 TYR A 349     -27.813   9.595  -4.672  1.00 15.00      A    C  
ATOM   2740  CE2 TYR A 349     -25.819  10.813  -4.157  1.00 15.00      A    C  
ATOM   2741  CZ  TYR A 349     -26.593  10.110  -5.056  1.00 15.00      A    C  
ATOM   2742  OH  TYR A 349     -26.145   9.920  -6.344  1.00 15.00      A    O  
ATOM   2743  HH  TYR A 349     -26.827  10.191  -6.963  1.00 15.00      A    H  
ATOM   2744  C   TYR A 349     -28.172  13.213  -1.044  1.00 15.00      A    C  
ATOM   2745  O   TYR A 349     -28.202  13.780  -2.139  1.00 15.00      A    O  
ATOM   2746  N   ASP A 350     -27.510  13.696   0.001  1.00 15.00      A    N  
ATOM   2747  HN  ASP A 350     -27.516  13.198   0.844  1.00 15.00      A    H  
ATOM   2748  CA  ASP A 350     -26.776  14.953  -0.077  1.00 15.00      A    C  
ATOM   2749  CB  ASP A 350     -27.037  15.814   1.161  1.00 15.00      A    C  
ATOM   2750  CG  ASP A 350     -28.462  16.324   1.230  1.00 15.00      A    C  
ATOM   2751  OD1 ASP A 350     -29.282  15.703   1.939  1.00 15.00      A    O  
ATOM   2752  OD2 ASP A 350     -28.758  17.347   0.574  1.00 15.00      A    O  
ATOM   2753  C   ASP A 350     -25.278  14.737  -0.252  1.00 15.00      A    C  
ATOM   2754  O   ASP A 350     -24.653  13.983   0.495  1.00 15.00      A    O  
ATOM   2755  N   VAL A 351     -24.715  15.406  -1.252  1.00 15.00      A    N  
ATOM   2756  HN  VAL A 351     -25.278  15.973  -1.818  1.00 15.00      A    H  
ATOM   2757  CA  VAL A 351     -23.287  15.328  -1.531  1.00 15.00      A    C  
ATOM   2758  CB  VAL A 351     -22.986  14.747  -2.931  1.00 15.00      A    C  
ATOM   2759  CG1 VAL A 351     -22.958  13.227  -2.882  1.00 15.00      A    C  
ATOM   2760  CG2 VAL A 351     -24.005  15.227  -3.954  1.00 15.00      A    C  
ATOM   2761  C   VAL A 351     -22.664  16.714  -1.400  1.00 15.00      A    C  
ATOM   2762  O   VAL A 351     -23.181  17.690  -1.947  1.00 15.00      A    O  
ATOM   2763  N   HIS A 352     -21.563  16.800  -0.666  1.00 15.00      A    N  
ATOM   2764  HN  HIS A 352     -21.188  15.988  -0.265  1.00 15.00      A    H  
ATOM   2765  CA  HIS A 352     -20.896  18.077  -0.448  1.00 15.00      A    C  
ATOM   2766  CB  HIS A 352     -20.698  18.331   1.050  1.00 15.00      A    C  
ATOM   2767  CG  HIS A 352     -21.973  18.305   1.837  1.00 15.00      A    C  
ATOM   2768  ND1 HIS A 352     -22.708  19.447   2.044  1.00 15.00      A    N  
ATOM   2769  CD2 HIS A 352     -22.603  17.255   2.421  1.00 15.00      A    C  
ATOM   2770  CE1 HIS A 352     -23.765  19.074   2.741  1.00 15.00      A    C  
ATOM   2771  NE2 HIS A 352     -23.744  17.757   2.992  1.00 15.00      A    N  
ATOM   2772  HE2 HIS A 352     -24.420  17.246   3.484  1.00 15.00      A    H  
ATOM   2773  C   HIS A 352     -19.565  18.153  -1.181  1.00 15.00      A    C  
ATOM   2774  O   HIS A 352     -18.893  17.141  -1.376  1.00 15.00      A    O  
ATOM   2775  N   THR A 353     -19.197  19.364  -1.589  1.00 15.00      A    N  
ATOM   2776  HN  THR A 353     -19.784  20.127  -1.402  1.00 15.00      A    H  
ATOM   2777  CA  THR A 353     -17.944  19.593  -2.299  1.00 15.00      A    C  
ATOM   2778  CB  THR A 353     -18.141  19.629  -3.831  1.00 15.00      A    C  
ATOM   2779  OG1 THR A 353     -19.358  20.314  -4.153  1.00 15.00      A    O  
ATOM   2780  HG1 THR A 353     -19.185  20.969  -4.833  1.00 15.00      A    H  
ATOM   2781  CG2 THR A 353     -18.175  18.223  -4.411  1.00 15.00      A    C  
ATOM   2782  C   THR A 353     -17.296  20.896  -1.845  1.00 15.00      A    C  
ATOM   2783  O   THR A 353     -17.938  21.944  -1.830  1.00 15.00      A    O  
ATOM   2784  N   CYS A 354     -16.021  20.823  -1.468  1.00 15.00      A    N  
ATOM   2785  HN  CYS A 354     -15.564  19.956  -1.499  1.00 15.00      A    H  
ATOM   2786  CA  CYS A 354     -15.287  22.001  -1.011  1.00 15.00      A    C  
ATOM   2787  C   CYS A 354     -14.872  22.883  -2.185  1.00 15.00      A    C  
ATOM   2788  O   CYS A 354     -15.578  23.821  -2.557  1.00 15.00      A    O  
ATOM   2789  CB  CYS A 354     -14.052  21.592  -0.202  1.00 15.00      A    C  
ATOM   2790  SG  CYS A 354     -14.338  21.385   1.587  1.00 15.00      A    S  
ATOM   2791  C38 GRP B   0      -7.362   5.675  -8.722  1.00 15.00      B    C  
ATOM   2792  O8  GRP B   0      -7.960   4.482  -8.207  1.00 15.00      B    O  
ATOM   2793  C32 GRP B   0      -9.139   4.819  -7.462  1.00 15.00      B    C  
ATOM   2794  O1  GRP B   0     -10.053   5.518  -8.312  1.00 15.00      B    O  
ATOM   2795  HAA GRP B   0     -10.869   5.769  -7.790  1.00 15.00      B    H  
ATOM   2796  C40 GRP B   0      -9.804   3.543  -6.942  1.00 15.00      B    C  
ATOM   2797  C22 GRP B   0      -8.846   2.820  -5.997  1.00 15.00      B    C  
ATOM   2798  C6  GRP B   0      -7.571   2.391  -6.717  1.00 15.00      B    C  
ATOM   2799  C35 GRP B   0     -10.127   2.649  -8.144  1.00 15.00      B    C  
ATOM   2800  C37 GRP B   0     -11.096   3.898  -6.205  1.00 15.00      B    C  
ATOM   2801  C39 GRP B   0     -10.860   4.747  -4.948  1.00 15.00      B    C  
ATOM   2802  C17 GRP B   0     -10.084   3.908  -3.933  1.00 15.00      B    C  
ATOM   2803  O10 GRP B   0     -10.927   2.849  -3.446  1.00 15.00      B    O  
ATOM   2804  C42 GRP B   0     -10.193   2.046  -2.513  1.00 15.00      B    C  
ATOM   2805  O7  GRP B   0      -9.661   4.717  -2.830  1.00 15.00      B    O  
ATOM   2806  HAF GRP B   0      -9.086   4.174  -2.220  1.00 15.00      B    H  
ATOM   2807  C12 GRP B   0     -10.067   6.010  -5.296  1.00 15.00      B    C  
ATOM   2808  C9  GRP B   0     -12.254   5.092  -4.424  1.00 15.00      B    C  
ATOM   2809  C28 GRP B   0     -12.329   5.861  -3.103  1.00 15.00      B    C  
ATOM   2810  C23 GRP B   0     -11.515   7.152  -3.144  1.00 15.00      B    C  
ATOM   2811  O15 GRP B   0     -10.108   6.873  -3.101  1.00 15.00      B    O  
ATOM   2812  C19 GRP B   0      -9.373   8.102  -3.107  1.00 15.00      B    C  
ATOM   2813  O4  GRP B   0     -11.839   7.913  -4.310  1.00 15.00      B    O  
ATOM   2814  HAD GRP B   0     -12.793   8.210  -4.262  1.00 15.00      B    H  
ATOM   2815  C11 GRP B   0     -11.839   4.979  -1.956  1.00 15.00      B    C  
ATOM   2816  C24 GRP B   0     -13.816   6.185  -2.922  1.00 15.00      B    C  
ATOM   2817  C30 GRP B   0     -14.175   7.113  -1.761  1.00 15.00      B    C  
ATOM   2818  C26 GRP B   0     -13.741   6.522  -0.416  1.00 15.00      B    C  
ATOM   2819  O12 GRP B   0     -14.193   5.163  -0.322  1.00 15.00      B    O  
ATOM   2820  C21 GRP B   0     -13.788   4.613   0.933  1.00 15.00      B    C  
ATOM   2821  O3  GRP B   0     -12.317   6.557  -0.294  1.00 15.00      B    O  
ATOM   2822  HAC GRP B   0     -12.005   7.508  -0.270  1.00 15.00      B    H  
ATOM   2823  C13 GRP B   0     -13.508   8.479  -1.944  1.00 15.00      B    C  
ATOM   2824  C14 GRP B   0     -15.700   7.240  -1.825  1.00 15.00      B    C  
ATOM   2825  C29 GRP B   0     -16.380   7.937  -0.640  1.00 15.00      B    C  
ATOM   2826  C27 GRP B   0     -15.864   9.367  -0.455  1.00 15.00      B    C  
ATOM   2827  O13 GRP B   0     -14.516   9.351   0.040  1.00 15.00      B    O  
ATOM   2828  C10 GRP B   0     -14.072  10.692   0.259  1.00 15.00      B    C  
ATOM   2829  O2  GRP B   0     -15.938  10.089  -1.686  1.00 15.00      B    O  
ATOM   2830  HAB GRP B   0     -15.322   9.675  -2.356  1.00 15.00      B    H  
ATOM   2831  C41 GRP B   0     -16.133   7.141   0.644  1.00 15.00      B    C  
ATOM   2832  C34 GRP B   0     -17.868   7.947  -0.998  1.00 15.00      B    C  
ATOM   2833  C31 GRP B   0     -18.776   8.759  -0.078  1.00 15.00      B    C  
ATOM   2834  C2  GRP B   0     -18.677   8.278   1.372  1.00 15.00      B    C  
ATOM   2835  O6  GRP B   0     -18.820   6.850   1.409  1.00 15.00      B    O  
ATOM   2836  C25 GRP B   0     -18.740   6.397   2.764  1.00 15.00      B    C  
ATOM   2837  O11 GRP B   0     -17.413   8.645   1.927  1.00 15.00      B    O  
ATOM   2838  HAG GRP B   0     -17.390   8.396   2.899  1.00 15.00      B    H  
ATOM   2839  C4  GRP B   0     -18.397  10.239  -0.141  1.00 15.00      B    C  
ATOM   2840  C36 GRP B   0     -20.198   8.542  -0.617  1.00 15.00      B    C  
ATOM   2841  C16 GRP B   0     -21.326   9.074   0.272  1.00 15.00      B    C  
ATOM   2842  C15 GRP B   0     -21.164  10.586   0.481  1.00 15.00      B    C  
ATOM   2843  O14 GRP B   0     -20.086  10.851   1.392  1.00 15.00      B    O  
ATOM   2844  C7  GRP B   0     -19.988  12.259   1.610  1.00 15.00      B    C  
ATOM   2845  O5  GRP B   0     -20.939  11.240  -0.775  1.00 15.00      B    O  
ATOM   2846  HAE GRP B   0     -21.707  11.050  -1.389  1.00 15.00      B    H  
ATOM   2847  C5  GRP B   0     -21.319   8.381   1.635  1.00 15.00      B    C  
ATOM   2848  C3  GRP B   0     -22.634   8.804  -0.482  1.00 15.00      B    C  
ATOM   2849  C18 GRP B   0     -23.899   9.045   0.347  1.00 15.00      B    C  
ATOM   2850  C8  GRP B   0     -23.926   8.085   1.534  1.00 15.00      B    C  
ATOM   2851  C33 GRP B   0     -25.189   8.285   2.376  1.00 15.00      B    C  
ATOM   2852  C20 GRP B   0     -25.132   8.809  -0.534  1.00 15.00      B    C  
ATOM   2853  C1  GRP B   0     -23.960  10.484   0.865  1.00 15.00      B    C  
ATOM   2854  O9  GRP B   0     -23.018  10.675   1.928  1.00 15.00      B    O  
ATOM   2855  C43 GRP B   0     -23.139  12.005   2.439  1.00 15.00      B    C  
ATOM   2856  O16 GRP B   0     -23.718  11.404  -0.203  1.00 15.00      B    O  
ATOM   2857  HAH GRP B   0     -24.388  11.256  -0.931  1.00 15.00      B    H  
END
