# Supplementary material for: In silico assessment of biocompatibility and toxicity: molecular docking and dynamics simulation of PMMA-based dental materials for interim prosthetic restorations
Source: J Mater Sci Mater Med. 2024 Jun 4;35(1):28. doi: 10.1007/s10856-024-06799-7 (PMC11150300; doi:10.1007/s10856-024-06799-7)
Supplement: Supplementary file 5 — Supplementary Data 5 [file 10856_2024_6799_MOESM5_ESM.xls]

## Sheet: MMA
Complex	Average RMSD (Å)	Average RMSF (Å)	Average RoG (nm)	Potential energy (kJ/mol)	Number of hydrogen bonds
AP:MMA	2329	0.0706077	2.33131	-1.67145e+06	8
BMP2:MMA	2420	0.0805385	1.86621	-1.10229e+06	6
BMP3:MMA	2437	0.0802374	1.89417	-942770	6
BMP7:MMA	2471	0.0876413	1.90694	-957174	6
BMP9:MMA	2470	0.0824355	1.91241	-1.20282e+06	6
COL1A1:MMA	2486	0.185436	4.4597	-1.29567e+06	2
DMP-1:MMA	2315	0.189551	2.63328	-1.59807e+06	2
Fibronectin:MMA	2365	0.0950732	3.26679	-1.10081e+06	7
IGF-1:MMA	2438	0.0911895	1.17958	-448463	3
NOTCH2:MMA	2515	0.0894863	1.85333	-1.08602e+06	7
Osteocalcin:MMA	2399	0.0896353	0.973149	-241695	2
Osteonectin:MMA	2327	0.0752365	2.03926	-1.29448e+06	7
Osteopontin:MMA	2377	0.0849976	1.56107	-696882	8
Osteoprotegerin:MMA	2473	0.0973354	2.94313	-1.07624e+06	8
Osterix:MMA	2498	0.126306	1.94476	-1.23596e+06	4
RANKL:MMA	2275	0.0842878	1.69672	-935491	9
RUNX2:MMA	2315	0.0697214	1.46651	-688030	6
TGF-B1:MMA	2399	0.115202	2.7818	-1.24104e+06	10
TRAP:MMA	2314	0.0681773	1.89889	-1.36901e+06	12
Wnt3:MMA	2328	0.109011	2.41656	-1.25343e+06	12

## Sheet: PMMA
Complex	Average RMSD (Å)	Average RMSF (Å)	Average RoG (nm)	Potential energy (kJ/mol)	Number of hydrogen bonds
AP:PMMA	3442	0.0722613	2.32406	-1.6355e+06	17	.
BMP2:PMMA	3450	0.0872135	1.87962	-1.08035e+06	14
BMP3:PMMA	3449	0.0758271	1.86697	-926883	14
BMP7:PMMA	3453	0.0918769	1.90303	-966597	14
BMP9:PMMA	3459	0.0923065	1.88852	-1.15606e+06	14
COL1A1:PMMA	3531	0.19239	4.39734	-1.30805e+06	8
DMP-1:PMMA	3615	0.177263	2.67115	-1.55432e+06	8
Fibronectin:PMMA	3458	0.101999	3.32115	-1.09035e+06	18
IGF-1:PMMA	3537	0.0817877	1.17311	-460972	7
NOTCH2:PMMA	3522	0.0745752	1.83597	-1.08305e+06	18
Osteocalcin:PMMA	3546	0.0891412	1.00458	-258445	6
Osteonectin:PMMA	3543	0.0845541	2.03637	-1.25917e+06	17
Osteopontin:PMMA	3518	0.0843516	1.55438	-686675	19
Osteoprotegerin:PMMA	3696	0.105112	2.9239	-1.05057e+06	19
Osterix:PMMA	3544	0.145796	1.98683	-1.21841e+06	9
RANKL:PMMA	3623	0.0760103	1.70512	-930809	20
RUNX2:PMMA	3677	0.073106	1.4551	-691279	14
TGF-B1:PMMA	3618	0.126381	2.73852	-1.21669e+06	20
TRAP:PMMA	3439	0.070673	1.89296	-1.34498e+06	22
Wnt3:PMMA	3521	0.107115	2.41472	-1.2716e+06	23
